# Supplementary material for: Using the Multiple Analysis Approach to Reconstruct Phylogenetic Relationships among Planktonic Foraminifera from Highly Divergent and Length-polymorphic SSU rDNA Sequences
Source: Bioinform Biol Insights. 2009 Nov 11;3:155–77. doi: 10.4137/bbi.s3334 (PMC2808177; doi:10.4137/bbi.s3334)
Supplement: Additional file 1—Sequence list [file Additional_File_1.zip]

Archive with 39 entries (34 files):
- Additional_File_1/
- Additional_File_1/Alignments/
- Additional_File_1/Alignments/aligned.clustalw.fas
- Additional_File_1/Alignments/aligned.clwopt.fas
- Additional_File_1/Alignments/aligned.einsi.fas
- Additional_File_1/Alignments/aligned.ginsi.fas
- Additional_File_1/Alignments/aligned.kalign.fas
- Additional_File_1/Alignments/aligned.linsi.fas
- Additional_File_1/Alignments/aligned.mafft.fas
- Additional_File_1/Alignments/aligned.muscle.fas
- Additional_File_1/Alignments/aligned.nralign.fas
- Additional_File_1/Alignments/aligned.poa.fas
- Additional_File_1/Alignments/aligned.poaglo.fas
- Additional_File_1/Alignments/unaligned.fas
- Additional_File_1/Comparison_Taxonomy/
- Additional_File_1/Comparison_Taxonomy/taxonomy.nex
- Additional_File_1/readme.txt
- Additional_File_1/Substitution_Matrix/
- Additional_File_1/Substitution_Matrix/blosum80_ext_tru.mat
- Additional_File_1/Trees/
- Additional_File_1/Trees/clustalw_combined_support.tre
- Additional_File_1/Trees/kalign_combined_support.tre
- Additional_File_1/Trees/mafft_combined_support.tre
- Additional_File_1/Trees/nralign_combined_support.tre
- Additional_File_1/Trees/poaglo_combined_support.tre
- Additional_File_1/Trees/poa_combined_support.tre
- Additional_File_1/Trees/RAxML_bipartitions.clustalw
- Additional_File_1/Trees/RAxML_bipartitions.clwopt
- Additional_File_1/Trees/RAxML_bipartitions.einsi
- Additional_File_1/Trees/RAxML_bipartitions.ginsi
- Additional_File_1/Trees/RAxML_bipartitions.kalign
- Additional_File_1/Trees/RAxML_bipartitions.linsi
- Additional_File_1/Trees/RAxML_bipartitions.mafft
- Additional_File_1/Trees/RAxML_bipartitions.muscle
- Additional_File_1/Trees/RAxML_bipartitions.nralign
- Additional_File_1/Trees/RAxML_bipartitions.poa
- Additional_File_1/Trees/RAxML_bipartitions.poaglo
- Additional_File_2.xls
- Additional_File_3.pdf
