# Supplementary material for: Using the Multiple Analysis Approach to Reconstruct Phylogenetic Relationships among Planktonic Foraminifera from Highly Divergent and Length-polymorphic SSU rDNA Sequences
Source: Bioinform Biol Insights. 2009 Nov 11;3:155–77. doi: 10.4137/bbi.s3334 (PMC2808177; doi:10.4137/bbi.s3334)
Supplement: Additional file 1—Sequence list [file Additional_File_1.zip › Additional_File_1/Alignments/aligned.clustalw.fas]

>Globigerina_bulloides|R043|01
-------------------GTGG-AGCATGTGGCTTAATTTGACTCAACGCGGGGAATCT
TACCGGGTCCGGACACACTGAGGATTGACAGACAATTGTCTTTTT-------------GT
CAAATT---------------------------------------TAAAGACAAAAGATA
ACAG-------------------ATCTTTCATGATTATGTGATGGGTGGTGCATGGCCGT
TCTTAGTTCGTGGAGTGATCTGTCTGCTTAATTGCGTTTCAAATATATTTTATTATATAA
CGAGTCTACAAAGGAGTGGTTCATTAACAGACAATCATATCTTTGAGCGT----------
---------------CTGGAATCTACT--CTATTTGGCTCAATTGAACGCAACGGACGNN
NNNNNNNNNNNNNNNNNNNNNNNNNNNNNNNNNNNNNNNNNNNN--NNNNNNNNNNNN--
-----NNNNNNNNNNNNNNNNNNN----------NNNNNNNN-----------NNNNNNN
NNNNNNNNNNN---------NNNNNNNNNNNNNNNNNNNNNNNNNN------NNNNNNNN
NNNNNNNNNNNNNNNNNNNNNNNNNNNNNNNNNN--NNNNNNNNNNNN---NNNNNNNNN
NNNNNNNNNNNNN-----NNNNNNNN-------NNNNN--NNNNNNNNNNNNNNNNNNNN
NNN-----------NNNNNNNNNNNNNNNNNNNNNNNNNNNNNNNNNTGCGCATACTTTC
AATATGATACATTAGATTGGATTGTTCTGTTGAGCTCCATCTAATACTATCCGGCTTGAG
AAGGCTGG----GTAATCAATTGTAAGTGCTGGTTCCTCCT-----CCCGTTGAGCATTT
TAATAATGGCCT--CTCTACATCCCTAGCAATATGCCT----------AGTGCGATTGTA
GTTGAG-------------------------------------------CCTTGCCATTT
ATG---CAAGTGTCAATTCTCAGTGGGGACAGACATTTGATAATTCTTTGTCTCGTTCTT
AACTAGGAATGCCTTGTACGGGTCT-TGGTTCAACAGACCACCCGGAATACGTCCCTGCC
CTTTGTACACACCGCCC-GTCGC-------------------------------------
------------------------------------------------------------
------------------------------------------------------------
------------------------------------------------------------
----
>Globigerina_bulloides|R043|05
------------------------------------------------------------
------------------------------------GCATGTGGCTTAATTTGACTCAAC
GCGGGGAATCTTACCGGGTCCGGACACACTGAGGATTGACAGACAATTGTCTTTTTGTCA
AATTTAAAGACAAAAGATAACAGATCTTTCATGATTATGTGATGGGTGGTGCATGGCCGT
TCTTAGTTCGTGGAGTGATCTGTCTGCTTAATTGCGTTTCAAATATATTTTATTATATAA
CGAGTCTACAAAGGAGTGGTTCATTAACAGACAATCATATCTTTGAGCGTCTGGAATCTA
CTCTATTTGGCTCAATTGAACGCAACG--GACGTGATCGCGAGTCCTTGTTGAACTTCAG
TATATATTGACTATCCCCGTAGGAAGGGATTGGCAATAATTGAATGTTCGCTTTCTATTA
GGTGTGTATATATAGTCTCAAAATT---------ACATGTATTTGTAATGGCGAGTAATA
TTTATACT-ATCC---TGTAGGAAAACTCGGG-CGACCGCTGTAAT---ATTT-CTCTTT
AAAACAGAGGAAGATTGCGGCAA-TAACAGGTCT--GTGATGCCCTC----AGATGTCCC
GGGCCGCACACGT-----GCTACATT-------GATT---AGCGCAGTGCGCATACTTTC
AAT---------------ATGATACATTAGATTGGATTGTT--CTGTTGAGCTCCAT---
----------------------------------------CTAATACTATCCGGCTTGAG
AAGGCTGG----GTAATCAATTGTAAGTGCTGGTTCCTCCT-----CCCGTTGAGCATTT
TAATAATGGCCT--CTCTACATCCCTAGCAATATGCCT----------AGTGCGATTGTA
GTTGAG-------------------------------------------CCTTGCCATTT
ATG---CAAGTGTCAATTCTCAGTGGGGACAGACATTTGATAATTCTTTGTCTCGTTCTT
AACTAGGAATGCCTTGTACGGGTCT-TGGTTCAACAGACCACCCGGAATACGTCCCTGCC
CTTTGTACACACCGCCC-GTCGCTCTTACCGATGAATTTCCCTGTGAGTTTGAAGGACTG
ATGGTTGCAAAATCATTGGAAATTCTGTCAAACA--------------------------
------------------------------------------------------------
------------------------------------------------------------
----
>Globigerina_falconensis|R053|18
------------------------------------------------------------
-------------------GACTCAACGCGGAAAAACTTACCAGG--------------T
CCGGACAC-----------------------------ACTGAGGATTGACAGACGGTTAA
CGCC-------------------CTTCGGGGCAAGAGACAAAATTTTTGGCTCTTTCATG
ATTATGTGATAGGTGGTGCATGGCCGTTCTTAGTTCGTGGAGT-----GATCTGTCTGCC
CAATCGCGTTTCATAAATCTTAAGCTCAAAAGGCAGTCTTACCTTCGGGT----------
--------TGAGTTTTGCTGGGAGACT--TTTGTGTGAACGCAACGGAC--------GTG
ATTGCAACCCCTTGTTGATTGGCCATCACGTAAGCTCACTT-----GTAATTTATTACAG
TGTGGTATTATCTTAGCCA----------TTCCCTTTTAGTTGTG-------GAGTGATT
AACCACTCTAAA--------TTGTAACTCGGGGG-ACCGCTGTGAT---TTTTCTTC--A
AAC-CGGAGGAAGGTTGCGGCAA-TAACAGGTCT--GTGATGCCCTC----AGATGTCCT
GGGCTGCACACGT-----GCTACACT-------GATC---CCGGCAGTTGGCAT-GTGAT
T-T---------TCTCCAATGACGAACCTAGTGGACTTGGCGTCTG-TGC---GCAT---
----------------TCGTGTGCTAATGACTGCCGT-CACTTTAAACACTGGTCGTTAG
ACTC---G---TGCGATCCCTCGGAAAACGTGATTTCTG---------------TTCCCA
AACAAAGCACTT--TCGTACCCTCGCTCAAACAAACGTGATTCCAAATCCCTTACGATTG
CTACATCCTTTCTCGTAACGTCTCG-------------CCTAGCGGAGCTTTCAACTTTT
CGTCG-CAACTCTCAATTCACAGTGGGGACAGTCGTTTGTCAACTTTTCGTCTCGGTCCC
AACTAGGAATGCCTCGTACGAGT---TGGTTCATCAGACCACTCGGAATACGTCCCTGCC
CTTTGTACACACCGCCC-GTCGCTTTTACCGATGAACTTTTTTGCGAGTATGATGGACTA
ACTTTGCGCTCAATTTGAATCTGTTGTG--------GAAATTCACTCGAACAACGGGATT
TAAAG-------------------------------------------------------
------------------------------------------------------------
----
>Globigerina_falconensis|R053|25
------------------------------------------------------GAACGT
GGAGCATGTGGCTTAATTYGACTCAACGCGGAAAAACTTACCAGG--------------T
CCGGACAC-----------------------------ACTGAGGATTGACAGACGGTTAA
CGCC-------------------CTTCGGGGCAAGAGACAAAATTTTTGGCTCTTTCATG
ATTATGTGATAGGTGGTGCATGGCCGTTCTTAGTTCGTGGAGT-----GATCTGTCTGCC
CAATCGCGTTTCATAAATCTTAAGCTCAAAAGGCAGTCTTACCTTCGGGT----------
--------TGAGTTTTGCTGGGAGACT--TTTGTGTGAACGCAACGGAC--------GTG
ATTGCAACCCCTTGTTGATTGGCCATCACGTAAGCTCACTT-----GTAATTTATTACAG
TGTGGTATTATCTTAGCCA----------TTCCCTTTTAGTTGTG-------GAGTGATT
AACCACTCTAAA--------TTGTAACTCGGGGG-ACCGCTGTGAT---TTTTCTTC--A
AAC-CGGAGGAAGGTTGCGGCAA-TAACAGGTCT--GTGATGCCCTC----AGATGTCCT
GGGCTGCACACGT-----GCTACACT-------GATC---CCGGCAGTTGGCAT-GTGAT
T-T---------TCTCCAATGACGAACCTAGTGGACTTGGCGTCTG-TGC---GCAT---
----------------TCGTGTGCTAATGACTGCCGT-CACTTTAAACACTGGTCGTTAG
ACTC---G---TGCGATCCCTCGGAAAACGTGATTTCTG---------------TTCCCA
AACAAAGCACTT--TCGTACCCTCGCTCAAACAAACGTGATTCCAAATCCCTTACGATTG
CTACATCCTTTCTCGTAACGTCTCG-------------CCTAGCGGAGCTTTCAACTTTT
CGTCG-CAACTCTCAATTCACAGTGGGGACAGTCGTTTGTCAACTTTTCGTCTCGGTCCC
AACTAGGAATGCCTCGTACGAGT---TGGTTCATCAGACCACTCGGAATACGTCCCTGCC
CTTTGTACACACCGCCC-GTCGCTTTTACCGATGAACTTTTTTGCGAGTATGATGGACTA
ACTTTGCGCTCAATTTGAATCTGTTGTG--------GAAATTCACTCGAACAACGGGATT
TAAAG-------------------------------------------------------
------------------------------------------------------------
----
>Globigerinita_glutinata|P148|05
-----------------------------GTGGCTTAATTTGACTCAACGCGGGAAATCT
TACCGGGTCCGGACACACTGAGGATTGACAGGTATTATATAGCA-----------ACCTT
CGGGT-------------------------------------TGTCTATTGTTAAATATG
CTAG-------------------TCCTTTCATGATTATGTGATAGGTGGTGCATGGCCGT
TCTTAGTTCGTGGAGTGATCTGTCTGCTTAATTGCGTTTCAGATAAGGATCTATATTC--
-TTTACA--AGTGTCGCA--GTGTA-ATTGACC---------------------------
-----------CCTCTTTCACGAGAGT--GTGTGT---CTTTTTTGCGCTCGCAC----T
TTACATTAGGTCCTGAAAGCAACGAACGTGACCGCAACCTCTTG--TTGCCTCATCTC--
-CCAACAT--TCTT---TCCTTCGG-GTTAGATATTTCCATTGA---------GGCTTTC
CAA---------------------AACTAGAGGG-ACCGCTGTCA-------ACTTCTTA
AAC-CAGAGGAAGGTTGCGGCAA-TAACAGGTCT--GTGATGCCC-TT---AGATGTTCC
GGGCTGCACACGT-----GCTACAAT-------GATT---GTTGCAGTGAGCATCTCAAT
----------TTTTTACCT-AACACCGCACACGTGAGTTT------GCATACTTGT----
----------------ATGTTA-------CTTTACGCA-GCGGTAA-AGCCTGCTTCGAG
AGCAAGTG---GGTAATCAATTAGAAGTAACGATTTCC-CA--------AATTAGCACAC
TTA-TATACGGC--GTTTGTGCCCGGGTTTCACTTGTTGGAACTTTTGTGCGCGCAGATG
TTT-----------------------------------------------TTT-CCGTAT
GTG---CAATTGTCAATTCATGGTGGGGACAGACCATTGTTAATTGTTGGTCTCGGTCTT
AACTAGGAATGCCTTGTACGGGTCTTTGGTTCAACAAACCACCCGGAATACGTCCCTGCC
CTTTGTACACACCGCCC-GTCGCTCTTACCGATGGACTTCTCTGTGAGTTTGAGGGACTG
GATTTGATCGT------ACATTCGTGTG----------CGCATTAATATCTATGGAAACT
TAAAC-------------------------------------------------------
------------------------------------------------------------
----
>Globigerinita_glutinata|P148|07
-------------------GTGG-AGCATGTGGCTTAATTTGACTCAACGCGGGAAATCT
TACCGGGTCCGGACACACTGAGGATTGACAGGTATTATATAGCA-----------ACTTT
CGGGT-------------------------------------TGTCTATTGTTAAATATG
CTAG-------------------TCCTTTCATGATTATGTGATAGGTGGTGCATGGCCGT
TCTTAGTTCGTGGAGTGATCTGTCTGCTTAATTGCGTTTCAGATAAGGATCTATATTC--
-TTTACA--AGTGTCGCA--GTGTA-ATTGACC---------------------------
-----------CCTCTTTCACGAGAGT--GCGTGT---CTTTTTTGCGCTCGCAC----T
TTACATTAGGTCCTGAAAGCAACGAACGTGACCGCAACCTCTTG--TTGCCTCATCTC--
-CCAACAT--TCTT---TCCTTCGG-GTTAGATATTTCCATTGA---------GGCTTTC
CAA---------------------AACTAGAGGG-ACCGCTGTCA-------ACTTCTTA
AAC-CAGAGGAAGGTTGCGGCAA-TAACAGGTCT--GTGATGCCC-TT---AGATGTTCC
GGGCTGCACACGT-----GCTACAAT-------GATT---GTTGCAGTGAGCATCTCAAT
----------TTTTTACCT-AACACCGCACACGTGAGTTT------GCATACTTGT----
----------------ATGCTATA-----CTTTACGCA-GCGGTAA-AGCCTGCTTCGAG
AGCAAGTG---GGTAATCAATTAGAAGTAACGATTTCC-CA--------AATTAGCACAC
TTA-TATACGGC--GTTTGTGCCCGGGTTTCACTTGTTGGAACTTTTGTGCGCGCAGATG
TTT-----------------------------------------------TTTTCCGTAT
GTG---CAATTGTCAATTCATGGTGGGGACAGACCATTGTTAATTGTTGGTCTCGGTCTT
AACTAGGAATGCCTTGTACGGGTCTTTGGTTCAACAAACCACCCGGAATACGTCCCTGCC
CTTTGTACACACCGCCC-GTCGCTCTTACCGATGGACTTCTCTGTGAGTTTGAGGGACTG
GATTTGATCGT------ACATTCGTGTG----------CGCATTAATATCTATGGAAACT
TAAACGAA--CAGTGTGGTCTAAAG-----------------------------------
------------------------------------------------------------
----
>Globigerinita_glutinata|P148|13
-----------------------------GTGGCTTAATTTGACTCAACGCGGGAAATCT
TACCGGGTCCGGACACACTGAGGATTGACAGGTATTATATAGCA-----------ACTTT
CGGGT-------------------------------------TGTCTATTGTTAAATATG
CTAG-------------------TCCTTTCATGATTATGTGATAGGTGGTGCATGGCCGT
TCTTAGTTCGTGGAGTGATCTGTCTGCTTAATTGCGTTTCAGATAAGGATCTATATTC--
-TTTACA--AGTGTCGCA--GTGTA-ATTGACC---------------------------
-----------CCTCTTTCACGAGAGT--GCGTGT---CTTTTTTGCGCTCGCAC----T
TTACATTAGGTCCTGAAAGCAACGAACGTGACCGCAACCTCTTG--TTGCCTCATCTC--
-CCAACAT--TCTT---TCCTTCGG-GTTAGATATTTCCATTGA---------GGCTTTC
CAA---------------------AACTAGAGGG-ACCGCTGTCA-------ACTTCTTA
AAC-CAGAGGAAGGTTGCGGCAA-TAACAGGTCT--GTGATGCCC-TT---AGATGTTCC
GGGCTGCACACGT-----GCTACAAT-------GATT---GTTGCAGTGAGCATCTCAAT
----------TTTTTACCT-AACACCGCACACGTGAGTTT------GCATACTTGT----
----------------ATGCTATA-----CTTTACGCA-GCGGTAA-AGCCTGCTTCGAG
AGCAAGTG---GGTAATCAATTAGAAGTAACGATTTCC-CA--------AATTAGCACAC
TTA-TATACGGC--GTTTGTGCCCGGGTTTCACTTGTTGGAACTTTTGTGCGCGCAGATG
TTT-----------------------------------------------TTTTCCGTAT
GTG---CAATTGTCAATTCATGGTGGGGACAGACCATTGTTAATTGTTGGTCTCGGTCTT
AACTAGGAATGCCTTGTACGGGTCTTTGGTTCAACAAACCACCCGGAATACGTCCCTGCC
CTTTGTACACACCGCCC-GTCGCTCTTACCGATGGACTTCTCTGTGAGTTTGAGGGACTG
GATTTGATCGT------ACATTCGTGTG----------CGCATTAATATCTATGGAAACT
TAAAC-------------------------------------------------------
------------------------------------------------------------
----
>Globigerinita_glutinata|P148|15
-------------------GTGG-AGCATGTGGCTTAATTTGACTCAACGCGGGAAATCT
TACCGGGTCCGGACACACTGAGGATTGACAGGTATTATATAGCA-----------ACTTT
CGGGT-------------------------------------TGTCTATTGTTAAATATG
CTAG-------------------TCCTTTCATGATTATGTGATAGGTGGTGCATGGCCGT
TCTTAGTTCGTGGAGTGATCTGTCTGCTTAATTGCGTTTCAGATAAGGATCTATATTC--
-TTTACA--AGTGTCGCA--GTGTA-ATTGACC---------------------------
-----------CCTCTTTCACGAGAGT--GCGTGT---CTTTTTTGCGCTCGCAC----T
TTACATTAGGTCCTGAAAGCAACGAACGTGACCGCAACCTCTTG--TTGCCTCATCTC--
-CCAACAT--TCTT---TCCTTCGG-GTTAGATATTTCCATTGA---------GGCTTTC
CAA---------------------AACTAGAGGG-ACCGCTGTCA-------ACTTCTTA
AAC-CAGAGGAAGGTTGCGGCAA-TAACAGGTCT--GTGATGCCC-TT---AGATGTTCC
GGGCTGCACACGT-----GCTACAAT-------GATT---GTTGCAGTGAGCATCTCAAT
----------TTTTTACCT-AACACCGCACACGTGAGTTT------GCATACTTGT----
----------------ATGCTATA-----CTTTACGCA-GCGGTAA-AGCCTGCTTCGAG
AGCAAGTG---GGTAATCAATTAGAAGTAACGATTTCC-CA--------AATTAGCACAC
TTA-TATACGGC--GTTTGTGCCCGGGTTTCACTTGTTGGAACTTTTGTGCGCGCAGATG
TTT-----------------------------------------------TTTTCCGTAT
GTG---CAATTGTCAATTCATGGTGGGGACAGACCATTGTTAATTGTTGGTCTCGGTCTT
AACTAGGAATGCCTTGTACGGGTCTTTGGTTCAACAAACCACCCGGAATACGTCCCTGCC
CTTTGTACACACCGCCC-GTCGCTCTTACCGATGGACTTCTCTGTGAGTTTGAGGGACTG
GATTTGATCGT------ACATTCGTGTG----------CGCATTAATATCTATGGAAACT
TAAACGAA--CAGTGTGGTCTAAAG-----------------------------------
------------------------------------------------------------
----
>Globigerinita_glutinata|P148|17
-------------------GTGG-AGCATGTGGCTTAATTTGACTCAACGCGGGAAATCT
TACCGGGTCCGGACACACTGAGGATTGACAGGTATTATATAGCA-----------ACTTT
CGGGT-------------------------------------TGTCTATTGTTAAATATG
CTAG-------------------TCCTTTCATGATTATGTGATAGGTGGTGCATGGCCGT
TCTTAGTTCGTGGAGTGATCTGTCTGCTTAATTGCGTTTCAGATAAGGATCTATATTC--
-TTTACA--AGTGTCGCA--GTGTA-ATTGACC---------------------------
-----------CCTCTTTCACGAGAGT--GCGTGT---CTTTTTTGCGCTCGCAC----T
TTACATTAGGTCCTGAAAGCAACGAACGTGACCGCAACCTCTTG--TTGCCTCATCTC--
-CCAACAT--TCTT---TCCTTCGG-GTTAGATATTTCCATTGA---------GGCTTTC
CAA---------------------AACTAGAGGG-ACCGCTGTCA-------ACTTCTTA
AAC-CAGAGGAAGGTTGCGGCAA-TAACAGGTCT--GTGATGCCC-TT---AGATGTTCC
GGGCTGCACACGT-----GCTACAAT-------GATT---GTTGCAGTGAGCATCTCAAT
----------TTTTTACCT-AACACCGCACACGTGAGTTT------GCATACTTGT----
----------------ATGCTATA-----CTTTACGCA-GCGGTAA-AGCCTGCTTCGAG
AGCAAGTG---GGTAATCAATTAGAAGTAACGATTTCC-CA--------AATTAGCACAC
TTA-TATACGGC--GTTTGTGCCCGGGTTTCACTTGTTGGAACTTTTGTGCGCGCAGATG
TTT-----------------------------------------------TTTTCCGTAT
GTG---CAATTGTCAATTCATGGTGGGGACAGACCATTGTTAATTGTTGGTCTCGGTCTT
AACTAGGAATGCCTTGTACGGGTCTTTGGTTCAACAAACCACCCGGAATACGTCCCTGCC
CTTTGTACACACCGCCC-GTCGCTCTTACCGATGGACTTCTCTGTGAGTTTGAGGGACTG
GATTTGATCGT------ACATTCGTGTG----------CGCATTAATATCTATGGAAACT
TAAACGAA--CAGTGTGGTCTAAAG-----------------------------------
------------------------------------------------------------
----
>Globigerinita_glutinata|P148|20
-------------------GTGG-AGCATGTGGCTTAATTTGACTCAACGCGGGAAATCT
TACCGGGTCCGGACACACTGAGGATTGACAGGTATTATATAGCA-----------ACCTT
CGGGT-------------------------------------TGTCTATTGTTAAATATG
CTAG-------------------TCCTTTCATGATTATGTGATAGGTGGTGCATGGCCGT
TCTTAGTTCGTGGAGTGATCTGTCTGCTTAATTGCGTTTCAGATAAGGATCTATATTC--
-TTTACA--AGTGTCGCA--GTGTA-ATTGACC---------------------------
-----------CCTCTTTCACGAGAGT--GTGTGT---CTTTTTTGCGCTCGCAC----T
TTACATTAGGTCCTGAAAGCAACGAACGTGACCGCAACCTCTTG--TTGCCTCATCTC--
-CCAACAT--TCTT---TCCTTCGG-GTTAGATATTTCCATTGA---------GGCTTTC
CAA---------------------AACTAGAGGG-ACCGCTGTCA-------ACTTCTTA
AAC-CAGAGGAAGGTTGCGGCAA-TAACAGGTCT--GTGATGCCC-TT---AGATGTTCC
GGGCTGCACACGT-----GCTACAAT-------GATT---GTTGCAGTGAGCATCTCAAT
----------TTTTTACCT-AACACCGCACACGTGAGTTT------GCATACTTGT----
----------------ATGTTA-------CTTTACGCA-GCGGTAA-AGCCTGCTTCGAG
AGCAAGTG---GGTAATCAATTAGAAGTAACGATTTCC-CA--------AATTAGCACAC
TTA-TATACGGC--GTTTGTGCCCGGGTTTCACTTGTTGGAACTTTTGTGCGCGCAGATG
TTT-----------------------------------------------TTT-CCGTAT
GTG---CAATTGTCAATTCATGGTGGGGACAGACCATTGTTAATTGTTGGTCTCGGTCTT
AACTAGGAATGCCTTGTACGGGTCTTTGGTTCAACAAACCACCCGGAATACGTCCCTGCC
CTTTGTACACACCGCCC-GTCGCTCTTACCGATGGACTTCTCTGTGAGTTTGAGGGACTG
GATTTGATCGT------ACATTCGTGTG----------CGCATTAATATCTATGGAAACT
TAAACGAA--CAGTGTGGTCTAAAG-----------------------------------
------------------------------------------------------------
----
>Globigerinita_glutinata|P148|21
-------------------GTGG-AGCATGTGGCTTAATTTGACTCAACGCGGGAAATCT
TACCGGGTCCGGACACACTGAGGATTGACAGGTATTATATAGCAC----G--T--ACTTT
TGTGCG------------------------------------TGTCTATTGTTAAATATG
CTAG-------------------TCCTTTCATGATTATGTGATAGGTGGTGCATGGCCGT
TCTTAGTTCGTGGAGTGATCTGTCTGCTTAATTGCGTTTCAGATAAGGATCTATATTC--
-TTTACA--AGTGTCGCA--GTGTA-ATTGACC---------------------------
-----------CCTCTTTCACGAGAGT--GTGTGT---CTTTTTTGCGCTCGCAC----T
TTACATTAGGTCCTGAAAGCAACGAACGTGACCGCAACCTCTTG--TTGCCTCATCTC--
-CCAACAT--TCTT---TCCTTCGG-GTTAGATATTTCCATTGA---------GGCTTTC
CAA---------------------AACTAGAGGG-ACCGCTGTCA-------ACTTCTTA
AAC-CAGAGGAAGGTTGCGGCAA-TAACAGGTCT--GTGATGCCC-TT---AGATGTTCC
GGGCTGCACACGT-----GCTACAAT-------GATT---GTTGCAGTGAGCATCTCAAT
----------TTTTTACCT-AACACCGCACACGTGAGTTT------GCATACTTGT----
----------------ATGCTATA-----CTTTACGCA-GCGGTAA-AGCCTGCTTCGAG
AGCAAGTG---GGTAATCAATTAGAAGTAACGATTTCC-CA--------AATTAGCACAC
TTA-TATACGGC--GTTTGTGCCCGGGTTTCACTTGTTGGAACTTTTGTGCGCGCAGATG
TTT-----------------------------------------------TTTTCCGTAT
GTG---CAATTGTCAATTCATGGTGGGGACAGACCATTGTTAATTGTTGGTCTCGGTCTT
AACTAGGAATGCCTTGTACGGGTCTTTGGTTCAACAAACCACCCGGAATACGTCCCTGCC
CTTTGTACACACCGCCC-GTCGCTCTTACCGATGGACTTCTCTGTGAGTTTGAGGGACTG
GATTTGATCGT------ACATTCGTGTG----------CGCATTAATATCTATGGAAACT
TAAACGAA--CAGTGTGGTCTAAAG-----------------------------------
------------------------------------------------------------
----
>Globigerinita_glutinata|P148|26
-------------------GTGG-AGCATGTGGCTTAATTTGACTCAACGCGGGAAATCT
TACCGGGTCCGGACACACTGAGGATTGACAGGTATTATATAGCA-----------ACCTT
CGGGT-------------------------------------TGTCTATTGTTAAATATG
CTAG-------------------TCCTTTCATGATTATGTGATAGGTGGTGCATGGCCGT
TCTTAGTTCGTGGAGTGATCTGTCTGCTTAATTGCGTTTCAGATAAGGATCTATATTC--
-TTTACA--AGTGTCGCA--GTGTA-ATTGACC---------------------------
-----------CCTCTTTCACGAGAGT--GCGTGT---CTTTTTTGCGCTCGCAC----T
TTACATTAGGTCCTGAAAGCAACGAACGTGACCGCAACCTCTTG--TTGCCTCATCTC--
-CCAACAT--TCTT---TCCTTCGG-GTTAGATATTTCCATTGA---------GGCTTTC
CAA---------------------AACTAGAGGG-ACCGCTGTCA-------ACTTCTTA
AAC-CAGAGGAAGGTTGCGGCAA-TAACAGGTCT--GTGATGCCC-TT---AGATGTTCC
GGGCTGCACACGT-----GCTACAAT-------GATT---GTTGCAGTGAGCATCTCAAT
----------TTTTTACCT-AACACCGCACACGTGAGTTT------GCATACTTGT----
----------------ATGCTATA-----CTTTACGCA-GCGGTAA-AGCCTGCTTCGAG
AGCAAGTG---GGTAATCAATTAGAAGTAACGATTTCC-CA--------AATTAGCACAC
TTA-TATACGGC--GTTTGTGCCCGGGTTTCACTTGTTGGAACTTTTGTGCGCGCAGATG
TTT-----------------------------------------------TTTTCCGTAT
GTG---CAATTGTCAATTCATGGTGGGGACAGACCATTGTTAATTGTTGGTCTCGGTCTT
AACTAGGAATGCCTTGTACGGGTCTTTGGTTCAACAAACCACCCGGAATACGTCCCTGCC
CTTTGTACACACCGCCC-GTCGCTCTTACCGATGGACTTCTCTGTGAGTTTGAGGGACTG
GATTTGATCGT------ACATTCGTGTG----------C--ATTAATATCTATGGAAACT
TAAACGAA--CAGTGTGGTCTAAAG-----------------------------------
------------------------------------------------------------
----
>Globigerinita_glutinata|P148|28
-------------------GTGG-AGCATGTGGCTTAATTTGACTCAACGCGGGAAATCT
TACCGGGTCCGGACACACTGAGGATTGACAGGTATTATATAGCA-----------ACCTT
CGGGT-------------------------------------TGTCTATTGTTAAATATG
CTAG-------------------TCCTTTCATGATTATGTGATAGGTGGTGCATGGCCGT
TCTTAGTTCGTGGAGTGATCTGTCTGCTTAATTGCGTTTCAGATAAGGATCTATATTC--
-TTTACA--AGTGTCGCA--GTGTA-ATTGACC---------------------------
-----------CCTCTTTCACGAGAGT--GTGTGT---CTTTTTTGCGCTCGCAC----T
TTACATTAGGTCCTGAAAGCAACGAACGTGACCGCAACCTCTTG--TTGCCTCATCTC--
-CCAACAT--TCTT---TCCTTCGG-GTTAGATATTTCCATTGA---------GGCTTTC
CAA---------------------AACTAGAGGG-ACCGCTGTCA-------ACTTCTTA
AAC-CAGAGGAAGGTTGCGGCAA-TAACAGGTCT--GTGATGCCC-TT---AGATGTTCC
GGGCTGCACACGT-----GCTACAAT-------GATT---GTTGCAGTGAGCATCTCAAT
----------TTTTTACCT-AACACCGCACACGTGAGTTT------GCATACTTGT----
----------------ATGTTA-------CTTTACGC-----------------------
------------------------------------------------------------
------------------------------------------------------------
------------------------------------------------------------
------------------------------------------------------------
------------------------------------------------------------
------------------------------------------------------------
------------------------------------------------------------
------------------------------------------------------------
------------------------------------------------------------
----
>Globigerinita_glutinata|P149|04
-------------------GTGG-AGCATGTGGCTTAATTTGACTCAACGCGGGAAATCT
TACCGGGTCCGGACACACTGAGGATTGACAGGTATTATATAGCAC----GCAC--ACTTC
GGTGTG------------------------------------TGTCTATTGTTAAATATG
CTAG-------------------TCCTTTCATGATTATGTGATAGGTGGTGCATGGCCGT
TCTTAGTTCGTGGAGTGATCTGTCTGCTTAATTGCGTTTCAGATAAGGATCTATATTC--
-TTTACA---GTGCTGCA-GTCGTA-ATTGACC---------------------------
-----------CCTTTCTCACGAGAGT--GTGTGT---CTTTTT-GCGCTCACAC----T
TTACATTAGGTCCTGAAAGCAACGAACGTGACCGCAACCTCTTG--TTGCCTCATCTC--
-CCCATC---ACTAGGTAGTTTCGGCTACTTAACGTATCATTGA---------GGCTTTC
CAA---------------------AACTAGAGGG-ACCGCTGTCA-------ACTTCTTA
AAC-CAGAGGAAGGTTGCGGCAA-TAACAGGTCT--GTGATGCCC-TT---AGATGTTCC
GGGCTGCACACGT-----GCTACAAT-------GATT---GTTGCAGTGAGCATCTCAAT
----------TTTTTACCTTAACACCGCACACGTGAGT--------GCATACTTGT----
----------------ATGTTA-------CTTTACGCA-GCGGTAA-AGCCTGCTTCGAG
AGCAAGTG---GGTAATCAATTAGAAGTAACGATTTCC-CA--------AATTAGCACAC
TTA-TATACGGC--GTTTGTGCCCGGGTTTCACTTGTTGGAACTTTTGTGCGCGCAGATG
TTT-----------------------------------------------TT--CCGTAT
GTG---CAATTGTCAATTCATGGTGGGGACAGACCATTGTTAATTGTTGGTCTCGGTCTT
AACTAGGAATGCCTTGTACGGGTCTTTGGTTCAACAAACCACCCGGAATACGTCCCTGCC
CTTTGTACACACCGCCC-GTCGCTCTTACCGATGGACTTCTCTGTGAGTTTGAGGGACTG
GATTTGATCGT------GCTTCGGCA------------CGCATTAACATCTATGGAAACT
TAAACGAA--CAGTGTGGTCTAAAG-----------------------------------
------------------------------------------------------------
----
>Globigerinita_glutinata|P149|07
-------------------GTGG-AGCATGTGGCTTAATTTGACTCAACGCGGGAAATCT
TACCGGGTCCGGACACACTGAGGATTGACAGGTATTATATAGCAC----G--C--ACTTC
GGTGTG------------------------------------TGTCTATTGTTAAATATG
CTAG-------------------TCCTTTCATGATTATGTGATAGGTGGTGCATGGCCGT
TCTTAGTTCGTGGAGTGATCTGTCTGCTTAATTGCGTTTCAGATAAGGATCTATATTC--
-TTTAC----GTG----A-GTGATT-GCAGACC---------------------------
-----------CCTTTCTCACGAGAGT--GTGTGT---CTC----GCATGATCTC----T
CTACATTAGGTCCTGAAAGCAACGAACGTGACCGCAACCTCTTG--TTGCCTCATCTC--
-CCCATC---ACTAGGTAGTTTCGGCTACTTAACGTATCATTGA---------GGCTTTC
CAA---------------------AACTAGAGGG-ACCGCTGTCA-------ACTTCTTA
AAC-CAGAGGAAGGTTGCGGCAA-TAACAGGTCT--GTGATGCCC-TT---AGATGTTCC
GGGCTGCACACGT-----GCTACAAT-------GATT---GTTGCAGTGAGCATCTCAAT
----------TTTTTACCT-AACACCGCACACGTGAGTAC------GCATACTTGT----
----------------ATGTTA-------CTTTACGCA-GCGGTAA-AGCCTGCTTCGAG
AGCAAGTG---GGTAATCAATTAGAAGTAACGATTTCC-CA--------AATTAGCACAC
TTA-TATACGGC--GTTTGTGCCCGGGTTTCACTTGTTGGAACTTTTGTGCGCGCAGATG
TTT-----------------------------------------------TT--CCGTAT
GTG---CAATTGTCAATTCATGGTGGGGACAGACCATTGTTAATTGTTGGTCTCGGTCTT
AACTAGGAATGCCTTGTACGGGTCTTTGGTTCAACAAACCACCCGGAATACGTCCCTGCC
CTTTGTACACACCGCCC-GTCGCTCTTACCGATGGACTTCTCTGTGAGTTTGAGGGACTG
GATTTGATCGT------GCTTCGGCA------------CGCATTAACATCTATGGAAACT
TAAAC-------------------------------------------------------
------------------------------------------------------------
----
>Globigerinita_glutinata|P149|18
-------------------GTGG-AGCATGTGGCTTAATTTGACTCAACGCGGGAAATCT
TACCGGGTCCGGACACACTGAGGATTGACAGGTATTATATAGCA--------C--ACTTC
GGTGTG------------------------------------T--CTATTGTTAAATATG
CTAG-------------------TCCTTTCATGATTATGTGATAGGTGGTGCATGGCCGT
TCTTAGTTCGTGGAGTGATCTGTCTGCTTAATTGCGTTTCAGATAAGGATCTATATTC--
-TTTACA---GTGCTGCA-GTCGTA-ATTGACC---------------------------
-----------CCTTTCTCACGAGAGT--GTGTGT---CTTTTT-GCGCTCACAC----T
TTACATTAGGTCCTGAAAGCAACGAACGTGACCGCAACCTCTTG--TTGCCTCATCTC--
-CCCATC---ACTAGGTAGTTTCGGCTACTTAACGTATCATTGA---------GGCTTTC
CAA---------------------AACTAGAGGG-ACCGCTGTCA-------ACTTCTTA
AAC-CAGAGGAAGGTTGCGGCAA-TAACAGGTCT--GTGATGCCC-TT---AGATGTTCC
GGGCTGCACACGT-----GCTACAAT-------GATT---GTTGCAGTGAGCATCTCAAT
----------TTTTTACCTTAACACCGCACACGTGAGT--------GCATACTTGT----
----------------ATGTTA-------CTTTACGCA-GCGGTAA-AGCCTGCTTCGAG
AGCAAGTG---GGTAATCAATTAGAAGTAACGATTTCC-CA--------AATTAGCACAC
TTA-TATACGGC--GTTTGTGCCCGGGTTTCACTTGTTGGAACTTTTGTGCGTGCAGATG
TTT-----------------------------------------------TT--CCGTAT
GTG---CAATTGTCAATTCATGGTGGGGACAGACCATTGTTAATTGTTGGTCTCGGTCTT
AACTAGGAATGCCTTGTACGGGTCTTTGGTTCAACAAACCACCCGGAATACGTCCCTGCC
CTTTGTACACACCGCCC-GTCGCTCTTACCGATGGACTTCTCTGTGAGTTTGAGGGACTG
GATTTGATCGT------GCTTCGGCA------------CGCATTAACATCTATGGAAACT
TAAACGAA--CAGTGTGGTCTAAAG-----------------------------------
------------------------------------------------------------
----
>Globigerinita_glutinata|P149|22
-------------------GTGG-AGCATGTGGCTTAATTTGACTCAACGCGGGAAATCT
TACCGGGTCCGGACACACTGAGGATTGACAGGTATTATATAGCAC----G--C--ACTTC
GGTGTG------------------------------------TGTCTATTGTTAAATATG
CTAG-------------------TCCTTTCATGATTATGTGATAGGTGGTGCATGGCCGT
TCTTAGTTCGTGGAGTGATCTGTCTGCTTAATTGCGTTTCAGATAAGGATCTATATTC--
-TTTAC----GTG----A-GTGATT-GCAGACC---------------------------
-----------CCTTTCTCACGAGAGT--GTGTGT---CTC----GCATGATCTC----T
CTACATTAGGTCCTGAAAGCAACGAACGTGACCGCAACCTCTTG--TTGCCTCATCTC--
-CCCATC---ACTAGGTAGTTTCGGCTACTTAACGTATCATTGA---------GGCTTTC
CAA---------------------AACTAGAGGG-ACCGCTGTCA-------ACTTCTTA
AAC-CAGAGGAAGGTTGCGGCAA-TAACAGGTCT--GTGATGCCC-TT---AGATGTTCC
GGGCTGCACACGT-----GCTACAAT-------GATT---GTTGCAGTGAGCATCTCAAT
----------TTTTTACCTTAACACCGCACACGTGAGT--------GCATACTTGT----
----------------ATGTTA-------CTTTACGCA-GCGGTAA-AGCCTGCTTCGAG
AGCAAGTG---GGTAATCAATTAGAAGTAACGATTTCC-CA--------AATTAGCACAC
TTA-TATACGGC--GTTTGTGCCCGGGTTTCACTTGTTGGAACTTTTGTGCGTGCAGATG
TTT-----------------------------------------------TT--CCGTAT
GTG---CAATTGTCAATTCATGGTGGGGACAGACCATTGTTAATTGTTGGTCTCGGTCTT
AACTAGGAATGCCTTGTACGGGTCTTTGGTTCAACAAACCACCCGGAATACGTCCCTGCC
CTTTGTACACACCGCCC-GTCGCTCTTACCGATGGACTTCTCTGTGAGTTTGAGGGACTG
GATTTGATCGT------GCTTCGGCA------------CGCATTAACATCTATGGAAACT
TAAACGAA--CAGTGTGGTCTAAAG-----------------------------------
------------------------------------------------------------
----
>Globigerinita_glutinata|P149|28
-------------------GTGG-AGCATGTGGCTTAATTTGACTCAACGCGGGAAATCT
TACCGGGTCCGGACACACTGAGGATTGACAGGTATTATATAGCAC----G--C--ACTTC
GGTGTG------------------------------------TGTCTATTGTTAAATATG
CTAG-------------------TCCTTTCATGATTATGTGATAGGTGGTGCATGGCCGT
TCTTAGTTCGTGGAGTGATCTGTCTGCTTAATTGCGTTTCAGATAAGGATCTATATTC--
-TTTACA---GTGCTGCA-GTCGTA-ATTGACC---------------------------
-----------CCTTTCTCACGAGAGT--GTGTGT---CTTTTT-GCGCTCACAC----T
TTACATTAGGTCCTGAAAGCAACGAACGTGACCGCAACCTCTTG--TTGCCTCATCTC--
-CCCATC---ACTAGGTAGTTTCGGCTACTTAACGTATCATTGA---------GGCTTTC
CAA---------------------AACTAGAGGG-ACCGCTGTCA-------ACTTCTTA
AAC-CAGAGGAAGGTTGCGGCAA-TAACAGGTCT--GTGATGCCC-TT---AGATGTTCC
GGGCTGCACACGT-----GCTACAAT-------GATT---GTTGCAGTGAGCATCTCAAT
----------TTTTTACCT-AACACCGCACACGTGAGT--------GCATACTTGT----
----------------ATGTTA-------CTTTACGCA-GCGGTAA-AGCCTGCTTCGAG
AGCAAGTG---GGTAATCAATTAGAAGTAACGATTTCC-CA--------AATTAGCACAC
TTA-TATACGGC--GTTTGTGCCCGGGTTTCACTTGTTGGAACTTTTGTGCGTGCAGATG
TTT-----------------------------------------------TT--CCGTAT
GTG---CAATTGTCAATTCATGGTGGGGACAGACCATTGTTAATTGTTGGTCTCGGTCTT
AACTAGGAATGCCTTGTACGGGTCTTTGGTTCAACAAACCACCCGGAATACGTCCCTGCC
CTTTGTACACACCGCCC-GTCGCTCTTACCGATGGACTTCTCTGTGAGTTTGAGGGACTG
GATTTGATC--------GCTTCGG--------------CGCATTAACATCTATGGAAACT
TAAACGAA--CAGTGTGGTCTAAAG-----------------------------------
------------------------------------------------------------
----
>Globigerinita_glutinata|P149|30
-------------------GTGG-AGCATGTGGCTTAATTTGACTCAACGCGGGAAATCT
TACCGGGTCCGGACACACTGAGGATTGACAGGTATTATATAGCAC----G--C--ACTTC
GGTGTG------------------------------------TGTCTATTGTTAAATATG
CTAG-------------------TCCTTTCATGATTATGTGATAGGTGGTGCATGGCCGT
TCTTAGTTCGTGGAGTGATCTGTCTGCTTAATTGCGTTTCAGATAAGGATCTATATTC--
-TTTAC----GTG----A-GTGATT-GCAGACC---------------------------
-----------CCTTTCTCACGAGAGT--GTGTGT---CTC----GCATGATCTC----T
CTACATTAGGTCCTGAAAGCAACGAACGTGACCGCAACCTCTTG--TTGCCTCATCTC--
-CCCATC---ACTAGGTAGTTTCGGCTACTTAACGTATCATTGA---------GGCTTTC
CAA---------------------AACTAGAGGG-ACCGCTGTCA-------ACTTCTTA
AAC-CAGAGGAAGGTTGCGGCAA-TAACAGGTCT--GTGATGCCC-TT---AGATGTTCC
GGGCTGCACACGT-----GCTACAAT-------GATT---GTTGCAGTGAGCATCTCAAT
----------TTTTTACCT-AACACCGCACACGTGAGTAC------GCATACTTGT----
----------------ATGTTA-------CTTTACGCA-GCGGTAA-AGCCTGCTTCGAG
AGCAAGTG---GGTAATCAATTAGAAGTAACGATTTCC-CA--------AATTAGCACAC
TTA-TATACGGC--GTTTGTGCCCGGGTTTCACTTGTTGGAACTTTTGTGCGTGCAGATG
TTT-----------------------------------------------TT--CCGTAT
GTG---CAATTGTCAATTCATGGTGGGGACAGACCATTGTTAATTGTTGGTCTCGGTCTT
AACTAGGAATGCCTTGTACGGGTCTTTGGTTCAACAAACCACCCGGAATACGTCCCTGCC
CTTTGTACACACCGCCC-GTCGCTCTTACCGATGGACTTCTCTGTGAGTTTGAGGGACTG
GATTTGATCGT------GCTTCGGCA------------CGCATTAACATCTATGGAAACT
TAAACGAA--CAGTGTGGTCTAAAG-----------------------------------
------------------------------------------------------------
----
>Globigerinita_glutinata|P151|06
-------------------GTGG-AGCATGTGGCTTAATTTGACTCAACGCGGGAAATCT
TACCGGGTCCGGACACACTGAGGATTGACAGGTATTATATAGCAC----G--T--ACTTT
TGTGCG------------------------------------TGTCTATTGTTAAATATG
CTAG-------------------TCCTTTCATGATTATGTGATAGGTGGTGCATGGCCGT
TCTTAGTTCGTGGAGTGATCTGTCTGCTTAATTGCGTTTCAGATAAGGATCTATATTC--
-TTTACA--AGTGTCGCA--GTGTA-ATTGACC---------------------------
-----------CCTCTTTCACGAGAGT--GCGTGT---CTTTTTTGCGCTCGCAC----T
TTACATTAGGTCCTGAAAGCAACGAACGTGACCGCAACCTCTTG--TTGCCTCATCTC--
-CCAACAT--TCTT---TCCTTCGG-GTTAGATATTTCCATTGA---------GGCTTTC
CAA---------------------AACTAGAGGG-ACCGCTGTCA-------ACTTCTTA
AAC-CAGAGGAAGGTTGCGGCAA-TAACAGGTCT--GTGATGCCC-TT---AGATGTTCC
GGGCTGCACACGT-----GCTACAAT-------GATT---GTTGCAGTGAGCATCTCAAT
----------TTTTTACCT-AACACCGCACACGTGAGTTT------GCATACTTGT----
----------------ATGCTATA-----CTTTACGCA-GCGGTAA-AGCCTGCTTCGAG
AGCAAGTG---GGTAATCAATTAGAAGTAACGATTTCC-CA--------AATTAGCACAC
TTA-TATACGGC--GTTTGTGCCCGGGTTTCACTTGTTGGAACTTTTGTGCGCGCAGATG
TTT-----------------------------------------------TTTTCCGTAT
GTG---CAATTGTCAATTCATGGTGGGGACAGACCATTGTTAATTGTTGGTCTCGGTCTT
AACTAGGAATGCCTTGTACGGGTCTTTGGTTCAACAAACCACCCGGAATACGTCCCTGCC
CTTTGTACACACCGCCC-GTCGCTCTTACCGATGGACTTCTCTGTGAGTTTGAGGGACTG
GATTTGATCGT------ACATTCGTGTG----------CGCATTAATATCTATGGAAACT
TAAACGAA--CAGTGTGGTCTAAAG-----------------------------------
------------------------------------------------------------
----
>Globigerinita_glutinata|P151|08
-------------------GTGG-AGCATGTGGCTTAATTTGACTCAACGCGGGAAATCT
TACCGGGTCCGGACACACTGAGGATTGACAGGTATTATATAGCAC----G--T--ACTTT
TGTGCG------------------------------------TGTCTATTGTTAAATATG
CTAG-------------------TCCTTTCATGATTATGTGATAGGTGGTGCATGGCCGT
TCTTAGTTCGTGGAGTGATCTGTCTGCTTAATTGCGTTTCAGATAAGGATCTATATTC--
-TTTACA--AGTGTCGCA--GTGTA-ATTGACC---------------------------
-----------CCTCTTTCACGAGAGT--GCGTGT---CTTTTTTGCGCTCGCAC----T
TTACATTAGGTCCTGAAAGCAACGAACGTGACCGCAACCTCTTG--TTGCCTCATCTC--
-CCAACAT--TCTT---TCCTTCGG-GTTAGATATTTCCATTGA---------GGCTTTC
CAA---------------------AACTAGAGGG-ACCGCTGTCA-------ACTTCTTA
AAC-CAGAGGAAGGTTGCGGCAA-TAACAGGTCT--GTGATGCCC-TT---AGATGTTCC
GGGCTGCACACGT-----GCTACAAT-------GATT---GTTGCAGTGAGCATCTCAAT
----------TTTTTACCT-AACACCGCACACGTGAGTTT------GCATACTTGT----
----------------ATGCTATA-----CTTTACGCA-GCGGTAA-AGCCTGCTTCGAG
AGCAAGTG---GGTAATCAATTAGAAGTAACGATTTCC-CA--------AATTAGCACAC
TTA-TATACGGC--GTTTGTGCCCGGGTTTCACTTGTTGGAACTTTTGTGCGCGCAGATG
TTT-----------------------------------------------TTTTCCGTAT
GTG---CAATTGTCAATTCATGGTGGGGACAGACCATTGTTAATTGTTGGTCTCGGTCTT
AACTAGGAATGCCTTGTACGGGTCTTTGGTTCAACAAACCACCCGGAATACGTCCCTGCC
CTTTGTACACACCGCCC-GTCGCTCTTACCGATGGACTTCTCTGTGAGTTTGAGGGACTG
GATTTGATCGT------ACATTCGTGTG----------CGCATTAATATCTATGGAAACT
TAAACGAA--CAGTGTGGTCTAAAG-----------------------------------
------------------------------------------------------------
----
>Globigerinita_glutinata|P152|03
-------------------GTGG-AGCATGTGGCTTAATTTGACTCAACGCGGGAAATCT
TACCGGGTCCGGACACACTGAGGATTGACAGGTATTATATAGCAC----G--C--ACTTC
GGTGTG------------------------------------TGTCTATTGTTAAATATG
CTAG-------------------TCCTTTCATGATTATGTGATAGGTGGTGCATGGCCGT
TCTTAGTTCGTGGAGTGATCTGTCTGCTTAATTGCGTTTCAGATAAGGATCTATATTC--
-TTTAC----GTG----A-GTGATT-GCAGACC---------------------------
-----------CCTTTCTCACGAGAGT--GTGTGT---CTC----GCATGATCTC----T
CTACATTAGGTCCTGAAAGCAACGAACGTGACCGCAACCTCTTG--TTGCCTCATCTC--
-CCCATATCAACTAGGTAGTTTCGGCTACTTAACGTATCATTGA---------GGCTTTC
CAA---------------------AACTAGAGGG-ACCGCTGTCA-------ACTTCTTA
AAC-CAGAGGAAGGTTGCGGCAA-TAACAGGTCT--GTGATGCCC-TT---AGATGTTCC
GGGCTGCACACGT-----GCTACAAT-------GATT---GTTGCAGTGAGCATCTCAAT
----------TTTTTACCT-AACACCGCACACGTGAGT--------GCATACTTGT----
----------------ATGCTA-------CTTTACGCA-GCGGTAA-AGCCTGCTTCGAG
AGCAAGTG---GGTAATCAATTAGAAGTAACGATTTCC-CA--------AATTAGCACAC
TTA-TATACGGC--GTTTGTGCCCGGGTTTCACTTGTTGGAACTTTTGTGCGTGCAGATG
TTT-----------------------------------------------TT--CCGTAT
GTG---CAATTGTCAATTCATGGTGGGGACAGACCATTGTTAATTGTTGGTCTCGGTCTT
AACTAGGAATGCCTTGTACGGGTCTTTGGTTCAACAAACCACCCGGAATACGTCCCTGCC
CTTTGTACACACCGCCC-GTCGCTCTTACCGATGGACTTCTCTGTGAGTTTGAGGGACTG
GATTTGATC--------GCTTCGG--------------CGCATTAACATCTATGGAAACT
TAAACGAA--CAGTGTGGTCTAAAG-----------------------------------
------------------------------------------------------------
----
>Globigerinita_glutinata|P152|28
------------------------------------------------CGCGGGAAATCT
TACCGGGTCCGGACACACTGAGGATTGACAGGTATTATATAGCA--------C--ACTTC
GGTGTG------------------------------------T--CTATTGTTAAATATG
CTAG-------------------TCCTTTCATGATTATGTGATAGGTGGTGCATGGCCGT
TCTTAGTTCGAGGAGTGATCTGTCTGCTTAATTGCGTTTCAAATAAGGATCTATATTC--
-TTTACA---GTGCTGCA-GTCGTA-ATTGACC---------------------------
-----------CCTTTCTCACGAGAGT--GTGTGT---CTTTTT-GCGCTCACAC----T
TTACATTAGGTCCTGAAAGCAACGAACGTGACCGCAACCTCTTG--TTGCCTCATCTC--
-CCCATC---ACTAGGTAGTTTCGGCTACTTAACGTATCATTGA---------GGCTTTC
CAA---------------------AACTAGAGGG-ACCGCTGTCA-------ACTTCTTA
AAC-CAGAGGAAGGTTGCGGCAA-TAACAGGTCT--GTGATGCCC-TT---AGATGTTCC
GGGCTGCACACGT-----GCTACAAT-------GATT---GTTGCAGTGAGCATCTCAAT
----------TTTTTACCT-AACACCGCACACGTGAGT--------GCATACTTGT----
----------------ATGTTA-------CTTTACGCA-GCGGTAA-AGCCTGCTTCGAG
AGCAAGTG---GGTAATCAATTAGAAGTAACGATTTCC-CA--------AATTAGCACAC
TTA-TATACGGC--GTTTGTGCCCGGGTTTCACTTGTTGGAACTTTTGTGCGCGCAGATG
TTT-----------------------------------------------TT--CCGTAT
GTG---CAATTGTCAATTCATGGTGGGGACAGACCATTGTTAATTGTTGGTCTCGGTCTT
AACTAGGAATGCCTTGTACGGGTCTTTGGTTCAACAAACCACCCGGAATACGTCCCTGCC
CTTTGTACACACCGCCC-GTCGCTCTTACCGATGGACTTCTCTGTGAGTTTGAGGGACTG
GATTTGAT----------------------------------------------------
------------------------------------------------------------
------------------------------------------------------------
----
>Globigerinita_glutinata|R019|10
-------------GAACGCGTGG-AGCATGTGGCTTAATTTGACTCAACGCGGGAAATCT
TACCGGGTCCGGACACACTGAGGATTGACAGGTATTATATAGCA-----------ACTTT
CGAGT-------------------------------------TGTCTATTGTTAAATATG
CTAG-------------------TCCTTTCATGATTATGTGATAGGTGGTGCATGGCCGT
TCTTAGTTCGTGGAGTGATCTGTCTGCTTAATTGCGTTTCAGATAAGGATCTATATTC--
-TTTACA--AGTGTCGCA--GTGTA-ATTGACC---------------------------
-----------CCTCTTTCACGAGAGT--GTGTGT---CTTTTTTGCGCTCGCAC----T
TTACATTAGGTCCTGAAAGCAACGAACGTGACCGCAACCTCTTG--TTGCCTCATCTC--
-CCAACAT--TCTT---TCCTTCGG-GTTAGATATTTCCATTGA---------GGCTTTC
CAA---------------------AACTAGAGGG-ACCGCTGTCA-------ACTTCTTA
AAC-CAGAGGAAGGTTGCGGCAA-TAACAGGTCT--GTGATGCCC-TT---AGATGTTCC
GGGCTGCACACGT-----GCTACAAT-------GATT---GTTGCAGTGAGCATCTCAAT
----------TTTTTACCT-AACACCGCACACGTGAG--T------GCATACTTGT----
----------------ATGTTA-------CTTTACGCA-GCGGTAA-AGCCTGCTTCGAG
AGCAAGTG---GGTAATCAATTAGAAGTAACGATTTCC-CA--------AATTAGCACAC
TTA-TATACGGC--GTTTGTGCCCGGGTTTCACTTGTTGGAACTTTTGTGCGCGCAGATG
TTT-----------------------------------------------TTT-CCGTAT
GTG---CAATTGTCAATTCATGGTGGGGACAGACCATTGTTAATTGTTGGTCTCGGTCTT
AACTAGGAATGCCTTGTACGGGTCTTTGGTTCAACAAACCACCCGGAATACGTCCCTGCC
CTTTGTACACACCGCCC-GTCGCTCTTACCGATGGACTTCTCTGTGAGTTTGAGGGACTG
GATTTGATC--------GCATTCGTG--------------CATTAATATCTATGGAAACT
TAAACGAA--CAGTGTGGTCTAAAG-----------------------------------
------------------------------------------------------------
----
>Globigerinita_glutinata|R019|17
-------------GAACGCGTGG-AGCATGTGGCTTAATTTGACTCAACGCGGGAAATCT
TACCGGGTCCGGACACACTGAGGATTGACAGGTATTATATAGCA-----------ACTTT
CGAGT-------------------------------------TGTCTATTGTTAAATATG
CTAG-------------------TCCTTTCATGATTATGTGATAGGTGGTGCATGGCCGT
TCTTAGTTCGTGGAGTGATCTGTCTGCTTAATTGCGTTTCAGATAAGGATCTATATTC--
-TTTACA--AGTGTCGCA--GTGTA-ATTGACC---------------------------
-----------CCTCTTTCACGAGAGT--GTGTGT---CTTTTTTGCGCTCGCAC----T
TTACATTAGGTCCTGAAAGCAACGAACGTGACCGCAACCTCTTG--TTGCCTCATCTC--
-CCAACAT--TCTT---TCCTTCGG-GTTAGATATTTCCATTGA---------GGCTTTC
CAA---------------------AACTAGAGGG-ACCGCTGTCA-------ACTTCTTA
AAC-CAGAGGAAGGTTGCGGCAA-TAACAGGTCT--GTGATGCCC-TT---AGATGTTCC
GGGCTGCACACGT-----GCTACAAT-------GATT---GTTGCAGTGAGCATCTCAAT
----------TTTTTACCT-AACACCGCACACGTGAG--T------GCATACTTGT----
----------------ATGTTA-------CTTTACGCA-GCGGTAA-AGCCTGCTTCGAG
AGCAAGTG---GGTAATCAATTAGAAGTAACGATTTCC-CA--------AATTAGCACAC
TTA-TATACGGC--GTTTGTGCCCGGGTTTCACTTGTTGGAACTTTTGTGCGCGCAGATG
TTT-----------------------------------------------TTT-CCGTAT
GTG---CAATTGTCAATTCATGGTGGGGACAGACCATTGTTAATTGTTGGTCTCGGTCTT
AACTAGGAATGCCTTGTACGGGTCTTTGGTTCAACAAACCACCCGGAATACGTCCCTGCC
CTTTGTACACACCGCCC-GTCGCTCTTACCGATGGACTTCTCTGTGAGTTTGAGGGACTG
GATTTGATC--------GCATTCGTG--------------CATTAATATCTATGGAAACT
TAAACGAA--CAGTGTGGTCTAAAG-----------------------------------
------------------------------------------------------------
----
>assumed_uvula|P085|16
-------------GAACGCGTGG-AGCATGTGACTTAATTTGACTCAACGCGGGAAATCT
TACCGGGTCCGGACACACTGAGGATTGACAGGCAATATATGATTC----A-----GCTTT
CGGGTT------------------------------------GTTTCATTGTTAAATATG
CTAG-------------------TCCTTTCATGATTATGTGATAGGTGGTGCATGGCCGT
TCTTAGTTCGTGGAGTGATCTGTCTGCTTAATTGCGTTTCACTTAATTTATAGGATCT--
-AATATTTTTACGAGTGAGTAGGTT-TTGACCCACACTGCATTTTATTAT----------
-------GTGGTGGTCCGTGCGTCATT--ACAATT--ACTGGCCTGC-TTCGCTC---TA
ATTAGCTATCCTTTGAAAGCAACGAACGTGACCGCAACCTCTTG--TTGCCT--TCGT--
-TTAACATCCTACTCTTAGTGGTGGGTATTGAGGGCTTCACTCA------TTGCGTGTAA
CAGC-----------GTGTGAGTAAACTAGAGGG-ACCGCTGTCA-------ACTTCTTA
AAC-CAGAGGAAGGTTGCGGCAA-TAACAGGTCT--GTGATGCCC-TT---AGATGTTCC
GGGCTGCACACGT-----GCTACAAT-------GATT---GTGGCAGTGAGCATCTCTA-
ACG------ATAATTTATTACATACACCACGAGTGAGTC---------------------
----------------AAATCACG-------------A-GTGGTAAAAGCCTGCTTTGAG
AGCAAGTG---GGTAATCAATTAGAAGTAACGATTTCTTCG--------CATTAGCACAC
TTA-TATACGGC--GTTTATGCCCGGGTTTCACTTGTTGGAGCCTCTGCGTGCGTAGATG
TTGAGCTTGCATCTGATGTAA-----------------------GTCTCATTTACCGTAT
GTG---CAATTGTCAATTCATGGTGGGGACAGACCATTGTTAATTGTTGGTCTCGGTCTT
AACTAGGAATGCCTTGTACGGGTCTTTGGTTCAACAGACCACCCGGAATATGTCCCTGCC
CTTTGTACACACCGCCC-GTCGCTCTTACCGATGGACTTCTCTGTGAGTTTGAGGGACTG
GAGCTGAGCTT------AGGT---------------------TTGGT-TCTATGGAAACT
TAAACGAA--CAGTGTGGTCTAAAG-----------------------------------
------------------------------------------------------------
----
>assumed_uvula|P085|23
-------------GAACGCGTGG-AGCATGTGGCTTAATTTGACTCAACGCGGGAAATCT
TACCGGGTCCGGACACACTGAGGATTGACAGGCAATATATGATTC----A-----GCTTT
CGGGTT------------------------------------GTTTCATTGTTAAATATG
CTAG-------------------TCCTTTCATGATTATGTGATAGGTGGTGCATGGCCGT
TCTTAGTTCGTGGAGTGATCTGTCTGCTTAATTGCGTTTCACTTAATTTATAGGATCT--
-AATATTTTTACGAGTGAGTAGGTT-TTGACCCACACTGCATTTTATTAT----------
-------GTGGTGGTCCGTGCGTCATT--ACAATT--ACTGGCCTGC-TTCGCTC---TA
ATTAGCTATCCTTTGAAAGCAACGAACGTGACCGCAACCTCTTG--TTGCCT--TCGT--
-TTAACATCCTACTCTTAGTGGTGGGTATTGAGGGCTTCACTCA------TTGCGTGTAA
CAGC-----------GTGTGAGTAAACTAGAGGG-ACCGCTGTCA-------ACTTCTTA
AAC-CAGAGGAAGGTTGCGGCAA-TAACAGGTCT--GTGATGCCC-TT---AGATGTTCC
GGGCTGCACACGT-----GCTACAAT-------GATT---GTGGCAGTGAGCATCTCTA-
--------------CTATTG-ATACACCACGAGTGAGTC---------------------
----------------AAATCACG-------------A-GTGGTAAAAGCCTGCTTTGAG
AGCAAGTG---GGTAATCAATTAGAAGTAACGATTTCTTCG--------CATTAGCACAC
TTA-TATACGGC--GTTTATGCCCGGGTTTCACTTGTTGGAGCCTCTGCGTGCGTAGATG
TTGAGCTTGCATCTGATGTAA-----------------------GTCTCATTTACCGTAT
GTG---CAATTGTCAATTCATGGTGGGGACAGACCATTGTTAATTGTTGGTCTCGGTCTT
AACTAGGAATGCCTTGTACGGGTCTTTGGTTCAACAGACCACCCGGAATATGTCCCTGCC
CTTTGTACACACCGCCC-GTCGCTCTTACCGATGGACTTCTCTGTGAGTTTGAGGGACTG
GAGCTGAGCTT------AGGT---------------------TTGGT-TCTATGGAAACT
TAAACGAA--CAGTGTGGTCTAAAG-----------------------------------
------------------------------------------------------------
----
>assumed_uvula|P085|45
-------------GAACGCGTGG-AGCATGTGGCTTAATTTGACTCAACGCGGGAAATCT
TACCGGGTCCGGACACACTGAGGATTGACAGGCAATATATGATTC----A-----GCTTT
CGGGTT------------------------------------GTTTCATTGTTAAATATG
CTAG-------------------TCCTTTCATGATTATGTGATAGGTGGTGCATGGCCGT
TCTTAGTTCGTGGAGTGATCTGTCTGCTTAATTGCGTTTCACTTAATTTATAGGATCT--
-AATATTTTTACGAGTGAGTAGGTT-TTGACCCACACTGCATTTTATTAT----------
-------GTGGTGGTCCGTGCGTCATT--ACATTTCCATTGGCCTGC-TTCGCTC---TA
ATTAGCTATCCTTTGAAAGCAACGAACGTGACCGCAACCTCTTG--TTGCCT--TCGT--
-TTAACATCCTACTCTTAGTGGTGGGTATTGAGGGCTTCACTCA------TTGCGTGTAA
CAGC-----------GTGTGAGTAAACTAGAGGG-ACCGCTGTCA-------ACTTCTTA
AAC-CAGAGGAAGGTTGCGGCAA-TAACAGGTCT--GTGATGCCC-TT---AGATGTTCC
GGGCTGCACACGT-----GCTACAAT-------GATT---GTGGCAGTGAGCATCTCTAT
ACG------ATAATTTATTACATACACCACGAGTGAGTC---------------------
----------------AAATCACG-------------A-GTGGTAAAAGCCTGCTTTGAG
AGCAAGTG---GGTAATCAATTAGAAGTAACGATTTCTTCG--------CATTAGCACAC
TTA-TATACGGC--GTTTATGCCCGGGTTTCACTTGTTGGAGCCTCTGCGTGCGTAGATG
TTGAGCTTGCATCTGATGTAA-----------------------GTCTCATTTACCGTAT
GTG---CAATTGTCAATTCATGGTGGGGACAGACCATTGTTAATTGTTGGTCTCGGTCTT
AACTAGGAATGCCTTGTACGGGTCTTTGGTTCAACAGACCACCCGGAATATGTCCCTGCC
CTTTGTACACACCGCCC-GTCGCTCTTACCGATGGACTTCTCTGTGAGTTTGAGGGACTG
GAGCTGAGCTT------AGGT---------------------TTGGT-TCTATGGAAACT
TAAACGAA--CAGTGTGGTCTAAAG-----------------------------------
------------------------------------------------------------
----
>assumed_uvula|P085|47
-------------GAACGCGTGG-AGCATGTGGCTTAATTTGACTCAACGCGGGAAATCT
TACCGGGTCCGGACACACTGAGGATTGACAGGCAATATATGATTC----A-----GCTTT
CGGGTT------------------------------------GTTTCATTGTTAAATATG
CTAG-------------------TCCTTTCATGATTATGTGATAGGTGGTGCATGGCCGT
TCTTAGTTCGTGGAGTGATCTGTCTGCTTAATTGCGTTTCACTTAATTTATAGGATCT--
-AATATTTTTACGAGTGAGTAGGTT-TTGACCCACACTGCATTTTATTAT----------
-------GTGGTGGTCCGTGCGTCATT--ACAATT--ACTGGCCTGC-TTCGCTC---TA
ATTAGCTATCCTTTGAAAGCAACGAACGTGACCGCAACCTCTTG--TTGCCT--TCGT--
-TTAACATCCTACTCTTAGTGGTGGGTATTGAGGGCTTCACTCA------TTGCGTGTAA
CAGC-----------GTGTGAGTAAACTAGAGGG-ACCGCTGTCA-------ACTTCTTA
AAC-CAGAGGAAGGTTGCGGTAA-TAACAGGTCT--GTGATGCCC-TT---AGATGTTCC
GGGCTGCACACGT-----GCTACAAT-------GATT---GTGGCAGTGAGCATCTCTAT
ACG------ATAATTTATTACATACACCACGAGTGAGTC---------------------
----------------AAATCACG-------------A-GTGGTAAAAGCCTGCTTTGAG
AGCAAGTG---GGTAATCAATTAGAAGTAACGATTTCTTCG--------CATTAGCACAC
TTA-TATACGGC--GTTTATGCCCGGGTTTCACTTGTTGGAGCCTCTGCGTGCGTAGATG
TTGAGCTTGCATCTGATGTAA-----------------------GTCTCATTTACCGTAT
GTG---CAATTGTCAATTCATGGTGGGGACAGACCATTGTTAATTGTTGGTCTCGGTCTT
AACTAGGAATGCCTTGTACGGGTCTTTGGTTCAACAGACCACCCGGAATATGTCCCTGCC
CTTTGTACACACCGCCC-GTCGCTCTTACCGATGGACTTCTCTGTGAGTTTGAGGGACTG
GAGCTGAGCTT------AGGT---------------------TTGGT-TCTATGGAAACT
TAAACGAA--CAGTGTGGTCTAAAG-----------------------------------
------------------------------------------------------------
----
>assumed_uvula|P086|11
-------------GAACGCGTGG-AGCATGTGGCTTAATTTGACTCAACGCGGGAAATCT
TACCGGGTCCGGACACACTGAGGATTGACAGGCAATATATGATTC----A-----GCTTT
CGGGTT------------------------------------GTTTCATTGTTAAATATG
CTAG-------------------TCCTTTCATGATTATGTGATAGGTGGTGCATGGCCGT
TCTTAGTTCGTGGAGTGATCTGTCTGCTTAATTGCGTTTCACTTAATTTATAGGATCT--
-AATATTTTTACGAGTGAGTAGGTT-TTGACCCACACTGCATTTTATTAT----------
-------GTGGTGGTCCGTGCGTCATT--ACAATT--ACTGGCCTGC-TTCGCTC---TA
ATTAGCTATCCTTTGAAAGCAACGAACGTGACCGCAACCTCTTG--TTGCCT--TCGT--
-TTAACATCCTACTCTTAGTGGTGGGTATTGAGGGCTTCACTCA------TTGCGTGTAA
CAGC-----------GTGTGAGTAAACTAGAGGG-ACCGCTGTCA-------ACTTCTTA
AAC-CAGAGGAAGGTTGCGGCAA-TAACAGGTCT--GTGATGCCC-TT---AGATGTTCC
GGGCTGCACACGT-----GCTACAAT-------GATT---GTGGCAGTGAGCATCTCTAT
ACG------ATAATTTATTACATACACCACGAGTGAGTC---------------------
----------------AAATCACG-------------A-GTGGTAAAAGCCTGCTTTGAG
AGCAAGTG---GGTAATCAATTAGAAGTAACGATTTCTTCG--------CATTAGCACAC
TTA-TATACGGC--GTTTATGCCCGGGTTTCACTTGTTGGAGCCTCTGCGTGCGTAGATG
TTGAGCTTGCATCTGATGTAA-----------------------GTCTCATTTACCGTAT
GTG---CAATTGTCAATTCATGGTGGGGACAGACCATTGTTAATTGTTGGTCTCGGTCTT
AACTAGGAATGCCTTGTATGAATCTTTGGTTCAACAGACCATTCAGAATATGTCCCTGCC
CTTTGTACACACCGCCC-GTCGCTCTTATCGATGGACTTCTCTGTGAGTTTGAGGGACTG
GAGCTGAGCTT------AGGT---------------------TTGGT-TCTATGGAAACT
TAAACGAA--CTGTGTGGTCTAAAG-----------------------------------
------------------------------------------------------------
----
>Globorotalia_hirsuta|P027|02
-------------------GTGG-AGCATGTGGCTTAATTTGACTCAACGCGGGGAATCT
TACCGGGTCCGGACACACTGAGGATTGACAGGCAA-ATCTAAT------AGAA--TCTTT
CTTATTTTC-------------TAATAAGTATAG----ATTTCTATTTGTTATAAAGATG
CTAG-------------------TCCTTTCATGATTATGTGATAGGTGGTGCATGGCCAT
TCTTAGTTCGTGGAGTGATCTGTCTGCTTAATTGCGTTTCACTAAGGTCCCAGTAATCTA
AGGTATGCTCGTCTAC-TTATCTCATATGACGCTGATAGACCCCTCGTAA----------
---------------GAGCGCGTTGTC--TATTGCGTTAATATATGTAACAAGTGACACA
TACTGTTGGGATCTGAAAGCAACGAACGTGACCGCAACGTCTTG--TTGCCTTTCTAA--
------TTTATTCTAATTCTTTTGT----------AATTAGT----------CTAAT-AA
CAAAGGCTATT--------CTTTAAACTAGACGG-ACCGCTGTTT-------CTCTTTTA
AAC-CAGAGGAAGGTTGCGGCAA-TAACAGGTCT--GTGATGCCCTT----AGATGTTCC
GGGCTGCACACGT-----GCTACAAT-------GATC---AGTACAGTGAGCATCTCAAT
TTA------------TTACTAACACCGCTTTATTAAAGCATTCACTGTGTAGTTGT----
----------------GTAAGCAGCTGCCTCTGATATGCGCGGTAA-CACCTGTCTCGAG
AGTCGATG---GGTAATCCATTAGAAGTAATGATTCCTCTC----TTTTATATAGCACAC
TGATA-TACAGC--ATCGGTTCCCGAGGTAACCTTGTGTTACTTAT---GTGCGAGCGTG
ATGTCAGAGCTTAACGTTTATTATTCTTTATGTCTAA-TAGATCTCTGATTTTACTGTAT
GTG---CAATTGTTAATTCGTGGTGGGGACAGACCATTGTTAACTATTGGTCTCGGTCTT
AACTAGGAATGCCTCGTACGGGTCTT-GGTTCAACAAACCACCCGGAATACGTCCCTGCC
CTTTGTACACACCGCCC-GTCGCTCTTACCGATGAACTTCTTTGTGAGTCTAAGGGACTG
GGTAATGATTC------ATTCTTTTC--------TAAAGTTTGAATTACCTATAGAAACT
TAGCCGAA--CAAGGTGGTTTAAAG-----------------------------------
------------------------------------------------------------
----
>Globorotalia_hirsuta|P027|06
-------------------GTGG-AGCATGTGGCTTAATTTGACTCAACGCGGGGAATCT
TACCGGGTCCGGACACACTGAGGATTGACAGGCAA-ATCTAAT------AGAA--TCTTT
CTTATTTTC-------------TAATAAGTATAG----ATTTCTATTTGTTATAAAGATG
CTAG-------------------TCCTTTCATGATTATGTGATAGGTGGTGCATGGCCGT
TCTTAGTTCGTGGAGTGATCTGTCTGCTTAATTGCGTTTCACTAAGGTCCCAGTAATCTA
AGGTATGCTCGTCTAC-TTATCTCATATGACGCTGATAGACCCCTCGTAA----------
---------------GAGCGCGTTGTC--TATTGCGTTAATATATGTAACAAGTGACACA
TACTGTTGGGATCTGAAAGCAACGAACGTGACCGCAACGTCTTG--TTGCCTTTCTAA--
------TTTATTCTAATTCTTTTGT----------AATTAGT----------CTAAT-AA
CAAAGGCTATT--------CTTTAAACTAGACGG-ACCGCTGTTT-------CTCTTTTA
AAC-CAGAGGAAGGTTGCGGCAA-TAACAGGTCT--GTGATGCCCTT----AGATGTTCC
GGGCTGCACACGT-----GCTACAAT-------GATC---AGTACAGTGAGCATCTCAAT
TTA------------TTACTAACACCGCTTTATTAAAGCATTCACTGTGTAGTTGT----
----------------GTAAGCAGCTGCCTCTGATATGCGCGGTAA-CACCTGTCTCGAG
AGTCGATG---GGTAATCCATTAGAAGTAATGATTCCTCTC----TTTTATATAGCACAC
TGATA-TACAGC--ATCGGTTCCCGAGGTAACCTTGTGTTACTTAT---GTGCGAGCGTG
ATGTCAGAGCTTAACGTTTATTATTCTTTATGTCTAA-TAGATCTCTGATTTTACTGTAT
GTG---CAATTGTTAATTCGTGGTGGGGACAGACCATTGTTAACTATTGGTCTCGGTCTT
AACTAGGAATGCCTCGTACGGGTCTT-GGTTCAACAAACCACCCGGAATACGTCCCTGTC
CTTTGTACACACCGCCC-GTCGCTCTTACCGATGAACTTCTTTGTGAGTCTAAGGGACTG
GGTAATGATTC------ATTCTTTTC--------TAAAGTTTGAATTACCTATAGAAACT
TAGCCGAA--CAAGGTGGTTTAAAG-----------------------------------
------------------------------------------------------------
----
>Globorotalia_hirsuta|P029|05
------------------------------------------------CGCGGGGAATCT
TACCGGGTCCGGACACACTGAGGATTGACAGGCAA-ATCTAAT------AGAA--TCTTT
CTCATTTT--------------TAATGAGTATAG----ATTTCTATTTGTTATAAAGATG
CTAG-------------------TCCTTTCATGATTATGTGATAGGTGGTGCATGGCCGT
TCTTAGTTCGTGGAGTGATCTGTCTGCTTAATTGCGTTTCACTAAGGTCCCAGTAATCTA
AGGTATGCTCGTCTAC-TTATCTCATATGACGCTGATAGACCCCTCGTAA----------
---------------GAGCGCGTTGTC--TATTGCGTTAATATATGTAACAAGTGACACA
TACTGTTGGGATCTGAAAGCAACGAACGTGACCGCAACGTCTTG--TTGCCTTTCTAA--
------TTTATTCTAATTCTTTTGT----------AATTAGT----------CTAAT-AA
CAAAGGCTATT--------CTTTAAACTAGACGG-ACCGCTGTTT-------CTCTTTTA
AAC-CAGAGGAAGGTTGCGGCAA-TAACAGGTCT--GTGATGCCCTT----AGATGTTCC
GGGCTGCACACGT-----GCTACAAT-------GATC---AGTACAGTGAGCATCTCAAT
TTA------------TTACTAACACCGCTTTATTAAAGCATTCAGTGTGTAGTTGT----
----------------GTAAGCAGCTGCCTCTGATATGCGCGGTAA-CACCTGTCTCGAG
AGTCGATG---GGTAATCCATTAGAAGTAATGATTCCTCTC----TTTTATATAGCACAC
TGATA-TACAGC--ATCGGTTCCCGAGGTAACCTTGTGTTACTTAT---GTGCGAGCGTG
ATGTCAGAGCTTAACGTTTATTATTCTTTATGTCTAA-TAGATCTCTGATTTTACTGTAT
GTG---CAATTGTTAATTCGTGGTGGGGACAGACCATTGTTAACTATTGGTCTCGGTCTT
AACTAGGAATGCCTCGTACGGGTCTT-GGTTCAACAAACCACCCGGAATACGTCCCTGCC
CTTTGTACACACCGCCC-GTCGCTCTTACCGATGAACTTCTTTGTGAGTCTAAGGGACTG
GGTAATGATTC------ATTCTTTTTCT------TAAAGTTTGAATTACCTA--------
------------------------------------------------------------
------------------------------------------------------------
----
>Globorotalia_hirsuta|P029|09
-------------------GTGG-AGCATGTGGCTTAATTTGACTCAACGCGGGGAATCT
TACCGGGTCCGGACACACTGAGGATTGACAGGCAA-ATCTAAT------AGAA--TCTTT
CTTATTTTC-------------TAATAAGTATAG----ATTTCTATTTGTTATAAAGATG
CTAG-------------------TCCTTTCATGATTATGTGATAGGTGGTGCATGGCCGT
TCTTAGTTCGTGGAGTGATCTGTCTGCTTAATTGCGTTTCACTAAGGTCCCAGTAATCTA
AGGTATGCTCGTCTAC-TTATCTCATATGACGCTGATAGACCCCTCGTAA----------
---------------GAGCGCGTTGTC--TATTGCGTTAATATATGTAACAAGTGACACA
TACTGTTGGGATCTGAAAGCAACGAACGTGACCGCAACGTCTTG--TTGCCTTTCTAA--
------TTTATTCTAATTCTTTTGT----------AATTAGT----------CTAAT-AA
CAAAGGCTATT--------CTTTAAACTAGACGG-ACCGCTGTTT-------CTCTTTTA
AAC-CAGAGGAAGGTTGCGGCAA-TAACAGGTCT--GTGATGCCCTT----AGATGTTCC
GGGCTGCACACGT-----GCTACAAT-------GATC---AGTACAGTGAGCATCTCAAT
TTA------------TTACTAACACCGCTTTATTAAAGCATTCACTGTGTAGTTGT----
----------------GTAAGCAGCTGCCTCTGATATGCGCGGTAA-CACCTGTCTCGAG
AGTCGATG---GGTAATCCATTAGAAGTAATGATTCCTCTC----TTTTATATAGCACAC
TGATA-TACAGC--ATCGGTTCCCGAGGTAACCTTGTGTTACTTAT---GTGCGAGCGTG
ATGTCAGAGCTTAACGTTTATTATTCTTTATGTCTAA-TAGATCTCTGATTTTACTGTAT
GTG---CAATTGTTAATTCGTGGTGGGGACAGACCATTGTTAACTATTGGTCTCGGTCTT
AACTAGGAATGCCTCGTACGGGTCTT-GGTTCAACAAACCACCCGGAATACGTCCCTGCC
CTTTGTACACACCGCCC-GTCGCTCTTACCGATGAACTTCTTTGTGAGTCTAAGGGACTG
GGTAATGATTC------ATTCTTTTC--------TAAAGTTTGAATTACCTATAGAAACT
TAGCCGAA--CAAGGTGGTTTAAAG-----------------------------------
------------------------------------------------------------
----
>Globorotalia_hirsuta|P066|04
---------------------------------------------------GGGGAATCT
TACCGGGTCCGGACACACTGAGGATTGACAGGCAA-ATCTAAT------AGAA--TCTTT
CTCATTTT--------------TAATGAGTATAG----ATTTCTATTTGTTATAAAGATG
CTAG-------------------TCCTTTCATGATTATGTGATAGGTGGTGCATGGCCGT
TCTTAGTTCGTGGAGTGATCTGTCTGCTTAATTGCGTTTCACTAAGGTCCCAGTAATCTA
AGGTATGCTCGTCTAC-TTATCTCATATGACGCTGATAGACCCCTCGTAA----------
---------------GAGCGCGTTGTC--TATTGCGTTAATATATGTAACAAGTGACACA
TACTGTTGGGATCTGAAAGCAACGAACGTGACCGCAACGTCTTG--TTGCCTTTCTAA--
------TTTATTCTAATTCTTTTGT----------AATTAGT----------CTAAT-AA
CAAAGGCTATT--------CTTTAAACTAGACGG-ACCGCTGTTT-------CTCTTTTA
AAC-CAGAGGAAGGTTGCGGCAA-TAACAGGTCT--GTGATGCCCTT----AGATGTTCC
GGGCTGCACACGT-----GCTACAAT-------GATC---AGTACAGTGAGCATCTCAAT
TTA------------TTACTAACACCGCTTTATTAAAGCATTCAGTGTGTAGTTGT----
----------------GTAAGCAGCTGCCTCTGATATGCGCGGTAA-CACCTGTCTCGAG
AGTCGATG---GGTAATCCATTAGAAGTAATGATTCCTCTC----TTTTATATAGCACAC
TGATA-TACAGC--ATCGGTTCCCGAGGTAACCTTGTGTTACTTAT---GTGCGAGCGTG
ATGTCAGAGCTTAACGTTTATTATTCTTTATGTCTAA-TAGATCTCTGATTTTACTGTAT
GTG---CAATTGTTAATTCGTGGTGGGGACAGACCATTGTTAACTATTGGTCTCGGTCTT
AACTAGGAATGCCTCGTACGGGTCTT-GGTTCAACAAACCACCCGGAATACGTCCCTGCC
CTTTGTACACACCGCCC-GTCGCTCTTACCGATGAACTTCTTTGTGAGTCTAAGGGACTG
GGTAATGATTC------ATTCTTTTTCT------TAAAGTTTGAATTACC----------
------------------------------------------------------------
------------------------------------------------------------
----
>Globorotalia_hirsuta|P066|13
-------------------GTGG-AGCATGTGGCTTAATTTGACTCAACGCGGGGAATCT
TACCGGGTCCGGACACACTGAGGATTGACAGGCAA-ATCTAAT------AGAA--TCTTT
CTCATTTT--------------TAATGAGTATAG----ATTTCTATTTGTTATAAAGATG
CTAG-------------------TCCTTTCATGATTATGTGATAGGTGGTGCATGGCCGT
TCTTAGTTCGTGGAGTGATCTGTCTGCTTAATTGCGTTTCACTAAGGTCCCAGTAATCTA
AGGTATGCTCGTCTAC-TTATCTCATATGACGCTGATAGACCCCTCGTAA----------
---------------GAGCGCGTTGTC--TATTGCGTTAATATATGTAACAAGTGACACA
TACTGTTGGGATCTGAAAGCAACGAACGTGACCGCAACGTCTTG--TTGCCTTTCTAA--
------TTTATTCTAATTCTTTTGT----------AATTAGT----------CTAAT-AA
CAAAGGCTATT--------CTTTAAACTAGACGG-ACCGCTGTTT-------CTCTTTTA
AAC-CAGAGGAAGGTTGCGGCAA-TAACAGGTCT--GTGATGCCCTT----AGATGTTCC
GGGCTGCACACGT-----GCTACAAT-------GATC---AGTACAGTGAGCATCTCAAT
TTA------------TTACTAACACCGCTTTATTAAAGCATTCAGTGTGTAGTTGT----
----------------GTAAGCAGCTGCCTCTGATATGCGCGGTAA-CACCTGTCTCGAG
AGTCGATG---GGTAATCCATTAGAAGTAATGATTCCTCTC----TTTTATATAGCACAC
TGATA-TACAGC--ATCGGTTCCCGAGGTAACCTTGTGTTACTTAT---GTGCGAGCGTG
ATGTCAGAGCTTAACGTTTATTATTCTTTATGTCTAA-TAGATCTCTGATTTTACTGTAT
GTG---CAATTGTTAATTCGTGGTGGGGACAGACCATTGTTAACTATTGGTCTCGGTCTT
AACTAGGAATGCCTCGTACGGGTCTT-GGTTCAACAAACCACCCGGAATACGTCCCTGCC
CTTTGTACACACCGCCC-GTCGCTCTTACCGATGAACTTCTTTGTGAGTCTAAGGGACTG
GGTAATGATTC------ATTCTTTTTCT------TAAAGTTTGAATTACCTATAGAAACT
TAGCCGAA--CAAGGTGGTTTAAAG-----------------------------------
------------------------------------------------------------
----
>Globorotalia_hirsuta|P069|60
-------------------GTGG-AGCATGTGGCTTAATTTGACTCAACGCGGGGAATCT
TACCGGGTCCGGACACACTGAGGATTGACAGGCAA-ATCTAAT------AGAA--TCTTT
CTCATTTT--------------TAATGAGTATAG----ATTTCTATTTGTTATAAAGATG
CTAG-------------------TCCTTTCATGATTATGTGATAGGTGGTGCATGGCCGT
TCTTAGTTCGTGGAGTGATCTGTCTGCTTAATTGCGTTTCACTAAGGTCCCAGTAATCTA
AGGTATGCTCGTCTAC-TTATCTCATATGACGCTGATAGACCCCTCGTAA----------
---------------GAGCGCGTTGTC--TATTGCGTTAATATATGTAACAAGTGACACA
TACTGTTGGGATCTGAAAGCAACGAACGTGACCGCAACGTCTTG--TTGCCTTTCTAA--
------TTTATTCTAATTCTTTTGT----------AATTAGT----------CTAAT-AA
CAAAGGCTATT--------CTTTAAACTAGACGG-ACCGCTGTTT-------CTCTTTTA
AAC-CAGAGGAAGGTTGCGGCAA-TAACAGGTCT--GTGATGCCCTT----AGATGTTCC
GGGCTGCACACGT-----GCTACAAT-------GATC---AGTACAGTGAGCATCTCAAT
TTA------------TTACTAACACCGCTTTATTAAAGCATTCAGTGTGTAGTTGT----
----------------GTAAGCAGCTGCCTCTGATATGCGCGGTAA-CACCTGTCTCGAG
AGTCGATG---GGTAATCCATTAGAAGTAATGATTCCTCTC----TTTTATATAGCACAC
TGATA-TACAGC--ATCGGTTCCCGAGGTAACCTTGTGTTACTTAT---GTGCGAGCGTG
ATGTCAGAGCTTAACGTTTATTATTCTTTATGTCTAA-TAGATCTCTGATTTTACTGTAT
GTG---CAATTGTTAATTCGTGGTGGGGACAGACCATTGTTAACTATTGGTCTCGGTCTT
AACTAGGAATGCCTCGTACGGGTCTT-GGTTCAACAAACCACCCGGAATACGTCCCTGCC
CTTTGTACACACCGCCC-GTCGCTCTTACCGATGAACTTCTTTGTGAGTCTAAGGGACTG
GGTAATGATTC------ATTCTTTTC--------TAAAGTTTGAATTACCTATAGAAACT
TAGCCGAA--CAAGGTGGTTTAAAG-----------------------------------
------------------------------------------------------------
----
>Globorotalia_hirsuta|P069|71
-------------------GTGG-AGCATGTGGCTTAATTTGACTCAACGCGGGGAATCT
TACCGGGTCCGGACACACTGAGGATTGACAGGCAA-ATCTAAT------AGAA--TCTTT
CTCATTTT--------------TAATGAGTATAG----ATTTCTATTTGTTATAAAGATG
CTAG-------------------TCCTTTCATGATTATGTGATAGGTGGTGCATGGCCGT
TCTTAGTTCGTGGAGTGATCTGTCTGCTTAATTGCGTTTCACTAAGGTCCCAGTAATCTA
AGGTATGCTCGTCTAC-TTATCTCATATGACGCTGATAGACCCCTCGTAA----------
---------------GAGCGCGTTGTC--TATTGCGTTAATATATGTAACAAGTGACACA
TACTGTTGGGATCTGAAAGCAACGAACGTGACCGCAACGTCTTG--TTGCCTTTCTAA--
------TTTATTCTAATTCTTTTGT----------AATTAGT----------CTAAT-AA
CAAAGGCTATT--------CTTTAAACTAGACGG-ACCGCTGTTT-------CTCTTTTA
AAC-CAGAGGAAGGTTGCGGCAA-TAACAGGTCT--GTGATGCCCTT----AGATGTTCC
GGGCTGCACACGT-----GCTACAAT-------GATC---AGTACAGTGAGCATCTCAAT
TTA------------TTACTAACACCGCTTTATTAAAGCATTCAGTGTGTAGTTGT----
----------------GTAAGCAGCTGCCTCTGATATGCGCGGTAA-CACCTGTCTCGAG
AGTCGATG---GGTAATCCATTAGAAGTAATGATTCCTCTC----TTTTATATAGCACAC
TGATA-TACAGC--ATCGGTTCCCGAGGTAACCTTGTGTTACTTAT---GTGCGAGCGTG
ATGTCAGAGCTTAACGTTTATTATTCTTTATGTCTAA-TAGATCTCTGATTTTACTGTAT
GTG---CAATTGTTAATTCGTGGTGGGGACAGACCATTGTTAACTATTGGTCTCGGTCTT
AACTAGGAATGCCTCGTACGGGTCTT-GGTTCAACAAACCACCCGGAATACGTCCCTGCC
CTTTGTACACACCGCCC-GTCGCTCTTACCGATGAACTTCTTTGTGAGTCTAAGGGACTG
GGTAATGATTC------ATTCTTTTC--------TAAAGTTTGAATTACCTATAGAAACT
TAGCCGAA--CAAGGTGGTTTAAAG-----------------------------------
------------------------------------------------------------
----
>Globorotalia_hirsuta|R002|02
-------------GAACGCGYGG-AGCATGTGGCTTAATTTGACTCAACGCGGGGAATCT
TACCGGGTCCGGACACACTGAGGATTGACAGGCAA-ATCTAAT------AGAA--TCTTT
CTCATTTT--------------TAATGAGTATAG----ATTTCTATTTGTTATAAAGATG
CTAG-------------------TCCTTTCATGATTATGTGATAGGTGGTGCATGGCCGT
TCTTAGTTCGTGGAGTGATCTGTCTGCTTAATTGCGTTTCACTAAGGTCCCAGTAATCTA
AGGTATGCTCGTCTAC-TTATCTCATATGACGCTGATAGACCCCTCGTAA----------
---------------GAGCGCGTTGTC--TATTGCGTTAATATATGTAACAAGTGACACA
TACTGTTGGGATCTGAAAGCAACGAACGTGACCGCAACGTCTTG--TTGCCTTTCTAA--
------TTTATTCTAATTCTTTTGT----------AATTAGT----------CTAAT-AA
CAGAGGCTATT--------CTTTAAACTAGACGG-ACCGCTGTTT-------CTCTTTTA
AAC-CAGAGGAAGGTTGCGGCAA-TAACAGGTCT--GTGATGCCCTT----AGATGTTCC
GGGCTGCACACGT-----GCTACAAT-------GATC---AGTACAGTGAGCATCTCAAT
TTA------------TTACTAACACCGCTTTATTAAAGCATTCAGTGTGTAGTTGT----
----------------GTAAGCAGCTGCCTCTGATATGCGCGGTAA-CACCTGTCTCGAG
AGTCGATG---GGTAATCCATTAGAAGTAATGATTCCTCTC----TTTTATATAGCACAC
TGATA-TACAGC--ATCGGTTCCCGAGGTAACCTTGTGTTACTTAT---GTGCGAGCGTG
ATGTCAGAGCTTAACGTTTATTATTCTTTATGTCTAA-TAGATCTCTGATTTTACTGTAT
GTG---CAATTGTTAATTCGTGGTGGGGACAGACCATTGTTAACTATTGGTCTCGGTCTT
AACTAGGAATGCCTCGTACGGGTCTT-GGTTCAACAAACCACCCGGAATACGTCCCTGCC
CTTTGTACACACCGCCC-GTCGCTCTTACCGATGAACTTCTTTGTGAGTCTAAGGGACTG
GGTAATGATTC------ATTCTTTTC--------TAAAGTTTGAATTACCTATAGAAACT
TAGCCGAA--CAAGGTGGTTTAAAG-----------------------------------
------------------------------------------------------------
----
>Globorotalia_hirsuta|R002|09
-------------GAACGCGTGG-AGCATGTGGCTTAATTTGACTCAACGCGGGGAATCT
TACCGGGTCCGGACACACTGAGGATTGACAGGCAA-ATCTAAT------AGAA--TCTTT
CTCATTTT--------------TAATGAGTATAG----ATTTCTATTTGTTATAAAGATG
CTAG-------------------TCCTTTCATGATTATGTGATAGGTGGTGCATGGCCGT
TCTTAGTTCGTGGAGTGATCTGTCTGCTTAATTGCGTTTCACTAAGGTCCCAGTAATCTA
AGGTATGCTCGTCTAC-TTATCTCATATGACGCTGATAGACCCCTCGTAA----------
---------------GAGCGCGTTGTC--TATTGCGTTAATATATGTAACAAGTGACACA
TACTGTTGGGATCTGAAAGCAACGAACGTGACCGCAACGTCTTG--TTGCCTTTCTAA--
------TTTATTCTAATTCTTTTGN----------AATTAGT----------CTAAT-AA
CAGAGGCTATT--------CTTTAAACTAGACGG-ACCGCTGTTT-------CTCTTTNN
NNN-NNNNNNNNNNNNNNNNNNN-NNNNNNNNNN--NNNNNNNNNNN----NNNNNNNNN
NNNNNNNNNNNNN-----NNNNNNNN-------NNNN---NNNNNNNNNNNNNNNNNNNN
NNN------------NNNNNNNNNNNNNNNNNNNNNNNNNNNNNNNNNNNNNNNNN----
----------------NNNNNNNNNNNNNNNNGATATGCGCGGTAA-CACCTGTCTCGAG
AGTCGATG---GGTAATCCATTAGAAGTAATGATTCCTCTC----TTTTATATAGCACAC
TGATA-TACAGC--ATCGGTTCCCGAGGTAACCTTGTGTTACTTAT---GTGCGAGCGTG
ATGTCAGAGCTTAACGTTTATTATTCTTTATGTCTAA-TAGATCTCTGATTTTACTGTAT
GTG---CAATTGTTAATTCGTGGTGGGGACAGACCATTGTTAACTATTGGTCTCGGTCTT
AACTAGGAATGCCTCGTACGGGTCTT-GGTTCAACAAACCACCCGGAATACGTCCCTGCC
CTTTGTACACACCGCCC-GTCGCTCTTACCGATGAACTTCTTTGTGAGTCTAAGGGACTG
GGTAATGATTC------ATTCTTTTC--------TAAAGTTTGAATTACCTATAGAAACT
TAGCCGAA--CAAGGTGGTTTAAAG-----------------------------------
------------------------------------------------------------
----
>Globorotalia_hirsuta|R002|11
-------------GAACGCGTGG-AGCATGTGGCTTAATTTGACTCAACGCGGGGAATCT
TACCGGGTCCGGACACACTGAGGATTGACAGGCAA-ATCTAAT------AGAA--TCTTT
CTCATTTT--------------TAATGAGTATAG----ATTTCTATTTGTTATAAAGATG
CTAG-------------------TCCTTTCATGATTATGTGATAGGTGGTGCATGGCCGT
TCTTAGTTCGTGGAGTGATCTGTCTGCTTAATTGCGTTTCACTAAGGTCCCAGTAATCTA
AGGTATGCTCGTCTAC-TTATCTCATATGACGCTGATAGACCCCTCGTAA----------
---------------GAGCGCGTTGTC--TATTGCGTTAATATATGTAACAAGTGACACA
TACTGTTGGGATCTGAAAGCAACGAACGTGACCGCAACGTCTTG--TTGCCTTTCTAA--
------TTTATTCTAATTCTTTTGT----------AATTAGT----------CTAAT-AA
CAGAGGCTATT--------CTTTAAACTAGACGG-ACCGCTGTTT-------CTCTTTTA
AAC-CAGAGGAAGGTTGCGGCAA-TAACAGGTCT--GTGATGCCCTT----AGATGTTCC
GGGCTGCACACGT-----GCTACAAT-------GATC---AGTACAGTGAGCATCTCAAT
TTA------------TTACTAACACCGCTTTATTAAAGCATTCAGTGTGTAGTTGT----
----------------GTAAGCAGCTGCCTCTGATATGCGCGGTAA-CACCTGTCTCGAG
AGTCGATG---GGTAATCCATTAGAAGTAATGATTCCTCTC----TTTTATATAGCACAC
TGATA-TACAGC--ATCGGTTCCCGAGGTAACCTTGTGTTACTTAT---GTGCGAGCGTG
ATGTCAGAGCTTAACGTTTATTATTCTTTATGTCTAA-TAGATCTCTGATTTTACTGTAT
GTG---CAATTGTTAATTCGTGGTGGGGACAGACCATTGTTAACTATTGGTCTCGGTCTT
AACTAGGAATGCCTCGTACGGGTCTT-GGTTCAACAAACCACCCGGAATACGTCCCTGCC
CTTTGTACACACCGCCC-GTCGCTCTTACCGATGAACTTCTTTGTGAGTCTAAGGGACTG
GGTAATGATTC------ATTCTTTTC--------TAAAGTTTGAATTACCTATAGAAACT
TAGCCGAA--CAAGGTGGTTTAAAG-----------------------------------
------------------------------------------------------------
----
>Globorotalia_inflata|P121|05
-------------------GTGG-AGCATGTGGCTTAATTTGACTCAACGCGGGAAATCT
TACCGGGTCCGGACACACTGAGGATTGACAGGCAATATATTA-----GCATAA--AGACT
CGTCTT---------------------TAG------------CGCTAATTGTTAAATATG
CTAG-------------------TCCTTTCATGATTATGTGATAGGTGGTGCATGGCCGT
TCTTAGTTCGTGGAGTGATCTGTCTGCTTAATTGCGTTTCACTAAGGGCCCATAAATTCA
AGGTATGTTAGCAAAT-GCTGCTCT-ATTGACCCCTAATAGGCTTAACTG----------
-----------TCTTTAGCGCGT-GTC--TCTAC----GAGTTCTTTAAAGCACTGCGCA
TGCTGTTGGGTCCTGAAAGCAACGAACGTGACCGCAACGTCTTG--TTGCCTCTCTAT--
---A---------ATACCTTCTTAT------TTTTAATAAGA----------GTATTTAC
CTGAGGCTAT---------TTTAAAACTAGACGG-ACCGCTGTTT-------CTTTCTTA
AAC-CAGAGGAAGGTTGCGGCAA-TAACAGGTCT--GTGATGCCCTT----AGATGTTCC
GGGCTGCACACGT-----GCTACAAT-------GATC---AGTACAGTGAGCATCTCAAT
TTT---ATAACACCGTATTAAGCGCTTGGGTCGTAATTGTTAGGCCTTTTGGGTTT----
--------------TTTCAATTGCGTTTCTCCAATGCGCACGGTAA-AGCCTGCTTCGAG
AGTAAGTG---GGTAATCCATTGGAAGTAATGATTTCCTTA-TTTTTATAAACAGCACAC
CAATA-TACGGC--ATTCATTCCCGAGACGGCTTAGTTCCGACTTT---GTGCGAATGTA
ATGTA------------------------------------------TTCTTATCCGTAT
GTG---CGATTGTCAATTCATGGTGGGGACAGACCATTGTTAATTGTTGGTCTCGGTCTT
AACTAGGAATGCCTTGTACGGGTCTTTGGTTCAACAAACCACCCGGAATACGTCCCTGCC
CTTTGTACACACCGCCC-GTCGCTCTTACCGATGGACTTCTTTGTGAGTCTTGGGGACTG
GGTTAAGCGAT------TTCTTT------------AGAATGAGCTCTACCTATGGAAACC
AATACGAA--CAATGTGGTCTAAAG-----------------------------------
------------------------------------------------------------
----
>Globorotalia_inflata|P137|47
-------------------GTGG-AGCATGTGGCTTAATTTGACTCAACGCGGGAAATCT
TACCGGGTCCGGACACACTGAGGATTGACAGGCAATATATTA-----GCATAA--AGACT
CGTCTT---------------------TAG------------CGCTAATTGTTAAATATG
CTAG-------------------TCCTTTCATGATTATGTGATAGGTGGTGCATGGCCGT
TCTTAGTTCGTGGAGTGATCTGTCTGCTTAATTGCGTTTCACTAAGGGCCCATAAATTCA
AGGTATGTTAGCAAAT-GCTGCTCT-ATTGACCCCTAATAGGCTTAACTG----------
-----------TCTTTAGCGCGT-GTC--TCTAC----GAGTTCTTTAAAGCACTGCGCA
TGCTGTTGGGTCCTGAAAGCAACGAACGTGACCGCAACGTCTTG--TTGCCTCTCTAT--
---A---------ATACCTTCTTAT------TTTTAATAAGA----------GTATTTAC
CTGAGGCTAT---------TTTAAAACTAGACGG-ACCGCTGTTT-------CTTTCTTA
AAC-CAGAGGAAGGTTGCGGCAA-TAACAGGTCT--GTGATGCCCTT----AGATGTTCC
GGGCTGCACACGT-----GCTACAAT-------GATC---AGTACAGTGAGCATCTCAAT
TTT---ATAACACCGTATTAAGCGCTTGGGTCGTAATTGTTAGGCCTTTTGGGTTT----
--------------TTTCAATTGCGTTTCTCCAATGCGCACGGTAA-AGCCTGCTTCGAG
AGTAAGTG---GGTAATCCATTGGAAGTAATGATTTCCTTA-TTTTTATAAACAGCACAC
CAATA-TACGGC--ATTCATTCCCGAGACGGCTTAGTTCCGACTTT---GTGCGAATGTA
ATGTA------------------------------------------TTCTTATCCGTAT
GTG---CGATTGTCAATTCATGGTGGGGACAGACCATTGTTAATTGTTGGTCTCGGTCTT
AACTAGGAATGCCTTGTACGGGTCTTTGGTTCAACAAACCACCCGGAATACGTCCCTGCC
CTTTGTACACACCGCCC-GTCGCTCTTACCGATGGACTTCTTTGTGAGTCTTGGGGACTG
GGTTAAGCGAT------TTCTTT------------AGAATGAGCTCTACCTATGGAAACC
AATACGAA--CAATGTGGTCTAAAG-----------------------------------
------------------------------------------------------------
----
>Globorotalia_inflata|P137|70
-------------------GTGG-AGCATGTGGCTTAATTTGACTCAACGCGGGAAATCT
TACCGGGTCCGGACACACTGAGGATTGACAGGCAATATATTA-----GCATAA--AGACT
CGTCTT---------------------TAG------------CGCTAATTGTTAAATATG
CTAG-------------------TCCTTTCATGATTATGTGATAGGTGGTGCATGGCCGT
TCTTAGTTCGTGGAGTGATCTGTCTGCTTAATTGCGTTTCACTAAGGGCCCATAAATTCA
AGGTATGTTAGCAAAT-GCTGCTCT-ATTGACCCCTAATAGGCTTAACCG----------
-----------TCTTTAGCGCGT-GTC--TCTAC----GAGTTCTTTAAAGCACTGCGCA
TGCTGTTGGGTCCTGAAAGCAACGAACGTGACCGCAACGTCTTG--TTGCCTCTCTAT--
---A---------ATACCTTCTTAT------TTTTAATAAGA----------GTATTTAC
CTGAGGCTAT---------TTTAAAACTAGACGG-ACCGCTGTTT-------CTTTCTTA
AAC-CAGAGGAAGGTTGCGGCAA-TAACAGGTCT--GTGATGCCCTT----AGATGTTCC
GGGCTGCACACGT-----GCTACAAT-------GATC---AGTACAGTGAGCATCTCAAT
TTT---ATAACACCGTATTAAGCGCTTGGGTCGTAATTGTTAGGCCTTTTGGGTTT----
--------------TTTCAATTGCGTTTCTCCAATGCGCACGGTAA-AGCCTGCTTCGAG
AGTAAGTG---GGTAATCCATTGGAAGTAATGATTTCCTTA-TTTTTATAAACAGCACAC
CAATA-TACGGC--ATTCATTCCCGAGACGGCTTAGTTCCGACTTT---GTGCGAATGTA
ATGTA------------------------------------------TTCTTATCCGTAT
GTG---CGATTGTCAATTCATGGTGGGGACAGACCATTGTTAATTGTTGGTCTCGGTCTT
AACTAGGAATGCCTTGTACGGGTCTTTGGTTCAACAAACCACCCGGAATACGTCCCTGCC
CTTTGTACACACCGCCC-GTCGCTCTTACCGATGGACTTCTTTGTGAGTCTTGGGGACTG
GGTTAAGCGAT------TTCTTT------------AGAATGAGCTCTACCTATGGAAACC
AATACGAA--CAATGTGGTCTAAAG-----------------------------------
------------------------------------------------------------
----
>Globorotalia_inflata|P138|01
-------------------GTGG-AGCATGTGGCTTAATTTGACTCAACGCGGGAAATCT
TACCGGGTCCGGACACACTGAGGATTGACAGGCAATATATTA-----GCATAA--AGACT
CGTCTT---------------------TAG------------CGCTAATTGTTAAATATG
CTAG-------------------TCCTTTCATGATTATGTGATAGGTGGTGCATGGCCGT
TCTTAGTTCGTGGAGTGATCTGTCTGCTTAATTGCGTTTCACTAAGGGCCCATAAATTCA
AGGTATGTTAGCAAAT-GCTGCTCT-ATTGACCCCTAATAGGCTTAACCG----------
-----------TCTTTAGCGCGT-GTC--TCTAC----GAGTTCTTTAAAGCACTGCGCA
TGCTGTTGGGTCCTGAAAGCAACGAACGTGACCGCAACGTCTTG--TTGCCTCTCTAT--
---A---------ATATCTTCTTAT------TTTTAATAAGA----------GTATTTAC
CTGAGGCTAT---------TTTAAAACTAGACGG-ACCGCTGTTT-------CTTTCTTA
AAC-CAGAGGAAGGTTGCGGCAA-TAACAGGTCT--GTGATGCCCTT----AGATGTTCC
GGGCTGCACACGT-----GCTACAAT-------GATC---AGTACAGTGAGCATCTCAAT
TTT---ATAACACCGTATTAAGCGCTTGGGTCGTAATTGTTAGGCCTTTTAGGTTT----
--------------TTTCAATTGCGTTTCTCCAATGCGCACGGTAA-AGCCTGCTTCGAG
AGTAAGTG---GGTAATCCATTGGAAGTAATGATTTCCTTA-TTTTTATAAACAGCACAC
CAATA-TACGGC--ATTCATTCCCGAGACGGCTTAGTTCCGACTTT---GTGCGAATGTA
ATGTA------------------------------------------TTCTTATCCGTAT
GTG---CGATTGTCAATTCATGGTGGGGACAGACCATTGTTAATTGTTGGTCTCGGTCTT
AACTAGGAATGCCTTGTACGGGTCTTTGGTTCAACAAACCACCCGGAATACGTCCCTGCC
CTTTGTACACACCGCCC-GTCGCTCTTACCGATGGACTTCTTTGTGAGTCTTGGGGACTG
GGTTAAGCGAT------TTCTTTT-----------AGAATGAGCTCTACCTATGGAAACC
AATACGAA--CAATGTGGTCTAAAG-----------------------------------
------------------------------------------------------------
----
>Globorotalia_inflata|P138|14
-------------------GTGG-AGCATGTGGCTTAATTTGACTCAACGCGGGAAATCT
TACCGGGTCCGGACACACTGAGGATTGACAGGCAATATATTA-----GCATAA--AGACT
CGTCTT---------------------TAG------------CGCTAATTGTTAAATATG
CTAG-------------------TCCTTTCATGATTATGTGATAGGTGGTGCATGGCCGT
TCTTAGTTCGTGGAGTGATCTGTCTGCTTAATTGCGTTTCACTAAGGGCCCATAAATTCA
AGGTATGTTAGCAAAT-GCTGCTCT-ATTGACCCCTAATAGGCTTAACTG----------
-----------TCTTTAGCGCGT-GTC--TCTAC----GAGTTCTTTAAAGCACTGCGCA
TGCTGTTGGGTCCTGAAAGCAACGAACGTGACCGCAACGTCTTG--TTGCCTCTCTAT--
---A---------ATACCTTCTTAT------TTTTAATAAGA----------GTATTTAC
CTGAGGCTAT---------TTTAAAACTAGACGG-ACCGCTGTTT-------CTTTCTTA
AAC-CAGAGGAAGGTTGCGGCAA-TAACAGGTCT--GTGATGCCCTT----AGATGTTCC
GGGCTGCACACGT-----GCTACAAT-------GATC---AGTACAGTGAGCATCTCAAT
TTT---ATAACACCGTATTAAGCGCTTGGGTCGTAATTGTTAGGCCTTTTAGGTTT----
--------------TTTCAATTGCGTTTCTCCAATGCGCACGGTAA-AGCCTGCTTCGAG
AGTAAGTG---GGTAATCCATTGGAAGTAATGATTTCCTTA-TTTTTATAAACAGCACAC
CAATA-TACGGC--ATTCATTCCCGAGACGGCTTAGTTCCGACTTT---GTGCGAATGTA
ATGTA------------------------------------------TTCTTATCCGTAT
GTG---CGATTGTCAATTCATGGTGGGGACAGACCATTGTTAATTGTTGGTCTCGGTCTT
AACTAGGAATGCCTTGTACGGGTCTTTGGTTCAACAAACCACCCGGAATACGTCCCTGCC
CTTTGTACACACCGCCC-GTCGCTCTTACCGATGGACTTCTTTGTGAGTCTTGGGGACTG
GGTTAAGCGAT------TTCTTTT-----------AGAATGAGCTCTACCTATGGAAACC
AATACGAA--CAATGTGGTCTAAAG-----------------------------------
------------------------------------------------------------
----
>Globorotalia_inflata|R023|01
-------------GAACGCGTGG-AGCATGTGGCTTAATTTGACTCAACGCGGGAAATCT
TACCGGGTCCGGACACACTGAGGATTGACAGGCAATATATTA-----GCATAA--AGACT
CGTCTT---------------------TAG------------CGCTAATTGTTAAATATG
CTAG-------------------TCCTTTCATGATTATGTGATAGGTGGTGCATGGCCGT
TCTTAGTTCGTGGAGTGATCTGTCTGCTTAATTGCGTTTCACTAAGGGCCCATAAATTCA
AGGTATGTTAGCAAAT-GCTGCTCT-ATTGACCCCTAATAGGCTTAATTG----------
-----------TCTTTAGCGCGT-GTC--TCTAC----GAGTTCTTTAAAGCACTGCGCA
TGCTGTTGGGTCCTGAAAGCAACGAACGTGACCGCAACGTCTTG--TTGCCTCTCTAT--
---A---------ATATCTTCTTAT------TTTTAATAAGA----------GTANNNNN
NNNNNNNNNN---------NNNNNNNNNNNNNNN-NNNNNNNNNN-------NNNNNNNN
NNN-NNNNNNNNNNNNNNNNNNN-NNNNNNNNNN--NNNNNNNNNNN----NNNNNNNNN
NNNCTGCACACGT-----GCTACAAT-------GATC---AGTACAGTGAGCATCTCAAT
TTT---ATAACACCGTATTAAGCGCTTGGGTCGTAATTGTTAGGCCTTTTGGGTTT----
--------------TTTCAATTGCGTTTCTCCAATGCGCACGGTAA-AGCCTGCTTCGAG
AGTAAGTG---GGTAATCCATTGGAAGTAATGATTTCCTTA-TTTTTATAAACAGCACAC
CAATA-TACGGC--ATTCATTCCCGAGACGGCTTAGTTCCGACTTT---GTGCGAATGTA
ATGTA------------------------------------------TTCTTATCCGTAT
GTG---CGATTGTCAATTCATGGTGGGGACAGACCATTGTTAATTGTTGGTCTCGGTCTT
AACTAGGAATGCCTTGTACGGGTCTTTGGTTCAACAAACCACCCGGAATACGTCCCTGCC
CTTTGTACACACCGCCC-GTCGCTCTTACCGATGGACTTCTTTGTGAGTCTTGGGGACTG
GGTTAAGCGAT------TTCTTT------------AGAATGAGCTCTACCTATGGAAACC
AATACGAA--CAATGTGGTCTAAAG-----------------------------------
------------------------------------------------------------
----
>Globorotalia_inflata|R023|08
-------------GAACGCGTGG-AGCATGTGGCTTAATTTGACTCAACGCGGGAAATCT
TACCGGGTCCGGACACACTGAGGATTGACAGGCAATATATTA-----GCATAA--AGACT
CGTCTT---------------------TAG------------CGCTAATTGTTAAATATG
CTAG-------------------TCCTTTCATGATTATGTGATAGGTGGTGCATGGCCGT
TCTTAGTTCGTGGAGTGATCTGTCTGCTTAATTGCGTTTCACTAAGGGCCCATAAATTCA
AGGTATGTTAGCAAAT-GCTGCTCT-ATTGACCCCTAATAGGCTTAACTG----------
-----------TCTTTAGCGCGT-GTC--TCTAC----GAGTTCTTTAAAGCACTGCGCA
TGCTGTTGGGTCCTGAAAGCAACGAACGTGACCGCAACGTCTTG--TTGCCTCTCTAT--
---A---------ATACCTTCTTAT------TTTTAATAAGA----------GTATTTAC
CTGAGGCTAT---------TTTAAAACTAGACNN-NNNNNNNNNN-------NNNNNNNN
NNN-NNNNNNNNNNNNNNNNNNN-NNNNNNNNNN--NNNNNNNNNNN----NNNNNNNNN
NNNCTGCACACGT-----GCTACAAT-------GATC---AGTACAGTGAGCATCTCAAT
TTT---ATAACACCGTATTAAGCGCTTGGGTCGTAATTGTTAGGCCTTTTAGGTTT----
--------------TTTCAATTGCGTTTCTCCAATGCGCACGGTAA-AGCCTGCTTCGAG
AGTAAGTG---GGTAATCCATTGGAAGTAATGATTTCCTTA-TTTTTATAAACAGCACAC
CAATA-TACGGC--ATTCATTCCCGAGACGGCTTAGTTCCGACTTT---GTGCGAATGTA
ATGTA------------------------------------------TTCTTATCCGTAT
GTG---CGATTGTCAATTCATGGTGGGGACAGACCATTGTTAATTGTTGGTCTCGGTCTT
AACTAGGAATGCCTTGTACGGGTCTTTGGTTCAACAAACCACCCGGAATACGTCCCTGCC
CTTTGTACACACCGCCC-GTCGCTCTTACCGATGGACTTCTTTGTGAGTCTTGGGGACTG
GGTTAAGCGAT------TTCTTTT-----------AGAATGAGCTCTACCTATGGAAACC
AATACGAA--CAATGTGGTCTAAAG-----------------------------------
------------------------------------------------------------
----
>poss_scitula|R021|36
------------------------------------------------------------
--------------------------------------CTAAT------AGAA--TCTTT
CTCATTTT--------------TAATGAGTATAG----ATTTCTATTTGTTATAAAGATG
CTAG-------------------TCCTTTCATGATTATGTGATAGGTGGTGCATGGCCGT
TCTTAGTTCGTGGAGTGATCTGTCTGCTTAATTGCGTTTCACTAAGGTCCCAGTAATCTA
AGGTATGCTCGTCTAC-TTATCTCATATGACGCTGATAGACCCCTCGTAA----------
---------------GAGCGCGTTGTC--TATTGCGTTAATATATGTAACAAGTGACACA
TACTGTTGGGATCTGAAAGCAACGAACGTGACCGCAACGTCTTG--TTGCCTTTCTAA--
------TTTATTCTAATTCTTTTGT----------AATTAGT----------CTAAT-AA
CAAAGGCTATT--------CTTTAAACTAGACGG-ACCGCTGTTT-------CTCTTTTA
AAC-CAGAGGAAGGTTGCGGCAA-TAACAGGTCT--GTGATGCCCTT----AGATGTTCC
GGGCTGCACACGT-----GCTACAAT-------GATC---AGTACAGTGAGCATCTCAAT
TTA------------TTACTAACACCGCTTTATTAAAGCATTCACTGTGTAGTTGT----
----------------GTAAGCAGCTGCCTCTGATATGCGCGGTAA-CACCTGTCTCGAG
AGTCGATG---GGTAATCCATTAGAAGTAATGATTCCTCTC----TTTTATATAGCACAC
TGATA-TACAGC--ATCGGTTCCCGAGGTAACCTTGTGTTACTTAT---GTGCGAGCGTG
ATGTCAGAGCTTAACGTTTATTATTCTTTATGTCTAA-TAGATCTCTGATTTTACTGTAT
GTG---CAATTGTTAATTCGTGGTGGGGACAGACCATTGTTAACTATTGGTCTCGGTCTT
AACTAGGAATGCCTCGTACGGGTCTT-GGTTCAACAAACCACCCGGAATACGTCCCTGCC
CTTTGTACACACCGCCC-GTCGCTCTTACCGATGAACTTCTTTGTGAGTCTAAGGGACTG
GGTAATGATTC------ATTCTTTTC--------TAAAGTTTGAATTACCTATAGAAACT
TAGCCG------------------------------------------------------
------------------------------------------------------------
----
>Globorotalia_truncatulinoides|P114|01
---------------------------------------------------------AAT
CTTACCGGGTCCGGACACACTGAGGATTGACAGACGGTTATTGACTTATACTC---GCTT
AATGGCT---------TTAAGCTGTTAAACGTT------TAACACCTTTACACAAAGATG
CTAG-------------------TCCTTTCATGATCGTTTGATAGGTGGTGCATGGCCGT
TCTTAGTTCGTGGAGTGATCTGTCTGCCTAATTGCGTTTCACTAAGGTCCCATTC-----
-TTCATACGTATGAATAGCGTCTTA-----------------------------------
-------------------ACTCACTT--TTACCGCTACCTATTTGTAGTAAGCGCT-CA
TACTATTGGGACCGGAATGCAACGAGCGCGACTGCACCACCTAA--TTGCCCCTTATC--
-------TACCATTAATTACTTTAT---------TAACCGCCCT------GTACGGGCAC
CGGGGCCTTACC----TTTACTGAAACTAGCTGG-ACCGCTGCTT--------TCCTTTA
AGC-CAGAGGAAGGTTGCGGCAA-TAACAGGTCT--GTGATGCCCTC----AGATGTTCC
GGGCCGCACACGT-----GCTACAAT-------GATC---AGCAC--AGAGAGTATTACC
TAT-----CTTCTTATACCT-AACCCAATATGTTAAACTTATTGCGTAAGGG---TATTG
TCTTAACGACTTATCCGCTTTAGCGCTTTAAGATTATTGGGCGGTTATGCCTGCCTCGAG
AGAGTGTA-----CAGGGCAGCAAGAGTAATGATTCCTTCGTTTTTACTACTAATACCGC
GCTTGGTAACAT--ATT-ACACTCGATTAAGTAGGGTCTTTGCTTCTAATAGCAATTGCT
ATCCTCACCCTTAGGCTCTAAGGATATTACTATCTCT--AAGGTCTACAGGGAGGTGTAT
ATGGCGCACTTACTTATTCACGGTGGGGACAGACCATTGTTAACTGTTGGTCTCGGTCTC
AACTAGGAATGCCTCGTACGGGTT---GGTTCACCAAACCACCCGGAATATGTCCCTGCC
CTTTGTACACACCGCCC-GTCGCTCTTATCGATGAACTCATTTGTGAGGCTGAGGGACTG
CGTCT------------ATT-ATA------CCCGTGTAATCCTAATATCTCACATACATT
TCGCTAAAAGCGATTTTGCTTTAAGGATTTATACGACCTTACGCACAAACTTATTCGACC
AAATGGGTTTAAAG----------------------------------------------
----
>Globorotalia_truncatulinoides|P114|06
-------------------GTGG-AGCATGTGGCTTAATTTGACTCAACGCGGGGAATCT
TACCGGGTCCGGACACACTGAGGATTGACAGACGGTTATTGACTTATACTCGC---TTAA
TGGCTTTA-----------AGCTGTTAAGTGTT------TAACACCTTTACACAAAGATG
CTAG-------------------TCCTTTCATGATCGTTTGATAGGTGGTGCATGGCCGT
TCTTAGTTCGTGGAGTGATCTGTCTGCCTAATTGCGTTTCACTAAGGTCCCATTC-----
-TTCATACGTATGAATAGCGTCTTA-----------------------------------
-------------------ACTCACTT--TTACCGCTACCTATTTGTAGTAAGCGCT-CA
TACTATTGGGACCGGAATGCAACGAGCGCGACTGCACCACCTAA--TTGCCCCTTATC--
-------TACCATTAATTACTTTAT---------TAACCGCCCT------GTACGGGCAC
CGGGGCCTTACC----TTTACTGAAACTAGCTGG-ACCGCTGCTT--------TCCTTTA
AGC-CAGAGGAAGGTTGCGGCAA-TAACAGGTCT--GTGATGCCCTC----AGATGTTCC
GGGCCGCACACGT-----GCTACAAT-------GATC---AGCAC--AGAGAGTATTACC
TAT-----CTTCTTATACCT-AACCCAATATGTTAAACTTATTGCGTAAGGATATTGTCT
TAACGAC---TTATCCGCTTTAGCGCTTTAAGATTATTGGACGGTTATGCCTGCCTCGAG
AGAGTGTA-----CAGGGCAGCAAGAGTAATGATTCCTTCGTTTTTACTACTAATACCGC
GCTTGGTAACAT--ATT-ACACTCGATTAAGTAGGGTCTTTGCTTCTAATAGCAATTGCT
ATCCTCACCCTTAGGCTCTAAGGATATTACTATCTCT--AAGGTCTACAGGGAGGTGTAT
ATGGCGCACTTACTTATTCACGGTGGGGACAGACCATTGTTAACTGTTGGTCTCGGTCTC
AACTAGGAATGCCTCGTACGGGTT---GGTTCACCAAACCACCCGGAATATGTCCCTGCC
CTTTGTACACACCGCCC-GTCGCTCTTATCGATGAACTCATTTGTGAGGCTGAGGGACTG
CGTCT------------ATT-ATA------CCCGTGTAATCCTAATATCTCACATACATT
TCGCTAAAAGCGATTTTGCTTTAAGGATTTATACGACCTTACGCACAAACTTATTCGACC
AAATGGGTTTAAAG----------------------------------------------
----
>Globorotalia_truncatulinoides|P114|14
-------------------GTGG-AGCATGTGGCTTAATTTGACTCAACGCGGGGAATCT
TACCGGGTCCGGACACACTGAGGATTGACAGACGGTTATTGACTTATACTCGC---TTAA
TGGCTTTA-----------AGCTGTTAAACGTT------TAACACCTTTACACAAAGATG
CTAG-------------------TCCTTTCATGATCGTTTGATAGGTGGTGCATGGCCGT
TCTTAGTTCGTGGAGTGATCTGTCTGCCTAATTGCGTTTCACTAAGGTCCCATTC-----
-TTCATACGTATGAATAGCGTCTTA-----------------------------------
-------------------ACTCACTT--TTACCGCTACCTATTTGTAGTAAGCGCT-CA
TACTATTGGGACCGGAATGCAACGAGCGCGACTGCACCACCTAA--TTGCCCCTTATC--
-------TACCATTAATTACTTTAT---------TAACCGCCCT------GTACGGGCAC
CGGGGCCTTACC----TTTACTGAAACTAGCTGG-ACCGCTGCTT--------TCCTTTA
AGC-CAGAGGAAGGTTGCGGCAA-TAACAGGTCT--GTGATGCCCTC----AGATGTTCC
GGGCCGCACACGT-----GCTACAAT-------GATC---AGCAC--AGAGAGTATTACC
TAT-----CTTCTTATACCT-AACCCAATATGTTAAACTTATTGCGTAAGGGTATTGTCT
TAACGAC---TTATCCGCTTTAGCGCTTTAAGATTATTGGGCGGTTATGCCTGCCTCGAG
AGAGTGTA-----CAGGGCAGCAAGAGTAATGATTCCTTCGTTTTTACTACTAATACCGC
GCTTGGTAACAT--ATT-ACACTCGATTAAGTAGGGTCTTTGCTTCTAATAGCAATTGCT
ATCCTCACCCTTAGGCTCTAAGGATATTACTATCTCT--AAGGTCTACAGGGAGGTGTAT
ATGGCGCACTTACTTATTCACGGTGGGGACAGACCATTGTTAACTGTTGGTCTCGGTCTC
AACTAGGAATGCCTCGTACGGGTT---GGTTCACCAAACCACCCGGAATATGTCCCTGCC
CTTTGTACACACCGCCC-GTCGCTCTTATCGATGAACTCATTTGTGAGGCTGAGGGACTG
CGTCT------------ATT-ATA------CCCGTGTAATCCTAATATCTCACATACATT
TCGCTAAAAGCGATTTTGCTTTAAGGATTTATACGACCTTACGCACAAACTTATTCGACC
AAATGGGTTTAAAG----------------------------------------------
----
>Globorotalia_truncatulinoides|P115|03
------------------------------------------------------------
------------------------------------------------------------
------------------------------------------------------------
------------------------------------------------------------
------------------------------------------------------------
------------------------------------------------------------
------------------------------------------------------------
------------------------------------------------------------
------------------------------------------------------------
------------------------------------------------------------
------------------------------------------------------------
------------------------------------------------------------
------------------------------------------------------------
-----ACGACTTATCCGCTTTAGCGCTTTAAGATTATTGGACGGTTATGCCTGCCTCGAG
AGAGTGTA-----CAGGGCAGCAAGAGTAATGATTCCCTCGTTTTTACTACTAATACCGC
GCTTGGTAACAT--ATT-ACACTCGATTAAGTAGGGTCTTTGCTTCTAATAGCAATTGCT
ATCCTCACCCTTAGGCTCTAAGGATATTACTATCTGT--AAGGTCTACAGGGAGGTGTAT
ATGGCGTACTTACTTATTCACGGTGGGGACAGACCATTGTTAACTGTTGGTCTCGGTCTC
AACTAGGAATGCCTCGTACGGGTT---GGTTCACCAAACCACCCGGAATATGTCCCTGCC
CTTTGTACACACCGCCC-GTCGCTCTTATCGATGAACTCACTTGTGAGGCTGAGGGACTG
CGTCT------------ATTTATA------CCCGTGTAATCCTAATATCTTACATACATT
TCGCTAAAGGCGATATTGCTTTAAGGATTTACACGACCTTACGCACAAACTTATTCGACC
AAGTGGGTTTAAAG----------------------------------------------
----
>Globorotalia_truncatulinoides|P115|05
-------------------GTGG-AGCATGTGGCTTAATTTGACTCAACGCGGGGAATCT
TACCGGGTCCGGACACACTGAGGATTGACAGACGGTTATTGACTTATACTCGC---TTAA
TGGCTTTAAGCTCGCTTTAAGCTGTTAAACGTT------TAACACCTTTACACAAAGATG
CTAG-------------------TCCTTTCATGATCGTTTGATAGGTGGTGCATGGCCGT
TCTTAGTTCGTGGAGTGATCTGTCTGCCTAATTGCGTTTCACTAAGGTCCCATTC-----
-TTCATACGTATGAATAGCGTCTTA-----------------------------------
-------------------ACTCACTT--TTACCGCTACCTATTTGTAGTAAGCGCT-CA
TACTATTGGGACCGGAATGCAACGAGCGCGACTGCACCACCTAA--TTGCCCCTTATC--
-------TACCATTAATTACTTTAT---------TAACCGCCCT------GTACGGGCAC
CGGGGCCTTACC----TTTACTGAAACTAGCTGG-ACCGCTGCTT--------TCCTTTA
AGC-CAGAGGAAGGTTGCGGCAA-TAACAGGTCT--GTGATGCCCTC----AGATGTTCC
GGGCCGCACACGT-----GCTACAAT-------GATC---AGCAC--AGAGAGTATTACC
TAT-----CTTCTTATACCT-AACCCAATATGTTAAACTTATTGCGTAAGGATATTGTCT
TAACGAC---TTATCCGCTTTAGCGCTTTAAGATTATTGGACGGTTATGCCTGCCTCGAG
AGAGTGTA-----CAGGGCAGCAAGAGTAATGATTCCTTCGTTTTTACTACTAATACCGC
GCTTGGTAACAT--ATT-ACACTCGATTAAGTAGGGTCTTTGCTTCTAATAGCAATTGCT
ATCCTCACCCTTAGGCTCTAAGGATATTACTATCTGT--AAGGTCTACAGGGAGGTGTAT
ATGGCGCACTTACTTATTCACGGTGGGGACAGACCATTGTTAACTGTTGGTCTCGGTCTC
AACTAGGAATGCCTCGTACGGGTT---GGTTCACCAAACCACCCGGAATATGTCCCTGCC
CTTTGTACACACCGCCC-GTCGCTCTTATCGATGAACTCACTTGTGAGGCTGAGGGACTG
CGTCT------------ATTTATA------CCCGTGTAATCCTAATATTTCACATACATT
TCGCTAAAGGCGATTTTGCTTTAAGGATTTACACGACCTTACGCACAAACTTATTCGACC
AAGTGGGTTTAAAG----------------------------------------------
----
>Globorotalia_truncatulinoides|P115|06
-------------------GTGG-AGCATGTGGCTTAATTTGACTCAACGCGGGGAATCT
TACCGGGTCCGGACACACTGAGGATTGACAGACGGTTATTGACTTATACTCGC---TTAA
TGGCTTTAAGCTCGCTTTAAGCTGTTAAACGTT------TAACACCTTTACACAAAGATG
CTAG-------------------TCCTTTCATGATCGTTTGATAGGTGGTGCATGGCCGT
TCTTAGTTCATGGAGTGATCTGTCTGCCTAATTGCGTTTCACTAAGGTCCCATTC-----
-TTCATACGTATGAATAGCGTCTTA-----------------------------------
-------------------ACTCACTT--TTACCGCTACCTATTTGTAGTAAGCGCT-CA
TACTATTGGGACCGGAATGCAACGAGCGCGACTGCACCACCTAA--TTGCCCCTTATC--
-------TACCATTAATTACTTTAT---------TAACCGCCCT------GTACGGGCAC
CGGGGCCTTACC----TTTACTGAAACTAGCTGG-ACCGCTGCTT--------TCCTTTA
AGC-CAGAGGAAGGTTGCGGCAA-TAACAGGTCT--GTGATGCCCTC----AGATGTTCC
GGGCCGCACACGT-----GCTACAAT-------GATC---AGCAC--AGAGAGTATTACC
TAT-----CTTCTTATACCT-AACCCAATATGTTAAACTTATTGCGTAAGGATATTGTCT
TAACGAC---TTATCCGCTTTAGCGCTTTAAGATTATTGGACGGTTATGCCTGCCTCGAG
AGAGTGTA-----CAGGGCAGCAAGAGTAATGATTCCCTCGTTTTTACTACTAATACCGC
GCTTGGTAACAT--ATT-ACACTCGATTAAGTAGGGTCTTTGCTTCTAATAGCAATTGCT
ATCCTCACCCTTAGGCTCTAAGGATATTACTATCTCT--AAGGTCTACAGGGAGGTGTAT
ATGGCGCACTTACTTATTCACGGTGGGGACAGACCATTGTTAACTGTTGGTCTCGGTCTC
AACTAGGAATGCCTCGTACGGGTT---GGTTCACCAAACCACCCGGAATATGTCCCTGCC
CTTTGTACACACCGCCC-GTCGCTCTTATCGATGAACTCACTTGTGAGGCTGAGGGACTG
CGTCT------------ATTTATA------CCCGTGTAATCCTAATATTTCACATACATT
TCGCTAAAGGCGATTTTGCTTTAAGGATTTACACGACCTTACGCACAAACTTAATCGACC
GAGTGGGTTTAAAG----------------------------------------------
----
>Globorotalia_truncatulinoides|P115|10
-------------------GTGG-AGCATGTGGCTTAATTTGACTCAACGCGGGGAATCT
TACCGGGTCCGGACACACTGAGGATTGACAGACGGTTATTGACTTATACTCGC---TTAA
TGGCTTTAAGCTCGCTTTAAGCTGTTAAACGTT------TAACACCTTTACACAAAGATG
CTAG-------------------TCCTTTCATGATCGTTTGATAGGTGGTGCATGGCCGT
TCTTAGTTCGTGGAGTGATCTGTCTGCCTAATTGCGTTTCACTAAGGTCCCATTC-----
-TTCATACGTATGAATAGCGTCTTA-----------------------------------
-------------------ACTCACTT--TTACCGCTACCTATTTGTAGTAAGCGCT-CA
TACTATTGGGACCGGAATGCAACGAGCGCGACTGCACCACCTAA--TTGCCCCTTATC--
-------TACCATTAATTACTTTAT---------TAACCGCCCT------GTACGGGCAC
CGGGGCCTTACC----TTTACTGAAACTAGCTGG-ACCGCTGCTT--------TCCTTTA
AGC-CAGAGGAAGGTTGCGGCAA-TAACAGGTCT--GTGATGCCCTC----AGATGTTCC
GGGCCGCACATGT-----GCTACAAT-------GATC---AGCAC--AAAGAGTATTACC
TAT-----CTTCTTATACCT-AACCCAATATGTTAAACTTATTGCGTAAGGATATTGTCT
TAACGAC---TTATCCGCTTTAGCGCTTTAAGATTATTGGACGGTTATGCCTGCCTCGAG
AGAGTGTA-----CAGGGCAGCAAGAGTAATGATTCCTTCGTTTTTACTACTAATACCGC
GCTTGGTAACAT--ATT-ACACTCGATTAAGTAGGGTCTTTGCTTCTAATAGCAATTGCT
ATCCTCACCCTTAGGCTCTAAGGATATTACTATCTCT--AAGGTCTACAGGGAGGTGTAT
ATGGCGCACTTACTTATTCACGGTGGGGACAGACCATTGTTAACTGTTGGTCTCGGTCTC
AACTAGGAATGCCTCGTACGGGTT---GGTTCACCAAACCACCCGGAATATGTCCCTGCC
CTTTGTACACACCGCCC-GTCGCTCTTATCGATGAACTCACTTGTGAGGCTGAGGGACTG
CGTCT------------ATTTATA------CCCGTGAAATCCTAATATCTCACATACATT
TCGCTAAAGGCGATTTTGCTTTAAGGATTTACACGACCTTACGCACAAACTTATTCGACC
AAGTGGGTTTAAAG----------------------------------------------
----
>Globorotalia_truncatulinoides|P115|13
------------------------------------------------------------
---------TGAGGATTGACAGACGGTTATTGACTTATACTCGCTTAATGGCT---TTAA
GCTCGCT---------TTAAGCTGTTAAACGTT------TAACACCTTTACACAAAGATG
CTAG-------------------TCCTTTCATGATCGTTTGATAGGTGGTGCATGGCCGT
TCTTAGTTCGTGGAGTGATCTGTCTGCCTAATTGCGTTTCACTAAGGTCCCATTC-----
-TTCATACGTATGAATAGCGTCTTA-----------------------------------
-------------------ACTCACTT--TTACCGCTACCTATTTGTAGTAAGCGCT-CA
TACTATTGGGACCGGAATGCAACGAGCGCGACTGCACCACCTAA--TTGCCCCTTATC--
-------TACCATTAATTACTTTAT---------TAACCGCCCT------GTACGGGCAC
CGGGGCCTTACC----TTTACTGAAACTAGCTGG-ACCGCTGCTT--------TCCTTTA
AGC-CAGAGGAAGGTTGCGGCAA-TAACAGGTCT--GTGATGCCCTC----AGATGTTCC
GGGCCGCACACGT-----GCTACAAT-------GATC---AGCAC--AAAGAGTATTACC
TAT-----CTTCTTATACCT-AACCCAATATGTTAAACTTATTGCGTAAGGG---TATTG
TCTTAACGACTTATCCGCTTTAGCGCTTTAAGATTATTGGACGGTTATGCCTGCCTCGAG
AGAGTGTA-----CAGGGCAGCAAGAGTAATGATTCCCTCGTTTTTACTACTAATACCGC
GCTTGGTAACAT--ATT-ACACTCGATTAAGTAGGGTCTTTGCTTCTAATAGCAATTGCT
ATCCTCACCCTTAGGCTCTAAGGATATTACTATCTGT--AAGGTCTACAGGGAGGTGTAT
ATGGCGTACTTACTTATTCACGGTGGGGACAGACCATTGTTAACTGTTGGTCTCGGTCTC
AACTAGGAATGCCTCGTACGGGTT---GGTTCACCAAACCACCCGGAATATGTCCCTGCC
CTTTGTACACACCGCCC-GTCGCTCTTATCGATGAACTCACTTGTGAGGCTGAGGGACTG
CGTCT------------ATTTATA------CCCGTGTAATCCTAATATCTTACATACATT
TCGCTAAAGGCGATATTGCTTTAAGGATTTACACGACCTTACGCACAAACTTATTCGACC
AAGTGGGTTTAAAG----------------------------------------------
----
>Globorotalia_truncatulinoides|R005|04
-------------GAACGCGTGG-AGCATGTGGCTTAATTTGACTCAACGCGGGGAATCT
TACCGGGTCCGGACACACTGAGGATTGACAGACGGTTATTGACTTATACTCGC---TTAA
TAGCTTTAAGCT-----------GTTAAGTGTT------TAACACCTTTACACAAAGATG
CTAG-------------------TCCTTTCATGATCGTTTGATAGGTGGTGCATGGCCGT
TCTTAGTTCGTGGAGTGATCTGTCTGCCTAATTGCGTTTCACTAAGGTCCCATTC-----
-TTCATACGTATGAATAGCGTCTTA-----------------------------------
-------------------ACTCACTT--TTACCGCTACCTATTTGTAGTAAGCGCT-CA
TACTATTGGGACCGGAATGCAACGAGCGCGACTGCACCACCTAA--TTGCCCCTTATC--
-------TACCATTAATTACTTTAT---------TAACCGCCCT------GTACGGGCAC
CGGGGCCTTACC----TTTACTGAAACTAGCTGG-ACCGCTGCTT--------TCCTTTA
AGC-CAGAGGAAGGTTGCGGCAA-TAACAGGTCT--GTGATGCCCTC----AGATGNNNN
NNNNNNNNNNNNN-----NNNNNNNN-------NNNN---NNNNN---NNNNNNNNNNNN
NNN-----NNNNNNNNNNNNNNNNNNNNNNNNNNNNNNNNNNNNNNNNNNNNNNNNNNNN
NNNNNNNNNNNNNNNNNNNNNNNNNNNNNNNNNNNNNNNNNNNGTG---CCTGCCTCGAG
AGAGTGTA-----CAGGGCAGCAAGAGTAATGATTCCTTCGTTTTTACTACTAATACCGC
GCTTGGTAACAT--ATT-ACACTCGATTAAGTAGGGTCTTTGCTTTTAATAGCAATTGCT
ATCCTCACCCTTAGGCTCTAAGGATATTACTATCTCT--AAGGTCTACAGGGAGGTGTAT
ATGGCGCACTTACTTATTCACGGTGGGGACAGACCATTGTTAACTGTTGGTCTCGGTCTC
AACTAGGAATGCCTCGTACGGGTT---GGTTCACCAAACCACCCGGAATATGTCCCTGCC
CTTTGTACACACCGCCC-GTCGCTCTTATCGATGAACTCACTTGTGAGGCTGAGGGACTG
CGTCT------------ATT-ATA------CCCGTGTAATCCTAATATCTTACATACATT
TCGCTAAAAGCGATTTTGCTCTAAGGATTTACACGACCTTACGCACAAACTTATTCGACC
AAGTGGGTTTAAAG----------------------------------------------
----
>Globorotalia_truncatulinoides|R005|10
-------------GAACGCGTGG-AGCATGTGGCTTAATTTGACTCAACGCGGGGAATCT
TACCGGGTCCGGACACACTGAGGATTGACAGACGGTTATTGACTTATACTCGC---TTAA
TAGCTTTA-----------AGCTGTTAAGTGTT------TAACACCTTTACACAAAGATG
CTAG-------------------TCCTTTCATGATCGTTTGATAGGTGGTGCATGGCCGT
TCTTAGTTCGTGGAGTGATCTGTCTGCCTAATTGCGTTTCACTAAGGTCCCATTC-----
-TTCATACGTATGAATAGCGTCTTA-----------------------------------
-------------------ACTCACTT--TTACCGCTACCTATTTGTAGTAAGCGCT-CA
TACTATTGGGACCGGAATGCAACGAGCGCGACTGCACCACCTAA--TTGCCCCTTATC--
-------TACCATTAATTACTTTAT---------TAACCGCCCT------GTACGGGCAC
CGGGGCCTTACC----TTTACTGAAACTAGCTGG-ACCGCTGCTT--------TCCTTTA
AGC-CAGAGGAAGGTTGCGGCAA-TAACAGGTCT--GTGATGCCCTC----AGATGTTCC
GGGCCGCACACGT-----GCTACAAT-------GATC---AGCAC--AAAGAGTATTACC
TAT-----CTTCTTATACCT-AACCCAATATGTTAAACTTATTGCGTAAGGGTATTGTCT
TAACGAC---TTATCCGCTTTAGCGCTTTAAGATTATTGGACGGTTGTGCCTGCCTCGAG
AGAGTGTA-----CAGGGCAGCAAGAGTAATGATTCCTTCGTTTTTACTACTAATACCGC
GCTTGGTAACAT--ATT-ACACTCGATTAAGTAGGGTCTTTGCTTTTAATAGCAATTGCT
ATCCTCACCCTTAGGCTCTAAGGATATTACTATCTCT--AAGGTCTACAGGGAGGTGTAT
ATGGCGCACTTACTTATTCACGGTGGGGACAGACCATTGTTAACTGTTGGTCTCGGTCTC
AACTAGGAATGCCTCGTACGGGTT---GGTTCACCAAACCACCCGGAATATGTCCCTGCC
CTTTGTACACACCGCCC-GTCGCTCTTATCGATGAACTCACTTGTGAGGCTGAGGGACTG
CGTCT------------ATT-ATA------CCCGTGTAATCCTAATATCTTACATACATT
TCGCTAAAAGCGATTTTGCTCTAAGGATTTACACGACCTTACGCACAAACTTATTCGACC
AAGTGGGTTTAAAG----------------------------------------------
----
>Globorotalia_truncatulinoides|R005|15
-------------GAACGCGTGG-AGCATGTGGCTTAATTTGACTCAACGCGGGGAATCT
TACCGGGTCCGGACACACTGAGGATTGACAGACGGTTATTGACTTATACTCGC---TTAA
TGGCTTTA-----------AGCTGTTAAGTGTT------TAACACCTTTACACAAAGATG
CTAG-------------------TCCTTTCATGATCGTTTGATAGGTGGTGCATGGCCGT
TCTTAGTTCGTGGAGTGATCTGTCTGCCTAATTGCGTTTCACTAAGGTCCCATTC-----
-TTCATACGTATGAATAGCGTCTTA-----------------------------------
-------------------ACTCACTT--TTACCGCTACCTATTTGTAGTAAGCGCT-CA
TACTATTGGGACCGGAATGCAACGAGCGCGACTGCACCACCTAA--TTGCCCCTTATC--
-------TACCATTAATTACTTTAT---------TAACCGCCCT------GTACGGGCAC
CGGGGCCTTACC----TTTACTGAAACTAGCTGG-ACCGCTGCTT--------TCCTTTA
AGC-CAGAGGAAGGTTGCGGCAA-TAACAGGTCT--GTGATGCCCTC----AGATGTTCC
GGGCCGCACACGT-----GCTACAAT-------GATC---AGCAC--AAAGAGTATTACC
TAT-----CTTCTTATACCT-AACCCAATATGTTAAACTTATTGCGTAAGGGTATTGTCT
TAACGAC---TTATCCGCTTTAGCGCTTTAAGATTATTGGACGGTTGTGCCTGCCTCGAG
AGAGTGTA-----CAGGGCAGCAAGAGTAATGATTCCTTCGTTTTTACTACTAATACCGC
GCTTGGTAACAT--ATT-ACACTCGATTAAGTAGGGTCTTTGCTTTTAATAGCAATTGCT
ATCCTCACCCTTAGGCTCTAAGGATATTACTATCTCT--AAGGTCTACAGGGAGGTGTAT
ATGGCGCACTTACTTATTCACGGTGGGGACAGACCATTGTTAACTGTTGGTCTCGGTCTC
AACTAGGAATGCCTCGTACGGGTT---GGTTCACCAAACCACCCGGAATATGTCCCTGCC
CTTTGTACACACCGCCC-GTCGCTCTTATCGATGAACTCACTTGTGAGGCTGAGGGACTG
CGTCT------------ATT-ATA------CCCGTGTAATCCTAATATCTTACATACATT
TCGCTAAAAGCGATTTTGCTCTAAGGATTTACACGACCTTACGCACAAACTTATTCGACC
AAGTGGGTTTAAAG----------------------------------------------
----
>Globorotalia_truncatulinoides|R005|19
-------------GAACGCGTGG-AGCATGTGGCTTAATTTGACTCAACGCGGGGAATCT
TACCGGGTCCGGACACACTGAGGATTGACAGACGGTTATTGACTTATACTCGC---TTAA
TAGCTTTA-----------AGCTGTTAAGTGTT------TAACACCTTTACACAAAGATG
CTAG-------------------TCCTTTCATGATCGTTTGATAGGTGGTGCATGGCCGT
TCTTAGTTCGTGGAGTGATCTGTCTGCCTAATTGCGTTTCACTAAGGTCCCATTC-----
-TTCATACGTATGAATAGCGTCTTA-----------------------------------
-------------------ACTCACTT--TTACCGCTACCTATTTGTAGTAAGCGCT-CA
TACTATTGGGACCGGAATGCAACGAGCGCGACTGCACCACCTAA--TTGCCCCTTATC--
-------TACCATTAATTACTTTAT---------TAACCGCCCT------GTACGGGCAC
CGGGGCCTTACC----TTTACTGAAACTAGCTGG-ACCGCTGCTT--------TCCTTTA
AGC-CAGAGGAAGGTTGCGGCAA-TAACAGGTCT--GTGATGCCCTC----AGATGTTCC
GGGCCGCACACGT-----GCTACAAT-------GATC---AGCAC--AAAGAGTATTACC
TAT-----CTTCTTATACCT-AACCCAATATGTTAAACTTATTGCGTAAGGGTATTGTCT
TAACGAC---TTATCCGCTTTAGCGCTTTAAGATTATTGGACGGTTGTGCCTGCCTCGAG
AGAGTGTA-----CAGGGCAGCAAGAGTAATGATTCCTTCGTTTTTACTACTAATACCGC
GCTTGGTAACAT--ATT-ACACTCGATTAAGTAGGGTCTTTGCTTTTAATAGCAATTGCT
ATCCTCACCCTTAGGCTCTAAGGATATTACTATCTCT--AAGGTCTACAGGGAGGTGTAT
ATGGCGCACTTACTTATTCACGGTGGGGACAGACCATTGTTAACTGTTGGTCTCGGTCTC
AACTAGGAATGCCTCGTACGGGTT---GGTTCACCAAACCACCCGGAATATGTCCCTGCC
CTTTGTACACACCGCCC-GTCGCTCTTATCGATGAACTCACTTGTGAGGCTGAGGGACTG
CGTCT------------ATT-ATA------CCCGTGTAATTCTCATATCTCACATACATT
TCGCTAAAGGCGATTTTGCTTTAGGGATTTACACGACCTTACGCACAAACTTATTCGACC
AAGTGGGTTTAAAG----------------------------------------------
----
>Globorotalia_truncatulinoides|R012|09
-------------GAACGCGTGG-AGCATGTGGCTTAATTTGACTCAACGCGGGGAATCT
TACCGGGTCCGGACACACTGAGGATTGACAGACGGTTATTGACTTATACTCGC---TTAA
TGGCTTTAAGCTCGCTTTAAGCTGTTAAACGTT------TAACACCTTTACACAAAGATG
CTAG-------------------TCCTTTCATGATCGTTTGATAGGTGGTGCATGGCCGT
TCTTAGTTCGTGGAGTGATCTGTCTGCCTAATTGCGTTTCACTAAGGTCCCATTC-----
-TTCATACGTATGAATAGCGTCTTA-----------------------------------
-------------------ACTCACTT--TTACCGCTACCTATTTGTAGTAAGCGCT-CA
TACTATTGGGACCGGAATGCAACGAGCGCGACTGCACCACCTAA--TTGCCCCTTATC--
-------TACCATTAATTACTTTAT---------TAACCGCCCT------GTACGGGCAC
CGGGGCCTTACC----TTTACTGAAACTAGCTGG-ACCGCTGCTT--------TCCTTTA
AGC-CAGAGGAAGGTTGCGGCAA-TAACAGGTCT--GTGATGCCCTC----AGATGTTCC
GGGCCGCACACGT-----GCTACAAT-------GATC---AGCAC--AAAGAGTATTACC
TAT-----CTTCTTATACCT-AACCCAATATGTTAAACTTATTGCGTAAGGATATTGTCT
TAACGACGACTTATCCGCTTTAGCGCTTTAAGATTATTGGACGGTTATGCCTGCCTCGAG
AGAGTGTA-----CAGGGCAGCAAGAGTAATGATTCCCTCGTTTTTACTACTAATACCGC
GCTTGGTAACAT--ATT-ACACTCGATTAAGTAGGGTCTTTGCTTCTAATGGCAATTGCT
ATCCTCACCCTTAGGCTCTAAGGATATTACTATCTCT--AAGGTCTACAGGGAGGTGTAT
ATGGCGCACTTACTTATTCACGGTGGGGACAGACCATTGTTAACTGTTGGTCTCGGTCTC
AACTAGGAATGCCTCGTACGGGTT---GGTTCACCAAACCACCCGGAATATGTCCCTGCC
CTTTGTACACACCGCCC-GTCGCTCTTATCGATGAACTCACTTGTGAGGCTGAGGGACTG
CGTCT------------ATTTATA------CCCATGTAATCCTAATATCTCACATACATT
TCGCTAAAGGCGATTTTGCTTTAAGGATTTACACGACCTTACGCACAAACTTATTCGACC
GAGTGGGTTTAAAG----------------------------------------------
----
>Globorotalia_truncatulinoides|R012|27
-------------GAACGCGTGG-AGCATGTGGCTTAATTTGACTCAACGCGGGGAATCT
TACCGGGTCCGGACACACTGAGGATTGACAGACGGTTATTGACTTATACTCGC---TTAA
TGGCTTTAAGCTCGCTTTAAGCTGTTAAACGTT------TAACACCTTTACACAAAGATG
CTAG-------------------TCCTTTCATGATCGTTTGATAGGTGGTGCATGGCCGT
TCTTAGTTCGTGGAGTGATCTGTCTGCCTAATTGCGTTTCACTAAGGTCCCATTC-----
-TTCATACGTATGAATAGCGTCTTA-----------------------------------
-------------------ACTCACTT--TTACCGCTACCTATTTGTAGTAAGCGCT-CA
TACTATTGGGACCGGAATGCAACGAGCGCGACTGCACCACCTAA--TTGCCCCTTATC--
-------TACCATTAATTACTTTAT---------TAACCGCCCT------GTACGGGCAC
CGGGGCCTTACC----TTTACTGAAACTAGCTGG-ACCGCTGCTT--------TCCTTTA
AGC-CAGAGGAAGGTTGCGGCAA-TAACAGGTCT--GTGATGCCCTC----AGATGNNNN
NNNNNNNNNNNNN-----NNNNNNNN-------NNNN---NNNNN---NNNNNNNNNNNN
NNN-----NNNNNNNNNNNNNNNNNNNNNNNNNNNNNNNNNNNNNNNNNNNNNNNNNNNN
NNNNNNNNNNNNNNNNNNNNNNNNNNNNNNNNNNNNNNNNNNNNNNATGCCTGCCTCGAG
AGAGTGTA-----CAGGGCAGCAAGAGTAATGATTCCCTCGTTTTTACTACTAATACCGC
GCTTGGTAACAT--ATT-ACACTCGATTAAGTAGGGTCTTTGCTTCTAATAGCAATTGCT
ATCCTCACCCTTAGGCTCTAAGGATATTACTATCTCT--AAGGTCTACAGGGAGGTGTAT
ATGGCGCACTTACTTATTCACGGTGGGGACAGACCATTGTTAACTGTTGGTCTCGGTCTC
AACTAGGAATGCCTCGTACGGGTT---GGTTCACCAAACCACCCGGAATATGTCCCTGCC
CTTTGTACACACCGCCC-GTCGCTCTTATCGATGAACTCACTTGTGAGGCTGAGGGACTG
CGTCT------------ATTTATA------CCCATGTAATCCTAATATCTCACATACATT
TCGCTAAAGGCGATTTTGCTTTAAGGATTTACACGACCTTACGCACAAACTTATTCGACC
GAGTGGGTTTAAAG----------------------------------------------
----
>Globorotalia_truncatulinoides|R012|28
-------------GAACGCGTGG-AGCATGTGGCTTAATTTGACTCAACGCGGGGAATCT
TACCGGGTCCGGACACACTGAGGATTGACAGACGGTTATTGACTTATACTCGC---TTAA
TGGCTTTAAGCTCGCTTTAAGCTGTTAAACGTT------TAACACCTTTACACAAAGATG
CTAG-------------------TCCTTTCATGATCGTTTGATAGGTGGTGCATGGCCGT
TCTTAGTTCGTGGAGTGATCTGTCTGCCTAATTGCGTTTCACTAAGGTCCCATTC-----
-TTCATACGTATGAATAGCGTCTTA-----------------------------------
-------------------ACTATCTT--TTACCGCTACCTATTTGTAGTAAGCGCT-CA
TACTATTGGGACCGGAATGCAACGAGCGCGACTGCACCACCTAA--TTGCCCCTTATC--
-------TACCATTAATTACTTTAT---------TAACCGCCCT------GTACGGGCAC
CGGGGCCTTACC----TTTACTGAAACTAGCTGG-ACCGCTGCTT--------TCCTTTA
AGC-CAGAGGAAGGTTGCGGCAA-TAACAGGTCT--GTGATGCCCTC----AGATGTTCC
GGGCCGCACACGT-----GCTACAAT-------GATC---AGCAC--AAAGAGTATTACC
TAT-----CTTCTTATACCT-AACCCAATATGTTAAACTTATTGCGTAAGGATATTGTCT
TAACGACGACTTATCCGCTTTAGCGCTTTAAGATTATTGGACGGTTATGCCTGCCTCGAG
AGAGTGTA-----CAGGGCAGCAAGAGTAATGATTCCCTCGTTTTTACTACTAATACCGC
GCTTGGTAACAT--ATT-ACACTCGATTAAGTAGGGTCTTTGCTTCTAATRGCAATTGCT
ATCCTCACCCTTAGGCTCTAAGGATATTACTATCTCT--AAGGTCTACAGGGAGGTGTAT
ATGGCGCACTTACTTATTCACGGTGGGGACAGACCATTGTTAACTGTTGGTCTCGGTCTC
AACTAGGAATGCCTCGTACGGGTT---GGTTCACCAAACCACCCGGAATATGTCCCTGCC
CTTTGTACACACCGCCC-GTCGCTCTTATCGATGAACTCACTTGTGAGGCTGAGGGACTG
CGTCT------------ATTTATA------CCCATGTAATCCTAATATCTCACATACATT
TCGCTAAAGGCGATTTTGCTTTAAGGATTTACACGACCTTACGCACAAACTTATTCGACC
GAGTGGGTTTAAAG----------------------------------------------
----
>Globorotalia_truncatulinoides|R012|31
-------------GAACGCGTGG-AGCATGTGGCTTAATTTGACTCAACGCGGGGAATCT
TACCGGGTCCGGACACACTGAGGATTGACAGACGGTTATTGACTTATACTCGC---TTAA
TGGCTTTA-----------AGCTGTTAAGTGTT------TAACACCTTTACACAAAGATG
CTAG-------------------TCCTTTCATGATCGTTTGATAGGTGGTGCATGGCCGT
TCTTAGTTCGTGGAGTGATCTGTCTGCCTAATTGCGTTTCACTAAGGTCCCATTC-----
-TTCATACGTATGAATAGCGTCTTA-----------------------------------
-------------------ACTCACTT--TTACCGCTACCTATTTGTAGTAAGCGCT-CA
TACTATTGGGACCGGAATGCAACGAGCGCGACTGCACCACCTAA--TTGCCCCTTATC--
-------TACCATTAATTACTTTAT---------TAACCGCCCT------GTACGGGCAC
CGGGGCCTTACC----TTTACTGAAACTAGCTGG-ACCGCTGCTT--------TCCTTTA
AGC-CAGAGGAAGGTTGCGGCAA-TAACAGGTCT--GTGATGCCCTC----AGATGTTCC
GGGCCGCACACGT-----GCTACAAT-------GATC---AGCAC--AAAGAGTATTACC
TAT-----CTTCTTATACCT-AACCCAATATGTTAAACTTATTGCGTAAGGATATTGTCT
TAACGACGACTTATCCGCTTTAGCGCTTTAAGATTATTGGACGGTTATGCCTGCCTCGAG
AGAGTGTA-----CAGGGCAGCAAGAGTAATGATTCCCTCGTTTTTACTACTAATACCGC
GCTTGGTAACAT--ATT-ACACTCGATTAAGTAGGGTCTTTGCTTCTAATAGCAATTGCT
ATCCTCACCCTTAGGCTCTAAGGATATTACTATCTCT--AAGGTCTACAGGGAGGTGTAT
ATGGCGCACTTACTTATTCACGGTGGGGACAGACCATTGTTAACTGTTGGTCTCGGTCTC
AACTAGGAATGCCTCGTACGGGTT---GGTTCACCAAACCACCCGGAATATGTCCCTGCC
CTTTGTACACACCGCCC-GTCGCTCTTATCGATGAACTCACTTGTGAGGCTGAGGGACTG
CGTCT------------ATTTATA------CCCATGTAATCCTAATATCTCACATACATT
TCGCTAAAGGCGATTTTGCTTTAAGGATTTACACGACCTTACGCACAAACTTATTCGACC
------------------------------------------------------------
----
>Globorotalia_truncatulinoides|R030|12
-------------GAACGCGTGG-AGCATGTGGCTTAATTTGACTCAACGCGGGGAATCT
TACCGGGTCCGGACACACTGAGGATTGACAGACGGTTATTGACTTATACTCGC---TTAA
TGGCTTTA-----------AGCTGTTAAACGTT------TAACACCTTTACACAAAGATG
CTAG-------------------TCCTTTCATGATCGTTTGATAGGTGGTGCATGGCCGT
TCTTAGTTCGTGGAGTGATCTGTCTGCCTAATTGCGTTTCACTAAGGTCCCATTC-----
-TTCATACGTATGAATAGCGTCTTA-----------------------------------
-------------------ACTCACTT--TTACCGCTACCTATTTGTAGTAAGCGCT-CA
TACTATTGGGACCGGAATGCAACGAGCGCGACTGCACCACCTAA--TTGCCCCTTATC--
-------TACCATTAATTACTTTAT---------TAACCGCCCT------GTACGGGCAC
CGGGGCCTTACC----TTTACTGAAACTAGCTGG-ACCGCTGCTT--------TCCTTTA
AGC-CAGAGGAAGGTTGCGGCAA-TAACAGGTCT--GTGATGCCCTC----AGATGTTCC
GGGCCGCACACGT-----GCTACAAT-------GATC---AGCAC--AGAGAGTATTACC
TAT-----CTTCTTATACCT-AACCCAATATGTTAAACTTATTGCGTAAGGATATTGTCT
TAACGAC---TTATCCGCTTTAGCGCTTTAAGATTATTGGACGGTTATGCCTGCCTCGAG
AGAGTGTA-----CAGGGCAGCAAGAGTAATGATTCCCTCGTTTTTACTACTAATACCGC
GCTTGGTAACAT--ATT-ACACTCGATTAAGTAGGGTCTTTGTTTCTAATAGCAATTGCT
ATCCTCACCCTTAGGCTCTAAGGATATTACTATCTGT--AAGGTCTACAGGGAGGTGTAT
ATGGCGCACTTACTTATTCACGGTGGGGACAGACCATTGTTAACTGTTGGTCTCGGTCTC
AACTAGGAATGCCTCGTACGGGTT---GGTTCACCAAACCACCCGGAATATGTCCCTGCC
CTTTGTACACACCGCCC-GTCGCTCTTATCGATGAACTCACTTGTGAGGCTGAGGGACTG
CGTCT------------ATT-ATA------CCCATGTAATCCTAATATCTTACATACATT
TCGCTAAAGGCGATTTTGCTTTAAGGATTTACACGACCTTACGCACAAACTTAATCGACC
GAGTGGGTTTAAAG----------------------------------------------
----
>Globorotalia_truncatulinoides|R031|08
-------------GAACGCGTGG-AGCATGTGGCTTAATTTGACTCAACGCGGGGAATCT
TACCGGGTCCGGACACACTGAGGATTGACAGACGGTTATTGACTTATACTCGC---TTAA
TGGCTTTA-----------AGCTGTTAAACGTT------TAACACCTTTACACAAAGATG
CTAG-------------------TCCTTTCATGATCGTTTGATAGGTGGTGCATGGCCGT
TCTTAGTTCGTGGAGTGATCTGTCTGCCTAATTGCGTTTCACTAAGGTCCCATTC-----
-TTCATACGTATGAATAGCGTCTTA-----------------------------------
-------------------ACTCACTT--TTACCGCTACCTATTTGTAGTAAGCGCT-CA
TACTATTGGGACCGGAATGCAACGAGCGCGACTGCACCACCTAA--TTGCCCCTTATC--
-------TACCATTAATTACTTTAT---------TAACCGCCCT------GTACGGGCAC
CGGGGCCTTACC----TTTACTGAAACTAGCTGG-ACCGCTGCTT--------TCCTTTA
AGC-CAGAGGAAGGTTGCGGCAA-TAACAGGTCT--GTGATGCCCTC----AGATGTTCC
GGGCCGCACACGT-----GCTACAAT-------GATC---AGCAC--AAAGAGTATTACC
TAT-----CTTCTTATACCT-AACCCAATATGTTAAACTTATTGCGTAAGGGTATTGTCT
TAACGAC---TTATCCGCTTTAGCGCTTTAAGATTATTGGACGGTTGTGCCTGCCTCGAA
AGAGTGTA-----CAGGGCAGCAAGAGTAATGATTCCCTCGTTTTTACTACTAATACCGC
GCTTGGTAACAT--ATT-ACACTCGATTAAGTAGGGTCTTTGCTTTTAATAGCAATTGCT
ATCCTCACCCTTAGGCTCTAAGGATATTACTATCTCT--AAGGTCTACAGGGAGGTGTAT
ATGGCGCACTTACTTATTCACGGTGGGGACAGACCATTGTTAACTGTTGGTCTCGGTCTC
AACTAGGAATGCCTCGTACGGGTT---GGTTCACCAAACCACCCGGAATATGTCCCTGCC
CTTTGTACACACCGCCC-GTCGCTCTTATCGATGAACTCTCTTGTGAGGCTGAGGGACTG
CGTCT------------ATT-ATA------CCCGTGTAATCCTAATATCTCACATACATT
TCGCTAAAGGCGATTTTGCTTTAGGGATTTACACGACCTTACGCACAAACTTATTCGACC
AAGTGGGTTTAAAG----------------------------------------------
----
>Globorotalia_truncatulinoides|R036|04
-------------GAACGCGTGG-AGCATGTGGCTTAATTTGACTCAACGCGGGGAATCT
TACCGGGTCCGGACACACTGAGGATTGACAGACGGTTATTGACTTATACTCGC---TTAA
TGGCTTTA-----------AGCTGTTAAACGTT------TAACACCTTTACACAAAGATG
CTAG-------------------TCCTTTCATGATCGTTTGATAGGTGGTGCATGGCCGT
TCTTAGTTCGTGGAGTGATCTGTCTGCCTAATTGCGTTTCACTAAGGTCCCATTC-----
-TTCATACGTATGAATAGCGTCTTA-----------------------------------
-------------------ACTCACTT--TTACCGCTACCTATTTGTAGTAAGCGCT-CA
TACTATTGGGACCGGAATGCAACGAGCGCGACTGCACCACCTAA--TTGCCCCTTATC--
-------TACCATTAATTACTTTAT---------TAACCGCCCT------GTACGGGCAC
CGGGGCCTTACC----TTTACTGAAACTAGCTGG-ACCGCTGCTT--------TCCTTTA
AGC-CAGAGGAAGGTTGCGGCAA-TAACAGGTCT--GTGATGCCCTC----AGATGTTCC
GGGCCGCACACGT-----GCTACAAT-------GATC---AGCAC--AGAGAGTATTACC
TAT-----CTTCTTATACCT-AACCCAATATGTTAAACTTATTGCGTAAGGATATTGTCT
TAACGAC---TTATCCGCTTTAGCGCTTTAAGATTATTGGACGGTTATGCCTGCCTCGAG
AGAGTGTA-----CAGGGCAGCAAGAGTAATGATTCCTTCGTTTTTACTACTAATACCGC
GCTTGGTAACAT--ATT-ACACTCGATTAAGTAGGGTCTTTGCTTCTAATAGCAATTGCT
ATCCTCACCCTTAGGCTCTAAGGATATTACTATCTCT--AAGGTCTACAGGGAGGTGTAT
ATGGCGCACTTACTTATTCACGGTGGGGACAGACCATTGTTAACTGTTGGTCTCGGTCTC
AACTAGGAATGCCTCGTACGGGTT---GGTTCACCAAACCACCCGGAATATGTCCCTGCC
CTTTGTACACACCGCCC-GTCGCTCTTATCGATGAACTCACTTGTGAGGCTGAGGGACTG
CGTCT------------ATTTATA------CCCGTGAAATCCTAATATCTCACATACATT
TCGCTAAAGGCGATTTTGCTTTAAGGATTTACACGACCTTACGCACAAACTTATTCGACC
------------------------------------------------------------
----
>Globorotalia_truncatulinoides|R036|06
-------------GAACGCGTGG-AGCATGTGGCTTAATTTGACTCAACGCGGGGAATCT
TACCGGGTCCGGACACACTGAGGATTGACAGACGGTTATTGACTTATACTCGC---TTAA
TGGCTTTA-----------AGCTGTTAAACGTT------TAACACCTTTACACAAAGATG
CTAG-------------------TCCTTTCATGATCGTTTGATAGGTGGTGCATGGCCGT
TCTTAGTTCGTGGAGTGATCTGTCTGCCTAATTGCGTTTCACTAAGGTCCCATTC-----
-TTCATACGTATGAATAGCGTCTTA-----------------------------------
-------------------ACTCACTT--TTACCGCTACCTATTTGTAGTAAGCGCT-CA
TACTATTGGGACCGGAATGCAACGAGCGCGACTGCACCACCTAA--TTGCCCCTTATC--
-------TACCATTAATTACTTTAT---------TAACCGCCCT------GTACGGGCAC
CGGGGCCTTACC----TTTACTGAAACTAGCTGG-ACCGCTGCTT--------TCCTTTA
AGC-CAGAGGAAGGTTGCGGCAA-TAACAGGTCT--GTGATGCCCTC----AGATGTTCC
GGGCCGCACACGT-----GCTACAAT-------GATC---AGCAC--AAAGAGTATTACC
TAT-----CTTCTTATACCT-AACCCAATATGTTAAACTTATTGCGTAAGGATATTGTCT
TAACGAC---TTATCCGCTTTAGCGCTTTAAGATTATTGGGCGGTTATGCCTGCCTCGAG
AGAGTGTA-----CAGGGCAGCAAGAGTAATGATTCCCTCGTTTTTACTACTAATACCGC
GCTTGGTAACAT--ATT-ACACTCGATTAAGTAGGGTCTTTGCTTCTAATAGCAATTGCT
ATCCTCACCCTTAGGCTCTAAGGATATTACTATCTGT--AAGGTCTACAGGGAGGTGTAT
ATGGCGTACTTACTTATTCACGGTGGGGACAGACCATTGTTAACTGTTGGTCTCGGTCTC
AACTAGGAATGCCTCGTACGGGTT---GGTTCACCAAACCACCCGGAATATGTCCCTGCC
CTTTGTACACACCGCCC-GTCGCTCTTATCGATGAACTCACTTGTGAGGCTGAGGGACTG
CGTCT------------ATT-ATA------CCCATGTAATCCTAATATCTTACATACATT
TCGCTAAAGGCGATTTTGCTTTAAGGATTTACACGACCTTACGCACAAACTTATTCGACC
------------------------------------------------------------
----
>Globorotalia_truncatulinoides|R036|08
-------------GAACGCGTGG-AGCATGTGGCTTAATTTGACTCAACGCGGGGAATCT
TACCGGGTCCGGACACACTGAGGATTGACAGACGGTTATTGACTTATACTCGC---TTAA
TGGCTTTA-----------AGCTGTTAAACGTT------TAACACCTTTACACAAAGATG
CTAG-------------------TCCTTTCATGATCGTTTGATAGGTGGTGCATGGCCGT
TCTTAGTTCGTGGAGTGATCTGTCTGCCTAATTGCGTTTCACTAAGGTCCCATTC-----
-TTCATACGTATGAATAGCGTCTTA-----------------------------------
-------------------ACTATCTT--TTACCGCTACCTATTTGTAGTAAGCGCT-CA
TACTATTGGGACCGGAATGCAACGAGCGCGACTGCACCACCTAA--TTGCCCCTTATC--
-------TACCATTAATTACTTTAT---------TAACCGCCCT------GTACGGGCAC
CGGGGCCTTACC----TTTACTGAAACTAGCTGG-ACCGCTGCTT--------TCCTTTA
AGC-CAGAGGAAGGTTGCGGCAA-TAACAGGTCT--GTGATGCCCTC----AGATGTTCC
GGGCCGCACACGT-----GCTACAAT-------GATC---AGCAC--AAAGAGTATTACC
TAT-----CTTCTTATACCT-AACCCAATATGTTAAACTTATTGCGTAAGGGTATTGTCT
TAACGAC---TTATCCGCTTTAGCGCTTTAAGATTATTGGACGGTTGTGCCTGCCTCGAA
AGAGTGTA-----CAGGGCAGCAAGAGTAATGATTCCCTCGTTTTTACTACTAATACCGC
GCTTGGTAACAT--ATT-ACACTCGATTAAGTAGGGTCTTTGCTTCTAATAGCAATTGCT
ATCCTCACCCTTAGGCTCTAAGGATATTACTATCTCT--AAGGTCTACAGGGAGGTGTAT
ATGGCGCACTTACTTATTCACGGTGGGGACAGACCATTGTTAACTGTTGGTCTCGGTCTC
AACTAGGAATGCCTCGTACGGGTT---GGTTCACCAAACCACCCGGAATATGTCCCTGCC
CTTTGTACACACCGCCC-GTCGCTCTTATCGATGAACTCTCTTGTGAGGCTGAGGGACTG
CGTCT------------ATT-ATA------CCCGTGTAATCCTAATATCTCACATACATT
TCGCTAAAGGCGATTTTGCTCTAAGGATTTACACGACCTTACGCACAAACTTATTCGACC
AAGTGGGTTTAAAG----------------------------------------------
----
>Globorotalia_truncatulinoides|R036|34
-------------GAACGCGTGG-AGCATGTGGCTTAATTTGACTCAACGCGGGGAATCT
TACCGGGTCCGGACACACTGAGGATTGACAGACGGTTATTGACTTATACTCGC---TTAA
TGGCTTTA-----------AGCTGTTAAACGTT------TAACACCTTTACACAAAGATG
CTAG-------------------TCCTTTCATGATCGTTTGATAGGTGGTGCATGGCCGT
TCTTAGTTCGTGGAGTGATCTGTCTGCCTAATTGCGTTTCACTAAGGTCCCATTC-----
-TTCATACGTATGAATAGCGTCTTA-----------------------------------
-------------------ACTATCTT--TTACCGCTACCTATTTGTAGTAAGCGCT-CA
TACTATTGGGACCGGAATGCAACGAGCGCGACTGCACCACCTAA--TTGCCCCTTATC--
-------TACCATTAATTACTTTATA-------TTAACCGCCCT------GTACGGGCAC
CGGGGCCTTACC----TTTACTGAAACTAGCTGG-ACCGCTGCTT--------TCCTTTA
AGC-CAGAGGAAGGTTGCGGCAA-TAACAGGTCT--GTGATGCCCTC----AGATGTTCC
GGGCCGCACACGT-----GCTACAAT-------GATC---AGCAC--AAAGAGTATTACC
TAT-----CTTCTTATACCT-AACCCAATATGTTAAACTTATTGCGTAAGGGTATTGTCT
TAACGAC---TTATCCGCTTTAGCGCTTTAAGATTATTGGACGGTTGTGCCTGCCTCGAA
AGAGTGTA-----CAGGGCAGCAAGAGTAATGATTCCCTCGTTTTTACTACTAATACCGC
GCTTGGTAACAT--ATT-ACACTCGATTAAGTAGGGTCTTTGCTTTTAATAGCAATTGCT
ATCCTCACCCTTAGGCTCTAAGGATATTACTATCTCT--AAGGTCTACAGGGAGGTGTAT
ATGGCGCACTTACTTATTCACGGTGGGGACAGACCATTGTTAACTGTTGGTCTCGGTCTC
AACTAGGAATGCCTCGTACGGGTT---GGTTCACCAAACCACCCGGAATATGTCCCTGCC
CTTTGTACACACCGCCC-GTCGCTCTTATCGATGAACTCACTTGTGAGGCTGAGGGACTG
CGTCT------------ATT-ATA------CCCGTGTAATTCTCATATCTCACATACATT
TCGCTAAAGGCGATTTTGCTTTAGGGATTTACACGACCTTACGCACAAACTTATTCGACC
------------------------------------------------------------
----
>Globorotalia_truncatulinoides|R063|19
---------------------GG-AGCATGTGGCTTAATTTGACTCAACGCGGGGAATCT
TACCGGGTCCGGACACACTGAGGATTGACAGACGGTTATTGACTTATACTCGC---TTAA
TGGCTTTA-----------AGCTGTTAAACGTT------TAACACCTTTACACAAAGATG
CTAG-------------------TCCTTTCATGATCGTTTGATAGGTGGTGCATGGCCGT
TCTTAGTTCGTGGAGTGATCTGTCTGCCTAATTGCGTTTCACTAAGGTCCCATTC-----
-TTCATACGTATGAATAGCGTCTTA-----------------------------------
-------------------ACTCACTT--TTACCGCTACCTATTTGTAGTAAGCGCT-CA
TACTATTGGGACCGGAATGCAACGAGCGCGACTGCACCACCTAA--TTGCCCCTTATC--
-------TACCATTAATTACTTTAT---------TAACCGCCCT------GTACGGGCAC
CGGGGCCTTACC----TTTACTGAAACTAGCTGG-ACCGCTGCTT--------TCCTTTA
AGC-CAGAGGAAGGTTGCGGCAA-TAACAGGTCT--GTGATGCCCTC----AGATGTTCC
GGGCCGCACACGT-----GCTACAAT-------GATC---AGCAC--AGAGAGTATTACC
TAT-----CTTCTTATACCT-AACCCAATATGTTAAACTTATTGCGTAAGGATATTGTCT
TAACGAC---TTATCCGCTTTAGCGCTTTAAGATTATTGGGCGGTTATGCCTGCCTCGAG
AGAGTGTA-----CAGGGCAGCAAGAGTAATGATTCCTTCGTTTTTACTACTAATACCGC
GCTTGGTAACAT--ATT-ACACTCGATTAAGTAGGGTCTTTGCTTCTAATAGCAATTGCT
ATCCTCACCCTTAGGCTCTAAGGATATTACTATCTCT--AAGGTCTACAGGGAGGTGTAT
ATGGCGCACTTACTTATTCACGGTGGGGACAGACCATTGTTAACTGTTGGTCTCGGTCTC
AACTAGGAATGCCTCGTACGGGTT---GGTTCACCAAACCACCCGGAATATGTCCCTGCC
CTTTGTACACACCGCCC-GTCGCTCTTATCGATGAACTCATTTGTGAGGCTGAGGGACTG
CGTCT------------ATT-ATA------CCCGTGTAATCCTAATATCTCACATACATT
TCGCTAAAAGCGATTTTGCTTTAAGGATTTATACGACC----------------------
------------------------------------------------------------
----
>Globorotalia_truncatulinoides|R066|54
---------------------------------------TTGACTCAACGCGGGGAATCT
TACCGGGTCTGGACACACTGAGGATTGACAGACGGTTATTGACTTATACTCGC---TTAA
TGGCTTTAAGCTCGCTTTAAGCTGTTAAACGTT------TAACACCTTTACACAAAGATG
CTAG-------------------TCCTTTCATGATCGTTTGATAGGTGGTGCATGGCCGT
TCTTAGTTCGTGGAGTGATCTGTCTGCCTAATTGCGTTTCACTAAGGTCCCATTC-----
-TTCATACGTATGAATAGCGTCTTA-----------------------------------
-------------------ACTATCTT--TTACCGCTACCTATTTGTAGTAAGCGCT-CA
TACTATTGGGACCGGAATGCAACGAGCGCGACTGCACCACCTAA--TTGCCCCTTATC--
-------TACCATTAATTACTTTAT---------TAACCGCCCT------GTACGGGCAC
CGGGGCCTTACC----TTTACTGAAACTAGCTGG-ACCGCTGCTT--------TCCTTTA
AGC-CAGAGGAAGGTTGCGGCAA-TAACAGGTCT--GTGATGCCCTC----AGATGTTCC
GGGCCGCACACGT-----GCTACAAT-------GATC---AGCAC--AAAGAGTATTACC
TAT-----CTTCTTATACCT-AACCCAATATGTTAAACTTATTGCGTAAGGGTATTGTCT
TAACGAC---TTATCCGCTTTAGCGCTTTAAGATTATTGGACGGTTATGCCTGCCTCGAG
AGAGTGTA-----CAGGGCAGCAAGAGTAATGATTCCCTCGTTTTTACTACTAATACCGC
GCTTGGTAACAT--ATT-ACACTCGATTAAGTAGGGTCTTTGCTTCTAATGGCAATTGCT
ATCCTCACCCTTAGGCTCTAAGGATATTACTATCTGT--AAGGTCTACAGGGAGGTGTAT
ATGGCGCACTTACTTATTCACGGTGGGGACAGACCATTGTTAACTGTTGGTCTCGGTCTC
AACTAGGAATGCCTCGTACGGGTT---GGTTCACCAAACCACCCGGAATATGTCCCTGCC
CTTTGTACACACCGCCC-GTCGCTCTTATCGATGAACTCACTTGTGAGGCTGAGGGACTG
CGTCT------------ATTTATA------CCCGTGAAATCCTAATATCTCACATACATT
TCGCTAAAGGCGATTTTGCTTTAAGGATTTACACGACCTTACGCACAAA-----------
------------------------------------------------------------
----
>Hastigerina_pelagica|P080|03
------------------------------------------------------------
------------------------------------------------------------
------------------------------------------------------------
------------------------------------------------------------
------------------------------------------------------------
-------------------------------------------------G----------
-----TCTCTTCAACTCACTCGCACAT--TCTCTTGAACGCAACGAGCGTGACCGCAACC
TCTTGTTGTGTATACCAAGTGTGTCGTT-------GCTTGCAAC--TCACACTCCAATGC
ACGTATTTTGGTCACATTGTCTCGG--CCGTCGCGCGCAGCCTCGGCTGTGTCGGCG--C
CAGCAATGTCC--------AAATAAACTTGAGGG-ACCGCTGTAAC----AATTCTTTTA
AAC-CAGAGGAAGGTTGCGGCAA-TAACAGGTCT--GTGATGCCCTT----AGATGTCCC
GGGCTGCACACGT-----GCTACAAT-------GATC---AGTACAGTGAGCATCTTTGC
AAT--------------ACCAGCGTTTGGAGGCCTGGCCAAG--TCACTTGTGAC-----
----------------TCGGCTTG-------CAGTCTCTACGTTGCCTTCCCAAGTCTGA
CAAGATTT---GGAAATCCATTGGAAGTCCTGAATCAAT------CCCTATTGAGCATTT
TTCT-CTACAGT--GGCGCCAGACTTCGTCCCATGTCGGTTCGCCTGACTTGTGCGGCAC
TTGG----------------------------------------------CGTCTACTAT
ATG---CAATTGTCAATTCATAGTGGGGACAGACGATTGTTAATTGTTCGTCTCGGTCTC
AACTAGGAATGCCTTGTACGGGTCTTTGGTTCACCAGACCACCCGGAATACGTCCCTGCC
CTTTGTACACACCGCCC-GTCGCTCTTACCGATGAACTTCTCTGTGAGTTTGAGGGACCG
TCAATTGTGTG------GCAACACACGA-------------------CGCTATGGAAACT
TAAACGAA--CAGTGTGATTTAAAG-----------------------------------
------------------------------------------------------------
----
>Hastigerina_pelagica|P080|08
-------------------GCGG-AGCATGTGGCTTAATTTGACTCAACGCGGGAAATCT
TACCGGGTCCGGACACACTGAGGATTGACAGACAGTATTCATGC----------------
CGACTGAA-------------------------------TTTCGACATATTTCAAATGTG
CGAG-------------------TTCTTTCATGATTGTGTGATAGGTGGTGCATGGCCGT
TCTTAGTTCGTGGAGTGATCTGTCTGCTTAATTGCGTTTCAT----ATTTACGAA-TGTC
GCTTACGTGATTGCTGCAGACCTCGTCTCTCTTTATTGAGT-GCGACGCG----------
-----TCTCTTCAACTCACTCGCACAT--TCTCTTGAACGCAACGAGCGTGACCGCAACC
TCTTGTTGTGTATACCAAGTGTGTCGTT--GCTT-----GCAAC--TCACACTCCAATGC
ACGTATTTTGGTCACATTGTCTCGG--CCGTCGCGCGCAGCCTCGGCTGTGTCGGCG--C
CAGCAATGTCC--------AAATAAACTTGAGGG-ACCGCTGTAAC----AATTCTTTTA
AAC-CAGAGGAAGGTTGCGGCAA-TAACAGGTCT--GTGATGCCCTT----AGATGTCCC
GGGCTGCACACGT-----GCTACAAT-------GATC---AGTACAGTGAGCATCTTTGC
AAT--------------ACCAGCGTTTGGAGGCCTGGCCAAG--TCACTTGTGAC-----
----------------TCGGCTTG-------CAGTCTCTACGTTGCCTTCCCAAGTCTGA
CAAGATTT---GGAAATCCATTGGAAGTCCTGAATCAAT------CCCTATTGAGCATTT
TTCT-CTACAGT--GGCGCCAGACTTCGTCCCATGTCGGTTCGCCTGACTTGTGCGGCAC
TTGG----------------------------------------------CGTCTACTAT
ATG---CAATTGTCAATTCATAGTGGGGACAGACGATTGTTAATTGTTCGTCTCGGTCTC
AACTAGGAATGCCTTGTACGGGTCTTTGGTTCACCAGACCACCCGGAATACGTCCCTGCC
CTTTGTACACACCGCCC-GTCGCTCTTACCGATGAACTTCTCTGTGAGTTTGAGGGACCG
TCAATTGTGTG------GCAACACACGA-------------------CGCTATGGAAACT
TAAACGAA--CAGTGTGATTTAAAG-----------------------------------
------------------------------------------------------------
----
>Hastigerina_pelagica|P080|10
-------------------GTGG-AGCATGTGGCTTAATTTGACTCAACGCGGGAAATCT
TACCGGGTCCGGACACACTGAGGATTGACAGACAGTATTCATGC----------------
CGACTGAA-------------------------------TTTCGACATATTTCAAATGTG
CGAG-------------------TTCTTTCATGATTGTGTGATAGGTGGTGCATGGCCGT
TCTTAGTTCGTGGAGTGATCTGTCTGCTTAATTGCGTTTCAT----ATTTACGAA-TGTC
GCTTACGTGATTGCTGCAGACCTCG--TCTCTTTATTGAGT-GCGACGCG----------
-----TCTCTTCAACTCACTCGCACAT--TCTCTTGAACGCAACGAGCGTGACCGCAACC
TCTTGTTGTGTATACCAAGTGTGTCGTT--GCTT-----GCAAC--TCACACTCCAATGC
ACGTATTTTGGTCACATTGTCTCGG--CCGTCGCGCGCAGCCTCGGCTGTGTCGGCG--C
CAGCAATGTCC--------AAATAAACTTGAGGG-ACCGCTGTAAC----AATTCTTTTA
AAC-CAGAGGAAGGTTGCGGCAA-TAACAGGTCT--GTGATGCCCTT----AGATGTCCC
GGGCTGCACACGT-----GCTACAAT-------GATC---AGTACAGTGAGCATCTTTGC
AAT--------------ACCAGCGTTTGGAGGCCTGGCCAAG--TCACTTGTGAC-----
----------------TCGGCTTG-------CAGTCTCTACGTTGCCTTCCCAAGTCTGA
CAAGATTT---GGAAATCCATTGGAAGTCCTGAATCAAT------CCCTATTGAGCATTT
TTCT-CTACAGT--GGCGCCAGACTTCGTCCCATGTCGGTTCGCCTGACTTGTGCGGCAC
TTGG----------------------------------------------CGTCTACTAT
ATG---CAATTGTCAATTCATAGTGGGGACAGACGATTGTTAATTGTTCGTCTCGGTCTC
AACTAGGAATGCCTTGTACGGGTCTTTGGTTCACCAGACCACCCGGAATACGTCCCTGCC
CTTTGTACACACCGCCC-GTCGCTCTTACCGATGAACTTCTCTGTGAGTTTGAGGGACCG
TCAATTGTGTG------GCAACACACGA-------------------CGCTATGGAAACT
TAAACGAA--CAGTGTGATTTAAAG-----------------------------------
------------------------------------------------------------
----
>Hastigerina_pelagica|P080|16
-------------------GTGG-AGCATGTGGCTTAATTTGACTCAACGCGGGAAATCT
TACCGGGTCCGGACACACTGAGGATTGACAGACAGTATTCATGC----------------
CGACTGAA-------------------------------TTTCGACATATTTCAAATGTG
CGAG-------------------TTCTTTCATGATTGTGTGATAGGTGGTGCATGGCCGT
TCTTAGTTCGTGGAGTGATCTGTCTGCTTAATTGCGTTTCAT----ATTTACGAA-TGTC
GCTTACGTGATTGCTGCAGACCTCG--TCTCTTTATTGAGT-GCGACGCG----------
-----TCTCTTCAACTCACTCGCACAT--TCTCTTGAACGCAACGAGCGTGACCGCAACC
TCTTGTTGTGTATACCAAGTGTGTCGTT--GCTT-----GCAAC--TCACACTCCAATGC
ACGTATTTTGGTCACATTGTCTCGG--CCGTCGCGCGCAGCCTCGGCTGTGTCGGCG--C
CAGCAATGTCC--------AAATAAACTTGAGGG-ACCGCTGTAAC----AATTCTTTTA
AAC-CAGAGGAAGGTTGCGGCAA-TAACAGGTCT--GTGATGCCCTT----AGATGTCCC
GGGCTGCACACGT-----GCTACAAT-------GATC---AGTACAGTGAGCATCTTTGC
AAT--------------ACCAGCGTTTGGAGGCCTGGCCAAG--TCACTTGTGAC-----
----------------TCGGCTTG-------CAGTCTCTACGTTGCCTTCCCAAGTCTGA
CAAGATTT---GGAAATCCATTGGAAGTCCTGAATCAAT------CCCTATTGAGCATTT
TTCT-CTACAGT--GGCGCCAGACTTCGTCCCATGTCGGTTCGCCTGACTTGTGCGGCAC
TTGG----------------------------------------------CGTCTACTAT
ATG---CAATTGTCAATTCATAGTGGGGACAGACGATTGTTAATTGTTCGTCTCGGTCTC
AACTAGGAATGCCTTGTACGGGTCTTTGGTTCACCAGACCACCCGGAATACGTCCCTGCC
CTTTGTACACACCGCCC-GTCGCTCTTACCGATGAACTTCTCTGTGAGTTTGAGGGACCG
TCAATTGTGTG------GCAACACACGA-------------------CGCTATGGAAACT
TAAACGAA--CAGTGTGATTTAAAG-----------------------------------
------------------------------------------------------------
----
>Hastigerina_pelagica|P080|20
-------------------GTGG-AGCATGTGGCTTAATTTGACTCAACGCGGGAAATCT
TACCGGGTCCGGACACACTGAGGATTGACAGACAGTATTCATGC----------------
CGACTGAA-------------------------------TTTCGACATATTTCAAATGTG
CGAG-------------------TTCTTTCATGATTGTGTGATAGGTGGTGCATGGCCGT
TCTTAGTTCGTGGAGTGATCTGTCTGCTTAATTGCGTTTCAT----ATTTACGAA-TGTC
GCTTACGTGATTGCTGCAGACCTCG--TCTCTTTATTGAGT-GCGACGCG----------
-----TCTCTTCAACTCACTCGCACAT--TCTCTTGAACGCAACGAGCGTGACCGCAACC
TCTTGTTGTGTATACCAAGTGTGTCGTT--GCTT-----GCAAC--TCACACTCCAATGC
ACGTATTTTGGTCACATTGTCTCGG--CCGTCGCGCGCAGCCTCGGCTGTGTCGGCG--C
CAGCAATGTCC--------AAATAAACTTGAGGG-ACCGCTGTAAC----AATTCTTTTA
AAC-CAGAGGAAGGTTGCGGCAA-TAACAGGTCT--GTGATGCCCTT----AGATGTCCC
GGGCTGCACACGT-----GCTACAAT-------GATC---AGTACAGTGAGCATCTTTGC
AAT--------------ACCAGCGTTTGGAGGCCTGGCCAAG--TCACTTGTGAC-----
----------------TCGGCTTG-------CAGTCTCTACGTTGCCTTCCCAAGTCTGA
CAAGATTT---GGAAATCCATTGGAAGTCCTGAATCAAT------CCCTATTGAGCATTT
TTCT-CTACAGT--GGCGCCAGACTTCGTCCCATGTCGGTTCGCCTGACTTGTGCGGCAC
TTGG----------------------------------------------CGTCTACTAT
ATG---CAATTGTCAATTCATAGTGGGGACAGACGATTGTTAATTGTTCGTCTCGGTCTC
AACTAGGAATGCCTTGTACGGGTCTTTGGTTCACCAGACCACCCGGAATACGTCCCTGCC
CTTTGTACACACCGCCC-GTCGCTCTTACCGATGAACTTCTCTGTGAGTTTGAGGGACCG
TCAATTGTGTG------GCAACACACGA-------------------CGCTATGGAAACT
TAAACGAA--CAGTGTGATTTAAAG-----------------------------------
------------------------------------------------------------
----
>Hastigerina_pelagica|P080|41
-------------------GTGG-AGCATGTGGCTTAATTTGACTCAACGCGGGAAATCT
TACCGGGTCCGGACACACTGAGGATTGACAGACAGTATTCATGC----------------
CGACTGAA-------------------------------TTTCGACATATTTCAAATGTG
CGAG-------------------TTCTTTCATGATTGTGTGATAGGTGGTGCATGGCCGT
TCTTAGTTCGTGGAGTGATCTGTCTGCTTAATTGCGTTTCAT----ATTTACGAA-TGTC
GCTTACGTGATTGCTGCAGACCTCGTCTCTCTTTATTGAGT-GCGACGCG----------
-----TCTCTTCAACTCACTCGCACAT--TCTCTTGAACGCAACGAGCGTGACCGCAACC
TCTTGTTGTGTATACCAAGTGTGTCGTT-------GCTTGCAAC--TCACACTCCAATGC
ACGTATTTTGGTCACATTGTCTCGG--CCGTCGCGCGCAGCCTCGGCTGTGTCGGCG--C
CAGCAATGTCC--------AAATAAACTTGAGGG-ACCGCTGTAAC----AATTCTTTTA
AAC-CAGAGGAAGGTTGTGGCAA-TAACAGGTCT--GTGATGCCCTT----AGATGTCCC
GGGCTGCACACGT-----GCTACAAT-------GATC---AGTACAGTGAGCATCTTTGC
AAT--------------ACCAGCGTTTGGAGGCCTGGCCAAG--TCACTTGTGAC-----
----------------TCGGCTTG-------CAGTCTCTACGTTGCCTTCCCAAGTCTGA
CAAGATTT---GGAAATCCATTGGAAGTCCTGAATCAAT------CCCTATTGAGCATTT
TTCT-CTACAGT--GGCGCCAGACTTCGTCCCATGTCGGTTCGCCTGACTTGTGCGGCAC
TTGG----------------------------------------------CGTCTACTAT
ATG---CAATTGTCAATTCATAGTGGGGACAGACGATTGTTAATTGTTCGTCTCGGTCTC
AACTAGGAATGCCTTGTACGGGTCTTTGGTTCACCAGACCACCCGGAATACGTCCCTGCC
CTTTGTACACACCGCCC-GTCGCTCTTACCGATGAACTTCTCTGTGAGTTTGAGGGACCG
TCAATTGTGTG------GCAACACACGA-------------------CGCTATGGAAACT
TAAACGAA--CAGTGTGATTTAAAG-----------------------------------
------------------------------------------------------------
----
>Hastigerina_pelagica|P100|01
-------------------------------------------------GCGGGAAATCT
TACCGGGTCCGGACACACTGAGGATTGACAGACAGTATTCATGG----------------
CGAGTC---------------------------------TCTCGTCATATTTCAAATGTG
CGAG-------------------TTCTTTCATGATTGTGTGATAGGTGGTGCATGGCCGT
TCTTAGTTCGTGGAGTGATCTGTCTGCTTAATTGCGTTTCAT----ATTTACGAA-TGTC
GCTTACGTGATTGCTGCAGACCTCG--TCTCCTC--TGGAG-GCGACGCG----------
-----TCTCTTCAACTCACTCGCACAT--TCTCTTGAACGCAACGAGCGTGACCGCAACC
TCTTGTTGTGTATACCAAGTGTGGCGCT-GGCTT----GCCAGC--TCGCACTCCAATGC
ACGTATTTTGGTCACATTGTCTCG-----------CGGCGCCTCGGC---GTTTGC----
-AGCAATGTCC--------AAATAAACTTGAGGG-ACCGCTGTAAC----AATTCTTTTA
AAC-CAGAGGAAGGTTGCGGCAA-TAACAGGTCT--GTGATGCCCTT----AGATGTCCC
GGGCTGCACACGT-----GCTACAAT-------GATC---AGTACAGTGAGCATCTTTGC
AAT--------------ACCAGCGTTTGGAGGCCTGGCCGCGCGTCACTTGTGGCG----
----------------CCGGCTTG-------CAGTCTCTACGTTGCCTTCCCAAGTCTGA
CAAGATTT---GGAAATCCATTGGAAGTTCTGATTCGATAT----CCCTATTGAGCATTT
TTTTACTACAGC--GGCGTCTAACTTCGTCCCTCGTCGGTTCGCCTGACTTGTGCGGCAC
TTGG----------------------------------------------CGTCTGCTAT
ATG---CAATTGTCAATTCATAGTGGGGACAGACGATTGTTAATTGTTCGTCTCGGTCTC
AACTAGGAATGCCTTGTACGGGTCTTTGGTTCACCAGACCACCCGGAATACGTCCCTGCC
CTTTGTACACACCGCCC-GTCGCTCTTACCGATGAACTTCTCTGTGAGTTTGAGGGACCG
TCAATTGTGTG------GCAACACACGA-------------------CGCTATGGAAACT
TAAACGAA--CAGTGTGATTTAA-------------------------------------
------------------------------------------------------------
----
>Hastigerina_pelagica|P100|02
---------------GAACGTGG-AGCATGTGGCTTAATTTGACTCAACGCGGGAAATCT
TACCGGGTCCGGACACACTGAGGATTGACAGACAGTATTCATGG----------------
CGAGTC---------------------------------TCTCGTCATATTTCAAATGTG
CGAG-------------------TTCTTTCATGATTGTGTGATAGGTGGTGCATGGCCGT
TCTTAGTTCGTGGAGTGATCTGTCTGCTTAATTGCGTTTCAT----ATTTACGAA-TGTC
GCTTACGTGATTGCTGCAGACCTCG--TCTCCTC--TGGAG-GCGACGCG----------
-----TCTCTTCAACTCACTCGCACAT--TCTCTTGAACGCAACGAGCGTGACCGCAACC
TCTTGTTGTGTATACCAAGTGTGGCGCT-GGCTT----GCCAGC--TCGCACTCCAATGC
ACGTATTTTGGTCACATTGTCTCG-----------CGGCGCCTCGGC---GTTTGC----
-AGCAATGTCC--------AAATAAACTTGAGGG-ACCGCTGTAAC----AATTCTTTTA
AAC-CAGAGGAAGGTTGCGGCAA-TAACAGGTCT--GTGATGCCCTT----AGATGTCCC
GGGCTGCACACGT-----GCTACAAT-------GATC---AGTACAGTGAGCATCTTTGC
AAT--------------ACCAGCGTTTGGAGGCCTGGCCGCGCGTCACTTGTGGTG----
----------------CCGGCTTG-------CAGTCTCTACGTTGCCTTCCCAAGTCTGA
CAAGATTT---GGAAATCCATTGGAAGTTCTGATTCGATAT----CCCTATTGAGCATTT
TTTTACTACAGC--GGCGTCTAACTTCGTCCCTCGTCGGTTCGCCTGACTTGTGCGGCAC
TTGG----------------------------------------------CGTCTGCTAT
ATG---CAATTGTCAATTCATAGTGGGGACAGACGATTGTTAATTGTTCGTCTCGGTCTC
AACTAGGAATGCCTTGTACGGGTCTTTGGTTCACCAGACCACCCGGAATACGTCCCTGCC
CTTTGTACACACCGCCC-GTCGCTCTTACCGATGAACTTCTCTGTGAGTTTGAGGGACCG
TCAATTGTGTG------GCAACACACGA-------------------CGCTATGGAAACT
TAAACGAA--CAGTGTGATTTAAAG-----------------------------------
------------------------------------------------------------
----
>Hastigerina_pelagica|P100|03
---------------GAACGCGG-AGCATGTGGCTTAATTTGACTCAACGCGGGAAATCT
TACCGGGTCCGGACACACTGAGGATTGACAGACAGTATTCATGG----------------
CGAGTC---------------------------------TCTCGTCATATTTCAAATGTG
CGAG-------------------TTCTTTCATGATTGTGTGATAGGTGGTGCATGGCCGT
TCTTAGTTCGTGGAGTGATCTGTCTGCTTAATTGCGTTTCAT----ATTTACGAA-TGTC
GCTTACGTGATTGCTGCAGACCTCG--TCTCCTC--TGGAG-GCGACGCG----------
-----TCTCTTCAACTCACTCGCACAT--TCTCTTGAACGCAACGAGCGTGACCGCAACC
TCTTGTTGTGTATACCAAGTGTGGCGCT-GGCTT----GCCAGC--TCGCACTCCAATGC
ACGTATTTTGGTCACATTGTCTCG-----------CGGCGCCTCGGC---GTTTGC----
-AGCAATGTCC--------AAATAAACTTGAGGG-ACCGCTGTAAC----AATTCTTTTA
AAC-CAGAGGAAGGTTGCGGCAA-TAACAGGTCT--GTGATGCCCTT----AGATGTCCC
GGGCTGCACACGT-----GCTACAAT-------GATC---AGTACAGTGAGCATCTTTGC
AAT--------------ACCAGCGTTTGGAGGCCTGGCCGCGCGTCACTTGTGGCG----
----------------CCGGCTTG-------CAGTCTCTACGTTGCCTTCCCAAGTCTGA
CAAGATTT---GGAAATCCATTGGAAGTTCTGATTCGATAT----CCCTATTGAGCATTT
TTTTACTACAGC--GGCGTCTAACTTCGTCCCTCGTCGGTTCGCCTGACTTGTGCGGCAC
TTGG----------------------------------------------CGTCTGCTAT
ATG---CAATTGTCAATTCATAGTGGGGACAGACGATTGTTAATTGTTCGTCTCGGTCTC
AACTAGGAATGCCTTGTACGGGTCTTTGGTTCACCAGACCACCCGGAATACGTCCCTGCC
CTTTGTACACACCGCCC-GTCGCTCTTACCGATGAACTTCTCTGTGAGTTTGAGGGACCG
TCAATTGTGTG------GCAACACACGA-------------------CGCTATGGAAACT
TAAACGAA--CAGTGTGATTTAAAG-----------------------------------
------------------------------------------------------------
----
>Hastigerina_pelagica|P100|05
---------------GAACGTGG-AGCATGTGGCTTAATTTGACTCAACGCGGGAAATCT
TACCGGGTCCGGACACACTGAGGATTGACAGACAGTATTCATGG----------------
CGAGTC---------------------------------TCTCGTCATATTTCAAATGTG
CGAG-------------------TTCTTTCATGATTGTGTGATAGGTGGTGCATGGCCGT
TCTTAGTTCGTGGAGTGATCTGTCTGCTTAATTGCGTTTCAT----ATTTACGAA-TGTC
GCTTACGTGATTGCTGCAGACCTCG--TCTCCTC--TGGAG-GCGACGCG----------
-----TCTCTTCAACTCACTCGCACAT--TCTCTTGAACGCAACGAGCGTGACCGCAACC
TCTTGTTGTGTATACCAAGTGTGGCGCT-GGCTT----GCCAGC--TCGCACTCCAATGC
ACGTATTTTGGTCACATTGTCTCG-----------CGGCGCCTCGGC---GTTTGC----
-AGCAATGTCC--------AAATAAACTTGAGGG-ACCGCTGTAAC----AATTCTTTTA
AAC-CAGAGGAAGGTTGCGGCAA-TAACAGGTCT--GTGATGCCCTT----AGATGTCCC
GGGCTGCACACGT-----GCTACAAT-------GATC---AGTACAGTGAGCATCTTTGC
AAT--------------ACCAGCGTTTGGAGGCCTGGCCGCGCGTCACTTGTGGCG----
----------------CCGGCTTG-------CAGTCTCTACGTTGCCTTCCCAAGTCTGA
CAAGATTT---GGAAATCCATTGGAAGTTCTGATTCGATAT----CCCTATTGAGCATTT
TTTTACTACAGC--GGCGTCTAACTTCGTCCCTCGTCGGTTCGCCTGACTTGTGCGGCAC
TTGG----------------------------------------------CGTCTGCTAT
ATG---CAATTGTCAATTCATAGTGGGGACAGACGATTGTTAATTGTTCGTCTCGGTCTC
AACTAGGAATGCCTTGTACGGGTCTTTGGTTCACCAGACCACCCGGAATACGTCCCTGCC
CTTTGTACACACCGCCC-GTCGCTCTTACCGATGAACTTCTCTGTGAGTTTGAGGGACCG
TCAATTGTGTG------GCAACACACGA-------------------CGCTATGGAAACT
TAAACGAA--CAGTGTGATTTAAAG-----------------------------------
------------------------------------------------------------
----
>Hastigerina_pelagica|P100|07
---------------GAACGCGG-AGCATGTGGCTTAATTTGACTCAACGCGGGAAATCT
TACCGGGTCCGGACACACTGAGGATTGACAGACAGTATTCATGG----------------
CGAGTC---------------------------------TCTCGTCATATTTCAAATGTG
CGAG-------------------TTCTTTCATGATTGTGTGATAGGTGGTGCATGGCCGT
TCTTAGTTCGTGGAGTGATCTGTCTGCTTAATTGCGTTTCAT----ATTTACGAA-TGTC
GCTTACGTGATTGCTGCAGACCTCG--TCTCCTC--TGGAG-GCGACGCG----------
-----TCTCTTCAACTCACTCGCACAT--TCTCTTGAACGCAACGAGCGTGACCGCAACC
TCTTGTTGTGTATACCAAGTGTGGCGCT-GGCTT----GCCAGC--TCGCACTCCAATGC
ACGTATTTTGGTCACATTGTCTCG-----------CGGCGCCTCGGC---GTTTGC----
-AGCAATGTCC--------AAATAAACTTGAGGG-ACCGCTGTAAC----AATTCTTTTA
AAC-CAGAGGAAGGTTGCGGCAA-TAACAGGTCT--GTGATGCCCTT----AGATGTCCC
GGGCTGCACACGT-----GCTACAAT-------GATC---AGTACAGTGAGCATCTTTGC
AAT--------------ACCAGCGTTTGGAGGCCTGGCCGCGCGTCACTTGTGGCG----
----------------CCGGCTTG-------CAGTCTCTACGTTGCCTTCCCAAGTCTGA
CAAGATTT---GGAAATCCATTGGAAGTTCTGATTCGATAT----CCCTATTGAGCATTT
TTTTACTACAGC--GGCGTCTAACTTCGTCCCTCGTCGGTTCGCCTGACTTGTGCGGCAC
TTGG----------------------------------------------CGTCTGCTAT
ATG---CAATTGTCAATTCATAGTGGGGACAGACGATTGTTAATTGTTCGTCTCGGTCTC
AACTAGGAATGCCTTGTACGGGTCTTTGGTTCACCAGACCACCCGGAATACGTCCCTGCC
CTTTGTACACACCGCCC-GTCGCTCTTACCGATGAACTTCTCTGTGAGTTTGAGGGACCG
TCAATTGTGTG------GCAACACACGA-------------------CGCTATGGAAACT
TAAACGAA--CAGTGTGATTTAAAG-----------------------------------
------------------------------------------------------------
----
>Hastigerina_pelagica|P100|08
---------------GAACGCGG-AGCATGTGGCTTAATTTGACTCAACGCGGGAAATCT
TACCGGGTCCGGACACACTGAGGATTGACAGACAGTATTCATGG----------------
CGAGTC---------------------------------TCTCGTCATATTTCAAATGTG
CGAG-------------------TTCTTTCATGATTGTGTGATAGGTGGTGCATGGCCGT
TCTTAGTTCGTGGAGTGATCTGTCTGCTTAATTGCGTTTCAT----ATTTACGAA-TGTC
GCTTACGTGATTGCTGCAGACCTCG--TCTCCTC--TGGAG-GCGACGCG----------
-----TCTCTTCAACTCACTCGCACAT--TCTCTTGAACGCAACGAGCGTGACCGCAACC
TCTTGTTGTGTATACCAAGTGTGGCGCT-GGCTC----GCCAGC--TCGCACTCCAATGC
ACGTATTTTGGTCACATTGTCTCG-----------CGGCGCCTCGGC---GTTTGC----
-AGCAATGTCC--------AAATAAACTTGAGGG-ACCGCTGTAAC----AATTCTTTTA
AAC-CAGAGGAAGGTTGCGGCAA-TAACAGGTCT--GTGATGCCCTT----AGATGTCCC
GGGCTGCACACGT-----GCTACAAT-------GATC---AGTACAGTGAGCATCTTTGC
AAT--------------ACCAGCGTTTGGAGGCCTGGCCGCGCGTCACTTGTGGCG----
----------------CCGGCTTG-------CAGTCTCTACGTTGCCTTCCCAAGTCTGA
CAAGATTT---GGAAATCCATTGGAAGTTCTGATTCGATAT----CCCTATTGAGCATTT
TTTTACTACAGC--GGCGTCTAACTTCGTCCCTCGTCGGTTCGCCTGACTTGTGCGGCAC
TTGG----------------------------------------------CGTCTGCTAT
ATG---CAATTGTCAATTCATAGTGGGGACAGACGATTGTTAATTGTTCGTCTCGGTCTC
AACTAGGAATGCCTTGTACGGGTCTTTGGTTCACCAGACCACCCGGAATACGTCCCTGCC
CTTTGTACACACCGCCC-GTCGCTCTTACCGATGAACTTCTCTGTGAGTTTGAGGGACCG
TCAATTGTGTG------GCAACACACGA-------------------CGCTATGGAAACT
TAAACGAA--CAGTGTGATTTAAAG-----------------------------------
------------------------------------------------------------
----
>Hastigerina_pelagica|P100|09
---------------GAACGTGG-AGCATGTGGCTTAATTTGACTCAACGCGGGAAATCT
TACCGGGTCCGGACACACTGAGGATTGACAGACAGTATTCATGG----------------
CGAGTC---------------------------------TCTCGTCATATTTCAAATGTG
CGAG-------------------TTCTTTCATGATTGTGTGATAGGTGGTGCATGGCCGT
TCTTAGTTCGTGGAGTGATCTGTCTGCTTAATTGCGTTTCAT----ATTTACGAA-TGTC
GCTTACGTGATTGCTGCAGACCTCG--TCTCCTC--TGGAG-GCGACGCG----------
-----TCTCTTCAACTCACTCGCACAT--TCTCTTGAACGCAACGAGCGTGACCGCAACC
TCTTGTTGTGTATACCAAGTGTGGCGCT-GGCTT----GCCAGC--TCGCACTCCAATGC
ACGTATTTTGGTCACATTGTCTCG-----------CGGCGCCTCGGC---GTTTGC----
-AGCAATGTCC--------AAATAAACTTGAGGG-ACCGCTGTAAC----AATTCTTTTA
AAC-CAGAGGAAGGTTGCGGCAA-TAACAGGTCT--GTGATGCCCTT----AGATGTCCC
GGGCAGCACACGT-----GCTACAAT-------GATC---AGTACAGTGAGCATCTTTGC
AAT--------------ACCAGCGTTTGGAGGCCTGGCCGCGCGTCACTTGTGGCG----
----------------CCGGCTTG-------CAGTCTCTACGTTGCCTTCCCAAGTCTGA
CAAGATTT---GGAAATCCATTGGAAGTTCTGATTCGATAT----CCCTATTGAGCATTT
TTTTACTACAGC--GGCGTCTAACTTCGTCCCTCGTCGGTTCGCCTGACTTGTGCGGCAC
TTGG----------------------------------------------CGTCTGCTAT
ATG---CAATTGTCAATTCATAGTGGGGACAGACGATTGTTAATTGTTCGTCTCGGTCTC
AACTAGGAATGCCTTGTACGGGTCTTTGGTTCACCAGACCACCCGGAATACGTCCCTGCC
CTTTGTACACACCGCCC-GTCGCTCTTACCGATGAACTTCTCTGTGAGTTTGAGGGACCG
TCAATTGTGTG------GCAACACACGA-------------------CGCTATGGAAACT
TAAACGAA--CAGTGTGATTTAAAG-----------------------------------
------------------------------------------------------------
----
>Hastigerina_pelagica|P100|10
---------------GAACGCGG-AGCATGTGGCTTAATTTGACTCAACGCGGGAAATCT
TACCGGGTCCGGACACACTGAGGATTGACAGACAGTATTCATGG----------------
CGAGTC---------------------------------TCTCGTCATATTTCAAATGTG
CGAG-------------------TTCTTTCATGATTGTGTGATAGGTGGTGCATGGCCGT
TCTTAGTTCGTGGAGTGATCTGTCTGCTTAATTGCGTTTCAT----ATTTACGAA-TGTC
GCTTACGTGATTGCTGCAGACCTCG--TCTCCTC--TGGAG-GCGACGCG----------
-----TCTCTTCAACTCACTCGCACAT--TCTCTTGAACGCAACGAGCGTGACCGCAACC
TCTTGTTGTGTATACCAAGTGTGGCGCT-GGCTC----GCCAGC--TCGCACTCCAATGC
ACGTATTTTGGTCACATTGTCTCG-----------CGGCGCCTCGGC---GTTTGC----
-AGCAATGTCC--------AAATAAACTTGAGGG-ACCGCTGTAAC----AATTCTTTTA
AAC-CAGAGGAAGGTTGCGGCAA-TAACAGGTCT--GTGATGCCCTT----AGATGTCCC
GGGCTGCACACGT-----GCTACAAT-------GATC---AGTACAGTGAGCATCTTTGC
AAT--------------ACCAGCGTTTGGAGGCCTGGCCGCGCGTCACTTGTGGCG----
----------------CCGGCTTG-------CAGTCTCTACGTTGCCTTCCCAAGTCTGA
CAAGATTT---GGAAATCCATTGGAAGTTCTGATTCGATAT----CCCTATTGAGCATTT
TTTTACTACAGC--GGCGTCTAACTTCGTCCCTCGTCGGTTCGCCTGACTTGTGCGGCAC
TTGG----------------------------------------------CGTCTGCTAT
ATG---CAATTGTCAATTCATAGTGGGGACAGACGATTGTTAATTGTTCGTCTCGGTCTC
AACTAGGAATGCCTTGTACGGGTCTTTGGTTCACCAGACCACCCGGAATACGTCCCTGCC
CTTTGTACACACCGCCC-GTCGCTCTTACCGATGAACTTCTCTGTGAGTTTGAGGGACCG
TCAATTGTGTG------GCAACACACGA-------------------CGCTATGGAAACT
TAAACGAA--CAGTGTGATTTAAAG-----------------------------------
------------------------------------------------------------
----
>Hastigerina_pelagica|P101|16
--------------------GTGGAGCATGTGGCTTAATTTGACTCAACGCGGGAAATCT
TACCGGGTCCGGACACACTGAGGATTGACAGAGTGGCTTAGGCCACAGACACAGAATGGG
TTTCTTTTAAT------------------------ACACCCCATTTGCTGTGTCAACGTG
CCGG-------------------TTCTTTCATGATTGTGTGATAGGTGGTGCATGGCCGT
TCTTAGTTCGTGGAGTGATCTGTCTGCTTAATTGCGTTTCAAATACTTCGAGGATATAAA
CGCATTCATTGTGAGTTGCTATTTAGCTGGGAATAGCAATT-------------------
---------------TTCGCCACGGGC--CACCGTGGGGAAACAAGTCACTTTGAGCGAT
CCT-----CAATTTGAAAGCAACGAACGTGACCGCAGCCCTTTGTTGTGTCTTTGCCAGA
GACACGCGTCTTTGTTGGTTAATTCCTCACACAACGACGGCATTGTACCTCTGTATGGCC
GTGTCTTGTTATTTGTGTCTCTGAATGTGCTGACGACTTCCGTCGTGGGCTGTTTAGTTA
TGCATTTAGCAACGACGTAGCTGTATAAGGGGGT--GTCGAGAGGTTT---AAATCACAG
AGAATAAACTCAG-----GGGACAGC------TGGTTT--AATGCGTTAAACCAGAGGAA
GGA--------TGCGGCAATAACAGGTCTGTGATGCCCTCAGATGTTCCGGGCTGC----
--------------ACACGTGCTACATTGATTAGCACATTGTGTATGCCACTGACCCAAT
ACTGGAATTTCTGGTGTCCACTGGACACAGCACACACAGTA--CCGCCCGTCGACCATGA
GAGAGGTCGAAA--ATCCATTTGAAGTGTTGATATGAGGTCAAGGCAAATTGCACCACAC
ACAGATGGCTCTTTGTGTACTCCATTATTCACTGAGTAAGTGCGAGTCACAAAGGGGCAT
TTCTG-CAATTGTCAATTCACAGTGGGGACAGTCGATTGGTAACAATTCGACTCGGTCCT
AACTAGGAATGCCTCGTACGGGT----GAATCATTATTTCACCCGGAATACGTCCCTGCC
CTTTGTACACACCGCCC-GTCGCTCTTACCGATGAATTACGCTGTGAGTTTAAGGGACTG
GCTGTCATTCA------------------------------ATGATAAGCTATGGAAACT
TAAACAAA--CAGTGTGCTTTAAAG-----------------------------------
------------------------------------------------------------
----
>Hastigerina_pelagica|P101|30
--------------------GTGGAGCATGTGGCTTAATTTGACTCAACGCGGGAAATCT
TACCGGGTCCGGACACACTGAGGATTGACAGAGTGGCTTAGGCCACAGACACAGAATGGG
TTTCTTTTAAT------------------------ACACCCCATTTGCTGTGTCAACGTG
CCGG-------------------TTCTTTCATGATTGTGTGATAGGTGGTGCATGGCCGT
TCTTAGTTCGTGGAGTGATCTGTCTGCTTAATTGCGTTTCAAATACTTCGAGGATATAAA
CGCATTCATTGTGAGTTGCTATTTAGCTGGGAATAGCAATT-------------------
---------------TTCGCCACGGGC--CACCGTGGGGAAACAAGTCACTTTGAGCGAT
CCT-----CAATTTGAAAGCAACGAACGTGACCGCAGCCCTTTGTTGTGTCTTTGCCAGA
GACACGCGTCTTTGTTGGTTAATTCCTCACACA-CGACGGCAATGT-CCTTTGTATGGCC
GTGTCTTGTTATTTGTGTCTCTGAATGTGCTGACGACTTCCGTCGTGGGCTGTTTAGTTA
TGCATTTAGCAACGACGTAGCTGTATAAGGGGGT--GTCGAGAGGTTT---AAATCACAG
AGAATAAACTCAG-----GGGACAGC------TGGTTT--AATGCGTTAAACCAGAGGAA
GGA--------TGCGGCAATAACAGGTCTGTGATGCCCTCAGATGTTCCGGGCTGC----
--------------ACACGTGCTACATTGATTAGCACATTGTGTATGCCACTGACCCAAT
ACTGGAATTTCTGGTGTCCACTGGACACAGCACACACAGTA--CCGCCCGTCGACCATGA
GAGAGGTCGAAA--ATCCATTTGAAGTGTTGATATGAGGTCAAGGCAAATTGCACCACAC
ACAGATGGCTCTTTGTGTACTCCATTATTCACTGAGTAAGTGCGAGTCACAAAGGGGCAT
TTCTG-CAATTGTCAATTCACAGTGGGGACAGTCGATTGGTAACAATTCGACTCGGTCCT
AACTAGGAATGCCTCGTACGGGT----GAATCATTATTTCACCCGGAATACGTCCCTGCC
CTTTGTACACACCGCCC-GTCGCTCTTACCGATGAATTACGCTGTGAGTTTAAGGGACTG
GCTGTCATTCA------------------------------ATGATAAGCTATGGAAACT
TAAACAAA--CAGTGTGCTTTAAAG-----------------------------------
------------------------------------------------------------
----
>Hastigerina_pelagica|P101|49
------------------------------------------------------------
----------------------------------------------AGACACAGAATGGG
TTTCTTTTAAT------------------------ACACCCCATTTGCTGTGTCAACGTG
CCGG-------------------TTCTTTCATGATTGTGTGATAGGTGGTGCATGGCCGT
TCTTAGTTCGTGGAGTGATCTGTCTGCTTAATTGCGTTTCAAATACTTCGAGGATATAAA
CGCATTCATTGTGAGTTGCTATTTAGCTGGGAATAGCAATT-------------------
---------------TTCGCCACGGGC--CACCGTGGGGAAACAAGTCACTTTGAGCGAT
CCT-----CAATTTGAAAGCAACGAACGTGACCGCAGCCCTTTGTTGTGTCTTTGCCAGA
GACACGCGTCTTTGTTGGTTAATTCCTCACACA-CGACGGCAATGT-CCTTTGTATGGCC
GTGTCTTGTTATTTGTGTCTCTGAATGTGCTGACGACTTCCGTCGTGGGCTGTTTAGTTA
TGCATTTAGCAACGACGTAGCTGTATAAGGGGGT--GTCGAGAGGTTT---AAATCACAG
AGAATAAACTCAG-----GGGACAGC------TGGTTT--AATGCGTTAAACCAGAGGAA
GGA--------TGCGGCAATAACAGGTCTGTGATGCCCTCAGATGTTCCGGGCTGC----
--------------ACACGTGCTACATTGATTAGCACATTGTGTATGCCACTGACCCAAT
ACTGGAATTTCTGGTGTCCACTGGACACAGCACACACAGTA--CCGCCCGTCGACCATGA
GAGAGGTCGAAA--ATCCATTTGAAGTGTTGATATGAGGTCAAGGCAAATTGCACCACAC
ACAGATGGCTCTTTGTGTACTCCATTATTCACTGAGTAAGTGCGAGTCACAAAGGGGCAT
TTCTG-CAATTGTCAATTCACAGTGGGGACAGTCGATTGGTAACAATTCGACTCGGTCCT
AACTAGGAATGCCTCGTACGGGT----GAATCATTATTTCACCCGGAATACGTCCCTGCC
CTTTGTACACACCGCCC-GTCGCTCTTACCGATGAATTACGCTGTGAGTTTAAGGGACTG
GCTGTCATTCA------------------------------ATGATAAGCTATGGAAACT
TAAACAAA--CAGTGTGCTTTAAAG-----------------------------------
------------------------------------------------------------
----
>Hastigerina_pelagica|P101|67
--------------------GTGGAGCATGTGGCTTAATTTGACTCAACGCGGGAAATCT
TACCGGGTCCGGACACACTGAGGATTGACAGAGTGGCTTAGGCCACAGACACAGAATGGG
TTTCTTTTAAT------------------------ACACCCCATTTGCTGTGTCAACGTG
CCGG-------------------TTCTTTCATGATTGTGTGATAGGTGGTGCATGGCCGT
TCTTAGTTCGTGGAGTGATCTGTCTGCTTAATTGCGTTTCAAATACTTCGAGGATATAAA
CGCATTCATTGTGAGTTGCTATTTAGCTGGGAATAGCAATT-------------------
---------------TTCGCCACGGGC--CACCGTGGGGAAACAAGTCACTTTGAGCGAT
CCT-----CAATTTGAAAGCAACGAACGTGACCGCAGCCCTTTGTTGTGTCTTTGCCAGA
GACACGCGTCTTTGTTGGTTAATTCCTCACACA-CGACGGCAATGT-CCTTTGTATGGCC
GTGTCTTGTTATTTGTGTCTCTGAATGTGCTGACGACTTCCGTCGTGGGCTGTTTAGTTA
TGCATTTAGCAACGACGTAGCTGTATAAGGGGGT--GTCGAGAGGTTT---AAATCACAG
AGAATAAACTCAG-----GGGACAGC------TGGTTT--AATGCGTTAAACCAGAGGAA
GGA--------TGCGGCAATAACAGGTCTGTGATGCCCTCAGATGTTCCGGGCTGC----
--------------ACACGTGCTACATTGATTAGCACATTGTGTATGCCACTGACCCAAT
ACTGGAATTTCTGGTGTCCACTGGACACAGCACACACAGTA--CCGCCCGTCGACCATGA
GAGAGGTCGAAA--ATCCATTTGAAGTGTTGATATGAGGTCAAGGCAAATTGCACCACAC
ACAGATGGCTCTTTGTGTACTCCATTATTCACTGAGTAAGTGCGAGTCACAAAGGGGCAT
TTCTG-CAATTGTCAATTCACAGTGGGGACAGTCGATTGGTAACAATTCGACTCGGTCCT
AACTAGGAATGCCTCGTACGGGT----GAATCATTATTTCACCCGGAATACGTCCCTGCC
CTTTGTACACACCGCCC-ATCGCTCTTACCGATGAATTACGCTGTGAGTTTAAGGGACTG
GCTGTCATTCA------------------------------ATGATAAGCTATGGAAACT
TAAACAAA--CAGTGTGCTTTAAAG-----------------------------------
------------------------------------------------------------
----
>Hastigerina_pelagica|P101|72
--------------------GTGGAGCATGTGGCTTAATTTGACTCAACGCGGGAAATCT
TACCGGGTCCGGACACACTGAGGATTGACAGAGTGGCTTAGGCCACAGACACAGAATGGG
TTTCTTTTAAT------------------------ACACCCCATTTGCTGTGTCAACGTG
CCGG-------------------TTCTTTCATGATTGTGTGATAGGTGGTGCATGGCCGT
TCTTAGTTCGTGGAGTGATCTGTCTGCTTAATTGCGTTTCAAATACTTCGAGGATATAAA
CGCATTCATTGTGAGTTGCTATTTAGCTGGGAATAGCAATT-------------------
---------------TTCGCCACGGGC--CACCGTGGGGAAACAAGTCACTTTGAGCGAT
CCT-----CAATTTGAAAGCAACGAACGTGACCGCAGCCCTTTGTTGTGTCTTTGCCAGA
GACACGCGTCTTTGTTGGTTAATTCCTCACACAACGACGGCATTGTACCTCTGTATGGCC
GTGTCTTGTTATTTGTGTCTCTGAATGTGCTGACGACTTCCGTCGTGGGCTGTTTAGTTA
TGCATTTAGCAACGACGTAGCTGTATAAGGGGGT--GTCGAGAGGTTT---AAATCACAG
AGAATAAACTCAG-----GGGACAGC------TGGTTT--AATGCGTTAAACCAGAGGAA
GGA--------TGCGGCAATAACAGGTCTGTGATGCCCTCAGATGTTCCGGGCTGC----
--------------ACACGTGCTACATTGATTAGCACATTGTGTATGCCACTGACCCAAT
ACTGGAATTTCTGGTGTCCACTGGACACAGCACACACAGTA--CCGCCCGTCGACCATGA
GAGAGGTCGAAA--ATCCATTTGAAGTGTTGATATGAGGTCAAGGCAAATTGCACCACAC
ACAGATGGCTCTTTGTGTACTCCATTATTCACTGAGTAAGTGCGAGTCACAAAGGGGCAT
TTCTG-CAATTGTCAATTCACAGTGGGGACAGTCGATTGGTAACAATTCGACTCGGTCCT
AACTAGGAATGCCTCGTACGGGT----GAATCATTATTTCACCCGGAATACGTCCCTGCC
CTTTGTACACACCGCCC-GTCGCTCTTACCGATGAATTACGCTGTGAGTTTAAGGGACTG
GCTGTCATTCA------------------------------ATGATAAGCTATGGAAACT
TAAACAAA--CAGTGTGCTTTAAAG-----------------------------------
------------------------------------------------------------
----
>Hastigerina_pelagica|R022|01
----------------GAACGTGGAGCATGTGGCTTAATTTGACTCAACGCGGGAAATCT
TACCGGGTCCGGACACACTGAGGATTGACAGAGTGGCTTAGGCCACAGACACAGAATGGG
TTTCTTTTAAT------------------------ACACCCCATTTGCTGTGTCAACGTG
CCGG-------------------TTCTTTCATGATTGTGTGATAGGTGGTGCATGGCCGT
TCTTAGTTCGTGGAGTGATCTGTCTGCTTAATTGCGTTTCAAATACTTCGAGGATATAAA
CGCATTCATTGTGAGTTGCTATTTAGCTGGGAATAGCAATT-------------------
---------------TTCGCCACGGGC--CACCGTGGGGAAACAAGTCACTTTGAGCGAT
CCT-----CAATTTGAAAGCAACGAACGTGACCGCAGCCCTTTGTTGTGTCTTTGCCAGA
GACACGCGTCTTTGTTGGTTAATTCCTCACACA-CGACGGCAATGT-CCTTTGTATGGCC
GTGTCTTGTTATTTGTGTCTCTGAATGTGCTGACGACTTCCGTCGTGGGCTGTTTAGTTA
TGCATTTAGCAACGACGTAGCTGTATAAGGGGGT--GTCGAGAGGTTT---AAATCACAG
AGAATAAACTCAG-----GGGACAGC------TGGTTT--AATGCGTTAAACCAGAGGAA
GGA--------TGCGGCAATAACAGGTCTGTGATGCCCTCAGATGTTCCGGGCTGC----
--------------ACACGTGCTACATTGATTAGCACATTGTGTATGCCACTGACCCAAT
ACTGGAATTTCTGGTGTCCACTGGACACAGCACACACAGTA--CCGCCCGTCGACCATGA
GAGAGGTCGAAA--ATCCATTTGAAGTGTTGATATGAGGTCAAGGCAAATTGCACCACAC
ACAGATGGCTCTTTGTGTACTCCATTATTCACTGAGTAAGTGCGAGTCACAAAGGGGCAT
TTCTG-CAATTGTCAATTCACAGTGGGGACAGTCGATTGGTAACAATTCGACTCGGTCCT
AACTAGGAATGCCTCGTACGGGT----GAATCATTATTTCACCCGGAATACGTCCCTGCC
CTTTGTACACACCGCCC-GTCGCTCTTACCGATGAATTACGCTGTGAGTTTAAGGGACTG
GCTGTCATTCA------------------------------ATGATAAGCTATGGAAACT
TAAACAAA--CAGTGTGCTTTAAAG-----------------------------------
------------------------------------------------------------
----
>Hastigerina_pelagica|R022|05
----------------GAACGTGGAGCATGTGGCTTAATTTGACTCAACGCGGGAAATCT
TACCGGGTCCGGACACACTGAGGATTGACAGAGTGGCTTAGGCCACAGACACAGAATGGG
TTTCTTTTAAT------------------------ACACCCCATTTGCTGTGTCAACGTG
CCGG-------------------TTCTTTCATGATTGTGTGATAGGTGGTGCATGGCCGT
TCTTAGTTCGTGGAGTGATCTGTCTGCTTAATTGCGTTTCAAATACTTCGAGGATATAAA
CGCATTCATTGTGAGTTGCTATTTAGCTGGGAATAGCAATT-------------------
---------------TTCGCCACGGGC--CACCGTGGGGAAACAAGTCACTTTGAGCGAT
CCT-----CAATTTGAAAGCAACGAACGTGACCGCAGCCCTTTGTTGTGTCTTTGCCAGA
GACACGCGTCTTTGTTGGTTAATTCCTCACACA-CGACGGCAATGT-CCTTTGTATGGCC
GTGTCTTGTTATTTGTGTCTCTGAATGTGCTGACGACTTCCGTCGTGGGCTGTTTAGTTA
TGCATTTAGCAACGACGTAGCTGTATAAGGGGGT--GTCGAGAGGTTT---AAATCACAG
AGAATAAACTCAG-----GGGACAGC------TGGTTT--AATGCGTTAAACCAGAGGAA
GGA--------TGCGGCAATAACAGGTCTGTGATGCCCTCAGATGTTCCGGGCTGC----
--------------ACACGTGCTACATTGATTAGCACATTGTGTATGCCACTGACCCAAT
ACTGGAATTTCTGGTGTCCACTGGACACAGCACACACAGTA--CCGCCCGTCGACCATGA
GAGAGGTCGAAA--ATCCATTTGAAGTGTTGATATGAGGTCAAGGCAAATTGCACCACAC
ACAGATGGCTCTTTGTGTACTCCATTATTCACTGAGTAAGTGCGAGTCACAAAGGGGCAT
TTCTG-CAATTGTCAATTCACAGTGGGGACAGTCGATTGGTAACAATTCGACTCGGTCCT
AACTAGGAATGCCTCGTACGGGT----GAATCATTATTTCACCCGGAATACGTCCCTGCC
CTTTGTACACACCGCCC-GTCGCTCTTACCGATGAATTACGCTGTGAGTTTAAGGGACTG
GCTGTCATTCA------------------------------ATGATAAGCTATGGAAACT
TAAACAAA--CAGTGTGCTTTAAAG-----------------------------------
------------------------------------------------------------
----
>Hastigerina_pelagica|R022|18
----------------GAACGTGGAGCATGTGGCTTAATTTGACTCAACGCGGGAAATCT
TACCGGGTCCGGACACACTGAGGATTGACAGAGTGGCTTAGGCCACAGACACAGAATGGG
TTTCTTTTAAT------------------------ACACCCCATTTGCTGTGTCAACGTG
CCGG-------------------TTCTTTCATGATTGTGTGATAGGTGGTGCATGGTCGT
TCTTAGTTCGTGGAGTGATCTGTCTGCTTAATTGCGTTTCAAATACTTCGAGGATATAAA
CGCATTCATTGTGAGTTGCTATTTAGCTGGGAATAGCAATT-------------------
---------------TTCGCCACGGGC--CACCGTGGGGAAACAAGTCACTTTGAGCGAT
CCT-----CAATTTGAAAGCAACGAACGTGACCGCAGCCCTTTGTTGTGTCTTTGCCAGA
GACACGCGTCTTTGTTGGTTAATTCCTCACACA-CGACGGCAATGT-CCTTTGTATGGCC
GTGTCTTGTTATTTGTGTCTCTGAATGTGCTGACGACTTCCGTCGTGGGCTGTTTAGTTA
TGCATTTAGCAACGACGTAGCTGTATAAGGGGGT--GTCGAGAGGTTT---AAATCACAG
AGAATAAACTCAG-----GGGACAGC------TGGTTT--AATGCGTTAAACCAGAGGAA
GGA--------TGCGGCAATAACAGGTCTGTGATGCCCTCAGATGTTCCGGGCTGC----
--------------ACACGTGCTACATTGATTAGCACATTGTGTATGCCACTGACCCAAT
ACTGGAATTTCTGGTGTCCACTGGACACAGCACACACAGTA--CCGCCCGTCGACCATGA
GAGAGGTCGAAA--ATCCATTTGAAGTGTTGATATGAGGTCAAGGCAAATTGCACCACAC
ACAGATGGCTCTTTGTGTACTCCATTATTCACTGAGTAAGTGCGAGTCACAAAGGGGCAT
TTCTG-CAATTGTCAATTCACAGTGGGGACAGTCGATTGGTAACAATTCGACTCGGTCCT
AACTAGGAATGCCTCGTACGGGT----GAATCATTATTTCACCCGGAATACGTCCCTGCC
CTTTGTACACACCGCCC-GTCGCTCTTACCGATGAATTACGCTGTGAGTTTAAGGGACTG
GCTGTCATTCA------------------------------ATGATAAGCTATGGAAACT
TAAACAAA--CAGTGTGCTTTAAAG-----------------------------------
------------------------------------------------------------
----
>Hastigerina_pelagica|R022|30
---------------------------------------------CAACGCGGGAAATCT
TACCGGGTCCGGACACACTGAGGATTGACAGAGTGGCTTAGGCCACAGACACAGAATGGG
TTTCTTTTAAT------------------------ACACCCCATTTGCTGTGTCAACGTG
CCGG-------------------TTCTTTCATGATTGTGTGATAGGTGGTGCATGGCCGT
TCTTAGTTCGTGGAGTGATCTGTCTGCTTAATTGCGTTTCAAATACTTCGAGGATATAAA
CGCATTCATTGTGAGTTGCTATTTAGCTGGGAATAGCAATT-------------------
---------------TTCGCCACGGGC--CACCGTGGGGAAACAAGTCACTTTGAGCGAT
CCT-----CAATTTGAAAGCAACGAACGTGACCGCAGCCCTTTGTTGTGTCTTTGCCAGA
GACACGCGTCTTTGTTGGTTAATTCCTCACACA-CGACGGCAATGT-CCTTTGTATGGCC
GTGTCTTGTTATTTGTGTCTCTGAATGTGCTGACGACTTCCGTCGTGGGCTGTTTAGTTA
TGCATTTAGCAACGACGTAGCTGTATAAGGGGGT--GTCGAGAGGTTT---AAATCACAG
AGAATAAACTCAG-----GGGACAGC------TGGTTT--AATGCGTTAAACCAGAGGAA
GGA--------TGCGGCAATAACAGGTCTGTGATGCCCTCAGATGTTCCGGGCTGC----
--------------ACACGTGCTACATTGATTAGCACATTGTGTATGCCACTGACCCAAT
ACTGGAATTTCTGGTGTCCACTGGACACAGCACACACAGTA--CCGCCCGTCGACCATGA
GAGAGGTCGAAA--ATCCATTTGAAGTGTTGATATGAGGTCAAGGCAAATTGCACCACAC
ACAGATGGCTCTTTGTGTACTCCATTATTCACTGAGTAAGTGCGAGTCACAAAGGGGCAT
TTCTG-CAATTGTCAATTCACAGTGGGGACAGTCGATTGGTAACAATTCGACTCGGTCCT
AACTAGGAATGCCTCGTACGGGT----GAATCATTATTTCACCCGGAATACGTCCCTGCC
CTTTGTACACACCGCCC-GTCGCTCTTACCGATGAATTACGCTGTGAGTTTAAGGGACTG
GCTGTCATTCA------------------------------ATGATAAGCTATGGAAACT
TAAACAAA--CAGTGTGCTTTAAAG-----------------------------------
------------------------------------------------------------
----
>Hastigerina_pelagica|R025|06
-----------------------------------------GACTCAACGCGGGAAATCT
TACCGGGTCCGGACACACTGAGGATTGACAGACAGTATTCATGC----------------
CGACTGAA-------------------------------TTTCGACATATTTCAAATGTG
CGAG-------------------TTCTTTCATGATTGTGTGATAGGTGGTGCATGGCCGT
TCTTAGTTCGTGGAGTGATCTGTCTGCTTAATTGCGTTTCAT----ATTTACGAA-TGTC
GCTTACGTGATTGCTGCAGACCTCGTCTCT--TTATTGAGT-GCGACGCG----------
-----TCTCTTCAACTCACTCGCACAT--TCTCTTGAACGCAACGAGCGTGACCGCAACC
TCTTGTTGTGTATACCAAGTGTGTCGCTTGGCTTTACTGCCAGC--TCGCACTCCAATGC
ACGTATTTTGGTCACATTGTCTCGG--CCGTCGCGC--AGCCTCGGCTGTGTCGGCG--C
CAGCAATGTCC--------AAATAAACTTGAGGG-ACCGCTGTAAC----AATTCTTTTA
AAC-CAGAGGAAGGTTGCGGCAA-TAACAGGTCT--GTGATGCCCTT----AGATGTCCC
GGGCTGCACACGT-----GCTACAAT-------GATC---AGTACAGTGAGCATCTTTGC
AAT--------------ACCAGCGTTTGGAGGCCTGGCCAAG--TCACTTGTGAC-----
----------------TCGGCTTG-------CAGTCTCTACGTTGCCTTCCCAAGTCTGA
CAAGATTT---GGAAATCCATTGGAAGTCCTGAATCAAT------CCCTATTGAGCATTT
TTCT-CTACAGT--GGCGCCAGACTTCGTCCCATGTCGGTTCGCCTGACTTGTGCGGCAC
TTGG----------------------------------------------CGTCTACTAT
ATG---CAATTGTCAATTCATAGTGGGGACAGACGATTGTTAATTGTTCGTCTCGGTCTC
AACTAGGAATGCCTTGTACGGGTCTTTGGTTCACCAGACCACCCGGAATACGTCCCTGCC
CTTTGTACACACCGCCC-GTCGCTCTTACCGATGAACTTCTCTGTGAGTTTGAGGGACCG
TCAATTGTGTG------GCAACACACGA-------------------CGCTATGGAAACT
TAAACGAA--CAGTGTGATTTAAAG-----------------------------------
------------------------------------------------------------
----
>Hastigerina_pelagica|R025|09
---------------GAACGTGG-AGCATGTGGCTTAATTTGACTCAACGCGGGAAATCT
TACCGGGTCCGGACACACTGAGGATTGACAGACAGTATTCATGC----------------
CGACTGAA-------------------------------TTTCGACATATTTCAAATGTG
CGAG-------------------TTCTTTCATGATTGTGTGATAGGTGGTGCATGGCCGT
TCTTAGTTCGTGGAGTGATCTGTCTGCTTAATTGCGTTTCAT----ATTTACGAA-TGTC
GCTTACGTGATTGCTGCAGACCTCG--TCTCTTTATTGAGT-GCGACGCG----------
-----TCTCTTCAACTCACTCGCACAT--TCTCTTGAACGCAACGAGCGTGACCGCAACC
TCTTGTTGTGTATACCAAGTGTGTCGCTTGGCTTTACTGCCAGC--TCGCACTCCAATGC
ACGTATTTTGGTCACATTGTCTCGGC----CGTCGCGCAGCCTCGGCTGTGTCGGCG--C
CAGCAATGTCC--------AAATAAACTTGAGGG-ACCGCTGTAAC----AATTCTTTTA
AAC-CAGAGGAAGGTTGCGGCAA-TAACAGGTCT--GTGATGCCCTT----AGATGTCCC
GGGCTGCACACGT-----GCTACAAT-------GATC---AGTACAGTGAGCATCTTTGC
AAT--------------ACCAGCGTTTGGAGGCCTGGCCAAG--TCACTTGTGAC-----
----------------TCGGCTTG-------CAGTCTCTACGTTGCCTTCCCAAGTCTGA
CAAGATTT---GGAAATCCATTGGAAGTCCTGAATCAAT------CCCTATTGAGCATTT
TTCT-CTACAGT--GGCGCCAGACTTCGTCCCATGTCGGTTCGCCTGACTTGTGCGGCAC
TTGG----------------------------------------------CGTCTACTAT
ATG---CAATTGTCAATTCATAGTGGGGACAGACGATTGTTAATTGTTCGTCTCGGTCTC
AACTAGGAATGCCTTGTACGGGTCTTTGGTTCACCAGACCACCCGGAATACGTCCCTGCC
CTTTGTACACACCGCCC-GTCGCTCTTACCGATGAACTTCTCTGTGAGTTTGAGGGACCG
TCAATTGTGTG------GCAACACACGA-------------------CGCTATGGAAACT
TAAACGAA--CAGTGTGATTTAAAG-----------------------------------
------------------------------------------------------------
----
>Hastigerina_pelagica|R025|15
---------------GAACGTGG-AGCATGTGGCTTAATTTGACTCAACGCGGGAAATCT
TACCGGGTCCGGACACACTGAGGATTGACAGACAGTATTCATGC----------------
CGACTGAA-------------------------------TTTCGACATATTTCAAATGTG
CGAG-------------------TTCTTTCATGATTGTGTGATAGGTGGTGCATGGCCGT
TCTTAGTTCGTGGAGTGATCTGTCTGCTTAATTGCGTTTCAT----ATTTACGAA-TGTC
GCTTACGTGATTGCTGCAGACCTCG--TCTCTTTATTGAGT-GCGACGCG----------
-----TCTCTTCAACTCACTCGCACAT--TCTCTTGAACGCAACGAGCGTGACCGCAACC
TCTTGTTGTGTATACCAAGTGTGTCGCTTGGCTTTACTGCCAGC--TCGCACTCCAATGC
ACGTATTTTGGTCACATTGTCTCGG--CCGT--CGCGCAGCCTCGGCTGTGTCGGCG--C
CAGCAATGTCC--------AAATAAACTTGAGGG-ACCGCTGTAAC----AATTCTTTTA
AAC-CAGAGGAAGGTTGCGGCAA-TAACAGGTCT--GTGATGCCCTT----AGATGTCCC
GGGCTGCACACGT-----GCTACAAT-------GATC---AGTACAGTGAGCATCTTTGC
AAT--------------ACCAGCGTTTGGAGGCCTGGCCAAG--TCACTTGTGAC-----
----------------TCGGCTTG-------CAGTCTCTACGTTGCCTTCCCAAGTCTGA
CAAGATTT---GGAAATCCATTGGAAGTCCTGAATCAAT------CCCTATTGAGCATTT
TTCT-CTACAGT--GGCGCCAGACTTCGTCCCATGTCGGTTCGCCTGACTTGTGCGGCAC
TTGG----------------------------------------------CGTCTACTAT
ATG---CAATTGTCAATTCATAGTGGGGACAGACGATTGTTAATTGTTCGTCTCGGTCTC
AACTAGGAATGCCTTGTACGGGTCTTTGGTTCACCAGACCACCCGGAATACGTCCCTGCC
CTTTGTACACACCGCCC-GTCGCTCTTACCGATGAACTTCTCTGTGAGTTTGAGGGACCG
TCAATTGTGTG------GCAACACACGA-------------------CGCTATGGAAACT
TAAACGAA--CAGTGTGATTTAAAG-----------------------------------
------------------------------------------------------------
----
>Neogloboquadrina_incompta|P106|09
-------------------GTGG-AGCATGTGGCTTAATTTGACTCAACGCGGGAAATCT
TACCAGGTCCGGACACACTGAGGATTGACAGGAAGTATCGTCTTTTGAATTCT--TTAAG
GACATGTCGTTTTTA--ATGACAT--CTTTTAGA----TGGATGATTCGTG-TAAATATG
CTAG-------------------TTCTTTCATGATTATGTGATAGGTGGTGCATGGCCGT
TCTTAGTTCGTGGAGTGATCTGTCTGCTTAATTGCGTTTCACTAAGGCCCCAAAGTT---
-AGCAAATTATC-AATCGTTACAGA-GTCGACCCCTCACCTTTGA---------------
-----------------GTGCGC-GTC--CTAACTTGTAGTACATGGTGTAAATGGATTT
GTTTTGGGTACCCAGAAAGCAACGAACGTGACCGCAACGTCTTG--TTGTCTCTCTTT--
GACAGTTATGGGTTATCCCAGTCATGTGTTTATACTTTTATGTG-TAAATACGTACGACA
CAGAGACTAGA--------TACCAAACTAGGCGT-ACCGCTGTATC----A-TTTCTTTA
AAC-CAGAGGAAGGTTGCGGCAA-TAACAGGTCT--GTGATGCCCTT----AGATGTTCT
GGGCTGCACACGT-----GCTACAA-------TGATC---AGCACAGTAAGCATCTCAAT
TTTT--ACAACACCGTCAACACACGTAGTGAGCTGCTTGATCTCTCATTCATGCATTCTG
TGCTTCGGTGCAGTGTGCAATGTGAGTTGTCTAATGCGCGCGGTTA-TGCCTGTACCGAG
AGGTGACGTCGGGTAAACATTCTCTAATGCTGACCTATTTT---TCTGAAATATGCACAA
CTCTAATATGAC--ATTCATTCCCGGGAGGACT-AGTTGCCTCTTT---GTGTGAGTGTA
ATGCAAACATGAATAGCGACT---------------------GTCGCTGTTTACTCATAT
GTG---CCCCTGTCAATTCGTGGTGGGGACAGACCATTGCTAATTGTTGGTCTCGCTTAT
AACTAGGAATGCCTTGTACGGGTCTTTGGTTCAACAAACCACCCGGAATACGTCCCTGCC
CTTTGTACACACCGCCC-GTCGCTCTTACCGATGAACTCGTTTGTGAGTTTTAAGGACTG
GATTAAGCTAT------ATGCGTA-----------------------ACCTATGGAAATT
CATGCGAA--TGAACTGGTTTAAAG-----------------------------------
------------------------------------------------------------
----
>Neogloboquadrina_incompta|P150|05
----------------------------------------------------------CT
TACCAGGTCCGGACACACTGAGGATTGACAGGAAGTATCGTCTTTTGAATTCT--TTAAG
GACATGTCGTTTTTA--ATGACAT--CTTTTAGA----TGGATGATTCGTG-TAAATATG
CTAG-------------------TTCTTTCATGATTATGTGATAGGTGGTGCATGGCCGT
TCTTAGTTCGTGGAGTGATCTGTCTGCTTAATTGCGTTTCACTAAGGCCCCAAAGTT---
-AGCAAATTATC-AATCGTTACAGA-GTCGACCCCTCACCTTTGA---------------
-----------------GTGCGC-GTC--CTAACTTGTAGTACATGGTGTAAATGGATTT
GTTTTGGGTACCCAGAAAGCAACGAACGTGACCGCAACGTCTTG--TTGTCTCTCTTT--
GACAGTTATGGGTTATCCCAGTCATGTGTTTATACTTTTATGTG-TAAATACGTACGACA
CAGAGACTAGA--------TACCAAACTAGGCGT-ACCGCTGTATC----A-TTTCTTTA
AAC-CAGAGGAAGGTTGCGGCAA-TAACAGGTCT--GTGATGCCCTT----AGATGTTCT
GGGCTGCACACGT-----GCTACAA-------TGATC---AGCACAGTAAGCATCTCAAT
TTTT--ACAACACCGTCAACACACGTAGTGAGCTGCTTGATCTCTCATTCATGCATTCTG
TGCTTCGGTGCAGTGTGCAATGTGAGTTGTCTAATGCGCGCGGTTA-TGCCTGTACCGAG
AGGTGACGTCGGGTAAACATTCTCTAATGCTGACCTATTTT---TCTGAAATATGCACAA
CTCTAATATGAC--ATTCATTCCCGGGAGGACT-AGTTGCCTCTTT---GTGTGAGTGTA
ATGCAAACATGAATAGCGACT---------------------GTCGCTGTTTACTCATAT
GTG---CCCCTGTCAATTCGTGGTGGGGACAGACCATTGCTAATTGTTGGTCTCGCTTAT
AACTAGGAATGCCTTGTACGGGTCTTTGGTTCAACAAACCACCCGGAATACGTCCCTGCC
CTTTGTACACACCGCCC-GTCGCTCTTACCGATGAACTCGTTTGTGAGTTTTAAGGACTG
GATTAAGCTAT------ATGCGTA-----------------------ACCTATGGAAATT
CATGCGAA--TGAACTGGTTTAAAG-----------------------------------
------------------------------------------------------------
----
>Neogloboquadrina_incompta|P150|07
-------------------GTGG-AGCATGTGGCTTAATTTGACTCAACGCGGGAAATCT
TACCAGGTCCGGACACACTGAGGATTGACAGGAAGTATCGTCTTTTGAATTCT--TTAAG
GACATGTCGTTTTTA--ATGACAT--CTTTTAGA----TGGATGATTCGTG-TAAATATG
CTAG-------------------TTCTTTCATGATTATGTGATAGGTGGTGCATGGCCGT
TCTTAGTTCGTGGAGTGATCTGTCTGCTTAATTGCGTTTCACTAAGGCCCCAAAGTT---
-AGCAAATTATC-AATCGTTACAGA-GTCGACCCCTCACCTTTGA---------------
-----------------GTGCGC-GTC--CTAACTTGTAGTACATGGTGTAAATGGATTT
GTTTTGGGTACCCAGAAAGCAACGAACNNGACCGCAACGTCTTG--TTGTCTCTCTTT--
GACAGTTATGGGTTATCCCAGTCATGTGTTTATACTTTTATGTG-TAAATACGTACGACA
CAGAGACTAKA--------TACCAAACTAGGCGT-ACCGCTGTATC----A-TTTCTTTA
AAC-CAGAGGAAGGTTGCGGCAA-TAACAGGTCT--GTGATGCCCTT----AGATGTTCT
GGGCTGCACACGT-----GCTACAA-------TGATC---AGCACAGTAAGCATCTCAAT
TTTT--ACAACACCGTCAACACACGTAGTGAGCTGCTTGATCTCTCAWTCATGCATTCTG
TGCTTCGGTGCAGTGTGCAATGTGAGTTGTCTAATGCGCGCGGTTA-TGCCTGTACCGAG
AGGTGACGTCGGGTAAACATTCTCTAATGCTGACCTATTTT---TCTGAAATATGCACAA
CTCTAATATGAC--ATTCATTCCCGGGAGGACT-AGTTGCCTCTTT---GTGTGAGTGTA
ATGCAAACATGAATAGCGACT---------------------GTCGCTGTTTACTCATAT
GTG---CCCCTGTCAATTCGTGGTGGGGACAGACCATTGCTAATTGTTGGTCTCGCTTAT
AACTAGGAATGCCTTGTACGGGTCTTTGGTTCAACAAACCACCCGGAATACGTCCCTGCC
CTTTGTACACACCGCCC-GTCGCTCTTACCGATGAACTCGTTTGTGAGTTTTAAGGACTG
GATTAAGCTAT------ATGCGTA-----------------------ACCTATGGAAATT
CATG--------------------------------------------------------
------------------------------------------------------------
----
>Neogloboquadrina_incompta|P150|08
------------------------------------------------------------
--------------------------------------CGTCTTTTGAATTCT--TTAAG
GACATGTCGTTTTTA--ATGACAT--CTTTTAGA----TGGATGATTCGTG-TAAATATG
CTAG-------------------TTCTTTCATGATTATGTGATAGGTGGTGCATGGCCGT
TCTTAGTTCGTGGAGTGATCTGTCTGCTTAATTGCGTTTCACTAAGGCCCCAAAGTT---
-AGCAAATTATC-AATCGTTACAGA-GTCGACCCCTCACCTTTGA---------------
-----------------GTGCGC-GTC--CTAACTTGTAGTACATGGTGTAAATGGATTT
GTTTTGGGTACCCAGAAAGCAACGAACGTGACCGCAACGTCTTG--TTGTCTCTCTTT--
GACAGTTATGGGTTATCCCAGTCATGTGTTTATACTTTTATGTG-TAAATACGTACGACA
CAGAGACTAGA--------TACCAAACTAGGCGT-ACCGCTGTATC----A-TTTCTTTA
AAC-CAGAGGAAGGTTGCGGCAA-TAACAGGTCT--GTGATGCCCTT----AGATGTTCT
GGGCTGCACACGT-----GCTACAA-------TGATC---AGCACAGTAAGCATCTCAAT
TTTT--ACAACACCGTCAACACACGTAGTGAGCTGCTTGATCTCTCATTCATGCATTCTG
TGCTTCGGTGCAGTGTGCAATGTGAGTTGTCTAATGCGCGCGGTTA-TGCCTGTACCGAG
AGGTGACGTCGGGTAAACATTCTCTAATGCTGACCTATTTT---TCTGAAATATGCACAA
CTCTAATATGAC--ATTCATTCCCGGGAGGACT-AGTTGCCTCTTT---GTGTGAGTGTA
ATGCAAACATGAATAGCGACT---------------------GTCGCTGTTTACTCATAT
GTG---CCCCTGTCAATTCGTGGTGGGGACAGACCATTGCTAATTGTTGGTCTCGCTTAT
AACTAGGAATGCCTTGTACGGGTCTTTGGTTCAACAAACCACCCGGAATACGTCCCTGCC
CTTTGTACACACCGCCC-GTCGCTCTTACCGATGAACTCGTTTGTGAGTTTTAAGGACTG
GATTAAGCTAT------ATGCGTA-----------------------ACCTATGGAAATT
CATG--------------------------------------------------------
------------------------------------------------------------
----
>Neogloboquadrina_incompta|P150|10
-------------------GTGG-AGCATGTGGCTTAATTTGACTCAACGCGGGAAATCT
TACCAGGTCCGGACACACTGAGGATTGACAGGAAGTATCGTCTTTTGAATTCT--TTAAG
GACATGTCGTTTTTA--ATGACAT--CTTTTAGA----TGGATGATTCGTG-TAAATATG
CTAG-------------------TTCTTTCATGATTATGTGATAGGTGGTGCATGGCCGT
TCTTAGTTCGTGGAGTGATCTGTCTGCTTAATTGCGTTTCACTAAGGCCCCAAAGTT---
-AGCAAATTATC-AATCGTTACAGA-GTCGACCCCTCACCTTTGA---------------
-----------------GTGCGC-GTC--CTAACTTGTAGTACATGGTGTAAATGGATTT
GTTTTGGGTACCCAGAAAGCAACGAACGTGACCGCAACGTCTTG--TTGTCTCTCTTT--
GACAGTTATGGGTTATCCCAGTCATGTGTTTATACTTTTATGTG-TAAATACGTACGACA
CAGAGACTAGA--------TACCAAACTAGGCGT-ACCGCTGTATC----A-TTTCTTTA
AAC-CAGAGGAAGGTTGCGGCAA-TAACAGGTCT--GTGATGCCCTT----AGATGTTCT
GGGCTGCACACGT-----GCTACAA-------TGATC---AGCACAGTAAGCATCTCAAT
TTTT--ACAACACCGTCAACACACGTAGTGAGCTGCTTGATCTCTCATTCATGCATTCTG
TGCTTCGGTGCAGTGTGCAATGTGAGTTGTCTAATGCGCGCGGTTA-TGCCTGTACCGAG
AGGTGACGTCGGGTAAACATTCTCTAATGCTGACCTATTTT---TCTGAAATATGCACAA
CTCTAATATGAC--ATTCATTCCCGGGAGGACT-AGTTGCCTCTTT---GTGTGAGTGTA
ATGCAAACATGAATAGCGACT---------------------GTCGCTGTTTACTCATAT
GTG---CCCCTGTCAATTCGTGGTGGGGACAGACCATTGCTAATTGTTGGTCTCGCTTAT
AACTAGGAATGCCTTGTACGGGTCTTTGGTTCAACAAACCACCCGGAATACGTCCCTGCC
CTTTGTACACACCGCCC-GTCGCTCTTACCGATGAACTCGTTTGTGAGTTTTAAGGACTG
GATTAAGCTAT------ATGCGTA-----------------------ACCTATGGAAATT
CATGCGAA--TGAACTGGTTTAAAG-----------------------------------
------------------------------------------------------------
----
>Neogloboquadrina_incompta|P106|02
--------------------------------------TTTGACTCAACGCGGGAAATCT
TACCAGGTCCGGACACACTGAGGATTGACAGGAAGTATCGTCTTTTGAATTCT--TTAAG
GACATGTCGTTTTTA--ATGACAT--CTTTTAGA----TGGATGATTCGTG-TAAATATG
CTAG-------------------TTCTTTCATGATTATGTGATAGGTGGTGCATGGCCGT
TCTTAGTTCGTGGAGTGATCTGTCTGCTTAATTGCGTTTCACTAAGGCCCCAAAGTT---
-AGCAAATTATC-AATCGTTACAGA-GTCGACCCCTCACCTTTGA---------------
-----------------GTGCGC-GTC--CTAACTTGTAGTACATGGTGTAAATGGATTT
GTTTTGGGTACCCAGAAAGCAACGAACGTGACCGCAACGTCTTG--TTGTCTCTCTTT--
GACAGTTATGGGTTATCCCAGTCATGTGTTTATACTTTTATGTG-TAAATACGTACGACA
CAGAGACTAGA--------TACCAAACTAGGCGT-ACCGCTGTATC----A-TTTCTTTA
AAC-CAGAGGAAGGTTGCGGCAA-TAACAGGTCT--GTGATGCCCTT----AGATGTTCT
GGGCTGCACACGT-----GCTACAA-------TGATC---AGCACAGTAAGCATCTCAAT
TTTT--ACAACACCGTCAACACACGTAGTGAGCTGCTTGATCTCTCATTCATGCATTCTG
TGCTTCGGTGCAGTGTGCAATGTGAGTTGTCTAATGCGCGCGGTTA-TGCCTGTACCGAG
AGGTGACGTCGGGTAAACATTCTCTAATGCTGACCTATTTT---TCTGAAATATGCACAA
CTCTAATATGAC--ATTCATTCCCGGGAGGACT-AGTTGCCTCTTT---GTGTGAGTGTA
ATGCAAACATGAATAGCGACT---------------------GTCGCTGTTTAMTCATAT
GTG---CCCCTGTCAATTCGTGGTGGGGACAGACCATTGCTAATTGTTGGTCTCGCTTAT
AACTAGGAATGCCTTGTACGGGTCTTTGGTTCAACAAACCACCCGGAATACGTCCCTGCC
CTTTGTACACACCGCCC-GTCGCTCTTACCGATGAACTCGTTTGTGAGTTTTAAGGACTG
GATTAAGCTAT------ATGCGTA-----------------------ACCTATGGAAATT
CATGCGAA--TGAACTGGTTTAAAG-----------------------------------
------------------------------------------------------------
----
>indet_spinose|P125|10
------------------------------------------------------------
----------------------GAACGTGGAGCATGTGGCTTAATTTGACTCAACGCGGG
GAATCTTACCGGGTCCGGACACACTGAGGATTGACAGACAATTGTCCTTTTGGCTTAAAA
GACAAAAGATAACAGATCTTTCATGATTATGTGATGGGTGGTGCATGGCCGTTCTTAGTT
CGTGGAGTGATCTGTCTGCTTAATTGCGTTTCAAATATACTTTTTTTACAACGAGTCTAC
AAAGGAGTGGTTCAGTTACAACAGACAATTAATTCTTGTGTTTTGAACGTTTGGAATGTA
CTCTATTTGGCTCAATTGAACGCAACG--GACGTGATCGCAAGTCCTTGTTGAACTTCAG
TATATATTGACTTTCCCCGTAGGAAGGGATTGCCAATAATTGAATGTTCGCTTTCTATTG
G-------TGTGTGATCTCAAAATT---------GCATGTATTTGTGATGGCGAGTGAT-
------CTAATCC---CTTAGGAAAACTTGGG-CGACCGCTGTAAT---ACTT-CTCTTT
AAAACAGAGGCAGGTTGCGGCAA-TAACAGGTCT--GTGATGCCCTC----AGATGTCCC
GGGCCGCACACGT-----GCTACATT-------GATT---AGCGCAGTGCGCATACTTTC
AAT---------------ATGATACATTGGATT-GGTGGTGAATTGTTGGCCCCGT----
----------------------------------------CTAATACTGTCCTGTCTGAG
AAGGCTGG----GTAATCAATTGTAAGTGCTGGTTCCTACT-----CCCGTTGAGCATTT
TAATAATGGCCT--CTCTACATCCCTAGTA--AC-CCT----------AGTGCGATTGTA
GTTGAG-------------------------------------------CCTTGCCATTT
ATG---CAAGTGTCAATTCTCAGTGGGGACAGACATTTGATAATTCTTTGTCTCGTTCTT
AACTAGGAATGCCTTGTACGGGTCT-TGGTTCAACAGACCACCCGGAATACGTCCCTGCC
CTTTGTACACACCGCCC-GTCGCTCTTACCGATGACTTTCCCTGTGAGTTTGAAGGACTG
GTGGTTGCATG-ACTATTGGAAATTCTGTCAAACAGCGAGATTTAAAG------------
------------------------------------------------------------
------------------------------------------------------------
----
>indet_spinose|P155|07
------------------------------------------------------------
------------------------GTGGAGCATGTGGCTTAATTTGACTCAACGCGGGGA
ATCTTACCGGGTCCGGACATACTGAGGATTGACAGACATCACCACGTCTTTTTGTCCTTA
AAAAGACAAAAGATAACAGATCTTTCATGATTATGTGGTGGGTGGTGCATGGCCGTTCTT
AGTTCGTGGAGTGATCTGTCTGCTTAATTGCGTTTCAAATGTATTTTTGATTTATCAAAC
GAGTCTACGAAG--GACCTATTCATACAAGCACTTCATTTATGATTTGTTTGGAATTTGG
TTCTTTCGGCTCAATTGAACGCAACGG--A-CGTGATTGCAAGTCCTTGTTGAACTTCTG
TATATATCATTTACATTCTTAACTGAGTGTATCTAAGATAATAGAGTTCGCTTTCTATTG
G-------TGACGGGATCTCC--TC---------ATTTGTG-----------GAGTGAT-
------CTAATCC---TCTAGGAAAACTCGGG-CGACCGCTGTAAT---ACTTTCTTTTT
AAAACAGAGGAAGATTGCGGCAA-TAACAGGTCT--GTGATGCCCTC----AGATGTCCC
GGGCCGCACACGT-----GCTACATT-------GATT---AGCGCAGTGCGCATACTTTC
AAT---------------ATGATACATTGGTTTTGGTAGTAAGCTATTCATCTGATGGA-
------------------------TATGCTACTCTCCATACCAATACTATCTAGTCTGAA
AAGACTGG----GTAATCTATTGTAAGTGCTGGTTCCTCTT-----CCCGTTGAGCATTT
TAATAATGGTCT--CTCTACGTCCCTAGTAT-AT-TCT----------AGTGCGATTGTA
GTTGAG-------------------------------------------TCT-GCCATTT
ATG---CAAGTGTCAATTCTCAGTGGGGACAGACATTTGATAATTCTTTGTCTCGTTCTT
AACTAGGAATGCCTTGTACGGGTCT-TGGTTCAACAGACCACCCGGAATACGTCCCTGCC
CTTTGTACACACCGCCC-GTCGCTCTTACCGATGAATTTCACTGTGAGTTCAATGGACCG
ATTTTTTCCCTTTGGAAATTTGGTCAAACAGTGAGATTTAAAG-----------------
------------------------------------------------------------
------------------------------------------------------------
----
>Globigerinita_glutinata|R049|03
-----------------------------GTGGCTTAATTTGACTCAACGCGGGAAATCT
TACCGGGTCCGGACACACTGAGGATTGACAGGTATTATATAGCG------------CGCT
TGCGC--------------------------------------GTCTATTGTTAAATATG
CTAG-------------------TCCTTTCATGATTATGTGATAGGTGGTGCATGGCCGT
TCTTAGTTCGTGGAGTGATCTGTCTGCTTAATTGCGTTTCAGATAAGGATCTATATTC--
-TTTACAGAAGTGTTGCGTTGTGCA-TTTGACC---------------------------
-----------CCTCGTTCGCGA--GT--GCGTGT---CTTTTC-GCGCTCGCACGCTTT
TTACATTAGGTCCTGAAAGCAACGAACGTGACCGCAACCTCTTG--TTGCCTCATCTC--
-CCTACTT--TTTT-AGCACTTCGGTGTTGAATAATTTCATTGA---------GGCTTTC
CAA---------------------AACTAGAGGG-ACCGCTGTCA-------ACTTCTTA
AAC-CAGAGGAAGGTTGCGGCAA-TAACAGGT----------------------------
------------------------------------------------------------
------------------------------------------------------------
------------------------------------------------------------
------------------------------------------------------------
------------------------------------------------------------
------------------------------------------------------------
------------------------------------------------------------
------------------------------------------------------------
------------------------------------------------------------
------------------------------------------------------------
------------------------------------------------------------
------------------------------------------------------------
----
>Globigerinita_glutinata|R049|06
-------------------GTGG-AGCATGTGGCTTAATTTGACTCAACGCGGGAAATCT
TACCGGGTCCGGACACACTGAGGATTGACAGGTATTATATAGCG------------CGCT
TGCGC--------------------------------------GTCTATTGTTAAATATG
CTAG-------------------TCCTTTCATGATTATGTGATAGGTGGTGCATGGCCGT
TCTTAGTTCGTGGAGTGATCTGTCTGCTTAATTGCGTTTCAGATAAGGATCTATATTC--
-TTTACAGAAGTGTTGCGTTGTGCA-TTTGACC---------------------------
-----------CCTCGTTCGCGA--GT--GCGTGT---CTTTTC-GCGCTCGCACGCTTT
TTACATTAGGTCCTGAAAGCAACGAACGTGACCGCAACCTCTTG--TTGCCTCATCTC--
-CCTACTT--TTTT-AGCACTTCGGTGTTGAATAATTTCATTGA---------GGCTTTC
CAA---------------------AACTAGAGGG-ACCGCTGTCA-------ACTTCTTA
AAC-CAGAGGAAGGTTGCGGCAA-TAACAGGT----------------------------
------------------------------------------------------------
------------------------------------------------------------
------------------------------------------------------------
------------------------------------------------------------
------------------------------------------------------------
------------------------------------------------------------
------------------------------------------------------------
------------------------------------------------------------
------------------------------------------------------------
------------------------------------------------------------
------------------------------------------------------------
------------------------------------------------------------
----
>Globigerinita_glutinata|R049|a1
-------------------GTGG-AGCATGTGGCTTAATTTGACTCAACGCGGGAAATCT
TACCGGGTCCGGACACACTGAGGATTGACAGGTATTATATAGCG------------CGCT
TGCGC--------------------------------------GTCTATTGTTAAATATG
CTAG-------------------TCCTTTCATGATTATGTGATAGGTGGTGCATGGCCGT
TCTTAGTTCGTGGAGTGATCTGTCTGCTTAATTGCGTTTCAGATAAGGATCTATATTC--
-TTTACAGAAGTGTTGCGTTGTGCA-TTTGACC---------------------------
-----------CCTCGTTCGCGA--GT--GCGTGT---CTTTTC-GCGCTCGCACGCTTT
TTACATTAGGTCCTGAAAGCAACGAACGTGACCGCAACCTCTTG--TTGCCTCATCTC--
-CCTACTT--TTTT-AGCACTTCGGTGTTGAATAATTTCATTGA---------GGCTTTC
CAA---------------------AACTAGAGGG-ACCGCTGTCA-------ACTTCTTA
AAC-CAGAGGAAGGTTGCGGCAA-TAACAGGT----------------------------
------------------------------------------------------------
------------------------------------------------------------
------------------------------------------------------------
------------------------------------------------------------
------------------------------------------------------------
------------------------------------------------------------
------------------------------------------------------------
------------------------------------------------------------
------------------------------------------------------------
------------------------------------------------------------
------------------------------------------------------------
------------------------------------------------------------
----
>Globigerina_falconensis|R018|02
------------------------------------------------------------
------------------------------------------------------------
------------------------------------------------------------
------------------------------------------------------------
------------------------------------------------------------
------------------------------------------------------------
------------------------------------------------------------
-----------TTGTTGATTGGCCATCACGTAAGCTCACTT-----GTAATTTATTACAG
TGTGGTATTATCTTAGCCA----------TTCCCTTTTAGTTGTG-------GAGTGATT
AACCACTCTAAA--------TTGTAACTCGGGGG-ACCGCTGTGAT---TTTTCTTC--A
AAC-CGGAGGAAGGTTGCGGCAA-TAACAGGTCT--GTGATGCCCTC----AGATGTCCT
GGGCTGCACACGT-----GCTACACT-------GATC---CCGGCAGTTGGCAT-GTGAT
T-T---------TCTCCAATGACGAACCTAGTGGACTTGGCGTCTG-TGC---GCAT---
----------------TCGTGTGCTAATGACTGCCGT-CACTTTAAACACTGGTCGTTAG
ACTC---G---TGCGATCCCTCGGAAAACGTGATTTCTG---------------TTCCCA
AACAAAGCACTT--TCGTACCCTCGCTCAAACAAACGTGATTCCAAATCCCTTACGATTG
CTACATCCTTTCTCGTAACGTCTCG-------------CCTAGCGGAGCTTTCAACTTTT
CGTCG-CAACTCTCAATTCACAGTGGGGACAGTCGTTTGTCAACTTTTCGTCTCGGTCCC
AACTAGGAATGCCTCGTACGAGT---TGGTTCATCAGACCACTCGGAATACGTCCCTGCC
CTTTGTACACACCGCCC-GTCGCTTTTACCGATGAACTTTTTTGCGAGTATGATGGACTA
ACTTTGCGCTCAATTTGAATCTGTTGTG--------GAAATTCACTCGAACAACGGGATT
TAAAG-------------------------------------------------------
------------------------------------------------------------
----
>Globigerina_falconensis|R018|04
------------------------------------------------------------
------------------------------------------------------------
------------------------------------------------------------
------------------------------------------------------------
------------------------------------------------------------
------------------------------------------------------------
------------------------------------------------------------
--------------------------CACGTAAGCTCACTT-----GTAATTTATTACAG
TGTGGTATTATCTTAGCCA----------TTCCCTTTTAGTTGTG-------GAGTGATT
AACCACTCTAAA--------TTGTAACTCGGGGG-ACCGCTGTGAT---TTTTCTTC--A
AAC-CGGAGGAAGGTTGCGGCAA-TAACAGGTCT--GTGATGCCCTC----AGATGTCCT
GGGCTGCACACGT-----GCTACACT-------GATC---CCGGCAGTTGGCAT-GTGAT
T-T---------TCTCCAATGACGAACCTAGTGGACTTGGCGTCTG-TGC---GCAT---
----------------TCGTGTGCTAATGACTGCCGT-CACTTTAAACACTGGTCGTTAG
ACTC---G---TGCGATCCCTCGGAAAACGTGATTTCTG---------------TTCCCA
AACAAAGCACTT--TCGTACCCTCGCTCAAACAAACGTGATTCCAAATCCCTTACGATTG
CTACATCCTTTCTCGTAACGTCTCG-------------CCTAGCGGAGCTTTCAACTTTT
CGTCG-CAACTCTCAATTCACAGTGGGGACAGTCGTTTGTCAACTTTTCGTCTCGGTCCC
AACTAGGAATGCCTCGTACGAGT---TGGTTCATCAGACCACTCGGAATACGTCCCTGCC
CTTTGTACACACCGCCC-GTCGCTTTTACCGATGAACTTTTTTGCGAGTATGATGGACTA
ACTTTGCGCTCAATTTGAATCTGTTGTG--------GAAATTCGCTCGAACAACGGGATT
TAAAG-------------------------------------------------------
------------------------------------------------------------
----
>poss_scitula|R021|01
------------------------------------------------------------
------------------------------------------------------------
------------------------------------------------------------
------------------------------------------------------------
------------------------------------------------------------
------------------------------------------------------------
------------------------------------------------------------
-----------------------------------------TTG--TTGCCTTTCTAA--
------TTTATTCTAATTCTTTTGT----------AATTAGT----------CTAAT-AA
CAGAGGCTATT--------CTTTAAACTAGACGG-ACCGCTGTTT-------CTCTTTTA
AAC-CAGAGGAAGGTTGCGGCAA-TAACAGGTCT--GTGATGCCCTT----AGATGTTCC
GGGCTGCACACGT-----GCTACAAT-------GATC---AGTACAGTGAGCATCTCAAT
TTA------------TTACTAACACCGCTTTATTAAAGCATTCAGTGTGTAGTTGT----
----------------GTAAGCAGCTGCCTCTGATATGCGCGGTAA-CACCTGTCTCGAG
AGTCGATG---GGTAATCCATTAGAAGTAATGATTCCTCTC----TTTTATATAGCACAC
TGATA-TACAGC--ATCGGTTCCCGAGGTAACCTTGTGTTACTTAT---GTGCGAGCGTG
ATGTCAGAGCTTAACGTTTATTATTCTTTATGTCTAA-TAGATCTCTGATTTTACTGTAT
GTG---CAATTGTTAATTCGTGGTGGGGACAGACCATTGTTAACTATTGGTCTCGGTCTT
AACTAGGAATGCCTCGTACGGGTCTT-GGTTCAACAAACCACCCGGAATACGTCCCTGCC
CTTTGTACACACCGCCC-GTCGCTCTTACCGATGAACTTCTTTGTGAGTCTAAGGGACTG
GGTAATGATTC------ATTCTTTTC--------TAAAGTTTGAATTACCTATAGAAACT
TAGCCGAA--CAAGGTGGTTTAAAG-----------------------------------
------------------------------------------------------------
----
>poss_scitula|R021|02
------------------------------------------------------------
------------------------------------------------------------
------------------------------------------------------------
------------------------------------------------------------
------------------------------------------------------------
------------------------------------------------------------
------------------------------------------------------------
-----------------------------------------TTG--TTGCCTTTCTAA--
------TTTATTCTAATTCTTTTGT----------AATTAGT----------CTAAT-AA
CAGAGGCTATT--------CTTTAAACTAGACGG-ACCGCTGTTT-------CTCTTTTA
AAC-CAGAGGAAGGTTGCGGCAA-TAACAGGTCT--GTGATGCCCTT----AGATGTTCC
GGGCTGCACACGT-----GCTACAAT-------GATC---AGTACAGTGAGCATCTCAAT
TTA------------TTACTAACACCGCTTTATTAAAGCATTCAGTGTGTAGTTGT----
----------------GTAAGCAGCTGCCTCTGATATGCGCGGTAA-CACCTGTCTCGAG
AGTCGATG---GGTAATCCATTAGAAGTAATGATTCCTCTC----TTTTATATAGCACAC
TGATA-TACAGC--ATCGGTTCCCGAGGTAACCTTGTGTTACTTAT---GTGCGAGCGTG
ATGTCAGAGCTTAACGTTTATTATTCTTTATGTCTAA-TAGATCTCTGATTTTACTGTAT
GTG---CAATTGTTAATTCGTGGTGGGGACAGACCATTGTTAACTATTGGTCTCGGTCTT
AACTAGGAATGCCTCGTACGGGTCTT-GGTTCAACAAACCACCCGGAATACGTCCCTGCC
CTTTGTACACACCGCCC-GTCGCTCTTACCGATGAACTTCTTTGTGAGTCTAAGGGACTG
GGTAATGATTC------ATTCTTTTC--------TAAAGTTTGAATTACCTATAGAAACT
TAGCCGAA--CAAGGTGGTTTAAAG-----------------------------------
------------------------------------------------------------
----
>poss_scitula|R034|02
------------------------------------------------------------
------------------------------------------------------------
------------------------------------------------------------
------------------------------------------------------------
------------------------------------------------------------
------------------------------------------------------------
------------------------------------------------------------
-----------------------------------------TTG--TTGCCTCTCTCT--
---ATGT-TATTCATTCACACTTGT------GTGTTTTGATT----------ACAATCTA
CAGAGGCTAT---------TATAAAACTAGACGG-ACCGCTGTTT-------CTTTCTTA
AAC-CAGAGGAAGGTTGCGGCAA-TAACAGGTCT--GTGATGCCCTT----AGATGTTCC
GGGCTGCACACGT-----GCTACAAT-------GATC---AGTACAGTGAGCATCTCAAT
T-A---TTTATA----ATACACCGT----ATC-TAAGCGCTTTCTATCTTAAGACT----
--------------TTTGTTTTAAGGTT-TGAAATGTGCGCGGTAA-CGCCTGTTTCGAG
AGTGAATG---GGTAACCCATTAGAAGTACTGATTTCTCTGTTTTTTATACTTCGCACAA
CAATA-TACGGC--ATGCTATCCCGAGGTGACT-AGTTTCACCTTTTT-GTGCGATTGTC
ATGTTAGAGGCAGTCGGTTCTTAATCGTT---------CAGGCTACTCTTATACCCGTAT
GTG---CAATTGTCAATTCATGGTGGGGACAGACCATTGTTAACTGTTGGTCTCGGTCTT
AACTAGGAATGCCTTGTACGGGTCTT-GGTTCAACAAACCACCCGGAATACGTCCCTGCC
CTTTGTACACACCGCCC-GTCGCTCTTACCGATGAACTTCTTTGTGAGTCTAAGGGACTG
GAAATCTTAAG------GTTTCTA-----------ATCTATATAGATATCTATGGAAACT
TAGCCGAA--CAAAGTGGTTTAAAG-----------------------------------
------------------------------------------------------------
----
>poss_scitula|R034|03
------------------------------------------------------------
------------------------------------------------------------
------------------------------------------------------------
------------------------------------------------------------
------------------------------------------------------------
------------------------------------------------------------
------------------------------------------------------------
-----------------------------------------TTG--TTGCCTCTCTCT--
---ATGT-TATTCATTCACACTTGT------GTGTTTTGATT----------ACAATCTA
CAGAGGCTAT---------TATAAAACTAGACGG-ACCGCTGTTT-------CTTTCTTA
AAC-CAGAGGAAGGTTGCGGCAA-TAACAGGTCT--GTGATGCCCTT----AGATGTTCC
GGGCTGCACACGT-----GCTACAAT-------GATC---AGTACAGTGAGCATCTCAAT
T-A---TTTATA----ATACACCGT----ATC-TAAGCGCTTTCTATCTTAAGACT----
--------------TTTGTTTTAAGGTT-TGAAATGTGCGCGGTAA-CGCCTGTTTCGAG
AGTGAATG---GGTAACCCATTAGAAGTACTGATTTCTCTGTTTTTTATACTTCGCACAA
CAATA-TACGGC--ATGCTATCCCGAGGTGACT-AGTTTCACCTTTTT-GTGCGATTGTC
ATGTTAGAGGCAGTCGGTTCTTAATCGTT---------CAGGCTACTCTTATACCCGTAT
GTG---CAATTGTCAATTCATGGTGGGGACAGACCATTGTTAACTGTTGGTCTCGGTCTT
AACTAGGAATGCCTTGTACGGGTCTT-GGTTCAACAAACCACCCGGAATACGTCCCTGCC
CTTTGTACACACCGCCC-GTCGCTCTTACCGATGAACTTCTTTGTGAGTCTAAGGGACTG
GAAA--------------------------------------------------------
------------------------------------------------------------
------------------------------------------------------------
----
>Hastigerina_pelagica|0101|72
--------------------GTGGAGCATGTGGCTTAATTTGACTCAACGCGGGAAATCT
TACCGGGTCCGGACACACTGAGGATTGACAGAGTGGCTTAGGCCACAGACACAGAATGGG
TTTCTTTTAAT------------------------ACACCCCATTTGCTGTGTCAACGTG
CCGG-------------------TTCTTTCATGATTGTGTGATAGGTGGTGCATG-CCGT
TCTTAGTTCGTGGAGTGATCTGTCTGCTTAATTGCGTTTCAAATACTTCGAGGATATAAA
CGCATTCATTGTGAGTTGCTATTTAGCTGGGAATAGCAATT-------------------
---------------TTCGCCACGGGC--CACCGTGGGGAAACAAGTCACTTTGAGCGAT
CCT-----CAATTTGAAAGCAACGAACGTGACCGCAGCCCTTTGTTGTGTCTTTGCCAGA
GACACGCGTCTTTGTTGGTTAATTCCTCACACAACGACGGCATTGTACCTCTGTATGGCC
GTGTCTTGTTATTTGTGTCTCTGAATGTGCTGACGACTTCCGTCGTGGGCTGTTTAGTTA
TGCATTTAGCAACGACGTAGCTGTATAAGGGGGT--GTCGAGAGGTTT---AAATCACAG
AGAATAAACTCAG-----GGGACAGC------TGGTTT--AATGCGTTAAACCAGAGGAA
GGA--------TGCGGCAATAACAGGTCTGTGATGCCCTCAGATGTTCCGGGCTGC----
--------------ACACGTGCTACATTGATTAGCACATTGTGTATGCCACTGACCCAAT
ACTGGAATTTCTGGTGTCCACTGGACACAGCACACACAGTA--CCGCCCGTCGACCATGA
GAGAGGTCGAAA--ATCCATTTGAAGTGTTGATATGAGGTCAAGGCAAATTGCACCACAC
ACAGATGGCTCTTTGTGTACTCCATTATTCACTGAGTAAGTGCGAGTCACAAAGGGGCAT
TTCTG-CAATTGTCAATTCACAGTGGGGACAGTCGATTGGTAACAATTCGACTCGGTCCT
AACTAGGAATGCCTCGTACGGGT----GAATCATTATTTCACCCGGAATACGTCCCTGCC
CTTTGTACACACCGCCC-GTCGCTCTTACCGATGAATTACGCTGTGAGTTTAAGGGACTG
GCTGTCATTCA------------------------------ATGATAAGCTATGGAAACT
TAAACAAA--CAGTGTGCTTTAAAG-----------------------------------
------------------------------------------------------------
----
>Hastigerina_pelagica|0101|30
--------------------GTGGAGCATGTGGCTTAATTTGACTCAACGCGGGAAATCT
TACCGGGTCCGGACACACTGAGGATTGACAGAGTGGCTTAGGCCACAGACACAGAATGGG
TTTCTTTTAAT------------------------ACACCCCATTTGCTGTGTCAACGTG
CCGG-------------------TTCTTTCATGATTGTGTGATAGGTGGTGCATGGCCGT
TCTTAGTTCGTGGAGTGATCTGTCTGCTTAATTGCGTTTCAAATACTTCGAGGATATAAA
CGCATTCATTGTGAGTTGCTATTTAGCTGGGAATAGCAATT-------------------
---------------TTCGCCACGGGC--CACCGTGGGGAAACAAGTCACTTTGAGCGAT
CCT-----CAATTTGAAAGCAACGAACGTGACCGCAGCCCTTTGTTGTGTCTTTGCCAGA
GACACGCGTCTTTGTTGGTTAATTCCTCACACA-CGACGGCAATGT-CCTTTGTATGGCC
GTGTCTTGTTATTTGTGTCTCTGAATGTGCTGACGACTTCCGTCGTGGGCTGTTTAGTTA
TGCATTTAGCAACGACGTAGCTGTATAAGGGGGT--GTCGAGAGGTTT---AAATCACAG
AGAATAAACTCAG-----GGGACAGC------TGGTTT--AATGCGTTAAACCAGAGGAA
GGA--------TGCGGCAATAACAGGTCTGTGATGCCCTCAGATGTTCCGGGCTGC----
--------------ACACGTGCTACATTGATTAGCACATTGTGTATGCCACTGACCCAAT
ACTGGAATTTCTGGTGTCCACTGGACACAGCACACACAGTA--CCGCCCGTCGACCATGA
GAGAGGTCGAAA--ATCCATTTGAAGTGTTGATATGAGGTCAAGGCAAATTGCACCACAC
ACAGATGGCTCTTTGTGTACTCCATTATTCACTGAGTAAGTGCGAGTCACAAAGGGGCAT
TTCTG-CAATTGTCAATTCACAGTGGGGACAGTCGATTGGTAACAATTCGACTCGGTCCT
AACTAGGAATGCCTCGTACGGGT----GAATCATTATTTCACCCGGAATACGTCCCTGCC
CTTTGTACACACCGCCC-GTCGCTCTTACCGATGAATTACGCTGTGAGTTTAAGGGACTG
GCTGTCATTCA------------------------------ATGATAAGCTATGGAAACT
TAAACAAA--CAGTGTGCTTTAAAG-----------------------------------
------------------------------------------------------------
----
>Hastigerina_pelagica|0101|49
------------------------------------------------------------
------------------------------------------------------------
--------------------------------------------TTGCTGTGTCAACGTG
CCGG-------------------TTCTTTCATGATTGTGTGATAGGTGGTGCATGGCCGT
TCTTAGTTCGTGGAGTGATCTGTCTGCTTAATTGCGTTTCAAATACTTCGAGGATATAAA
CGCATTCATTGTGAGTTGCTATTTAGCTGGGAATAGCAATT-------------------
---------------TTCGCCACGGGC--CACCGTGGGGAAACAAGTCACTTTGAGCGAT
CCT-----CAATTTGAAAGCAACGAACGTGACCGCAGCCCTTTGTTGTGTCTTTGCCAGA
GACACGCGTCTTTGTTGGTTAATTCCTCACACA-CGACGGCAATGT-CCTTTGTATGGCC
GTGTCTTGTTATTTGTGTCTCTGAATGTGCTGACGACTTCCGTCGTGGGCTGTTTAGTTA
TGCATTTAGCAACGACGTAGCTGTATAAGGGGGT--GTCGAGAGGTTT---AAATCACAG
AGAATAAACTCAG-----GGGACAGC------TGGTTT--AATGCGTTAAACCAGAGGAA
GGA--------TGCGGCAATAACAGGTCTGTGATGCCCTCAGATGTTCCGGGCTGC----
--------------ACACGTGCTACATTGATTAGCACATTGTGTATGCCACTGACCCAAT
ACTGGAATTTCTGGTGTCCACTGGACACAGCACACACAGTA--CCGCCCGTCGACCATGA
GAGAGGTCGAAA--ATCCATTTGAAGTGTTGATATGAGGTCAAGGCAAATTGCACCACAC
ACAGATGGCTCTTTGTGTACTCCATTATTCACTGAGTAAGTGCGAGTCACAAAGGGGCAT
TTCTG-CAATTGTCAATTCACAGTGGGGACAGTCGATTGGTAACAATTCGACTCGGTCCT
AACTAGGAATGCCTCGTACGGGT----GAATCATTATTTCACCCGGAATACGTCCCTGCC
CTTTGTACACACCGCCC-GTCGCTCTTACCGATGAATTACGCTGTGAGTTTAAGGGACTG
GCTGTCATTCA------------------------------ATGATAAGCTATGGAAACT
TAAACAAA--CAGTGTGCTTTAAAG-----------------------------------
------------------------------------------------------------
----
>Hastigerina_pelagica|0101|67
--------------------GTGGAGCATGTGGCTTAATTTGACTCAACGCGGGAAATCT
TACCGGGTCCGGACACACTGAGGATTGACAGAGTGGCTTAGGCCACAGACACAGAATGGG
TTTCTTTTAAT------------------------ACACCCCATTTGCTGTGTCAACGTG
CCGG-------------------TTCTTTCATGATTGTGTGATAGGTGGTGCATGGCCGT
TCTTAGTTCGTGGAGTGATCTGTCTGCTTAATTGCGTTTCAAATACTTCGAGGATATAAA
CGCATTCATTGTGAGTTGCTATTTAGCTGGGAATAGCAATT-------------------
---------------TTCGCCACGGGC--CACCGTGGGGAAACAAGTCACTTTGAGCGAT
CCT-----CAATTTGAAAGCAACGAACGTGACCGCAGCCCTTTGTTGTGTCTTTGCCAGA
GACACGCGTCTTTGTTGGTTAATTCCTCACACA-CGACGGCAATGT-CCTTTGTATGGCC
GTGTCTTGTTATTTGTGTCTCTGAATGTGCTGACGACTTCCGTCGTGGGCTGTTTAGTTA
TGCATTTAGCAACGACGTAGCTGTATAAGGGGGT--GTCGAGAGGTTT---AAATCACAG
AGAATAAACTCAG-----GGGACAGC------TGGTTT--AATGCGTTAAACCAGAGGAA
GGA--------TGCGGCAATAACAGGTCTGTGATGCCCTCAGATGTTCCGGGCTGC----
--------------ACACGTGCTACATTGATTAGCACATTGTGTATGCCACTGACCCAAT
ACTGGAATTTCTGGTGTCCACTGGACACAGCACACACAGTA--CCGCCCGTCGACCATGA
GAGAGGTCGAAA--ATCCATTTGAAGTGTTGATATGAGGTCAAGGCAAATTGCACCACAC
ACAGATGGCTCTTTGTGTACTCCATTATTCACTGAGTAAGTGCGAGTCACAAAGGGGCAT
TTCTG-CAATTGTCAATTCACAGTGGGGACAGTCGATTGGTAACAATTCGACTCGGTCCT
AACTAGGAATGCCTCGTACGGGT----GAATCATTATTTCACCCGGAATACGTCCCTGCC
CTTTGTACACACCGCCC-ATCGCTCTTACCGATGAATTACGCTGTGAGTTTAAGGGACTG
GCTGTCATTCA------------------------------ATGATAAGCTATGGAAACT
TAAACAAA--CAGTGTGCTTTAAAG-----------------------------------
------------------------------------------------------------
----
>Hastigerina_pelagica|0100|08
---------------GAACGCGG-AGCATGTGGCTTAATTTGACTCAACGCGGGAAATCT
TACCGGGTCCGGACACACTGAGGATTGACAGACAGTATTCATGG----------------
CGAGTC---------------------------------TCTCGTCATATTTCAAATGTG
CGAG-------------------TTCTTTCATGATTGTGTGATAGGTGGTGCATGGCCGT
TCTTAGTTCGTGGAGTGATCTGTCTGCTTAATTGCGTTTCAT----ATTTACGAA-TGTC
GCTTACGTGATTGCTGCAGACCTCG--TCTCCTC--TGGAG-GCGACGCG----------
-----TCTCTTCAACTCACTCGCACAT--TCTCTTGAACGCAACGAGCGTGACCGCAACC
TCTTGTTGTGTATACCAAGTGTGGCGCT-GGCTC----GCCAGC--TCGCACTCCAATGC
ACGTATTTTGGTCACATTGTCTCG-----------CGGCGCCTCGGC---GTTTGC----
-AGCAATGTCC--------AAATAAACTTGAGGG-ACCGCTGTAAC----AATTCTTTTA
AAC-CAGAGGAAGGTTGCGGCAA-TAACAGGTCT--GTGATGCCCTT----AGATGTCCC
GGGCTGCACACGT-----GCTACAAT-------GATC---AGTACAGTGAGCATCTTTGC
AAT--------------ACCAGCGTTTGGAGGCCTGGCCGCGCGTCACTTGTGGCG----
----------------CCGGCTTG-------CAGTCTCTACGTTGCCTTCCCAAGTCTGA
CAAGATTT---GGAAATCCATTGGAAGTTCTGATTCGATAT----CCCTATTGAGCATTT
TTTTACTACAGC--GGCGTCTAACTTCGTCCCTCGTCGGTTCGCCTGACTTGTGCGGCAC
TTGG----------------------------------------------CGTCTGCTAT
ATG---CAATTGTCAATTCATAGTGGGGACAGACGATTGTTAATTGTTCGTCTCGGTCTC
AACTAGGAATGCCTTGTACGGGTCTTTGGTTCACCAGACCACCCGGAATACGTCCCTGCC
CTTTGTACACACCGCCC-GTCGCTCTTACCGATGAACTTCTCTGTGAGTTTGAGGGACCG
TCAATTGTGTG------GCAACACACGA-------------------CGCTATGGAAACT
TAAACGAA--CAGTGTGATTTAAAG-----------------------------------
------------------------------------------------------------
----
>Hastigerina_pelagica|0100|07
---------------GAACGCGG-AGCATGTGGCTTAATTTGACTCAACGCGGGAAATCT
TACCGGGTCCGGACACACTGAGGATTGACAGACAGTATTCATGG----------------
CGAGTC---------------------------------TCTCGTCATATTTCAAATGTG
CGAG-------------------TTCTTTCATGATTGTGTGATAGGTGGTGCATGGCCGT
TCTTAGTTCGTGGAGTGATCTGTCTGCTTAATTGCGTTTCAT----ATTTACGAA-TGTC
GCTTACGTGATTGCTGCAGACCTCG--TCTCCTC--TGGAG-GCGACGCG----------
-----TCTCTTCAACTCACTCGCACAT--TCTCTTGAACGCAACGAGCGTGACCGCAACC
TCTTGTTGTGTATACCAAGTGTGGCGCT-GGCTT----GCCAGC--TCGCACTCCAATGC
ACGTATTTTGGTCACATTGTCTCG-----------CGGCGCCTCGGC---GTTTGC----
-AGCAATGTCC--------AAATAAACTTGAGGG-ACCGCTGTAAC----AATTCTTTTA
AAC-CAGAGGAAGGTTGCGGCAA-TAACAGGTCT--GTGATGCCCTT----AGATGTCCC
GGGCTGCACACGT-----GCTACAAT-------GATC---AGTACAGTGAGCATCTTTGC
AAT--------------ACCAGCGTTTGGAGGCCTGGCCGCGCGTCACTTGTGGCG----
----------------CCGGCTTG-------CAGTCTCTACGTTGCCTTCCCAAGTCTGA
CAAGATTT---GGAAATCCATTGGAAGTTCTGATTCGATAT----CCCTATTGAGCATTT
TTTTACTACAGC--GGCGTCTAACTTCGTCCCTCGTCGGTTCGCCTGACTTGTGCGGCAC
TTGG----------------------------------------------CGTCTGCTAT
ATG---CAATTGTCAATTCATAGTGGGGACAGACGATTGTTAATTGTTCGTCTCGGTCTC
AACTAGGAATGCCTTGTACGGGTCTTTGGTTCACCAGACCACCCGGAATACGTCCCTGCC
CTTTGTACACACCGCCC-GTCGCTCTTACCGATGAACTTCTCTGTGAGTTTGAGGGACCG
TCAATTGTGTG------GCAACACACGA-------------------CGCTATGGAAACT
TAAACGAA--CAGTGTGATTTAAAG-----------------------------------
------------------------------------------------------------
----
>Hastigerina_pelagica|0100|10
---------------GAACGCGG-AGCATGTGGCTTAATTTGACTCAACGCGGGAAATCT
TACCGGGTCCGGACACACTGAGGATTGACAGACAGTATTCATGG----------------
CGAGTC---------------------------------TCTCGTCATATTTCAAATGTG
CGAG-------------------TTCTTTCATGATTGTGTGATAGGTGGTGCATGGCCGT
TCTTAGTTCGTGGAGTGATCTGTCTGCTTAATTGCGTTTCAT----ATTTACGAA-TGTC
GCTTACGTGATTGCTGCAGACCTCG--TCTCCTC--TGGAG-GCGACGCG----------
-----TCTCTTCAACTCACTCGCACAT--TCTCTTGAACGCAACGAGCGTGACCGCAACC
TCTTGTTGTGTATACCAAGTGTGGCGCT-GGCTC----GCCAGC--TCGCACTCCAATGC
ACGTATTTTGGTCACATTGTCTCG-----------CGGCGCCTCGGC---GTTTGC----
-AGCAATGTCC--------AAATAAACTTGAGGG-ACCGCTGTAAC----AATTCTTTTA
AAC-CAGAGGAAGGTTGCGGCAA-TAACAGGTCT--GTGATGCCCTT----AGATGTCCC
GGGCTGCACACGT-----GCTACAAT-------GATC---AGTACAGTGAGCATCTTTGC
AAT--------------ACCAGCGTTTGGAGGCCTGGCCGCGCGTCACTTGTGGCG----
----------------CCGGCTTG-------CAGTCTCTACGTTGCCTTCCCAAGTCTGA
CAAGATTT---GGAAATCCATTGGAAGTTCTGATTCGATAT----CCCTATTGAGCATTT
TTTTACTACAGC--GGCGTCTAACTTCGTCCCTCGTCGGTTCGCCTGACTTGTGCGGCAC
TTGG----------------------------------------------CGTCTGCTAT
ATG---CAATTGTCAATTCATAGTGGGGACAGACGATTGTTAATTGTTCGTCTCGGTCTC
AACTAGGAATGCCTTGTACGGGTCTTTGGTTCACCAGACCACCCGGAATACGTCCCTGCC
CTTTGTACACACCGCCC-GTCGCTCTTACCGATGAACTTCTCTGTGAGTTTGAGGGACCG
TCAATTGTGTG------GCAACACACGA-------------------CGCTATGGAAACT
TAAACGAA--CAGTGTGATTTAAAG-----------------------------------
------------------------------------------------------------
----
>Hastigerina_pelagica|0100|01
------------------------------------------------------------
----------------ACTGAGGATTGACAGACAGTATTCATGG----------------
CGAGTC---------------------------------TCTCGTCATATTTCAAATGTG
CGAG-------------------TTCTTTCATGATTGTGTGATAGGTGGTGCATGGCCGT
TCTTAGTTCGTGGAGTGATCTGTCTGCTTAATTGCGTTTCAT----ATTTACGAA-TGTC
GCTTACGTGATTGCTGCAGACCTCG--TCTCCTC--TGGAG-GCGACGCG----------
-----TCTCTTCAACTCACTCGCACAT--TCTCTTGAACGCAACGAGCGTGACCGCAACC
TCTTGTTGTGTATACCAAGTGTGGCGCT-GGCTT----GCCAGC--TCGCACTCCAATGC
ACGTATTTTGGTCACATTGTCTCG-----------CGGCGCCTCGGC---GTTTGC----
-AGCAATGTCC--------AAATAAACTTGAGGG-ACCGCTGTAAC----AATTCTTTTA
AAC-CAGAGGAAGGTTGCGGCAA-TAACAGGTCT--GTGATGCCCTT----AGATGTCCC
GGGCTGCACACGT-----GCTACAAT-------GATC---AGTACAGTGAGCATCTTTGC
AAT--------------ACCAGCGTTTGGAGGCCTGGCCGCGCGTCACTTGTGGCG----
----------------CCGGCTTG-------CAGTCTCTACGTTGCCTTCCCAAGTCTGA
CAAGATTT---GGAAATCCATTGGAAGTTCTGATTCGATAT----CCCTATTGAGCATTT
TTTTACTACAGC--GGCGTCTAACTTCGTCCCTCGTCGGTTCGCCTGACTTGTGCGGCAC
TTGG----------------------------------------------CGTCTGCTAT
ATG---CAATTGTCAATTCATAGTGGGGACAGACGATTGTTAATTGTTCGTCTCGGTCTC
AACTAGGAATGCCTTGTACGGGTCTTTGGTTCACCAGACCACCCGGAATACGTCCCTGCC
CTTTGTACACACCGCCC-GTCGCTCTTACCGATGAACTTCTCTGTGAGTTTGAGGGACCG
TCAATTGTGTG------GCAACACACGA-------------------CGCTATGGAAACT
TAAACGAA--CAGTGTGATTTAA-------------------------------------
------------------------------------------------------------
----
>Hastigerina_pelagica|0100|02
------------------------------------------------------------
----------------ACTGAGGATTGACAGACAGTATTCATGG----------------
CGAGTC---------------------------------TCTCGTCATATTTCAAATGTG
CGAG-------------------TTCTTTCATGATTGTGTGATAGGTGGTGCATGGCCGT
TCTTAGTTCGTGGAGTGATCTGTCTGCTTAATTGCGTTTCAT----ATTWACRAA-YGYC
GCTTACGTGATTGCTGCAAACCTCG--TCTCCTC--TGGAG-GCGACGCG----------
-----TCTCTTCAACTCACTCGCACAT--TCTCTTGAACGCAACGAGCGTGACCGCAACC
TCTTGTTGTGTATACCAAGTGTGGCGCT-GGCTT----GCCAGC--TCGCACTCCAATGC
ACGTATTTTGGTCACATTGTCTCG-----------CGGCGCCTCGGC---GTTTGC----
-AGCAATGTCC--------AAATAAACTTGAGGG-ACCGCTGTAAC----AATTCTTTTA
AAC-CAGAGGAAGGTTGCGGCAA-TAACAGGTCT--GTGATGCCCTT----AGATGTCCC
GGGCTGCACACGT-----GCTACAAT-------GATC---AGTACAGTGAGCATCTTTGC
AAT--------------ACCAGCGTTTGGAGGCCTGGCCGCGCGTCACTTGTGGTG----
----------------CCGGCTTG-------CAGTCTCTACGTTGCCTTCCCAAGTCTGA
CAAGATTT---GGAAATCCATTGGAAGTTCTGATTCGATAT----CCCTATTGAGCATTT
TTTTACTACAGC--GGCGTCTAACTTCGTCCCTCGTCGGTTCGCCTGACTTGTGCGGCAC
TTGG----------------------------------------------CGTCTGCTAT
ATG---CAATTGTCAATTCATAGTGGGGACAGACGATTGTTAATTGTTCGTCTCGGTCTC
AACTAGGAATGCCTTGTACGGGTCTTTGGTTCACCAGACCACCCGGAATACGTCCCTGCC
CTTTGTACACACCGCCC-GTCGCTCTTACCGATGAACTTCTCTGTGAGTTTGAGGGACCG
TCAATTGTGTG------GCAAC--------------------------------------
------------------------------------------------------------
------------------------------------------------------------
----
>Hastigerina_pelagica|0100|03
------------------------------------------------------------
----------------ACTGAGGATTGACAGACAGTATTCATGG----------------
CGAGTC---------------------------------TCTCGTCATATTTCAAATGTG
CGAG-------------------TTCTTTCATGATTGTGTGATAGGTGGTGCATGGCCGT
TCTTAGTTCGTGGAGTGATCTGTCTGCTTAATTGCGTTTCAT----ATTTACRAA-TGTC
GCTTACGTGATTGCTGCARACCTCG--TCTCCTC--TGGAG-GCRACGCG----------
-----TCTCTTCAACTCACTCGCACAT--TCTCTTGAACGCAACGAGCGTGACCGCAACC
TCTTGTTGTGTATACCAAGTGTGGCGCT-GGCTT----GCCAGC--TCGCACTCCAATGC
ACGTATTTTGGTCACATTGTCTCG-----------CGGCGCCTCGGC---GTTTGC----
-AGCAATGTCC--------AAATAAACTTGAGGG-ACCGCTGTAAC----AATTCTTTTA
AAC-CARAGGAAGGTTGCGGCAA-TAACAGGTCT--GTGATGCCCTT----AGATGTCCC
GGGCTGCACACGT-----GCTACAAT-------GATC---AGTACAGTGAGCATCTTTGC
AAT--------------ACCAGCGTTTGGAGGCCTGGCCGCGCGTCACTTGTGGCG----
----------------CCGGCTTG-------CAGTCTCTACGTTGCCTTCCCAAGTCTGA
CAAGATTT---GGAAATCCATTGGAAGTTCTGATTCGATAT----CCCTATTGAGCATTT
TTTTACTACAGC--GGCGTCTAACTTCGTCCCTCGTCGGTTCGCCTGACTTGTGCGGCAC
TTGG----------------------------------------------CGTCTGCTAT
ATG---CAATTGTCAATTCATAGTGGGGACAGACGATTGTTAATTGTTCGTCTCGGTCTC
AACTAGGAATGCCTTGTACGGGTCTTTGGTTCACCAGACCACCCGGAATACGTCCCTGCC
CTTTGTACACACCGCCC-GTCGCTCTTACCGATGAACTTCTCTGTGAGTTTGAGGGACCG
TCAATTGTGTG------GCAACACACGA-------------------CGCTATGGAAACT
TAAACGAA--CAG-----------------------------------------------
------------------------------------------------------------
----
>Hastigerina_pelagica|0100|09
---------------GAACGTGG-AGCATGTGGCTTAATTTGACTCAACGCGGGAAATCT
TACCGGGTCCGGACACACTGAGGATTGACAGACAGTATTCATGG----------------
CGAGTC---------------------------------TCTCGTCATATTTCAAATGTG
CGAG-------------------TTCTTTCATGATTGTGTGATAGGTGGTGCATGGCCGT
TCTTAGTTCGTGGAGTGATCTGTCTGCTTAATTGCGTTTCAT----ATTTACGAA-TGTC
GCTTACGTGATTGCTGCAGACCTCG--TCTCCTC--TGGAG-GCGACGCG----------
-----TCTCTTCAACTCACTCGCACAT--TCTCTTGAACGCAACGAGCGTGACCGCAACC
TCTTGTTGTGTATACCAAGTGTGGCGCT-GGCTT----GCCAGC--TCGCACTCCAATGC
ACGTATTTTGGTCACATTGTCTCG-----------CGGCGCCTCGGC---GTTTGC----
-AGCAATGTCC--------AAATAAACTTGAGGG-ACCGCTGTAAC----AATTCTTTTA
AAC-CAGAGGAAGGTTGCGGCAA-TAACAGGTCT--GTGATGCCCTT----AGATGTCCC
GGGCAGCACACGT-----GCTACAAT-------GATC---AGTACAGTGAGCATCTTTGC
AAT--------------ACCAGCGTTTGGAGGCCTGGCCGCGCGTCACTTGTGGCG----
----------------CCGGCTTG-------CAGTCTCTACGTTGCCTTCCCAAGTCTGA
CAAGATTT---GGAAATCCATTGGAAGTTCTGATTCGATAT----CCCTATTGAGCATTT
TTTTACTACAGC--GGCGTCTAACTTCGTCCCTCGTCGGTTCGCCTGACTTGTGCGGCAC
TTGG----------------------------------------------CGTCTGCTAT
ATG---CAATTGTCAATTCATAGTGGGGACAGACGATTGTTAATTGTTCGTCTCGGTCTC
AACTAGGAATGCCTTGTACGGGTCTTTGGTTCACCAGACCACCCGGAATACGTCCCTGCC
CTTTGTACACACCGCCC-GTCGCTCTTACCGATGAACTTCTCTGTGAGTTTGAGGGACCG
TCAATTGTGTG------GCAACACACGA-------------------CGCTATGGAAACT
TAAACGAA--CAGTGTGATTTAAAG-----------------------------------
------------------------------------------------------------
----
>Hastigerina_pelagica|0100|05
---------------GAACGTGG-AGCATGTGGCTTAATTTGACTCAACGCGGGAAATCT
TACCGGGTCCGGACACACTGAGGATTGACAGACAGTATTCATGG----------------
CGAGTC---------------------------------TCTCGTCATATTTCAAATGTG
CGAG-------------------TTCTTTCATGATTGTGTGATAGGTGGTGCATGGCCGT
TCTTAGTTCGTGGAGTGATCTGTCTGCTTAATTGCGTTTCAT----ATTTACGAA-TGTC
GCTTACGTGATTGCTGCAGACCTCG--TCTCCTC--TGGAG-GCGACGCG----------
-----TCTCTTCAACTCACTCGCACAT--TCTCTTGAACGCAACGAGCGTGACCGCAACC
TCTTGTTGTGTATACCAAGTGTGGCGCT-GGCTT----GCCAGC--TCGCACTCCAATGC
ACGTATTTTGGTCACATTGTCTCG-----------CGGCGCCTCGGC---GTTTGC----
-AGCAATGTCC--------AAATAAACTTGAGGG-ACCGCTGTAAC----AATTCTTTTA
AAC-CAGAGGAAGGTTGCGGCAA-TAACAGGTCT--GTGATGCCCTT----AGATGTCCC
GGGCTGCACACGT-----GCTACAAT-------GATC---AGTACAGTGAGCATCTTTGC
AAT--------------ACCAGCGTTTGGAGGCCTGGCCGCGCGTCACTTGTGGCG----
----------------CCGGCTTG-------CAGTCTCTACGTTGCCTTCCCAAGTCTGA
CAAGATTT---GGAAATCCATTGGAAGTTCTGATTCGATAT----CCCTATTGAGCATTT
TTTTACTACAGC--GGCGTCTAACTTCGTCCCTCGTCGGTTCGCCTGACTTGTGCGGCAC
TTGG----------------------------------------------CGTCTGCTAT
ATG---CAATTGTCAATTCATAGTGGGGACAGACGATTGTTAATTGTTCGTCTCGGTCTC
AACTAGGAATGCCTTGTACGGGTCTTTGGTTCACCAGACCACCCGGAATACGTCCCTGCC
CTTTGTACACACCGCCC-GTCGCTCTTACCGATGAACTTCTCTGTGAGTTTGAGGGACCG
TCAATTGTGTG------GCAACACACGA-------------------CGCTATGGAAACT
TAAACGAA--CAGTGTGATTTAAAG-----------------------------------
------------------------------------------------------------
----
>Hastigerina_pelagica|0723|00
------------------------------------------------------------
------------------------------------------------------------
------------------------------------------------------------
----------------------------------------------TTGTGCATGGCCGT
TCTTAGTTCGTGGAGTGATCTGTCTGCTTAATTGCGTTTCAT----ATTTACGAA-TGTC
GCTTACGTGATTGCTGCAGACCTCG--TCTCCTC--TGGAG-GCGACGCG----------
-----TCTCTTCAACTCACTCGCACAT--TCTCTTGAACGCAACGAGCGTGACCGCAACC
TCTTGTTGTGTATACCAAGTGTGGCGCT-GGCTT----GCCAGC--TCGCACTCCAATGC
ACGTATTTTGGTCACATTGTCTCG-----------CGGCGCCTCGGC---GTTTGC----
-AGCAATGTCC--------AAATAAACT--GAGG-ACCGC-TTAAC----A---------
------------------------------------------------------------
------------------------------------------------------------
------------------------------------------------------------
------------------------------------------------------------
------------------------------------------------------------
------------------------------------------------------------
------------------------------------------------------------
------------------------------------------------------------
------------------------------------------------------------
------------------------------------------------------------
------------------------------------------------------------
------------------------------------------------------------
------------------------------------------------------------
----
>Hastigerina_pelagica|0722|00
------------------------------------------------------------
------------------------------------------------------------
------------------------------------------------------------
--------------------------------------------CATGGTGCATGGCCGT
TCTTAGTTCGTGGAGTGATCTGTCTGCTTAATTGCGTTTCAT----ATTTACGAA-TGTC
GCTTACGTGATTGCTGCAGACCTCG--TTTTCTC--TGGAG-GCGACGCG----------
-----TCTCTTCAACTCACTCGCACAT--TCTCTTGAACGCAACGAGCGTGACCGCAACC
TCTTGTTGTGTATACCAAGTGTGGCGCT-GGCTT----GCCAGC--TCGCACTCCAATGC
ACGTATTTTGGTCACATTGTCTCG-----------CGGCGCCTCGGC---GTTTGC----
-AGCAATGTCC--------AAATAAACT--GAGG-ACCGC-G-AAC----A---------
------------------------------------------------------------
------------------------------------------------------------
------------------------------------------------------------
------------------------------------------------------------
------------------------------------------------------------
------------------------------------------------------------
------------------------------------------------------------
------------------------------------------------------------
------------------------------------------------------------
------------------------------------------------------------
------------------------------------------------------------
------------------------------------------------------------
------------------------------------------------------------
----
>Hastigerina_pelagica|0080|10
-------------------GTGG-AGCATGTGGCTTAATTTGACTCAACGCGGGAAATCT
TACCGGGTCCGGACACACTGAGGATTGACAGACAGTATTCATGC----------------
CGACTGAA-------------------------------TTTCGACATATTTCAAATGTG
CGAG-------------------TTCTTTCATGATTGTGTGATAGGTGGTGCATGGCCGT
TCTTAGTTCGTGGAGTGATCTGTCTGCTTAATTGCGTTTCAT----ATTTACGAA-TGTC
GCTTACGTGATTGCTGCAGACCTCG--TCTCTTTATTGAGT-GCGACGCG----------
-----TCTCTTCAACTCACTCGCACAT--TCTCTTGAACGCAACGAGCGTGACCGCAACC
TCTTGTTGTGTATACCAAGTGTGTCGTT--GCTT-----GCAAC--TCACACTCCAATGC
ACGTATTTTGGTCACATTGTCTCGG--CCGTCGCGCGCAGCCTCGGCTGTGTCGGCG--C
CAGCAATGTCC--------AAATAAACTTGAGGG-ACCGCTGTAAC----AATTCTTTTA
AAC-CAGAGGAAGGTTGCGGCAA-TAACAGGTCT--GTGATGCCCTT----AGATGTCCC
GGGCTGCACACGT-----GCTACAAT-------GATC---AGTACAGTGAGCATCTTTGC
AAT--------------ACCAGCGTTTGGAGGCCTGGCCAAG--TCACTTGTGAC-----
----------------TCGGCTTG-------CAGTCTCTACGTTGCCTTCCCAAGTCTGA
CAAGATTT---GGAAATCCATTGGAAGTCCTGAATCAAT------CCCTATTGAGCATTT
TTCT-CTACAGT--GGCGCCAGACTTCGTCCCATG-----TCGCCTGACTTGTGCGGCAC
TTGG----------------------------------------------CGTCTACTAT
ATG---CAATTGTCAATTCATAGTGGGGACAGACGATTGTTAATTGTTCGTCTCGGTCTC
AACTAGGAATGCCTTGTACGGGTCTTTGGTTCACCAGACCACCCGGAATACGTCCCTGCC
CTTTGTACACACCGCCC-GTCGCTCTTACCGATGAACTTCTCTGTGAGTTTGAGGGACCG
TCAATTGTGTG------GCAACACACGA-------------------CG-TATGGAAACT
TAAACGAA--CAGTGTGATTTAAAG-----------------------------------
------------------------------------------------------------
----
>Hastigerina_pelagica|0080|03
------------------------------------------------------------
------------------------------------------------------------
------------------------------------------------------------
------------------------------------------------------------
------------------------------------------------------------
------------------------------------------------------------
-------------------------------------------CGAGCGTGACCGCAACC
TCTTGTTGTGTATACCAAGTGTGTCGTT-------GCTTGCAAC--TCACACTCCAATGC
ACGTATTTTGGTCACATTGTCTCGG--CCGTCGCGCGCAGCCTCGGCTGTGTCGGCG--C
CAGCAATGTCC--------AAATAAACTTGAGGG-ACCGCTGTAAC----AATTCTTTTA
AAC-CAGAGGAAGGTTGCGGCAA-TAACAGGTCT--GTGATGCCCTT----AGATGTCCC
GGGCTGCACACGT-----GCTACAAT-------GATC---AGTACAGTGAGCATCTTTGC
AAT--------------ACCAGCGTTTGGAGGCCTGGCCAAG--TCACTTGTGAC-----
----------------TCGGCTTG-------CAGTCTCTACGTTGCCTTCCCAAGTCTGA
CAAGATTT---GGAAATCCATTGGAAGTCCTGAATCAAT------CCCTATTGAGCATTT
TTCT-CTACAGT--GGCGCCAGACTTCGTCCCATGTCGGTTCGCCTGACTTGTGCGGCAC
TTGG----------------------------------------------CGTCTACTAT
ATG---CAATTGTCAATTCATAGTGGGGACAGACGATTGTTAATTGTTCGTCTCGGTCTC
AACTAGGAATGCCTTGTACGGGTCTTTGGTTCACCAGACCACCCGGAATACGTCCCTGCC
CTTTGTACACACCGCCC-GTCGCTCTTACCGATGAACTTCTCTGTGAGTTTGAGGGACCG
TCAATTGTGTG------GCAACACACGA-------------------CGCTATGGAAACT
TAAACGAA--CAGTGTGATTTAAAG-----------------------------------
------------------------------------------------------------
----
>Hastigerina_pelagica|0080|16
-------------------GTGG-AGCATGTGGCTTAATTTGACTCAACGCGGGAAATCT
TACCGGGTCCGGACACACTGAGGATTGACAGACAGTATTCATGC----------------
CGACTGAA-------------------------------TTTCGACATATTTCAAATGTG
CGAG-------------------TTCTTTCATGATTGTGTGATAGGTGGTGCATGGCCGT
TCTTAGTTCGTGGAGTGATCTGTCTGCTTAATTGCGTTTCAT----ATTTACGAA-TGTC
GCTTACGTGATTGCTGCAGACCTCG--TCTCTTTATTGAGT-GCGACGCG----------
-----TCTCTTCAACTCACTCGCACAT--TCTCTTGAACGCAACGAGCGTGACCGCAACC
TCTTGTTGTGTATACCAAGTGTGTCGTT--GCTT-----GCAAC--TCACACTCCAATGC
ACGTATTTTGGTCACATTGTCTCGG--CCGTCGCGCGCAGCCTCGGCTGTGTCGGCG--C
CAGCAATGTCC--------AAATAAACTTGAGGG-ACCGCTGTAAC----AATTCTTTTA
AAC-CAGAGGAAGGTTGCGGCAA-TAACAGGTCT--GTGATGCCCTT----AGATGTCCC
GGGCTGCACACGT-----GCTACAAT-------GATC---AGTACAGTGAGCATCTTTGC
AAT--------------ACCAGCGTTTGGAGGCCTGGCCAAG--TCACTTGTGAC-----
----------------TCGGCTTG-------CAGTCTCTACGTTGCCTTCCCAAGTCTGA
CAAGATTT---GGAAATCCATTGGAAGTCCTGAATCAAT------CCCTATTGAGCATTT
TTCT-CTACAGT--GGCGCCAGACTTCGTCCCATGTCGGTTCGCCTGACTTGTGCGGCAC
TTGG----------------------------------------------CGTCTACTAT
ATG---CAATTGTCAATTCATAGTGGGGACAGACGATTGTTAATTGTTCGTCTCGGTCTC
AACTAGGAATGCCTTGTACGGGTCTTTGGTTCACCAGACCACCCGGAATACGTCCCTGCC
CTTTGTACACACCGCCC-GTCGCTCTTACCGATGAACTTCTCTGTGAGTTTGAGGGACCG
TCAATTGTGTG------GCAACACACGA-------------------CGCTATGGAAACT
TAAACGAA--CAGTGTGATTTAAAG-----------------------------------
------------------------------------------------------------
----
>Hastigerina_pelagica|0080|20
-------------------GTGG-AGCATGTGGCTTAATTTGACTCAACGCGGGAAATCT
TACCGGGTCCGGACACACTGAGGATTGACAGACAGTATTCATGC----------------
CGACTGAA-------------------------------TTTCGACATATTTCAAATGTG
CGAG-------------------TTCTTTCATGATTGTGTGATAGGTGGTGCATGGCCGT
TCTTAGTTCGTGGAGTGATCTGTCTGCTTAATTGCGTTTCAT----ATTTACGAA-TGTC
GCTTACGTGATTGCTGCAGACCTCG--TCTCTTTATTGAGT-GCGACGCG----------
-----TCTCTTCAACTCACTCGCACAT--TCTCTTGAACGCAACGAGCGTGACCGCAACC
TCTTGTTGTGTATACCAAGTGTGTCGTT--GCTT-----GCAAC--TCACACTCCAATGC
ACGTATTTTGGTCACATTGTCTCGG--CCGTCGCGCGCAGCCTCGGCTGTGTCGGCG--C
CAGCAATGTCC--------AAATAAACTTGAGGG-ACCGCTGTAAC----AATTCTTTTA
AAC-CAGAGGAAGGTTGCGGCAA-TAACAGGTCT--GTGATGCCCTT----AGATGTCCC
GGGCTGCACACGT-----GCTACAAT-------GATC---AGTACAGTGAGCATCTTTGC
AAT--------------ACCAGCGTTTGGAGGCCTGGCCAAG--TCACTTGTGAC-----
----------------TCGGCTTG-------CAGTCTCTACGTTGCCTTCCCAAGTCTGA
CAAGATTT---GGAAATCCATTGGAAGTCCTGAATCAAT------CCCTATTGAGCATTT
TTCT-CTACAGT--GGCGCCAGACTTCGTCCCATGTCGGTTCGCCTGACTTGTGCGGCAC
TTGG----------------------------------------------CGTCTACTAT
ATG---CAATTGTCAATTCATAGTGGGGACAGACGATTGTTAATTGTTCGTCTCGGTCTC
AACTAGGAATGCCTTGTACGGGTCTTTGGTTCACCAGACCACCCGGAATACGTCCCTGCC
CTTTGTACACACCGCCC-GTCGCTCTTACCGATGAACTTCTCTGTGAGTTTGAGGGACCG
TCAATTGTGTG------GCAACACACGA-------------------CGCTATGGAAACT
TAAACGAA--CAGTGTGATTTAAAG-----------------------------------
------------------------------------------------------------
----
>Hastigerina_pelagica|0842|01
--AAGGGCACCACAAGAACGTGG-AGCATGTGGCTTAATTTGACTCAACGCGGGAAATCT
TACCGGGTCCGGACACACTGAGGATTGACAGACAGTATTCATGC----------------
CGACTGAA-------------------------------TTTCGACATATTTCAAATGTG
CGAG-------------------TTCTTTCATGATTGTGTGATAGGTGGTGCATGGCCGT
TCTTAGTTCGTGGAGTGATCTGTCTGCTTAATTGCGTTTCAT----ATTTACGAA-TGTC
GCTTACGTGATTGCTGCAGACCTCG--TCTCTTTATTGAGT-GCGACGCG----------
-----TCTCTTCAACTCACTCGCACAT--TCTCTTGAACGCAACGAGCGTGACCGCAACC
TCTTGTTGTGTATACCAAGTGTGTCGCT-GGCTTTACTGCCAGC--TCGCACTCCAATGC
ACGTATTTTGGTCACATTGTCTCGG--CCGTCGCACGCAGCCTCGGCTGTGTCGGCG--C
CAGCAATGTCC--------AAATAAACTTGAGGG-ACCGCTGTAAC----AATTCTTTTA
AAC-CAGAGGAAGGTTGCGGCAA-TAACAGGTCT--GTGATGCCCTT----AGATGTCCC
GGGCTGCACACGT-----GCTACAAT-------GATC---AGTACAGTGAGCATCTTTGC
AAT--------------ACCAGCGTTTGGAGGCCTGGCCATG--TCACTTGTGAC-----
----------------TCGGCTTG-------CAGTCTCTACGTTGCCTTCCCAAGTCTGA
CAAGATTT---GGAAATCCATTGGAAGTCCTGAATCAAT------CCCTATTGAGCATTT
TTCT-CTACAGT--GGCGCCAGACTTCGTCCCATGTCGGTTCGCCTGACTTGTGCGGCAC
TTGG----------------------------------------------CGTCTACTAT
ATG---CAATTGTCAATTCATAGTGGGGACAGACGATTGTTAATTGTTCGTCTCGG----
------------------------------------------------------------
------------------------------------------------------------
------------------------------------------------------------
------------------------------------------------------------
------------------------------------------------------------
----
>Hastigerina_pelagica|0842|03
--AAGGGCACCACAAGAACGTGG-AGCATGTGGCTTAATTTGACTCAACGCGGGAAATCT
TACCGGGTCCGGACACACTGAGGATTGACAGACAGTATTCATGC----------------
CGACTGAA-------------------------------TTTCGACATATTTCAAATGTG
CGAG-------------------TTCTTTCATGATTGTGTGATAGGTGGTGCATGGCCGT
TCTTAGTTCGTGGAGTGATCTGTCTGCTTAATTGCGTTTCAT----ATTTACGAA-TGTC
GCTTACGTGATTGCTGCAGACCTCG--TCTCTTTATTGAGT-GCGACGCG----------
-----TCTCTTCAACTCACTCGCACAT--TCTCTTGAACGCAACGAGCGTGACCGCAACC
TCTTGTTGTGTATACCAAGTGTGTCGCT-GGCTTTACTGCCAGC--TCGCACTCCAATGC
ACGTATTTTGGTCACATTGTCTCGG--CCGTCGCACGCAGCCTCGGCTGTGTCGGCG--C
CAGCAATGTCC--------AAATAAACTTGAGGG-ACCGCTGTAAC----AATTCTTTTA
AAC-CAGAGGAAGGTTGCGGCAA-TAACAGGTCT--GTGATGCCCTT----AGATGTCCC
GGGCTGCACACGT-----GCTACAAT-------GATC---AGTACAGTGAGCATCTTTGC
AAT--------------ACCAGCGTTTGGAGGCCTGGCCATG--TCACTTGTGAC-----
----------------TCGGCTTG-------CAGTCTCTACGTTGCCTTCCCAAGTCTGA
CAAGATTT---GGAAATCCATTGGAAGTCCTGAATCAAT------CCCTATTGAGCATTT
TTCT-CTACAGT--GGCGCCAGACTTCGTCCCATGTCGGTTCGCCTGACTTGTGCGGCAC
TTGG----------------------------------------------CGTCTACTAT
ATG---CAATTGTCAATTCATAGTGGGGACAGA---------------------------
------------------------------------------------------------
------------------------------------------------------------
------------------------------------------------------------
------------------------------------------------------------
------------------------------------------------------------
----
>Hastigerina_pelagica|0842|04
------------------------------------------------------------
------------------------------------------------------------
------------------------------------------------------------
------------------------------------------------------------
------------------------------------------------------------
--------------------------------------------GACGCG----------
-----TCTCTTCAACTCACTCGCACAT--TCTCTTGAACGCAACGAGCGTGACCGCAACC
TCTTGTTGTGTATACCAAGTGTGTCGTT-------GCTTGCAAC--TCACACTCCAATGC
ACGTATTTTGGTCACATTGTCTCGG--CCGTCGCGCGCAGCCTCGGCTGTGTCGGCG--C
CAGCAATGTCC--------AAATAAACTTGAGGG-ACCGCTGTAAC----AATTCTTTTA
AAC-CAGAGGAAGGTTGCGGCAA-TAACAGGTCT--GTGATGCCCTT----AGATGTCCC
GGGCTGCACACGT-----GCTACAAT-------GATC---AGTACAGTGAGCATCTTTGC
AAT--------------ACCAGCGTTTGGAGGCCTGGCCAAG--TCACTTGTGAC-----
----------------TCGGCTTG-------CAGTCTCTACGTTGCCTTCCCAAGTCTGA
CAAGATTT---GGAAATCCATTGGAAGTCCTGAATCAAT------CCCTATTGAGCATTT
TTCT-CTACAGT--GGCGCCAGACTTCGTCCCATGTCGGTTCGCCTGACTTGTGCGGCAC
TTGG----------------------------------------------CGTCTACTAT
ATG---CAATTGTCAATTCATAGTGGGGACAGACGATTGTTAATTGTTCGTCTCGGTCTC
AACTAGGAATGCCTTGTACGGGTCTTTGGTTCACCAGACCACCCGGAATACGTCCCTGCC
CTTTGTACACACCGCCC-GTCGCTCTTACCGATGAACTTCTCTGTGAGTTTGAGGGACCG
TCAATTGTGTG------GCAACACACGA-------------------CGCTATGGAAACT
TAAACGAA--CAGTGTGATTTAAAGGAAAGAGAAGTCGTAACAAGGCATCAGGGTACCGA
GC----------------------------------------------------------
----
>Hastigerina_pelagica|0842|05
--AAGGGCACCACAAGAACGTGG-AGCATGTGGCTTAATTTGACTCAACGCGGGAAATCT
TACCGGGTCCGGACACACTGAGGATTGACAGACAGTATTCATGC----------------
CGACTGAA-------------------------------TTTCGACATATTTCAAATGTG
CGAG-------------------TTCTTTCATGATTGTGTGATAGGTGGTGCATGGCCGT
TCTTAGTTCGTGGAGTGATCTGTCTGCTTAATTGCGTTTCAT----ATTTACGAA-TGTC
GCTTACGTGATTGCTGCAGACCTCG--TCTCTTTATTGAGT-GCGACGCG----------
-----TCTCTTCAACTCACTCGCACAT--TCTCTTGAACGCAACGAGCGTGACCGCAACC
TCTTGTTGTGTATACCAAGTGTGTCGTT--GCTT----GC-AAC--TCACACTCCAATGC
ACGTATTTTGGTCACATTGTCTCGG--CCGTCGCGCGCAGCCTCGGCTGTGTCGGCG--C
CAGCAATGTCC--------AAATAAACTTGAGGG-ACCGCTGTAAC----AATTCTTTTA
AAC-CAGAGGAAGGTTGCGGCAA-TAACAGGTCT--GTGATGCCCTT----AGATGTCCC
GGGCTGCACACGT-----GCTACAAT-------GATC---AGTACAGTGAGCATCTTTGC
AAT--------------ACCAGCGTTTGGAGGCCTGGCCAAG--TCACTTGTGAC-----
----------------TCGGCTTG-------CAGTCTCTACGTTGCCTTCCCAAGTCTGA
CAAGATTT---GGAAATCCATTGGAAGTCCTGAATCAAT------CCCTATTGAGCATTT
TTCT-CTACAGT--GGCGCCAGACTTCGTCCCATGTCGGTTCGCCTGACTTGTGCGGCAC
TTGG----------------------------------------------CGTCTACTAT
ATG---CAATTGTCAATTCATAGTGGGGACAGACGATTGTTAATTGTTCGTCTCGGTCTC
AACTAGGAATGCCTTGTACGGGTCTTTG--------------------------------
------------------------------------------------------------
------------------------------------------------------------
------------------------------------------------------------
------------------------------------------------------------
----
>Hastigerina_pelagica|0842|06
------------------------------------------------------------
------------------------------------------------------------
------------------------------------------------------------
------------------------------------------------------------
------------------------TGCTTAAT-GCGTTTCAT----ATTTACGAA-TGTC
GCTTACGTGATTGCTGCAGACCTCGTCTCT--TTATTGAGT-GAGACGCG----------
-----TCTCTTCAACTCACTCGCACAT--TCTCTTGAACGCAACGAGCGTGACCGCAACC
TCTTGTTGTGTATACCAAGTGTGTCGCTTGGCTTTACTGCCAGC--TCGCACTCCAATGC
ACGTATTTTGGTCACATTGTCTCGG--CCGTCGCGCGCAGCCTCGGCTGTGTCGGCG--C
CAGCAATGTCC--------AAATAAACTTGAGGG-ACCGCTGTAAC----AATTCTTTTA
AAC-CAGAGGAAGGTTGCGGCAA-TAACAGGTCT--GTGATGCCCTT----AGATGTCCC
GGGCTGCACACGT-----GCTACAAT-------GATC---AGTACAGTGAGCATCTTTGC
AAT--------------ACCAGCGTTTGGAGGCCTGGCCAAG--TCACTTGTGAC-----
----------------TCGGCTTG-------CAGTCTCTACGTTGCCTTCCCAAGTCTGA
CAAGATTT---GGAAATCCATTGGAAGTCCTGAATCAAT------CCCTATTGAGCATTT
TTCT-CTACAGT--GGCGCCAGACTTCGTCCCATGTCGGTTCGCCTGACTTGTGCGGCAC
TTGG----------------------------------------------CGTCTACTAT
ATG---CAATTGTCAATTCATAGTGGGGACAGACGATTGTTAATTGTTCGTCTCGGTCTC
AACTAGGAATGCCTTGTACGGGTCTTTGGTTCACCAGACCACCCGGAATACGTCCCTGCC
CTTTGTACACACCGCCC-GTCGCTCTTACCGATGAACTTCTCTGTGAGTTTGAGGGACCG
TCAATTGTGTG------GCAACACACGA-------------------CGCTATGGAAACT
TAAACGAA--CAGTGTGATTTAAAGGAAAGAGAAGTCGTAACAAGGCATCAGGGTACCGA
GCTCGA------------------------------------------------------
----
>Hastigerina_pelagica|0843|00
------------------------------------------------------------
------------------------------------------------------------
------------------------------------------------------------
----------------------------------------------TGGTGCATGGCCGT
TCTTAGTTCGTGGAGTGATCTGTCTGCTTAATTGCGTTTCAT----ATTTACGAA-TGTC
GCTTACGTGATTGCTGCAGACCTCG--TCTCTTTATTGAGT-GCGACGCG----------
-----TCTCTTCAACTCACTCGCACAT--TCTCTTGAACGCAACGAGCGTGACCGCAACC
TCTTGTTGTGTATACCAAGTGTGTCGTT-G-CTT----GC-AAC--TCACACTCCAATGC
ACGTATTTTGGTCACATTGTCTCGG--CCGTCGCGCGCAGCCTCGGCTGTGTCGGCG--C
CAGCAATGTCC--------AAATAAACT--GAGG-ACCGC-GTAAC----A---------
------------------------------------------------------------
------------------------------------------------------------
------------------------------------------------------------
------------------------------------------------------------
------------------------------------------------------------
------------------------------------------------------------
------------------------------------------------------------
------------------------------------------------------------
------------------------------------------------------------
------------------------------------------------------------
------------------------------------------------------------
------------------------------------------------------------
------------------------------------------------------------
----
>Hastigerina_pelagica|0091|02
------------------------------------------------------------
---CGGGTCCGGACACACTGAGGATTGACAGACAGTATTCATGC----------------
CGATTGAA-------------------------------TTTCGACATATTTCAAATGTG
CGAG-------------------TTCTTTCATGATTGTGTGATAGGTGGTGCATGGCCGT
TCTTAGTTCGTGGAGTTATCTGTCTGCTTAATTGCGTTTCAT----ATTTACGAA-TGTC
GCTTACGTGATTGCTGCAGACCTCGCGTCTCTTTATTGAGTTGCGACGCG----------
-----TCTCTTCAACTCACTCGCACAT--TCTCTTGAACGCAACGAGCGTGACCGCAACC
TCTTGTTGTGTATACCAAGTGTGTCGTT-G-CTT----GC-AAC--TCACACTCCAATGC
ACGTATTTTGGTCACATTGTCTCGGTGCCGTCGCGCGCAGCCTCGGCTGTGTCGGCGTGC
CAGCAATGTCC--------AAATAAACTTGAGGG-ACCGCTGTAAC----AATTCTTTTA
AAC-CAGAGGAAGGTTGCGGCAA-TAACAGGTCT--GTGATGCCCTT----AGATGTCCC
GGGCTGCACACGT-----GCTACAAT-------GATC---AGTACAGTGAGCATCTTTGC
AAT--------------ACCAGCGTTTGGAGGCCTGGCCAAG--TCACTTGTGAC-----
----------------TTCGGCTT-------GCAGTCTCTACGTTGCCTTCCCAAGTCTG
ACAAGATT---TGGAAATCCATTGGAAGTCCTGAATCAA------TCCCTATTGAGCATT
TTTC-TCTACAG--TGGCGCCAGACTTCGTCCCATGTCGGTTCGCCTGACTTGTGCGGCA
CTTG----------------------------------------------GCGTCTAC--
------------------------------------------------------------
------------------------------------------------------------
------------------------------------------------------------
------------------------------------------------------------
------------------------------------------------------------
------------------------------------------------------------
----
>Hastigerina_pelagica|0080|41
-------------------GTGG-AGCATGTGGCTTAATTTGACTCAACGCGGGAAATCT
TACCGGGTCCGGACACACTGAGGATTGACAGACAGTATTCATGC----------------
CGACTGAA-------------------------------TTTCGACATATTTCAAATGTG
CGAG-------------------TTCTTTCATGATTGTGTGATAGGTGGTGCATGGCCGT
TCTTAGTTCGTGGAGTGATCTGTCTGCTTAATTGCGTTTCAT----ATTTACGAA-TGTC
GCTTACGTGATTGCTGCAGACCTCGTCTCTCTTTATTGAGT-GCGACGCG----------
-----TCTCTTCAACTCACTCGCACAT--TCTCTTGAACGCAACGAGCGTGACCGCAACC
TCTTGTTGTGTATACCAAGTGTGTCGTT-------GCTTGCAAC--TCACACTCCAATGC
ACGTATTTTGGTCACATTGTCTCGG--CCGTCGCGCGCAGCCTCGGCTGTGTCGGCG--C
CAGCAATGTCC--------AAATAAACTTGAGGG-ACCGCTGTAAC----AATTCTTTTA
AAC-CAGAGGAAGGTTGTGGCAA-TAACAGGTCT--GTGATGCCCTT----AGATGTCCC
GGGCTGCACACGT-----GCTACAAT-------GATC---AGTACAGTGAGCATCTTTGC
AAT--------------ACCAGCGTTTGGAGGCCTGGCCAAG--TCACTTGTGAC-----
----------------TCGGCTTG-------CAGTCTCTACGTTGCCTTCCCAAGTCTGA
CAAGATTT---GGAAATCCATTGGAAGTCCTGAATCAAT------CCCTATTGAGCATTT
TTCT-CTACAGT--GGCGCCAGACTTCGTCCCATGTCGGTTCGCCTGACTTGTGCGGCAC
TTGG----------------------------------------------CGTCTACTAT
ATG---CAATTGTCAATTCATAGTGGGGACAGACGATTGTTAATTGTTCGTCTCGGTCTC
AACTAGGAATGCCTTGTACGGGTCTTTGGTTCACCAGACCACCCGGAATACGTCCCTGCC
CTTTGTACACACCGCCC-GTCGCTCTTACCGATGAACTTCTCTGTGAGTTTGAGGGACCG
TCAATTGTGTG------GCAACACACGA-------------------CGCTATGGAAACT
TAAACGAA--CAGTGTGATTTAAAG-----------------------------------
------------------------------------------------------------
----
>Hastigerina_pelagica|0080|08
-------------------GCGG-AGCATGTGGCTTAATTTGACTCAACGCGGGAAATCT
TACCGGGTCCGGACACACTGAGGATTGACAGACAGTATTCATGC----------------
CGACTGAA-------------------------------TTTCGACATATTTCAAATGTG
CGAG-------------------TTCTTTCATGATTGTGTGATAGGTGGTGCATGGCCGT
TCTTAGTTCGTGGAGTGATCTGTCTGCTTAATTGCGTTTCAT----ATTTACGAA-TGTC
GCTTACGTGATTGCTGCAGACCTCGTCTCTCTTTATTGAGT-GCGACGCG----------
-----TCTCTTCAACTCACTCGCACAT--TCTCTTGAACGCAACGAGCGTGACCGCAACC
TCTTGTTGTGTATACCAAGTGTGTCGTT--GCTT-----GCAAC--TCACACTCCAATGC
ACGTATTTTGGTCACATTGTCTCGG--CCGTCGCGCGCAGCCTCGGCTGTGTCGGCG--C
CAGCAATGTCC--------AAATAAACTTGAGGG-ACCGCTGTAAC----AATTCTTTTA
AAC-CAGAGGAAGGTTGCGGCAA-TAACAGGTCT--GTGATGCCCTT----AGATGTCCC
GGGCTGCACACGT-----GCTACAAT-------GATC---AGTACAGTGAGCATCTTTGC
AAT--------------ACCAGCGTTTGGAGGCCTGGCCAAG--TCACTTGTGAC-----
----------------TCGGCTTG-------CAGTCTCTACGTTGCCTTCCCAAGTCTGA
CAAGATTT---GGAAATCCATTGGAAGTCCTGAATCAAT------CCCTATTGAGCATTT
TTCT-CTACAGT--GGCGCCAGACTTCGTCCCATGTCGGTTCGCCTGACTTGTGCGGCAC
TTGG----------------------------------------------CGTCTACTAT
ATG---CAATTGTCAATTCATAGTGGGGACAGACGATTGTTAATTGTTCGTCTCGGTCTC
AACTAGGAATGCCTTGTACGGGTCTTTGGTTCACCAGACCACCCGGAATACGTCCCTGCC
CTTTGTACACACCGCCC-GTCGCTCTTACCGATGAACTTCTCTGTGAGTTTGAGGGACCG
TCAATTGTGTG------GCAACACACGA-------------------CGCTATGGAAACT
TAAACGAA--CAGTGTGATTTAAAG-----------------------------------
------------------------------------------------------------
----
>Hastigerina_pelagica|1611|01
--AAGGGCACCACAAGAACGCGG-AGCATGTGGCTTAATTTGACTCAACGCGGGAAATCT
TACCGGGTCCGGACACACTGAGGATTGACAGACAGTATTCATGC----------------
CGACTGAA-------------------------------TTTCGACATATTTCAAATGTG
CGAG-------------------TTCTTTCATGATTGTGTG-TAGGTGGTGCATGGCCGT
TCTTAGTTCGTGGAGTGATCTGTCTGCTTAATTGCGTTTCAT----ATTTACGAA-TGTC
GCTTACGTGATTGCTGCAGACCTCG--TCTCTTTATTGAGT-GCGACGCG----------
-----TCTCTTCAACTCACTCGCACAT--TCTCTTGAACGCAACGAGCGTGACCGCAACC
TCTTGTTGTGTATACCAAGTGTGTCGCTTGGCTTTACTGCCAGC--TCGCACTCCAATGC
ACGTATTTTGGTCACATTGTCTCGGT-CCGTCGCGCGCAGCCTCGGCTGTGTCGGCG--C
CAGCAATGTCC--------AAATAAACTTGAGGG-ACCGCTGTAAC----AATTCTTTTA
AAC-CAGAGGAAGGTTGCGGCAA-TAACAGGTCT--GTGATGCCCTT----AGATGTCCC
GGGCTGCACACGT-----GCTACAAT-------GATC---AGTACAGTGAGCATCTTTGC
AAT--------------ACCAGCGTTTGGAGGCCTGGCCAAG--TCACTTGTGAC-----
----------------TCGGCTTG-------CAGTCTCTACGTTGCCTTCCCAAGTCTGA
CAAGATTT---GGAAATCCATTGGAAGTCCTGAATCAAT------CCCTATTGAGCATTT
TTCT-CTACAGT--GGCGCCAGACTTCGTCCCATGTCGGTTCGCCTGACTTTGTGCGGCA
CTTG----------------------------------------------CGTCTACTAT
ATG---CAATTGTCAATTCATAGTGGGGACAGACGATTGTTAATTGTTCGTCTCGGTCTC
AAC---------------------------------------------------------
------------------------------------------------------------
------------------------------------------------------------
------------------------------------------------------------
------------------------------------------------------------
----
>Hastigerina_pelagica|1611|04
------------------------------------------------------------
------------------------------------------------------------
------------------------------------------------------------
------------------------------------------------------------
---------------------------TAAAT-GCGTTTCAT----ATTTACGAAATGTC
GCTTACGTGATTGCTGCAGACCTCGTCTCT--TTATTGAGT-GCGACGCG----------
-----TCTCTTCAACTCACTCGCACAT--TCTCTTGAACGCAACGAGCGTGACCGCAACC
TCTTGTTGTGTATACCAAGTGTGTCGCT-GGCTTTACTGCCAGC--TCGCACTCCAATGC
ACGTATTTTGGTCACATTGTCTCGG--CCGTCGCGCGCAGCCTCGGCTGTGTCGGCG--C
CAGCAATGTCC--------AAATAAACTTGAGGG-ACCGCTGTAAC----AATTCTTTTA
AAC-CAGAGGAAGGTTGCGGCAA-TAACAGGTCT--GTGATGCCCTT----AGATGTCCC
GGGCTGCACACGT-----GCTACAAT-------GATC---AGTACAGTGAGCATCTTTGC
AAT--------------ACCAGCGTTTGGAGGCCTGGCCAAG--TCACTTGTGAC-----
----------------TCGGCTTG-------CAGTCTCTACGTTGCCTTCCCAAGTCTGA
CAAGATTT---GGAAATCCATTGGAAGTCCTGAATCAAT------CCCTATTGAGCATTT
TTCT-CTACAGT--GGCGCCAGACTTCGTCCCATGTCGGTTCGCCTGACTTGTGCGGCAC
TTGG----------------------------------------------CGTCTACTAT
ATG---CAATTGTCAATTCATAGTGGGGACAGACGATTGTTAATTGTTCGTCTCGGTCTC
AACTAGGAATGCCTTGTACGGGTCTTTGGTTCACCAGACCACCCGGAATACGTCCCTGCC
CTTTGTACACACCGCCC-GTCGCTCTTACCGATGAACTTCTCTGTGAGTTTGAGGGACCG
TCAATTGTGTG------GCAACACACGA-------------------CGCTATGGAAACT
TAAACGAA--CAGTGTGATTTAAAGGAAAGAGAAGTCGTAACAAGGCATCAGGGTACCGA
GCTCGA------------------------------------------------------
----
>Hastigerina_pelagica|1611|08
------------------------------------------------------------
------------------------------------------------------------
------------------------------------------------------------
------------------------------------------------------------
----------------------TCTGCTTAAT-TGCGTTCAT----ATT-ACGAA-AGTC
GCTTACGTGATTGCTGCAGACCTCGTCTCT--TTAT-GAGT-GCGACGCG----------
-----TCTCTTCAACTCACTCGCACAT--TCTCTTGAACGCAACGAGCGTGACCGCAACC
TCTTGTTGTGTATACCAAGTGTGTCGCT-GGCTTTACTGCCAGC--TCGCACTCCAATGC
ACGTATTTTGGTCACATTGTCTCGG--CCGTCGCGCGCAGCCTCGGCTGTGTCGGCG--C
CAGCAATGTCC--------AAATAAACTTGAGGG-ACCGCTGTAAC----AATTCTTTTA
AAC-CAGAGGAAGGTTGCGGCAA-TAACAGGTCT--GTGATGCCCTT----AGATGTCCC
GGGCTGCACACGT-----GCTACAAT-------GATC---AGTACAGTGAGCATCTTTGC
AAT--------------ACCAGCGTTTGGAGGCCTGGCCAAG--TCACTTGTGAC-----
----------------TCGGCTTG-------CAGTCTCTACGTTGCCTTCCCAAGTCTGA
CAAGATTT---GGAAATCCATTGGAAGTCCTGAATCAAT------CCCTATTGAGCATTT
TTCT-CTACAGT--GGCGCCAGACTTCGTCCCATGTCGGTTCGCCTGACTTGTGCGGCAC
TTGG----------------------------------------------CGTCTACTAT
ATG---CAATTGTCAATTCATAGTGGGGACAGACGATTGTTAATTGTTCGTCTCGGTCTC
AACTAGGAATGCCTTGTACGGGTCTTTGGTTCACCAGACCACCCGGAATACGTCCCTGCC
CTTTGTACACACCGCCC-GTCGCTCTTACCGATGAACTTCTCTGTGAGTTTGAGGGACCG
TCAATTGTGTG------GCAACACACGA-------------------CGCTATGGAAACT
TAAACGAA--CAGTGTGATTTAAAGGAAAGAGAAGTCGTAACAAGGCATCAGGGTACCGA
GCTCGA------------------------------------------------------
----
>Pulleniatina_obliquiloculata|225066|DQ407271
AAGGGCACCACAAGAACGCGTGG-AGCATGTGGCTTAATTTGACTCAACGCGGGAAATCT
TACCGGGTCCGGACACACTGAGGATTGACAGGCAATATCTAT-----TAAAAG--AATTG
TTATTA---------------------TAA------------CAATCTCTTATTTAATAG
TGTT-------------------AAATATGCTAGTCCTTTCATGATTATGTGATAGGTGG
TGCATGGCCGTTCTTAGTTCGTGGAGTGATCTGTCTGCTTAATTGCGTTTCACTAAGGGC
CCATAAATTCAAGGTA-TGTTAGCT-ATTGTTTCCCTATTGACCCCTTAT----------
-----------A-TCTTATAAGC-GCG--TGTCT----TTATGGGTTTAAACATTGCGCA
TGCTGTTGGGTCCTGAAAGCAACGAACGTGACCGCAACGTCTTG--TTGCCTTTATCT--
----TGT-TATATCTATTAATTTTA------TTAATAGAATA----------ACTA---A
CAGAGGCTAA---------TCTAAAACTAGACGG-ACCGCTGTTT-------CTTTCTTA
AAC-CAGAGGAAGGTTGCGGCAA-TAACAGGTCT--GTGATGCCCTT----AGATGTTCC
GGGCTGCACACGT-----GCTACAAT-------GATC---AGTACAGTGAGCATCTCAAT
TTA---TATACACCGTATTTAGCGCTAAGATA-TGATTATTGGCTCTTTTAGGGTC----
--------------TTTTAATTGTA-TT-TCTTATGCGCGCGGTAA-AGCCTGCTTCGAG
AGTAAGTG---GGTAATCCATTGGAAGTAATGATTTCTCT--TTTATATA----GCACAC
CTATA-TACGGC--ATTCATTCCCGGGATGACT-AGTTTCGTCTTTTTTGTGCGAATGTA
ATGTA-----------------------------------------TTTCTTATCCGTAT
GTG---CGATTGTCAATTCATGGTGGGGACAGACCATTGTTAATTGTTGGTCTCGGTCTT
AACTAGGAATGCCTTGTACGGGTCTTTGGTTCAACAAACCACCCGGAATACGTCCCTGCC
CTTTGTACACACCGCCC-GTCGCTCTTACCGATGAACTTCTTTGTGAGTCTAAGGGACTG
GG---TTAATA------GCTATTT-----------TTATAGTTATATACCTATGGAAACT
TATACGAA--CAATGTGGTTTAAAGGAAAGAGAAGTCGTAACAAGGCATCA---------
------------------------------------------------------------
----
>Pulleniatina_obliquiloculata|225066|DQ407270
AAGGGCACCACAAGAACGCGTGG-AGCATGTGGCTTAATTTGACTCAACGCGGGAAATCT
TACCGGGTCCGGACACACTGAGGATTGACAGGCAATATCTAT-----TAAAAG--AAT-A
TTATTT---------------------TAA------------TA-TCTCTT-TTTAATAG
TGTT-------------------AAATATGCTAGTCCTTTCATGATTATGTGATAGGTGG
TGCATGGCCGTTCTTAGTTCGTGGAGTGATCTGTCTGCTTAATTGCGTTTCACTAAGGGC
CCATAAATTCAAGGTA-TGTTAGCT-ATTGTTTCCCTATTGACCCCTTAT----------
-----------ATTCTTATAAGC-GCG--TGTCT----TTATGGGTTTAAACATTGCGCA
TGCTGTTGGGTCCTGAAAGCAACGAACGTGACCGCAACGTCTTG--TTGCCTTTATCT--
----TGT-TATATCTATTA-TTTAT------TTAATAGAATA----------ACTA---A
CAGAGGCTAA---------TCTAAAACTAGACGG-ACCGCTGTTT-------CTTTCTTA
AAC-CAGAGGAAGGTTGCGGCAA-TAACAGGTCT--GTGATGCCCTT----AGATGTTCC
GGGCTGCACACGT-----GCTACAAT-------GATC---AGTACAGTGAGCATCTCAAT
TTA---TATACACCGTATTTAGCGCTAAGATA-TGATTATTGGCTCTTT-AGGGTC----
--------------TTTTAATTGTA-TT-TCTTATGCGCGCGGTAA-AGCCTGCTTCGAG
AGTAAGTG---GGTAATCCATTGGAAGTAATGATTTCTCT--TTTATATA----GCACAC
CTATA-TACGGC--ATTCATTCCCGGGATGACT-AGTTTCGTCTTTTTTGTGCGAATGTA
ATGTA-----------------------------------------TTTCTTATCCGTAT
GTG---CGATTGTCAATTCATGGTGGGGACAGACCATTGTTAATTGTTGGTCTCGGTCTT
AACTAGGAATGCCTTGTACGGGTCTTTGGTTCAACAAACCACCCGGAATACGTCCCTGCC
CTTTGTACACACCGCCC-GTCGCTCTTACCGATGAACTTCTTTGTGAGTCTAAGGGACTG
GG---TTAATA------GCTATTT-----------TTATAGTTATATACCTATGGAAACT
TATACGAA--CAATGTGGTTTAAAGGAAAGAGAAGTCGTAACAAGGCATCA---------
------------------------------------------------------------
----
>Globigerina_sp._Okinawa_trough_2006|375012|DQ407269
------------------CGTGGTAGTATGTGGCTTAATTTGACTCAACGCGGAAAAGCT
TATCTGGTCCGGACACAGTGAGGATTGACAGACG-GTCT-TATTG--------------G
TGGACTCT-----------------------------AAGACG----TCATGGTAAAGTT
GAAG-------------------TTCTTTCATGATCTTGTGGCAGGTGGTGCATGGCCGT
TCTTAGTTCGTGTAGTGATACGTCTGCCTAATCGCGTCACGAT-----AACCTATTTCTC
GACAATCCAAAGATCTTCGTGC-AGTAT-----CTATTGGTACGATGCTC----------
--------ACGTTAGTAGGCTAGAGAT--TTGAACAGTACGCAACGGAC--------GCG
ATCGTAATCTCTTGTTAAGTGGCCATCCTGTGAGCCC---------CTGATTTAATGGCA
GGCGGTATCATCTCAGCCA----------CATTTCCTCTGGT-----------AGTAGTG
GGCCAGAT------------TTAAAACTCGAGAA-ACATCTGTGAC---TTTCTTTCTTT
ACG-CAGAGGAAGGTTATGGCAA-TAACAGGTCT--GTGATGCCCTC----AGATGTCCA
GAGCTGCACACGT-----ACTACAGT-------GATC---GACTCACTAAGTGTCGTGTT
T-T---------CTCCAAATAACGTATACAGTGGACTTGGTGTCGGGTGC-TGGCCTCT-
--------------GGTCATGTGCTT-TGATTACTGT-CACTTTAAACACTGGTCGTTAG
ACTC---G---TGCAAGCAATTCAGAGCAACGAATTGCA---------------AACACT
CTTTGGGCACTG--TTTA-CTCCCGTTTACAGAGGAGAGAT-AGACTAACCACC------
------------TATTCTCGACTCG-------------CCCG------------------
---CC-CATCTTTCAATTCTTGGTGGGGACAGTAGGTTGTTAACTTTCTTACTCGGTCCT
AACCAGGAATGCCTCGTACAGGT---TGGTTCACCATACCACCTGGAATTAGTCCCTGCC
CTTTGTACACACCGCCC-GTCGCTTTTACCAATGAACTACTTTGCGAGAGTGTGGGACCT
A--TTGAG---CTTTCAAGTACA----G--------GGAACCCATTCGACCAACGGAGTT
TAAAGGAAAGAGAAGTCGTAACAAGGCATCG-----------------------------
------------------------------------------------------------
----
>Neogloboquadrina_pachyderma|125957|EF447104
----GCACCACAAGAACGCGTGG-AGCATGTGGCTTAATTTGACTCAACGCGGGAAATCT
TACCGGGTCCGGACACACTGAGGATTGACAGGCAATATCTCA-TGTTTCATTA--ACC--
GTTATT------AACGTA---TCG-GTTATTTCC----TTAACATCGAGTGTTAAATATG
CTAG-------------------TCCTTTCATGATTATGTGATAGGTGGTGCATGGCCGT
TCTTAGTTCGTGGAGTGATCTGTCTGCTTAATTGCGTTTCACTAAGGGCCCATAAATTCA
AGGTATGTTAGCTATC-GCCGCTCT-ATGGACCCCTTAACCT--C---------------
--------GGTTAA---GCGCGC-GTC--TTTATTTAAAGAGTTT--AAGGCATTGCGCA
TGCTGTTGGGCTCTGAAAGCAACGAACGTGACCGCAACGTCTTG--TTGCCTTAATTA--
---AGTCGTGTTTAAATGGTATTTG-----ATTACAATTTAA----------CCGCT-TA
CCGAGGCTA----------TTTAAAACTAGACGG-ACCGCTGTTTC------TTTTCTTA
AAC-CAGAGGAAGGTTGCGGCAA-TAACAGGTCT--GT----------------------
------------------------------------------------------------
------------------------------------------------------------
------------------------------------------------------------
------------------------------------------------------------
------------------------------------------------------------
------------------------------------------------------------
------------------------------------------------------------
------------------------------------------------------------
------------------------------------------------------------
------------------------------------------------------------
------------------------------------------------------------
------------------------------------------------------------
----
>Neogloboquadrina_pachyderma|125957|EF447103
----GCACCACAAGAACGCGTGG-AGCATGTGGCTTAATTTGACTCAACGCGGGAAATCT
TACCGGGTCCGGACACACTGAGGATTGACAGGCAATATCTCA-TGTTTAAT-A--ACC--
GTTATT------AACGTA---TCGTGTTATTTAA----T--ACATCGAGTGTTAAATATG
CTAG-------------------TCCTTTCATGATTATGTGATAGGTGGTGCATGGCCGT
TCTTAGTTCGTGGAGTGATCTGTCTGCTTAATTGCGTTTCACTAAGGGCCCATAAATTCA
AGGTATGTTAGCTATCTGTCGCTCT-ATGGACCCCTTAACCGAGTTAAA-----------
-----TCGAGTTAA---GCGCGC-GTC--TTTATTTAAAGAGTTT--AAGACATTGCGCA
TGCTGTTGGGCTCTGAAAGCAACGAACGTGACCGCAACGTCTTG--TTGCCTTAATAA--
---AGTTGTGTT--AATAGCAATA--------------TTAA----------CCGCT-TA
CAAAGGCTA----------TTTAAAACTAGACGG-ACCGCTGTTTC------TTTTCTTA
AAC-CAGAGGAAGGTTGCGGCAA-TAACAGGTCT--GTGATGCCCTT----AGATGTTCC
GGGCTGCACACGT-----GCTACAAT-------GATC---AGTACAGTGAGCATCTCAAT
ATA---AT-ACACCGTCTTTAGCGCTTAGACGCGATTATCGGCTTACTTTTTATTA----
----AGGAGGTCTGTTTAATCGATGTTTT-CTAATGTGCGCGGTAA-AGCCTGCTTCGAG
AGTAAGCG---GGTAATCCATTGGAAGTAATGATTTCTCTA-----TATCTAGTGCACAA
CTATG-CACGGC--ACTCATTCCCGAGACGGCT-AGTTTCGTCTTTTA-GTGTGAAT---
-GTGGTG---------------------------------------TTATTCAAACGTGC
GTG---CAATTGTCAATTCATGGTGGGGACAGACCATTGTTAACTGTTGGTCTCGGTCTT
AACTAGGAATGCCTTGTACGGGTCTTTGGTTCAACAAACCACCCGGAATACGTCCCTGCC
CTTTGTACACACCGCCC-GTCGCTCTTACCGATGGACTTTTTTGTGAGTCTAAGGGACTG
GGTTAAACCGC------TCGTTTA---------TTCGGATGGCAGTA-CCTATGGAAACT
TATGCGAA--CAAAGTGGTCTAAAGGAAAGAGAAGTCGTAAC------------------
------------------------------------------------------------
----
>Neogloboquadrina_pachyderma|125957|EF447102
----GCACCACAAGAACGCGTGG-AGCATGTGGCTTAATTTGACTCAACGCGGGAAATCT
TACCGGGTCCGGACACACTGAGGATTGACAGGTAATATCTCA-TGGTTATT-A--ACCCG
GTTATT------TGTTTAAT------CAGTTA-T----TAAGCATCGAGTGTTAAATATG
CTAG-------------------TCCTTTCATGATTATGTGATAGGTGGTGCATGGCCGT
TCTTAGTTCGTGGAGTGATCTGTCTGCTTAATTGCGTTTCACTAAGGGCCCATAAATTCA
AGGTATGTTAGCTATC-GTCGCTCT-ATGGACCCCTTATTCACTGCTT-----TAATTAG
T----TTTGTTTAA---GCGCGC-GTC--TTTAATTAACGAGTTTA-AG-ACATTGCGCA
TGCTGTTGGGCTCTGAAAGCAACGAACGTGACCGCAACGTCTTG--TTGCCTTAACAC--
---AGTTGGCTTTAAATACGA-------AATTCGTATTTAAA----------CCGCT-TA
CAGAGGCTA----------TTTAAAACTAGACGG-ACCGCTGTTTC------TTTTCTTA
AAC-CAGAGGAAGGTTGCGGCAA-TAACAGGTCT--GTGATGCCCTT----AGATGTTCC
GGGCTGCACACGT-----GCTACAAT-------GATC---AGTACAGTGAGCATCTCAAT
ATA---AT-ACACCGTCTTTAGCGCTTAGACGCGATTAATGGATTGCTTTTTATTA----
-----AGCGAGTCGTTTAATCGATGTTTT-TTAATGTGCGCGGTAA-AGCCTGCTTCGAG
AGTAAGCG---GGTAATCCATTGGAAGTAATGATTTCTCTA-----TATCTAGTGCACAA
CTATG-CACGGC--ACTCATTCCCGAGACGGCT-AGTTTCGTCTTTTA-GTGTGAAT---
-GTAGTG---------------------------------------TTATTCAAACGTGC
GTG---CAATTGTCAATTCATGGTGGGGACAGACCATTGTTAACTGTTGGTCTCGGTCTT
AACTAGGAATGCCTTGTACGGGTCTTTGGTTCAACAAACCACCCGGAATACGTCCCTGCC
CTTTGTACACACCGCCC-GTCGCTCTTACCGATGGACTTTTTTGTGAGTCTAAGGGACTG
GGTTAAACCAC------TCGCTTAATTTA-TTAAGCGGATGGCAGTA-CCTATGGAAACT
TATGCGAA--CAAAGTGGTCTAAAGGAAAGAGAAGTCGTAAC------------------
------------------------------------------------------------
----
>Globorotalia_truncatulinoides|69029|AY359167
-AGGGCACCACAAGAACGCGTGG-AGCATGTGGCTTAATTTGACTCAACGCGGGGAATCT
TACCGGGTCCGGACACACTGAGGATTGACAGACGGTTATTGACTTATACTCGC---TTAA
TAGCTTTA-----------AGCTGTTAAGTGTT------TAACACCTTTACACAAAGATG
CTAG-------------------TCCTTTCATGATCGTTTGATAGGTGGTGCATGGCCGT
TCTTAGTTCGTGGAGTGATCTGTCTGCCTAATTGCGTTTCACTAAGGTCCCATTC-----
-TTCATACGTATGAATAGCGTCTTA-----------------------------------
-------------------ACTCACTT--TTACCGCTACCTATTTGTAGTAAGCGCT-CA
TACTATTGGGACCGGAATGCAACGAGCGCGACTGCACCACCTAA--TTGCCCCTTATC--
-------TACCATTAATTACTTTAT---------TAACCGCCCT------GTACGGGCAC
CGGGGCCTTACC----TTTACTGAAACTAGCTGG-ACCGCTGCTT--------TCCTTTA
AGC-CAGAGGAAGGTTGCGGCAA-TAACAGGTCT--GTGATGCCCTC----AGATGTTCC
GGGCCGCACACGT-----GCTACAAT-------GATC---AGCACCAAAGAGGTATTACC
TAT-----CTTCTTATACCTTAACCCAATATGTTAAACTTATTGCGTAAGGGTA-TGTCT
TAACGAC---TTATCCGCTTTAGCGCTTTAAGATTATTGGACGGTTGTGCCTGCCTCGAG
AGAGTGTA-----CAGGGCAGCAAGAGTAATGATTCCTTCGTTTTTACTACTAATACCGC
GCTTGGTAACAT--ATT-ACACTCGATTAAGTAGGGTCTTTGCTTTTAATAGCAATTGCT
ATCCTCACCCTTAGGCTCTAAGGATATTACTATCTCT--AAGGTCTACAGGGAGGTGTAT
ATGGCGCACTTACTTATTCACGGTGGGGACAGACCATTGTTAACTGTTGGTCTCGGTCTC
AACTAGGAATGCCTCGTACGGGTT---GGTTCACCAAACCACCCGGAATATGTCCCTGCC
CTTTGTACACACCGCCC-GTCGCTCTTATCGATGAACTCACTTGTGAGGCTGAGGGACTG
CGTCT------------ATT-ATA------CCCGTGTAATCCTAATATCTTACATACATT
TCGCTAAAAGCGATTTTGCTCTAAGGATTTACACGACCTTACGCACAAACTTATTCGACC
AAGTGGGTTTAAGGAAAGAGAAGTCGTAACAAGGCATCA---------------------
----
>Globorotalia_truncatulinoides|69029|AY359166
AAGGGCACCACAAGAACGCGTGG-AGCATGTGGCTTAATTTGACTCAACGCGGGGAATCT
TACCGGGTCCGGACACACTGAGGATTGACAGACGGTTATTGACTTATACTCGC---TTAA
TGGCTTTAAGCTCGCTTTAAGCTGTTAAACGTT------TAACACCTTTACACAAAGATG
CTAG-------------------TCCTTTCATGATCGTTTGATAGGTGGTGCATGGCCGT
TCTTAGTTCGTGGAGTGATCTGTCTGCCTAATTGCGTTTCACTAAGGTCCCATTC-----
-TTCATACGTATGAATAGCGTCTTA-----------------------------------
-------------------ACTCACTT--TTACCGCTACCTATTTGTAGTAAGCGCT-CA
TACTATTGGGACCGGAATGCAACGAGCGCGACTGCACCACCTAA--TTGCCCCTTATC--
-------TACCATTAATTACTTTAT---------TAACCGCCCT------GTACGGGCAC
CGGGGCCTTACC----TTTACTGAAACTAGCTGG-ACCGCTGCTT--------TCCTTTA
AGC-CAGAGGAAGGTTGCGGCAA-TAACAGGTCT--GTGATGCCCTC----AGATGTTCC
GGGCCGCACACGT-----GCTACAAT-------GATC---AGCAC--AAAGAGTATTACC
TAT-----CTTCTTATACCT-AACCCAATATGTTAAACTTATTGCGTAAGGATATTGTCT
TAACGACGACTTATCCGCTTTAGCGCTTTAAGATTATTGGACGGTTATGCCTGCCTCGAG
AGAGTGTA-----CAGGGCAGCAAGAGTAATGATTCCCTCGTTTTTACTACTAATACCGC
GCTTGGTAACAT--ATT-ACACTCGATTAAGTAGGGTCTTTGCTTCTAATAGCAATTGCT
ATCCTCACCCTTAGGCTCTAAGGATATTACTATCTCT--AAGGTCTACAGGGAGGTGTAT
ATGGCGCACTTACTTATTCACGGTGGGGACAGACCATTGTTAACTGTTGGTCTCGGTCTC
AACTAGGAATGCCTCGTACGGGTT---GGTTCACCAAACCACCCGGAATATGTCCCTGCC
CTTTGTACACACCGCCC-GTCGCTCTTATCGATGAACTCACTTGTGAGGCTGAGGGACTG
CGTCT------------ATTTATA------CCCATGTAATCCTAATATCTCACATACATT
TCGCTAAAGGCGATTTTGCTTTAAGGATTTACACGACCTTACGCACAAACTTATTCGACC
GAGTGGGTTTAAAGGAAAGAGAAGTCGTAACAAGGCATCG--------------------
----
>Neogloboquadrina_pachyderma|125957|AY973272
AAGGGCACCACAAGAACGCGTGG-AGCATGTGGCTTAATTTGACTCAACGCGGGAAATCT
TACCGGGTCCGGACACACTGAGGATTGACAGGCAATATCTCA-TGTTTAAT-A--ACC--
GTTATT------AACGTA---TCGTGTTATTTAA----T--ACATCGAGTGTTAAATATG
CTAG-------------------TCCTTTCATGATTATGTGATAGGTGGTGCATGGCCGT
TCTTAGTTCGTGGAGTGATCTGTCTGCTTAATTGCGTTTCACTAAGGGCCCATAAATTCA
AGGTATGTTAGCTATC-GTCGCTCT-ATGGACCCCTTAACCGAGTTAAA-----------
-----TCGAGTTAA---GCGCGC-GTC--TTTATTTAAAGAGTTT--AAGACAATGCGCA
TGCTGTTGGGCTCTGAAAGCAACGAACGTGACCGCAACGTCTTG--TTGCCTTAATAA--
---AGTTGTGTT--AATAGCAATA--------------TTAA----------CCGCT-TA
CAGAGGCTA----------TTTAAAACTAGACGG-ACCGCTGTTTC------TTTTCTTA
AAC-CAGAGGAAGGTTGCGGCAA-TAACAGGTCT--GTGATGCCCTT----AGATGTTCC
GGGCTGCACACGT-----GCTACAAT-------GATC---AGTACAGTGAGCATCTCAAT
ATA---AT-ACACCGTCTTTAGCGCTTAGACGCGATTATCGGCTTACTTTTTATTA----
----AGGAGGTCTGTTTAATCGATGTTTT-CTAATGTGCGCGGTAA-AGCCTGCTTCGAG
AGTAAGCG---GGTAATCCATTGGAAGTAATGATTTCTCTA-----TATCTAGTGCACAA
CTATG-CACGGC--ACTCATTCCCGAGACGGCT-AGTTTCGTCTTTTA-GTGTGAATT--
-GTAGTG---------------------------------------TTATTCAAACGTGC
GTG---CAATTGTCAATTCATGGTGGGGACAGACCATTGTTAACTGTTGGTCTCGGTCTT
AACTAGGAATGCCTTGTACGGGTCTTTGGTTCAACAAACCACCCGGAATACGTCCCTGCC
CTTTGTACACACCGCCC-GTCGCTCTTACCGATGGACTTTTTTGTGAGTCTAAGGGACTG
GGTTAAACCGC------TCGTTTA---------TTCGGATGGCAGTA-CCTATGGAAACT
TATGCGAA--CAAAGTGGTCTAAAGGAAAGAGAAGTCGTAACAAGGCAACAGTAGGTGAA
CCTGCAGAAGGATCA---------------------------------------------
----
>Neogloboquadrina_pachyderma|125957|AY305332
----GCACCACAAGAACGCGTGG-AGCATGTGGCTTAATTTGACTCAACGCGGGAAATCT
TACCGGGTCCGGACACACTGAGGATTGACAGGCAATATCTCA-TGGTTATT-A--ACC-G
GTTATT------TATTTAAC------CGGTTAAT----TAAGCATCGAGTGTTAAATATG
CTAG-------------------TCCTTTCATGATTATGTGATAGGTGGTGCATGGCCGT
TCTTAGTTCGTGGAGTGATCTGTCTGCTTAATTGCGTTTCACTAAGGGCCCATAAATTCA
AGGTATGTTWGCTATC-GTCGCTCT-ATGGACCCCTTAW--TCAAGCT-------ATTAG
-----TTTGTTTAA---GCGCGC-GTC--TTTATTTAAAGAGTTTA-AG-ACACTGCGCA
TGCTGTTGGGCTCTGAAAGCAACGAACGTGACCGCAACGTCTTG--TTGCCTTAATAA--
---AGTTGGCTTTAAATACGA-------AATTCGTATTTAAA----------CCGCT-TA
CAGAGGCTA----------TTTAAAACTAGACGG-ACCGCTGTTTC------TTTTCTTA
AAC-CAGAGGAAGGTTGCGGCAA-TAACAGGTCT--GTGATGCCCTT----AGATGTTCC
GGGCTGCACACGT-----GCTACAAT-------GATC---AGTACAGTGAGCATCTCAAT
ATA---AT-ACACCGTCTTTAGCGCTTAGACGCGATTAATGGATTGCTTTTTATTA----
-----AGCGAGTCGTTTAATCGATGTTTT-CTAATGTGCGCGGTAA-AGCCTGCTTCGAG
AGTAAGCG---GGTAATCCATTGGAAGTAATGATTTCTCTA-----TATCTAGTGCACAA
CTATG-CACGGC--CTATATTCCCGAGACGGCT-AGTTTCGTCTTTTA-GTGTGAAT---
-GTAGTG---------------------------------------TTATTCAAACGTGC
GTG---CAATTGTCAATTCATGGTGGGGACAGACCATTGTTAACTGTTGGTCTCGGTCTT
AACTAGGAATGCCTTGTACGGGTCTTTGGTTCAACAAACCACCCGGAATACGTCCCTGCC
CTTTGTACACACCGCCC-GTCGCTCTTACCGATGGACTTTTTTGTGAGTCTAAGGGACTG
GGTTAAACCAC------TCGTTTA-TTTA-TTAAGCGGATGGCAGTA-CCTATGGAAACT
TATGCGAA--CAAAGTGGTCTAAAGGAAAGAGAAGTCGTAAC------------------
------------------------------------------------------------
----
>Neogloboquadrina_pachyderma|125957|AY305331
----GCACCACAAGAACGCGTGG-AGCATGTGGCTTAATTTGACTCAACGCGGGAAATCT
TACCGGGTCCGGACACACTGAGGATTGACAGGCAATATCTCA-TGGTTATT-A--ACC-G
GTTATT------TATTTAAT------CGGTTA-T----TAAGCATCGAGTGTTAAATATG
CTAG-------------------TCCTTTCATGATTATGTGATAGGTGGTGCATGGCCGT
TCTTAGTTCGTGGAGTGATCTGTCTGCTTAATTGCGTTTCACTAAGGGCCCATAAATTCA
AGGTATGTTAGCTATC-GTCGCTCT-ATGGACCCCTTATACTCGATTTCGCTTTAATTAG
CGTTATTTGTTTAA---GCGCGC-GTC--TTTATTTAATGAGTTTA-AG-ACACTGCGCA
TGCTGTTGGGCTCTGAAAGCAACGAACGTGACCGCAACGTCTTG--TTGCCTTAATAA--
---AGTTGGCTTTWAATACAATTYCCCGAATTCGTATTTAAA----------CCGCT-TA
CAGAGGCTA----------TTTAAAACTAGACGG-ACCGCTGTTTC------TTTTCTTA
AAC-CAGAGGAAGGTTGCGGCAA-TAACAGGTCT--GTGATGCCCTT----AGATGTTCC
GGGCTGCACACGT-----GCTACAAT-------GATC---AGTACAGTGAGCATCTCAAT
ATA---AT-ACACCGTCTTTAGCGCTTAGACGCGATTAATGGATCGTTTTTTATTA----
-----AGCGAGTCGTTTAATCGATGTTTT-CTAATGTGCGCGGTAA-AGCCTGCTTCGAG
AGTAAGCG---GGTAATCCATTGGAAGTAATGATTTCTCTA-----TATCTAGTGCACAA
CTATG-CACGGC--ACTCATTCCCGAGACGGCT-AGTTTCGTCTTTTA-GTGTGAAT---
-GTAGTG---------------------------------------TTATTCAAACGTGC
GTG---CAATTGTCAATTCATGGTGGGGACAGACCATTGTTAACTGTTGGTCTCGGTCTT
AACTAGGAATGCCTTGTACGGGTCTTTGGTTCAACAAACCACCCGGAATACGTCCCTGCC
CTTTGTACACACCGCCC-GTCGCTCTTACCGATGGACTTTTTTGTGAGTCTAAGGGACTG
GGTTAAACCAC------TCGTTTA-TTTA-ATAAGCGGATGGCAGTA-CCTATGGAAACT
TATGCGAA--CAAAGTGGTCTAAAGGAAAGAGAAGTCGTAAC------------------
------------------------------------------------------------
----
>Neogloboquadrina_pachyderma|125957|AY305330
----GCACCACAAGAACGCGTGG-AGCATGTGGCTTAATTTGACTCAACGCGGGAAATCT
TACCGGGTCCGGACACACTGAGGATTGACAGGCAATATCTCA-TGGTTATT-A--ACCGG
TTAATGGTTATTTATTTAATAGCCATCGGTTA-T----TAAGCATCGAGTGTTAAATATG
CTAG-------------------TCCTTTCATGATTATGTGATAGGTGGTGCATGGCCGT
TCTTAGTTCGTGGAGTGATCTGTCTGCTTAATTGCGTTTCACTAAGGGCCCATAAATTCA
AGGTATGTTAGCTATC-GTCGCTCT-ATGGACCCCTTATTCACTGCTT-----TAATTAG
-----TCTGTTTAA---GCGCGC-GTC--TTTATTTAAWGAGTTTA-AG-ACACTGCGCA
TGCTGTTGGGCTCTGAAAGCAACGAACGTGACCGCAACGTCTTG--TTGCCTTAATAA--
---AGTTGGCTTTAAATACGAATTC--GTATTCGTATTTAAA----------CCGCT-TA
CAGAGGCTA----------TTTAAAACTAGACGG-ACCGCTGTTTC------TTTTCTTA
AAC-CAGAGGAAGGTTGCGGCAA-TAACAGGTCT--GTGATGCCCTT----AGATGTTCC
GGGCTGCACACGT-----GCTACAAT-------GATC---AGTACAGTGAGCATCTCAAT
ATA---AT-ATACCGTCTTTAGCGCTTAGACGCGATTAATGGATCGTTTTTTATTA----
-----AGCGAGTCGTTTAATCGATGTTTT-CTAATGTGCGCGGTAA-AGCCTGCTTCGAG
AGTAAGCG---GGTAATCCATTGGAAGTAATGATTTCTCTA-----TATCTAGTGCACAA
CTATG-CACGGC--ACTCATTCCCGAGACGGCT-AGTTTCGTCTTTTA-GTGTGAAT---
-GTAGTG---------------------------------------TTATTCAAACGTGC
GTG---CAATTGTCAATTCATGGTGGGGACAGACCATTGTTAACTGTTGGTCTCGGTCTT
AACTAGGAATGCCTTGTACGGGTCTTTGGTTCAACAAACCACCCGGAATACGTCCCTGCC
CTTTGTACACACCGCCC-GTCGCTCTTACCGATGGACTTTTTTGTGAGTCTAAGGGACTG
GGTTAAACCAC------TCGTTTA--TT-------CGGATGGCAGTA-CCTATGGAAACT
TATGCGAA--CAAAGTGGTCTAAAGGAAAGAGAAGTCGTAAC------------------
------------------------------------------------------------
----
>Neogloboquadrina_pachyderma|125957|AY305329
----GCACCACAAGAACGCGTGG-AGCATGTGGCTTAATTTGACTCAACGCGGGAAATCT
TACCGGGTCCGGACACACTGAGGATTGACAGGCAATATCTCA-TGTTTCATTA--ACC--
GTTATT------AACGTA---TCG-GTTATTTCC----TTAACATCGAGTGTTAAATATG
CTAG-------------------TCCTTTCATGATTATGTGATAGGTGGTGCATGGCCGT
TCTTAGTTCGTGGAGTGATCTGTCTGCTTAATTGCGTTTCACTAAGGGCCCATAAATTCA
AGGTATGTTAGCTATC-GCCGCTCT-ATGGACCCCTTAACTTAAC---------------
--------GGTTAA---GCGCGC-GTC--TTTATTTAAAGAGTTT--AAGGCATTGCGCA
TGCTGTTGGGCTCTGAAAGCAACGAACGTGACCGCAACGTCTTG--TTGCCTTAATTA--
---AGTCGTGTTTAAATGGTATTTG-----ATTACAATTTAA----------CCGCT-TA
CCGAGGCTA----------TTTAAAACTAGACGG-ACCGCTGTTTC------TTTTCTTA
AAC-CAGAGGAAGGTTGCGGCAA-TAACAGGTCT--GTGATGCCCTT----AGATGTTCC
GGGCTGCACACGT-----GCTACAAT-------GATC---AGTACAGTGAGCATCTCAAT
ATA---AT-ACACCGTCTTTAGCGCTTAGACGCGGTTATTGGCTTACTTTTTTTTATT--
AACGAGTGAGTTTAATTAACCGATGATTT-CTAATGTGCGCGGTAA-AGCCTGCTTCGAG
AGTAAGCG---GGTAATCCATTGGAAGTAATGATTTCTCTA-----TATCTAGTGCACAA
CTATG-TACGGC--ATTCATTCCCGAGACGGCT-AGTTCCGTCTTTTA-GTGCGAAT---
-GTAGTG---------------------------------------TTATTCAAACGTAC
GTG---CAATTGTCAATTCATGGTGGGGACAGACCATTGTTAACTGTTGGTCTCGGTCTT
AACTAGGAATGCCTTGTACGGGTCTTTGGTTCAACAAACCACCCGGAATACGTCCCTGCC
CTTTGTACACACCGCCC-GTCGCTCTTACCGATGGACTTTTTTGTGAGTCTAAGGGACTG
GGTTAAACCAC------TCGTTTA---------TTCGGATGGCAGTAACCTATGGAAACT
TATGCGAA--CAAAGTGGTCTAAAGGAAAGAGAAGTCGTAAC------------------
------------------------------------------------------------
----
>Globigerina_bulloides|69025|AY241713
------GCACCACAAGAGCGTGG-AGTATGTGGCTTAATTTGACTCAACGCGGAAAAGCT
TATCTGGTCCGGACACAGTGAGGATTGACAGACAGTTAGACAGAA--------------G
TGAGGTTT-----------------------------TGGTAA---CAATTGAGAGAGTT
GAAG-------------------TTCTTTCATGATCTTGTGAGAGGTGGTGCATGGCCGT
TCTTAGTTCGTGTAGTGATATGTCTGCCTAATCGCGTCACGAT-----AACCTATTGGTC
GACAACCCAATTATCACAACTGCAGCATAACTCCCCTTGGGTGGGCGAGG----------
--------CTCTGTGTAGGATAGACCT--CTGAACAGTACGCAACGAAC--------GCG
ATCGTAATCCCTTGTTGAGTGGCCATCCTGTAAGCTGC--------TGGATTAGGAACCC
AGTGGTATTATCTCAGCCA----------CAGATTTTCTGGT-----------TGTAGTG
GGCCAGTT------------TTGAAACTCGGGGA-ACATCTGTGAC---TTTCTTTCTTA
ACG-CAGAGGAAGGTTATGGCAA-TAACAGGTCT--GTGATGCCCTT----AGATGTCCA
GGGCTGCACACGT-----ACTACATT-------GATC---AACTCAGTAGGCGTCGTGTT
AGT---------TCTCCAATAACGTATCTAGTGGACTTGGTGTCGGGTGTGTGGCCTCT-
--------------GGTCATGCGCTT-TGATTACTGT-CACTTTAAACACTGGTCGTTAG
ACTC---G---TGCAATCCAATAGAAGAGGTGAAT--AA---------------GTTTCC
CAAAGTACCGTG--TTTAGCTCCCGTGTTCGTAGAGACCCCTCGCAT-TGCCAG------
------------TCGATGTGGGTCC-------------TTTG------------------
---TG-CTTTTTTCAAATCTTAGTGGGGACAGACATCTGTTAACTTTTTGTCTCGGTCCC
AACCAGGAATGCCTCGTACAGGT---TGGTTCACCATACCACCTGGAATTAGTCCCTGCC
CTTTGTACACACCGCCC-GTCGCTTTTACCAATGAACTTCTTTGCGAGAGTGAGAGACTT
A----------AAGATAATCGCG--------------GAACTCACTCGACCGACGGGATT
TAAAGGAAAAAGAAGTCGTAAC--------------------------------------
------------------------------------------------------------
----
>Globigerina_bulloides|69025|AY241712
------GCACCACAAGAGCGTGG-AGTATGTGGCTTAATTTGACTCAACGCGGAAAAGCT
TATCTGGTCCGGACGCAGTGAGGATTGACAGACAGTTT--CAGGA--------------G
TG-GTTCT-----------------------------TGGTAAA--CAATTGAGAGAGTT
GAAG-------------------TTCTTTCATGATCTTGTGAGAGGTGGTGCATGGCCGT
TCTTAGTTCGTGTAGTGATATGTCTGCCTAATCGCGTCACGAT-----AACCTATTGGTC
GACAACCCAATTATCACAACTGCAGCATAACTCCCCTTGGGTGGGCGAGG----------
--------CTCTGTGTAGGATAGACCT--CTGAACAGTACGCAACGAAC--------GCG
ATCGTAATCCCTTGTTGAGTGGCCATCCTGTAAGCTGC--------TGGATTAGGAACCC
AGTGGTATTATCTCAGCCA----------CAGATTTTCTGGT-----------TGTAATG
GGCCAGTT------------TTGAAACTCGGGGA-ACATCTGTGAC---TTTCTTTCTTA
ACG-CAGAGGAAGGTTATGGCAA-TAACAGGTCT--GTGATGCCCTT----AGATGTCCA
GGGCTGCACACGT-----ACTACATT-------GATC---AACTCAGTAGGCGTCGTGTT
--T---------TCTCCAATAACGTATCTAGTGGACTTGGTGTCGGGTGCGTGGCCTC--
--------------GGTCGTGTACTT-TGATTACTGT-CACTTTAAACACTGGTCGTTAG
ACTC---G---TGCAATCCAATAGAAGAGGTGACT--AA---------------GTTTCC
CA--GTACCGTG--TTCGCCTCCCGTGTCAGTAG-GGCCCCTCGCATATACCAG------
------------TCGAAGTGGGCCC-------------TTTG------------------
---TG-CTTTTTTCAAATCTTAGTGGGGACAGACATCTGTTAACTTTTTGTCTCGGTCCC
AACCAGGAATGCCTCGTACAGGT---TGGTTCACCATACCACCTGGAATTAGTCCCTGCC
CTTTGTACACACCGCCC-GTCGCTTTTACCAATGAACTTCTTTGCGAGCGTGAGAGACTA
A----------AA---TATCGCG--------------GAACTCACTCGACCGACGGGACT
TAAAGGAAAAAGAAGTCGTAAC--------------------------------------
------------------------------------------------------------
----
>Neogloboquadrina_pachyderma|125957|AY241711
----GCACCACAAGAACGCGTGG-AGCATGTGGCTTAATTTGACTCAACGCGGGAAATCT
TACCAGGTCCGGACACACTGAGGATTGACAGGAAGTATCGTCTTTTGAAATCT--TTAAG
CACATGTCGTTTCTA--ATGACAT--CTTTTAGA----TGAATGATTCGTG-TAAATATG
CTAG-------------------TTCTTTCATGATTATGTGATAGGTGGTGCATGGCCGT
TCTTAGTTCGTGGAGTGATCTGTCTGCTTAATTGCGTTTCACTATGGCCCCAAAGTT---
-AGCAAGTTATCCAATCATGACCTTCGTCGACCCCTCACCTTTGA---------------
-----------------GTGCGC-GTC--CTAGCTTAGAGTACATGGTGTAAATGGACTT
GTTTTGGGTACCCAGAAAGCAACGAACGTGACCGCAACGTCTTG--TTGTCTCTCTTTT-
GACAGTTATGGGTTATCCCAGTCATGTGTTTATGCTTTTATGTG-TAAATACGTACGACA
CAGAGACTAGA--------TACCAAACTAGGCGT-ACCGCTGTATC----A-TTTCTTTA
AAC-CAGAGGAAGGTTGCGGCAA-TAACAGGTCT--GTGATGCCCTT----AGATGTTCT
GGGCTGCACACGT-----GCTACAA-------TGATC---AGCACAGTAAGCATCTCAAT
TTTT--ACAACACCGTTAACACACGTAGTGAGCCGCTTGAAATCTCATCTGCATATGC-A
TATTTCGGTATGGATTGCAATGTGAGTTATCTAATGCGCGCGGTTA-TGCCTGTACCGAG
AGGTGACGTCGGGTAACCATTCTCTAATGCTGACCTATTTT---TCTGAAATATGCACAA
CTCTAATATGAC--ATTCATTCCCGGGAGGACT-AGTTGCCTCTTT---GTGTGAGTGCA
ATGCAAACATGT----CGGC----------------------GTAAGACTTCATTCATAT
GTG---CCCCTGTCAATTCGTGGTGGGGACAGACCATTGCTAATTGTTGGTCTCGCTTAT
AACTAGGAATGCCTTGTACCGGTCTTTGGTTCATCAAACCACCGGGAATACGTCCCTGCC
CTTTGTACACACCGCCC-GTCGCTCTTACCGATGAACTCGTTTGTGAGTTTTAAGGACTG
GATTAAGCTAT------ATGCGTA-----------------------ACCTATGGAAATT
CATGCGAA--TGAACTGGTTTAAAGGAAAGAGAAGTCGTAAC------------------
------------------------------------------------------------
----
>Turborotalita_quinqueloba|125971|AY241710
------GCACCACAAGAGCGTGG-AGTATGTGGCTTAATTCGACTCAACGCGCAACAATT
TACTTGGTCCGAACGCTTTGAGGATTGACAGTTATTGTATAGTTCTGATATGGGTGGTAT
TTGTAGTCAACGTGT-----------------------AGGTAGTTGTATATTAAATATG
AAAG-------------------TTCTTTTATGATTATGTGATAGGTGGTGCATGGCCGT
CCTTAATTCGTGGAGTGATTTGTCTGCTTAATTGCGCATTGCAAATTGTAATTGATCTTT
TACCAGTCTCGTTCTGATTTTTGTTGTGAATATTGTAGAATATTGTTGTCGTCGAGTCAT
TATTGCCACTACGTCTGGTCCTTTGGG--CAGAATAGTGTTTTATATTTTGTCTTG-CAA
CACAAAATTCTTCACAATATTGTAGCCG-TACTTCATTGTATGCG-CTATTCATGT--AT
ATGTGACACATTTGTGGTTCAAGACCAGTTCGGCTGCTTGTACACATATACA-CTCGACA
TGATCATTCAGGC----TGCTAGAGACCTTG-TGTCTTGCCCCAAA-----GGTTGATTA
ACACCGTGAGTGCAACGAGTGAGATTGCAAGCCTTTGTTATGTAGTGAACAACATATACC
TACTACTACTACTACTACTTTGTAGTAATGTAGGATTCCAACTACACA--GAATAACCAT
T----AAGGTGAAATGAACTCAGGCGACTGCTATACTTT-AAGATGGTGGAAG-TTGT--
------------------------------------------------------------
------------------------------------------------------------
------------------------------------------------------------
------------------------------------------------------------
------------------------------------------------------------
------------------------------------------------------------
------------------------------------------------------------
------------------------------------------------------------
------------------------------------------------------------
------------------------------------------------------------
----
>Pulleniatina_obliquiloculata|225066|AY241709
----GCACCACAAGAACGCGTGG-AGCATGTGGCTTAATTTGACTCAACGCGGGAAATCT
TACCGGGTCCGGACACACTGAGGATTGACAGGCAATATCTAT-----TAAAAG--AATTG
TTATTA---------------------TAA------------CATTCTCTT-TTTAATAG
TGTT-------------------AAATATGCTAGTCCTTTCATGATTATGTGATAGGTGG
TGCATGGCCGTTCTTAGTTCGTGGAGTGATCTGTCTGCTTAATTGCGTTTCACTAAGGGC
CCATAAATTCAAGGTA-TGTTAGCT-ATTGTTTCCCTATTGACCCCTTAT----------
-------------TCTTATAAGC-GCG--TGTCT----TTATGGGTTTAAACATTGCGCA
TGCTGTTGGGTCCTGAAAGCAACGAACGTGACCGCAACGTCTTG--TTGCCTTTATCT--
----TGT-TATATCTATTA--TTTA------ATAATAGAATA----------ACTA---A
CAGAGGCTAA---------TCTAAAACTAGACGG-ACCGCTGTTT-------CTTTCTTA
AAC-CAGAGGAAGGTTGCGGCAA-TAACAGGTCT--GTGATGCCCTT----AGATGTTCC
GGGCTGCACACGT-----GCTACAAT-------GATC---AGTACAGTGAGCATCTCAAT
TTA---TATACACCGTATTTAGCGCTAAGATA-TGATTATTGGCTCTTTTAGGGTC----
--------------TTTTAATTGTA-TT-TCTTATGCGCGCGGTAA-AGCCTGCTTCGAG
AGTAAGTG---GGTAATCCATTGGAAGTAATGATTTCTCT--TTTATATA----GCACAC
CTATA-TACGGC--ATTCATCCCCGGGATGACT-AGTTTCGTCTTTTTTGTGCGAATGTA
ATGTA-----------------------------------------TTTCTTATCCGTAT
GTG---CGATTGTCAATTCATGGTGGGGACAGACCATTGTTAATTGTTGGTCTCGGTCTT
AACTAGGAATGCCTTGTACGGGTCTTTGGTTCAACAAACCACCCGGAATACGTCCCTGCC
CTTTGTACACACCGCCC-GTCGCTCTTACCGATGAACTTCTTTGTGAGTCTAAGGGACTG
GG---TTAATA------GCTATTT-----------TTATAGTTATATACCTATGGAAACT
TATACGAA--CAATGTGGTTTAAAGGAAAGAGAAGTCGTAAC------------------
------------------------------------------------------------
----
>Neogloboquadrina_dutertrei|51039|AY241708
----GCACCACAAGAACGCGTGG-AGCATGTGGCTTAATTTGACTCAACGCGGGAAATCT
TACCGGGTCCGGACACACTGAGGATTGACAGGCAATATCTAAATCGTTTATAA--T----
TCTATT---------ATAA--------TACGC----------TATTTAGTGTTAAATATG
CTAG-------------------TCCTTTCATGATTATGTGATAGGTGGTGCATGGCCGT
TCTTAGTTCGTGGAGTGATCTGTCTGCTTAATTGCGTTTCACTAAGGGCCCATAAATTCA
AGGTATGTTAGCTATC-GTTTCTCA-ATTGACCCCTTATTTCTAA---------------
-----------TAA---GCGCGT-GTC--TTTT-----AGAGTTT---AAACATTGCGCA
TGCTGTTGGGTCCTGAAAGCAACGAACGTGACCGCAACGTCTTA--TTGCCTTTATCT--
---TGTTATATTCTAATTTAATTAG--------------GAA----------TAACT-AA
CAGAGGCTAA---------TTTAAAATTAGACGG-ACCGCTGTA-C------TTTTCTTA
AAC-CAGAGGAAGGTTGC------------------------------------------
------------------------------------------------------------
------------------------------------------------------------
------------------------------------------------------------
------------------------------------------------------------
------------------------------------------------------------
------------------------------------------------------------
------------------------------------------------------------
------------------------------------------------------------
------------------------------------------------------------
------------------------------------------------------------
------------------------------------------------------------
------------------------------------------------------------
----
>Neogloboquadrina_dutertrei|51039|AY241707
----GCACCACAAGAACGCGTGG-AGCATGTGGCTTAATTTGACTCAACGCGGGAAATCT
TACCGGGTCCGGACACACTGAGGATTGACAGGCAATATCTAAATCGTTTATAA--T----
TCTATT---------ATAA--------TACG-----------TATTTAGTGTTAAATATG
CTAG-------------------TCCTTTCATGATTATGTGATAGGTGGTGCATGGCCGT
TCTTAGTTCGTGGAGTGATCTGTCTGCTTAATTGCGTTTCACTAAGGGCCCATAAATTCA
AGGTATGTTAGCTATC-GTTTCTCA-ATTGACCCCTTGTCTTCGA---------------
-----------TAA---GCGCGT-GTC--TTTT-----AGAGTTT---AAACATTGCGCA
TGCTGTTGGGTCCTGAAAGCAACGAACGTGACCGCAACGTCTTA--TTGCCTTTATCT--
---TGTTATATTCTAATTTAATTAG--------------GAA----------TAACT-AA
CAGAGGCTAA---------TTTAAAATTAGACGG-ACCGCTGTA-C------TTTTCTTA
AAC-CAGAGGAAGGTTGCGGCAA-TAACAGGTCT--GTGATGCCCTT----AGATGTTCC
GGGCTGCACACGT-----GCTACAAT-------GATC---AGTACAGTGAGCATCTCAAT
ATT---AT-ACACCGTATTAAGCGCTTAGTTGCGATTATTGGCTCATTATTGGGTC----
----------------TTTTAATTGTATTTCTAATGCGCGCGGTAA-AGCCTGCTTCGAG
AGTAAGTG---GGTAATCCATTGGAAGTAATGATTTCTCCT-----TTTTAATAGCACAC
CTATA-TACGGC--ATTCATTCCCGGGACGACT-AGTTTCGTCTTTTT-TTGTGCGAATG
TAATGTA---------------------------------------TTCTTTATCCGTAT
GTG---CGATTGTCAATTCATGGTGGGGACAGACCATTGTTAATTGTTGGTCTCGGTCTT
AACTAGGAATGCCTTGTACGGGTCTTTGGTTCAACAAACCACCCGGAATACGTCCCTGCC
CTTTGTACACACCGCCC-GTCGCTCTTACCGATGAACTTCTTTGTGAGTCTAAGGGACTG
GGTTAATCTGT------AATTCTA------------TTATGGATATA-CCTATGGAAACT
TATACGAA--CAATGTGGTTTAAAGGAAAGAGAAGTCGTAAC------------------
------------------------------------------------------------
----
>Neogloboquadrina_pachyderma|125957|AY453138
AAGGGCACCACAAGAACGCGTGG-AGCATGTGGCCTAATTTGACTCAACGCGGGAAATCT
TACCGGGTCCGGACACACTGAGGATTGACAGGCAATATCTCA-TGTTTAAT-A--ACC--
GTTATT------AACATAATATCGCGTTATTTAA----T--ACATCGAGTGTTAAATATG
CTAG-------------------TCCTTTCATGATTATGTGATAGGTGGAGCATGGCCGT
TCTTAGTTCGTGGAGTGATCTGTCTGCTTAATTGCGTTTCACTAAGGGCCCATAAATTCA
AGGTATGTTAGCTAT-CGTCGCTCT-ATGGACCCCTTAACCGAGCTAAA-----------
-----TTGAGTTAA---GCGCGC-GTC--TTTATTTAAAGAGTTTTTAAGACATTGCGCA
TGCTGTTGGGCTCTGAAAGCAACGAACGTGACCGCAACGTCTTG--TTGCCTTAATAA--
---AGTTGTGTT--AATAGCAATA--------------TTAA----------CCGCT-TA
CAGAGGCTA----------TTTAAAACTAGACGG-ACCGCTGTTTC------TTTTCTTA
AAC-CAGAGGAAGGTTGCGGCAA-TAACAGGTCT--GTGATGCCCTTT---AGATGTTCC
GGGCTGCACACGT-----GCTACAATT--GATCAGGT---ACAAGTGAGCATCTCCAATA
CAA---AT-ACACCCGTCTTTAGGCGCCTAGAACGCGATTATCCGGCTTACTTTTTTA--
TTAAGGAGGTTCTGTTTAATCGATGTTTTTCTAGTGTGCGCGGTAA-AGCCTGCTTCGAG
AGTAAGCG---GGTAATCCATTGGAAGTAATGATTTCTCTA-----TATCTAGTGCACAA
CTATG-CACGGC--ACTCATTCCCGAGACGGCT-AGTTTCGTCTTTTA-GTGTGAAT---
-GTAGTG---------------------------------------TTATTCAAATGTGC
GTG---CAATTGTCAATTCATGGTGGGGACAGACCATTGTTAACTGTTGGTCTCGGTCTT
AACTAGGAATGCCTTGTACGGGTCTTTGGTTCAACAAACCACCCGGAATACGTCCCTGCC
CTTTGTACACACCGCCC-GTCGCTCTTACCGATGGACTTTTTTGTGAGTCTAAGGGACTG
GGTTAAACCGC------TCGTTTA---------TTCGGATGGCAGTA-CCTATGGAAACT
TATGCGAA--CAAAGTGGTCTAAAGGAAAGAGAAGTCGTAACAAGGCAACAGTAGGTGAA
CCTGCAGAAGGATCA---------------------------------------------
----
>Neogloboquadrina_pachyderma|125957|AY453137
AAGGGCACCACAAGAACGCGTGG-AGCATGTGGCTTAATTTGACTCAACGCGGGAAATCT
TACTGGGTCCGGACACACTGAGGATTGACAGGCAATATCTCA-TGTTTAAT-A--ACC--
GTTATT------AACATAATATCGCGTTATTTAA----T--ACATCGAGTGTTAAATATG
CTAG-------------------TCCTTTCACGATTATGTGATAGGTGGAGCATGGCCGT
TCTTAGTTCGTGGAGTGATCTGTCTGCTTAATTGCGTTTCACTAAGGGCCCATAAATTCA
AGGTATGTTAGCTATTCGTCGCTCT-ATGGACCCCTTAACCGAGTTAAA-----------
-----TTGAGTTAA---GCGCGC-GTC--TTTATTTAAAGAGTTTTTAAGACATTGCGCA
TGCTGTTGGGCTCTGAAAGCAACGAACGTGACCGCAACGTCTTG--TTGCCTTAATAA--
---AGTTGTGTT--AATAGCAATA--------------TTAA----------CCGCT-TA
CAGAGGCTA----------TTTAAAACTAGACGG-ACCGCTGTTTC------TTTTCTTA
AAC-CAGAGGAAGGTTGCGGCAA-TAACAGGTCT--GTGATGCCCTT----AGATGTTCC
GGGCTGCACACGT-----ACTACAAT---GATCAG-T---ACA-GTGAGCATCTC-AATA
TAA----T-ACACC-GTCTTTAG-CGCTTAGA-CGCGATTATC-GGCTTACTTTTT-A--
TTAAGGAGGT-CTGTTTAATCGATGTTTT-CTAATGTGCGCGGTAA-AGCCTGCTTCGAG
AGTAAGCG---GGTAATCCATTGGAAGTAATGATTTCTCTA-----TATCTAGTGCACAA
CTATG-CACGGC--ACTCATTCCCGAGACGGCT-AGTTTCGTCTTTTA-GTGTGAAT---
-GTAGTG---------------------------------------TTATTCAAACGTGC
GTG---CGATTGTCAATTCATGGTGGGGACAGACCATTGTTTACTGTTGGTCTCGGTCTT
AACTAGGAATGCCTTGTACGGGTCTTTGGTTCAACAAACCACCCGGAATACGTCCCTGCC
CTTTGTACACACCGCCC-GTCGCTCTTACCGATGGACTTTTTTGTGAGTCTAAGGAACTG
GGTTAAACCGC------TCGTTTA---------TTCGGATGGCAGTA-CCTATGGAAACT
TATGCGAA--CAAAGTGGTCTAAAGGAAAGAGAAGTCGTAACAAGGCAACAGTAGGTGAA
CCTGCAGAAGGATCA---------------------------------------------
----
>Globigerinita_glutinata|69041|AY453136
AAGGGCACCACAAGAACGCGTGG-AGCATGTGGCTTAATTTGACTCAACGCGGGAAATCT
TACCGGGTCCGGACACACTGAGGATTGACAGGTATTATATAGCA-----------ACTTT
CGGGT-------------------------------------TGTCTATTGTTAAATATG
CTAG-------------------TCCTTTCATGATTATGTGATAGGTGGTGCATGGCCGT
TCTTAGTTCGTGGAGTGATCTGTCTGCTTAATTGCGTTTCAGATAAGGATCTATATTC--
-TTTACA--AGTGTCGCA--GTGTA-ATTGACC---------------------------
-----------CCTCTTTCACGAGAGT--GTGTGT---CTTTTTTGCGCTCGCAC----T
TTACATTAGGTCCTGAAAGCAACGAACGTGACCGCAACCTCTTG--TTGCCTCATCTC--
-CCAACAT--TCTT---TCCTTCGG-GTTAGATATTTCCATTGA---------GGCTTTC
CAA---------------------AACTAGAGGG-ACCGCTGTCA-------ACTTCTTA
AAC-CAGAGGAAGGTTGCGGCAA-TAACAGGTCT--GTGATGCCCCTT---AGATGTCCC
GGGCTGCACACGT-----GCTACAAT-------GATT---GTTGCAGTGAGCATCTCAAT
----------TTTTTACCT-AACACCGCACACGTGAG--T------GCATACTTGT----
----------------ATGTTA-------CTTTACGCA-GCGGTAA-AGCCTGCTTCGAG
AGCAAGTG---GGTAATCAATTAGAAGTAACGATTTCC-CA--------AATTAGCACAC
TTA-TATACGGC--GTTTGTGCCCGGGTTTCACTTGTTGGAACTTTTGTGCGCGCAGATG
TTT-----------------------------------------------TTTTCCGTAT
GTG---CAATTGTCAATTCATGGTGGGGACAGACCATTGTTAATTGTTGGTCCCGGTCTT
AACTAGGAATGCCTTGTACGGGTCTTTGGTTCAACAAACCACCCGGAATACGTCCCTGCC
CTTTGTACACACCGCCC-GTCGCTCTTACCGATGGACTTCTCTGTGAGTTTGAGGGACTG
GATTTGATCGT------ACATTCGTG--------------CATTAATATCTATGGAAACT
TAAACGAA--CAGTGTGGTCTAAAGGAAAGAGAAGTCGTAACAAGGCATCGGTAGGTGAA
CCTGCAGAAGGATCA---------------------------------------------
----
>Neogloboquadrina_dutertrei|51039|AY453135
AAGGGCACCACAAGAACGCGTGG-AGCATGTGGCTTAATTTGACTCAACGCGGGAAATCT
TACCGGGTCCGGACACACTGAGGATTGACAGGCAATATCTAAATCGTTTATAA--T----
TCTATT---------ATAA--------TACG-----------TATTTAGTGTTAAATATG
CTAG-------------------TCCTTTCATGATTATGTGATAGGTGGTGCATGGCCGT
TCTTAGTTCGTGGAGTGATCTGTCTGCTTAATTGCGTTTCACTAAGGGCCCATAAATTCA
AGGTATGTTAGCTATC-GTTTCTCA-ATTGACCCCTTGTCTTCGA---------------
-----------TAA---GCGCGT-GTC--TTTT-----AGAGTTT---AAACATTGCGCA
TGCTGTTGGGTCCTGAAAGCAACGAACGTGACCGCAACGTCTTA--TTGCCTTTATCT--
---TGTTATATTCTAATTTAATTAG--------------GAA----------TAACT-AA
CAGAGGCTAA---------TTTAAAATTAGACGG-ACCGCTGTA-C------TTTTCTTA
AAC-CAGAGGAAGGTTGCGGCAA-TAACAGGTCT--GTGATGCCCTT----AGATGTTCC
GGGCTGCACACGT-----GCTACAAT-------GATC---AGTACAGTGAGCATCTCAAT
ATT---AT-ACACCGTATTAAGCGCTTAGTTGCGATTATTGGCTCATTATTGGGTC----
----------------TTTTAATTGTATTTCTAATGCGCGCGGTAA-AGCCTGCTTCGAG
AGTAAGTG---GGTAATCCATTGGAAGTAATGATTTCTCTT-----TTT--ATAGCACAC
CTATA-TACGGC--ATTCATTCCCGGGACGACT-AGTTTCGTCTTTTT-T-GTGCGAATG
TAATGTA---------------------------------------TTCTTTATCCGTAT
GTG---CGATTGTCAATTCATGGCGGGGACAGACCATTGTTAATTGTTGGTCTCGGTCTT
AACTAGGAATGCCTTGTACGGGTCTTTGGTTCAACAAACCACCCGGAATACGTCCCTGCC
CTTTGTACACACCGCCC-GTCGCTCTTACCGATGAACTTCTTTGTGAGTCTAAGGGACTG
GGTTAATCTGT------AATTCTA------------TTATAGATATA-CCTATGGAAACT
TATACGAA--CAATGTGGTTTAAAGGAAAGAGAAGTCGTAACAAGGCAACAGTAGGTGAA
CCTGCAGAAGGATCA---------------------------------------------
----
>Globorotalia_crassaformis|255239|AY453134
AAGGGCACCACAAGAACGCGTGG-AGCATGTGGCTTAATTTGACTCAACGCGGGAAATCT
TACCGGGTCCGGACACACTGAGGATTGACAGGCAATATATTA-----GCATAA--AGACT
CGTCTT---------------------TAG------------CGCTAATTGTTAAATATG
CTAG-------------------TCCTTTCATGATTATGTGATAGGTGGTGCATGGCCGT
TCTTAGTTCGTGGAGTGATCTGTCTGCTTAATTGCGTTTCACTAAGGGCCCATAAATTCA
AGGTATGTTAGCAAAT-GCTGCTCT-ATTGACCCCTAATAGGCTTAACTG----------
-----------TCTTTAGCGCGT-GTC--TCTAC----GAGTTCTTTAAAGCACTGCGCA
TGCTGTTGGGTCCTGAAAGCAACGAACGTGACCGCAACGTCTTG--TTGCCTCTCTAT--
---A---------ATATCCTCTTAT------TTTTAATAAGA----------GTATTTAC
CTGAGGCTAT---------TTTAAAACTAGACGG-ACCGCTGTTTT------CTTTCTTA
AAC-CAGAGGAAGGTTGCGGCAT-AAACAGGTCT--GTGATGCCCTT----AGATGTTCC
GGGCTGCACACGT-----GCTACAAT-------GATC---AGTACAGTGAGCATCTCAAT
TTT---ATAACACCGTATTAAGCGCTTGGGTCGTAATTGTTAGGCCTTTTAGGTTT----
--------------TTTCAATTGCGTT-CTCCAATGCACACGGTAA-AGCCTGCTTCGAG
AGTAAGTG---GGTAATCCATTGGAAGTAATGATTTCCTTA-TTTTTATAAACAGCACAC
CAATA-TACGGC--ATTCATTCCCGAGACGGCTTAGTTCCGACTTT---GTGCGAATGTA
ATGTA------------------------------------------TTCTTATCCGTAT
GTG---CGATTGTCAATTCATGGTGGGGACAGACCATTGTTAATTGTTGGTCTCGGTCTT
AACTAGGAATGCCTTGTACGGGTCTTTGGTTCAACAAACCATCCGGAATACGTCCCTGCC
CTTTGTACACACCGCCC-GTCGCTCTTACCGATGGACTTCTTTGTGAGTCTTGGGGACTG
GGTTAAGCGAT------TTCTTTT-----------TGAATGAGCTCTACCTATGGAAACC
AATACGAA--CAATGTGGTCTAAAGGAAAGAGAAGTCGTAACAAGGCAACAGTAGGTGAA
CCTGCAGAAGGATCA---------------------------------------------
----
>Globorotalia_truncatulinoides|69029|AY453133
AAGGGCACCACAAGAACGCGTGG-AGCATGTGGCTTAATTTGACTCAACGCGGGGAATCT
TACCGGGTCCGGACACACTGAGGATTGACAGACGGTTATTGACTTAAGTGAGCGCCTTAA
TAGATTTA-----------TTCTGTTAAGCGCTC----TTAACACCTTTACACAAAGATG
CTAG-------------------TCCTTTCATGATCGTTTGATAGGTGGTGCATGGCCGT
TCTTAGTTCGTGGAGTGATCTGTCTGCCTAATTGCGTTTCACTAAGGTCCCATTC-----
-ATCATACGTATGAATAGCGTCTTA-----------------------------------
-------------------ACTCACTT--TTATCATTACTTATT-GTAGTAAGCGCT-CA
TACTATTGGGACCGGAATGCAACGAGCGCGACTGCACCACCTAA--TTGCCCCTTATC--
-------TACCATTAATTATTATTA--------TTAACCGCCCT------GTACGGGCAC
CGGGGCCTTACC----TTTACTGAAACTAGCTGG-ACCGCTGCTT--------TCCTTTA
AGC-CAGAGGAAGGTTGCGGCAA-TAACAGGTCT--GTGATGCCCTC----AGATGTTCC
GGGCCGCACACGT-----GCTACAAT-------GATC---AGCAC--AAAGAGTATTACC
TAT-----CTTCTTATACCT-AACCCAATATGTTAAACTTATTGCGTAAGGGTATTGTCT
TAACGAC---GTATCCGCTTTAGCGCGTTAAGATTATTGGGCGGTTATGCCTGCCTCGAG
AGAGTGTA-----CAGGGCAGCAAGAGTAATGATTCCCTCGTTTTTACTACTAATACCGC
GCTTGGTAACAT--ATA-ACACTCGATTAAGTAGAGTCTTTGCTTCTAATAGCA-TTGCT
ACTCTCACCCTTAGTCTCTTAAGATATTTATATATCTCCCAGGTCTACAGGGAGGTGTGT
ATGGCGCACTTACTTATTCACGGTGGGGACAGACCATTGTTAACTGTTGGTCTCGGTCTC
AACTAGGAATGCCTCGTACGGGTT---GGTTCACCAAACCACCCGGAATATGTCCCTGCC
CTTTGTACACACCGCCC-GTCGCTCTTATCGATGAACTCACTTGTGAGGCTAAGGGACTG
CGTCTTAACACATATATATCTACACTTATACCCGTGTAATCCTCATATTCTAAATACATT
TC-CTAAACGCGATTTTCCTTTAAGGATTTACACGACCTTGCGCACAAACTTATTCGACC
AAGTGGGTTTAAAGGAAAGAGAAGTCGTAACAAGGCAGCAGTAGGTGAACCTGCAGAAGG
ATCA
>Neogloboquadrina_pachyderma|125957|AY453132
AAGGGCACCACAAGAACGCGTGG-AGCATGTGGCTTAATTTGACTCAACGCGGGAAATCT
TACCGGGTCCGGACACACTGAGGATTGACAGGCAATATCTCA-TGTTTAAT-A--ACC--
GTTATT------AACGTA---TCGTGTTATTTAA----T--ACATCGAGTGTTAAATATG
CTAG-------------------TCCTTTCATGATTATGTGATAGGTGGTGCATGGCCGT
TCTTAGTTCGTGGAGTGATCTGTCTGCTTAATTGCGTTTCACTAAGGGCCCATAAATTCA
AGGTATGTTAGCTATC-GTCGCTCT-ATGGACCCCTTAACCTAGTTAAA-----------
-----TCGAGTTAA---GCGCGC-GTC--TTTATTTAAAGAGTTT--AAGACAATGCGCA
TGCTGTTGGGCTCTGAAAGCAACGAACGTGACCGCAACGTCTTG--TTGCCTTGATAA--
---AGTTGTGTT--AATAGCAATA--------------TTAA----------CCGCT-TA
CAGAGGCTA----------TTTAAAACTAGACGG-ACCGCTGTTTC------TTTTCTTA
AAC-CAGAGGAAGGTTGCGGCAA-TAACAGGTCT--GTGATGCCCTT----AGATGTTCC
GGGCTGCACACGT-----GCTACAAT-------GATC---AGTACGGTGAGCATCTCAAT
ATA---AT-ACACCGTCTTTAGCGCTTAGACGCGATTATCGGCTTACTTTTTATTA----
----AGGAGGTCTGTTTAATCGATGTTTT-CTAATGTGCGCGGTAA-AGCCTGCTTCGAG
AGTAAGCG---GGTAATCCATTGGAGGTAATGATTTCTCTA-----TATCTAGTGCACAA
CTATG-CACGGC--ACTCATTCCCGAGACGGCT-AGTTTCGTCTTTTA-GTGTGAATT--
-GTAGTG---------------------------------------TTATTCAAACGTGC
GTG---CAATTGTCAATTCATGGTGGGGACAGACCATTGTTAACTGTTGGTCTCGGTCTT
AACTAGGAATGCCTTGTACGGGTCTTTGGTTCAACAAACCACCCGGAATACGTCCCTGCC
CTTTGTACACACCGCCC-GTCGCTCTTACCGATGGACTTTTTTGTGAGTCTAAGGGACTG
GGTTAAACCGC------TCGTTTA---------TTCGGATGGCAGTA-CCTATGGAAACT
TATGCGAA--CAAGGTGGTCTAAAGGAAAGAGAAGTCGTAACAAGGCAACAGTAGGTGA-
CCTGCAGAAGGATCA---------------------------------------------
----
>Neogloboquadrina_pachyderma|125957|AY453131
AAGGGCACCACAAGAACGCGTGG-AGCATGTGGCTTAATTTGACTCAACGCGGGAAATCT
TACCAGGTCCGGACACACTGAGGATTGACAGGAAGTATCGTCTTTTGAAATCT--TTAAG
CACATGTCGTTTCTA--ATGACAT--CTTTTAGA----TGAATGATTCGTG-TAAATATG
CTAG-------------------TTCTTTCATGATTATGTGATAGGTGGTGCATGGCCGT
TCTTAGTTCGTGGAGTGATCTGTCTGCTTAATTGCGTTTCACTATGGCCCCAAAGTT---
-AGCAAGTTATCCAATCATGACCTTCGTCGACCCCTCACCTTTGA---------------
-----------------GTGCGC-GTC--CTAGCTTAGAGTACATGGTGTAAATGGACTT
GTTTTGGGTACCCAGAAAGCAACGAACGTGACCGCAACGTCTTG--TTGTCTCTCTTTT-
GACAGTTATGGGTTATCCCAGTCATGTGTTTATACTTTTATGCG-TAAATACGTACGACA
CAGAGACTAGA--------TACCAAACTAGGCGT-ACCGCTGTATC----A-TTTCTTTA
AAC-CAGAGGAAGGTTGCGGCAAATAACAGGTCT--GTGATGCCCTT----AGATGTTCT
GGGCTGCACACGT-----GCTACAAA------TGATC---AGCACAGTAAGCATCTCAAT
TTT---ACAACACCGTAAACACACGTAGTGAGCCGCTTGAAATCTCATCTGCATATGC-G
TATCTCGGTACGGATTGCAATGTGAGTTATCTAATGCGCGCGGTTA-TGCCTGTACCGAG
AGGTGACGTCGGGTAACCATTCTCTAATGCTGACCTATTTT---TCTGAAATATGCACAA
CTCTAATATGAC--ATTCATTCCCGGGAGGACT-AGTTGCCTCTTT---GTGTGAGTGTA
ATGCAAACATGT----CGGC----------------------GTAAGACTTCATTCATAT
GTG---CCCCTGTCAATTCGTGGTGGGGACAGACCATTGCTAATTGTTGGTCTCGCTTAT
AACTAGGAATGCCTTGTACCGGTCTTTGGTTCATCAAACCACCGGGAATACGTCCCTGCC
CTTTGTACACACCGCCC-GTCGCTCTTACCGATGAACTCGTTTGTGAGTTTTAAGGACTG
GATTAAGCTAT------ATGCGTA-----------------------ACCTATGGAAATT
CATGCGAA--TGAACTGGTTTAAAGGAAAGAGAAGTCGTAACAAGGCATCAGTAGGTGAA
CCTGCAGAAGGATCA---------------------------------------------
----
>Neogloboquadrina_pachyderma|125957|AY453130
AAGGGCACCACAAGAACGCGTGG-AGCATGTGGCTTAATTTGACTCAACGCGGGAAATCT
TACCAGGTCCGGACACACTGAGGATTGACAGGAAGTATCGTCTTTTGAAATCT--TTAAG
CACATGTCGTGTATGTCATGTCGTTTCTTTTAGA----TGAATGATTCGTG-TAAATATG
CTAG-------------------TTCTTTCATGATTATGTGATAGGTGGTGCATGGCCGT
TCTTAGTTCGTGGAGTGATCTGTCTGCTTAATTGCGTTTCACTATGGCCCCAAAGTT---
-AGCAAGTTATCCAATCATGACCTTCGTCGACCCCTCACCTTTGA---------------
-----------------GTGCGC-GTC--CTAGCTTAGAGTACATGGTGTAAATGGACTT
GTTTTGGGTACCCAGAAAGCAACGAACGTGACCGCAACGTCTTG--TTGTCTCTCTTTT-
GACAGTTATGGGTTATCCCAGTCATGTGTTTATACTTTTATGTG-TAAATACGTACGACA
CAGAGACTAGA--------TACCAAACTAGGCGT-ACCGCTGTATC----A-TTTCTTTA
AAC-CAGAGGAAGGTTGCGGCAATAACAAGGTCT--GTGATGCCCTT----AGATGTTCT
GGGCTGCACACGT-----GCTACAA-------TGATC---AGCACAGTAAGCATCTCAAA
TTT---ACAACACCGTTAACACACGTAGTGAGCCGCTTGAAATCTCATCTGCATATGC-G
TATCTCGGTACGGATTGCAATGTGAGTTATCTAATGCGCGCGGTTA-TGCCTGTACCGAG
AGGTGACGTCGGGTAACCATTCTCTAATGCTGACCTATTTT---TCTGAAATATGCACAA
CTCTAATATGAC--ATTCATTCCCGGGAGGACT-AGTTGCCTCTTT---GTGTGAGTGTA
ATGCAAACATGT----CGGC----------------------GTAAGACTTCATTCATAT
GTG---CCCCTGTCAATTCGTGGTGGGGACAGACCATTGCTAATTGTTGGTCTCGCTTAT
AACTAGGAATGCCTTGTACCGGTCTTTGGTTCATCAAACCACCGGGAGTACGTCCCTGCC
CTTTGTACACACCGCCC-GTCGCTCTTACCGATGAACTCGTTTGTGAGTTTTAAGGACTG
GATTAAGCTAT------ATGCGTA-----------------------ACCTATGGAAATT
CATGCGAA--TGAACTGGTTTAAAGGAAAGAGAAGTCGTAACAAGGCATCAGTAGGTGAA
CCTGCAGAAGGATCA---------------------------------------------
----
>Neogloboquadrina_pachyderma|125957|AY453129
AAGGGCACCACAAGAACGCGTGG-AGCATGTGGCTTAATTTGACTCAACGCGGGAAATCT
TACCAGGTCCGGACACACTGAGGATTGACAGGAAGTATCGTCTTTTGAAATCT--TTAAG
CACATGTCGTTTCTA--ATGACAT--CTTTTAGA----TGAATGATTCGTG-TAAATATG
CTAG-------------------TTCTTTCATGATTATGTGATAGGTGGTGCATGGCCGT
TCTTAGTTCGTGGAGTGATCTGTCTGCTTAATTGCGTTTCACTATGGCCCCAAAGTT---
-AGCAAGTTATCCAATCATGACCTTCGTCGACCCCTCACCTTTGA---------------
-----------------GTGCGC-GTC--CTAGCTTAGAGTACATGGTGTAAATGGACTT
GTTTTGGGTACCCAGAAAGCAACGAACGTGACCGCAACGTCTTG--TTGTCTCTCTTTT-
GACAGTTATGGGTTATCCCAGTCATGTGTTTATACTTTTATGTG-TAAATACGTACGACA
CAGAGACTAGA--------TACCAAACTAGGCGT-ACCGCTGTATC----A-TTTCTTTA
AGC-CAGAGGAAGGTTGCGGCAA-TAACAGGTCT--GTGATGCCCTT----AGATGTTCT
GGGCTGCACACGT-----GCTACAA-------TGATC---AGCACAGTAAGCATCTCAAT
TTT---ACAACACCGTTAACACACGTAGTGAGCCGCTTGAAATCTCATCTGCATATGC-G
TATCTCGGTACGGATTGCAATGTGAGTTATCTAATGCGCGCGGTTA-TGCCTGTACCGAG
AGGTGACGTCGGGTAACCATTCTCTAATGCTGACCTATTTT---TCTGAAATATGCACAA
CTCTAATATGAC--ATTCATTCCCGGGAGGACT-AGTTGCCTCTTT---GTGTGAGTGCA
ATGCAAACATGT----CGGC----------------------GTAAGACTTCATTCATAT
GTG---CCCCTGTCAATTCGTGGTGGGGACAGACCATTGCTAATTGTTGGTCTCGCTTAT
AACTAGGAATGCCTTGTACCGGTCTTTGGTTCATCAAACCACCGGGAATACGTCCCTGCC
CTTTGTACACACCGCCC-GTCGCTCTTACCGATGAACTCGTTTGTGAGTTTTAAGGACTG
AATTAAGCTAT------ATGCGTA-----------------------ACCTATGGAAATT
CATGCGAA--TGAACTGGTTTAAAGGAAAGAGAAGTCGTAACAAGGCATCAGTAGGTGAA
CCTGCAGAAGGATCA---------------------------------------------
----
>Neogloboquadrina_pachyderma|125957|AY453128
AAGGGCACCACAAGAACGCGTGG-AGCATGTGGCTTAATTTGACTCAACGCGGGAAATCT
TACCAGGTCCGGACACACTGAGGATTGACAGGAAGTATCGTCTTTTGAAATCT--TTAAG
CACATGTCGTTTCTA--ATGACAT--CTTTTAGA----TGAATGATTCGTG-TAAATATG
CTAG-------------------TTCTTTCATGATTATGTGATAGGTGGTGCATGGCCGT
TCTTAGTTCGTGGAGTGATCTGTCTGCTTAATTGCGTTTCACTATGGCCCCAAAGTT---
-AGCAAGTTATCCAATCATGACCTTCGTCGACCCCTCACCTTTGA---------------
-----------------GTGCGC-GTC--CTAGCTTAGAGTACATGGTGTAAATGGACTT
GTTTTGGGTACCCAGAAAGCAACGAACGTGACCGCAACGTCTTG--TTGTCTCTCTTTT-
GACAGTTATGGGTTATCCCAGTCATGTGTTTATACTTTTATGTG-TAAATACGTACGACA
CAGAGACTAGA--------TACCAAACTAGGCGT-ACCGCTGTATC----A-TTTCTTTA
AAC-CAGAGGAAGGTTGCGGCAA-TAACAGGTCT--GTGATGCCCTT----AGATGTTCT
GGGCTGCACACGT-----GCTACAA-------TGATC---AGCACAGTAAGCATCTCAAT
TTT---ACAACACCGTTAACACACGTAGTGAGCCGCTTGAAATCTCATCTGCATATGC-G
TATCTCGGTACGGATTGCAATGTGAGTTATCTAATGCGCGCGGTTA-TGCCTGTACCGAG
AGGTGACGTCGGGTAACCATTCTCTAATGCTGACCTATTTT---TCTGAAATATGCACAA
CTCTAATATGAC--ATTCATTCCCGGGAGGACT-AGTTGCCTCTTT---GTGTGAGTGTA
ATGCAAACATGT----CGGC----------------------GTAAGACTTCATTCATAT
GTG---CCCCTGTCAATTCGTGGTGGGGACAGACCATTGCTAATTGTTGGTCTCGCTTAT
AACTAGGAATGCCTTGTACCGGTCTTTGGTTCATCAAACCACCGGGAATACGTCCCTGCC
CTTTGTACACACCGCCC-GTCGCTCTTACCGATGAACTCGTTTGTGAGTTTTAAGGACTG
GATTAAGCTAT------ATGCGTA-----------------------ACCTATGGAAATT
CATGCGAA--TGAACTGGTTTAAAGGAAAGAGAAGTCGTAACAAGGCATCAGTAGGTGAA
CCTGCAGAAGGATCA---------------------------------------------
----
>Turborotalita_quinqueloba|125971|AY453127
--AAGGGCACCACAAGCGCGTGG-AGTATGTGGCTTAATTCGACTCAACGCGCAACAATT
TACTTGGTCCGAACGCTTTGAGGATTGACAGTTATTGTATAGTTCTGATATGGGTGGTAT
TTGTAGTCAACGTGT-----------------------AGGTAGTTGTATATTAAATATG
AAAG-------------------TTCTTTTATGATTATGTGATAGGTGGTGCATGGCCGT
CCTTAATTCGTGGAGTGATTTGTCTGCTTAATTGCGCATTGCAAATTGTAATTGATCTTT
TACCAGTCTCGTTCTGATTTTTGTTGTGAATATTGTAGAATATTGTTGTCGTCGAGTCAT
TATTGCCACTACGTCTGGTCCTTTGGG--CAGAATAGTGTTTTATATTTTGTCTTG-CAA
CACAAAATTCTTCACAATATTGTAGCCG-TACTTCATTGTATGCG-CTATTCATGT--AT
ATGTGACACATTTGTGGTTCAAGACCAGTTCGGCTGCTTGTACACATATACA-CTCGACA
TGATCATTCAGGC----TGCTAGAGACCTTG-TGTCTTGCCCCAAA-----GGTTGATTA
ACACCGTGAGTGCAACG-GTGAGATTGCAGGCCTTTGTTATGTAGTGA-CAACATATACC
TACTACTACTACT------TTGTAGTAATGTAGGATTCCAACTACACA--GAATAACCAT
T----AAGGTGAAATGAACTCAGGCGACTGCTATACTTT-AAGATGGTGGAAGGTTGTGG
CAATGAC---AGGTCTGTGATGCCCTTTAGATGTTCAAGGCTGCACACGTACTACATTGA
-CTAGTCAACGAGTATGTATGTAACATTGATTA-TGCATCTATTGGTTAAGCTATA-ATG
TATTTCGGTAAC--GTTAATTCAGAACTTCGAGAAGGTTCCGACAACAGTCAATCTAGTT
ATTGCTTGTAGTTGTTAATTGTATAATTGTTTAGTTC-GCGCAACGTTCGTTTATCATTC
TCTAGTAT--TGTTAATTCACAGTGGGGACAGTCGTTTGT-AATTCTGAGACTCGG-TTC
AACCAGGAATGCCTCGTATTTGT----GGTTCATTAAACTCCGTGGAATAAGTCCCTGTC
CTTTGTACACACCGCCC-GTCGCTTTTACCAATGGCCCTCGTTGTGAGATAGCTGGACAA
GTATTTACTACTTCAAAAGTTCTCAATCAAGGTTTGCTAAAGGAAAAAGAAGTCGTAACA
AGGCATCAGTAGGTGAACCTGCAGAAGGATCA----------------------------
------------------------------------------------------------
----
>Neogloboquadrina_pachyderma|125957|AY453126
AAGGGCACCACAAGAACGCGTGG-AGCATGTGGCTTAATTTGACTCAACGCGGGAAATCT
TACCGGGTCCGGACACACTGAGGATTGACAGGCAATATCTCA-TGTTTAAT-A--ACC--
GTTATT------AACGTA---TCGTGTTATTTAA----T--ACATCGAGTGTTAAATATG
CTAG-------------------TCCTTTCATGATTATGTGATAGGTGGTGCATGGCCGT
TCTTAGTTCGTGGAGTGATCTGTCTGCTTAATTGCGTTTCACTAAGGGCCCATAAATTCA
AGGTATGTTAGCTATC-GTCGCTCT-ATGGACCCCTTAACCGAGTTAAA-----------
-----TCGAGTTAA---GCGCGC-GTC--TTTATTTAAAGAGTTT--AAGACAATGCGCA
TGCTGTTGGGCTCTGAAAGCAACGAACGTGACCGCAACGTCTTG--TTGCCTTAATAA--
---AGTTGTGTT--AATAGCAATA--------------TTAA----------CCGCT-TA
CAGAGGCTA----------TTTAAAACTAGACGG-ACCGCTGTTTC------TTT-CTTA
AAC-CAGAGGAAGGTTGCGGCAA-TAACAGGTCT--GTGATGCCCTT----AGATGTTCC
GGGCTGCACACGT-----GCTACAAT-------GATC---AGTACAGTGAGCATCTCAAT
ATA---AT-ACACCGTCTTTAGCGCTTAGACGCGATTATCGGCTTACTCTTTATTA----
----AGGAGGTCTGTTTAATCGATGTTTT-CTAATGTGCGCGGTAA-AGCCTGCTTCGAG
AGTAAGCG---GGTAATCCATTGGAAGTAATGATTTCTCTA-----TATCTAGTGCACAA
CTATG-CACGGC--ACTCATTCCCGAGACGGCT-AGTTTCGTCTTTTA-GTGTGAATT--
-GTAGTG---------------------------------------TTATTCAAACGTGC
GTG---CAATTGTCAATTCATGGTGGGGACAGACCATTGTTAACTGTTGGTCTCGGTCTT
AACTAGGAATGCCTTGTACGGGTCTTTGGTTCAACAAACCACCCGGAATACGTCCCTGCC
CTTTGTACACACCGCCC-GTCGCTCTTACCGATGGACTTTTTTGTGAGTCTAAGGGACTG
GGTTAAACCGC------TCGTTTA---------TTCGGATGGCAGTA-CCTATGGAAACT
TATGCGAA--CAAAGTGGTCTAAAGGAAAGAGAAGTCGTAACAAGGCAACAGTAGGTGAA
CCTGCAGAAGGATCA---------------------------------------------
----
>Neogloboquadrina_pachyderma|125957|AY453125
AAGGGCACCACAAGAACGCGTGG-AGCATGTGGCTTAATTTGACTCAACGCGGGAAATCT
TACCGGGTCCGGACACACTGAGGATTGACAGGCAATATCTCA-TGTTTAAT-A--ACC--
GTTATT------AACGTA---TCGTGTTATTTAA----T--ACATCGAGTGTTAAATATG
CTAG-------------------TCCTTTCATGATTATGTGATAGGTGGTGCATGGCCGT
TCTTAGTTCGTGGAGTGATCTGTCTGCTTAATTGCGTTTCACTAAGGGCCCATAAATTCA
AGGTATGTTAGCTATC-GTCGCTCT-ATGGACCCCTTAACCGAGTTAAA-----------
-----TCGAGTTAA---GCGCGC-GTC--TTTATTTAAAGAGTTT--AAGACAATGCGCA
TGCTGTTGGGCTCTGAAAGCAACGAACGTGACCGCAACGTCTTG--TTGCCTTAATAA--
---AGTTGTGTT--AATAGCAATA--------------TTAA----------CCGCTATA
CAGAGGCTA----------TTTAAGACTAGACGGGACCGCTGTTCT------TT--CTTA
AAC-CAGAGGAAGGTTGCGGCAA-TAACAGGTCT--GTGATGCCCTT----AGATGTTCC
GGGCTGCACACGT-----GCTACAAT-------GATC---AGTACAGTGAGCATCTCAAT
ATA---AT-ACACCGTCTTTAGCGCTTAGACGCGATTATCGGCTTACTCTTTATTA----
----AGGAGGTCTGTTTAATCGATGTTTT-CTAATGTGCGCGGTAA-AGCCTGCTTCGAG
AGTAAGCG---GGTAATCCATTGGAAGTAATGATTTCTCTA-----TATCTAGTGCACAA
CTATG-CACGGC--ACTCATTCCCGAGACGGCT-AGTTTCGTCTTTTA-GTGTGAAT---
-GTAGTG---------------------------------------TTATTCAAACGTGC
GTG---CAATTGTCAATTCATGGTGGGGACAGACCATTGTTAACTGTTGGTCTCGGTCTT
AACTAGGAATGCCTTGTACGGGTCTTTGGTTCAACAAACCACCCGGAATACGTCCCTGCC
CTTTGTACACACCGCCC-GTCGCTCTTACCGATGGACTTTTTTGTGAGTCTAAGGGACTG
GGTTAAACCGT------TCGTTTA---------TTCGGATGGCAGTA-CCTATGGAAACT
TATGCGAA--CAAAGTGGTCTAAAGGAAAGAGAAGTCGTAACAAGGCAACAGTAGGTGAA
CCTGCAGAAGGATCA---------------------------------------------
----
>Neogloboquadrina_pachyderma|125957|AF250120
----GCACCACAAGAACGCGTGG-AGCATGTGGCTTAATTTGACTCAACGCGGGAAATCT
TACCGGGTCCGGACACACTGAGGATTGACAGGCAATATCTCA-TG----TT-A--AC--G
GTAAGT-----TTACTTACC-------GCTTA---------ACATCGAGTGTTAAATATG
CTAG-------------------TCCTTTCATGATTATGTGATAGGTGGTGCATGGCCGT
TCTTAGTTCGTGGAGTGATCTGTCTGCTTAATTGCGTTTCACTAAGGGCCCATAAATTCA
AGGTATGTTAGCTCTC-GTCGCTCT-ATGGACCCCTTAACTCCAATATT------CTTA-
-----TTGTGTTAA---GCGCGT-GTC--TTTATTTTAAGAGTTTT-AAGACACTGCGCA
TGCTGTTGGGCTCTGAAAGCAACGAACGTGACCGCAACGTCTTG--TTGCCTTAA-----
----ACTAGCGTATATTGCAA---------TTTATTGYAATA----------TCGCT-TA
CAGAGGCTA----------TTTAAAACTAGACGG-ACCGCTGTTTC------TTT-CTTA
AAC-CAGAGGAAGGTTGCGGCAA-TAACAGGTCT--GTGATGCCCTT----AGATGTTCC
GGGCTGCACACGT-----GCTACAAT-------GATC---AGTACAGTGAGCATCTCAAT
ATA---AT-ACACCGTCTTTAGCGCTTAGACGCGATTATTGGCTTTTTTTTTATTA----
-----AGAAAGTCTATTAATCG-TGTTTT-CTAATGTGCGCGGTAA-AGCCTGCTTCGAG
AGTAAGCG---GGTAATCCATTGGAAGTAATGATTTCTCTA-----TATCTAGTGCACAA
CTATG-CACGGC--ATTCATTCCCGAGACGGCT-AGTTTCGTCTTTTA-GTGCGAAT---
-GTAATG---------------------------------------TTATTCAAACGTGC
GTG---CAATTGTCAATTCATGGTGGGGACAGACCATTGTTAACTGTTGGTCTCGGTCTT
AACTAGGAATGCCTTGTACGGGTCTTTGGTTCAACAAACCACCCGGAATACGTCCCTGCC
CTTTGTACACACCGCCC-GTCGCTCTTACCGATGGACTTTTTTGTGAGTCTAAGGGACTG
GGTTAAACCAT------TCGTTC---TT-------CGGATGGCAGTA-CCTATGGAAACT
TATGCGAA--CAAAGTGGTCTAAAGGAAAGAGAAGTCGTAAC------------------
------------------------------------------------------------
----
>Neogloboquadrina_pachyderma|125957|AF250119
----GCACCACAAGAACGCGTGG-AGCATGTGGCTTAATTTGACTCAACGCGGGAAATCT
TACCGGGTCCGGACACACTGAGGATTGACAGGCAATATCTCA-TGGTTATT-A--ACCCG
GTTATTACATTTTGTTTAAT------CGGTTA-T----TAAGCATCGAGTGTTAAATATG
CTAG-------------------TCCTTTCATGATTATGTGATAGGTGGTGCATGGCCGT
TCTTAGTTCGTGGAGTGATCTGTCTGCTTAATTGCGTTTCACTAAGGGCCCATAAATTCA
AGGTATGTTAGCTATC-GTCGCTCT-ATGGACCCCTTATACTCGATTTCGCTTTAATTAG
CGTTATTTGTTTAATAAGCGCGC-GTC--TTTATTTAAAGAGTTTA-AGGACACTGCGCA
TGCTGTTGGGCTCTGAAAGCAACGAACGTGACCGCAACGTCTTG--TTGCCTTAATAA--
---AGTTGGCTTTTAATACAAATTCCCGAATTCGTATTTAAA----------CCGCT-TA
CAGAGGCTA----------TTTAAAACTAGACGG-ACCGCTGTTTC------TTTTCTTA
AAC-CAGAGGAAGGTTGCGGCAA-TAACAGGTCT--GTGATGCCCTT----AGATGTTCC
GGGCTGCACACGT-----GCTACAAT-------GATC---AGTACAGTGAGCATCTCAAT
ATA---AT-ACACCGTCTTTAGCGCTTAGACGCGATTAATGGATCGTTTTTTATTA----
-----AGCGAGTCGTTTAATCGATGTTTT-CTAATGTGCGCGGTAA-AGCCTGCTTCGAG
AGTAAGCG---GGTAATCCATTGGAAGTAATGATTTCTCTA-----TATCTAGTGCACAA
CTATG-CACGGC--ACTCATTCCCGAGACGGCT-AGTTTCGTCTTTTA-GTGTGAAT---
-GTAGTG---------------------------------------TTATTCAAACGTGC
GTG---CAATTGTCAATTCATGGTGGGGACAGACCATTGTTAACTGTTGGTCTCGGTCTT
AACTAGGAATGCCTTGTACGGGTCTTTGGTTCAACAAACCACCCGGAATACGTCCCTGCC
CTTTGTACACACCGCCC-GTCGCTCTTACCGATGGACTTTTTTGTGAGTCTAAGGGACTG
GGTTAAACCAC------TCGTTTA-TTTA-ATAAGCGGATGGCAGTA-CCTATGGAAACT
TATGCGAA--CAAAGTGGTCTAAAGGAAAGAGAAGTCGTAAC------------------
------------------------------------------------------------
----
>Globigerinella_siphonifera|46132|AJ390580
------------------------------------------------------------
------------------------------------------------------------
------------------------------------------------------------
------------------------------------------------------------
------------------------------------------------------------
------------------------------------------------------------
--------------------GCAACGG--AACGTGATTGCAAGTCCTTGTTGAACTTCTA
TACATATCATTTACATTCTTAACTGAGTGTATCTAAGATAATAGAGTTCGCTTTCTATTG
G-------TGACGGGATCTCCAATC---------ACTTTCGA--GTGAGAGTGAGTGAT-
------CTAATCC---TTTAGGAAAACTCGGG-CGACCGCTGTAAT---ACTTTCTTTTT
AAAACAGAGGAAGATTGCGGCAA-TAACAGGTCT--GTGATGCCCTC----AGATGTCCC
GGGCCGCACACGT-----GCTACATT-------GATT---AGCGCAGTGCGCATACTTTC
AAT---------------ATGATACATTGGTTTTGGTAGTAAGCTATTCATCTGATGGA-
------------------------TATGCTACTCTCCATACCAATACTATCTAGTCTGAA
AAGACTGG----GTAATCTATTGTAAGTGCTGGTTCCTCTT-----CCCGTTGAGCATTT
TAATAATGGTCT--CTCTACGTCCCTAGTAT-AT-TCT----------AGTGCGATTGTA
GTTGAG-------------------------------------------TCT-GCCATTT
ATG---CAAGTGTCAATTCTCAGTGGGGACAGACATTTGATAATTCTTTGTCTCGTTCTT
AACTAGGAATGCCTTGTACGGGTCT-TGGTTCAACAGACCACCCGGAATACGTCCCTGCC
CTTTGTACACACCGCCC-GTCGCTCTTACCGATGAATTTCACTGTGAGTTCAATGGACCG
ATTTTTTCCCTTTG----------------------------------------------
------------------------------------------------------------
------------------------------------------------------------
----
>Globigerinella_siphonifera|46132|AJ390579
------------------------------------------------------------
------------------------------------------------------------
------------------------------------------------------------
------------------------------------------------------------
------------------------------------------------------------
------------------------------------------------------------
------------------------------------------------------------
--------------------------TTCATCATTAGTATATATAGTTCGCTTCTCAT--
------GTCGTAGCAGTCAAACGGGCGGGCGTCTTAATTGGCGCG-----TCACGAGGCT
TAATATGCTGCGG----CAGGGAAAACTTGGGCG-ACCGCTGTAAT--ACTTCTCTCTTA
AAC-CAGAGGAAGATTGCGGCAA-TAACAGGTCT--GTGATGCCCTC----AGATGTCCC
GGGCCGCACACGT-----GCTACATT-------GATT---AGCGCAGTGCGCATACTT--
---------------------ACATATAGATCATTGATTGG---TTATTTATAACC----
---------------------------------------GTCAATATCGCCTTGTCTGAA
AGGACTAG----GTAATCTATTGTAAGTGCTGGTTCCTCCT-----CCCGTTGAGCATTT
TAATAATGGTCT--CTCTACATCCCTAGCACATGATGTCT--------AGTGCGATTGTA
GTTGAG-------------------------------------------TCTTGCCATTT
ATG---CAAGTGTCAATTCTCAGTGGGGACAGCCATTTGATAATTCTTTGGCTCGGCCTC
AACTAGGAATGCCTTGTACGGGTCT-TGGTTCAACAGACCACCCGGAATACGTCCCTGCC
CTTTGTACACAMCCGCCCGTCGCTCTTACCGATGAATTGTACTGTGAGTTTGCAGGACCG
AACCCATTTTTGGGTTTGGAAATGCAGTC-------------------------------
------------------------------------------------------------
------------------------------------------------------------
----
>Globigerinella_siphonifera|46132|AJ390578
------------------------------------------------------------
------------------------------------------------------------
------------------------------------------------------------
------------------------------------------------------------
------------------------------------------------------------
------------------------------------------------------------
--------------------GCAACGG--AACGTGATTGCAAGTCCTTGTTGAACTTCTA
TACATATCATTTACATTCTTAACTGAGTGTATCTAAGATAATAGAGTTCGCTTTCTATTG
G-------TGACGGGATCTCCAATC---------ACTTTCGA--GTGAGAGTGAGTGAT-
------CTAATCC---TTTAGGAAAACTCGGG-CGACCGCTGTAAT---ACTTTCTTTTT
AAAACAGAGGAAGATTGCGGCAA-TAACAGGTCT--GTGATGCCCTC----AGATGTCCC
GGGCCGCACACGT-----GCTACATT-------GATT---AGCGCAGTGCGCATACTTTC
AAT---------------ATGATACATTGGTTTTGGTAGTAAGCTATTCATCTGATGGA-
------------------------TATGCTACTCTCCATACCAATACTATCTAGTCTGAA
AAGACTGG----GTAATCTATTGTAAGTGCTGGTTCCTCTT-----CCCGTTGAGCATTT
TAATAATGGTCT--CTCTACGTCCCTAGTAT-AT-TCT----------AGTGCGATTGTA
GTTGAG-------------------------------------------TCT-GCCATTT
ATG---CAAGTGTCAATTCTCAGTGGGGACAGACATTTGATAATTCTTTGTCTCGTTCTT
AACTAGGAATGCCTTGTACGGGTCT-TGGTTCAACAGACCACCCGGAATACGTCCCTGCC
CTTTGTACACACCGCCC-GTCGCTCTTACCGATGAATTTCACTGTGAGTTCAATGGACCG
ATTTTTTCCCTTTG----------------------------------------------
------------------------------------------------------------
------------------------------------------------------------
----
>Globigerinella_siphonifera|46132|AJ390577
------------------------------------------------------------
------------------------------------------------------------
------------------------------------------------------------
------------------------------------------------------------
------------------------------------------------------------
------------------------------------------------------------
------------------------------------------------------------
-------AAATTATATATATAC-TACTTCATCATTAGTATATATAGTTCGCTTCTCAT--
------GTCGTAGCAGTCAAACGGGCGGGCGTCTTAATTGGCGCG-----TCACGAGGCT
TAATATGCTGCGG----CAGGGAAAACTTGGGCG-ACCGCTGTAAT--ACTTCTCTCTTA
AAC-CAGAGGAAGATTGCGGCAA-TAACAGGTCT--GTGATGCCCTC----AGATGTCCC
GGGCCGCACACGT-----GCTACATT-------GATT---AGCGCAGTGCGCATACTT--
---------------------ACATATAGATCATTGATTGG---TTATTTATAACC----
---------------------------------------GTCAATATCGCCTTGTCTGAA
AGGACTAG----GTAATCTATTGTAAGTGCTGGTTCCTCCT-----CCCGTTGAGCATTT
TAATAATGGTCT--CTCTACATCCCTAGCACATGATGTCT--------AGTGCGATTGTA
GTTGAG-------------------------------------------TCTTGCCATTT
ATG---CAAGTGTCAATTCTCAGTGGGGACAGCCATTTGATAATTCTTTGGCTCGGCCTC
AACTAGGAATGCCTTGTACGGGTCT-TGGTTCAACAGACCACCCGGAATACGTCCCTGCC
CTTTGTACACACC-GCCCGTCGCTCTTACCGATGAATTGTACTGTGAGTTTGCAGGACCG
AACCCATTTTTGGGTT--------------------------------------------
------------------------------------------------------------
------------------------------------------------------------
----
>Globigerinella_siphonifera|46132|AJ390576
------------------------------------------------------------
------------------------------------------------------------
------------------------------------------------------------
------------------------------------------------------------
------------------------------------------------------------
------------------------------------------------------------
------------------------------------------------------------
-------AAATTATATATATAC-TACTTCATCATTAGTATATATAGTTCGCTTCTCAT--
------GTCGTAGCAGTCAAACGGGCGGGCGTCTTAATTGGCGCG-----TCACGAGGCT
-AATATGCTGCGG----CAGGGAAAACTTGGGCG-ACCGCTGTAAT--ACTTCTCTCTTA
AAC-CAGAGGAAGATTGCGGCAA-TAACAGGTCT--GTGATGCCCTC----AGATGTCCC
GGGCCGCACACGT-----GCTACATT-------GATT---AGCGCAGTGCGCATACTT--
---------------------ACATATAGATCATTGATTGG---TTATTTATAACC----
---------------------------------------GTCAATATCGCCTTGTCTGAA
AGGACTAG----GTAATCTATTGTAAGTGCTGGTTCCTCCT-----CCCGTTGAGCATTT
TAATAATGGTCT--CTCTACATCCCTAGCACATGATGTCT--------AGTGCGATTGTA
GTTGAG-------------------------------------------TCTTGCCATTT
ATG---CAAGTGTCAATTCTCAGTGGGGACAGCCATTTGATAATTCTTTGGCTCGGCCTC
AACTAGGAATGCCTTGTACGGGTCT-TGGTTCAACAGACCACCCGGAATACGTCCCTGCC
CTTTGTACACACC-GCCCGTCGCTCTTACCGATGAATTGTACTGTGAGTTTGCAGGACCG
AACCCATTTTTGGGTT--------------------------------------------
------------------------------------------------------------
------------------------------------------------------------
----
>Globigerinella_siphonifera|46132|AJ390575
------------------------------------------------------------
------------------------------------------------------------
------------------------------------------------------------
------------------------------------------------------------
------------------------------------------------------------
------------------------------------------------------------
------------------------------------------------------------
------------------------------------------------------------
------------------------------------------------------------
------------------------------------------------------------
------------------------------------------------------------
------------------------------------------------------------
------------------------------------------------------------
------------------------------------------------------------
------------------------------------------------------------
-----------------------------------CCT----------AGTGCGATTGTA
GTTGAG-------------------------------------------CCTTGCCATTT
ATG---CAAGTGTCAATTCTCAGTGGGGACAGACATTTGATAATTCTTTGTCTCGTTCTT
AACTAGGAATGCCTTGTACGGGTCT-TGGTTCAACAGACCACCCGGAATACGTCCCTGCC
CTTTGTAMACACCGCCC-GTCGCTCTTACCGATGAATTTCCCTGNGAGT-----------
------------------------------------------------------------
------------------------------------------------------------
------------------------------------------------------------
----
>Globigerinella_siphonifera|46132|AJ390574
------------------------------------------------------------
------------------------------------------------------------
------------------------------------------------------------
------------------------------------------------------------
------------------------------------------------------------
------------------------------------------------------------
------------------------------------------------------------
-----------------CGTAGGAAGGGATTGGCAATAATTGAATGTTCGCTTTCTATTA
GGTGTGTATATATAGTCTCAAAATT---------ACATGTATTTGTAATGGCGAGTAATA
TTTATACT-ATCC---TGTAGGAAAACTCGGG-CGACCGCTGTAAT---ATTT-CTCTTT
AAAACAGAGGAAGATTGCGGCAA-TAACAGGTCT--GTGATGCCCTC----AGATGTCCC
GGGCCGCACACGT-----GCTACATT-------GATT---AGCGCAGTGCGCATACTTTC
AAT---------------ATGATACATTAGATTGGATTGTT--CTGTTGAGCTCCAT---
----------------------------------------CTAATACTATCCGGCTTGAG
AAGGCTGG----GTAATCAATTGTAAGTGCTGGTTCCTCCT-----CCCGTTGAGCATTT
TAATAATGGCCT--CTCTACATCCCTAGCAATATGCCT----------AGTGCGATTGTA
GTTGAG-------------------------------------------CCTTGCCATTT
ATG---CAAGTGTCAATTCTCAGTGGGGACAGACATTTGATAATTCTTTGTCTCGTTCTT
AACTAGGAATGCCTTGTACGGGTCT-TGGTTCAACAGACCACCCGGAATACGTCCCTGCC
CTTTGTACACACCGCCC-GTCGCTCTTACCGATGAATTTCCCTGTGAGTTTRAAGGACTG
ATGGTTGCAAAATCATTGGAAATTCTGTC-------------------------------
------------------------------------------------------------
------------------------------------------------------------
----
>Globigerinella_siphonifera|46132|AJ390573
------------------------------------------------------------
------------------------------------------------------------
------------------------------------------------------------
------------------------------------------------------------
------------------------------------------------------------
------------------------------------------------------------
------------------------------------------------------------
-----------------CGTAGGAAGGGATTGGCAATAATTGAATGTTCGCTTTCTATTA
GGTGTGTATATATAGTCTCAAAATT---------ACATGTATTTGTAATGGCGAGTAATA
TTTATACTTATCC---TGTAGGAAAACTCGGG-CGACCGCTGTAAT---ATTT-CTCTTT
AAAACAGAGGAAGATTGCGGCAA-TAACAGGTCT--GTGATGCCCTC----AGATGTCCC
GGGCCGCACACGT-----GCTACATT-------GATT---AGCGCAGTGCGCATACTTTC
AAT---------------ATGATACATTAGATTGGATTGTT--CTGTTGAGCTCCAT---
----------------------------------------CTAATACTATCCGGCTTGAG
AAGGCTGG----GTAATCAATTGTAAGTGCTGGTTCCTCCT-----CCCGTTGAGCATTT
TAATAATGGCCT--CTCTACATCCCTAGCAATATGCCT----------AGTGCGATTGTA
GTTGAG-------------------------------------------CCTTGCCATTT
ATG---CAAGTGTCAATTCTCAGTGGGGACAGACATTTGATAATTCTTTGTCTCGTTCTT
AACTAGGAATGCCTTGTACGGGTCT-TGGTTCAACAGACCACCCGGAATACGTCCCTGCC
CTTTGTACACACCGCCC-GTCGCTCTTACCGATGAATTTCCCTGAGAGTTTGAAGGACTG
ATGGTTGCAAAATCATTGGAAATTCTGTC-------------------------------
------------------------------------------------------------
------------------------------------------------------------
----
>Globigerinella_siphonifera|46132|AJ390572
------------------------------------------------------------
------------------------------------------------------------
------------------------------------------------------------
------------------------------------------------------------
------------------------------------------------------------
------------------------------------------------------------
------------------------------------------------------------
------------------------------------------------------------
GGTGTGTATATATAGTCTCAAAATT---------ACATGTATTTGTAATGGCGAGTAATA
TTTATACT-ATCC---TGTAGGAAAACTCGGGGCGACCGCTGTAAT---ATTT-CTCTTT
AAAACAGAGGAAGATTGCGGCAA-TAACAGGTCT--GTGATGCCCTC----AGATGTCCC
GGGCCGCACACGT-----GCTACATT-------GATT---AGCGCAGTGCGCATACTTTC
AAT---------------ATGATACATTAGATTGGATTGTT--CTGTTGAGCTCCAT---
----------------------------------------CTAATACTATCCGGCTTGAG
AAGGCTGG----GTAATCAATTGTAAGTGCTGGTTCCTCCT-----CCCGTTGAGCATTT
TAATAATGGCCT--CTCTACATCCCTAGCAATATGCCT----------AGTGCGATTGTA
GTTGAG-------------------------------------------CCTTGCCATTT
ATG---CAAGTGTCAATTCTCAGTGGGGACAGACATTTGATAATTCTTTGTCTCGTTCTT
AACTAGGAATGCCTTGTACGGGTCT-TGGTTCAACAGACCACCCGGAATACGTCCCTGCC
CTTTGTACACACCGCCC-GTCGCTCTTACCGATGAATTTCCCTGAGAGTTTGAAGGACTG
ATGGTTG-----------------------------------------------------
------------------------------------------------------------
------------------------------------------------------------
----
>Globigerinella_siphonifera|46132|AJ390571
------------------------------------------------------------
------------------------------------------------------------
------------------------------------------------------------
------------------------------------------------------------
------------------------------------------------------------
------------------------------------------------------------
------------------------------------------------------------
------------------------------------------------------------
-----------------------------------------TTTGTAATGGCGAGTAATA
TTTA--CT-ATCC---TGTAGGAAAACTCGGG-CGACCGCTGTAAT---ATTT-CTCTTT
AAAACAGAGGAAGATTGCGGCAA-TAACAGGTCT--GTGATGCCCTC----AGATGTCCC
GGGCCGCACACGT-----GCTACATT-------GATT---AGCGCAGTGCGCATACTTTC
AAT---------------ATGATACATTAGATTGGATTGTT--CTGTTGAGCTCCAT---
----------------------------------------CTAATACTATCCGGCTTGAG
AAGGCTGG----GTAATCAATTGTAAGTGCTGGTTCCTCCT-----CCCGTTGAGCATTT
TAATAATGGCCT--CTCTACATCCCTAGCAATATGCCT----------AGTGCGATTGTA
GTTGAG-------------------------------------------CCTTGCCATTT
ATG---CAAGTGTCAATTCTCAGTGGGGACAGACATTTGATAATTCTTTGTCTCGTTCTT
AACTAGGAATGCCTTGTACGGGTCT-TGGTTCAACAGACCACCCGGAATACGTCCCTGCC
CTTTGTACACACCGCCC-GTCGCTCTTACCGATGAATTTCCCTGTGAGTTTGAAGGACTG
ATGGTTGCAAAATCATTGGAAATTCTGTC-------------------------------
------------------------------------------------------------
------------------------------------------------------------
----
>Globigerinella_siphonifera|46132|AJ390570
------------------------------------------------------------
------------------------------------------------------------
------------------------------------------------------------
------------------------------------------------------------
------------------------------------------------------------
------------------------------------------------------------
------------------------------------------------------------
-----------------CGTAGGAAGGGATTGCCAATAATTGAATGTTCGCTTTCTATTA
GGTGTGTATATATAGTCTCAAAATT---------ACATGTATTTGTAATGGCGAGTAATA
TTT--ACT-ATCC---TGTAGGAAAACTCGGG-CGACCGCTGTAAT---ATTT-CTCTTT
AAAACAGAGGAAGATTGCGGCAA-TAACAGGTCT--GTGATGCCCTC----AGATGTCCC
GGGCCGCACACGT-----GCTACATT-------GATT---AGCGCAGTGCGCATACTTTC
AAT---------------ATGATACATTAGATTGGATTGTT--CTGTTGAGCTCCAT---
----------------------------------------CTAATACTATCCGGCTTGAG
AAGGCTGG----GTAATCAATTGTAAGTGCTGGTTCCTCCT-----CCCGTTGAGCATTT
TAATAATGGCCT--CTCTACATCCCTAGCAATATGCCT----------AGTGCGATTGTA
GTTGAG-------------------------------------------CCTTGCCATTT
ATG---CAAGTGTCAATTCTCAGTGGGGACAGACATTTGATAATTCTTTGTCTCGTTCTT
AACTAGGAATGCCTTGTACGGGTCT-TGGTTCAACAGACCACCCGGAATACGTCCCTGCC
CTTTGAAAAAACCGCCC-GTCGCTCTTACCGATGAATTTCCCTG----------------
------------------------------------------------------------
------------------------------------------------------------
------------------------------------------------------------
----
>Globigerinella_siphonifera|46132|AJ390569
------------------------------------------------------------
------------------------------------------------------------
------------------------------------------------------------
------------------------------------------------------------
------------------------------------------------------------
------------------------------------------------------------
------------------------------------------------------------
------------------------------------------------------------
------------------------------------------------------------
------------------------------------------------------------
---------------------AA-TAACAGGTCT--GTGATGCCCTC----AGATGTCCC
GGGCCGCACACGT-----GCTACATT-------GATT---AGCGCAGTGCGCATACTTTC
AAT---------------ATGATACATTAGATTGGATTGTT--CTGTTGAGCTCCAT---
----------------------------------------CTAATACTATCCGGCTTGAG
AAGGCTGG----GTAATCAATTGTAAGTGCTGGTTCCTCCT-----CCCGTTGAGCATTT
TAATAATGGCCT--CTCTACATCCCTAGCAATATGCCT----------AGTGCGATTGTA
GTTGAG-------------------------------------------CCTTGCCATTT
ATG---CAAGTGTCAATTCTCAGTGGGGACAGACATTTGATAATTCTTTGTCTCGTTCTT
AACTAGGAATGCCTTGTACGGGTCT-TGGTTCAACAGACCACCCGGAATACGTCCCTGCC
CTTTGTACACACCGCCC-GTCGCTCTTACCGATGAATTTCCCTGWGAGTTTGAAGGACTG
ATGGTTGCAAAATCATTGGAAATTCTGTC-------------------------------
------------------------------------------------------------
------------------------------------------------------------
----
>Globigerinella_siphonifera|46132|AJ390568
------------------------------------------------------------
------------------------------------------------------------
------------------------------------------------------------
------------------------------------------------------------
------------------------------------------------------------
------------------------------------------------------------
------------------------------------------------------------
-------------------------------------------------GCTTTCTATTA
GGTGTGTATATATAGTCTCAAAATT---------ACATGTATTTGTAATGGCGAGTAATA
TTTATACT-ATCC---TGTAGGAAAACTCGGG-CGACCGCTGTAAT---ATTT-CTCTTT
AAAACAGAGGAAGATTGCGGCAA-TAACAGGTCT--GTGATGCCCTC----AGATGTCCC
GGGCCGCACACGT-----GCTACATT-------GATT---AGCGCAGTGCGCATACTTTC
AAT---------------ATGATACATTAGATTGGATTGTT--CTGTTGAGCTCCAT---
----------------------------------------CTAATACTATCCGGCTTGAG
AAGGCTGG----GTAATCAATTGTAAGTGCTGGTTCCTCCT-----CCCGTTGAGCATTT
TAATAATGGCCT--CTCTACATCCCTAGCAATATGCCT----------AGTGCGATTGTA
GTTGAG-------------------------------------------CCTTGCCATTT
ATG---CAAGTGTCAATTCTCAGTGGGGACAGACATTTGATAATTCTTTGTCTCGTTCTT
AACTAGGAATGCCTTGTACGGGTCT-TGGTTCAACAGACCACCCGGAATACGTCCCTGCC
CTTTGTAMACACCGCCC-GTCGCTCTTACCGATGAATTTCCCTG----------------
------------------------------------------------------------
------------------------------------------------------------
------------------------------------------------------------
----
>Globigerinella_siphonifera|46132|AJ390567
------------------------------------------------------------
------------------------------------------------------------
------------------------------------------------------------
------------------------------------------------------------
------------------------------------------------------------
------------------------------------------------------------
------------------------------------------------------------
---------------------------------------------------TTTCTATTA
GGTGTGTATATATAGTCTCAAAATT---------ACATGTATTTGTAATGGCGAGTAATA
TTTATACT-ATCC---TGTAGGAAAACTCGGGGCGACCGCTGTAAT---ATTT-CTCTTT
AAAACAGAGGAAGATTGCGGCAA-TAACAGGTCT--GTGATGCCCTC----AGATGTCCC
GGGCCGCACACGT-----GCTACATT-------GATT---AGCGCAGTGCGCATACTTTC
AAT---------------ATGATACATTAGATTGGATTGTT--CTGTTGAGCTCCAT---
----------------------------------------CTAATACTATCCGGCTTGAG
AAGGCTGG----GTAATCAATTGTAAGTGCTGGTTCCTCCT-----CCCGTTGAGCATTT
TAATAATGGCCT--CTCTACATCCCTAGCAATATGCCT----------AGTGCGATTGTA
GTTGAG-------------------------------------------CCTTGCCATTT
ATG---CAAGTGTCAATTCTCAGTGGGGACAGACATTTGATAATTCTTTGTCTCGTTCTT
AACTAGGAATGCCTTGTACGGGTCT-TGGTTCAACAGACCACCCGGAATACGTCCCTGCC
CTTTGTAMACACCGCCC-GTCGCTCTTACCGATGAATTTCCCTG----------------
------------------------------------------------------------
------------------------------------------------------------
------------------------------------------------------------
----
>Globigerinella_siphonifera|46132|AJ390566
------------------------------------------------------------
------------------------------------------------------------
------------------------------------------------------------
------------------------------------------------------------
------------------------------------------------------------
------------------------------------------------------------
------------------------------------------------------------
----------------------------------------------TTCGCTTTCTATTA
GGTGTGTATATATAGTCTCAAAATT---------ACATGTATTTGTAATGGCGAGTAATA
TTTATACT-ATCC---TGTAGGAAAACTCGGG-CGACCGCTGTAAT---ATTT-CTCTTT
AAAACAGAGGAAGATTGCGGCAA-TAACAGGTCT--GTGATGCCCTC----AGATGTCCC
GGGCCGCACACGT-----GCTACATT-------GATT---AGCGCAGTGCGCATACTTTC
AAT---------------ATGATACATTAGATTGGATTGTT--CTGTTGAGCTCCAT---
----------------------------------------CTAATACTATCCGGCTTGAG
AAGGCTGG----GTAATCAATTGTAAGTGCTGGTTCCTCCT-----CCCGTTGAGCATTT
TAATAATGGCCT--CTCTACATCCCTAGCAATATGCCT----------AGTGCGATTGTA
GTTGAG-------------------------------------------CCTTGCCATTT
ATG---CAAGTGTCAATTCTCAGTGGGGACAGACATTTGATAATTCTTTGTCTCGTTCTT
AACTAGGAATGCCTTGTACGGGTCT-TGGTTCAACAGACCACCCGGAATACGTCCCTGCC
CTTTGTACACACCGCCC-GTCGCTCTTACCGATGAATTTCCCTGTGAGTTTGAAGGACTG
ATGGTTGCAAAATCATTGGAAATTCTGTC-------------------------------
------------------------------------------------------------
------------------------------------------------------------
----
>Globigerinella_siphonifera|46132|AJ390565
------------------------------------------------------------
------------------------------------------------------------
------------------------------------------------------------
------------------------------------------------------------
------------------------------------------------------------
------------------------------------------------------------
------------------------------------------------------------
-----------------CGTAGGAAGGGATTGGCAATAATTGAATGTTCGCTTTCTATTA
GGTGTGTATATATAGTCTCAAAATT---------ACATGTATTTGTAATGGCGAGTAATA
TTTATACT-ATCC---TGTAGGAAAACTCGGG-CGACCGCTGTAAT---ATTT-CTCTTT
AAAACAGAGGAAGATTGCGGCAA-TAACAGGTCT--GTGATGCCCTC----AGATGTCCC
GGGCCGCACACGT-----GCTACATT-------GATT---AGCGCAGTGCGCATACTTTC
AAT---------------ATGATACATTAGATTGGATTGTT--CTGTTGAGCTCCAT---
----------------------------------------CTAATACTATCCGGCTTGAG
AAGGCTGG----GTAATCAATTGTAAGTGCTGGTTCCTCCT-----CCCGTTGAGCATTT
TAATAATGGCCT--CTCTACATCCCTAGCAATATGCCT----------AGTGCGATTGTA
GTTGAG-------------------------------------------CCTTGCCATTT
ATG---CAAGTGTCAATTCTCAGTGGGGACAGACATTTGATAATTCTTTGTCTCGTTCTT
AACTAGGAATGCCTTGTACGGGTCT-TGGTTCAACAGACCACCCGGAATACGTCCCTGCC
CTTTGTACACACCGCCC-GTCGCTCTTACCGATGAATTTCCCTGTGAGTTTGAAGGACTG
ATGGTTGCAAAATCATTGGAAATTCTGTC-------------------------------
------------------------------------------------------------
------------------------------------------------------------
----
>Globigerinella_siphonifera|46132|AJ390564
------------------------------------------------------------
------------------------------------------------------------
------------------------------------------------------------
------------------------------------------------------------
------------------------------------------------------------
------------------------------------------------------------
------------------------------------------------------------
-----------------CGTAGGAAGGGATTGGCAATAATTGAATGTTCGCTTTCTATTA
GGTGTGTATATATAGTCTCAAAATT---------ACATGTATTTGTAATGGCGAGTAATA
TTTATACT-ATCC---TGTAGGAAAACTCGGG-CGACCGCTGTAAT---ATTT-CTCTTT
AAAACAGAGGAAGATTGCGGCAA-TAACAGGTCT--GTGATGCCCTC----AGATGTCCC
GGGCCGCACACGT-----GCTACATT-------GATT---AGCGCAGTGCGCATACTTTC
AAT---------------ATGATACATTAGATTGGATTGTT--CTGTTGAGCTCCAT---
----------------------------------------CTAATACTATCCGGCTTGAG
AAGGCTGG----GTAATCAATTGTAAGTGCTGGTTCCTCCT-----CCCGTTGAGCATTT
TAATAATGGCCT--CTCTACATCCCTAGCAATATGCCT----------AGTGCGATTGTA
GTTGAG-------------------------------------------CCTTGCCATTT
ATG---CAAGTGTCAATTCTCAGTGGGGACAGACATTTGATAATTCTTTGTCTCGTTCTT
AACTAGGAATGCCTTGTACGGGTCT-TGGTTCAACAGACCACCCGGAATACGTCCCTGCC
CTTTGTACACACCGCCC-GTCGCTCTTACCGATGAATTTCCCTGTGAGTTTGAAGGACTG
ATGGTTGCAAAATCATTGGAAATTCTGTC-------------------------------
------------------------------------------------------------
------------------------------------------------------------
----
>Globigerinella_siphonifera|46132|AJ390563
------------------------------------------------------------
------------------------------------------------------------
------------------------------------------------------------
------------------------------------------------------------
------------------------------------------------------------
------------------------------------------------------------
------------------------------------------------------------
------------------------------------------------------------
------------------------------------------------------------
----------------------------------------TGTAAT---ACTT-CTCTTT
AAAACAGAGGCAGGTTGCGGCAA-TAACAGGTCT--GTGATGCCCTC----AGATGTCCC
GGGCCGCACACGKT----GCTACATT-------GATT---AGCGCAGTGCGCATACTTTC
AAT---------------ATGATACATTGGATT-GGTGGTGAATTGTTGGCCCCGT----
----------------------------------------CTAATACTGTCCTGTCTGAG
AAGGCTGG----GTAATCAATTGTAAGTGCTGGTTCCTACT-----CCCGTTGAGCATTT
TAATAATGGCCT--CTCTACATCCCTAGTA--AC-CCT----------AGTGCGATTGTA
GTTGAG-------------------------------------------CCTTGCCATTT
ATG---CAAGTGTCAATTCTCAGTGGGGACAGACATTTGATAATTCTTTGTCTCGTTCTT
AACTAGGAATGCCTTGTACGGGTCT-TGGTTCAACAGACCACCCGGAATACGTCCCTGCC
CTTTGAAAANACCGCCC-GTCGCTCTTACCGATGACTTTCCCTAAGAGT-----------
------------------------------------------------------------
------------------------------------------------------------
------------------------------------------------------------
----
>Globigerinella_siphonifera|46132|AJ390562
------------------------------------------------------------
------------------------------------------------------------
------------------------------------------------------------
------------------------------------------------------------
------------------------------------------------------------
------------------------------------------------------------
------------------------------------------------------------
------------------------------------------------------------
-----------------------TT---------GCATGTATTTGTGATGGCGAGTGAT-
------CTAATCC---CTTAGGAAAACTTGGG-CGACCGCTGTAAT---ACTT-CTCTTT
AAAACAGAGGCAGGTTGCGGCAA-TAACAGGTCTT-GTGATGCCCTC----AGATGTCCC
GGGCCGCACACGT-----GCTACATT-------GATT---AGCGCAGTGCGCATACTTTC
AAT---------------ATGATACATTGGATT-GGTGGTGAATTGTTGGCCCCGT----
----------------------------------------CTAATACTGTCCTGTCTGAG
AAGGCTGG----GTAATCAATTGTAAGTGCTGGTTCCTACT-----CCCGTTGAGCATTT
TAATAATGGCCT--CTCTACATCCCTAGTA--AC-CCT----------AGTGCGATTGTA
GTTGAG-------------------------------------------CCTTGCCATTT
ATG---CAAGTGTCAATTCTCAGTGGGGACAGACATTTGATAATTCTTTGTCTCGTTCTT
AACTAGGAATGCCTTGTACGGGTCT-TGGTTCAACAGACCACCCGGAATACGTCCCTGCC
CTTTGTAMACACCGCCC-GTCGCTCTTACCGATGACTTTCCCTRAGAGT-----------
------------------------------------------------------------
------------------------------------------------------------
------------------------------------------------------------
----
>Globigerinella_siphonifera|46132|AJ390561
------------------------------------------------------------
------------------------------------------------------------
------------------------------------------------------------
------------------------------------------------------------
------------------------------------------------------------
------------------------------------------------------------
------------------------------------------------------------
------------------------------------------------------------
------------------------------------------------------------
------------------------------------------------------------
---------------------------------T--GTGATGCCCTC----AGATGTCCC
GGGCCGCACACGT-----GCTACATT-------GATT---AGCGCAGTGCGCATACTTTC
AAT---------------ATGATACATTGGATT-GGTGGTGAATTGTTGGCCCCGT----
----------------------------------------CTAATACTGTCCTGTCTGAG
AAGGCTGG----GTAATCAATTGTAAGTGGTGGTTCCTACT-----CCCGTTGAGCATTT
TAATAATGGCCT--CTCTACATCCCTAGTA--AC-CCT----------AGTGCGATTGTA
GTTGAG-------------------------------------------CCTTGCCATTT
ATG---CAAGTGTCAATTCTCAGTGGGGACAGACATTTGATAATTCTTTGTCTCGTTCTT
AACTAGGAATGCCTTGTACGGGTCT-TGGTTCAACAGACCACCCGGAATACGTCCCTGCC
CTTTGTACACACCGCCC-GTCGCTCTTACCGATGACTTTCCCTG----------------
------------------------------------------------------------
------------------------------------------------------------
------------------------------------------------------------
----
>Globigerinella_siphonifera|46132|AJ390560
------------------------------------------------------------
------------------------------------------------------------
------------------------------------------------------------
------------------------------------------------------------
------------------------------------------------------------
------------------------------------------------------------
------------------------------------------------------------
-------------------------GGGATTGCCAATAATTGAATGTTCGCTTTCTATTG
G-------TGTGTGATCTCAAAATT---------GCATGTATTTGTGATGGCGAGTGAT-
------CTAATCC---CTTAGGAAAACTTGGG-CGACCGCTGTAAT---ACTT-CTCTTT
AAAACAGAGGCAGGTTGCGGCAA-TAACAGGTCT--GTGATGCCCTC----AGATGTCCC
GGGCCGCACACGT-----GCTACATT-------GATT---AGCGCAGTGCGCATACTTTC
AAT---------------ATGATACATTGGATT-GGTGGTGAATTGTTGGCCCCGT----
----------------------------------------CTAATACTGTCCTGTCTGAG
AAGGCTGG----GTAATCAATTGTAAGTGCTGGTTCCTACT-----CCCGTTGAGCATTT
TAATAATGGCCT--CTCTACATCCCTAGTA--AC-CCT----------AGTGCGATTGTA
GTTGAG-------------------------------------------CCTTGCCATTT
ATG---CAAGTGTCAATTCTCAGTGGGGACAGACATTTGATAATTCTTTGTCTCGTTCTT
AACTAGGAATGCCTTGTACGGGTCT-TGGTTCAACAGACCACCCGGAATACGTCCCTGCC
CTTTGTACACACCGCCC-GTCGCTCTTACCGATGACTTTCCCTG----------------
------------------------------------------------------------
------------------------------------------------------------
------------------------------------------------------------
----
>Globigerinella_siphonifera|46132|AJ390559
------------------------------------------------------------
------------------------------------------------------------
------------------------------------------------------------
------------------------------------------------------------
------------------------------------------------------------
------------------------------------------------------------
------------------------------------------------------------
-------------------------GGGATTGCCAATAATTGAATGTTCGCTTTCTATTG
G-------TGTGTGATCTCAAAATT---------GCATGTATTTGTGATGGCGAGTGAT-
------CTAATCC---CTTAGGAAAACTTGGG-CGACCGCTGTAAT---ACTT-CTCTTT
AAAACAGAGGCAGGTTGCGGCAA-TAACAGGTCT--GTGATGCCCTC----AGATGTCCC
GGGCCGCACACGT-----GCTACATT-------GATT---AGCGCAGTGCGCATACTTTC
AAT---------------ATGATACATTGGATT-GGTGGTGAATTGTTGGCCCCGT----
----------------------------------------CTAATACTGTCCTGTCTGAG
AAGGCTGG----GTAATCAATTGTAAGTGCTGGTTCCTACT-----CCCGTTGAGCATTT
TAATAATGGCCT--CTCTACATCCCTAGTA--AC-CCT----------AGTGCGATTGTA
GTTGAG-------------------------------------------CCTTGCCATTT
ATG---CAAGTGTCAATTCTCAGTGGGGACAGACATTTGATAATTCTTTGTCTCGTTCTT
AACTAGGAATGCCTTGTACGGGTCT-TGGTTCAACAGACCACCCGGAATACGTCCCTGCC
CTTTGTACACACCGCCC-GTCGCTCTTACCGATGACTTTCCCTGTGAGTTTGAAGGACTG
GTGGTTGCATG-ACTATTGGAAATTCTGTC------------------------------
------------------------------------------------------------
------------------------------------------------------------
----
>Globigerinella_siphonifera|46132|AJ390558
------------------------------------------------------------
------------------------------------------------------------
------------------------------------------------------------
------------------------------------------------------------
------------------------------------------------------------
------------------------------------------------------------
------------------------------------------------------------
------------------------------------------------------------
------------------------------------------------------------
------------------------------------------------------------
------------------------------------------------------------
------------------------------------------------------------
------------------------------------------------------------
------------------------------------------------------------
------------------------------------------------------------
---------------------TCCCTAGTA--AC-CCT----------AGTGCGATTGTA
GTTGAG-------------------------------------------CCTTGCCATTT
ATG---CAAGTGTCAATTCTCAGTGGGGACAGACATTTGATAATTCTTTGTCTCGTTCTT
AACTAGGAATGCCTTGTACGGGTCT-TGGTTCAACAGACCACCCGGAATACGTCCCTGCC
CTTTGTACACACCGCCC-GTCGCTCTTACCGATGACTTTCCCTGTGAGTTTGAAGGACTG
GTGGTTGCATRGACTATTGGAAATTCTGTC------------------------------
------------------------------------------------------------
------------------------------------------------------------
----
>Globigerinella_siphonifera_type_IV|109345|AJ251213
------------------------------------------------------------
------------------------------------------------------------
--------GGGCCCGGACATACTGAGGATTGACAGACATCACCACGTCTTTTTGTCCTTA
AAAAGACAAAAGATAACAGATCTTTCATGATTATGTGGTGGGTGGTGCATGGCCGTTCTT
AGTTCGTGGAGTGATCTGTCTGCTTAATTGCGTTTCAAATGTATTTTTGATTTCTCAAAC
GAGTCTACGAAGATGTCTATTCATAACAAGCACTTCATTTATGATTTGTTTGGAATACGA
CTCTTTCGGCTCAATTGAACGCAACGG--A-CGTGATTGCAAGTCCTTGTTGAACTTCTA
TACATATCATTTACATTCTTAACTGAGTGTATCTAAGATAATAGAGTTCGCTTTCTATTG
G-------TGACGGGATCTCCAATC---------ACTTTCGA--GTGAGAGTGAGTGAT-
------CTAATCC---TTTAGGAAAACTCGGG-CGACCGCTGTAAT---ACTTTCTTTTT
AAAACAGAGGAAGATTGCGGCAA-TAACAGGTCT--GTGATGCCCTC----AGATGTCCC
GGGCCGCACACGT-----GCTACATT-------GATT---AGCGCAGTGCGCATACTTTC
AAT---------------ATGATACATTGGTTTTGGTAGTAAGCTATTCATCTGATGGA-
------------------------TATGCTACTCTCCATACCAATACTATCTAGTCTGAA
AAGACTGG----GTAATCTATTGTAAGTGCTGGTTCCTCTT-----CCCGTTGAGCATTT
TAATAATGGTCT--CTCTACGTCCCTAGTAT-AT-TCT----------AGTGCGATTGTA
GTTGAG-------------------------------------------TCT-GCCATTT
ATG---CAAGTGTCAATTCTCAGTGGGGACAGACATTTGATAATTCTTTGTCTCGTTCTT
AACTAGGAATGCCTTGTACGGGTCT-TGGTTCAACAGACCACCCGGAATACGTCCCTGCC
CTTTGTACACACCGCCC-GTCGCTCTTACCGATGAATTTCACTGTGAGTTCAATGGACCG
ATTTTTTCCCTTTGGAAATTTGGTCAAACAGTGAGATTTAAAGGAAAAAGGGGTC-----
------------------------------------------------------------
------------------------------------------------------------
----
>Globigerinella_siphonifera_type_III|109344|AJ251212
------------------------------------------------------------
------------------------------------------------------------
-----TTACCGGGTCCGGACACACTGAGGATTGACAGACAATTGTCCTTTTGGCTTAAAA
GACAAAAGATAACAGATCTTTCATGATTATGTGATGGGTGGTGCATGGCCGTTCTTAGTT
CGTGGAGTGATCTGTCTGCTTAATTGCGTTTCAAATATACTTTTTTTACAACGAGTCTAC
AAAGGAGTGGTTCAGTTACAACAGACAATTAATTCTTGTGTTTTGAACGTTTGGAATGTA
CTCTATTTGGCTCAATTGAACGCAACG--GACGTGATCGCAAGTCCTTGTTGAACTTCAG
TATATATTGACTTTCCCCGTAGGAAGGGATTGCCAATAATTGAATGTTCGCTTTCTATTG
G-------TGTGTGATCTCAAAATT---------GCATGTATTTGTGATGGCGAGTGAT-
------CTAATCC---CTTAGGAAAACTTGGG-CGACCGCTGTAAT---ACTT-CTCTTT
AAAACAGAGGCAGGTTGCGGCAA-TAACAGGTCT--GTGATGCCCTC----AGATGTCCC
GGGCCGCACACGT-----GCTACATT-------GATT---AGCGCAGTGCGCATACTTTC
AAT---------------ATGATACATTGGATT-GGTGGTGAATTGTTGGCCCCGT----
----------------------------------------CTAATACTGTCCTGTCTGAG
AAGGCTGG----GTAATCAATTGTAAGTGCTGGTTCCTACT-----CCCGTTGAGCATTT
TAATAATGGCCT--CTCTACATCCCTAGTA--AC-CCT----------AGTGCGATTGTA
GTTGAG-------------------------------------------CCTTGCCATTT
ATG---CAAGTGTCAATTCTCAGTGGGGACAGACATTTGATAATTCTTTGTCTCGTTCTT
AACTAGGAATGCCTTGTACGGGTCT-TGGTTCAACAGACCACCCGGAATACGTCCCTGCC
CTTTGTACACACCGCCC-GTCGCTCTTACCGATGACTTTCCCTGTGAGTTTGAAGGACTG
GTGGTTGCATG-ACTATTGGAAATTCTGTCAAACAGCGAGATTTAAAGGAAAGAGAAGTC
G-----------------------------------------------------------
------------------------------------------------------------
----
>Globigerinita_uvula|164914|AF387173
----GCACCACAAGAACGCGTGG-AGCATGTGGCTTAATTTGACTCAACGCGGGAAATCT
TACCGGGTCCGGACACACTGAGGATTGACAGGCAATATATG--TG----A-----CTCTT
CGGAGT-------------------------------------TTGCATTGTTAAATATG
CTAG-------------------TCCTTTCATGATTATGTGATAGGTGGTGCATGGCCGT
TCTTAGTTCGTGGAGTGATCTGTCTGCTTAATTGCGTTTCAAATTACTTATAAGGT----
-AGCA-----ATACGCGATGAAGCT-TTCA------------------------------
----------ATAGTCCTCACG--GAT--TCACTTG-AGTCTCTCGC-TTCGCTA---T-
--------CCTTTCGAATGCAACGAACGTGACCGCAACCTCTTG--TTGCCT--TCGT--
-TTAACATCCTGCAGCTCGCTGTGGGTACTGAGGGCTTCACTCGGTGACTTTGGGCTGAG
CAATCGGTCTTTTTGATCTGAGTAAACTAGAGGG-ACCGCTGTCA-------ACTTCTTA
AAC-CAGAGGAAGGTTGCGGCAA-TAACAGGTCT--GTGATGCCC-TT---AGATGTTCC
GGGCTGCACACGT-----GCTACAAT-------GATC---GTAGCAGTGAGCATCTTATT
TGA------TTTGCGCACTTAACACCGCATACGTGAGTTCCAACTAGCTTAGCAAT----
----------------AAGTCAAGTAGATCTCTACGCA-GCGGTAACAGCCTGCTTCGAG
AGCAAGTG---GGTAATCAATTAGAAGTAACGATTTCTTCG--------CATTAGCACAC
TTAATATAAGGC--GTTGACGCTCATGATTCGCTCTCACGAGTGTTTCATTGCACG--TG
TTGA---TGTGCGGGTTCGAT-----------------------TCCTGCTTTACCTTAT
GTG---CAATTGTCAATTCATGGTGGGGACAGACCATTGTTAATTGTTGGTCTCGGTCTT
AACTAGGAATGCCTTGTATGAGTCTTTGGTTCAACAAACCACTCAGAATATGTCCCTGCC
CTTTGTACACACCGCCC-GTCGCTCTTACCGATGGACTTCTCTGTGAGTTTGAGGGACTG
GAGCTTACTTT------ACTG---------------------TGAGTCTCTATGGAAACT
TAAACGAA--CAGTGTGGTCTAAAGGAAAGAGAAGTCGTAAC------------------
------------------------------------------------------------
----
>Globigerina_falconensis|164913|AF387172
---------------------------------------------GCACCACAAGAGCGT
GGAGCATGTGGCTTAATTTGACTCAACGCGGAAAAACTTACCAGG--------------T
CCGGACAC-----------------------------ACTGAGGATTGACAGACGGTTAA
CGCC-------------------CTTCGGGGCAAGAGACAAAATTTTTGGCTCTTTCATG
ATTATGTGATAGGTGGTGCATGGCCGTTCTTAGTTCGTGGAGT-----GATCTGTCTGCC
CAATCGCGTTTCATAAATCTTAAGCTCAAAAGGCAGTCTTACCTTCGGGT----------
--------TGAGTTTTGCTGGGAGACT--TTTGTGTGAACGCAACGGAC--------GTG
ATTGCAACCCCTTGTTGATTGGCCATCACGTAAGCTCACTT-----GTAATTTATTACAG
TGTGGTATTATCTTAGCCA----------TTCCCTTTTAGTTGTG-------GAGTGATT
AACCACTCTAAA--------TTGTAACTCGGGGG-ACCGCTGTGAT---TTTTCTTC--A
AAC-CGGAGGAAGGTTGCGGCAA-TAACAGGTCT--GTGATGCCCTC----AGATGTCCT
GGGCTGCACACGT-----GCTACACT-------GATC---CCGGCAGTTGGCAT-GTGAT
T-T---------TCTCCAATGACGAACCTAGTGGACTTGGCGTCTG-TGC---GCAT---
----------------TCGTGTGCTAATGACTGCCGT-CACTTTAAACACTGGTCGTTAG
ACTC---G---TGCGATCCCTCGGAAAACGTGATTTCTG---------------TTCCCA
AACAAAGCACTT--TCGTACCCTCGCTCAAACAAACGTGATTCCAAATCCCTTACGATTG
CTACATCCTTTCTCGTAACGTCTCG-------------CCTAGCGGAGCTTTCAACTTTT
CGTCG-CAACTCTCAATTCACAGTGGGGACAGTCGTTTGTCAACTTTTCGTCTCGGTCCC
AACTAGGAATGCCTCGTACGAGT---TGGTTCATCAGACCACTCGGAATACGTCCCTGCC
CTTTGTACACACCGCCC-GTCGCTTTTACCGATGAACTTTTTTGCGAGTATGATGGACTA
ACTTTGCGCTCAATTTGAATCTGTTGTG--------GAAATTCACTCGAACAACGGGATT
TAAAGGAAAAAGAAGTCGTAAC--------------------------------------
------------------------------------------------------------
----
>Globorotalia_truncatulinoides|69029|AJ272477
----------------------------------------------------GGGAATCT
TACCGGGTCCGGACACACTGAGGATTGACAGACGGTTATTGACTTAAACCCGT---TTAA
TAGATTT---------TTAATCTGTTTAACACT------TAACACCTTTACACAAAGATG
CTAG-------------------TCCTTTCATGATCGTTTGATAGGTGGTGCATGGCCGT
TCTTAGTTCGTGGAGTGATCTGTCTGCCTAATTGCGTTTCACTAAGGTCCCATTC-----
-TTCATACGTATGAATAGCGTCTTA-----------------------------------
-------------------ACTCACTT--TTACCGCTACCTATTTGTAGTAAGCGCT-CA
TACTATTGGGACCGGAATGCAACGAGCGCGACTGCACCACCTAA--TTGCCCCTTATC--
-------TACCATTAACTACTATTT-----------ACCGCCCT------GTATGGGCAC
CGGGGCCTTACC----TTTACTGAAACTAGCTGG-ACCGCTGCTT--------TCCTTTA
AGC-CAGAGGAAGGTTGCGGCAA-TAACAGGTCT--GTGATGCCCTC----AGATGTTCC
GGGCCGCACACGT-----GCTACAAT-------GATC---AGCAC--AAAGAGTATTACC
TAT------TTCTTATACCT-AACCCAATATGTTATCCTTTCTGCGTAGGGT------AT
GTCTTACGATGTATCCGCTTAAGCGCTTAAAGATTATTGGGCGGTTATGCCTGCCTCGAG
AGAGTGTC-----CAGGGCAGCAAGAGTAATGATTCCCTCGTTTTTACTACTAATACCGC
GCTTGGTAACAT--ATC-ACACTCGATTAAGTAGGGTCTTTGCTA-TATTAGCA-TTGCT
ATCCTCACCCTTAGCCTCTAAGGATATTCGTATCTCTTAACAGGCTACAGGGAGGTGTAT
ATGGCGCACTTACTTATTCACGGTGGGGACAGACCATTGTTAACTGTTGGTCTCGGTCTC
AACTAGGAATGCCTCGTACGGGTT---GGTTCACCAAACCACCCGGAATATGTCCCTGCC
CTTTGTACACACCGCCC-GTCGCTCTTATCGATGAACTCACTTGTGAGGCTAAGGGACTG
CGCTC------------ATCTTTA------CCCGTATATTCGCTATACACTAAATACATT
TTGCTAAAAGCCAATTTGCTTTAAGCATTTACACACACTTGCGCACAAACTTATTCGACC
AAGTGGGTTTAAAGGAAAGAGAAGTCGT--------------------------------
----
>Globorotalia_truncatulinoides|69029|AJ272476
----------------------------------------------------GGGAATCT
TACCGGGTCCGGACACACTGAGGATTGACAGACGGTTATTGACTTAAACCCGT---TTAA
TAGATTT---------TTAATCTGTTTAACACT------TAACACCTTTACACAAAGATG
CTAG-------------------TCCTTTCATGATCGTTTGATAGGTGGTGCATGGCCGT
TCTTAGTTCGTGGAGTGATCTGTCTGCCTAATTGCGTTTCACTAAGGTCCCATTC-----
-TTCATACGTATGAATAGCGTCTTA-----------------------------------
-------------------ACTCACTC--TTACCGCTACCTATTTGTAGTAAGCGCT-CA
TACTATTGGGACCGGAATGCAACGAGCGCGACTGCACCACCTAA--TTGCCCCTTATC--
-------TACCATTAACTACTATTA-----------ACCGCCCT------GTATGGGCAC
CGGGGCCTTACC----TTTACTGAAACTAGCTGG-ACCGCTGCTT--------TCCTTTA
AGC-CAGAGGAAGGTTGCGGCAA-TAACAGGTCT--GTGATGCCCTC----AGATGTTCC
GGGCCGCACACGT-----GCTACAAT-------GATC---AGCAC--AAAGAGTATTACC
TAT------TTCTTATACCT-AACCTAATATGTTATCCTTTCTGCGTAGGGT------AT
GTCTAACGATGTATCCGCTTAAGCGTTTAAAGATTATTAGGCGGTTATGCCTGCCTCGAG
AGAGTGTC-----CAGGGCAGCAAGAGTAATGATTCCCTCGTTTTTACTACTAATACCGC
GCTTGGTAACAT--ATA-ACACTCGATTAAGTAGGGTCTTTGCTA-TATTAGCA-TTGCT
ATCCTCACCCTTAGCCTCTAAGGATATTCGTATCTCTTAACAGACTACAGGGAGGTGTAT
ATGGCGCACTTACTTATTCACGGTGGGGACAGACCATTGTTAACTGTTGGTCTCGGTCTC
AACTAGGAATGCCTCGTACGGGTT---GGTTCACCAAACCACCCGGAATATGTCCCTGCC
CTTTGTACACACCGCCC-GTCGCTCTTATCGATGAACTCACTTGTGAGGCTAAGGGACTG
CGCTA------------ATCTTTAA-----CCCGTATATTCGCTATACGCTAAATACATT
TTGCTAAAAGCTAATTTGCTTTAAGCAATTGCACTCACTTGCGCACAAACTTATTCGACC
AAGTGGGTTTAAAGGAAAGAGAAGTCGT--------------------------------
----
>Globorotalia_truncatulinoides|69029|AJ272475
------------------------------------------------------GGGAAT
CTTACCGGGTCCGGACACACTGAGGATTGACAGACGGTTATTGACTTATACTC---GCTT
AATGGCT---------TTAAGCTGTTAAACGTT------TAACACCTTTACACAAAGATG
CTAG-------------------TCCTTTCATGATCGTTTGATAGGTGGTGCATGGCCGT
TCTTAGTTCGTGGAGTGATCTGTCTGCCTAATTGCGTTTCACTAAGGTCCCATTC-----
-TTCATACGTATGAATAGCGTCTTA-----------------------------------
-------------------ACTCACTT--TTACCGCTACCTATTTGTAGTAAGCGCT-CA
TACTATTGGGACCGGAATGCAACGAGCGCGACTGCACCACCTAA--TTGCCCCTTATC--
-------TACCATTAATTACTTTAT---------TAACCGCCCT------GTACGGGCAC
CGGGGCCTTACC----TTTACTGAAACTAGCTGG-ACCGCTGCTT--------TCCTTTA
AGC-CAGAGGAAGGTTGCGGCAA-TAACAGGTCT--GTGATGCCCTC----AGATGTTCC
GGGCCGCACACGT-----GCTACAAT-------GATC---AGCAC--AAAGAGTATTACC
TAT-----CTTCTTATACCT-AACCCAATATGTTAAACTTATTGCGTAAGGG---TATTG
TCTTAACGACTTATCCGCTTTAGCGCTTTAAGATTATTGGGCGGTTATGCCTGCCTCGAG
AGAGTGTA-----CAGGGCAGCAAGAGTAATGATTCCCTCGTTTTTACTACTAATACCGC
GCTTGGTAACAT--ATT-ACACTCGATTAAGTAGGGTCTTTGCTTCTAATAGCAATTGCT
ATCCTCACCCTTAGGCTCTAAGGATATTACTATCTCTCTAAGGTCTACAGGGAGGTGTAT
ATGGCGCACTTACTTATTCACGGTGGGGACAGACCATTGTTAACTGTTGGTCTCGGTCTC
AACTAGGAATGCCTCGTACGGGTT---GGTTCACCAAACCACCCGGAATATGTCCCTGCC
CTTTGTACACACCGCCC-GTCGCTCTTATCGATGAACTCACTTGTGAGGCTGAGGGACTG
CGTCT------------ATTTATA------CCCGTGTAATCCTAATATCTCACATACATT
TCGCTAAAGGCGATTTTGCTTTAAGGATTTACACGACCTTACGCACAAACTTATTCGACC
AAGTGGGTTTAAAGGAAAGAGAAGTCGT--------------------------------
----
>Globorotalia_truncatulinoides|69029|AJ272474
------------------------------------------------GGGAATCTTACC
GGGTCCGGACACACTGAGGATTGACAGACGGTTATTGACTTATCTAAGCGCTC---TAAT
AGATTTT---------ATTCTATTAAACGCTAT------TAACACCTTTACACAAAGATG
CTAG-------------------TCCTTTCATGATCGTTTGATAGGTGGTGCATGGCCGT
TCTTAGTTCGTGGAGTGATCTGTCTGCCTAATTGCGTTTCACTAAGGTCCCATTC-----
-ATCATACGTATGAATAGCGTCTTA-----------------------------------
-------------------ACTCACTT--TTACCGCTACCTATTTGTAGTAAGCGCT-CA
TACTATTGGGACCGGAATGCAACGAGCGCGACTGCACCACCTAA--TTGCCCCTTATC--
-------TACCATTAATTACTTTATA-------TTAACCGCCCT------GTACGGGCAC
CGGGGCCTTACC----TTTACTGAAACTAGCTGG-ACCGCTGCTT--------TCCTTTA
AGC-CAGAGGAAGGTTGCGGCAA-TAACAGGTCT--GTGATGCCCTC----AGATGTTCC
GGGCCGCACACGT-----GCTACAAT-------GATC---AGCAC--AAAGAGTATTACC
TAT-----CTTCTTATACCT-AACCCAGTATGTTAAACTTATTGCGTAAAGGA--TATTG
TCTTAACGATTTATCCGCTTTAGCGCGTTAAGATTATTGGGCGGTTATGCCTGCCTCGAG
AGAGTGTA-----CGGGGCAGCAAGAGTAATGATTCCCTCGTTTTTACTACTAATACCGC
GCTTGGTAACAT--ACA-ACACTCGATTAAGTAGGGTCTTTGCTTCTAATAGCAATTGCT
ATCCTCACCCTTAGGCTCTAAAGATATTTATATCTCTCTAAGGTCTACAGGGAGGTGTGT
ATGGCGCACTTACTTATTCACGGTGGGGACAGACCATTGTTAACTGTTGGTCTCGGTCTC
AACTAGGAATGCCTCGTACGGGTT---GGTTCACCAAACCACCCGGAATATG-CCCTGCC
CTTTGTACACACCGCCCCGTCGCTCTTATCGATGAACTCACTTGTGAGGCTAAGGGACTG
CGTCTTACTATATCTATACCTATA------CCCGTGTAATCCTTATATCCTAAATACATT
TC-CTAAACGCGAATTTTCTTTAAGGAATTACATGGCCTTACGCACAAACTTATTCGACC
AAGTGGGTTTAAAGGAAAGAGAAGTCGT--------------------------------
----
>Neogloboquadrina_pachyderma|125957|AF250118
----GCACCACAAGAACGCGTGG-AGCATGTGGCTTAATTTGACTCAACGCGGGAAATCT
TACCAGGTCCGGACACACTGAGGATTGACAGGAAGTATCGTCTTTTGAATTCT--TTAAG
GATATGTCGTTTTTA--ATGACAT--CTTTTAGA----TGGATGATTCGTG-TAAATATG
CTAG-------------------TTCTTTCATGATTATGTGATAGGTGGTGCATGGCCGT
TCTTAGTTCGTGGAGTGATCTGTCTGCTTAATTGCGTTTCACTAAGGCCCCAAAGTT---
-AGCAAATTATC-AATCGTTACAGA-GTCGACCCCTCACCTTTGA---------------
-----------------GTGCGC-GTC--CTAACTTGTAGTACATGGTGTAAATGGATTT
GTTTTGGGTACCCAGAAAGCAACGAACGTGACCGCAACGTCTTG--TTGTCTCTCTTT--
GACAGTTATGGGTTATCCCAGTCATGTGTTTATACTTTTATGTG-TAAATACGTACGACA
CAGAGACTAGA--------TACCAAACTAGGCGT-ACCGCTGTATC----A-TTTCTTTA
AAC-CAGAGGAAGGTTGCGGCAA-TAACAGGTCT--GTGATGCCCTT----AGATGTTCT
GGGCTGCACACGT-----GCTACAA-------TGATC---AGCACAGTAAGCATCTCAAT
TTTT--ACAACACCGTCAACACACGTAGTGAGCTGCTTGATCTCTCATTCATGCATTCTG
TGCTTCGGTGCAGTGTGCAATGTGAGTTGTCTAATGCGCGCGGTTA-TGCCTGTACCGAG
AGGTGACGTCGGGTAAACATTCTCTAATGCTGACCTATTTT---TCTGAAATATGCACAA
CTCTAATATGAC--ATTCATTCCCGGGAGGACT-AGTTGCCTCTTT---GTGTGAGTGTA
ATGCAAACATGAATAGCGACT---------------------GTCGCTGTTTACTCATAT
GTG---CCCCTGTCAATTCGTGGTGGGGACAGACCATTGCTAATTGTTGGTCTCGCTTAT
AACTAGGAATGCCTTGTACGGGTCTTTGGTTCAACAAACCACCCGGAATACGTCCCTGCC
CTTTGTACACACCGCCC-GTCGCTCTTACCGATGAACTCGTTTGTGAGTTTTAAGGACTG
GATTAAGCTAT------ATGCGTA-----------------------ACCTATGGAAATT
CATGCGAT--GAACTGGTTTAAAGGAAAGAGAAGTCGTAAC-------------------
------------------------------------------------------------
----
>Neogloboquadrina_pachyderma|125957|AF250117
----GCACCACAAGAACGCGTGG-AGCATGTGGCTTAATTTGACTCAACGCGGGAAATCT
TACCAGGTCCGGACACACTGAGGATTGACAGGAAGTATCGTCTTTTGAATTCT--TTAAG
GACATGTCGTTTTTA--ATGACAT--CTTTTAGA----TGGATGATTCGTG-TAAATATG
CTAG-------------------TTCTTTCATGATTATGTGATAGGTGGTGCATGGCCGT
TCTTAGTTCGTGGAGTGATCTGTCTGCTTAATTGCGTTTCACTAAGGCCCCAAAGTT---
-AGCAAATTATC-AATCGTTACAGA-GTCGACCCCTCACCTTTGA---------------
-----------------GTGCGC-GTC--CTAACTTGTAGTACATGGTGTAAATGGATTT
GTTTTGGGTACCCAGAAAGCAACGAACGTGACCGCAACGTCTTG--TTGTCTCTCTTT--
GACAGTTATGGGTTATCCCAGTCATGTGTTTATACTTTTATGTG-TAAATACGTACGACA
CAGAGACTAGA--------TACCAAACTAGGCGT-ACCGCTGTATC----A-TTTCTTTA
AAC-CAGAGGAAGGTTGCGGCAA-TAACAGGTCT--GTGATGCCCTT----AGATGTTCT
GGGCTGCACACGT-----GCTACAA-------TGATC---AGCACAGTAAGCATCTCAAT
TTTT--ACAACACCGTCAACACACGTAGTGAGCTGCTTGATCTCTCATTCATGCATTCTG
TGCTTCGGTGCAGTGTGCAATGTGAGTTGTCTAATGCGCGCGGTTA-TGCCTGTACCGAG
AGGTGACGTCGGGTAAACATTCTCTAATGCTGACTTATTTT---TCTGAAATATGCACAA
CTCTAATATGAC--ATTCATTCCCGGGAGGACT-AGTTGCCTCTTT---GTGTGAGTGTA
ATGCAAACATGAATAGCGACT---------------------GTCGCTGTTTACTCATAT
GTG---CCCCTGTCAATTCGTGGTGGGGACAGACCATTGCTAATTGTTGGTCTCGCTTAT
AACTAGGAATGCCTTGTACGGGTCTTTGGTTCAACAAACCACCCGGAATACGTCCCTGCC
CTTTGTACACACCGCCC-GTCGCTCTTACCGATGAACTCGTTTGTGAGTTTTAAGGACTG
GATTAAGCTAT------ATGCGTA-----------------------ACCTATGGAAATT
CATGCGAT--GAACTGGTTTAAAGGAAAGAGAAGTCGTAAC-------------------
------------------------------------------------------------
----
>Turborotalita_quinqueloba|125971|AF250116
------GCACCACAAGAGCGTGG-AGTATGTGGCTTAATTCGACTCAACGCGCAATAACT
TACTTGGTCCGAACGCTTTGAGGATTGACAGTT----------TCTGGTA----------
-------CAATGTGC-----------------------GGCTTGTT-TGTTACAACTACG
AATG-------------------ATTC-----GAAT-TGTTGTAAATATGACTTGGCCGG
CCTTCGGGTGTCTTG-GATCGGCGTATCAGGTCGTACATTGTATTCAATGAGAAAGTTCT
T----------TTATGATT-ATGTGGTAG-----GTGGTGCATGGCCGTCTTTAATTCGT
------------------------------GGAGTGAT-CTGTCTG------CTTAATTG
CGCA-------TTGCAA-ATTGTAATTGATCTTTGAACAGATCCGTCTTTTTATGT---T
GAATA--------GTACGTACAGTCAGACCCGGTTGGGCATGTACGGAAAGGTCAC-ATA
TAAA-GTACGGTC----TGCTAAAGATATGAATATCTTGCCCTAAA-----GATTGATTA
ACACCGTGAGTGCAACGAGTGAGATTGCGAGTCTTTGTTATGTAGTGCTCAACATA--CC
TAT--GT-----------------GCA--GTAGGATTT-AACTACACC--ATGTAACCTT
TTTCAAAGGTTGAATGAACTTAGGCGACTGCTATACTTTTAAGATGGTCGAAGGTTGTGG
CAATGAC---AGGTCTGTGATGCCCTT-AGATGTTCAGGGCTGCACACGTACTACATTGA
TCTAGTCAATAAGTATGTGTGTAACAATAATTT-TGAATGTATTGGTTAAGCTTTTCTTA
TATTTTGGTAAGAGGTTAATACAGAACTTCGAGAGAGTTCCGACAACAGTCAATCTAGTT
ATTGCTTGTAGTCG---ATCTCATGATTGTTTAGTTTTATGCAACTTCGGGTCATGATTC
ACTAGTACGCTTCTAATTCACAGTGGGGACAGTCGTTTGT-AATTCTGAGACTCGG-TTC
AACTAGGAATGCCTAGTATTGAT----GGTTCACTAAACTTTCTGGAATAAGTCCCTGCC
CTTTGTACACACCGCCC-GTCGCTTTTACCAATGGCCCTCGTTGTGAGTGAGCTGGACAA
GTTATTTTAACTTGAAAAGTTCTCAATCAAGGTTTGCTAAAGGAAAAAGAAGTCGTAAC-
------------------------------------------------------------
------------------------------------------------------------
----
>Turborotalita_quinqueloba|125971|AF250115
------GCACCACAAGAGCGTGG-AGTATGTGGCTTAATTCGACTCAACGCGCAACAATT
TACTTGGTCCGAACGCTTTGAGGATTGACAGTTATTGTATAGTTCTGATATGGGTGGTAT
TTGTAGTCAACGTGT-----------------------AGGTAGTTGTATATTAAATATG
AAAG-------------------TTCTTTTATGATTATGTGATAGGTGGTGCATGGCCGT
CCTTAATTCGTGGAGTGATTTGTCTGCTTAATTGCGCATTGCAAATTGTAATTGATCTTT
TACCAGTCTCGTTCTGATTTATGTTGT-AATATTGTAGAATATTGTTGTCGTCGAGTCAT
TATTGCCACTACGTCTGGTCCTTTGGG--CAGAATAGTGTTGTATATTTTGTCTTGTCAA
CACAAAATTCTTCACAATATTGTAGCCG-TACTTGATTGTATGCG-CTATTCATGT--AT
ATGTG--------GTTAGTCAACACCAGTTCGGCTGCTTGCACACATCGCCATCTCAACA
TGATCAGTCAGGC----TGCTAGAGACCTTG-TGTCTTGCCCCAAA-----GGTTGATTA
ACACCGTGAGTGCAACGAGTGAGATTGCAAGCCTTTGTTATGTAGTGAACAACATATACC
TACTACTACTACT------TTGTAGTAATGTAGGATTCCAACTACACACAGAATAACCAT
T----AAGGTGAAATGAACTCAGGCGACTGCTATACTTT-AAGATGGTGGAAGGTTGTGG
CAATGAC---AGGTCTGTGATGCCCTTTAGATGTTCAAGGCTGCACACGTACTACATTGA
TCTAGTCAACGAGTATGTATGTAACATTGATTA-TGCATCTATTGGTTAAGCTATA-ATG
TATTTCGGTAAC--GTTAATTCAGAACTTCGAGAAGGTTCCGACAACAGTCAATCTAGTT
ATTGCTTGTAGTTGTTAATTGTATAATTGTCTAGTTC-ACGCAACGTTCGTTTATCATTC
TCTAGTAT--TGTTAATTCACAGTGGGGACAGTCGTTTGT-AATTCTGAGACTCGG-TTC
AACCAGGAATGCCTCGTATTTGT----GGTTCATTAAACTCCGTGGAATAAGTCCCTGTC
CTTTGTACACACCGCCC-GTCGCTTTTACCAATGGCCCTCGTTGTGAGATAGCTGGACAA
GTATTTACTACTTCAAAAGTTCTCAATCAAGGTTTGCTAAAGGAAAAAGAAGTCGTAAC-
------------------------------------------------------------
------------------------------------------------------------
----
>Turborotalita_quinqueloba|125971|AF250114
------GCACCACAAGAGCGTGG-AGTATGTGGCTTAATTCGACTCAACGCGCAACAATT
TACTTGGTCCGAACGCTTTGAGGATTGACAGTTATTGTATAGTTCTGATATGGGTGGTAT
TTGTAGTCAACGTGT-----------------------AGGTAGTTGTATATTAAATATG
AAAG-------------------TTCTTTTATGATTATGTGATAGGTGGTGCATGGCCGT
CCTTAATTCGTGGAGTGATTTGTCTGCTTAATTGCGCATTGCAAATTGTAATTGATCTTT
TACCAGTCTCGTTCTGATTTATGTTGT-AATATTGTAGAATATTGTTGTCGTCGAGTCAT
TATTGCCACTACGTCTGGTCCTTTGGGGGCAGAATAGTGTTGTATATTTTGTCTTGTCAA
CACAAAATTCTTCACAATATTGTAGCCG-TACTTGATTGTATGCG-CTATTCATGT--AT
ATGTG--------GTTAGTCAACACCAGTTCGGCTGCTTGCACACATCGCCATCTCAACA
TGATCAGTCAGGC----TGCTAGAGACCTTG-TGTCTTGCCCCAAA-----GGTTGATTA
ACACCGTGAGTGCAACGAGTGAGATTGCAAGCCTTTGTTATGTAGTGAACAACATATACC
TACTACTACTACTAT---TTTGTAGTAATGTAGGATTCCAACTACACA--GAATAACCAT
T----AAGGTGAAATGAACTCAGGCGACTGCTATACTTT-AAGATGGTGGAAGGTTGTGG
CAATGAC---AGGTCTGTGATGCCCTTTAGATGTTCAAGGCTGCACACGTACTACATTGA
TCTAGTCAACGAGTATGTATGTAACATTGATTT-TGCATCTATTGGTTAAGCTATA-ATG
TATTTCGGTAAC--GTTAATTCAGAACTTCGAGAAGGTTCCGACAACAGTCAATCTAGTT
ATTGCTTGTAGTTGTTAATTGTATAATTGTCTAGTTC-ACGCAACGTTCGTTTATCATTC
TCTAGTAT--TGTTAATTCACAGTGGGGACAGTCGTTTGT-AATTCTGAGACTCGG-TTC
AACCAGGAATGCCTCGTATTTGT----GGTTCATTAAACTCCGTGGAATAAGTCCCTGTC
CTTTGTACACACCGCCC-GTCGCTTTTACCAATGGCCCTCGTTGTGAGATAGCTGGACAA
GTATTTACTACTTCAAAAGTTCTCAATCAAGGTTTGCTAAAGGAAAAAGAAGTCGTAAC-
------------------------------------------------------------
------------------------------------------------------------
----
>Turborotalita_quinqueloba|125971|AF250113
------GCACCACAAGAGCGTGG-AGTATGTGGCTTAATTCGACTCAACGCGCAACAATT
TACTTGGTCCGAACGCTTTGGGGATTGACAGTTATTGTATAGTTCTGATATGAGAGGTCT
TTGTAGTCAACGTGT-----------------------AGGTAGTTGTATATTAAATATG
AAAG-------------------TTCTTTTATGATTATGTGATAGGTGGTGCATGGCCGT
CCTTAATTCGTGGAGTGATTTGTCTGCTTAATTGCGCATTGCAAATTGTAATTGATCTTT
TACCAGTCTCGTTCCGATTGATGTTGTGAATATTGTAGAATATTGTTGTCGTCGAGTCAT
AATTGCCACTACGTCTGGTCCTTCGGG--CAGAATAGT-CCTTATG------CTTGTCTA
CACAAAATTCTCCACAATGTTGTAGCCA-TACTTGATTGTATGCG-CTATTAATGTCTAT
GTGTGACACATTCGTGGTTCAAGACCAGTTCGGCTGCTTGCACACATTGCCATCTCAACA
TGATTGGTCAGGC----TGCTAGAGACCTTG-TGTCTTGCCCCAAA-----GGTTGATTA
ACACCGTGAGTGCAACGAGTGAGATTGCAAGTCTTTGTTATGTAGTGAACAACATATACC
TACTACTC--------------TAGTA--GTAGGATTCCAACTACACA--GTATAACCAT
T----AAGGTGAAATGAACTCAGGCGACTGCTATACTTT-AAGATGGTGGAAGGTTGTGG
CAATGAC---AGGTCTGTGATGCCCTTTAGATGTTCAAGGCTGCACACGTACTACATTGA
TCTAGTCAACGAGTATGTATGTAACATTGAATAATGAATGTATTGGTTAAGCTATA-TTG
TATTTCGCTAAC--GTTAATTCAGAACTTCGAGAAGGTTCCGACAACAGTCAATCTAGTT
ATTGCTTGTAGTCG---ATTGCATAATTGTACAGTTC-ACGCAACGCTCGGTTATCATTC
GCTAGTAT--TGTTAATTCACAGTGGGGACAGTCGTTTGT-AATTCTGAGACTCGG-TTC
AACCAGGAATGCCTCGTATTTGT----GGTTCATTATACTCCGTGGAATAAGTCCCTGTC
CTTTGTACACACCGCCC-GTCGCTTTTACCAATGGCCCTCGTTGTGAGATAGCTGGACAA
GTATTTACTACTTCAAAAGTTCTCAATCAAGGTTTGCTAAAGGAAAAAGAAGTCGTAAC-
------------------------------------------------------------
------------------------------------------------------------
----
>Turborotalita_quinqueloba|125971|AF250112
------GCACCACAAGAGCGTGG-AGTATGTGGCTTAATTCGACTCAACGCGCAACAATT
TACTTGGTCCGAACGCTTTGGGGNTTGACAGTTATTGTATAGTTCTGATATGAGAGGTCT
TTGTAGTCAACGTGT-----------------------AGGTAGTTGTATATTAAATATG
AAAG-------------------TTCTTTTATGATTATGTGATAGGTGGTGCATGGCCGT
CCTTAATTCGTGGAGTGATTTGTCTGCTTAATTGCGCATTGCAAATTGTAATTGATCTTT
TACCAGTCTCGTTCCGATTGATGTTGTGAATATTGTAGAATATTGTTGTCGTCGAGTCAT
AATTGCCACTACGTCTGGTCCTTCGGG--CAGAATAGT-CCTTATG------CTTGTCTA
CACAAAATTCTCCACAATGTTGTAGCCA-TACTTGATTGTATGCG-CTATTAATGTCTAT
GTGTGACACATTCGTGGTTCAAGACCAGTTCGGCTGCTTGCACACATTGCCATCTCAACA
TGATTGGTCAGGC----TGCTAGAGACCTTG-TGTCTTGCCCCAAA-----GGTTGATTA
ACACCGTGAGTGCAACGAGTGAGATTGCAAGTCTTTGTTATGTAGTGAACAACATATACC
TACTACTC--------------TAGTA--GTAGGATTCCAACTACACA--GTATAACCAT
T----AAGGTGAAATGAACTCAGGCGACTGCTATACTTT-AAGATGGTGGAAGGTTGTGG
CAATGAC---AGGTCTGTGATGCCCTTTAGATGTTCAAGGCTGCACACGTACTACATTGA
TCTAGTCAACGAGTATGTATGTAACATTGAATAATGAATGTATTGGTTAAGCTATA-TTG
TATTTCGCTAAC--GTTAATTCAGAACTTCGAGAAGGTTCCGACAACAGTCAATCTAGTT
ATTGCTTGTAGTCG---ATTGCATAATTGTACAGTTC-ACGCAACGCTCGGTTATCATTC
GCTAGTAT--TGTTAATTCACAGTGGGGACAGTCGTTTGT-AATTCTGAGACTCGG-TTC
AACCAGGAATGCCTCGTATTTGT----GGTTCATTATACTCCGTGGAATAAGTCCCTGTC
CTTTGTACACACCGCCC-GTCGCTTTTACCAATGGCCCTCGTTGTGAGATAGCTGGACAA
GTATTTACTACTTCAAAAGTTCTCAATCAAGGTTTGCTAAAGGAAAAAGAAGTCGTAAC-
------------------------------------------------------------
------------------------------------------------------------
----
>Globigerina_bulloides|69025|AF250111
------GCACCACAAGAGCGTGG-AGTATGTGGCTTAATTTGACTCAACGCGGAAAAGCT
TATCTGGTCCGGACACAGTGAGGATTGACAGACAGTTGG-CAGGA--------------G
TG-GTTCT-----------------------------TGGTAAAAACAAATGAGAGAGTT
GAAG-------------------TTCTTTCATGATCTTGTGAGAGGTGGTGCATGGCCGT
TCTTAGTTCGTGTAGTGATATGTCTGCCTAATCGCGTCACGAT-----AACCTATTGGTC
GACAACCCAATTATCACAACTGCAGCATAACTCCCCTTGGGTGGGCGAGG----------
--------CTCTGTGTAGGATAGACCT--CTGAACAGTACGCAACGAAC--------GCG
ATCGTAATCCCTTGTTGAGTGGCCATCCTGTAAGCTGC--------TGGATTTGAAACCC
AGTGGTATTATCTCAGCCA----------CAGATTTTCTGGT-----------TGTAATG
GGCCAGTT------------TTGAAACTCGGGGA-ACATCTGTGAC---TTTCTTTCTTA
ACG-CAGAGGAAGGTTATGGCAA-TAACAGGTCT--GTGATGCCCTT----AGATGTCTA
GGGCTGCACACGT-----ACTACATT-------GATC---AACTCAGTAGGCGTCGTGCT
--T---------TCTCCAATAACGTATCTAGTGGACTTGGTGTCGGGTGCGTGGCCTC--
--------------GGTCGTGTACTT-TGATTACTGT-CACTTTAAACACTGGTCGTTAG
ACTC---G---TGCAATCCAATAGAAGAGGTGACT--CA---------------GTATCC
CA--GTACCGTG--TTAGTCTCCCGTGTTCGTAGTGGCCCCGCGCAT-TGCCAG------
------------TCGTAGTGGGTCC-------------TTTG------------------
---TG-CTTTTTTCAAATCTTAGTGGGGACAGACATCTGTTAACTTTTTGTCTCGGTCCC
AACCAGGAATGCCTCGTACAGGT---TGGTTCACCATACCACCTGGAATTAGTCCCTGCC
CTTTGTACACACCGCCC-GTCGCTTTTACCAATGAACTTCTTTGCGAGAGTGAGAGACTG
A----------AA-TGTGT-GTG--------------GAACTCACTCGACCGACGGGACT
TAAAGGAAAAAGAAGTCGTAAC--------------------------------------
------------------------------------------------------------
----
>Globigerina_bulloides|69025|AF250110
------GCACCACAAGAGCGTGG-AGTATGTGGCTTAATTTGACTCAACGCGGAAAAGCT
TATCTGGTCCGGACGCAGTGAGGATTGACAGACAGTTAGACAGAA--------------G
T--GGTTT-----------------------------AGGTAA---CAATTGAGAGAGTT
GAAG-------------------TTCTTTCATGATCTTGTGAGAGGTGGTGCATGGCCGT
TCTTAGTTCGTGTAGTGATATGTCTGCCTAATCGCGTCACGAT-----AACCTATTGGTC
GACAACCCAATTATCACAACTGCAGCATAACTCCCCTTGGGTGGGCGAGG----------
--------CTCTGTGTAGGATAGACCT--CTGAACAGTACGCAACGAAC--------GCG
ATCGTAATCCCTTGTTGAGTGGCCATCCTGTAAGCTGC--------TGGATTAGGAACCC
AGTGGTATTATCTCAGCCA----------CAGATTTTCTGGT-----------TGTAGTG
GGCCAGTT------------TTGAAACTCGGGGA-ACATCTGTGAC---TTTCTTTCTTA
ACG-CAGAGGAAGGTTATGGCAA-TAACAGGTCT--GTGATGCCCTT----AGATGTCCA
GGGCTGCACACGT-----ACTACATT-------GATC---AACTCAGTAGGCGTCGTGTT
AGT---------TCTCCAATAACGTATCTAGTGGACTTGGTGTCGGGTATGTGGCCTC--
--------------GGTCATGTACTT-TGATTACTGT-CACTTTAAACACTGGTCGTTAG
ACTC---G---TGCAATCCAATAGAAGAGGTGAAT--AA---------------GTTTCC
CAAAGTACCGTG--TTTAGCTCCCGTGTTCGTAGCGACCCCTCGCAAATGCCAG------
------------TCGATGTGGGTCC-------------TTTG------------------
---TG-CTTTTTTCAATTCTTAGTGGGGACAGACATCTGTTAACTTTTTGTCTCGGTCCC
AACCAGGAATGCCTCGTACAGGT---TGGTTCACCATACCACCTGGAATTAGTCCCTGCC
CTTTGTACACACCGCCC-GTCGCTTTTACCAATGAACTTCTTTGCGAGAGTAAGAGACTT
G----------TA-ATAATCGTG--------------GAACTCACTCGACCGACGGGATT
TAAAGGAAAAAGAAGTCGTAAC--------------------------------------
------------------------------------------------------------
----
>Globigerina_bulloides|69025|AF250109
------GCACCACAAGAGCGTGG-AGTATGTGGCTTAATTTGACTCAACGCGGAAAAGCT
TATCTGGTCCGGACGCAGTGAGGATTGACAGACAGTTAGACAGAA--------------G
T--GGTTT-----------------------------AGGTAA---CAATTGAGAGAGTT
GAAG-------------------TTCTTTCATGATCTTGTGAGAGGTGGTGCATGGCCGT
TCTTAGTTCGTGTAGTGATATGTCTGCCTAATCGCGTCACGAT-----AACCTATTGGTC
GACAACCCAATTATCACAACTGCAGCATAACTCCCCTTGGGTGGGCGAGG----------
--------CTCTGTGTAGGATAGACCT--CTGAACAGTACGCAACGAAC--------GCG
ATCGTAATCCCTTGTTGAGTGGCCATCCTGTAAGCTGC--------TGGATTAGGAACCC
AGTGGTATTATCTCAGCCA----------CAGATTTTCTGGT-----------TGTAGTG
GGCCAGTT------------TTGAAACTCGGGGA-ACATCTGTGAC---TTTCTTTCTTA
ACG-CAGAGGAAGGTTATGGCAA-TAACAGGTCT--GTGATGCCCTT----AGATGTCCA
GGGCTGCACACGT-----ACTACATT-------GATC---AACTCAGTAGGCGTCGTGTT
AGT---------TCTCCAATAACGTATCTAGTGGACTTGGTGTCGGGTATGTGGCCTC--
--------------GGTCATGTACTT-TGATTACTGT-CACTTTAAACACTGGTCGTTAG
ACTC---G---TGCAATCCAATAGAAGAGGTGAAT--AA---------------GTTTCC
CAAAGTACCGTG--TTTAGCTCCCGTGTTCGTAGCGACCCCTCGCAAATGCCAG------
------------TCGATGTGGGTCC-------------TTTG------------------
---TG-CTTTTTTCAATTCTTAGTGGGGACAGACATCTGTTAACTTTTTGTCTCGGTCCC
AACCAGGAATGCCTCGTACAGGT---TGGTTCACCATACCACCTGGAATTAGTCCCTGCC
CTTTGTACACACCGCCC-GTCGCTTTTACCAATGAACTTCTTTGCGAGAGTAAGAGACTT
G----------TA-ATAATCGTG--------------GAACTCACTCGACCGACGGGATT
TAAAGGAAAAAGAAGTCGTAAC--------------------------------------
------------------------------------------------------------
----
>Globigerina_bulloides|69025|AF250108
------GCACCACAAGAGCGTGG-AGTATGTGGCTTAATTTGACTCAACGCGGAAAAGCT
TATCTGGTCCGGACGCAGTGAGGATTGACAGACAGTTT--CAGGA--------------G
TG-GTTCT-----------------------------TGGTAAA--CAATTGAGAGAGTT
GAAG-------------------TTCTTTCATGATCTTGTGAGAGGTGGTGCATGGCCGT
TCTTAGTTCGTGTAGTGATATGTCTGCCTAATCGCGTCACGAT-----AACCTATTGGTC
GACAACCCAATTATCACAACTGCAGCATAACTCCCCTTGGGTGGGCGAGG----------
--------CTCTGTGTAGGATAGACCT--CTGAACAGTACGCAACGAAC--------GCG
ATCGTAATCCCTTGTTGAGTGGCCATCCTGTAAGCTGC--------TGGATTAGGAACCC
AGTGGTATTATCTCAGCCA----------CAGATTTTCTGGT-----------TGTAATG
GGCCAGTT------------TTGAAACTCGGGGA-ACATCTGTGAC---TTTCTTTCTTA
ACG-CAGAGGAAGGTTATGGCAA-TAACAGGTCT--GTGATGCCCTT----AGATGTCCA
GGGCTGCACACGT-----ACTACATT-------GATC---AACTCAGTAGGCGTCGTGTT
--T---------TCTCCAATAACGTATCTAGTGGACTTGGTGTCGGGTGCGTGGCCTC--
--------------GGTCGTGTACTT-TGATTACTGT-CACTTTAAACACTGGTCGTTAG
ACTC---G---TGCAATCCAATAGAAGAGGTGACT--AA---------------GTTTCC
CA--GTACCGTG--TTCGCCTCCCGTGTCAGTAG-GGCCCCTCGCATATACCAG------
------------TCGAAGTGGGCCC-------------TTTG------------------
---TG-CTTTTTTCAAATCTTAGTGGGGACAGACATCTGTTAACTTTTTGTCTCGGTCCC
AACCAGGAATGCCTCGTACAGGT---TGGTTCACCATACCACCTGGAATTAGTCCCTGCC
CTTTGTACACACCGCCC-GTCGCTTTTACCAATGAACTTCTTTGCGAGCGTGAGAGACTA
A----------AA---TATCGCG--------------GAACTCACTCGACCGACGGGACT
TAAAGGAAAAAGAAGTCGTAAC--------------------------------------
------------------------------------------------------------
----
>Globigerina_bulloides|69025|AF250107
------GCACCACAAGAGCGTGG-AGTATGTGGCTTAATTTGACTCAACGCGGAAAAGCT
TATCTGGTCCGGACGCAGTGAGGATTGACAGACAGTTT--CAGGA--------------G
TG-GTTCT-----------------------------TGGTAAA--CAATTGAGAGAGTT
GAAG-------------------TTCTTTCATGATCTTGTGAGAGGTGGTGCATGGCCGT
TCTTAGTTCGTGTAGTGATATGTCTGCCTAATCGCGTCACGAT-----AACCTATTGGTC
GACAACCCAATTATCACAACTGCAGCATAACTCCCCTTGGGTGGGCGAGG----------
--------CTCTGTGTAGGATAGACCT--CTGAACAGTACGCAACGAAC--------GCG
ATCGTAATCCCTTGTTGAGTGGCCATCCTGTAAGCTGC--------TGGATTAGGAACCC
AGTGGTATTATCTCAGCCA----------CAGATTTTCTGGT-----------TGTAATG
GGCCAGTT------------TTGAAACTCGGGGA-ACATCTGTGAC---TTTCTTTCTTA
ACG-CAGAGGAAGGTTATGGCAA-TAACAGGTCT--GTGATGCCCTT----AGATGTCCA
GGGCTGCACACGT-----ACTACATT-------GATC---AACTCAGTAGGCGTCGTGTT
--T---------TCTCCAATAACGTATCTAGTGGACTTGGTGTCGGGTGCGTGGCCTC--
--------------GGTCGTGTACTT-TGATTACTGT-CACTTTAAACACTGGTCGTTAG
ACTC---G---TGCAATCCAATAGAAGAGGTGACT--AA---------------GTTTCC
CA--GTACCGTG--TTCGCCTCCCGTGTCAGTAG-GGCCCCTCGCATATACCAG------
------------TCGAAGTGGGCCC-------------TTTG------------------
---TG-CTTTTTTCAAATCTTAGTGGGGACAGACATCTGTTAACTTTTTGTCTCGGTCCC
AACCAGGAATGCCTCGTACAGGT---TGGTTCACCATACCACCTGGAATTAGTCCCTGCC
CTTTGTACACACCGCCC-GTCGCTTTTACCAATGAACTTCTTTGCGAGAGTGAGAGACTA
A----------ANGWATATCGCG--------------GAACTCACTCGACCGACGGGACT
TAAAGGAAAAAGAAGTCGTAAC--------------------------------------
------------------------------------------------------------
----
>Globigerina_bulloides|69025|AF250106
------GCACCACAAGAGCGTGG-AGTATGTGGCTTAATTTGACTCAACGCGGAAAAGCT
TATCTGGTCCGGACACAGTGAGGATTGACAGACAGTTAGACAGAA--------------G
TGAGGTTT-----------------------------TGGTAA---CAATTGAGAGAGTT
GAAG-------------------TTCTTTCATGATCTTGTGAGAGGTGGTGCATGGCCGT
TCTTAGTTCGTGTAGTGATATGTCTGCCTAATCGCGTCACGAT-----AACCTATTGGTC
GACAACCCAATTATCACAACTGCAGCATAACTCCCCTTGGGTGGGCGAGG----------
--------CTCTGTGTAGGATAGACCT--CTGAACAGTACGCAACGAAC--------GCG
ATCGTAATCCCTTGTTGAGTGGCCATCCTGTAAGCTGC--------TGGATTAGGAACCC
AGTGGTATTATCTCAGCCA----------CAGATTTTCTGGT-----------TGTAGTG
GGCCAGTT------------TTGAAACTCGGGGA-ACATCTGTGAC---TTTCTTTCTTA
ACG-CAGAGGAAGGTTATGGCAA-TAACAGGTCT--GTGATGCCCTT----AGATGTCCA
GGGCTGCACACGT-----ACTACATT-------GATC---AACTCAGTAGGCGTCGTGTT
AGT---------TCTCCAATAACGTATCTAGTGGACTTGGTGTCGGGTGTGTGGCCTCT-
--------------GGTCATGCGCTT-TGATTACTGT-CACTTTAAACACTGGTCGTTAG
ACTC---G---TGCAATCCAATAGAAGAGGTGAAT--AA---------------GTTTCC
CAAAGTACCGTG--TTTAGCTCCCGTGTTCGTAGAGACCCCTCGCAT-TGCCAG------
------------TCGATGTGGGTCC-------------TTTG------------------
---TG-CTTTTTTCAAATCTTAGTGGGGACAGACATCTGTTAACTTTTTGTCTCGGTCCC
AACCAGGAATGCCTCGTACAGGT---TGGTTCACCATACCACCTGGAATTAGTCCCTGCC
CTTTGTACACACCGCCC-GTCGCTTTTACCAATGAACTTCTTTGCGAGAGTGAGAGACTT
A----------AAGATAATCGCG--------------GAACTCACTCGACCGACGGGATT
TAAAGGAAAAAGAAGTCGTAAC--------------------------------------
------------------------------------------------------------
----
>Globigerinita_glutinata|69041|AF250105
----GCACCACAAGAACGCGTGG-AGCATGTGGCTTAATTTGACTCAACGCGGGAAATCT
TACCGGGTCCGGACACACTGAGGATTGACAGGTATTATATAGCG------------CGCT
TGCGC--------------------------------------GTCTATTGTTAAATATG
CTAG-------------------TCCTTTCATGATTATGTGATAGGTGGTGCATGGCCGT
TCTTAGTTCGTGGAGTGATCTGTCTGCTTAATTGCGTTTCAGATAAGGATCTATATTC--
-TTTACAGAAGTGTTGCGTAGTGCA-TATGACC---------------------------
-----------CCTCGTTCGCGA--GT--GCGTGT---CTTTTC-GCGCTCGCACGCTTT
TTACATTAGGTCCTGAAAGCAACGAACGTGACCGCAACCTCTTG--TTGCCTCATCTC--
-CCTACTT--TTTTGAGCACTTCGGTGTTGAATAATTTCATTGA---------GGCTTTC
CAA---------------------AACTAGAGGG-ACCGCTGTCA-------ACTTCTTA
AAC-CAGAGGAAGGTTGCGGCAA-TAACAGGTCT--GTGATGCCC-TT---AGATGTTCC
GGGCTGCACACGT-----GCTACAAT-------GATT---GTTGCAGTGAGCATCTCAAT
----------TTTTTACCT-AACACCGCACACGTGAG--T------GCATACTTGT----
----------------ATGTTA-------CTTTACGCA-GCGGTAA-AGCCTGCTTCGAG
AGCAAGTG---GGTAATCAATTAGAAGTAACGATTTCC-CA--------AATTAGCACAC
TTA-TATGCGGC--GTTTGCGCCCGGGTACCACTTGTTGGTACTTCTGTGCGTGCAGATG
TTT-----------------------------------------------TTT-CCGCAT
GTG---CAATTGTCAATTCATGGTGGGGACAGACCATTGTTAATTGTTGGTCTCGGTCTT
AACTAGGAATGCCTTGTACGGGTCTTTGGTTCAACAAACCACCCGGAATACGTCCCTGCC
CTTTGTACACACCGCCC-GTCGCTCTTACCGATGGACTTCTCTGTGAGTTTGAGGGACTG
GATTTGATCGC------TTCGGCGCATT----------AATATCTATGGAAACTTAAACG
AACAGTGT--GGTCTAAAGGAAAGAGAAGTCGTAAC------------------------
------------------------------------------------------------
----
>Orbulina_sp._'isolate_A495'|76597|AJ229109
------------------------------------------------------------
------------------------------------------------------------
------------------------------------------------------------
------------------------------------------------------------
------------------------------------------------------------
------------------------------------------------------------
------------------------------------------------------------
------------------------------------------------------------
-------------------------------------CGGAA-----------CGCTTTT
-GCGGTTACGGAA-------GACAAACTCGGGGN-ACAGCTTCAAT-CAAT--TTTCTCA
AAC-GAGAGGAAGGTTGCGGCAA-TAACAGGTCT--GTGATGCCCTC----AGATGTCCT
GGGCCGCACACGT-----GCTACATT-------GATC---AGCGCAGTGCG--TCTT---
--T---------TTTCCAATGA----AACATCG--GTCTGGCCGTTTTTAACAGTCCTG-
--------------TACGG---TTTTGCAATGGC--T--ACTGATAGTGTCTGGTGTTCA
ACACACTG---GGCAATCTCTTGAAAATACTGATAGAA----------------TACCCA
-ACTCGAGCAAA--TCTACTACACGCTGGAGGCACA-A---------CGGTCCAAGGGCT
TATCCC---------TTGCGA-----------------CTGGTGCAGCCAA-TGACGTAT
GCAA----CTTGTCAACTCTACGTGGGGATAGTCGCCTGA-AATTCTTCGACTCGT-TCT
AACTAGGAATGCCTTGTACGGGCCT-TGGTTCATTATGCCGCCCGG--------------
------------------------------------------------------------
------------------------------------------------------------
------------------------------------------------------------
------------------------------------------------------------
----
>Orbulina_sp._'isolate_A465'|76596|AJ229108
------------------------------------------------------------
------------------------------------------------------------
------------------------------------------------------------
------------------------------------------------------------
------------------------------------------------------------
------------------------------------------------------------
------------------------------------------------------------
------------------------------------------------------------
-------------------------------------GGGAA-----------CGCTTTT
TGCG-TTACGGA--------GACAAACTCGGGGG-ACAGCTTCAAT-CAAT--TTTCTCA
AAC-GAGAGGAAGGTTGCGGCAA-TAACAGGTCT--GTGATGCCCTC----AGATGTCCT
GGGCCGCACACGT-----GCTACATT-------GATC---AGCGCAGTGCG--TCTT---
--T---------TTTCCAATGA----AACATCG--GTCTGGCCGTTTTTAACAGTCCTG-
--------------TACGG---TTTTGCAATGGC--T--ACTGATAGTGTCTGGTGTTCA
ACACACTG---GGCAATCTCTTGAAAATACTGATAGAA----------------TACCCA
-ACTCGAGCAAA--TCTACTACACGCTGGAGGCACA-A---------CGGTCCAAGGGCT
TATCCC---------TTGCGA-----------------CTGGTGCAGCCAA-TGACGTAT
GCAA----CTTGTCAACTCTACGTGGGGATAGTCGCCTGA-AATTCTTCGACTCGT-TCT
AACTAGGAATGCCTTGTACGGGCCT-TGGTTCATTATGCCGCCCGG--------------
------------------------------------------------------------
------------------------------------------------------------
------------------------------------------------------------
------------------------------------------------------------
----
>Orbulina_sp._'isolate_A463'|76628|AJ229107
------------------------------------------------------------
------------------------------------------------------------
------------------------------------------------------------
------------------------------------------------------------
------------------------------------------------------------
------------------------------------------------------------
------------------------------------------------------------
------------------------------------------------------------
-------------------------------------NGGAA-----------CGCTTTT
TGCG-TTACGGA--------GACAAACTCGGGGG-ACAGCTTCAAT-CAAT--TTTCTCA
AAC-GAGAGGAAGGTTGCGGCAA-TAACAGGTCT--GTGATGCCCTC----AGATGTCCT
GGGCCGCACACGT-----GCTACATT-------GATC---AGCGCAGTGCG--TCTT---
--T---------TTTCCAATGA----AACATCG--GTCTGGCCGTTTTTAACAGTCCTG-
--------------TACGG---TTTTGCAATGGC--T--ACTGATAGTGTCTGGTGTTCA
ACACACTG---GGCAATCTCTTGAAAATACTGATAGAA----------------TACCCA
-ACTCGAGCAAA--TCTACTACACGCTGGAGGCACA-A---------CGGTCCAAGGGCT
TATCCC---------TTGCGA-----------------CTGGTGCAGCCAA-TGACGTAT
GCAA----CTTGTCAACTCTACGTGGGGATAGTCGCCTGA-AATTCTTCGACTCGT-TCT
AACTAGGAATGCCTTGTACGGGCCT-TGGTTCATTATGCCGCCCGG--------------
------------------------------------------------------------
------------------------------------------------------------
------------------------------------------------------------
------------------------------------------------------------
----
>Orbulina_sp._'isolate_A440'|76627|AJ229106
------------------------------------------------------------
------------------------------------------------------------
------------------------------------------------------------
------------------------------------------------------------
------------------------------------------------------------
------------------------------------------------------------
------------------------------------------------------------
------------------------------------------------------------
-------------------------------------CGAAA-----------CGCTTTT
-GCG-TTACGGA--------GACAAACTCGGGGG-ACAGCTTCAAT-CAAT--TTTCTCA
AAC-GAGAGGAAGGTTGCGGCAA-TAACAGGTCT--GTGATGCCCTC----AGATGTCCT
GGGCCGCACACGT-----GCTACATT-------GATC---AGCGCAGTGCG--TCTT---
--T---------TTTCCAATGA----AACATCG--GTCTGGCCGTTTTTAACAGTCCTG-
--------------TACGG---TTTTGCAATGGC--T--ACTGATAGTGTCTGGTGTTCA
ACACACTG---GGCAATCTCTTGAAAATACTGATAGAA----------------TACCCA
-ACTCGAGCAAA--TCTACTACACGCTGGAGGCACA-A---------CGGTCCAAGGGCT
TATCCC---------TTGCGA-----------------CTGGTGCAGCCAA-TGACGTAT
GCAA----CTTGTCAACTCTACGTGGGGATAGTCGCCTGA-AATTCTTCGACTCGT-TCT
AACTAGGAATGCCTTGTACGGGCCT-TGGTTCATTATGCCGCCCGG--------------
------------------------------------------------------------
------------------------------------------------------------
------------------------------------------------------------
------------------------------------------------------------
----
>Orbulina_sp._'isolate_A399'|76626|AJ229105
------------------------------------------------------------
------------------------------------------------------------
------------------------------------------------------------
------------------------------------------------------------
------------------------------------------------------------
------------------------------------------------------------
------------------------------------------------------------
------------------------------------------------------------
-------------------------------------CGGAA-----------CGCTTTT
-GCG-TTACGGA--------GACAAACTCGGGGG-ACAGCTTCAAT-CAAT--TTTCTCA
AAC-GAGAGGAAGGTTGCGGCAA-TAACAGGTCT--GTGATGCCCTC----AGATGTCCT
GGGCCGCACACGT-----GCTACATT-------GATC---AGCGCAGTGCG--TCTT---
--T---------TTTCCAATGA----AACATCG--GTCTGGCCGTTTTTAACAGTCCTG-
--------------TACGG---TTTTGCAATGGC--T--ACTGATAGTGTCTGGTGTTCA
ACACACTG---GGCAATCTCTTGAAAATACTGATAGAA----------------TACCCA
-ACTCGAGCAAA--TCTACTACACGCTGGAGGCACA-A---------CGGTCCAAGGGCT
TATCCC---------TTGCGA-----------------CTGGTGCAGCCAA-TGACGTAT
GCAA----CTTGTCAACTCTACGTGGGGATAGTCGCCTGA-AATTCTTCGACTCGT-TCT
AACTAGGAATGCCTTGTACGGGCCT-TGGTTCATTATGCCGCCCGG--------------
------------------------------------------------------------
------------------------------------------------------------
------------------------------------------------------------
------------------------------------------------------------
----
>Orbulina_sp._'isolate_A333'|76625|AJ229104
------------------------------------------------------------
------------------------------------------------------------
------------------------------------------------------------
------------------------------------------------------------
------------------------------------------------------------
------------------------------------------------------------
------------------------------------------------------------
------------------------------------------------------------
-------------------------------------CGGAA-----------CGCTTTT
-GCG-TTACGGA--------GACAAACTCGGGGG-ACAGCTTCAAT-CAAT--TTTCTCA
AAC-GAGAGGAAGGTTGCGGCAA-TAACAGGTCT--GTGATGCCCTC----AGATGTCCT
GGGCCGCACACGT-----GCTACATT-------GATC---AGCGCAGTGCG--TCTT---
--T---------TTTCCAATGA----AACATCG--GTCTGGCCGTTTTTAACAGTCCTG-
--------------TACGG---TTTTGCAATGGC--T--ACTGATAGTGTCTGGTGTTCA
ACACACTG---GGCAATCTCTTGAAAATACTGATAGAA----------------TACCCA
-ACTCGAGCAAA--TCTACTACACGCTGGAGGCACA-A---------CGGTCCAAGGGCT
TATCCC---------TTGCGA-----------------CTGGTGCAGCCAA-TGACGTAT
GCAA----CTTGTCAACTCTACGTGGGGATAGTCGCCTGA-AATTCTTCGACTCGT-TCT
AACTAGGAATGCCTTGTACGGGCCT-TGGTTCATTATGCCGCCCGG--------------
------------------------------------------------------------
------------------------------------------------------------
------------------------------------------------------------
------------------------------------------------------------
----
>Orbulina_sp._'isolate_A293'|76624|AJ229103
------------------------------------------------------------
------------------------------------------------------------
------------------------------------------------------------
------------------------------------------------------------
------------------------------------------------------------
------------------------------------------------------------
------------------------------------------------------------
------------------------------------------------------------
-------------------------------------CGGAA-----------CGCTTTT
TGCG-TTACGGA--------GACAAACTCGGGGG-ACAGCTTCAAT-CAAT--TTTCTCA
AAC-GAGAGGAAGGTTGCGGCAA-TAACAGGTCT--GTGATGCCCTC----AGATGTCCT
GGGCCGCACACGT-----GCTACATT-------GATC---AGCGCAGTGCG--TCTT---
--T---------TTTCCAATGA----AACATCG--GTCTGGCCGTTTTTAACAGTCCTG-
--------------TACGG---TTTTGCAATGGC--T--ACTGATAGTGTCTGGTGTTCA
ACACACTG---GGCAATCTCTTGAAAATACTGATAGAA----------------TACCCA
-ACTCGAGCAAA--TCTACTACACGCTGGAGGCACA-A---------CGGTCCAAGGGCT
TATCCC---------TTGCGA-----------------CTGGTGCAGCCAA-TGACGTAT
GCAA----CTTGTCAACTCTACGTGGGGATAGTCGCCTGA-AATTCTTCGACTCGT-TCT
AACTAGGAATGCCTTGTACGGGCCT-TGGTTCATTATGCCGCCCGG--------------
------------------------------------------------------------
------------------------------------------------------------
------------------------------------------------------------
------------------------------------------------------------
----
>Orbulina_sp._'isolate_A102'|76623|AJ229102
------------------------------------------------------------
------------------------------------------------------------
------------------------------------------------------------
------------------------------------------------------------
------------------------------------------------------------
------------------------------------------------------------
------------------------------------------------------------
------------------------------------------------------------
-------------------------------------CGGAA-----------CGCTTTT
-GCG-TTACGGA--------GACAAACTCGGGGG-ACAGCTTCAAT-CAAT--TTTCTCA
AAC-GAGAGGAAGGTTGCGGCAA-TAACAGGTCT--GTGATGCCCTC----AGATGTCCT
GGGCCGCACACGT-----GCTACATT-------GATC---AGCGCAGTGCG--TCTT---
--T---------TTTCCAATGA----AACATCG--GTCTGGCCGTTTTTAACAGTCCCG-
--------------TACGG---TTTTGCAATGGC--T--ACTGATAGTGTCTGGTGTTCA
ACACACTG---GGCAATCTCTTGAAAATACTGATAGAA----------------TACCCA
-ACTCGAGCAAA--TCTACTACACGCTGGAGGCACA-A---------CGGTCCAAGGGCT
TATCCC---------TTGCGA-----------------CTGGTGCAGCCAA-TGACGTAT
GCAA----CTTATCAACTCTACGTGGGGATAGTCGCCTGA-AATTCTTCGACTCGT-TCT
AACTAGGAATGCCTTGTACGGGCCT-TGGTTCATTATGCCGCCCGG--------------
------------------------------------------------------------
------------------------------------------------------------
------------------------------------------------------------
------------------------------------------------------------
----
>Orbulina_sp._'isolate_AG103'|76622|AJ229101
------------------------------------------------------------
------------------------------------------------------------
------------------------------------------------------------
------------------------------------------------------------
------------------------------------------------------------
------------------------------------------------------------
------------------------------------------------------------
------------------------------------------------------------
-------------------------------------CGGAA-----------CGCTTTT
-GCG-TTACGGA--------GACAAACTCGGGGG-ACAGCTTCAAT-CAAT--TTTCTCA
AAC-GAGAGGAAGGTTGCGGCAA-TAACAGGTCT--GTGATGCCCTC----AGATGTCCT
GGGCCGCACACGT-----GCTACATT-------GATC---AGCGCAGTGCG--TCTT---
--T---------TTTCCAATGA----AACATCG--GTCTGGCCGTTTTTAACAGTCCCG-
--------------TACGG---TTTTGCAATGGC--T--ACTGATAGTGTCTGGTGTTCA
ACACACTG---GGCAATCTCTTGAAAATACTGATAGAA----------------TACCCA
-ACTCGAGCAAA--TCTACTACACGCTGGAGGCACA-A---------CGGTCCAAGGGCT
TATCCC---------TTGCGA-----------------CTGGTGCAGCCAA-TGACGTAT
GCAA----CTTATCAACTCTACGTGGGGATAGTCGCCTGA-AATTCTTCGACTCGT-TCT
AACTAGGAATGCCTTGTACGGGCCT-TGGTTCATTATGCCGCCCGG--------------
------------------------------------------------------------
------------------------------------------------------------
------------------------------------------------------------
------------------------------------------------------------
----
>Orbulina_sp._'isolate_A69'|76621|AJ229100
------------------------------------------------------------
------------------------------------------------------------
------------------------------------------------------------
------------------------------------------------------------
------------------------------------------------------------
------------------------------------------------------------
------------------------------------------------------------
------------------------------------------------------------
-------------------------------------CGGAA-----------CGCTTTT
-GCG-TTACGGA--------GACAAACTCGGGGG-ACAGCTTCAAT-CAAT--TTTCTCA
AAC-GAGAGGAAGGTTGCGGCAA-TAACAGGTCT--GTGATGCCCTC----AGATGTCCT
GGGCCGCACACGT-----GCTACATT-------GATC---AGCGCAGTGCG--TCTT---
--T---------TTTCCAATGA----AACATCG--GTCTGGCCGTTTTTAACAGTCCCG-
--------------TACGG---TTTTGCAATGGC--T--ACTGATAGTGTCTGGTGTTCA
ACACACTG---GGCAATCTCTTGAAAATACTGATAGAA----------------TATCCA
-ACTCGAGCAAA--TCTACTACACGCTGGAGGCACA-A---------CGGTCCAAGGGCT
TATCCC---------TTGCGA-----------------CTGGTGCAGCCAA-TGACGTAT
GCAA----CTTATCAACTCTACGTGGGGATAGTCGCCTGA-AATTCTTCGACTCGT-TCT
AACTAGGAATGCCTTGTACGGGCCT-TGGTTCATTATGCCGCCCGG--------------
------------------------------------------------------------
------------------------------------------------------------
------------------------------------------------------------
------------------------------------------------------------
----
>Orbulina_sp._'isolate_A47'|76620|AJ229099
------------------------------------------------------------
------------------------------------------------------------
------------------------------------------------------------
------------------------------------------------------------
------------------------------------------------------------
------------------------------------------------------------
------------------------------------------------------------
------------------------------------------------------------
-------------------------------------CGGAA-----------CGCTTTT
-GCG-TTACGGA--------GACAAACTCGGGGG-ACAGCTTCAAT-CAAT--TTTCTCA
AAC-GAGAGGAAGGTTGCGGCAA-TAACAGGTCT--GTGATGCCCTC----AGATGTCCT
GGGCCGCACACGT-----GCTACATT-------GATC---AGCGCAGTGCG--TCTT---
--T---------TTTCCAATGA----AACATCG--GTCTGGCCGTTTTTAACAGTCCCG-
--------------TACGG---TTTTGCAATGGC--T--ACTGATAGTGTCTGGTGTTCA
ACACACTG---GGCAATCTCTTGAAAATACTGATAGAA----------------TACCCA
-ACTCGAGCAAA--TCTACTACACGCTGGAGGCACA-A---------CGGTCCAAGGGCT
TATCCC---------TTGCGA-----------------CTGGTGCAGCCAA-TGACGTAT
GCAA----CTTATCAACTCTACGTGGGGATAGTCGCCTGA-AATTCTTCGACTCGT-TCT
AACTAGGAATGCCTTGTACGGGCCT-TGGTTCATTATGCCGCCCGG--------------
------------------------------------------------------------
------------------------------------------------------------
------------------------------------------------------------
------------------------------------------------------------
----
>Orbulina_sp._'isolate_GH2'|76619|AJ229098
------------------------------------------------------------
------------------------------------------------------------
------------------------------------------------------------
------------------------------------------------------------
------------------------------------------------------------
------------------------------------------------------------
------------------------------------------------------------
------------------------------------------------------------
---------------------------------------------------------TTT
TGCG-TTACGGA--------GACAAACTCGGGGG-ACAGCTTCAAT-CAAT--TTTCTCA
AAC-GAGAGGAAGGTTGCGGCAA-TAACAGGTCT--GTGATGCCCTC----AGATGTCCT
GGGCCGCACACGT-----GCTACATT-------GATC---AGCGCAGTGCG--TCTT---
--T---------TTTCCAATGA----AACATCG--GTCTGGCCGTTTTTAACAGTCCTG-
--------------TACGG---TTTTGCAATGGC--T--ACTGATAGTGTCTGGTGTTCA
ACACACTG---GGCAATCTCTTGAAAATACTGATAGAA----------------TACCCA
-ACTCGAGCAAA--TCTACTACACGCTGGAGGCACA-A---------CGGTCCAAGGGCT
TATCCC---------TTGCGA-----------------CCGGTGCAGCCAA-TGACGTAT
GCAA----CTTGTCAACTCTACGTGGGGATAGTCGCCTGA-AATTCTTCGACTCGT-TCT
AACTAGGAATGCCTTGTACGGGCCT-TGGTTCATTATGCCGCCCGG--------------
------------------------------------------------------------
------------------------------------------------------------
------------------------------------------------------------
------------------------------------------------------------
----
>Orbulina_sp._'isolate_A438'|76618|AJ229097
------------------------------------------------------------
------------------------------------------------------------
------------------------------------------------------------
------------------------------------------------------------
------------------------------------------------------------
------------------------------------------------------------
------------------------------------------------------------
------------------------------------------------------------
-------------------------------------ATGAT-----------CGCAAGT
AAGGGTTGTGTA--------GTCAAACTCGGGGG-ACAGCTA-AAC-TATAACTTACTCA
AAC-CAGAGGAAGGTTGCGGCAA-TAACAGGTCT--GTGATGCCCTC----AGATGTCCT
AGGCTGCACACGT-----GCTACATT-------GATC---AGCACAACCCG--TACA---
--T---------TTCGAAAAGA----AGCATCG--GTTGAGCGGTACGAGAG-GTTCAT-
--------------TCTT-----TTCGTTATTGC--T--TCCGATAGCGCCTGGTCTGCA
A-GGTCTA---GGTAATCTCTTCAAAATGCTGGTAAGG----------------TAACCA
AACT-GAGCGCA--TTAAACACACGCGGGGGGTAACAA---------CGGTTCAAA----
ACT------------TTGCGA-----------------CTAATGCCACCC--AGACGTAT
GCAA----CTTGTCAATTCTTCGCGGGGACCGATGATTGT-AACTATTCGTCGTGTTCTC
AACTAGGAATGCCTTGTACGGGTCT-TGGTTCACCATACCGCCCGG--------------
------------------------------------------------------------
------------------------------------------------------------
------------------------------------------------------------
------------------------------------------------------------
----
>Orbulina_sp._'isolate_A379'|76617|AJ229096
------------------------------------------------------------
------------------------------------------------------------
------------------------------------------------------------
------------------------------------------------------------
------------------------------------------------------------
------------------------------------------------------------
------------------------------------------------------------
------------------------------------------------------------
-------------------------------------ATGAT-----------CGCAAGT
AAGGGTTGTGTA--------GTCAAACTCGGGGG-ACAGCTA-AAC-TATAACTTACTCA
AAC-CAGAGGAAGGTTGCGGCAA-TAACAGGTCT--GTGATGCCCTC----AGATGTCCT
AGGCTGCACACGT-----GCTACATT-------GATC---AGCACAACCCG--TACA---
--T---------TTCGAAAAGA----AGCATCG--GTTGAGCGGTACGAGAG-GTTCAT-
--------------TCTT-----TTCGTTATTGC--T--TCCGATAGCGCCTGGTCTGCA
A-GGTCTA---GGTAATCTCTTCAAAATGCTGGTAAGG----------------TAACCA
AACT-GAGCGCA--TTAAACACACGCGGGGGGTAACAA---------CGGTTCAAA----
ACT------------TTGCGA-----------------CTAATGCCACCC--AGACGTAT
GCAA----CTTGTCAATTCTTCGCGGGGACCGATGATTGT-AACTATTCGTCGTGTTCTC
AACTAGGAATGCCTTGTACGGGTCT-TGGTTCACCATACCGCCCGG--------------
------------------------------------------------------------
------------------------------------------------------------
------------------------------------------------------------
------------------------------------------------------------
----
>Orbulina_sp._'isolate_B250'|76616|AJ229095
------------------------------------------------------------
------------------------------------------------------------
------------------------------------------------------------
------------------------------------------------------------
------------------------------------------------------------
------------------------------------------------------------
------------------------------------------------------------
------------------------------------------------------------
------------------------------------------------------------
-------GTGTA--------GTCAAACTCGGGGG-ACAGCTA-AAC-TATAACTTACTCA
AAC-CAGAGGAAGGTTGCGGCAA-TAACAGGTCT--GTGATGCCCTC----AGATGTCCT
AGGCTGCACACGT-----GCTACATT-------GATC---AGCACAACCCG--TACA---
--T---------TTCGAAAAGA----AGCATCG--GTTGAGCGGTACGAGAG-GTTCAT-
--------------TCTT-----TTCGTTATTGC--T--TCCGATAGCGCCTGGTCTGCA
A-GGTCTA---GGTAATCTCTTCAAAATGCTGGTAAGG----------------TAACCA
AACT-GAGCGCA--TTAAACACACGCGGGGGGTAACAA---------CGGTTCAAA----
ACT------------TTGCGAA----------------CTAATGCCACCC--AGACGTAT
GCAA----CTTGTCAATTCTTCGCGGGGACCGATGATTGT-AACTATTCGTCGTGTTCTC
AACTAGGAATGCCTTGTACGGGTCT-TGGTTCACCATACCGCCCGG--------------
------------------------------------------------------------
------------------------------------------------------------
------------------------------------------------------------
------------------------------------------------------------
----
>Orbulina_sp._'isolate_B257'|76615|AJ229094
------------------------------------------------------------
------------------------------------------------------------
------------------------------------------------------------
------------------------------------------------------------
------------------------------------------------------------
------------------------------------------------------------
------------------------------------------------------------
------------------------------------------------------------
-------------------------------------ATGAT-----------CGCAAGT
GAGGGTTGTGTA--------GTCAAACTCGGGGG-ACAGCTA-AAC-TATAACTTACTCA
AAC-CAGAGGAAGGTTGCGGCAA-TAACAGGTCT--GTGATGCCCTC----AGATGTCCT
AGGCTGCACACGT-----GCTACATT-------GATC---AGCACAACCCG--TACA---
--T---------TTCGAAAAGA----AGCATCG--GTTGAGCGGTACGAGAG-GTTCAT-
--------------TCTT-----TTCGTTATTGC--T--TCCGATAGCGCCTGGTCTGCA
A-GGTCTA---GGTAATCTCTTCAAAATGCTGGTAAGG----------------TAACCA
AACT-GAGCGCA--TTAAACACACGCGGGGGGTAACAA---------CGGTTCAAA----
ACT------------TTGCGA-----------------CTAATGCCACCC--AGACGTAT
GCAA----CTTGTCAATTCTTCGCGGGGACCGATGATTGT-AACTATTCGTCGTGTTCTC
AACTAGGAATGCCTTGTACGGGTCT-TGGTTCACCATACCGCCCGG--------------
------------------------------------------------------------
------------------------------------------------------------
------------------------------------------------------------
------------------------------------------------------------
----
>Orbulina_sp._'isolate_A492'|76614|AJ229093
------------------------------------------------------------
------------------------------------------------------------
------------------------------------------------------------
------------------------------------------------------------
------------------------------------------------------------
------------------------------------------------------------
------------------------------------------------------------
------------------------------------------------------------
-------------------------------------TTGAT-----------CGCAAGT
GAGAGTTGGGTG--------GGCAAACTCAGGGG-ACAGCTTCAAC-TATT-CTTCTTCA
AAC-TAGAGGAAGGTTGCGGCAA-TAACAGGTCT--GTGATGCCCTC----AGATGTTCT
AGGCTGCACACGT-----GCTACATT-------GATC---AGCACAATGCGA-TACA---
--T---------TTCGAAAGGA----AACATCG--GTTTTAAGGTA----AC-GTCGAT-
--------------TGC----------------C--T--ACCGATAGCACCTGGTCCCCA
GTGGACTG---GGCAATCTCTTCTAAATGCTGGTAAGG----------------TACCCA
CACTCGAGCTAT--TTAATCACACGCGGGAGGCACACA---------CGGTTCAAA----
TCTCAT---------TTGCGA-----------------CTGTTGCCGCCA--TGACGTAT
GCAA----CTTGTCAATTCTTCGTGGGGATCGTCGATTGC-AACTATTCGACTCGC-CAC
AACTAGGAATGCCTCGTACGGGTCT-CGGTTCACCATACCGCCCGG--------------
------------------------------------------------------------
------------------------------------------------------------
------------------------------------------------------------
------------------------------------------------------------
----
>Orbulina_sp._'isolate_A327'|76613|AJ229092
------------------------------------------------------------
------------------------------------------------------------
------------------------------------------------------------
------------------------------------------------------------
------------------------------------------------------------
------------------------------------------------------------
------------------------------------------------------------
------------------------------------------------------------
-------------------------------------TGATT-----------CGCAAGT
AAGAGTTGGGTG--------GGCAAACTCAGGGG-ACAGCTTCAAC-TATT-CTTCTTCA
AAC-TAGAGGAAGGTTGCGGCAA-TAACAGGTCT--GTGATGCCCTC----AGATGTTCT
AGGCTGCACACGT-----GCTACATT-------GATC---AGCACAATGCGA-TACA---
--T---------TTCGAAAGGA----AACATCG--GTTTTAAGGTA----AC-GTCGAT-
--------------TGC----------------C--T--ACCGATAGCACCTGGTCCCCA
GTGGACTG---GGCAATCTCTTCTAAATGCTGGTAAGG----------------TACCCA
CACTCGAGCTAT--TTAATCACACGCGGGAGGCACACA---------CGGTTCAAA----
TCTCAT---------TTGCGA-----------------CTGTTGCCGCCA--TGACGTAT
GCAA----CTTGTCAATTCTTCGTGGGGATCGTCGATTGC-AACTATTCGACTCGC-CAC
AACTAGGAATGCCTCGTACGGGTCT-CGGTTCACCATACCGCCCGG--------------
------------------------------------------------------------
------------------------------------------------------------
------------------------------------------------------------
------------------------------------------------------------
----
>Orbulina_sp._'isolate_A325'|76612|AJ229091
------------------------------------------------------------
------------------------------------------------------------
------------------------------------------------------------
------------------------------------------------------------
------------------------------------------------------------
------------------------------------------------------------
------------------------------------------------------------
------------------------------------------------------------
-------------------------------------TTGAT-----------CGCAAGT
GAGAGTTGGGTG--------GGCAAACTCAGGGG-ACAGCTTCAAC-TATT-CTTCTTCA
AAC-TAGAGGAAGGTTGCGGCAA-TAACAGGTCT--GTGATGCCCTC----AGATGTTCT
AGGCTGCACACGT-----GCTACATT-------GATC---AGCACAATGCGA-TACA---
--T---------TTCGAAAGGA----AACATCG--GTTTTAAGGTA----AC-GTCGAT-
--------------TGC----------------C--T--ACCGATAGCACCTGGTCCCCA
GTGGACTG---GGCAATCTCTTCTAAATGCTGGTAAGG----------------TACCCA
CACTCGAGCTAT--TTAATCACACGCGGGAGGCACACA---------CGGTTCAAA----
TCTCAT---------TTGCGA-----------------CTGTTGCCGCCA--TGACGTAT
GCAA----CTTGTCAATTCTTCGTGGGGATCGTCGATTGC-AACTATTCGACTCGC-CAC
AACTAGGAATGCCTCGTACGGGTCT-CGGTTCACCATACCGCCCGG--------------
------------------------------------------------------------
------------------------------------------------------------
------------------------------------------------------------
------------------------------------------------------------
----
>Orbulina_sp._'isolate_A292'|76611|AJ229090
------------------------------------------------------------
------------------------------------------------------------
------------------------------------------------------------
------------------------------------------------------------
------------------------------------------------------------
------------------------------------------------------------
------------------------------------------------------------
------------------------------------------------------------
-------------------------------------TTGAT-----------CGCAAGT
AAAAGTTGGGTG--------GGCAAACTCAGGGG-ACAGCTTCAAC-TATT-CTTCTTCA
AAC-TAGAGGAAGGTTGCGGCAA-TAACAGGTCT--GTGATGCCCTC----AGATGTTCT
AGGCTGCACACGT-----GCTACATT-------GATC---AGCACAATGCGA-TACA---
--T---------TTCGAAAGGA----AACATCG--GTTTTAAGGTA----AC-GTCGAT-
--------------TGC----------------C--T--ACCGATAGCACCTGGTCCCCA
GTGGACTG---GGCAATCTCTTCTAAATGCTGGTAAGG----------------TACCCA
CACTCGAGCTAT--TTAATCACACGCGGGAGGCACACA---------CGGTTCAAA----
TCTCAT---------TTGCGA-----------------CTGTTGCCGCCA--TGACGTAT
GCAA----CTTGTCAATTCTTCGTGGGGATCGTCGATTGC-AACTATTCGACTCGC-CAC
AACTAGGAATGCCTCGTACGGGTCT-CGGTTCACCATACCGCCCGG--------------
------------------------------------------------------------
------------------------------------------------------------
------------------------------------------------------------
------------------------------------------------------------
----
>Orbulina_sp._'isolate_A229'|76610|AJ229089
------------------------------------------------------------
------------------------------------------------------------
------------------------------------------------------------
------------------------------------------------------------
------------------------------------------------------------
------------------------------------------------------------
------------------------------------------------------------
------------------------------------------------------------
-------------------------------------TTGAT-----------CGCAAGT
GAGAGTTGGGTG--------GGCAAACTCAGGGG-ACAGCTTCAAC-TATT-CTTCTTCA
AAC-TAGAGGAAGGTTGCGGCAA-TAACAGGTCT--GTGATGCCCTC----AGATGTTCT
AGGCTGCACACGT-----GCTACATT-------GATC---AGCACAATGCGA-TACA---
--T---------TTCGAAAGGA----AACATCG--GTTTTAAGGTA----AC-GTCGAT-
--------------TGC----------------C--T--ACCGATAGCACCTGGTCCCCA
GTGGACTG---GGCAATCTCTTCTAAATGCTGGTAAGG----------------TACCCA
CACTCGAGCTAT--TTAATCACACGCGGGAGGCACACA---------CGGTTCAAA----
TCTCAT---------TTGCGA-----------------CTGTTGCCGCCA--TGACGTAT
GCAA----CTTGTCAATTCTTCGTGGGGATCGTCGATTGC-AACTATTCGACTCGC-CAC
AACTAGGAATGCCTCGTACGGGTCT-CGGTTCACCATACCGCCCGG--------------
------------------------------------------------------------
------------------------------------------------------------
------------------------------------------------------------
------------------------------------------------------------
----
>Orbulina_sp._'isolate_A202'|76609|AJ229088
------------------------------------------------------------
------------------------------------------------------------
------------------------------------------------------------
------------------------------------------------------------
------------------------------------------------------------
------------------------------------------------------------
------------------------------------------------------------
------------------------------------------------------------
-------------------------------------TTGAT-----------CGCAAGT
-AGAGTTGGGTG--------GGCAAACTCAGGGG-ACAGCTTCAAC-TATT-CTTCTTCA
AAC-TAGAGGAAGGTTGCGGCAA-TAACAGGTCT--GTGATGCCCTC----AGATGTTCT
AGGCTGCACACGT-----GCTACATT-------GATC---AGCACAATGCGA-TACA---
--T---------TTCGAAAGGA----AACATCG--GTTTTAAGGTA----AC-GTCGAT-
--------------TGC----------------C--T--ACCGATAGCACCTGGTCCCCA
GTGGACTG---GGCAATCTCTTCTAAATGCTGGTAAGG----------------TACCCA
CACTCGAGCTAT--TTAATCACACGCGGGAGGCACACA---------CGGTTCAAA----
TCTCAT---------TTGCGA-----------------CTGTTGCCGCCA--TGACGTAT
GCAA----CTTGTCAATTCTTCGTGGGGATCGTCGATTGC-AACTATTCGACTCGC-CAC
AACTAGGAATGCCTCGTACGGGTCT-CGGTTCACCATACCGCCCGG--------------
------------------------------------------------------------
------------------------------------------------------------
------------------------------------------------------------
------------------------------------------------------------
----
>Orbulina_sp._'isolate_A136'|76608|AJ229087
------------------------------------------------------------
------------------------------------------------------------
------------------------------------------------------------
------------------------------------------------------------
------------------------------------------------------------
------------------------------------------------------------
------------------------------------------------------------
------------------------------------------------------------
-------------------------------------TTGAT-----------CGCAAGT
GAGAGTTGGGTG--------GGCAAACTCAGGGG-ACAGCTTCAAC-TATT-CTTCTTCA
AAC-TAGAGGAAGGTTGCGGCAA-TAACAGGTCT--GTGATGCCCTC----AGATGTTCT
AGGCTGCACACGT-----GCTACATT-------GATC---AGCACAATGCGA-TACA---
--T---------TTCGAAAGGA----AACATCG--GTTTTAAGGTA----AC-GTCGAT-
--------------TGC----------------C--T--ACCGATAGCACCTGGTCCCCA
GTGGACTG---GGCAATCTCTTCTAAATGCTGGTAAGG----------------TACCCA
CACTCGAGCTAT--TTAATCACACGCGGGAGGCACACA---------CGGTTCAAA----
TCTCAT---------TTGCGA-----------------CTGTTGCCGCCA--TGACGTAT
GCAA----CTTGTCAATTCTTCGTGGGGATCGTCGATTGC-AACTATTCGACTCGC-CAC
AACTAGGAATGCCTCGTACGGGTCT-CGGTTCACCATACCGCCCGG--------------
------------------------------------------------------------
------------------------------------------------------------
------------------------------------------------------------
------------------------------------------------------------
----
>Orbulina_sp._'isolate_AG102'|76607|AJ229086
------------------------------------------------------------
------------------------------------------------------------
------------------------------------------------------------
------------------------------------------------------------
------------------------------------------------------------
------------------------------------------------------------
------------------------------------------------------------
------------------------------------------------------------
-------------------------------------TTGAT-----------CGCAATG
AGAGGTTGGGTG--------GGCAAACTCAGGGG-ACAGCTTCAAC-TATT-CTTCTTCA
AAC-TAGAGGAAGGTTGCGGCAA-TAACAGGTCT--GTGATGCCCTC----AGATGTTCT
AGGCTGCACACGT-----GCTACATT-------GATC---AGCACAATGCGA-TACA---
--T---------TTCGAAAGGA----AACATCG--GTTTTAAGGTA----AC-GTCGAT-
--------------TGC----------------C--T--ACCGATAGCACCTGGTCCCCA
GTGGACTG---GGCAATCTCTTCTAAATGCTGGTAAGG----------------TACCCA
CACTCGAGCTAT--TTAATCACACGCGGGAGGCACACA---------CGGTTCAAA----
TCTCAT---------TTGCGA-----------------CTGTTGCCGCCA--TGACGTAT
GCAA----CTTGTCAATTCTTCGTGGGGATCGTCGATTGC-AACTATTCGACTCGC-CAC
AACTAGGAATGCCTCGTACGGGTCT-CGGTTCACCATACCGCCCGG--------------
------------------------------------------------------------
------------------------------------------------------------
------------------------------------------------------------
------------------------------------------------------------
----
>Orbulina_sp._'isolate_A29'|76606|AJ229085
------------------------------------------------------------
------------------------------------------------------------
------------------------------------------------------------
------------------------------------------------------------
------------------------------------------------------------
------------------------------------------------------------
------------------------------------------------------------
------------------------------------------------------------
-------------------------------------TTGAT-----------CGCAAGT
AANAGTTGGGTG--------GGCAAACTCAGGGG-ACAGCTTCAAC-TATT-CTTCTTCA
AAC-TAGAGGAAGGTTGCGGCAA-TAACAGGTCT--GTGATGCCCTC----AGATGTTCT
AGGCTGCACACGT-----GCTACATT-------GATC---AGCACAATGCGA-TACA---
--T---------TTCGAAAGGA----AACATCG--GTTTTAAGGTA----AC-GTCGAT-
--------------TGC----------------C--T--ACCGATAGCACCTGGTCCCCA
GTGGACTG---GGCAATCTCTTCTAAATGCTGGTAAGG----------------TACCCA
CACTCGAGCTAT--TTAATCACACGCGGGAGGCACACA---------CGGTTCAAA----
TCTCAT---------TTGCGA-----------------CTGTTGCCGCCA--TGACGTAT
GCAA----CTTGTCAATTCTTCGTGGGGATCGTCGATTGC-AACTATTCGACTCGC-CAC
AACTAGGAATGCCTCGTACGGGTCT-CGGTTCACCATACCGCCCGG--------------
------------------------------------------------------------
------------------------------------------------------------
------------------------------------------------------------
------------------------------------------------------------
----
>Orbulina_sp._'isolate_AG42'|76605|AJ229084
------------------------------------------------------------
------------------------------------------------------------
------------------------------------------------------------
------------------------------------------------------------
------------------------------------------------------------
------------------------------------------------------------
------------------------------------------------------------
------------------------------------------------------------
-------------------------------------TTGAT-----------CGCAAGT
GAGAGTTGGGTG--------GGCAAACTCAGGGG-ACAGCTTCAAC-TATT-CTTCTTCA
AAC-TAGAGGAAGGTTGCGGCAA-TAACAGGTCT--GTGATGCCCTC----AGATGTTCT
AGGCTGCACACGT-----GCTACATT-------GATC---AGCACAATGCGA-TACA---
--T---------TTCGAAAGGA----AACATCG--GTTTTAAGGTA----AC-GTCGAT-
--------------TGC----------------C--T--ACCGATAGCACCTGGTCCCCA
GTGGACTG---GGCAATCTCTTCTAAATGCTGGTAAGG----------------TACCCA
CACTCGAGCTAT--TTAATCACACGCGGGAGGCACACA---------CGGTTCAAA----
TCTCAT---------TTGCGA-----------------CTGTTGCCGCCA--TGACGTAT
GCAA----CTTGTCAATTCTTCGTGGGGATCGTCGATTGC-AACTATTCGACTCGC-CAC
AACTAGGAATGCCTCGTACGGGTCT-CGGTTCACCATACCGCCCGG--------------
------------------------------------------------------------
------------------------------------------------------------
------------------------------------------------------------
------------------------------------------------------------
----
>Orbulina_sp._'isolate_A24'|76604|AJ229083
------------------------------------------------------------
------------------------------------------------------------
------------------------------------------------------------
------------------------------------------------------------
------------------------------------------------------------
------------------------------------------------------------
------------------------------------------------------------
------------------------------------------------------------
-------------------------------------TTGAT-----------CGCAAGT
AAGAGTTGGGTG--------GGCAAACTCAGGGG-ACAGCTTCAAC-TATT-CTTCTTCA
AAC-TAGAGGAAGGTTGCGGCAA-TAACAGGTCT--GTGATGCCCTC----AGATGTTCT
AGGCTGCACACGT-----GCTACATT-------GATC---AGCACAATGCGA-TACA---
--T---------TTCGAAAGGA----AACATCG--GTTTTAAGGTA----AC-GTCGAT-
--------------TGC----------------C--T--ACCGATAGCACCTGGTCCTCA
GTGGACTG---GGCAATCTCTTCTAAATGCTGGTAAGG----------------TACCCA
CACTCGAGCTAT--TTAATCACACGCGGGAGGCACACA---------CGGTTCAAA----
TCTCAT---------TTGCGA-----------------CTGTTGCCGCCA--TGACGTAT
GCAA----CTTGTCAACTCTTCGTGGGGATCGTCGATTGC-AACTATTCGACTCGC-CAC
AACTAGGAATGCCTCGTACGGGTCT-TGGTTCACCATACCGCCCGG--------------
------------------------------------------------------------
------------------------------------------------------------
------------------------------------------------------------
------------------------------------------------------------
----
>Orbulina_sp._'isolate_AG19'|76603|AJ229082
------------------------------------------------------------
------------------------------------------------------------
------------------------------------------------------------
------------------------------------------------------------
------------------------------------------------------------
------------------------------------------------------------
------------------------------------------------------------
------------------------------------------------------------
-------------------------------------TTGAT-----------CGCAAGT
GAGAGTTGGGTG--------GGCAAACTCAGGGG-ACAGCTTCAAC-TATT-CTTCTTCA
AAC-TAGAGGAAGGTTGCGGCAA-TAACAGGTCT--GTGATGCCCTC----AGATGTTCT
AGGCTGCACACGT-----GCTACATT-------GATC---AGCACAATGCGA-TACA---
--T---------TTCGAAAGGA----AACATCG--GTTTTAAGGTA----AC-GTCGAT-
--------------TGC----------------C--T--ACCGATAGCACCTGGTCCCCA
GTGGACTG---GGCAATCTCTTCTAAATGCTGGTAAGG----------------TACCCA
CACTCGAGCTAT--TTAATCACACGCGGGAGGCACACA---------CGGTTCAAA----
TCTCAT---------TTGCGA-----------------CTGTTGCCGCCA--TGACGTAT
GCAA----CTTGTCAATTCTTCGTGGGGATCGTCGATTGC-AACTATTCGACTCGC-CAC
AACTAGGAATGCCTCGTACGGGTCT-CGGTTCACCATACCGCCCGG--------------
------------------------------------------------------------
------------------------------------------------------------
------------------------------------------------------------
------------------------------------------------------------
----
>Orbulina_sp._'isolate_SD79'|76602|AJ229081
------------------------------------------------------------
------------------------------------------------------------
------------------------------------------------------------
------------------------------------------------------------
------------------------------------------------------------
------------------------------------------------------------
------------------------------------------------------------
------------------------------------------------------------
-------------------------------------TTGAT-----------CGCAAGT
GAGAGTTGGGTG--------GGCAAACTCAGGGG-ACAGCTTCAAC-TATT-CTTCTTCA
AAC-TAGAGGAAGGTTGCGGCAA-TAACAGGTCT--GTGATGCCCTC----AGATGTTCT
AGGCTGCACACGT-----GCTACATT-------GATC---AGCACAATGCGA-TACA---
--T---------TTCGAAAGGA----AACATCG--GTTTTAAGGTA----AC-GTCGAT-
--------------TGC----------------C--T--ACCGATAGCACCTGGTCCCCA
GTGGACTG---GGCAATCTCTTCTAAATGCTGGTAAGG----------------TACCCA
CACTCGAGCTAT--TTAATCACACGCGGGAGGCACACA---------CGGTTCAAA----
TCTCAT---------TTGCGA-----------------CTGTTGCCGCCA--TGACGTAT
GCAA----CTTGTCAATTCTTCGTGGGGATCGTCGATTGC-AACTATTCGACTCGC-CAC
AACTAGGAATGCCTCGTACGGGTCT-CGGTTCACCATACCGCCCGG--------------
------------------------------------------------------------
------------------------------------------------------------
------------------------------------------------------------
------------------------------------------------------------
----
>Orbulina_sp._'isolate_SD78'|76601|AJ229080
------------------------------------------------------------
------------------------------------------------------------
------------------------------------------------------------
------------------------------------------------------------
------------------------------------------------------------
------------------------------------------------------------
------------------------------------------------------------
------------------------------------------------------------
-------------------------------------TTGAT-----------CGCAAGT
GAGAGTTGGGTG--------GGCAAACTCAGGGG-ACAGCTTCAAC-TATT-CTTCTTCA
AAC-TAGAGGAAGGTTGCGGCAA-TAACAGGTCT--GTGATGCCCTC----AGATGTTCT
AGGCTGCACACGT-----GCTACATT-------GATC---AGCACAATGCGA-TACA---
--T---------TTCGAAAGGA----AACATCG--GTTTTAAGGTA----AC-GTCGAT-
--------------TGC----------------C--T--ACCGATAGCACCTGGTCCCCA
GTGGACTG---GGCAATCTCTTCTAAATGCTGGTAAGG----------------TACCCA
CACTCGAGCTAT--TTAATCACACGCGGGAGGCACACA---------CGGTTCAAA----
TCTCAT---------TTGCGA-----------------CTGTTGCCGCCA--TGACGTAT
GCAA----CTTGTCAATTCTTCGTGGGGATCGTCGATTGC-AACTATTCGACTCGC-CAC
AACTAGGAATGCCTCGTACGGGTCT-CGGTTCACCATACCGCCCGG--------------
------------------------------------------------------------
------------------------------------------------------------
------------------------------------------------------------
------------------------------------------------------------
----
>Orbulina_sp._'isolate_V33'|76600|AJ229079
------------------------------------------------------------
------------------------------------------------------------
------------------------------------------------------------
------------------------------------------------------------
------------------------------------------------------------
------------------------------------------------------------
------------------------------------------------------------
------------------------------------------------------------
-------------------------------------TTGAT-----------CGCAAGT
GAGAGTTGGGTG--------GGCAAACTCAGGGG-ACAGCTTCAAC-TATT-CTTCTTCA
AAC-TAGAGGAAGGTTGCGGCAA-TAACAGGTCT--GTGATGCCCTC----AGATGTTCT
AGGCTGCACACGT-----GCTACATT-------GATC---AGCACGATGCGA-TACA---
--T---------TTCGAAAGGA----AACATCG--GTTTTAAGGTA----AC-GTCGAT-
--------------TGC----------------C--T--ACCGATAGCACCTGGTCCCCA
GTGGACTG---GGCAATCTCTTCTAAATGCTGGTAAGG----------------TACCCA
CACTCGAGCTAT--TTAATCACACGCGGGAGGCACACA---------CGGTTCAAA----
TCTCAT---------TTGCGA-----------------CTGTTGCCGCCA--TGACGTAT
GCAA----CTTGTCAATTCTTCGTGGGGATCGTCGATTGC-AACTATTCGACTCGC-CAC
AACTAGGAATGCCTCGTACGGGTCT-CGGTTCACCATACCGCCCGG--------------
------------------------------------------------------------
------------------------------------------------------------
------------------------------------------------------------
------------------------------------------------------------
----
>Orbulina_sp._'isolate_V24'|76599|AJ229078
------------------------------------------------------------
------------------------------------------------------------
------------------------------------------------------------
------------------------------------------------------------
------------------------------------------------------------
------------------------------------------------------------
------------------------------------------------------------
------------------------------------------------------------
-------------------------------------TTGAT-----------CGCAAGT
GAGAGTTGGGTG--------GGCAAACTCAGGGG-ACAGCTTCAAC-TATT-CTTCTTCA
AAC-TAGAGGAAGGTTGTGGCAA-TAACAGGTCT--GTGATGCCCTC----AGATGTTCT
AGGCTGCACACGT-----GCTACATT-------GATC---AGCACAATGCGA-TACA---
--T---------TTCGAAAGGA----AACATCG--GTTTTAAGGTA----AC-GTCGAT-
--------------TGC----------------C--T--ACCGATAGCACCTGGTCCCCA
GTGGACTG---GGCAATCTCTTCTAAATGCTGGTAAGG----------------TACCCA
CACTCGAGCTAT--TTAATCACACGCGGGAGGCACACA---------CGGTTCAAA----
TCTCAT---------TTGCGA-----------------CTGTTGCCGCCA--TGACGTAT
GCAA----CTTGTCAATTCTTCGTGGGGATCGTCGATTGC-AACTATTCGACTCGC-CAC
AACTAGGAATGCCTCGTACGGGTCT-CGGTTCACCATACCGCCCGG--------------
------------------------------------------------------------
------------------------------------------------------------
------------------------------------------------------------
------------------------------------------------------------
----
>Orbulina_sp._'isolate_V17'|76598|AJ229077
------------------------------------------------------------
------------------------------------------------------------
------------------------------------------------------------
------------------------------------------------------------
------------------------------------------------------------
------------------------------------------------------------
------------------------------------------------------------
------------------------------------------------------------
-------------------------------------TTGAT-----------CGCAAGT
GAGAGTTGGGTG--------GGCAAACTCAGGGG-ACAGCTTCAAC-TATT-CTTCTTCA
AAC-TAGAGGAAGGTTGCGGCAA-TAACAGGTCT--GTGATGCCCTC----AGATGTTCT
AGGCTGCACACGT-----GCTACATT-------GATC---AGCACAATGCGA-TACA---
--T---------TTCGAAAGGA----AACATCG--GTTTTAAGGTA----AC-GTCGAT-
--------------TAC----------------C--T--ACCGATAGCACCTGGTCCCCA
GTGGACTG---GGCAATCTCTTCTAAATGCTGGTAAGG----------------TACCCA
CACTCGAGCTAT--TTAATCACACGCGGGAGGCACACA---------CGGTTCAAA----
TCTCAT---------TTGCGA-----------------CTGTTGCCGCCA--TGACGTAT
GCAA----CTTGTCAATTCTTCGTGGGGATCGTCGATTGC-AACTATTCGACTCGC-CAC
AACTAGGAATGCCTCGTACGGGTCT-CGATTCACCATACCGCCCGG--------------
------------------------------------------------------------
------------------------------------------------------------
------------------------------------------------------------
------------------------------------------------------------
----
>Globigerinoides_ruber|46089|AF102230
------GCACCACAAGCGCGTGG-AGCATGTGGCTTAATTTGACTCAACACGGGAAATCT
TACCGGGTCCGGACATACCGAGGATTGACAGACTGTTAA-CTG-----------------
CAACAC-------------------------------AT-GCTGCTAAGTTTTAAACTTA
ATAG-------------------CTCTTTCATGATTATATGATAGGTGGTGCATGGCCGT
TCTTAGTTCGTGGAGTGATCTGTCTGCTTAATTGCGTTTCAAAATCTAAACCTGAGCGAC
AAG------GTGCTGCTATCGAAACTGTCTTTGAGTGTGAACTAT-AAGT----------
--------CTTTTGACTTATGACCATC--ACTCT-AGACGTTTATGTTTTGGTGTTGGCC
CTTGATGCTCATTTGAACGCAACGGACGTGATTGCAACCCCTTG--TTGAGATTTATCC-
-----GATCTCTACGTTCACTG----AACCACACTCTTTA-------------GCGAGAG
CAGTGGGGATGTG-------GATAAACTCGGGGG-ACTGCTG-ACTATAAACTTTTCTCA
AAC-CAGAGGAAGGTTGCGGCAA-TAACAGGTCT--GTGATGCCCTC----AGATGTTCC
GGGCTGCACACGT-----GCTACATT-------TAGT---AGCGCAGTGTGCACATT---
--A----------ATAGAGTGA--TAGGTTCCGTGGTTTGTACATTTT-AAGGGCTCGT-
--------------CCTAGTAACCAAAGCTCCAC--G--GGACATATCAACCTTCCCCTT
ACAGGGCG---GGTAACCTCTTCGAAGTGCTGGCATGATT--------------TCCC-T
AGT-TTTGGCAT--TTGAATCCTTGTCGCAGCAGCCCT---GAGACGTAGTGAACGCTGC
AAA--------------GTGATTCC-------------AGTCTTAGGTTTGCGA-CACAT
GCAAT-TCCTGGTTGACTCATCGTGGGGACTGATTCTTGT-AATTATTTTTCACGG-TTC
AACCAGGAATGCCTTGTACCGGC----GGCTCATTAAACCGCTGGGAATACGTCCCTGCC
CTTTGTACACACCGCCC-GTCGCTCTTACCGAT--GACTTTGACTGTGAGTAGGACTGAC
C-------------------GTTTATCG--------GGAAATCCGTCGAACAGTTAGAGT
TAAAGGAAAGAGAAGTCGTAACA-------------------------------------
------------------------------------------------------------
----
>Orbulina_universa|46134|AF102229
----------------------------------GGCACCACAAGCGCGTGGAGCATGTG
GCTTAATTTGACTCAACGCGGGAAATCTTACTAGATCAGGACACT--------------T
TGAGGA------------------------------------TTGACAGACAGTTATACC
GAAC-------------------TACGAATAATGAATGGTCCAGGGTAGGCAAAAACTAA
TAGCTCTTTTATGATTATGTGATAGGTGGTGCATGGCCGTTCTTAGTTCGTGGAGTGATC
TGTCTGCTTAATTGCGTTTCAAAACAACTGATACACAGAGTCTTGGCACA----------
--------GTTCAGTTTAATGGCGTCG--AGTATCTTTGATTTCGACAGT--------AG
TCCAACTCGGTTCGCCAGGGTCTCTTTTGAACGCAACGGACGTG--ATCGCAACCCTTTG
TTGAGTGATGTCAGCACTCTACGTCTATCCTAGCTCGTTGAT-----------CGCAAGT
GAGAGTTGGGTG--------GGCAAACTCAGGGG-ACAGCTTCAAC-TATT-CTTCTTCA
AAC-TAGAGGAAGGTTGCGGCAA-TAACAGGTCT--GTGATGCCCTC----AGATGTTCT
AGGCTGCACACGT-----GCTACATT-------GATC---AGCACAATGCGA-TACA---
--T---------TTCGAAAGGA----AACATCG--GTTTTAAGGTA----AC-GTCGAT-
--------------TGC----------------C--T--ACCGATAGCACCTGGTCCCCA
GTGGACTG---GGCAATCTCTTCTAAATGCTGGTAAGG----------------TACCCA
CACTCGAGCTAT--TTAATCACACGCGGGAGGCACACA---------CGGTTCAAA----
TCTCAT---------TTGCGA-----------------CTGTTGCCGCCA--TGACGTAT
GCAA----CTTGTCAATTCTTCGTGGGGATCGTCGATTGC-AACTATTCGACTCGC-CAC
AACTAGGAATGCCTCGTACGGGTCT-CGGTTCACCATACCGCCCGGAATACGTCCCTGCC
CTTTGTACACACCGCCC-GTCGCTCTTACCGATTGAACTATACTGCGAGTTTGAAGGACC
A-------------------GGTCTCTG--------GCACTTGGAAATTTAGTCAAACAG
AGTTGTTTAAAGGAAAGAGAAGTCGTAACAA-----------------------------
------------------------------------------------------------
----
>Globigerinella_siphonifera_type_IIb|93972|AF102228
------------------------------------------------------------
-------------GCACTACAAGAGCGTGGAGCATGTGGCTTAATTTGACTCAACGCGGG
GAATCTTACCGGGTCCGGACACACTGAGGATTGACAGACAATTGTCCTTTTGGCTTAAAA
GACAAAAGATAACAGATCTTTCATGATTATGTGATGGGTGGTGCATGGCCGTTCTTAGTT
CGTGGAGTGATCTGTCTGCTTAATTGCGTTTCAAATATACTTTTTTTACAACGAGTCTAC
AAAGGAGTGGTTCAGTTACAACAGACAATTAATTCTTGTGTTTTGAACGTTTGGAATGTA
CTCTATTTGGCTCAATTGAACGCAACG--GACGTGATCGCAAGTCCTTGTTGAACTTCAG
TATATATTGACTTTCCCCGTAGGAAGGGATTGCCAATAATTGAATGTTCGCTTTCTATTG
G-------TGTGTGATCTCAAAATT---------GCATGTATTTGTGATGGCGAGTGAT-
------CTAATCC---CTTAGGAAAACTTGGG-CGACCGCTGTAAT---ACTT-CTCTTT
AAAACAGAGGCAGGTTGCGGCAA-TAACAGGTCT--GTGATGCCCTC----AGATGTCCC
GGGCCGCACACGT-----GCTACATT-------GATT---AGCGCAGTGCGCATACTTTC
AAT---------------ATGATACATTGGATT-GGTGGTGAATTGTTGGCCCCGT----
----------------------------------------CTAATACTGTCCTGTCTGAG
AAGGCTGG----GTAATCAATTGTAAGTGCTGGTTCCTACT-----CCCGTTGAGCATTT
TAATAATGGCCT--CTCTACATCCCTAGTA--AC-CCT----------AGTGCGATTGTA
GTTGAG-------------------------------------------CCTTGCCATTT
ATG---CAAGTGTCAATTCTCAGTGGGGACAGACATTTGATAATTCTTTGTCTCGTTCTT
AACTAGGAATGCCTTGTACGGGTCT-TGGTTCAACAGACCACCCGGAATACGTCCCTGCC
CTTTGTACACACCGCCC-GTCGCTCTTACCGATGACTTTCCCTGTGAGTTTGAAGGACTG
GTGGTTGCATG-ACTATTGGAAATTCTGTCAAACAGCGAGATTTAAAGGAAAGAGAAGTC
GTAAC-------------------------------------------------------
------------------------------------------------------------
----
>Globigerinella_siphonifera_type_IIa|93971|AF102227
------------------------------------------------------------
------------------GCACTACAAGAGCGTGGAGCATGTGGCTTAATTTGACTCAAC
GCGGGGAATCTTACCGGGTCCGGACACACTGAGGATTGACAGACAATTGTCTTTTTGTCA
AATTTAAAGACAAAAGATAACAGATCTTTCATGATTATGTGATGGGTGGTGCATGGCCGT
TCTTAGTTCGTGGAGTGATCTGTCTGCTTAATTGCGTTTCAAATATATTTTATTATATAA
CGAGTCTACAAAGGAGTGGTTCATTAACAGACAATCATATCTTTGAGCGTCTGGAATCTA
CTCTATTTGGCTCAATTGAACGCAACG--GACGTGATCGCGAGTCCTTGTTGAACTTCAG
TATATATTGACTATCCCCGTAGGAAGGGATTGGCAATAATTGAATGTTCGCTTTCTATTA
GGTGTGTATATATAGTCTCAAAATT---------ACATGTATTTGTAATGGCGAGTAATA
TAT-TACT-ATCC---TGTAGGAAAACTCGGG-CGACCGCTGTAAT---ATTT-CTCTTT
AAAACAGAGGAAGATTGCGGCAA-TAACAGGTCT--GTGATGCCCTC----AGATGTCCC
GGGCCGCACACGT-----GCTACATT-------GATT---AGCGCAGTGCGCATACTTTC
AAT---------------ATGATACATTAGATTGGATTGTT--CTGTTGAGCTCCAT---
----------------------------------------CTAATACTATCCGGCTTGAG
AAGGCTGG----GTAATCAATTGTAAGTGCTGGTTCCTCCT-----CCCGTTGAGCATTT
TAATAATGGCCT--CTCTACATCCCTAGCAATATGCCT----------AGTGCGATTGTA
GTTGAG-------------------------------------------CCTTGCCATTT
ATG---CAAGTGTCAATTCTCAGTGGGGACAGACATTTGATAATTCTTTGTCTCGTTCTT
AACTAGGAATGCCTTGTACGGGTCT-TGGTTCAACAGACCACCCGGAATACGTCCCTGCC
CTTTGTACACACCGCCC-GTCGCTCTTACCGATGAATTTCCCTGTGAGTTTGAAGGACTG
ATGGTTGCAAAATCATTGGAAATTCTGTCAAACAGCGAGATTTAAAGGAAAGAGAAGTCG
TAAC--------------------------------------------------------
------------------------------------------------------------
----
>Orbulina_universa|46134|U65632
---------------------------------GGCACCACAAGCGCGTGGAGCATGTGG
CTTAATTTGACTCAACGCGGGAAATCTTACCAGGTCAGGACACAT--------------T
GAGGAT------------------------------------TGACAGATAGTTATACCA
AACA-------------------CGAGCTCGAACCAGAGTTCGTATATGATTTACAAAAT
CTAACGGCTCTTACATGATTATGTGATAGGTGGTGCATGGCCGTTCTTAGTTCGTGGAGT
GATCTGTCTGCTTAATTGCGTTTGGATACAACAATTTTGGAATCGCGGCA----------
--------ATGTTCAGCTTAATGGCGT--CGATAAAATTAACATTATGTT--------GA
CAATTAGTCCAACTCGGTCCAGCTCGATTCTTTCCAATGCAACG--AGCGTGATCGCGAC
CCCTTGTTGAGCTTATTACACATAAGCTCTATGTCGACGGAA-----------CGCTTTT
-GCG-TTACGGA--------GACAAACTCGGGGG-ACAGCTTCAAT-CAAT--TTTCTCA
AAC-GAGAGGAAGGTTGCGGCAA-TAACAGGTCT--GTGATGCCCTC----AGATGTCCT
GGGCCGCACACGT-----GCTACATT-------GATC---AGCGCAGTGCG--TCTT---
--T---------TTTCCAATGA----AACATCG--GTCTGGCCGTTTTTAACAGTCCTG-
--------------TACGG---TTTTGCAATGGC--T--ACTGATAGTGTCTGGTGTTCA
ACACACTG---GGCAATCTCTTGAAAATACTGATAGAA----------------TACCCA
-ACTCGAGCAAA--TCTACTACACGCTGGAGGCACA-A---------CGGTCCAAGGGCT
TATCCC---------TTGCGA-----------------CTGGTGCAGCCAA-TGACGTAT
GCAA----CTTGTCAACTCTACGTGGGGATAGTCGCCTGA-AATTCTTCGACTCGT-TCT
AACTAGGAATGCCTTGTACGGGCCT-TGGTTCATTATGCCGCCCGGAATACGTCCCTGCC
CTTTGTACACACCGCCC-GTCGCTCTTACCGATTGAACTTTACTGTGAGTTTAAAGGACC
G-------------------ATCATTTG--------GAAATTTAGTCAAACAGAGTTGTT
TAAAGGAAAGAGAAGTCGTAACAAGGC---------------------------------
------------------------------------------------------------
----
>Neogloboquadrina_dutertrei|51039|U65635
---GGCACCACAAGAACGCGTGG-AGCATGTGGCTTAATTTGACTCAACGCGGGAAATCT
TACCGGGTCCGGACACACTGAGGATTGACAGGCAATATCTAAATCGTTTATAA--TACTT
CCTATT---------ATAA--------TACG-----------CATTTAGTGTTAAATATG
CTAG-------------------TCCTTTCATGATTATGTGATAGGTGGTGCATGGCCGT
TCTTAGTTCGTGGAGTGATCTGTCTGCTTAATTGCGTTTCACTAAGGGCCCATAAATTCA
AGGTATGTTAGCTATC-GTTTCTCA-ATTGACCCCTTGTCTTCGA---------------
-----------TAA---GCGCGT-GTC--TTTT-----AGAGTTT---AAACATTGCGCA
TGCTGTTGGGTCCTGAAAGCAACGAACGTGACCGCAACGTCTTA--TTGCCTTTATCT--
---TGCTATATTCTAATTTAATTAG--------------AAA----------TAGCT-AA
CAGAGGCTAA---------TTTAAAATTAGACGG-ACCGCTGTA-C------TTTTCTTA
AAC-CACAGGAAGGTTGCGGCAA-TAACAGGTCT--GTGATGCCCTT----AGATGTTCC
GGGCTGCACACGT-----GCTACAAT-------GATC---AGTACAGTGAGCATCTCAAT
ATT---AT-ACACCGTATTAAGCGCTTAGTTGCGATTATTGGCTCATTATTGGGTC----
----------------TTTTAATTGTATTTCTAATGCGCGCGGTAA-AGCCTGCTTCGAG
AGTAAGTG---GGTAATCCATTGGAAGTAATGATTTCTCTT-----TTT--ATAGCACAC
CTATA-TACGGC--ATTCATTCCCGGGACGACT-AGTTTCGTCTTTTT-T-GTGCGAATG
TAATGTA---------------------------------------TTCTTTATCCGTAT
GTG---CGATTGTCAATTCATGGTGGGGACAGACCATTGTTAATTGTTGGTCTCGGTCTT
AACTAGGAATGCCTTGTACGGGTCTTTGGTTCAACAAACCACCCGGAATACGTCCCTGCC
CTTTGTACACACCGCCC-GTCGCTCTTACCGATGAACTTCTTTGTGAGTCTAAGGGACTG
GGTTAATCTGT------AATTCTA------------TTATAGATATA-CCTATGGAAACT
TATACGAA--CAATGTGGTTTAAAGGAAAGAGAAGTCGTAACAAGGC-------------
------------------------------------------------------------
----
>Globigerinoides_sacculifer|45991|U65633
-----GGCACCACAAGCGCGTGG-AGCATGTGGCTTAATTTGACTCAACGCGGGAAATCT
TACCAGGTCCAGACATATGGAGGATTGACAGACAGTTAACCAAAA--------------C
GCAGCA------------------------------------GCTAGTTTAACAAAACTA
ACAG-------------------CTCTTTCAAGATTATGTGGTAGGTGGTGCATGGCCGT
TCTTAGTTCGTGAAGTGATTCGTTCGCCCAATCGCATTTCCAAACAACTAACAACTCAGA
ATGCTGGGCAATAGGACGTTTAAAGTGGCTCCTTACACCTTACAAAGGAA----------
--------TGGCTGATGAGAAACAACT--CGATCCGCTCAGCGTTCTATT--------GG
AATGCAACGGACGTGATTGCAAGCTTTTGTTTTGAGTTGCGGTT--TTACTGAAAGACTC
TACAATCCGCAAACTTCAATGATCTGAAGTAGAAAACCTACA-----------TGCTACA
GTGAGATATTGTG-------GATAAACTTAAGCG-ACCGCTCCAACATTGTGTTTTTTTA
AAA-CTGATGAAGGTTGCGGCAA-TAACAGGTCT--GTGATGCCCTT----CGATGTCCT
GGGCTGCACACGT-----GCTACAAT-------GGCT---AGCGCAGTGAG--CATA---
--T---------TTC-AACCGA----AACATCG--GTT-GGCTGTTCTGATTGACCCCT-
--------------TCTGGGTCTCTCTGTAACAC--T--ACCGATGATCCCTCCTCTGAA
A-AGAGAG---GGTAAGCCGTTCGAAATTCTGGTAACGAT--------------TCCCCG
TAGTTAAGCAAA--CTTAAACCATAGTGGTGTCAAACGGGTCCGCTTCCATCGGAAAAGA
TTCCTC---------CGGAAAAAGG-------------CTTATGCAGGCATTTCACGTAT
GCT-----CCTATAAATTCCTGGTAGGGATAGTCTATTGT-AACTGGTAGACTTGT---C
AACTAGGAATGCCTTGTACGGGTGG-GGTAGCAC-ATTCCACCCGGGATACGTCCCTGCC
TTTTGTACACACCGCCC-GTCGCTCTTACCAATTGAACAGCACTACGAGTTTAAAGGCCC
G-------------------AGAAATTG--------GAAATTTAGTCAAACAGTGCTGTT
TAAAGGAAAGAGAAGTCGTAACAAGGC---------------------------------
------------------------------------------------------------
----
>Globigerinella_siphonifera|46132|U65631
-------------------------------------------------GGCACCACAAG
AGCGTGGAGCATGTGGCTTAATTTGACTCAACGCGGGGAATCTTACCGGGTCCGGACACA
CTGAGGATTGACAGACAGTTGTCTTTCCCTCCCTTCGGGGTGGGATTACAAAAGATAACA
GATCTTTCATGATCATGTGATGGGTGGTGCATGGCCGTTCTTAGTTCGTGGAGTGATCTG
TCTGCTTAATTGCGTTTCAAATTTTATATTTGTTAACATGCGAGTCTTCAATGACGGCCG
CTCCACCTTATAGACATTATATGATATGCACATTTGTGTATTTGATTATAACTTGTCTGG
AGTCTGGCTCGATTTTTTTGACTCAAT--TGAACGCAACGGACGTGATTGCAAGTCCTTG
TTGAAC-AAATTATATATATAC-TACTTCATCATTAGTATATATAGTTCGCTTCTCAT--
------GTCGTAGCAGTCAAACGGGCGGGCGTCTTAATTGGCGCGG----TCACGAGGCT
TAATATGCTGCGG----CAGGGAAAACTTGGGCG-ACCGCTGTAAT--ACTTCTCTCTTA
AAC-CAGAGGAAGATTGCGGCAA-TAACAGGTCT--GTGATGCCCTC----AGATGTCCC
GGGCCGCACACGT-----GCTACATT-------GATT---AGCGCAGTGCGCATACTT--
---------------------ACATATAGATCATTGATTGG---TTATTTATAACC----
---------------------------------------GTCAATATCGCCTTGTCTGAA
AGGACTAG----GTAATCTATTGTAAGTGCTGGTTCCTCCT-----CCCGTTGAGCATTT
TAATAATGGTCT--CTCTACATCCCTAGCACATGATGTCT--------AGTGCGATTGTA
GTTGAG-------------------------------------------TCTTGCCATTT
ATG---CAAGTGTCAATTCTCAGTGGGGACAGCCATTTGATAATTCTTTGGCTCGGCCTC
AACTAGGAATGCCTTGTACGGGTCT-TGGTTCAACAGACCACCCGGAATACGTCCCTGCC
CTTTGTACACACC-GCCCGTCGCTCTTACCGATGAATTGTACTGTGAGTTTGCAGGACCG
AACCCATTTTTGGGTTTGGAAATGCAGTCAAACAGTACGATTTAAAGGAAAGAGAAGTCG
TAACAAGGC---------------------------------------------------
------------------------------------------------------------
----
>Globigerinoides_ruber|46089|U65634
-----GGCACCACAAGCGCGTGG-AGCATGTGGCTTAATTTGACTCAACGCGGGAAATCT
TACCGGGTCCGGACATATCGAGGATTGACAGACAGTTAC-CATGC--------------C
CTTTCG-------------------------------AAAGGAGTCAGGTTTTAAACCTA
ATGG-------------------CTCTTTCATGATTATATGATAGGTGGTGCATGGCCGT
TCTTAGTTCGTGGAGTGATCTGTCTGCTTAATTGCGTTTCAAATTTT-TATTTGAGGACC
AGGTTTTG-GTTTGGGTAGTGGTCCTA-CGATGACTGTGAACTGTCATGT----------
--------CTTCGGATGTGCGACTATC--GGTCT-AGGATCGCATCTCA--------GCC
CCTGGGACTCTTTTGAACGCAACGGACGTGATTGCAACCCCTTG--TTGAGATTAGAGG-
-----AGTCTCGATATTCATTGGCCAAACTTACCGCTTCGAGCTTGCTC---GTGCAGTT
TTGTTAGCCGGTG-------GATAAACTCGGGGG-ACTGCTG-ACTATAACCATTTCTCA
AAA-CAGAGGAAGGTTGCGGCAA-TAACAGGTCT--GTGATGCCCTT----AGATGTCCC
GGGCTGCACACGT-----GCTACAAT-------GAGT---GGCGCAATGTGTGCAAT---
--T---------TTGTAAGGGA--TAAGAG-TGTGGTCAGTATGCCGTCGGGGATTCCC-
--------------CCTGACGTCTCCTAGCACAC-------GATTATCAGCCTTTCCTTA
ACAGGGCG---GGTAACCTTTTCAAAATACCAGTTTGATT--------------TT----
----------------AAAGCTTTGGGTCAATTA-------GGGTGATGGTTCGATA---
GAACC-----------AATATCACC-------------CAGCTGCTACTCGTGCGCGCGT
GTTAT-TCCTGGT-GACTCATGGTGGGGACCGACATTTGT-AATTGTCTGTCGCGT-GTT
AACCGGGAATGCCTTGTACTGTC----GATTCACTAAGTTATGGGGAATACGTCCCTGCC
CTTTGTACACACCGCCC-GTCGCTCTTACCGAT--GGCTTTGGCTGCGAGTAAAAGGGAC
T-------------------TTCGTTTT--------GGAACTTTGTCGAACAGATGGGGC
TAAAGGAAAGAGAAGTCGTAACAAGGC---------------------------------
------------------------------------------------------------
----
>Orbulina_universa|46134|Z83962
------------------------------AAGGGCACCACAAGCGCGTGGAGCATGTGG
CTTAATTTGACTCAACGCGGGAAATCTTACCAGGTCAGGACACAT--------------T
GAGGAT------------------------------------TGACAGATAGTTATACCA
AACA-------------------CGAGCTCGAACCAGAGTTCGTATATGATTTACAAAAT
CTAACGGCTCTTACATGATTATGTGATAGGTGGTGCATGGCCGTTCTTAGTTCGTGGAGT
GATCTGTCTGCTTAATTGCGTTTGGATACAACAATTTTGGAATCGCGGCA----------
--------ATGTTCAGCTTAATGGCGT--CGATAAAATTAACATTATGTT--------GA
CAATTAGTCCAACTCGGTCCAGCTCGATTCTTTCCAATGCAACG--AGCGTGATCGCGAC
CCCTTGTTGAGCTCATTACACATAAGCTCTATGTCGACGGAA-----------CGCTTTT
-GCG-TTACGGA--------GACAAACTCGGGGG-ACAGCTTCAAT-CAAT--TTTCTCA
AAC-GAGAGGAAGGTTGCGGCAA-TAACAGGTCT--GTGATGCCCTC----AGATGTCCT
GGGCCGCACACGT-----GCTACATT-------GATC---AGCGCAGTGCG--TCTT---
--T---------TTTCCAATGA----AACATCG--GTCTGGCCGTTTTTAACAGTCCTG-
--------------TACGG---TTTTGCAATGGC--T--ACTGATAGTGTCTGGTGTTCA
ACACACTG---GGCAATCTCTTGAAAATACTGATAGAA----------------TACCCA
-ACTCGAGCAAA--TCTACTACACGCTGGAGGCACA-A---------CGGTCCAAGGGCT
TATCCC---------TTGCGA-----------------CTGGTGCAGCCAA-TGACGTAT
GCAA----CTTGTCAACTCTACGTGGGGATAGTCGCCTGA-AATTCTTCGACTCGT-TCT
AACTAGGAATGCCTTGTACGGGCCT-TGGTTCATTATGCCGCCCGGAATACGTCCCTGCC
CTTTGTACACACCGCCC-GTCGCTCTTACCGATTGAACTTTACTGTGAGTTTAAAGGACC
G-------------------ATCATTTG--------GAAATCTAGTCAAACAGAGTTGTT
TAAAGGAAAGAGAAGTCGTAACAAGGCATCGGTAGGTGAACCT-----------------
------------------------------------------------------------
----
>Orbulina_universa|46134|Z83961
-------------------------------AAGGGCACCACAAGCGCGTGGAGCATGTG
GCTTAATTTGACTCAACGCGGGAAATCTTACTAGATCAGGACACT--------------T
TGAGGA------------------------------------TTGACAGACAGTTATACC
GAAC-------------------TACGAATAATGAATGGTCCAGGGTAGGCAAAAACTAA
TAGCTCTTTTATGATTATGTGATAGGTGGTGCATGGCCGTTCTTAGTTCGTGGAGTGATC
TGTCTGCTTAATTGCGTTTCAAAACAACTGATACACAGAGTCTTGGCACA----------
--------GTTCAGTTTAATGGCGTCG--AGTATCTTTGATTTCGACAGT--------AG
TCCAACTCGGTTCGCCAGGGTCTCTTTTGAACGCAACGGACGTG--ATCGCAACCCTTTG
TTGAGTGATGTCAGCACCCTACGTCTATCCTAGCTCGTTGAT-----------CGCAAGT
GAGAGTTGGGTG--------GGCAAACTCAGGGG-ACAGCTTCAAC-TATT-CTTCTTCA
AAC-TAGAGGAAGGTTGCGGCAA-TAACAGGTCT--GTGATGCCCTC----AGATGTTCT
AGGCTGCACACGT-----GCTACATT-------GATC---AGCACAATGCGA-TACA---
--T---------TTCGAAAGGA----AACATCG--GTTTTAAGGTA----AC-GTCGAT-
--------------TGC----------------C--T--ACCGATAGCACCTGGTCCCCA
GTGGACTG---GGCAATCTCTTCTAAATGCCGGTAAGG----------------TACCCA
CACTCGAGCTAT--TTAATCACACGCGGGAGGCACACA---------CGGTTCAAA----
TCTCAT---------TTGCGA-----------------CTGTTGCCGCCA--TGACGTAT
GCGA----CTTGTCAATTCTTCGTGGGGATCGTCGATTGC-AACTATTCGACTCGC-CAC
AACTAGGAATGCCTCGTACGGGTCT-CGGTTCACCATACCGCCCGGAATACGTCCCTGCC
CTTTGTACACACCGCCC-GTCGCTCTTACCGATTGAACTATACTGCGAGTTTGAAGGACC
A-------------------GGTCTCTG--------GCACTTGGAAATTTAGTCAAACAG
AGTTGTTTAAAGGAAAGAGAAGTCGTAACAAGGCTTCGGTAGGTGAACCT----------
------------------------------------------------------------
----
>Neogloboquadrina_dutertrei|51039|Z83972
AAGGGCACCACAAGAACGCGTGG-AGCATGTGGCTTAATTTGACTCAACGCGGGAAATCT
TACCGGGTCCGGACACACTGAGGATTGACAGGCAATATCTAAATCGTTTATAA--TAATT
CCTATT---------ATAA--------TACGC----------T-TTTAGTGTTAAATATG
CTAG-------------------TCCTTTCATGATTATGTGATAGGTGGTGCATGGCCGT
TCTTAGTTCGTGGAGTGATCTGTCTGCTTAATTGCGTTTCACTAAGGGCC-ATAAATTCA
AGGTATGTTAGCTATC-GTTTCTCA-ATTGACCCCTTGTCTTCGA---------------
-----------TAA---GCGCGT-GTC--TTTT-----AGAGTTT---AAACATTGCGCA
TGCTGTTGGGTCCTGAAAGCAACGAACGTGACCGCAACGTCTTA--TTGCCTTTATCT--
---TGCTATATTTTAATTTAATTAA--------------AAA----------TAGCT-AA
CAGAGGCTAA---------TTTAAAATTAGACGG-ACCGCTGTA-C------TTTTCTTA
AAC-CAGAGGAAGGTTGCGGCAA-TAACAGGTCT--GTGATGCCCTT----AGATGTTCC
GGGCTGCACACGT-----GCTACAAT-------GATC---AGTACAGTGAGCATCTCAAT
ATT---AT-ACACCGTATTAAGCGCTTAGTTGCGATTATTGGCTCATTATTGGGTC----
----------------TTTTAATTGTATTTCTAATGCGCGCGGTAA-AGCCTGCTTCGAG
AGTAAGTG---GGTAATCCATTGGAAGTAATGATTTCTCTT-----TTT--ATAGCACAC
CTATA-TACGGC--ATTCATTCCCGGGACGACT-AGTTTCGTCTTTTT-T-GTGCGAATG
TAATGTA---------------------------------------TTCTTTATCCGTAT
GTG---CGATTGTCAATTCATGGTGGGGACAGACCATTGTTAATTGTTGGTCTCGGTCTT
AACTAGGAATGCCTTGTACGGGTCTTTGGTTCAACAAACCACCCGGAATACGTCCCTGCC
CTTTGTACACACCGCCC-GTCGCTCTTACCGATGAACTTCTTTGTGAGTCTAAGGGACTG
GGTTAATCTGT------AATTCTA------------TTATAGATATA-CCTATGGAAACT
TATACGAA--CAATGTGGTTTAAAGGAAAGAGAAGTCGTAACAAGGCAACAGTAGGTGAA
CCT---------------------------------------------------------
----
>Hastigerina_pelagica|69033|Z83958
---AAGGGCACCACAAGAGCGTGGAGCATGTGGCTTAATTTGACTCAACGCGGGAAATCT
TACCGGGTCCGGACACACTGAGGATTGACAGAGTGGCTTAGGCCACAGACACAGAATGGG
TTTCTTTTAAT------------------------ACACCCCATTTGCTGTGTCAACGTG
CCGG-------------------TTCTTTCATGATTGTGTGATAGGTGGTGCATGGCCGT
TCTTAGTTCGTGGAGTGATCTGTCTGCTTAATTGCGTTTCAAATACTTCGAGGATATAAA
CGCATTCATTGTGAGTTGCTATTTAGCTGGGAATAGCAATT-------------------
---------------TTCGCCACGGGC--CACCGTGGG-AAACAAGTCACTTTGAGCGAT
CCT-----CAATTTGAAAGCAACGAACGTGACCGCAGCCCTTTGTTGTGTCCTTGCCAGA
GACACGCGTCTTTGTTGGTTAATTCCTCACACAACGACGGCATTGTACCTCTGTATGGCC
GTGTCTTGTTATTTGTGTCTCTGAATGTGCTGACGACTTCCGTCGTGGGCTGTTTAGTTA
TGCATTTAGCAACGACGTAGCTGTATAAGGGGGT--GTCGAGAGGTTT---AAATCACAG
AGAATAAACTCAG-----GGGACAGC------TGGTTT--AATGCGTTAAACCAGAGGAA
GGA--------TGCGGCAATAACAGGTCTGTGATGCCCTCAGATGTTCCGGGCTGC----
--------------ACACGTGCTACATTGATTAGCACATTGTGTATGCCACTGACCCAAT
ACTGGAATTTCTGGTGTCCACTGGACACAGCACACACAGTA--CCGCCCGTCGACCATGA
GAGAGGTCGAAA--ATCCATTTGAAGTGTTGATATGAGGTCAAGGCAAATTGCACCACAC
ACAGATGGCTCTTTGTGTACTCCATTATTCACTGAGTAAGTGCGAGTCACAAAGGGGCAT
TTCTG-CAATTGTCAATTCACAGTGGGGACAGTCGATTGGTAGCAATTCGACTCGGTCCT
AACTAGGAATGCCTCGTACGGGT----GAATCATTATTTCACCCGGAATACGTCCCTGCC
CTTTGTACACACCGCCC-GTCGCTCTTACCGATGAATTACGCTGTGAGTTTAAGGGACTG
GCTGTCATTCA------------------------------ATGATAAGCTATGGAAACT
TAAACAAA--CAGTGTGCTTTAAAGGAAAGAGAAGTCGTAACAAGGCAGCAGTAGGTGAA
CCT---------------------------------------------------------
----
>Globorotalia_truncatulinoides|69029|Z83969
AAGGGCACCACAAGAACGCGTGG-AGCATGCGGCTTAATTTGACTCAACGCGGGGAATCT
TACCGGGTCCGGACACACTGAGGATTGACAGACGGTTATTGACTTATACTCGC---TTAA
TGGCTTTA-----------AGCTGTTAAACGTT------TAACACCTTTACACAAAGATG
CTAG-------------------TCCTTTCATGATCGTTTGATAGGTGGTGCATGGCCGT
TCTTAGTTCGTGGAGTGATCTGTCTGCCTAATTGCGTTTCACTAAGGTCCCATTC-----
-TTCATACGTATGAATAGCGTCTTA-----------------------------------
-------------------ACTCACTT--TTACCGCTACCTATTTGTAGTAAGCGCT-CA
TACTATTGGGACCGGAATGCAACGAGCGCGACTGCACCACCTAA--TTGCCCCTTATC--
-------TACCATTAATTACTTTAT---------TAACCGCCCT------GTACGGGCAC
CGGGGCCTTACC----TTTACTGAAACTAGCTGG-ACCGCTGCTT--------TCCTTTA
AGC-CAGAGGAAGGTTGCGGCAA-TAACAGGTCT--GTGATGCCCTC----AGATGTTCC
GGGCCGCACACGT-----GCTACAAT-------GATC---AGCAC--AAAGAGTATTACC
TAT-----CTTCTTATACCT-AACCCAATATGTTAAACTTATTGCGTAAGGGTATTGTCT
TAACGAC---TTATCCGCTTTAGCGCTTTAAGATTATTGGACGGTTGTGCCTGCCTCGAA
AGAGTGTA-----CAGGGCAGCAAGAGTAATGATTCCTTCGTTTTTACTACTAATACCGC
GCTTGGTAACAT--ATT-ACACTCGATTAAGTAGGGTCTTTGCTTTTAATAGCAATTGCT
ATCCTCACCCTTAGGCTCTAAGGATATTACTATCTCT--AAGGTCTACAGGGAGGTGTAT
ATGGCGCACTTACTTATTCACGGTGGGGACAGACCATTGTTAACTGTTGGTCTCGGTCTC
AACTAGGAATGCCTCGTACGGGTT---GGTTCACCAAACCACCCGGAATATGTCCCTGCC
CTTTGTACACACCGCCC-GTCGCTCTTATCGATGAACTCACTTGTGAGGCTGAGGGACTG
CGTCT------------ATT-ATA------CCCGTGTAATCCTAATATCTTACATACATT
TCGCTAAAA-CGATTTTGCTCTAAGGATTTACACGACCTTACGCACAAACTTATTCGACC
AAGTGGGTTTAAAGGAAAGAGAAGTCGTAACAAGGCAGCAGTAGGTGAACCT--------
----
>Globorotalia_truncatulinoides|69029|Z83968
AAGGGCACCACAAGAACGCGTGG-AGCATGTGGCTTAATTTGACTCAACGCGGGGAATCT
TACCGGGTCCGGACACACTGAGGATTGACAGACGGTTATTGACTTATACTCGC---TTAA
TGGCTTTA-----------AGCTGTTAAACGTT------TAACACCTTTACACAAAGATG
CTAG-------------------TCCTTTCATGATCGTTTGATAGGTGGTGCATGGCCGT
TCTTAGTTCGTGGAGTGATCTGTCTGCCTAATTGCGTTTCACTAAGGTCCCATTC-----
-TTCATACGTATGAATAGCGTCTTA-----------------------------------
-------------------ACTCACTT--TTACCGCTACCTATTTGTAGTAAGCGCT-CA
TACTATTGGGACCGGAATGCAACGAGCGCGACTGCACCACCTAA--TTGCCCCTTATC--
-------TACCATTAATTACTTTAT---------TAACCGCCCT------GTACGGGCAC
CGGGGCCTTACC----TTTACTGAAACTAGCTGG-ACCGCTGCTT--------TCCTTTA
AGC-CAGAGGAAGGTTGCGGCAA-TAACAGGTCT--GTGATGCCCTC----AGATGTTCC
GGGCCGCACACGT-----GCTACAAT-------GATC---AGCAC--AAAGAGTATTACC
TAT-----CTTCTTATACCT-AACCCAATATGTTAAACTTATTGCGTAAGGGTATTGTCT
TAACGAC---TTATCCGCTTTAGCGCTTTAAGATTATTGGGCGGTTATGCCTGCCTCGAG
AGAGTGTA-----CAGGGCAGCAAGAGTAATGATTCCCTCGTTTTTACTACTAATACCGC
GCTTGGTAACAT--ATT-ACACTCGATTAAGTAGGGTCTTTGCTTCTAATAGCAATTGCT
ATCCTCACCCTTAGGCTCTAAGGATATTACTATCTCTCTAAGGTCTACAGGGAGGTGTAT
ATGGCGCACTTACTTATTCACGGTGGGGACAGACCATTGTTAACTGTTGGTCTCGGTCTC
AACTAGGAATGCCTCGTACGGGTT---GGTTCACCAAACCACCCGGAATATGTCCCTGCC
CTTTGTACACACCGCCC-GTCGCTCTTATCGATGAACTCACTTGTGAGGCTGAGGGACTG
CGTCT------------ATTTATA------CCCGTGTAATCCTAATATCTCACATACATT
TCGCTAAAGGCGATTTTGCTTTAAGGATTTACACGACCTTACGCACAAACTTATTCGACC
AAGTGGGTTTAAAGGAAAGAGAAGTCGTAACAAGGCAGCAGTAGGTGAACCT--------
----
>Globigerinoides_sacculifer|45991|Z83964
--AAAGGCACCACAAGCGCGTGG-AGCATGTGGCTTAATTTGACTCAACGCGGGAAATCT
TACCAGGTCCAGACATATGGAGGATTGACAGACAGTTAACCAAAA--------------C
GCAGCA------------------------------------GCTAGTTTAACAAAACTA
ACAG-------------------CTCTTTCAAGATTATGTGGTAGGTGGTGCATGGCCGT
TCTTAGTTCGTGAAGTGATTCGTTCGCCCAATCGCATCTCCAAACAACTAACAACTCAGA
ATGCTGGGCAATAGGACGTTTAAAGTGGCTCCTTACACCTTACAAAGGAA----------
--------TGGCTGATGAGAAACAACT--CGATCCGCTCAGCGTTCTATT--------GG
AATGCAACGGACGTGATTGCAAGCTTTTGTTTTGAGTTGCGGTT--TTACATAAACACTC
TACAATCTGCAAACTTCAATGATCTGAAGTAGAAAACCTACA-----------TGCTACA
GTGAGATATTGTG-------GATAAACTTAAGCG-ACCGCTCCAACATTGTGTTTTTTTA
AAA-CTGATGAAGGTTGCGGCAA-TAACAGGTCT--GTGATGCCCTT----CGATGTCCT
GGGCTGCACACGT-----GCTACAAT-------GGCT---AGCGCAGTGAG--CATA---
--T---------TTC-AACCGA----AACATCG--GTT-GGCTGTTCTGATTGACCCCT-
--------------TCTGG-TCTCTCTGTAACGC--T--ACCGATGATCCCTCCTCTGAA
A-AGAGAG---GGTAAGCCGTTCGAAATTCTGGTAACGAT--------------TCCCCG
TAGTTAAGCAAA--CTTAAACCATAGTGGTGTCAAACGG-TCCGCTTCCATCGGAAAAGA
TTCCTC---------CGGAAAAAGG-------------CTTATGCAGGCATTTCACGTAT
GCT-----CCTATAAATTCCTGGTAGGGATAGTCTATTGT-AACTGGTAGACTTGT---C
AACTAGGAATGCCTTGTACGGGTGG-GGTAGCAC-ATTCCACCCGGGATACGTCCCTGCC
TTTTGTACACACCGCCC-GTCGCTCTTACCAATTGAACAGCACTACGAGTTTAAAGGCCC
G-------------------AGAAATTG--------GAAATTTAGTCAAACAGTGCTGTT
TAAAGGAAAGAGAAGTCGTAACAAGGCATCGGTAGGTGAACCT-----------------
------------------------------------------------------------
----
>Globigerinoides_sacculifer|45991|Z83963
--AAGGGCACCACAAGCGCGTGG-AGCATGTGGCTTAATTTGACTCAACGCGGGAAATCT
TACCAGGTCCAGACATATGGAGGATTGACAGACAGTTAACCAAAA--------------C
GCAGCA------------------------------------GCTAGTTTAACAAAACTA
ACAG-------------------CTCTTTCAAGATTATGTGGTAGGTGGTGCATGGCCGT
TCTTAGTTCGTGAAGTGATTCGTTCGCCCAATCGCATTTCCAAACAACTAACAACTCAGA
ATGCTGGGCAATAGGACGTTTAAAGTGGCTCCTTACACCTTACAAAGGAA----------
--------TGGCTGATGAGAAACAACT--CGATCCGCTCAGCGTTCTATT--------GG
AATGCAACGGACGTGATTGCAAGCTTTTGTTTTGAGTTGCGGTT--TTACTGAAAGACTC
TACAATCCGCAAACTTCAATGATCTGAAGTAGAAAACCTACA-----------TGCTACA
GTGAGATATTGTG-------GATAAACTTAAGCG-ACCGCTCCAACATTGTGTTTTTTTA
AAA-CTGATGAAGGTTGCGGCAA-TAACAGGTCT--GTGATGCCCTT----CGATGTCCT
GGGCTGCACACGT-----GCTACAAT-------GGCT---AGCGCAGTGAG--CATA---
--T---------TTC-AACCGA----AACATCG--GTT-GGCTGTTCTGATTGACCCCT-
--------------TCTGGGTCTCTCTGTAACAC--T--ACCGATGATCCCTCCTCTGAA
A-AGAGAG---GGTAAGCCGTTCGAAATTCTGGTAACGAT--------------TCCCCG
TAGTTAAGCAAG--CTTAAACCATAGTGGTGTCAAACGGGTCCGCGGCCATCGGAAAAGA
TTCCTC---------CGGAAAAAGG-------------CTTATGCAGGCATTTCACGTAT
GCT-----CCTATAAATTCCTGGTAGGGATAGTCTATTGT-AACTGGTAGACTTGT---C
[truncated: 32,123 more chars]
