# Supplementary material for: Using the Multiple Analysis Approach to Reconstruct Phylogenetic Relationships among Planktonic Foraminifera from Highly Divergent and Length-polymorphic SSU rDNA Sequences
Source: Bioinform Biol Insights. 2009 Nov 11;3:155–77. doi: 10.4137/bbi.s3334 (PMC2808177; doi:10.4137/bbi.s3334)
Supplement: Additional file 1—Sequence list [file Additional_File_1.zip › Additional_File_1/Alignments/aligned.clwopt.fas]

>Globigerina_bulloides|R043|01
-------------------GTGG-AGCATGTGGCTTAATTTGACTCAACGCGGGGAATCT
TACCGGGTCCGGACACACTGAGGATTGACAGACAATTGTCTTTTTGT-------------
------------------------------------------------------------
--------------CAAATTTAAAGACAAAAGATAACAGATCTTTCATGATTATGTGATG
GGTGGTGCATGGCCGTTCTTAGTTCGTGGAGTGATCTGTCTGCTTAATTGCGTTTCAAAT
ATATTTTA-----TTATATAACGAGTCTACAAAGGAGTGGTTCATTAACAGACAATCATA
TCTTTGAGC------------------------------------GTCTGGAATCTACTC
TATTTGGCTCAATTGAACGCAACGGACGNNNNNNNNNNNNNNNNNNNNNNNNNNNNNNNN
NNNNNNNNNNNNNNNNNNNNNN--------------------------------------
-----------------------NNNNNNNNNNNNNNNNNNNNNNNNN-----------N
NNNNNNNNNNNNNNNNN-------------------------------------------
----------------------NNNNNNNNNNNNNNNNNNNNNNNNNNNNNNNNNNNNNN
NNNNNNNNNNNNNNNNNNNNNNNNNN-----NNNNNNNNNNNNNNNNNNNNNNNNNNNNN
NNNNNNNNNNNNNNNNNNNNNNNNNNNNNNNNNNNNNNNNNNNNNNNNNNNNNNNNNN--
-NNNNNNNNNNNNNNNNNNNNNNNNNNTGCGCATACTTTCAAT-----------------
---ATGATACATTAGATTGGATTGTTCTGTTGAGCTCCATCTAATACTATCCGGCTTGA-
GAAGGCTGGG-----TAATCAATTGTAAGTGCTGGTTCCTCCTCCCGT------------
TGAGCATTTTAATAATGGCCTCTCTACATCCCTAGCAATAT--GCCTAGTGCGATTGTAG
TTGAGCCTT---------------------------------------------------
----------------------------------------------GCCATTTATG---C
AAGTGTCAATTCTCAGTGGGGACAGACATTTGATAATTCTTTGTCTCGTTCTTAACTAGG
AATGCCTTGTACGGGTC-TTGGTTCAACAGACCACCCGGAATACGTCCCTGCCCTTTGTA
CACACCGCCC-GTCGC--------------------------------------------
------------------------------------------------------------
------------------------------------------------------------
---------------------------------------------------------
>Globigerina_bulloides|R043|05
------------------------------------------------------------
------------------------------------GCATGTGGCTTAAT----------
------TTGACTCAACGCGGGGAATCTTACCGGGTCCGGACACACTGAGGATTGACAGAC
AATTGTCTTTTTGTCAAATTTAAAGACAAAAGATAACAGATCTTTCATGATTATGTGATG
GGTGGTGCATGGCCGTTCTTAGTTCGTGGAGTGATCTGTCTGCTTAATTGCGTTTCAAAT
ATATTTTA-----TTATATAACGAGTCTACAAAGGAGTGGTTCATTAACAGACAATCATA
TCT--------TTGAGCGTCTGGAATCTACTCTATTTGGCTCAATTGAACGCAACGGACG
TGATCGCGAGTCCTTGTTGAACTTCAGTATATATTGACTATCCCCGTAGGAAGGGATTGG
CAATAATTGAATGTTCGCTTTCTATTAGGTGTGT--------------------------
------------------ATATATAGTCTCAAAATTACATGTATTTGTAATGGCG--AGT
AATATTTATACT-ATCCT------------------------------------------
--------------------GTAGGAAAACTCGGG-CGACCGCTGTAA--TATTT-CTCT
TTAAAACAGAGGAAGATTGCGGCAA------TAACAGGTCT-GTGATGCCCTC-AGATGT
CCCGGGCCGCACACGT-GCTACAT-TGATTAGCGCAGTGCGCATACTTTCAATATGAT--
-ACATTAGATTGGATTGTTC-TGTTGAGCTCCAT--------------------------
----------------------------------------CTAATACTATCCGGCTTGA-
--GAAGGCTG---GGTAATCAATTGTAAGTGCTGGTTCCTCCTCCCGT------------
TGAGCATTTTAATAATGGCCTCTCTACATCCCTAGCAATA--TGCCTAGTGCGATTGTAG
TTGAGCCTT---------------------------------------------------
----------------------------------------------GCCATTTATG---C
AAGTGTCAATTCTCAGTGGGGACAGACATTTGATAATTCTTTGTCTCGTTCTTAACTAGG
AATGCCTTGTACGGGTC-TTGGTTCAACAGACCACCCGGAATACGTCCCTGCCCTTTGTA
CACACC-GCCCGTCGCTCTTACCGATGAATTTCCCTGTGAGTTTGAAGGACTGATGGTTG
CAAA------------------------------------ATCATTGGAAATTCTGTCAA
ACA---------------------------------------------------------
---------------------------------------------------------
>Globigerina_falconensis|R053|18
-----------------------------------------GACTCAACGCGGAAAAACT
TACCAGGTCCGGACACACTGAGGATTGACAGACGGTTAACGCCCTTCGG-----------
------------------------------------------------------------
-------GGCAAGAGACAA-----------AATTTTTGGCTCTTTCATGATTATGTGATA
GGTGGTGCATGGCCGTTCTTAGTTCGTGGAGTGATCTGTCTGCCCAATCGCGTTTCATAA
AT---------------CTTAAGCTCAAAAGGCAGTCTTACCTTCGGGTTGAGT------
------------------------------------------------------------
-TTTGCTGGGA------------------GACTTTTGTGTGAACGCAACGGACGTGATTG
CAACCCCTTGTTGATTGGCCATCACGTAAGCTCACTT-----------------------
-------------------------GTAATTTATTACAGTGTGGTATT-------ATCTT
AGCCATTCCCTTTTAGTTG---------------TGGAGTGATTAACCACTCTAA-----
----------------------ATTGTAACTCGGGGG-ACCGCTGTGA--TTTTT-CTTC
--AAACCGGAGGAAGGTTGCGGCAA------TAACAGGTCT-GTGATGCCCTC-AGATGT
CCTGGGCTGCACACGT-GCTACAC-TGATCCCGGCAGTTGGCAT-GTGATT-TTCTCC--
-AATGACGAACCTAGTGGACTTGGCGTC---TGTGCGCATTC------------------
-------------------GTGTGCTAATGACTGCCGT-CACTTTAAACACTGGTCGTT-
--AGACTC----GTGCGATCCCTCGGAAAACGTGATTTCTGTTCCCAA------------
------ACAAAGCACT-TTCGTACCCTCGCTCAAACAAACGTGATTCCAAATCCCTTACG
ATTGCTACATCCTTTCTCGTAACGTCTCGCCTAG--------------------------
-------------------CGGAG---------------CTTTCAACTTTTCGTCG---C
AACTCTCAATTCACAGTGGGGACAGTCGTTTGTCAACTTTTCGTCTCGGTCCCAACTAGG
AATGCCTCGTACGAGT---TGGTTCATCAGACCACTCGGAATACGTCCCTGCCCTTTGTA
CACACCGCCC-GTCGCTTTTACCGATGAACTTTTTTGCGAGTATGATGGACTAACTTTGC
GCTCAATTTGAAT--------------------------CTGTTGTGGAAATTCACTCGA
A--CAACGGGATTTAAAG------------------------------------------
---------------------------------------------------------
>Globigerina_falconensis|R053|25
---------------GAACGTGG-AGCATGTGGCTTAATTYGACTCAACGCGGAAAAACT
TACCAGGTCCGGACACACTGAGGATTGACAGACGGTTAACGCCCTTCGG-----------
------------------------------------------------------------
-------GGCAAGAGACAA-----------AATTTTTGGCTCTTTCATGATTATGTGATA
GGTGGTGCATGGCCGTTCTTAGTTCGTGGAGTGATCTGTCTGCCCAATCGCGTTTCATAA
AT---------------CTTAAGCTCAAAAGGCAGTCTTACCTTCGGGTTGAGT------
------------------------------------------------------------
-TTTGCTGGGA------------------GACTTTTGTGTGAACGCAACGGACGTGATTG
CAACCCCTTGTTGATTGGCCATCACGTAAGCTCACTT-----------------------
-------------------------GTAATTTATTACAGTGTGGTATT-------ATCTT
AGCCATTCCCTTTTAGTTG---------------TGGAGTGATTAACCACTCTAA-----
----------------------ATTGTAACTCGGGGG-ACCGCTGTGA--TTTTT-CTTC
--AAACCGGAGGAAGGTTGCGGCAA------TAACAGGTCT-GTGATGCCCTC-AGATGT
CCTGGGCTGCACACGT-GCTACAC-TGATCCCGGCAGTTGGCAT-GTGATT-TTCTCC--
-AATGACGAACCTAGTGGACTTGGCGTC---TGTGCGCATTC------------------
-------------------GTGTGCTAATGACTGCCGT-CACTTTAAACACTGGTCGTT-
--AGACTC----GTGCGATCCCTCGGAAAACGTGATTTCTGTTCCCAA------------
------ACAAAGCACT-TTCGTACCCTCGCTCAAACAAACGTGATTCCAAATCCCTTACG
ATTGCTACATCCTTTCTCGTAACGTCTCGCCTAG--------------------------
-------------------CGGAG---------------CTTTCAACTTTTCGTCG---C
AACTCTCAATTCACAGTGGGGACAGTCGTTTGTCAACTTTTCGTCTCGGTCCCAACTAGG
AATGCCTCGTACGAGT---TGGTTCATCAGACCACTCGGAATACGTCCCTGCCCTTTGTA
CACACCGCCC-GTCGCTTTTACCGATGAACTTTTTTGCGAGTATGATGGACTAACTTTGC
GCTCAATTTGAAT--------------------------CTGTTGTGGAAATTCACTCGA
A--CAACGGGATTTAAAG------------------------------------------
---------------------------------------------------------
>Globigerinita_glutinata|P148|05
-----------------------------GTGGCTTAATTTGACTCAACGCGGGAAATCT
TACCGGGTCCGGACACACTGAGGATTGACAGGTATTATATAGCA----------------
------------------------------------------------------------
------ACCTTCGGGT-TGTCTATTGTTAAATATGCTAGTCCTTTCATGATTATGTGATA
GGTGGTGCATGGCCGTTCTTAGTTCGTGGAGTGATCTGTCTGCTTAATTGCGTTTCAGAT
AA-----------GGATCTATATTCTTTACA------AGTGTCGCA--GTGTAATTGACC
CCTCTTTC-------------------------------ACGAGAGTGTGTGTCTTTTTT
GCGCTCGCAC---------------TTTACATTAGGTCCTGAAAGCAACGAACGTGACCG
CAACCTCTTGTTGCCTCATCTC--------------------------------------
-----------------------CCAACATT--CTT---TCCTTCGG---------GTTA
GATATTTCCATTGAG---------------------------------------------
------------------GCTTTCCAAAACTAGAGGG-ACCGCTGTCA--A-----CTTC
TTAAACCAGAGGAAGGTTGCGGCAA------TAACAGGTCT-GTGATGCCC-TTAGATGT
TCCGGGCTGCACACGT-GCTACAA-TGATTGTTGCAGTGAGCATCTCAATTTTTTACC--
-T-----AACACCGC---ACACGTGAGTTT------------------------------
-------GCATACTTGTATGTTA-------CTTTACGCAGCGGTAA-AGCCTGCTTCGA-
-GAGCAAGTG---GGTAATCAATTAGAAGTAACGATTTCC-CAAATTA------------
-GCACACTTA-TA---TACGGCGTTTGTGCCCGGGTTTCACTTGTTGGAACTTTT----G
TGCGCGCAGATGTTT---------------------------------------------
-------------------------------------------TTT-CCGTATGTG---C
AATTGTCAATTCATGGTGGGGACAGACCATTGTTAATTGTTGGTCTCGGTCTTAACTAGG
AATGCCTTGTACGGGTCTTTGGTTCAACAAACCACCCGGAATACGTCCCTGCCCTTTGTA
CACACCGCCC-GTCGCTCTTACCGATGGACTTCTCTGTGAGTTTGAGGGACTGGATTTGA
TCGTACATTCGTGTG----------------CGCATTAATATCTATGGAAACTTAAAC--
------------------------------------------------------------
---------------------------------------------------------
>Globigerinita_glutinata|P148|07
-------------------GTGG-AGCATGTGGCTTAATTTGACTCAACGCGGGAAATCT
TACCGGGTCCGGACACACTGAGGATTGACAGGTATTATATAGCA----------------
------------------------------------------------------------
------ACTTTCGGGT-TGTCTATTGTTAAATATGCTAGTCCTTTCATGATTATGTGATA
GGTGGTGCATGGCCGTTCTTAGTTCGTGGAGTGATCTGTCTGCTTAATTGCGTTTCAGAT
AA-----------GGATCTATATTCTTTACA------AGTGTCGCA--GTGTAATTGACC
CCTCTTTC-------------------------------ACGAGAGTGCGTGTCTTTTTT
GCGCTCGCAC---------------TTTACATTAGGTCCTGAAAGCAACGAACGTGACCG
CAACCTCTTGTTGCCTCATCTC--------------------------------------
-----------------------CCAACATT--CTT---TCCTTCGG---------GTTA
GATATTTCCATTGAG---------------------------------------------
------------------GCTTTCCAAAACTAGAGGG-ACCGCTGTCA--A-----CTTC
TTAAACCAGAGGAAGGTTGCGGCAA------TAACAGGTCT-GTGATGCCC-TTAGATGT
TCCGGGCTGCACACGT-GCTACAA-TGATTGTTGCAGTGAGCATCTCAATTTTTTACC--
-T-----AACACCGC---ACACGTGAGTTT------------------------------
-------GCATACTTGTATGCTATA-----CTTTACGCAGCGGTAA-AGCCTGCTTCGA-
-GAGCAAGTG---GGTAATCAATTAGAAGTAACGATTTCC-CAAATTA------------
-GCACACTTA-TA---TACGGCGTTTGTGCCCGGGTTTCACTTGTTGGAACTTTT----G
TGCGCGCAGATGTTT---------------------------------------------
-------------------------------------------TTTTCCGTATGTG---C
AATTGTCAATTCATGGTGGGGACAGACCATTGTTAATTGTTGGTCTCGGTCTTAACTAGG
AATGCCTTGTACGGGTCTTTGGTTCAACAAACCACCCGGAATACGTCCCTGCCCTTTGTA
CACACCGCCC-GTCGCTCTTACCGATGGACTTCTCTGTGAGTTTGAGGGACTGGATTTGA
TCGTACATTCGTGTG----------------CGCATTAATATCTATGGAAACTTAAACGA
A--CAGTGTGGTCTAAAG------------------------------------------
---------------------------------------------------------
>Globigerinita_glutinata|P148|13
-----------------------------GTGGCTTAATTTGACTCAACGCGGGAAATCT
TACCGGGTCCGGACACACTGAGGATTGACAGGTATTATATAGCA----------------
------------------------------------------------------------
------ACTTTCGGGT-TGTCTATTGTTAAATATGCTAGTCCTTTCATGATTATGTGATA
GGTGGTGCATGGCCGTTCTTAGTTCGTGGAGTGATCTGTCTGCTTAATTGCGTTTCAGAT
AA-----------GGATCTATATTCTTTACA------AGTGTCGCA--GTGTAATTGACC
CCTCTTTC-------------------------------ACGAGAGTGCGTGTCTTTTTT
GCGCTCGCAC---------------TTTACATTAGGTCCTGAAAGCAACGAACGTGACCG
CAACCTCTTGTTGCCTCATCTC--------------------------------------
-----------------------CCAACATT--CTT---TCCTTCGG---------GTTA
GATATTTCCATTGAG---------------------------------------------
------------------GCTTTCCAAAACTAGAGGG-ACCGCTGTCA--A-----CTTC
TTAAACCAGAGGAAGGTTGCGGCAA------TAACAGGTCT-GTGATGCCC-TTAGATGT
TCCGGGCTGCACACGT-GCTACAA-TGATTGTTGCAGTGAGCATCTCAATTTTTTACC--
-T-----AACACCGC---ACACGTGAGTTT------------------------------
-------GCATACTTGTATGCTATA-----CTTTACGCAGCGGTAA-AGCCTGCTTCGA-
-GAGCAAGTG---GGTAATCAATTAGAAGTAACGATTTCC-CAAATTA------------
-GCACACTTA-TA---TACGGCGTTTGTGCCCGGGTTTCACTTGTTGGAACTTTT----G
TGCGCGCAGATGTTT---------------------------------------------
-------------------------------------------TTTTCCGTATGTG---C
AATTGTCAATTCATGGTGGGGACAGACCATTGTTAATTGTTGGTCTCGGTCTTAACTAGG
AATGCCTTGTACGGGTCTTTGGTTCAACAAACCACCCGGAATACGTCCCTGCCCTTTGTA
CACACCGCCC-GTCGCTCTTACCGATGGACTTCTCTGTGAGTTTGAGGGACTGGATTTGA
TCGTACATTCGTGTG----------------CGCATTAATATCTATGGAAACTTAAAC--
------------------------------------------------------------
---------------------------------------------------------
>Globigerinita_glutinata|P148|15
-------------------GTGG-AGCATGTGGCTTAATTTGACTCAACGCGGGAAATCT
TACCGGGTCCGGACACACTGAGGATTGACAGGTATTATATAGCA----------------
------------------------------------------------------------
------ACTTTCGGGT-TGTCTATTGTTAAATATGCTAGTCCTTTCATGATTATGTGATA
GGTGGTGCATGGCCGTTCTTAGTTCGTGGAGTGATCTGTCTGCTTAATTGCGTTTCAGAT
AA-----------GGATCTATATTCTTTACA------AGTGTCGCA--GTGTAATTGACC
CCTCTTTC-------------------------------ACGAGAGTGCGTGTCTTTTTT
GCGCTCGCAC---------------TTTACATTAGGTCCTGAAAGCAACGAACGTGACCG
CAACCTCTTGTTGCCTCATCTC--------------------------------------
-----------------------CCAACATT--CTT---TCCTTCGG---------GTTA
GATATTTCCATTGAG---------------------------------------------
------------------GCTTTCCAAAACTAGAGGG-ACCGCTGTCA--A-----CTTC
TTAAACCAGAGGAAGGTTGCGGCAA------TAACAGGTCT-GTGATGCCC-TTAGATGT
TCCGGGCTGCACACGT-GCTACAA-TGATTGTTGCAGTGAGCATCTCAATTTTTTACC--
-T-----AACACCGC---ACACGTGAGTTT------------------------------
-------GCATACTTGTATGCTATA-----CTTTACGCAGCGGTAA-AGCCTGCTTCGA-
-GAGCAAGTG---GGTAATCAATTAGAAGTAACGATTTCC-CAAATTA------------
-GCACACTTA-TA---TACGGCGTTTGTGCCCGGGTTTCACTTGTTGGAACTTTT----G
TGCGCGCAGATGTTT---------------------------------------------
-------------------------------------------TTTTCCGTATGTG---C
AATTGTCAATTCATGGTGGGGACAGACCATTGTTAATTGTTGGTCTCGGTCTTAACTAGG
AATGCCTTGTACGGGTCTTTGGTTCAACAAACCACCCGGAATACGTCCCTGCCCTTTGTA
CACACCGCCC-GTCGCTCTTACCGATGGACTTCTCTGTGAGTTTGAGGGACTGGATTTGA
TCGTACATTCGTGTG----------------CGCATTAATATCTATGGAAACTTAAACGA
A--CAGTGTGGTCTAAAG------------------------------------------
---------------------------------------------------------
>Globigerinita_glutinata|P148|17
-------------------GTGG-AGCATGTGGCTTAATTTGACTCAACGCGGGAAATCT
TACCGGGTCCGGACACACTGAGGATTGACAGGTATTATATAGCA----------------
------------------------------------------------------------
------ACTTTCGGGT-TGTCTATTGTTAAATATGCTAGTCCTTTCATGATTATGTGATA
GGTGGTGCATGGCCGTTCTTAGTTCGTGGAGTGATCTGTCTGCTTAATTGCGTTTCAGAT
AA-----------GGATCTATATTCTTTACA------AGTGTCGCA--GTGTAATTGACC
CCTCTTTC-------------------------------ACGAGAGTGCGTGTCTTTTTT
GCGCTCGCAC---------------TTTACATTAGGTCCTGAAAGCAACGAACGTGACCG
CAACCTCTTGTTGCCTCATCTC--------------------------------------
-----------------------CCAACATT--CTT---TCCTTCGG---------GTTA
GATATTTCCATTGAG---------------------------------------------
------------------GCTTTCCAAAACTAGAGGG-ACCGCTGTCA--A-----CTTC
TTAAACCAGAGGAAGGTTGCGGCAA------TAACAGGTCT-GTGATGCCC-TTAGATGT
TCCGGGCTGCACACGT-GCTACAA-TGATTGTTGCAGTGAGCATCTCAATTTTTTACC--
-T-----AACACCGC---ACACGTGAGTTT------------------------------
-------GCATACTTGTATGCTATA-----CTTTACGCAGCGGTAA-AGCCTGCTTCGA-
-GAGCAAGTG---GGTAATCAATTAGAAGTAACGATTTCC-CAAATTA------------
-GCACACTTA-TA---TACGGCGTTTGTGCCCGGGTTTCACTTGTTGGAACTTTT----G
TGCGCGCAGATGTTT---------------------------------------------
-------------------------------------------TTTTCCGTATGTG---C
AATTGTCAATTCATGGTGGGGACAGACCATTGTTAATTGTTGGTCTCGGTCTTAACTAGG
AATGCCTTGTACGGGTCTTTGGTTCAACAAACCACCCGGAATACGTCCCTGCCCTTTGTA
CACACCGCCC-GTCGCTCTTACCGATGGACTTCTCTGTGAGTTTGAGGGACTGGATTTGA
TCGTACATTCGTGTG----------------CGCATTAATATCTATGGAAACTTAAACGA
A--CAGTGTGGTCTAAAG------------------------------------------
---------------------------------------------------------
>Globigerinita_glutinata|P148|20
-------------------GTGG-AGCATGTGGCTTAATTTGACTCAACGCGGGAAATCT
TACCGGGTCCGGACACACTGAGGATTGACAGGTATTATATAGCA----------------
------------------------------------------------------------
------ACCTTCGGGT-TGTCTATTGTTAAATATGCTAGTCCTTTCATGATTATGTGATA
GGTGGTGCATGGCCGTTCTTAGTTCGTGGAGTGATCTGTCTGCTTAATTGCGTTTCAGAT
AA-----------GGATCTATATTCTTTACA------AGTGTCGCA--GTGTAATTGACC
CCTCTTTC-------------------------------ACGAGAGTGTGTGTCTTTTTT
GCGCTCGCAC---------------TTTACATTAGGTCCTGAAAGCAACGAACGTGACCG
CAACCTCTTGTTGCCTCATCTC--------------------------------------
-----------------------CCAACATT--CTT---TCCTTCGG---------GTTA
GATATTTCCATTGAG---------------------------------------------
------------------GCTTTCCAAAACTAGAGGG-ACCGCTGTCA--A-----CTTC
TTAAACCAGAGGAAGGTTGCGGCAA------TAACAGGTCT-GTGATGCCC-TTAGATGT
TCCGGGCTGCACACGT-GCTACAA-TGATTGTTGCAGTGAGCATCTCAATTTTTTACC--
-T-----AACACCGC---ACACGTGAGTTT------------------------------
-------GCATACTTGTATGTTA-------CTTTACGCAGCGGTAA-AGCCTGCTTCGA-
-GAGCAAGTG---GGTAATCAATTAGAAGTAACGATTTCC-CAAATTA------------
-GCACACTTA-TA---TACGGCGTTTGTGCCCGGGTTTCACTTGTTGGAACTTTT----G
TGCGCGCAGATGTTT---------------------------------------------
-------------------------------------------TTT-CCGTATGTG---C
AATTGTCAATTCATGGTGGGGACAGACCATTGTTAATTGTTGGTCTCGGTCTTAACTAGG
AATGCCTTGTACGGGTCTTTGGTTCAACAAACCACCCGGAATACGTCCCTGCCCTTTGTA
CACACCGCCC-GTCGCTCTTACCGATGGACTTCTCTGTGAGTTTGAGGGACTGGATTTGA
TCGTACATTCGTGTG----------------CGCATTAATATCTATGGAAACTTAAACGA
A--CAGTGTGGTCTAAAG------------------------------------------
---------------------------------------------------------
>Globigerinita_glutinata|P148|21
-------------------GTGG-AGCATGTGGCTTAATTTGACTCAACGCGGGAAATCT
TACCGGGTCCGGACACACTGAGGATTGACAGGTATTATATAGCACG--------------
------------------------------------------------------------
-----TACTTTTGTGCGTGTCTATTGTTAAATATGCTAGTCCTTTCATGATTATGTGATA
GGTGGTGCATGGCCGTTCTTAGTTCGTGGAGTGATCTGTCTGCTTAATTGCGTTTCAGAT
AA-----------GGATCTATATTCTTTACA------AGTGTCGCA--GTGTAATTGACC
CCTCTTTC-------------------------------ACGAGAGTGTGTGTCTTTTTT
GCGCTCGCAC---------------TTTACATTAGGTCCTGAAAGCAACGAACGTGACCG
CAACCTCTTGTTGCCTCATCTC--------------------------------------
-----------------------CCAACATT--CTT---TCCTTCGG---------GTTA
GATATTTCCATTGAG---------------------------------------------
------------------GCTTTCCAAAACTAGAGGG-ACCGCTGTCA--A-----CTTC
TTAAACCAGAGGAAGGTTGCGGCAA------TAACAGGTCT-GTGATGCCC-TTAGATGT
TCCGGGCTGCACACGT-GCTACAA-TGATTGTTGCAGTGAGCATCTCAATTTTTTACC--
-T-----AACACCGC---ACACGTGAGTTT------------------------------
-------GCATACTTGTATGCTATA-----CTTTACGCAGCGGTAA-AGCCTGCTTCGA-
-GAGCAAGTG---GGTAATCAATTAGAAGTAACGATTTCC-CAAATTA------------
-GCACACTTA-TA---TACGGCGTTTGTGCCCGGGTTTCACTTGTTGGAACTTTT----G
TGCGCGCAGATGTTT---------------------------------------------
-------------------------------------------TTTTCCGTATGTG---C
AATTGTCAATTCATGGTGGGGACAGACCATTGTTAATTGTTGGTCTCGGTCTTAACTAGG
AATGCCTTGTACGGGTCTTTGGTTCAACAAACCACCCGGAATACGTCCCTGCCCTTTGTA
CACACCGCCC-GTCGCTCTTACCGATGGACTTCTCTGTGAGTTTGAGGGACTGGATTTGA
TCGTACATTCGTGTG----------------CGCATTAATATCTATGGAAACTTAAACGA
A--CAGTGTGGTCTAAAG------------------------------------------
---------------------------------------------------------
>Globigerinita_glutinata|P148|26
-------------------GTGG-AGCATGTGGCTTAATTTGACTCAACGCGGGAAATCT
TACCGGGTCCGGACACACTGAGGATTGACAGGTATTATATAGCA----------------
------------------------------------------------------------
------ACCTTCGGGT-TGTCTATTGTTAAATATGCTAGTCCTTTCATGATTATGTGATA
GGTGGTGCATGGCCGTTCTTAGTTCGTGGAGTGATCTGTCTGCTTAATTGCGTTTCAGAT
AA-----------GGATCTATATTCTTTACA------AGTGTCGCA--GTGTAATTGACC
CCTCTTTC-------------------------------ACGAGAGTGCGTGTCTTTTTT
GCGCTCGCAC---------------TTTACATTAGGTCCTGAAAGCAACGAACGTGACCG
CAACCTCTTGTTGCCTCATCTC--------------------------------------
-----------------------CCAACATT--CTT---TCCTTCGG---------GTTA
GATATTTCCATTGAG---------------------------------------------
------------------GCTTTCCAAAACTAGAGGG-ACCGCTGTCA--A-----CTTC
TTAAACCAGAGGAAGGTTGCGGCAA------TAACAGGTCT-GTGATGCCC-TTAGATGT
TCCGGGCTGCACACGT-GCTACAA-TGATTGTTGCAGTGAGCATCTCAATTTTTTACC--
-T-----AACACCGC---ACACGTGAGTTT------------------------------
-------GCATACTTGTATGCTATA-----CTTTACGCAGCGGTAA-AGCCTGCTTCGA-
-GAGCAAGTG---GGTAATCAATTAGAAGTAACGATTTCC-CAAATTA------------
-GCACACTTA-TA---TACGGCGTTTGTGCCCGGGTTTCACTTGTTGGAACTTTT----G
TGCGCGCAGATGTTT---------------------------------------------
-------------------------------------------TTTTCCGTATGTG---C
AATTGTCAATTCATGGTGGGGACAGACCATTGTTAATTGTTGGTCTCGGTCTTAACTAGG
AATGCCTTGTACGGGTCTTTGGTTCAACAAACCACCCGGAATACGTCCCTGCCCTTTGTA
CACACCGCCC-GTCGCTCTTACCGATGGACTTCTCTGTGAGTTTGAGGGACTGGATTTGA
TCGTACATTCGTGT------------------GCATTAATATCTATGGAAACTTAAACGA
A--CAGTGTGGTCTAAAG------------------------------------------
---------------------------------------------------------
>Globigerinita_glutinata|P148|28
-------------------GTGG-AGCATGTGGCTTAATTTGACTCAACGCGGGAAATCT
TACCGGGTCCGGACACACTGAGGATTGACAGGTATTATATAGCA----------------
------------------------------------------------------------
------ACCTTCGGGT-TGTCTATTGTTAAATATGCTAGTCCTTTCATGATTATGTGATA
GGTGGTGCATGGCCGTTCTTAGTTCGTGGAGTGATCTGTCTGCTTAATTGCGTTTCAGAT
AA-----------GGATCTATATTCTTTACA------AGTGTCGCA--GTGTAATTGACC
CCTCTTTC-------------------------------ACGAGAGTGTGTGTCTTTTTT
GCGCTCGCAC---------------TTTACATTAGGTCCTGAAAGCAACGAACGTGACCG
CAACCTCTTGTTGCCTCATCTC--------------------------------------
-----------------------CCAACATT--CTT---TCCTTCGG---------GTTA
GATATTTCCATTGAG---------------------------------------------
------------------GCTTTCCAAAACTAGAGGG-ACCGCTGTCA--A-----CTTC
TTAAACCAGAGGAAGGTTGCGGCAA------TAACAGGTCT-GTGATGCCC-TTAGATGT
TCCGGGCTGCACACGT-GCTACAA-TGATTGTTGCAGTGAGCATCTCAATTTTTTACC--
-T-----AACACCGC---ACACGTGAGTTT------------------------------
-------GCATACTTGTATGTTA-------CTTTACGC----------------------
------------------------------------------------------------
------------------------------------------------------------
------------------------------------------------------------
------------------------------------------------------------
------------------------------------------------------------
------------------------------------------------------------
------------------------------------------------------------
------------------------------------------------------------
------------------------------------------------------------
---------------------------------------------------------
>Globigerinita_glutinata|P149|04
-------------------GTGG-AGCATGTGGCTTAATTTGACTCAACGCGGGAAATCT
TACCGGGTCCGGACACACTGAGGATTGACAGGTATTATATAGCACGC-------------
------------------------------------------------------------
----ACACTTCGGTGTGTGTCTATTGTTAAATATGCTAGTCCTTTCATGATTATGTGATA
GGTGGTGCATGGCCGTTCTTAGTTCGTGGAGTGATCTGTCTGCTTAATTGCGTTTCAGAT
AA-----------GGATCTATATTCTTTACA-------GTGCTGCA-GTCGTAATTGACC
CCTTTCTC-------------------------------ACGAGAGTGTGTGT-CTTTTT
GCGCTCACAC---------------TTTACATTAGGTCCTGAAAGCAACGAACGTGACCG
CAACCTCTTGTTGCCTCATCTC--------------------------------------
-----------------------CCCATC---ACTAGGTAGTTTCGGC--------TACT
TAACGTATCATTGAG---------------------------------------------
------------------GCTTTCCAAAACTAGAGGG-ACCGCTGTCA--A-----CTTC
TTAAACCAGAGGAAGGTTGCGGCAA------TAACAGGTCT-GTGATGCCC-TTAGATGT
TCCGGGCTGCACACGT-GCTACAA-TGATTGTTGCAGTGAGCATCTCAATTTTTTACC--
-TT----AACACCGC---ACACGTGAGT--------------------------------
-------GCATACTTGTATGTTA-------CTTTACGCAGCGGTAA-AGCCTGCTTCGA-
-GAGCAAGTG---GGTAATCAATTAGAAGTAACGATTTCC-CAAATTA------------
-GCACACTTA-TA---TACGGCGTTTGTGCCCGGGTTTCACTTGTTGGAACTTTT----G
TGCGCGCAGATGTTT---------------------------------------------
-------------------------------------------TT--CCGTATGTG---C
AATTGTCAATTCATGGTGGGGACAGACCATTGTTAATTGTTGGTCTCGGTCTTAACTAGG
AATGCCTTGTACGGGTCTTTGGTTCAACAAACCACCCGGAATACGTCCCTGCCCTTTGTA
CACACCGCCC-GTCGCTCTTACCGATGGACTTCTCTGTGAGTTTGAGGGACTGGATTTGA
TCGTGCTTCGGCA------------------CGCATTAACATCTATGGAAACTTAAACGA
A--CAGTGTGGTCTAAAG------------------------------------------
---------------------------------------------------------
>Globigerinita_glutinata|P149|07
-------------------GTGG-AGCATGTGGCTTAATTTGACTCAACGCGGGAAATCT
TACCGGGTCCGGACACACTGAGGATTGACAGGTATTATATAGCACG--------------
------------------------------------------------------------
-----CACTTCGGTGTGTGTCTATTGTTAAATATGCTAGTCCTTTCATGATTATGTGATA
GGTGGTGCATGGCCGTTCTTAGTTCGTGGAGTGATCTGTCTGCTTAATTGCGTTTCAGAT
AA-----------GGATCTATATTCTTTAC--------GTG----A-GTGATTGCAGACC
CCTTTCTC-------------------------------ACGAGAGTGTGTGT-CTC---
GCATGATCTC---------------TCTACATTAGGTCCTGAAAGCAACGAACGTGACCG
CAACCTCTTGTTGCCTCATCTC--------------------------------------
-----------------------CCCATC---ACTAGGTAGTTTCGGC--------TACT
TAACGTATCATTGAG---------------------------------------------
------------------GCTTTCCAAAACTAGAGGG-ACCGCTGTCA--A-----CTTC
TTAAACCAGAGGAAGGTTGCGGCAA------TAACAGGTCT-GTGATGCCC-TTAGATGT
TCCGGGCTGCACACGT-GCTACAA-TGATTGTTGCAGTGAGCATCTCAATTTTTTACC--
-T-----AACACCGC---ACACGTGAGTAC------------------------------
-------GCATACTTGTATGTTA-------CTTTACGCAGCGGTAA-AGCCTGCTTCGA-
-GAGCAAGTG---GGTAATCAATTAGAAGTAACGATTTCC-CAAATTA------------
-GCACACTTA-TA---TACGGCGTTTGTGCCCGGGTTTCACTTGTTGGAACTTTT----G
TGCGCGCAGATGTTT---------------------------------------------
-------------------------------------------TT--CCGTATGTG---C
AATTGTCAATTCATGGTGGGGACAGACCATTGTTAATTGTTGGTCTCGGTCTTAACTAGG
AATGCCTTGTACGGGTCTTTGGTTCAACAAACCACCCGGAATACGTCCCTGCCCTTTGTA
CACACCGCCC-GTCGCTCTTACCGATGGACTTCTCTGTGAGTTTGAGGGACTGGATTTGA
TCGTGCTTCGGCA------------------CGCATTAACATCTATGGAAACTTAAAC--
------------------------------------------------------------
---------------------------------------------------------
>Globigerinita_glutinata|P149|18
-------------------GTGG-AGCATGTGGCTTAATTTGACTCAACGCGGGAAATCT
TACCGGGTCCGGACACACTGAGGATTGACAGGTATTATATAGCA----------------
------------------------------------------------------------
-----CACTTCGGTGTGT--CTATTGTTAAATATGCTAGTCCTTTCATGATTATGTGATA
GGTGGTGCATGGCCGTTCTTAGTTCGTGGAGTGATCTGTCTGCTTAATTGCGTTTCAGAT
AA-----------GGATCTATATTCTTTACA-------GTGCTGCA-GTCGTAATTGACC
CCTTTCTC-------------------------------ACGAGAGTGTGTGT-CTTTTT
GCGCTCACAC---------------TTTACATTAGGTCCTGAAAGCAACGAACGTGACCG
CAACCTCTTGTTGCCTCATCTC--------------------------------------
-----------------------CCCATC---ACTAGGTAGTTTCGGC--------TACT
TAACGTATCATTGAG---------------------------------------------
------------------GCTTTCCAAAACTAGAGGG-ACCGCTGTCA--A-----CTTC
TTAAACCAGAGGAAGGTTGCGGCAA------TAACAGGTCT-GTGATGCCC-TTAGATGT
TCCGGGCTGCACACGT-GCTACAA-TGATTGTTGCAGTGAGCATCTCAATTTTTTACC--
-TT----AACACCGC---ACACGTGAGT--------------------------------
-------GCATACTTGTATGTTA-------CTTTACGCAGCGGTAA-AGCCTGCTTCGA-
-GAGCAAGTG---GGTAATCAATTAGAAGTAACGATTTCC-CAAATTA------------
-GCACACTTA-TA---TACGGCGTTTGTGCCCGGGTTTCACTTGTTGGAACTTTT----G
TGCGTGCAGATGTTT---------------------------------------------
-------------------------------------------TT--CCGTATGTG---C
AATTGTCAATTCATGGTGGGGACAGACCATTGTTAATTGTTGGTCTCGGTCTTAACTAGG
AATGCCTTGTACGGGTCTTTGGTTCAACAAACCACCCGGAATACGTCCCTGCCCTTTGTA
CACACCGCCC-GTCGCTCTTACCGATGGACTTCTCTGTGAGTTTGAGGGACTGGATTTGA
TCGTGCTTCGGCA------------------CGCATTAACATCTATGGAAACTTAAACGA
A--CAGTGTGGTCTAAAG------------------------------------------
---------------------------------------------------------
>Globigerinita_glutinata|P149|22
-------------------GTGG-AGCATGTGGCTTAATTTGACTCAACGCGGGAAATCT
TACCGGGTCCGGACACACTGAGGATTGACAGGTATTATATAGCACG--------------
------------------------------------------------------------
-----CACTTCGGTGTGTGTCTATTGTTAAATATGCTAGTCCTTTCATGATTATGTGATA
GGTGGTGCATGGCCGTTCTTAGTTCGTGGAGTGATCTGTCTGCTTAATTGCGTTTCAGAT
AA-----------GGATCTATATTCTTTAC--------GTG----A-GTGATTGCAGACC
CCTTTCTC-------------------------------ACGAGAGTGTGTGT-CTC---
GCATGATCTC---------------TCTACATTAGGTCCTGAAAGCAACGAACGTGACCG
CAACCTCTTGTTGCCTCATCTC--------------------------------------
-----------------------CCCATC---ACTAGGTAGTTTCGGC--------TACT
TAACGTATCATTGAG---------------------------------------------
------------------GCTTTCCAAAACTAGAGGG-ACCGCTGTCA--A-----CTTC
TTAAACCAGAGGAAGGTTGCGGCAA------TAACAGGTCT-GTGATGCCC-TTAGATGT
TCCGGGCTGCACACGT-GCTACAA-TGATTGTTGCAGTGAGCATCTCAATTTTTTACC--
-TT----AACACCGC---ACACGTGAGT--------------------------------
-------GCATACTTGTATGTTA-------CTTTACGCAGCGGTAA-AGCCTGCTTCGA-
-GAGCAAGTG---GGTAATCAATTAGAAGTAACGATTTCC-CAAATTA------------
-GCACACTTA-TA---TACGGCGTTTGTGCCCGGGTTTCACTTGTTGGAACTTTT----G
TGCGTGCAGATGTTT---------------------------------------------
-------------------------------------------TT--CCGTATGTG---C
AATTGTCAATTCATGGTGGGGACAGACCATTGTTAATTGTTGGTCTCGGTCTTAACTAGG
AATGCCTTGTACGGGTCTTTGGTTCAACAAACCACCCGGAATACGTCCCTGCCCTTTGTA
CACACCGCCC-GTCGCTCTTACCGATGGACTTCTCTGTGAGTTTGAGGGACTGGATTTGA
TCGTGCTTCGGCA------------------CGCATTAACATCTATGGAAACTTAAACGA
A--CAGTGTGGTCTAAAG------------------------------------------
---------------------------------------------------------
>Globigerinita_glutinata|P149|28
-------------------GTGG-AGCATGTGGCTTAATTTGACTCAACGCGGGAAATCT
TACCGGGTCCGGACACACTGAGGATTGACAGGTATTATATAGCACG--------------
------------------------------------------------------------
-----CACTTCGGTGTGTGTCTATTGTTAAATATGCTAGTCCTTTCATGATTATGTGATA
GGTGGTGCATGGCCGTTCTTAGTTCGTGGAGTGATCTGTCTGCTTAATTGCGTTTCAGAT
AA-----------GGATCTATATTCTTTACA-------GTGCTGCA-GTCGTAATTGACC
CCTTTCTC-------------------------------ACGAGAGTGTGTGT-CTTTTT
GCGCTCACAC---------------TTTACATTAGGTCCTGAAAGCAACGAACGTGACCG
CAACCTCTTGTTGCCTCATCTC--------------------------------------
-----------------------CCCATC---ACTAGGTAGTTTCGGC--------TACT
TAACGTATCATTGAG---------------------------------------------
------------------GCTTTCCAAAACTAGAGGG-ACCGCTGTCA--A-----CTTC
TTAAACCAGAGGAAGGTTGCGGCAA------TAACAGGTCT-GTGATGCCC-TTAGATGT
TCCGGGCTGCACACGT-GCTACAA-TGATTGTTGCAGTGAGCATCTCAATTTTTTACC--
-T-----AACACCGC---ACACGTGAGT--------------------------------
-------GCATACTTGTATGTTA-------CTTTACGCAGCGGTAA-AGCCTGCTTCGA-
-GAGCAAGTG---GGTAATCAATTAGAAGTAACGATTTCC-CAAATTA------------
-GCACACTTA-TA---TACGGCGTTTGTGCCCGGGTTTCACTTGTTGGAACTTTT----G
TGCGTGCAGATGTTT---------------------------------------------
-------------------------------------------TT--CCGTATGTG---C
AATTGTCAATTCATGGTGGGGACAGACCATTGTTAATTGTTGGTCTCGGTCTTAACTAGG
AATGCCTTGTACGGGTCTTTGGTTCAACAAACCACCCGGAATACGTCCCTGCCCTTTGTA
CACACCGCCC-GTCGCTCTTACCGATGGACTTCTCTGTGAGTTTGAGGGACTGGATTTGA
TC--GCTTCGG--------------------CGCATTAACATCTATGGAAACTTAAACGA
A--CAGTGTGGTCTAAAG------------------------------------------
---------------------------------------------------------
>Globigerinita_glutinata|P149|30
-------------------GTGG-AGCATGTGGCTTAATTTGACTCAACGCGGGAAATCT
TACCGGGTCCGGACACACTGAGGATTGACAGGTATTATATAGCACG--------------
------------------------------------------------------------
-----CACTTCGGTGTGTGTCTATTGTTAAATATGCTAGTCCTTTCATGATTATGTGATA
GGTGGTGCATGGCCGTTCTTAGTTCGTGGAGTGATCTGTCTGCTTAATTGCGTTTCAGAT
AA-----------GGATCTATATTCTTTAC--------GTG----A-GTGATTGCAGACC
CCTTTCTC-------------------------------ACGAGAGTGTGTGT-CTC---
GCATGATCTC---------------TCTACATTAGGTCCTGAAAGCAACGAACGTGACCG
CAACCTCTTGTTGCCTCATCTC--------------------------------------
-----------------------CCCATC---ACTAGGTAGTTTCGGC--------TACT
TAACGTATCATTGAG---------------------------------------------
------------------GCTTTCCAAAACTAGAGGG-ACCGCTGTCA--A-----CTTC
TTAAACCAGAGGAAGGTTGCGGCAA------TAACAGGTCT-GTGATGCCC-TTAGATGT
TCCGGGCTGCACACGT-GCTACAA-TGATTGTTGCAGTGAGCATCTCAATTTTTTACC--
-T-----AACACCGC---ACACGTGAGTAC------------------------------
-------GCATACTTGTATGTTA-------CTTTACGCAGCGGTAA-AGCCTGCTTCGA-
-GAGCAAGTG---GGTAATCAATTAGAAGTAACGATTTCC-CAAATTA------------
-GCACACTTA-TA---TACGGCGTTTGTGCCCGGGTTTCACTTGTTGGAACTTTT----G
TGCGTGCAGATGTTT---------------------------------------------
-------------------------------------------TT--CCGTATGTG---C
AATTGTCAATTCATGGTGGGGACAGACCATTGTTAATTGTTGGTCTCGGTCTTAACTAGG
AATGCCTTGTACGGGTCTTTGGTTCAACAAACCACCCGGAATACGTCCCTGCCCTTTGTA
CACACCGCCC-GTCGCTCTTACCGATGGACTTCTCTGTGAGTTTGAGGGACTGGATTTGA
TCGTGCTTCGGCA------------------CGCATTAACATCTATGGAAACTTAAACGA
A--CAGTGTGGTCTAAAG------------------------------------------
---------------------------------------------------------
>Globigerinita_glutinata|P151|06
-------------------GTGG-AGCATGTGGCTTAATTTGACTCAACGCGGGAAATCT
TACCGGGTCCGGACACACTGAGGATTGACAGGTATTATATAGCACG--------------
------------------------------------------------------------
-----TACTTTTGTGCGTGTCTATTGTTAAATATGCTAGTCCTTTCATGATTATGTGATA
GGTGGTGCATGGCCGTTCTTAGTTCGTGGAGTGATCTGTCTGCTTAATTGCGTTTCAGAT
AA-----------GGATCTATATTCTTTACA------AGTGTCGCA--GTGTAATTGACC
CCTCTTTC-------------------------------ACGAGAGTGCGTGTCTTTTTT
GCGCTCGCAC---------------TTTACATTAGGTCCTGAAAGCAACGAACGTGACCG
CAACCTCTTGTTGCCTCATCTC--------------------------------------
-----------------------CCAACATT--CTT---TCCTTCGG---------GTTA
GATATTTCCATTGAG---------------------------------------------
------------------GCTTTCCAAAACTAGAGGG-ACCGCTGTCA--A-----CTTC
TTAAACCAGAGGAAGGTTGCGGCAA------TAACAGGTCT-GTGATGCCC-TTAGATGT
TCCGGGCTGCACACGT-GCTACAA-TGATTGTTGCAGTGAGCATCTCAATTTTTTACC--
-T-----AACACCGC---ACACGTGAGTTT------------------------------
-------GCATACTTGTATGCTATA-----CTTTACGCAGCGGTAA-AGCCTGCTTCGA-
-GAGCAAGTG---GGTAATCAATTAGAAGTAACGATTTCC-CAAATTA------------
-GCACACTTA-TA---TACGGCGTTTGTGCCCGGGTTTCACTTGTTGGAACTTTT----G
TGCGCGCAGATGTTT---------------------------------------------
-------------------------------------------TTTTCCGTATGTG---C
AATTGTCAATTCATGGTGGGGACAGACCATTGTTAATTGTTGGTCTCGGTCTTAACTAGG
AATGCCTTGTACGGGTCTTTGGTTCAACAAACCACCCGGAATACGTCCCTGCCCTTTGTA
CACACCGCCC-GTCGCTCTTACCGATGGACTTCTCTGTGAGTTTGAGGGACTGGATTTGA
TCGTACATTCGTGTG----------------CGCATTAATATCTATGGAAACTTAAACGA
A--CAGTGTGGTCTAAAG------------------------------------------
---------------------------------------------------------
>Globigerinita_glutinata|P151|08
-------------------GTGG-AGCATGTGGCTTAATTTGACTCAACGCGGGAAATCT
TACCGGGTCCGGACACACTGAGGATTGACAGGTATTATATAGCACG--------------
------------------------------------------------------------
-----TACTTTTGTGCGTGTCTATTGTTAAATATGCTAGTCCTTTCATGATTATGTGATA
GGTGGTGCATGGCCGTTCTTAGTTCGTGGAGTGATCTGTCTGCTTAATTGCGTTTCAGAT
AA-----------GGATCTATATTCTTTACA------AGTGTCGCA--GTGTAATTGACC
CCTCTTTC-------------------------------ACGAGAGTGCGTGTCTTTTTT
GCGCTCGCAC---------------TTTACATTAGGTCCTGAAAGCAACGAACGTGACCG
CAACCTCTTGTTGCCTCATCTC--------------------------------------
-----------------------CCAACATT--CTT---TCCTTCGG---------GTTA
GATATTTCCATTGAG---------------------------------------------
------------------GCTTTCCAAAACTAGAGGG-ACCGCTGTCA--A-----CTTC
TTAAACCAGAGGAAGGTTGCGGCAA------TAACAGGTCT-GTGATGCCC-TTAGATGT
TCCGGGCTGCACACGT-GCTACAA-TGATTGTTGCAGTGAGCATCTCAATTTTTTACC--
-T-----AACACCGC---ACACGTGAGTTT------------------------------
-------GCATACTTGTATGCTATA-----CTTTACGCAGCGGTAA-AGCCTGCTTCGA-
-GAGCAAGTG---GGTAATCAATTAGAAGTAACGATTTCC-CAAATTA------------
-GCACACTTA-TA---TACGGCGTTTGTGCCCGGGTTTCACTTGTTGGAACTTTT----G
TGCGCGCAGATGTTT---------------------------------------------
-------------------------------------------TTTTCCGTATGTG---C
AATTGTCAATTCATGGTGGGGACAGACCATTGTTAATTGTTGGTCTCGGTCTTAACTAGG
AATGCCTTGTACGGGTCTTTGGTTCAACAAACCACCCGGAATACGTCCCTGCCCTTTGTA
CACACCGCCC-GTCGCTCTTACCGATGGACTTCTCTGTGAGTTTGAGGGACTGGATTTGA
TCGTACATTCGTGTG----------------CGCATTAATATCTATGGAAACTTAAACGA
A--CAGTGTGGTCTAAAG------------------------------------------
---------------------------------------------------------
>Globigerinita_glutinata|P152|03
-------------------GTGG-AGCATGTGGCTTAATTTGACTCAACGCGGGAAATCT
TACCGGGTCCGGACACACTGAGGATTGACAGGTATTATATAGCACG--------------
------------------------------------------------------------
-----CACTTCGGTGTGTGTCTATTGTTAAATATGCTAGTCCTTTCATGATTATGTGATA
GGTGGTGCATGGCCGTTCTTAGTTCGTGGAGTGATCTGTCTGCTTAATTGCGTTTCAGAT
AA-----------GGATCTATATTCTTTAC--------GTG----A-GTGATTGCAGACC
CCTTTCTC-------------------------------ACGAGAGTGTGTGT-CTC---
GCATGATCTC---------------TCTACATTAGGTCCTGAAAGCAACGAACGTGACCG
CAACCTCTTGTTGCCTCATCTC--------------------------------------
-----------------------CCCATATCAACTAGGTAGTTTCGGC--------TACT
TAACGTATCATTGAG---------------------------------------------
------------------GCTTTCCAAAACTAGAGGG-ACCGCTGTCA--A-----CTTC
TTAAACCAGAGGAAGGTTGCGGCAA------TAACAGGTCT-GTGATGCCC-TTAGATGT
TCCGGGCTGCACACGT-GCTACAA-TGATTGTTGCAGTGAGCATCTCAATTTTTTACC--
-T-----AACACCGC---ACACGTGAGT--------------------------------
-------GCATACTTGTATGCTA-------CTTTACGCAGCGGTAA-AGCCTGCTTCGA-
-GAGCAAGTG---GGTAATCAATTAGAAGTAACGATTTCC-CAAATTA------------
-GCACACTTA-TA---TACGGCGTTTGTGCCCGGGTTTCACTTGTTGGAACTTTT----G
TGCGTGCAGATGTTT---------------------------------------------
-------------------------------------------TT--CCGTATGTG---C
AATTGTCAATTCATGGTGGGGACAGACCATTGTTAATTGTTGGTCTCGGTCTTAACTAGG
AATGCCTTGTACGGGTCTTTGGTTCAACAAACCACCCGGAATACGTCCCTGCCCTTTGTA
CACACCGCCC-GTCGCTCTTACCGATGGACTTCTCTGTGAGTTTGAGGGACTGGATTTGA
TC--GCTTCGG--------------------CGCATTAACATCTATGGAAACTTAAACGA
A--CAGTGTGGTCTAAAG------------------------------------------
---------------------------------------------------------
>Globigerinita_glutinata|P152|28
------------------------------------------------CGCGGGAAATCT
TACCGGGTCCGGACACACTGAGGATTGACAGGTATTATATAGCA----------------
------------------------------------------------------------
-----CACTTCGGTGTGT--CTATTGTTAAATATGCTAGTCCTTTCATGATTATGTGATA
GGTGGTGCATGGCCGTTCTTAGTTCGAGGAGTGATCTGTCTGCTTAATTGCGTTTCAAAT
AA-----------GGATCTATATTCTTTACA-------GTGCTGCA-GTCGTAATTGACC
CCTTTCTC-------------------------------ACGAGAGTGTGTGT-CTTTTT
GCGCTCACAC---------------TTTACATTAGGTCCTGAAAGCAACGAACGTGACCG
CAACCTCTTGTTGCCTCATCTC--------------------------------------
-----------------------CCCATC---ACTAGGTAGTTTCGGC--------TACT
TAACGTATCATTGAG---------------------------------------------
------------------GCTTTCCAAAACTAGAGGG-ACCGCTGTCA--A-----CTTC
TTAAACCAGAGGAAGGTTGCGGCAA------TAACAGGTCT-GTGATGCCC-TTAGATGT
TCCGGGCTGCACACGT-GCTACAA-TGATTGTTGCAGTGAGCATCTCAATTTTTTACC--
-T-----AACACCGC---ACACGTGAGT--------------------------------
-------GCATACTTGTATGTTA-------CTTTACGCAGCGGTAA-AGCCTGCTTCGA-
-GAGCAAGTG---GGTAATCAATTAGAAGTAACGATTTCC-CAAATTA------------
-GCACACTTA-TA---TACGGCGTTTGTGCCCGGGTTTCACTTGTTGGAACTTTT----G
TGCGCGCAGATGTTT---------------------------------------------
-------------------------------------------TT--CCGTATGTG---C
AATTGTCAATTCATGGTGGGGACAGACCATTGTTAATTGTTGGTCTCGGTCTTAACTAGG
AATGCCTTGTACGGGTCTTTGGTTCAACAAACCACCCGGAATACGTCCCTGCCCTTTGTA
CACACCGCCC-GTCGCTCTTACCGATGGACTTCTCTGTGAGTTTGAGGGACTGGATTTGA
T-----------------------------------------------------------
------------------------------------------------------------
---------------------------------------------------------
>Globigerinita_glutinata|R019|10
-------------GAACGCGTGG-AGCATGTGGCTTAATTTGACTCAACGCGGGAAATCT
TACCGGGTCCGGACACACTGAGGATTGACAGGTATTATATAGCA----------------
------------------------------------------------------------
------ACTTTCGAGT-TGTCTATTGTTAAATATGCTAGTCCTTTCATGATTATGTGATA
GGTGGTGCATGGCCGTTCTTAGTTCGTGGAGTGATCTGTCTGCTTAATTGCGTTTCAGAT
AA-----------GGATCTATATTCTTTACA------AGTGTCGCA--GTGTAATTGACC
CCTCTTTC-------------------------------ACGAGAGTGTGTGTCTTTTTT
GCGCTCGCAC---------------TTTACATTAGGTCCTGAAAGCAACGAACGTGACCG
CAACCTCTTGTTGCCTCATCTC--------------------------------------
-----------------------CCAACATT--CTT---TCCTTCGG---------GTTA
GATATTTCCATTGAG---------------------------------------------
------------------GCTTTCCAAAACTAGAGGG-ACCGCTGTCA--A-----CTTC
TTAAACCAGAGGAAGGTTGCGGCAA------TAACAGGTCT-GTGATGCCC-TTAGATGT
TCCGGGCTGCACACGT-GCTACAA-TGATTGTTGCAGTGAGCATCTCAATTTTTTACC--
-T-----AACACCGC---ACACGTGAGT--------------------------------
-------GCATACTTGTATGTTA-------CTTTACGCAGCGGTAA-AGCCTGCTTCGA-
-GAGCAAGTG---GGTAATCAATTAGAAGTAACGATTTCC-CAAATTA------------
-GCACACTTA-TA---TACGGCGTTTGTGCCCGGGTTTCACTTGTTGGAACTTTT----G
TGCGCGCAGATGTTT---------------------------------------------
-------------------------------------------TTT-CCGTATGTG---C
AATTGTCAATTCATGGTGGGGACAGACCATTGTTAATTGTTGGTCTCGGTCTTAACTAGG
AATGCCTTGTACGGGTCTTTGGTTCAACAAACCACCCGGAATACGTCCCTGCCCTTTGTA
CACACCGCCC-GTCGCTCTTACCGATGGACTTCTCTGTGAGTTTGAGGGACTGGATTTGA
TC--GCATTCGTG--------------------CATTAATATCTATGGAAACTTAAACGA
A--CAGTGTGGTCTAAAG------------------------------------------
---------------------------------------------------------
>Globigerinita_glutinata|R019|17
-------------GAACGCGTGG-AGCATGTGGCTTAATTTGACTCAACGCGGGAAATCT
TACCGGGTCCGGACACACTGAGGATTGACAGGTATTATATAGCA----------------
------------------------------------------------------------
------ACTTTCGAGT-TGTCTATTGTTAAATATGCTAGTCCTTTCATGATTATGTGATA
GGTGGTGCATGGCCGTTCTTAGTTCGTGGAGTGATCTGTCTGCTTAATTGCGTTTCAGAT
AA-----------GGATCTATATTCTTTACA------AGTGTCGCA--GTGTAATTGACC
CCTCTTTC-------------------------------ACGAGAGTGTGTGTCTTTTTT
GCGCTCGCAC---------------TTTACATTAGGTCCTGAAAGCAACGAACGTGACCG
CAACCTCTTGTTGCCTCATCTC--------------------------------------
-----------------------CCAACATT--CTT---TCCTTCGG---------GTTA
GATATTTCCATTGAG---------------------------------------------
------------------GCTTTCCAAAACTAGAGGG-ACCGCTGTCA--A-----CTTC
TTAAACCAGAGGAAGGTTGCGGCAA------TAACAGGTCT-GTGATGCCC-TTAGATGT
TCCGGGCTGCACACGT-GCTACAA-TGATTGTTGCAGTGAGCATCTCAATTTTTTACC--
-T-----AACACCGC---ACACGTGAGT--------------------------------
-------GCATACTTGTATGTTA-------CTTTACGCAGCGGTAA-AGCCTGCTTCGA-
-GAGCAAGTG---GGTAATCAATTAGAAGTAACGATTTCC-CAAATTA------------
-GCACACTTA-TA---TACGGCGTTTGTGCCCGGGTTTCACTTGTTGGAACTTTT----G
TGCGCGCAGATGTTT---------------------------------------------
-------------------------------------------TTT-CCGTATGTG---C
AATTGTCAATTCATGGTGGGGACAGACCATTGTTAATTGTTGGTCTCGGTCTTAACTAGG
AATGCCTTGTACGGGTCTTTGGTTCAACAAACCACCCGGAATACGTCCCTGCCCTTTGTA
CACACCGCCC-GTCGCTCTTACCGATGGACTTCTCTGTGAGTTTGAGGGACTGGATTTGA
TC--GCATTCGTG--------------------CATTAATATCTATGGAAACTTAAACGA
A--CAGTGTGGTCTAAAG------------------------------------------
---------------------------------------------------------
>assumed_uvula|P085|16
-------------GAACGCGTGG-AGCATGTGACTTAATTTGACTCAACGCGGGAAATCT
TACCGGGTCCGGACACACTGAGGATTGACAGGCAATATATGATTCA--------------
------------------------------------------------------------
------GCTTTCGGGTTGTTTCATTGTTAAATATGCTAGTCCTTTCATGATTATGTGATA
GGTGGTGCATGGCCGTTCTTAGTTCGTGGAGTGATCTGTCTGCTTAATTGCGTTTCACTT
AATTTATA-----GGATCTAATATTTTTACGAGTGAGTAGGTTTTGACCCACACTGCATT
TTATTATGTGGTGGT--------------------CCGTGCGTCATTACAATT--ACTGG
CCTGCTTCGCT-----------CTAATTAGCTATCCTTT-GAAAGCAACGAACGTGACCG
CAACCTCTTGTTGCCT--TCGT--------------------------------------
-----------------------TTAACATCCTACTCTTAGTGGTGGG--------TATT
GAGGGCTTCACTCA----------------------TTGCGTGTAACAGC----------
------------------GTGTGAGTAAACTAGAGGG-ACCGCTGTCA--A-----CTTC
TTAAACCAGAGGAAGGTTGCGGCAA------TAACAGGTCT-GTGATGCCC-TTAGATGT
TCCGGGCTGCACACGT-GCTACAA-TGATTGTGGCAGTGAGCATCTCTA-ACGATAAT--
-TTATTACATACACC---ACGAGTGAGTC-------------------------------
-----------------AAATCACG-------------AGTGGTAAAAGCCTGCTTTGA-
-GAGCAAGTG---GGTAATCAATTAGAAGTAACGATTTCTTCGCATTA------------
-GCACACTTA-TA---TACGGCGTTTATGCCCGGGTTTCACTTGTTGGAGCCTCT----G
CGTGCGTAGATGTTGAGCTTGCATCTGATGTAA---------------------------
-------------------------------------GTCTCATTTACCGTATGTG---C
AATTGTCAATTCATGGTGGGGACAGACCATTGTTAATTGTTGGTCTCGGTCTTAACTAGG
AATGCCTTGTACGGGTCTTTGGTTCAACAGACCACCCGGAATATGTCCCTGCCCTTTGTA
CACACCGCCC-GTCGCTCTTACCGATGGACTTCTCTGTGAGTTTGAGGGACTGGAGCTGA
GCTTAGGTTTGGT----------------------------TCTATGGAAACTTAAACGA
A--CAGTGTGGTCTAAAG------------------------------------------
---------------------------------------------------------
>assumed_uvula|P085|23
-------------GAACGCGTGG-AGCATGTGGCTTAATTTGACTCAACGCGGGAAATCT
TACCGGGTCCGGACACACTGAGGATTGACAGGCAATATATGATTCA--------------
------------------------------------------------------------
------GCTTTCGGGTTGTTTCATTGTTAAATATGCTAGTCCTTTCATGATTATGTGATA
GGTGGTGCATGGCCGTTCTTAGTTCGTGGAGTGATCTGTCTGCTTAATTGCGTTTCACTT
AATTTATA-----GGATCTAATATTTTTACGAGTGAGTAGGTTTTGACCCACACTGCATT
TTATTATGTGGTGGT--------------------CCGTGCGTCATTACAATT--ACTGG
CCTGCTTCGCT-----------CTAATTAGCTATCCTTT-GAAAGCAACGAACGTGACCG
CAACCTCTTGTTGCCT--TCGT--------------------------------------
-----------------------TTAACATCCTACTCTTAGTGGTGGG--------TATT
GAGGGCTTCACTCA----------------------TTGCGTGTAACAGC----------
------------------GTGTGAGTAAACTAGAGGG-ACCGCTGTCA--A-----CTTC
TTAAACCAGAGGAAGGTTGCGGCAA------TAACAGGTCT-GTGATGCCC-TTAGATGT
TCCGGGCTGCACACGT-GCTACAA-TGATTGTGGCAGTGAGCATCTCTA-----------
-CTATTG-ATACACC---ACGAGTGAGTC-------------------------------
-----------------AAATCACG-------------AGTGGTAAAAGCCTGCTTTGA-
-GAGCAAGTG---GGTAATCAATTAGAAGTAACGATTTCTTCGCATTA------------
-GCACACTTA-TA---TACGGCGTTTATGCCCGGGTTTCACTTGTTGGAGCCTCT----G
CGTGCGTAGATGTTGAGCTTGCATCTGATGTAA---------------------------
-------------------------------------GTCTCATTTACCGTATGTG---C
AATTGTCAATTCATGGTGGGGACAGACCATTGTTAATTGTTGGTCTCGGTCTTAACTAGG
AATGCCTTGTACGGGTCTTTGGTTCAACAGACCACCCGGAATATGTCCCTGCCCTTTGTA
CACACCGCCC-GTCGCTCTTACCGATGGACTTCTCTGTGAGTTTGAGGGACTGGAGCTGA
GCTTAGGTTTGGT----------------------------TCTATGGAAACTTAAACGA
A--CAGTGTGGTCTAAAG------------------------------------------
---------------------------------------------------------
>assumed_uvula|P085|45
-------------GAACGCGTGG-AGCATGTGGCTTAATTTGACTCAACGCGGGAAATCT
TACCGGGTCCGGACACACTGAGGATTGACAGGCAATATATGATTCA--------------
------------------------------------------------------------
------GCTTTCGGGTTGTTTCATTGTTAAATATGCTAGTCCTTTCATGATTATGTGATA
GGTGGTGCATGGCCGTTCTTAGTTCGTGGAGTGATCTGTCTGCTTAATTGCGTTTCACTT
AATTTATA-----GGATCTAATATTTTTACGAGTGAGTAGGTTTTGACCCACACTGCATT
TTATTATGTGGTGGT--------------------CCGTGCGTCATTACATTTCCATTGG
CCTGCTTCGCT-----------CTAATTAGCTATCCTTT-GAAAGCAACGAACGTGACCG
CAACCTCTTGTTGCCT--TCGT--------------------------------------
-----------------------TTAACATCCTACTCTTAGTGGTGGG--------TATT
GAGGGCTTCACTCA----------------------TTGCGTGTAACAGC----------
------------------GTGTGAGTAAACTAGAGGG-ACCGCTGTCA--A-----CTTC
TTAAACCAGAGGAAGGTTGCGGCAA------TAACAGGTCT-GTGATGCCC-TTAGATGT
TCCGGGCTGCACACGT-GCTACAA-TGATTGTGGCAGTGAGCATCTCTATACGATAAT--
-TTATTACATACACC---ACGAGTGAGTC-------------------------------
-----------------AAATCACG-------------AGTGGTAAAAGCCTGCTTTGA-
-GAGCAAGTG---GGTAATCAATTAGAAGTAACGATTTCTTCGCATTA------------
-GCACACTTA-TA---TACGGCGTTTATGCCCGGGTTTCACTTGTTGGAGCCTCT----G
CGTGCGTAGATGTTGAGCTTGCATCTGATGTAA---------------------------
-------------------------------------GTCTCATTTACCGTATGTG---C
AATTGTCAATTCATGGTGGGGACAGACCATTGTTAATTGTTGGTCTCGGTCTTAACTAGG
AATGCCTTGTACGGGTCTTTGGTTCAACAGACCACCCGGAATATGTCCCTGCCCTTTGTA
CACACCGCCC-GTCGCTCTTACCGATGGACTTCTCTGTGAGTTTGAGGGACTGGAGCTGA
GCTTAGGTTTGGT----------------------------TCTATGGAAACTTAAACGA
A--CAGTGTGGTCTAAAG------------------------------------------
---------------------------------------------------------
>assumed_uvula|P085|47
-------------GAACGCGTGG-AGCATGTGGCTTAATTTGACTCAACGCGGGAAATCT
TACCGGGTCCGGACACACTGAGGATTGACAGGCAATATATGATTCA--------------
------------------------------------------------------------
------GCTTTCGGGTTGTTTCATTGTTAAATATGCTAGTCCTTTCATGATTATGTGATA
GGTGGTGCATGGCCGTTCTTAGTTCGTGGAGTGATCTGTCTGCTTAATTGCGTTTCACTT
AATTTATA-----GGATCTAATATTTTTACGAGTGAGTAGGTTTTGACCCACACTGCATT
TTATTATGTGGTGGT--------------------CCGTGCGTCATTACAATT--ACTGG
CCTGCTTCGCT-----------CTAATTAGCTATCCTTT-GAAAGCAACGAACGTGACCG
CAACCTCTTGTTGCCT--TCGT--------------------------------------
-----------------------TTAACATCCTACTCTTAGTGGTGGG--------TATT
GAGGGCTTCACTCA----------------------TTGCGTGTAACAGC----------
------------------GTGTGAGTAAACTAGAGGG-ACCGCTGTCA--A-----CTTC
TTAAACCAGAGGAAGGTTGCGGTAA------TAACAGGTCT-GTGATGCCC-TTAGATGT
TCCGGGCTGCACACGT-GCTACAA-TGATTGTGGCAGTGAGCATCTCTATACGATAAT--
-TTATTACATACACC---ACGAGTGAGTC-------------------------------
-----------------AAATCACG-------------AGTGGTAAAAGCCTGCTTTGA-
-GAGCAAGTG---GGTAATCAATTAGAAGTAACGATTTCTTCGCATTA------------
-GCACACTTA-TA---TACGGCGTTTATGCCCGGGTTTCACTTGTTGGAGCCTCT----G
CGTGCGTAGATGTTGAGCTTGCATCTGATGTAA---------------------------
-------------------------------------GTCTCATTTACCGTATGTG---C
AATTGTCAATTCATGGTGGGGACAGACCATTGTTAATTGTTGGTCTCGGTCTTAACTAGG
AATGCCTTGTACGGGTCTTTGGTTCAACAGACCACCCGGAATATGTCCCTGCCCTTTGTA
CACACCGCCC-GTCGCTCTTACCGATGGACTTCTCTGTGAGTTTGAGGGACTGGAGCTGA
GCTTAGGTTTGGT----------------------------TCTATGGAAACTTAAACGA
A--CAGTGTGGTCTAAAG------------------------------------------
---------------------------------------------------------
>assumed_uvula|P086|11
-------------GAACGCGTGG-AGCATGTGGCTTAATTTGACTCAACGCGGGAAATCT
TACCGGGTCCGGACACACTGAGGATTGACAGGCAATATATGATTCA--------------
------------------------------------------------------------
------GCTTTCGGGTTGTTTCATTGTTAAATATGCTAGTCCTTTCATGATTATGTGATA
GGTGGTGCATGGCCGTTCTTAGTTCGTGGAGTGATCTGTCTGCTTAATTGCGTTTCACTT
AATTTATA-----GGATCTAATATTTTTACGAGTGAGTAGGTTTTGACCCACACTGCATT
TTATTATGTGGTGGT--------------------CCGTGCGTCATTACAATT--ACTGG
CCTGCTTCGCT-----------CTAATTAGCTATCCTTT-GAAAGCAACGAACGTGACCG
CAACCTCTTGTTGCCT--TCGT--------------------------------------
-----------------------TTAACATCCTACTCTTAGTGGTGGG--------TATT
GAGGGCTTCACTCA----------------------TTGCGTGTAACAGC----------
------------------GTGTGAGTAAACTAGAGGG-ACCGCTGTCA--A-----CTTC
TTAAACCAGAGGAAGGTTGCGGCAA------TAACAGGTCT-GTGATGCCC-TTAGATGT
TCCGGGCTGCACACGT-GCTACAA-TGATTGTGGCAGTGAGCATCTCTATACGATAAT--
-TTATTACATACACC---ACGAGTGAGTC-------------------------------
-----------------AAATCACG-------------AGTGGTAAAAGCCTGCTTTGA-
-GAGCAAGTG---GGTAATCAATTAGAAGTAACGATTTCTTCGCATTA------------
-GCACACTTA-TA---TACGGCGTTTATGCCCGGGTTTCACTTGTTGGAGCCTCT----G
CGTGCGTAGATGTTGAGCTTGCATCTGATGTAA---------------------------
-------------------------------------GTCTCATTTACCGTATGTG---C
AATTGTCAATTCATGGTGGGGACAGACCATTGTTAATTGTTGGTCTCGGTCTTAACTAGG
AATGCCTTGTATGAATCTTTGGTTCAACAGACCATTCAGAATATGTCCCTGCCCTTTGTA
CACACCGCCC-GTCGCTCTTATCGATGGACTTCTCTGTGAGTTTGAGGGACTGGAGCTGA
GCTTAGGTTTGGT----------------------------TCTATGGAAACTTAAACGA
A--CTGTGTGGTCTAAAG------------------------------------------
---------------------------------------------------------
>Globorotalia_hirsuta|P027|02
-------------------GTGG-AGCATGTGGCTTAATTTGACTCAACGCGGGGAATCT
TACCGGGTCCGGACACACTGAGGATTGACAGGCAAATCTAAT------------------
----------AGAATCTTTCTTATTTTC--------------------------------
-TAATAAGTATAGATTTCTATTTGTTATAAAGATGCTAGTCCTTTCATGATTATGTGATA
GGTGGTGCATGGCCATTCTTAGTTCGTGGAGTGATCTGTCTGCTTAATTGCGTTTCACTA
AG------------GTCCCAGTAATCTAAGGTATGCTCGTCTACTTATCTCAT-ATGACG
CTGATAGAC-------------------------CCCTCGTAAGAGCGCGTTGTCTATTG
CGTTAATATATGTAACAAGTGACACATACTGTTGGGATCTGAAAGCAACGAACGTGACCG
CAACGTCTTGTTGCCTT--TCT--------------------------------------
-----------------------AATTTATTCTAATTCTTTTGTAAT------------T
AGTCTAATAACAAAG------------------------------GCTATT---------
----------------------CTTTAAACTAGACGG-ACCGCTGTTT------C-TCTT
TTAAACCAGAGGAAGGTTGCGGCAA------TAACAGGTCT-GTGATGCCCTT-AGATGT
TCCGGGCTGCACACGT-GCTACAA-TGATCAGTACAGTGAGCATCTCAATTTA----T--
-TACTAACACCGC-T---TTATTAAAGCATTCACT-------------------------
-------GTGTAGTTGTGTAAGCAGCTGCCTCTGATATGCGCGGTAACACCTGTCTCGA-
-GAGTCGATG---GGTAATCCATTAGAAGTAATGATTCCTCTCTTTTA---------TAT
AGCACACTGATA----TACAGCATCGGTTCCCGAGGTAACCTTGTGTTACTTATGTG---
-CGAGCGTGATGTCAGAGCTTAACGTTTATTATT--------------------------
-------------------CTTTATGTCTAATAGATCTCTGATTTTACTGTATGTG---C
AATTGTTAATTCGTGGTGGGGACAGACCATTGTTAACTATTGGTCTCGGTCTTAACTAGG
AATGCCTCGTACGGGTCTT-GGTTCAACAAACCACCCGGAATACGTCCCTGCCCTTTGTA
CACACCGCCC-GTCGCTCTTACCGATGAACTTCTTTGTGAGTCTAAGGGACTGGGTAATG
ATTCATTCTTTTC--------------TAAAGTTTGAATTACCTATAGAAACTTAGCCGA
A--CAAGGTGGTTTAAAG------------------------------------------
---------------------------------------------------------
>Globorotalia_hirsuta|P027|06
-------------------GTGG-AGCATGTGGCTTAATTTGACTCAACGCGGGGAATCT
TACCGGGTCCGGACACACTGAGGATTGACAGGCAAATCTAAT------------------
----------AGAATCTTTCTTATTTTC--------------------------------
-TAATAAGTATAGATTTCTATTTGTTATAAAGATGCTAGTCCTTTCATGATTATGTGATA
GGTGGTGCATGGCCGTTCTTAGTTCGTGGAGTGATCTGTCTGCTTAATTGCGTTTCACTA
AG------------GTCCCAGTAATCTAAGGTATGCTCGTCTACTTATCTCAT-ATGACG
CTGATAGAC-------------------------CCCTCGTAAGAGCGCGTTGTCTATTG
CGTTAATATATGTAACAAGTGACACATACTGTTGGGATCTGAAAGCAACGAACGTGACCG
CAACGTCTTGTTGCCTT--TCT--------------------------------------
-----------------------AATTTATTCTAATTCTTTTGTAAT------------T
AGTCTAATAACAAAG------------------------------GCTATT---------
----------------------CTTTAAACTAGACGG-ACCGCTGTTT------C-TCTT
TTAAACCAGAGGAAGGTTGCGGCAA------TAACAGGTCT-GTGATGCCCTT-AGATGT
TCCGGGCTGCACACGT-GCTACAA-TGATCAGTACAGTGAGCATCTCAATTTA----T--
-TACTAACACCGC-T---TTATTAAAGCATTCACT-------------------------
-------GTGTAGTTGTGTAAGCAGCTGCCTCTGATATGCGCGGTAACACCTGTCTCGA-
-GAGTCGATG---GGTAATCCATTAGAAGTAATGATTCCTCTCTTTTA---------TAT
AGCACACTGATA----TACAGCATCGGTTCCCGAGGTAACCTTGTGTTACTTATGTG---
-CGAGCGTGATGTCAGAGCTTAACGTTTATTATT--------------------------
-------------------CTTTATGTCTAATAGATCTCTGATTTTACTGTATGTG---C
AATTGTTAATTCGTGGTGGGGACAGACCATTGTTAACTATTGGTCTCGGTCTTAACTAGG
AATGCCTCGTACGGGTCTT-GGTTCAACAAACCACCCGGAATACGTCCCTGTCCTTTGTA
CACACCGCCC-GTCGCTCTTACCGATGAACTTCTTTGTGAGTCTAAGGGACTGGGTAATG
ATTCATTCTTTTC--------------TAAAGTTTGAATTACCTATAGAAACTTAGCCGA
A--CAAGGTGGTTTAAAG------------------------------------------
---------------------------------------------------------
>Globorotalia_hirsuta|P029|05
------------------------------------------------CGCGGGGAATCT
TACCGGGTCCGGACACACTGAGGATTGACAGGCAAATCTAAT------------------
----------AGAATCTTTCTCATTTT---------------------------------
-TAATGAGTATAGATTTCTATTTGTTATAAAGATGCTAGTCCTTTCATGATTATGTGATA
GGTGGTGCATGGCCGTTCTTAGTTCGTGGAGTGATCTGTCTGCTTAATTGCGTTTCACTA
AG------------GTCCCAGTAATCTAAGGTATGCTCGTCTACTTATCTCAT-ATGACG
CTGATAGAC-------------------------CCCTCGTAAGAGCGCGTTGTCTATTG
CGTTAATATATGTAACAAGTGACACATACTGTTGGGATCTGAAAGCAACGAACGTGACCG
CAACGTCTTGTTGCCTT--TCT--------------------------------------
-----------------------AATTTATTCTAATTCTTTTGTAAT------------T
AGTCTAATAACAAAG------------------------------GCTATT---------
----------------------CTTTAAACTAGACGG-ACCGCTGTTT------C-TCTT
TTAAACCAGAGGAAGGTTGCGGCAA------TAACAGGTCT-GTGATGCCCTT-AGATGT
TCCGGGCTGCACACGT-GCTACAA-TGATCAGTACAGTGAGCATCTCAATTTA----T--
-TACTAACACCGC-T---TTATTAAAGCATTCAGT-------------------------
-------GTGTAGTTGTGTAAGCAGCTGCCTCTGATATGCGCGGTAACACCTGTCTCGA-
-GAGTCGATG---GGTAATCCATTAGAAGTAATGATTCCTCTCTTTTA---------TAT
AGCACACTGATA----TACAGCATCGGTTCCCGAGGTAACCTTGTGTTACTTATGTG---
-CGAGCGTGATGTCAGAGCTTAACGTTTATTATT--------------------------
-------------------CTTTATGTCTAATAGATCTCTGATTTTACTGTATGTG---C
AATTGTTAATTCGTGGTGGGGACAGACCATTGTTAACTATTGGTCTCGGTCTTAACTAGG
AATGCCTCGTACGGGTCTT-GGTTCAACAAACCACCCGGAATACGTCCCTGCCCTTTGTA
CACACCGCCC-GTCGCTCTTACCGATGAACTTCTTTGTGAGTCTAAGGGACTGGGTAATG
ATTCATTCTTTTTCT------------TAAAGTTTGAATTACCTA---------------
------------------------------------------------------------
---------------------------------------------------------
>Globorotalia_hirsuta|P029|09
-------------------GTGG-AGCATGTGGCTTAATTTGACTCAACGCGGGGAATCT
TACCGGGTCCGGACACACTGAGGATTGACAGGCAAATCTAAT------------------
----------AGAATCTTTCTTATTTTC--------------------------------
-TAATAAGTATAGATTTCTATTTGTTATAAAGATGCTAGTCCTTTCATGATTATGTGATA
GGTGGTGCATGGCCGTTCTTAGTTCGTGGAGTGATCTGTCTGCTTAATTGCGTTTCACTA
AG------------GTCCCAGTAATCTAAGGTATGCTCGTCTACTTATCTCAT-ATGACG
CTGATAGAC-------------------------CCCTCGTAAGAGCGCGTTGTCTATTG
CGTTAATATATGTAACAAGTGACACATACTGTTGGGATCTGAAAGCAACGAACGTGACCG
CAACGTCTTGTTGCCTT--TCT--------------------------------------
-----------------------AATTTATTCTAATTCTTTTGTAAT------------T
AGTCTAATAACAAAG------------------------------GCTATT---------
----------------------CTTTAAACTAGACGG-ACCGCTGTTT------C-TCTT
TTAAACCAGAGGAAGGTTGCGGCAA------TAACAGGTCT-GTGATGCCCTT-AGATGT
TCCGGGCTGCACACGT-GCTACAA-TGATCAGTACAGTGAGCATCTCAATTTA----T--
-TACTAACACCGC-T---TTATTAAAGCATTCACT-------------------------
-------GTGTAGTTGTGTAAGCAGCTGCCTCTGATATGCGCGGTAACACCTGTCTCGA-
-GAGTCGATG---GGTAATCCATTAGAAGTAATGATTCCTCTCTTTTA---------TAT
AGCACACTGATA----TACAGCATCGGTTCCCGAGGTAACCTTGTGTTACTTATGTG---
-CGAGCGTGATGTCAGAGCTTAACGTTTATTATT--------------------------
-------------------CTTTATGTCTAATAGATCTCTGATTTTACTGTATGTG---C
AATTGTTAATTCGTGGTGGGGACAGACCATTGTTAACTATTGGTCTCGGTCTTAACTAGG
AATGCCTCGTACGGGTCTT-GGTTCAACAAACCACCCGGAATACGTCCCTGCCCTTTGTA
CACACCGCCC-GTCGCTCTTACCGATGAACTTCTTTGTGAGTCTAAGGGACTGGGTAATG
ATTCATTCTTTTC--------------TAAAGTTTGAATTACCTATAGAAACTTAGCCGA
A--CAAGGTGGTTTAAAG------------------------------------------
---------------------------------------------------------
>Globorotalia_hirsuta|P066|04
---------------------------------------------------GGGGAATCT
TACCGGGTCCGGACACACTGAGGATTGACAGGCAAATCTAAT------------------
----------AGAATCTTTCTCATTTT---------------------------------
-TAATGAGTATAGATTTCTATTTGTTATAAAGATGCTAGTCCTTTCATGATTATGTGATA
GGTGGTGCATGGCCGTTCTTAGTTCGTGGAGTGATCTGTCTGCTTAATTGCGTTTCACTA
AG------------GTCCCAGTAATCTAAGGTATGCTCGTCTACTTATCTCAT-ATGACG
CTGATAGAC-------------------------CCCTCGTAAGAGCGCGTTGTCTATTG
CGTTAATATATGTAACAAGTGACACATACTGTTGGGATCTGAAAGCAACGAACGTGACCG
CAACGTCTTGTTGCCTT--TCT--------------------------------------
-----------------------AATTTATTCTAATTCTTTTGTAAT------------T
AGTCTAATAACAAAG------------------------------GCTATT---------
----------------------CTTTAAACTAGACGG-ACCGCTGTTT------C-TCTT
TTAAACCAGAGGAAGGTTGCGGCAA------TAACAGGTCT-GTGATGCCCTT-AGATGT
TCCGGGCTGCACACGT-GCTACAA-TGATCAGTACAGTGAGCATCTCAATTTA----T--
-TACTAACACCGC-T---TTATTAAAGCATTCAGT-------------------------
-------GTGTAGTTGTGTAAGCAGCTGCCTCTGATATGCGCGGTAACACCTGTCTCGA-
-GAGTCGATG---GGTAATCCATTAGAAGTAATGATTCCTCTCTTTTA---------TAT
AGCACACTGATA----TACAGCATCGGTTCCCGAGGTAACCTTGTGTTACTTATGTG---
-CGAGCGTGATGTCAGAGCTTAACGTTTATTATT--------------------------
-------------------CTTTATGTCTAATAGATCTCTGATTTTACTGTATGTG---C
AATTGTTAATTCGTGGTGGGGACAGACCATTGTTAACTATTGGTCTCGGTCTTAACTAGG
AATGCCTCGTACGGGTCTT-GGTTCAACAAACCACCCGGAATACGTCCCTGCCCTTTGTA
CACACCGCCC-GTCGCTCTTACCGATGAACTTCTTTGTGAGTCTAAGGGACTGGGTAATG
ATTCATTCTTTTTCT------------TAAAGTTTGAATTACC-----------------
------------------------------------------------------------
---------------------------------------------------------
>Globorotalia_hirsuta|P066|13
-------------------GTGG-AGCATGTGGCTTAATTTGACTCAACGCGGGGAATCT
TACCGGGTCCGGACACACTGAGGATTGACAGGCAAATCTAAT------------------
----------AGAATCTTTCTCATTTT---------------------------------
-TAATGAGTATAGATTTCTATTTGTTATAAAGATGCTAGTCCTTTCATGATTATGTGATA
GGTGGTGCATGGCCGTTCTTAGTTCGTGGAGTGATCTGTCTGCTTAATTGCGTTTCACTA
AG------------GTCCCAGTAATCTAAGGTATGCTCGTCTACTTATCTCAT-ATGACG
CTGATAGAC-------------------------CCCTCGTAAGAGCGCGTTGTCTATTG
CGTTAATATATGTAACAAGTGACACATACTGTTGGGATCTGAAAGCAACGAACGTGACCG
CAACGTCTTGTTGCCTT--TCT--------------------------------------
-----------------------AATTTATTCTAATTCTTTTGTAAT------------T
AGTCTAATAACAAAG------------------------------GCTATT---------
----------------------CTTTAAACTAGACGG-ACCGCTGTTT------C-TCTT
TTAAACCAGAGGAAGGTTGCGGCAA------TAACAGGTCT-GTGATGCCCTT-AGATGT
TCCGGGCTGCACACGT-GCTACAA-TGATCAGTACAGTGAGCATCTCAATTTA----T--
-TACTAACACCGC-T---TTATTAAAGCATTCAGT-------------------------
-------GTGTAGTTGTGTAAGCAGCTGCCTCTGATATGCGCGGTAACACCTGTCTCGA-
-GAGTCGATG---GGTAATCCATTAGAAGTAATGATTCCTCTCTTTTA---------TAT
AGCACACTGATA----TACAGCATCGGTTCCCGAGGTAACCTTGTGTTACTTATGTG---
-CGAGCGTGATGTCAGAGCTTAACGTTTATTATT--------------------------
-------------------CTTTATGTCTAATAGATCTCTGATTTTACTGTATGTG---C
AATTGTTAATTCGTGGTGGGGACAGACCATTGTTAACTATTGGTCTCGGTCTTAACTAGG
AATGCCTCGTACGGGTCTT-GGTTCAACAAACCACCCGGAATACGTCCCTGCCCTTTGTA
CACACCGCCC-GTCGCTCTTACCGATGAACTTCTTTGTGAGTCTAAGGGACTGGGTAATG
ATTCATTCTTTTTCT------------TAAAGTTTGAATTACCTATAGAAACTTAGCCGA
A--CAAGGTGGTTTAAAG------------------------------------------
---------------------------------------------------------
>Globorotalia_hirsuta|P069|60
-------------------GTGG-AGCATGTGGCTTAATTTGACTCAACGCGGGGAATCT
TACCGGGTCCGGACACACTGAGGATTGACAGGCAAATCTAAT------------------
----------AGAATCTTTCTCATTTT---------------------------------
-TAATGAGTATAGATTTCTATTTGTTATAAAGATGCTAGTCCTTTCATGATTATGTGATA
GGTGGTGCATGGCCGTTCTTAGTTCGTGGAGTGATCTGTCTGCTTAATTGCGTTTCACTA
AG------------GTCCCAGTAATCTAAGGTATGCTCGTCTACTTATCTCAT-ATGACG
CTGATAGAC-------------------------CCCTCGTAAGAGCGCGTTGTCTATTG
CGTTAATATATGTAACAAGTGACACATACTGTTGGGATCTGAAAGCAACGAACGTGACCG
CAACGTCTTGTTGCCTT--TCT--------------------------------------
-----------------------AATTTATTCTAATTCTTTTGTAAT------------T
AGTCTAATAACAAAG------------------------------GCTATT---------
----------------------CTTTAAACTAGACGG-ACCGCTGTTT------C-TCTT
TTAAACCAGAGGAAGGTTGCGGCAA------TAACAGGTCT-GTGATGCCCTT-AGATGT
TCCGGGCTGCACACGT-GCTACAA-TGATCAGTACAGTGAGCATCTCAATTTA----T--
-TACTAACACCGC-T---TTATTAAAGCATTCAGT-------------------------
-------GTGTAGTTGTGTAAGCAGCTGCCTCTGATATGCGCGGTAACACCTGTCTCGA-
-GAGTCGATG---GGTAATCCATTAGAAGTAATGATTCCTCTCTTTTA---------TAT
AGCACACTGATA----TACAGCATCGGTTCCCGAGGTAACCTTGTGTTACTTATGTG---
-CGAGCGTGATGTCAGAGCTTAACGTTTATTATT--------------------------
-------------------CTTTATGTCTAATAGATCTCTGATTTTACTGTATGTG---C
AATTGTTAATTCGTGGTGGGGACAGACCATTGTTAACTATTGGTCTCGGTCTTAACTAGG
AATGCCTCGTACGGGTCTT-GGTTCAACAAACCACCCGGAATACGTCCCTGCCCTTTGTA
CACACCGCCC-GTCGCTCTTACCGATGAACTTCTTTGTGAGTCTAAGGGACTGGGTAATG
ATTCATTCTTTTC--------------TAAAGTTTGAATTACCTATAGAAACTTAGCCGA
A--CAAGGTGGTTTAAAG------------------------------------------
---------------------------------------------------------
>Globorotalia_hirsuta|P069|71
-------------------GTGG-AGCATGTGGCTTAATTTGACTCAACGCGGGGAATCT
TACCGGGTCCGGACACACTGAGGATTGACAGGCAAATCTAAT------------------
----------AGAATCTTTCTCATTTT---------------------------------
-TAATGAGTATAGATTTCTATTTGTTATAAAGATGCTAGTCCTTTCATGATTATGTGATA
GGTGGTGCATGGCCGTTCTTAGTTCGTGGAGTGATCTGTCTGCTTAATTGCGTTTCACTA
AG------------GTCCCAGTAATCTAAGGTATGCTCGTCTACTTATCTCAT-ATGACG
CTGATAGAC-------------------------CCCTCGTAAGAGCGCGTTGTCTATTG
CGTTAATATATGTAACAAGTGACACATACTGTTGGGATCTGAAAGCAACGAACGTGACCG
CAACGTCTTGTTGCCTT--TCT--------------------------------------
-----------------------AATTTATTCTAATTCTTTTGTAAT------------T
AGTCTAATAACAAAG------------------------------GCTATT---------
----------------------CTTTAAACTAGACGG-ACCGCTGTTT------C-TCTT
TTAAACCAGAGGAAGGTTGCGGCAA------TAACAGGTCT-GTGATGCCCTT-AGATGT
TCCGGGCTGCACACGT-GCTACAA-TGATCAGTACAGTGAGCATCTCAATTTA----T--
-TACTAACACCGC-T---TTATTAAAGCATTCAGT-------------------------
-------GTGTAGTTGTGTAAGCAGCTGCCTCTGATATGCGCGGTAACACCTGTCTCGA-
-GAGTCGATG---GGTAATCCATTAGAAGTAATGATTCCTCTCTTTTA---------TAT
AGCACACTGATA----TACAGCATCGGTTCCCGAGGTAACCTTGTGTTACTTATGTG---
-CGAGCGTGATGTCAGAGCTTAACGTTTATTATT--------------------------
-------------------CTTTATGTCTAATAGATCTCTGATTTTACTGTATGTG---C
AATTGTTAATTCGTGGTGGGGACAGACCATTGTTAACTATTGGTCTCGGTCTTAACTAGG
AATGCCTCGTACGGGTCTT-GGTTCAACAAACCACCCGGAATACGTCCCTGCCCTTTGTA
CACACCGCCC-GTCGCTCTTACCGATGAACTTCTTTGTGAGTCTAAGGGACTGGGTAATG
ATTCATTCTTTTC--------------TAAAGTTTGAATTACCTATAGAAACTTAGCCGA
A--CAAGGTGGTTTAAAG------------------------------------------
---------------------------------------------------------
>Globorotalia_hirsuta|R002|02
-------------GAACGCGYGG-AGCATGTGGCTTAATTTGACTCAACGCGGGGAATCT
TACCGGGTCCGGACACACTGAGGATTGACAGGCAAATCTAAT------------------
----------AGAATCTTTCTCATTTT---------------------------------
-TAATGAGTATAGATTTCTATTTGTTATAAAGATGCTAGTCCTTTCATGATTATGTGATA
GGTGGTGCATGGCCGTTCTTAGTTCGTGGAGTGATCTGTCTGCTTAATTGCGTTTCACTA
AG------------GTCCCAGTAATCTAAGGTATGCTCGTCTACTTATCTCAT-ATGACG
CTGATAGAC-------------------------CCCTCGTAAGAGCGCGTTGTCTATTG
CGTTAATATATGTAACAAGTGACACATACTGTTGGGATCTGAAAGCAACGAACGTGACCG
CAACGTCTTGTTGCCTT--TCT--------------------------------------
-----------------------AATTTATTCTAATTCTTTTGTAAT------------T
AGTCTAATAACAGAG------------------------------GCTATT---------
----------------------CTTTAAACTAGACGG-ACCGCTGTTT------C-TCTT
TTAAACCAGAGGAAGGTTGCGGCAA------TAACAGGTCT-GTGATGCCCTT-AGATGT
TCCGGGCTGCACACGT-GCTACAA-TGATCAGTACAGTGAGCATCTCAATTTA----T--
-TACTAACACCGC-T---TTATTAAAGCATTCAGT-------------------------
-------GTGTAGTTGTGTAAGCAGCTGCCTCTGATATGCGCGGTAACACCTGTCTCGA-
-GAGTCGATG---GGTAATCCATTAGAAGTAATGATTCCTCTCTTTTA---------TAT
AGCACACTGATA----TACAGCATCGGTTCCCGAGGTAACCTTGTGTTACTTATGTG---
-CGAGCGTGATGTCAGAGCTTAACGTTTATTATT--------------------------
-------------------CTTTATGTCTAATAGATCTCTGATTTTACTGTATGTG---C
AATTGTTAATTCGTGGTGGGGACAGACCATTGTTAACTATTGGTCTCGGTCTTAACTAGG
AATGCCTCGTACGGGTCTT-GGTTCAACAAACCACCCGGAATACGTCCCTGCCCTTTGTA
CACACCGCCC-GTCGCTCTTACCGATGAACTTCTTTGTGAGTCTAAGGGACTGGGTAATG
ATTCATTCTTTTC--------------TAAAGTTTGAATTACCTATAGAAACTTAGCCGA
A--CAAGGTGGTTTAAAG------------------------------------------
---------------------------------------------------------
>Globorotalia_hirsuta|R002|09
-------------GAACGCGTGG-AGCATGTGGCTTAATTTGACTCAACGCGGGGAATCT
TACCGGGTCCGGACACACTGAGGATTGACAGGCAAATCTAAT------------------
----------AGAATCTTTCTCATTTT---------------------------------
-TAATGAGTATAGATTTCTATTTGTTATAAAGATGCTAGTCCTTTCATGATTATGTGATA
GGTGGTGCATGGCCGTTCTTAGTTCGTGGAGTGATCTGTCTGCTTAATTGCGTTTCACTA
AG------------GTCCCAGTAATCTAAGGTATGCTCGTCTACTTATCTCAT-ATGACG
CTGATAGAC-------------------------CCCTCGTAAGAGCGCGTTGTCTATTG
CGTTAATATATGTAACAAGTGACACATACTGTTGGGATCTGAAAGCAACGAACGTGACCG
CAACGTCTTGTTGCCTT--TCT--------------------------------------
-----------------------AATTTATTCTAATTCTTTTGNAAT------------T
AGTCTAATAACAGAG------------------------------GCTATT---------
----------------------CTTTAAACTAGACGG-ACCGCTGTTT------C-TCTT
TNNNNNNNNNNNNNNNNNNNNNNNN------NNNNNNNNNN-NNNNNNNNNNN-NNNNNN
NNNNNNNNNNNNNNNN-NNNNNNN-NNNNNNNNNNNNNNNNNNNNNNNNNNNN----N--
-NNNNNNNNNNNN-N---NNNNNNNNNNNNNNNNN-------------------------
-------NNNNNNNNNNNNNNNNNNNNNNNNNNGATATGCGCGGTAACACCTGTCTCGA-
-GAGTCGATG---GGTAATCCATTAGAAGTAATGATTCCTCTCTTTTA---------TAT
AGCACACTGATA----TACAGCATCGGTTCCCGAGGTAACCTTGTGTTACTTATGTG---
-CGAGCGTGATGTCAGAGCTTAACGTTTATTATT--------------------------
-------------------CTTTATGTCTAATAGATCTCTGATTTTACTGTATGTG---C
AATTGTTAATTCGTGGTGGGGACAGACCATTGTTAACTATTGGTCTCGGTCTTAACTAGG
AATGCCTCGTACGGGTCTT-GGTTCAACAAACCACCCGGAATACGTCCCTGCCCTTTGTA
CACACCGCCC-GTCGCTCTTACCGATGAACTTCTTTGTGAGTCTAAGGGACTGGGTAATG
ATTCATTCTTTTC--------------TAAAGTTTGAATTACCTATAGAAACTTAGCCGA
A--CAAGGTGGTTTAAAG------------------------------------------
---------------------------------------------------------
>Globorotalia_hirsuta|R002|11
-------------GAACGCGTGG-AGCATGTGGCTTAATTTGACTCAACGCGGGGAATCT
TACCGGGTCCGGACACACTGAGGATTGACAGGCAAATCTAAT------------------
----------AGAATCTTTCTCATTTT---------------------------------
-TAATGAGTATAGATTTCTATTTGTTATAAAGATGCTAGTCCTTTCATGATTATGTGATA
GGTGGTGCATGGCCGTTCTTAGTTCGTGGAGTGATCTGTCTGCTTAATTGCGTTTCACTA
AG------------GTCCCAGTAATCTAAGGTATGCTCGTCTACTTATCTCAT-ATGACG
CTGATAGAC-------------------------CCCTCGTAAGAGCGCGTTGTCTATTG
CGTTAATATATGTAACAAGTGACACATACTGTTGGGATCTGAAAGCAACGAACGTGACCG
CAACGTCTTGTTGCCTT--TCT--------------------------------------
-----------------------AATTTATTCTAATTCTTTTGTAAT------------T
AGTCTAATAACAGAG------------------------------GCTATT---------
----------------------CTTTAAACTAGACGG-ACCGCTGTTT------C-TCTT
TTAAACCAGAGGAAGGTTGCGGCAA------TAACAGGTCT-GTGATGCCCTT-AGATGT
TCCGGGCTGCACACGT-GCTACAA-TGATCAGTACAGTGAGCATCTCAATTTA----T--
-TACTAACACCGC-T---TTATTAAAGCATTCAGT-------------------------
-------GTGTAGTTGTGTAAGCAGCTGCCTCTGATATGCGCGGTAACACCTGTCTCGA-
-GAGTCGATG---GGTAATCCATTAGAAGTAATGATTCCTCTCTTTTA---------TAT
AGCACACTGATA----TACAGCATCGGTTCCCGAGGTAACCTTGTGTTACTTATGTG---
-CGAGCGTGATGTCAGAGCTTAACGTTTATTATT--------------------------
-------------------CTTTATGTCTAATAGATCTCTGATTTTACTGTATGTG---C
AATTGTTAATTCGTGGTGGGGACAGACCATTGTTAACTATTGGTCTCGGTCTTAACTAGG
AATGCCTCGTACGGGTCTT-GGTTCAACAAACCACCCGGAATACGTCCCTGCCCTTTGTA
CACACCGCCC-GTCGCTCTTACCGATGAACTTCTTTGTGAGTCTAAGGGACTGGGTAATG
ATTCATTCTTTTC--------------TAAAGTTTGAATTACCTATAGAAACTTAGCCGA
A--CAAGGTGGTTTAAAG------------------------------------------
---------------------------------------------------------
>Globorotalia_inflata|P121|05
-------------------GTGG-AGCATGTGGCTTAATTTGACTCAACGCGGGAAATCT
TACCGGGTCCGGACACACTGAGGATTGACAGGCAATATATTA------------------
--------------------GCATAA----------------------------------
---AGACTCGTCTTTAGCGCTAATTGTTAAATATGCTAGTCCTTTCATGATTATGTGATA
GGTGGTGCATGGCCGTTCTTAGTTCGTGGAGTGATCTGTCTGCTTAATTGCGTTTCACTA
AG------------GGCCCATAAATTCAAGGTATGTTAGCAAAT-GCTGCTCT-ATTGAC
CCCTAATAGGCTTAA------------------CTGTCTTTA---GCGCGTGTCTCTAC-
----GAGTTCTTTAAAGCACTGCGCATGCTGTTGGGTCCTGAAAGCAACGAACGTGACCG
CAACGTCTTGTTGCCTC--TCT--------------------------------------
-----------------------ATAATACCTTCTTATTTTTAATAA-------------
GAGTATTTACCTGAG------------------------------GCTAT----------
----------------------TTTAAAACTAGACGG-ACCGCTGTTT------C-TTTC
TTAAACCAGAGGAAGGTTGCGGCAA------TAACAGGTCT-GTGATGCCCTT-AGATGT
TCCGGGCTGCACACGT-GCTACAA-TGATCAGTACAGTGAGCATCTCAATTTT----A--
-TA------ACAC-C---GTAT-TAAGCGCTTGGG--------------TCGTAATTGTT
AGGCCTTTTGGGTTTTTTCAATTGCGTTTCTCCAATGCGCACGGTAAAGCCTGCTTCGA-
-GAGTAAGTG---GGTAATCCATTGGAAGTAATGATTTCCTTATTTTT------ATAAAC
AGCACACCAATA----TACGGCATTCATTCCCGAGACGGCTTAGTTCCGACTTTGTG---
-CGAATGTAATGTA----------------------------------------------
----------------------------------------TTCTTATCCGTATGTG---C
GATTGTCAATTCATGGTGGGGACAGACCATTGTTAATTGTTGGTCTCGGTCTTAACTAGG
AATGCCTTGTACGGGTCTTTGGTTCAACAAACCACCCGGAATACGTCCCTGCCCTTTGTA
CACACCGCCC-GTCGCTCTTACCGATGGACTTCTTTGTGAGTCTTGGGGACTGGGTTAAG
CGATTTCTTT------------------AGAATGAGCTCTACCTATGGAAACCAATACGA
A--CAATGTGGTCTAAAG------------------------------------------
---------------------------------------------------------
>Globorotalia_inflata|P137|47
-------------------GTGG-AGCATGTGGCTTAATTTGACTCAACGCGGGAAATCT
TACCGGGTCCGGACACACTGAGGATTGACAGGCAATATATTA------------------
--------------------GCATAA----------------------------------
---AGACTCGTCTTTAGCGCTAATTGTTAAATATGCTAGTCCTTTCATGATTATGTGATA
GGTGGTGCATGGCCGTTCTTAGTTCGTGGAGTGATCTGTCTGCTTAATTGCGTTTCACTA
AG------------GGCCCATAAATTCAAGGTATGTTAGCAAAT-GCTGCTCT-ATTGAC
CCCTAATAGGCTTAA------------------CTGTCTTTA---GCGCGTGTCTCTAC-
----GAGTTCTTTAAAGCACTGCGCATGCTGTTGGGTCCTGAAAGCAACGAACGTGACCG
CAACGTCTTGTTGCCTC--TCT--------------------------------------
-----------------------ATAATACCTTCTTATTTTTAATAA-------------
GAGTATTTACCTGAG------------------------------GCTAT----------
----------------------TTTAAAACTAGACGG-ACCGCTGTTT------C-TTTC
TTAAACCAGAGGAAGGTTGCGGCAA------TAACAGGTCT-GTGATGCCCTT-AGATGT
TCCGGGCTGCACACGT-GCTACAA-TGATCAGTACAGTGAGCATCTCAATTTT----A--
-TA------ACAC-C---GTAT-TAAGCGCTTGGG--------------TCGTAATTGTT
AGGCCTTTTGGGTTTTTTCAATTGCGTTTCTCCAATGCGCACGGTAAAGCCTGCTTCGA-
-GAGTAAGTG---GGTAATCCATTGGAAGTAATGATTTCCTTATTTTT------ATAAAC
AGCACACCAATA----TACGGCATTCATTCCCGAGACGGCTTAGTTCCGACTTTGTG---
-CGAATGTAATGTA----------------------------------------------
----------------------------------------TTCTTATCCGTATGTG---C
GATTGTCAATTCATGGTGGGGACAGACCATTGTTAATTGTTGGTCTCGGTCTTAACTAGG
AATGCCTTGTACGGGTCTTTGGTTCAACAAACCACCCGGAATACGTCCCTGCCCTTTGTA
CACACCGCCC-GTCGCTCTTACCGATGGACTTCTTTGTGAGTCTTGGGGACTGGGTTAAG
CGATTTCTTT------------------AGAATGAGCTCTACCTATGGAAACCAATACGA
A--CAATGTGGTCTAAAG------------------------------------------
---------------------------------------------------------
>Globorotalia_inflata|P137|70
-------------------GTGG-AGCATGTGGCTTAATTTGACTCAACGCGGGAAATCT
TACCGGGTCCGGACACACTGAGGATTGACAGGCAATATATTA------------------
--------------------GCATAA----------------------------------
---AGACTCGTCTTTAGCGCTAATTGTTAAATATGCTAGTCCTTTCATGATTATGTGATA
GGTGGTGCATGGCCGTTCTTAGTTCGTGGAGTGATCTGTCTGCTTAATTGCGTTTCACTA
AG------------GGCCCATAAATTCAAGGTATGTTAGCAAAT-GCTGCTCT-ATTGAC
CCCTAATAGGCTTAA------------------CCGTCTTTA---GCGCGTGTCTCTAC-
----GAGTTCTTTAAAGCACTGCGCATGCTGTTGGGTCCTGAAAGCAACGAACGTGACCG
CAACGTCTTGTTGCCTC--TCT--------------------------------------
-----------------------ATAATACCTTCTTATTTTTAATAA-------------
GAGTATTTACCTGAG------------------------------GCTAT----------
----------------------TTTAAAACTAGACGG-ACCGCTGTTT------C-TTTC
TTAAACCAGAGGAAGGTTGCGGCAA------TAACAGGTCT-GTGATGCCCTT-AGATGT
TCCGGGCTGCACACGT-GCTACAA-TGATCAGTACAGTGAGCATCTCAATTTT----A--
-TA------ACAC-C---GTAT-TAAGCGCTTGGG--------------TCGTAATTGTT
AGGCCTTTTGGGTTTTTTCAATTGCGTTTCTCCAATGCGCACGGTAAAGCCTGCTTCGA-
-GAGTAAGTG---GGTAATCCATTGGAAGTAATGATTTCCTTATTTTT------ATAAAC
AGCACACCAATA----TACGGCATTCATTCCCGAGACGGCTTAGTTCCGACTTTGTG---
-CGAATGTAATGTA----------------------------------------------
----------------------------------------TTCTTATCCGTATGTG---C
GATTGTCAATTCATGGTGGGGACAGACCATTGTTAATTGTTGGTCTCGGTCTTAACTAGG
AATGCCTTGTACGGGTCTTTGGTTCAACAAACCACCCGGAATACGTCCCTGCCCTTTGTA
CACACCGCCC-GTCGCTCTTACCGATGGACTTCTTTGTGAGTCTTGGGGACTGGGTTAAG
CGATTTCTTT------------------AGAATGAGCTCTACCTATGGAAACCAATACGA
A--CAATGTGGTCTAAAG------------------------------------------
---------------------------------------------------------
>Globorotalia_inflata|P138|01
-------------------GTGG-AGCATGTGGCTTAATTTGACTCAACGCGGGAAATCT
TACCGGGTCCGGACACACTGAGGATTGACAGGCAATATATTA------------------
--------------------GCATAA----------------------------------
---AGACTCGTCTTTAGCGCTAATTGTTAAATATGCTAGTCCTTTCATGATTATGTGATA
GGTGGTGCATGGCCGTTCTTAGTTCGTGGAGTGATCTGTCTGCTTAATTGCGTTTCACTA
AG------------GGCCCATAAATTCAAGGTATGTTAGCAAAT-GCTGCTCT-ATTGAC
CCCTAATAGGCTTAA------------------CCGTCTTTA---GCGCGTGTCTCTAC-
----GAGTTCTTTAAAGCACTGCGCATGCTGTTGGGTCCTGAAAGCAACGAACGTGACCG
CAACGTCTTGTTGCCTC--TCT--------------------------------------
-----------------------ATAATATCTTCTTATTTTTAATAA-------------
GAGTATTTACCTGAG------------------------------GCTAT----------
----------------------TTTAAAACTAGACGG-ACCGCTGTTT------C-TTTC
TTAAACCAGAGGAAGGTTGCGGCAA------TAACAGGTCT-GTGATGCCCTT-AGATGT
TCCGGGCTGCACACGT-GCTACAA-TGATCAGTACAGTGAGCATCTCAATTTT----A--
-TA------ACAC-C---GTAT-TAAGCGCTTGGG--------------TCGTAATTGTT
AGGCCTTTTAGGTTTTTTCAATTGCGTTTCTCCAATGCGCACGGTAAAGCCTGCTTCGA-
-GAGTAAGTG---GGTAATCCATTGGAAGTAATGATTTCCTTATTTTT------ATAAAC
AGCACACCAATA----TACGGCATTCATTCCCGAGACGGCTTAGTTCCGACTTTGTG---
-CGAATGTAATGTA----------------------------------------------
----------------------------------------TTCTTATCCGTATGTG---C
GATTGTCAATTCATGGTGGGGACAGACCATTGTTAATTGTTGGTCTCGGTCTTAACTAGG
AATGCCTTGTACGGGTCTTTGGTTCAACAAACCACCCGGAATACGTCCCTGCCCTTTGTA
CACACCGCCC-GTCGCTCTTACCGATGGACTTCTTTGTGAGTCTTGGGGACTGGGTTAAG
CGATTTCTTTT-----------------AGAATGAGCTCTACCTATGGAAACCAATACGA
A--CAATGTGGTCTAAAG------------------------------------------
---------------------------------------------------------
>Globorotalia_inflata|P138|14
-------------------GTGG-AGCATGTGGCTTAATTTGACTCAACGCGGGAAATCT
TACCGGGTCCGGACACACTGAGGATTGACAGGCAATATATTA------------------
--------------------GCATAA----------------------------------
---AGACTCGTCTTTAGCGCTAATTGTTAAATATGCTAGTCCTTTCATGATTATGTGATA
GGTGGTGCATGGCCGTTCTTAGTTCGTGGAGTGATCTGTCTGCTTAATTGCGTTTCACTA
AG------------GGCCCATAAATTCAAGGTATGTTAGCAAAT-GCTGCTCT-ATTGAC
CCCTAATAGGCTTAA------------------CTGTCTTTA---GCGCGTGTCTCTAC-
----GAGTTCTTTAAAGCACTGCGCATGCTGTTGGGTCCTGAAAGCAACGAACGTGACCG
CAACGTCTTGTTGCCTC--TCT--------------------------------------
-----------------------ATAATACCTTCTTATTTTTAATAA-------------
GAGTATTTACCTGAG------------------------------GCTAT----------
----------------------TTTAAAACTAGACGG-ACCGCTGTTT------C-TTTC
TTAAACCAGAGGAAGGTTGCGGCAA------TAACAGGTCT-GTGATGCCCTT-AGATGT
TCCGGGCTGCACACGT-GCTACAA-TGATCAGTACAGTGAGCATCTCAATTTT----A--
-TA------ACAC-C---GTAT-TAAGCGCTTGGG--------------TCGTAATTGTT
AGGCCTTTTAGGTTTTTTCAATTGCGTTTCTCCAATGCGCACGGTAAAGCCTGCTTCGA-
-GAGTAAGTG---GGTAATCCATTGGAAGTAATGATTTCCTTATTTTT------ATAAAC
AGCACACCAATA----TACGGCATTCATTCCCGAGACGGCTTAGTTCCGACTTTGTG---
-CGAATGTAATGTA----------------------------------------------
----------------------------------------TTCTTATCCGTATGTG---C
GATTGTCAATTCATGGTGGGGACAGACCATTGTTAATTGTTGGTCTCGGTCTTAACTAGG
AATGCCTTGTACGGGTCTTTGGTTCAACAAACCACCCGGAATACGTCCCTGCCCTTTGTA
CACACCGCCC-GTCGCTCTTACCGATGGACTTCTTTGTGAGTCTTGGGGACTGGGTTAAG
CGATTTCTTTT-----------------AGAATGAGCTCTACCTATGGAAACCAATACGA
A--CAATGTGGTCTAAAG------------------------------------------
---------------------------------------------------------
>Globorotalia_inflata|R023|01
-------------GAACGCGTGG-AGCATGTGGCTTAATTTGACTCAACGCGGGAAATCT
TACCGGGTCCGGACACACTGAGGATTGACAGGCAATATATTA------------------
--------------------GCATAA----------------------------------
---AGACTCGTCTTTAGCGCTAATTGTTAAATATGCTAGTCCTTTCATGATTATGTGATA
GGTGGTGCATGGCCGTTCTTAGTTCGTGGAGTGATCTGTCTGCTTAATTGCGTTTCACTA
AG------------GGCCCATAAATTCAAGGTATGTTAGCAAAT-GCTGCTCT-ATTGAC
CCCTAATAGGCTTAA------------------TTGTCTTTA---GCGCGTGTCTCTAC-
----GAGTTCTTTAAAGCACTGCGCATGCTGTTGGGTCCTGAAAGCAACGAACGTGACCG
CAACGTCTTGTTGCCTC--TCT--------------------------------------
-----------------------ATAATATCTTCTTATTTTTAATAA-------------
GAGTANNNNNNNNNN------------------------------NNNNN----------
----------------------NNNNNNNNNNNNNNN-NNNNNNNNNN------N-NNNN
NNNNNNNNNNNNNNNNNNNNNNNNN------NNNNNNNNNN-NNNNNNNNNNN-NNNNNN
NNNNNNCTGCACACGT-GCTACAA-TGATCAGTACAGTGAGCATCTCAATTTT----A--
-TA------ACAC-C---GTAT-TAAGCGCTTGGG--------------TCGTAATTGTT
AGGCCTTTTGGGTTTTTTCAATTGCGTTTCTCCAATGCGCACGGTAAAGCCTGCTTCGA-
-GAGTAAGTG---GGTAATCCATTGGAAGTAATGATTTCCTTATTTTT------ATAAAC
AGCACACCAATA----TACGGCATTCATTCCCGAGACGGCTTAGTTCCGACTTTGTG---
-CGAATGTAATGTA----------------------------------------------
----------------------------------------TTCTTATCCGTATGTG---C
GATTGTCAATTCATGGTGGGGACAGACCATTGTTAATTGTTGGTCTCGGTCTTAACTAGG
AATGCCTTGTACGGGTCTTTGGTTCAACAAACCACCCGGAATACGTCCCTGCCCTTTGTA
CACACCGCCC-GTCGCTCTTACCGATGGACTTCTTTGTGAGTCTTGGGGACTGGGTTAAG
CGATTTCTTT------------------AGAATGAGCTCTACCTATGGAAACCAATACGA
A--CAATGTGGTCTAAAG------------------------------------------
---------------------------------------------------------
>Globorotalia_inflata|R023|08
-------------GAACGCGTGG-AGCATGTGGCTTAATTTGACTCAACGCGGGAAATCT
TACCGGGTCCGGACACACTGAGGATTGACAGGCAATATATTA------------------
--------------------GCATAA----------------------------------
---AGACTCGTCTTTAGCGCTAATTGTTAAATATGCTAGTCCTTTCATGATTATGTGATA
GGTGGTGCATGGCCGTTCTTAGTTCGTGGAGTGATCTGTCTGCTTAATTGCGTTTCACTA
AG------------GGCCCATAAATTCAAGGTATGTTAGCAAAT-GCTGCTCT-ATTGAC
CCCTAATAGGCTTAA------------------CTGTCTTTA---GCGCGTGTCTCTAC-
----GAGTTCTTTAAAGCACTGCGCATGCTGTTGGGTCCTGAAAGCAACGAACGTGACCG
CAACGTCTTGTTGCCTC--TCT--------------------------------------
-----------------------ATAATACCTTCTTATTTTTAATAA-------------
GAGTATTTACCTGAG------------------------------GCTAT----------
----------------------TTTAAAACTAGACNN-NNNNNNNNNN------N-NNNN
NNNNNNNNNNNNNNNNNNNNNNNNN------NNNNNNNNNN-NNNNNNNNNNN-NNNNNN
NNNNNNCTGCACACGT-GCTACAA-TGATCAGTACAGTGAGCATCTCAATTTT----A--
-TA------ACAC-C---GTAT-TAAGCGCTTGGG--------------TCGTAATTGTT
AGGCCTTTTAGGTTTTTTCAATTGCGTTTCTCCAATGCGCACGGTAAAGCCTGCTTCGA-
-GAGTAAGTG---GGTAATCCATTGGAAGTAATGATTTCCTTATTTTT------ATAAAC
AGCACACCAATA----TACGGCATTCATTCCCGAGACGGCTTAGTTCCGACTTTGTG---
-CGAATGTAATGTA----------------------------------------------
----------------------------------------TTCTTATCCGTATGTG---C
GATTGTCAATTCATGGTGGGGACAGACCATTGTTAATTGTTGGTCTCGGTCTTAACTAGG
AATGCCTTGTACGGGTCTTTGGTTCAACAAACCACCCGGAATACGTCCCTGCCCTTTGTA
CACACCGCCC-GTCGCTCTTACCGATGGACTTCTTTGTGAGTCTTGGGGACTGGGTTAAG
CGATTTCTTTT-----------------AGAATGAGCTCTACCTATGGAAACCAATACGA
A--CAATGTGGTCTAAAG------------------------------------------
---------------------------------------------------------
>poss_scitula|R021|36
------------------------------------------------------------
-------------------------------------CTAAT------------------
----------AGAATCTTTCTCATTTT---------------------------------
-TAATGAGTATAGATTTCTATTTGTTATAAAGATGCTAGTCCTTTCATGATTATGTGATA
GGTGGTGCATGGCCGTTCTTAGTTCGTGGAGTGATCTGTCTGCTTAATTGCGTTTCACTA
AG------------GTCCCAGTAATCTAAGGTATGCTCGTCTACTTATCTCAT-ATGACG
CTGATAGAC-------------------------CCCTCGTAAGAGCGCGTTGTCTATTG
CGTTAATATATGTAACAAGTGACACATACTGTTGGGATCTGAAAGCAACGAACGTGACCG
CAACGTCTTGTTGCCTT--TCT--------------------------------------
-----------------------AATTTATTCTAATTCTTTTGTAAT------------T
AGTCTAATAACAAAG------------------------------GCTATT---------
----------------------CTTTAAACTAGACGG-ACCGCTGTTT------C-TCTT
TTAAACCAGAGGAAGGTTGCGGCAA------TAACAGGTCT-GTGATGCCCTT-AGATGT
TCCGGGCTGCACACGT-GCTACAA-TGATCAGTACAGTGAGCATCTCAATTTA----T--
-TACTAACACCGC-T---TTATTAAAGCATTCACT-------------------------
-------GTGTAGTTGTGTAAGCAGCTGCCTCTGATATGCGCGGTAACACCTGTCTCGA-
-GAGTCGATG---GGTAATCCATTAGAAGTAATGATTCCTCTCTTTTA---------TAT
AGCACACTGATA----TACAGCATCGGTTCCCGAGGTAACCTTGTGTTACTTATGTG---
-CGAGCGTGATGTCAGAGCTTAACGTTTATTATT--------------------------
-------------------CTTTATGTCTAATAGATCTCTGATTTTACTGTATGTG---C
AATTGTTAATTCGTGGTGGGGACAGACCATTGTTAACTATTGGTCTCGGTCTTAACTAGG
AATGCCTCGTACGGGTCTT-GGTTCAACAAACCACCCGGAATACGTCCCTGCCCTTTGTA
CACACCGCCC-GTCGCTCTTACCGATGAACTTCTTTGTGAGTCTAAGGGACTGGGTAATG
ATTCATTCTTTTC--------------TAAAGTTTGAATTACCTATAGAAACTTAGCCG-
------------------------------------------------------------
---------------------------------------------------------
>Globorotalia_truncatulinoides|P114|01
-------------------------------------------------------AATCT
TACCGGGTCCGGACACACTGAGGATTGACAGACGGTTATTGACTTAT-------------
------ACTCGCTTAATGGCTTTAAGCT--------------------------------
--GTTAAACGTT--TAACACCTTTACACAAAGATGCTAGTCCTTTCATGATCGTTTGATA
GGTGGTGCATGGCCGTTCTTAGTTCGTGGAGTGATCTGTCTGCCTAATTGCGTTTCACTA
AG------------GTCCCATTCTTCATACGTATGAATAGCGTCTTAACTCACTTTTACC
GCTACCTAT------------------------------------------------TTG
TAGTAAGCGCT-------------CATACTATTGGGACCGGAATGCAACGAGCGCGACTG
CACCACCTAATTGCCCCTTATC--------------------------------------
-----------------------------TACCATTAATTACTTTAT------------T
AACCGCCCTGTACGGGC----------------ACCGGGGCCTTACCTTTA---------
-----------------------CTGAAACTAGCTGG-ACCGCTGCTT--T------CCT
TTAAGCCAGAGGAAGGTTGCGGCAA------TAACAGGTCT-GTGATGCCCTC-AGATGT
TCCGGGCCGCACACGT-GCTACAA-TGATCAGCAC--AGAGAGTATTACCTATCTTCT--
-TATACCT-AACCCA---ATATGTTAAACTTATTGCGTAAGG---------GTATTGTCT
TAACGAC---TTATCCGCTTTAGCGCTTTAAGATTATTGGGCGGTTATGCCTGCCTCGA-
-GAGAGTGTA-----CAGGGCAGCAAGAGTAATGATTCCTTCGTTTTTACT---ACTAAT
ACCGCGCTTGGTAACATATTACACTCGATTAAGTAGGGTCTTTGCTTCTAATAGCAATTG
CTATCCTCACCCTTAGGCTCTAAGGATATTACTA--------------------------
-------------------TCTCT--------AAGGTCTACAGGGAGGTGTATATGGCGC
ACTTACTTATTCACGGTGGGGACAGACCATTGTTAACTGTTGGTCTCGGTCTCAACTAGG
AATGCCTCGTACGGGT---TGGTTCACCAAACCACCCGGAATATGTCCCTGCCCTTTGTA
CACACCGCCC-GTCGCTCTTATCGATGAACTCATTTGTGAGGCTGAGGGACTGCGTCT--
----ATT-ATA------------CCCGTGTAATCCTAATATCTCACATACATTTCGCTAA
AAGCGATTTTGCTTTAAGGATTTATACGACCTTACGCACAAACTTATTCGACCAAATGGG
TTTAAAG--------------------------------------------------
>Globorotalia_truncatulinoides|P114|06
-------------------GTGG-AGCATGTGGCTTAATTTGACTCAACGCGGGGAATCT
TACCGGGTCCGGACACACTGAGGATTGACAGACGGTTATTGACTTAT-------------
------ACTCGCTTAATGGCTTTAAGCT--------------------------------
--GTTAAGTGTT--TAACACCTTTACACAAAGATGCTAGTCCTTTCATGATCGTTTGATA
GGTGGTGCATGGCCGTTCTTAGTTCGTGGAGTGATCTGTCTGCCTAATTGCGTTTCACTA
AG------------GTCCCATTCTTCATACGTATGAATAGCGTCTTAACTCACTTTTACC
GCTACCTAT------------------------------------------------TTG
TAGTAAGCGCT-------------CATACTATTGGGACCGGAATGCAACGAGCGCGACTG
CACCACCTAATTGCCCCTTATC--------------------------------------
-----------------------------TACCATTAATTACTTTAT------------T
AACCGCCCTGTACGGGC----------------ACCGGGGCCTTACCTTTA---------
-----------------------CTGAAACTAGCTGG-ACCGCTGCTT--T------CCT
TTAAGCCAGAGGAAGGTTGCGGCAA------TAACAGGTCT-GTGATGCCCTC-AGATGT
TCCGGGCCGCACACGT-GCTACAA-TGATCAGCAC--AGAGAGTATTACCTATCTTCT--
-TATACCT-AACCCA---ATATGTTAAACTTATTGCGTAAGG---------ATATTGTCT
TAACGAC---TTATCCGCTTTAGCGCTTTAAGATTATTGGACGGTTATGCCTGCCTCGA-
-GAGAGTGTA-----CAGGGCAGCAAGAGTAATGATTCCTTCGTTTTTACT---ACTAAT
ACCGCGCTTGGTAACATATTACACTCGATTAAGTAGGGTCTTTGCTTCTAATAGCAATTG
CTATCCTCACCCTTAGGCTCTAAGGATATTACTA--------------------------
-------------------TCTCT--------AAGGTCTACAGGGAGGTGTATATGGCGC
ACTTACTTATTCACGGTGGGGACAGACCATTGTTAACTGTTGGTCTCGGTCTCAACTAGG
AATGCCTCGTACGGGT---TGGTTCACCAAACCACCCGGAATATGTCCCTGCCCTTTGTA
CACACCGCCC-GTCGCTCTTATCGATGAACTCATTTGTGAGGCTGAGGGACTGCGTCT--
----ATT-ATA------------CCCGTGTAATCCTAATATCTCACATACATTTCGCTAA
AAGCGATTTTGCTTTAAGGATTTATACGACCTTACGCACAAACTTATTCGACCAAATGGG
TTTAAAG--------------------------------------------------
>Globorotalia_truncatulinoides|P114|14
-------------------GTGG-AGCATGTGGCTTAATTTGACTCAACGCGGGGAATCT
TACCGGGTCCGGACACACTGAGGATTGACAGACGGTTATTGACTTAT-------------
------ACTCGCTTAATGGCTTTAAGCT--------------------------------
--GTTAAACGTT--TAACACCTTTACACAAAGATGCTAGTCCTTTCATGATCGTTTGATA
GGTGGTGCATGGCCGTTCTTAGTTCGTGGAGTGATCTGTCTGCCTAATTGCGTTTCACTA
AG------------GTCCCATTCTTCATACGTATGAATAGCGTCTTAACTCACTTTTACC
GCTACCTAT------------------------------------------------TTG
TAGTAAGCGCT-------------CATACTATTGGGACCGGAATGCAACGAGCGCGACTG
CACCACCTAATTGCCCCTTATC--------------------------------------
-----------------------------TACCATTAATTACTTTAT------------T
AACCGCCCTGTACGGGC----------------ACCGGGGCCTTACCTTTA---------
-----------------------CTGAAACTAGCTGG-ACCGCTGCTT--T------CCT
TTAAGCCAGAGGAAGGTTGCGGCAA------TAACAGGTCT-GTGATGCCCTC-AGATGT
TCCGGGCCGCACACGT-GCTACAA-TGATCAGCAC--AGAGAGTATTACCTATCTTCT--
-TATACCT-AACCCA---ATATGTTAAACTTATTGCGTAAGG---------GTATTGTCT
TAACGAC---TTATCCGCTTTAGCGCTTTAAGATTATTGGGCGGTTATGCCTGCCTCGA-
-GAGAGTGTA-----CAGGGCAGCAAGAGTAATGATTCCTTCGTTTTTACT---ACTAAT
ACCGCGCTTGGTAACATATTACACTCGATTAAGTAGGGTCTTTGCTTCTAATAGCAATTG
CTATCCTCACCCTTAGGCTCTAAGGATATTACTA--------------------------
-------------------TCTCT--------AAGGTCTACAGGGAGGTGTATATGGCGC
ACTTACTTATTCACGGTGGGGACAGACCATTGTTAACTGTTGGTCTCGGTCTCAACTAGG
AATGCCTCGTACGGGT---TGGTTCACCAAACCACCCGGAATATGTCCCTGCCCTTTGTA
CACACCGCCC-GTCGCTCTTATCGATGAACTCATTTGTGAGGCTGAGGGACTGCGTCT--
----ATT-ATA------------CCCGTGTAATCCTAATATCTCACATACATTTCGCTAA
AAGCGATTTTGCTTTAAGGATTTATACGACCTTACGCACAAACTTATTCGACCAAATGGG
TTTAAAG--------------------------------------------------
>Globorotalia_truncatulinoides|P115|03
------------------------------------------------------------
------------------------------------------------------------
------------------------------------------------------------
------------------------------------------------------------
------------------------------------------------------------
------------------------------------------------------------
------------------------------------------------------------
------------------------------------------------------------
------------------------------------------------------------
------------------------------------------------------------
------------------------------------------------------------
------------------------------------------------------------
------------------------------------------------------------
------------------------------------------------------------
------------------------------------------------------------
--ACGAC---TTATCCGCTTTAGCGCTTTAAGATTATTGGACGGTTATGCCTGCCTCGA-
-GAGAGTGTA-----CAGGGCAGCAAGAGTAATGATTCCCTCGTTTTTACT---ACTAAT
ACCGCGCTTGGTAACATATTACACTCGATTAAGTAGGGTCTTTGCTTCTAATAGCAATTG
CTATCCTCACCCTTAGGCTCTAAGGATATTACTA--------------------------
-------------------TCTGT--------AAGGTCTACAGGGAGGTGTATATGGCGT
ACTTACTTATTCACGGTGGGGACAGACCATTGTTAACTGTTGGTCTCGGTCTCAACTAGG
AATGCCTCGTACGGGT---TGGTTCACCAAACCACCCGGAATATGTCCCTGCCCTTTGTA
CACACCGCCC-GTCGCTCTTATCGATGAACTCACTTGTGAGGCTGAGGGACTGCGTCT--
----ATTTATA------------CCCGTGTAATCCTAATATCTTACATACATTTCGCTAA
AGGCGATATTGCTTTAAGGATTTACACGACCTTACGCACAAACTTATTCGACCAAGTGGG
TTTAAAG--------------------------------------------------
>Globorotalia_truncatulinoides|P115|05
-------------------GTGG-AGCATGTGGCTTAATTTGACTCAACGCGGGGAATCT
TACCGGGTCCGGACACACTGAGGATTGACAGACGGTTATTGACTTAT-------------
------ACTCGCTTAATGGCTTTAAGCTCG-----------------------CTTTAAG
CTGTTAAACGTT--TAACACCTTTACACAAAGATGCTAGTCCTTTCATGATCGTTTGATA
GGTGGTGCATGGCCGTTCTTAGTTCGTGGAGTGATCTGTCTGCCTAATTGCGTTTCACTA
AG------------GTCCCATTCTTCATACGTATGAATAGCGTCTTAACTCACTTTTACC
GCTACCTAT------------------------------------------------TTG
TAGTAAGCGCT-------------CATACTATTGGGACCGGAATGCAACGAGCGCGACTG
CACCACCTAATTGCCCCTTATC--------------------------------------
-----------------------------TACCATTAATTACTTTAT------------T
AACCGCCCTGTACGGGC----------------ACCGGGGCCTTACCTTTA---------
-----------------------CTGAAACTAGCTGG-ACCGCTGCTT--T------CCT
TTAAGCCAGAGGAAGGTTGCGGCAA------TAACAGGTCT-GTGATGCCCTC-AGATGT
TCCGGGCCGCACACGT-GCTACAA-TGATCAGCAC--AGAGAGTATTACCTATCTTCT--
-TATACCT-AACCCA---ATATGTTAAACTTATTGCGTAAGG---------ATATTGTCT
TAACGAC---TTATCCGCTTTAGCGCTTTAAGATTATTGGACGGTTATGCCTGCCTCGA-
-GAGAGTGTA-----CAGGGCAGCAAGAGTAATGATTCCTTCGTTTTTACT---ACTAAT
ACCGCGCTTGGTAACATATTACACTCGATTAAGTAGGGTCTTTGCTTCTAATAGCAATTG
CTATCCTCACCCTTAGGCTCTAAGGATATTACTA--------------------------
-------------------TCTGT--------AAGGTCTACAGGGAGGTGTATATGGCGC
ACTTACTTATTCACGGTGGGGACAGACCATTGTTAACTGTTGGTCTCGGTCTCAACTAGG
AATGCCTCGTACGGGT---TGGTTCACCAAACCACCCGGAATATGTCCCTGCCCTTTGTA
CACACCGCCC-GTCGCTCTTATCGATGAACTCACTTGTGAGGCTGAGGGACTGCGTCT--
----ATTTATA------------CCCGTGTAATCCTAATATTTCACATACATTTCGCTAA
AGGCGATTTTGCTTTAAGGATTTACACGACCTTACGCACAAACTTATTCGACCAAGTGGG
TTTAAAG--------------------------------------------------
>Globorotalia_truncatulinoides|P115|06
-------------------GTGG-AGCATGTGGCTTAATTTGACTCAACGCGGGGAATCT
TACCGGGTCCGGACACACTGAGGATTGACAGACGGTTATTGACTTAT-------------
------ACTCGCTTAATGGCTTTAAGCTCG-----------------------CTTTAAG
CTGTTAAACGTT--TAACACCTTTACACAAAGATGCTAGTCCTTTCATGATCGTTTGATA
GGTGGTGCATGGCCGTTCTTAGTTCATGGAGTGATCTGTCTGCCTAATTGCGTTTCACTA
AG------------GTCCCATTCTTCATACGTATGAATAGCGTCTTAACTCACTTTTACC
GCTACCTAT------------------------------------------------TTG
TAGTAAGCGCT-------------CATACTATTGGGACCGGAATGCAACGAGCGCGACTG
CACCACCTAATTGCCCCTTATC--------------------------------------
-----------------------------TACCATTAATTACTTTAT------------T
AACCGCCCTGTACGGGC----------------ACCGGGGCCTTACCTTTA---------
-----------------------CTGAAACTAGCTGG-ACCGCTGCTT--T------CCT
TTAAGCCAGAGGAAGGTTGCGGCAA------TAACAGGTCT-GTGATGCCCTC-AGATGT
TCCGGGCCGCACACGT-GCTACAA-TGATCAGCAC--AGAGAGTATTACCTATCTTCT--
-TATACCT-AACCCA---ATATGTTAAACTTATTGCGTAAGG---------ATATTGTCT
TAACGAC---TTATCCGCTTTAGCGCTTTAAGATTATTGGACGGTTATGCCTGCCTCGA-
-GAGAGTGTA-----CAGGGCAGCAAGAGTAATGATTCCCTCGTTTTTACT---ACTAAT
ACCGCGCTTGGTAACATATTACACTCGATTAAGTAGGGTCTTTGCTTCTAATAGCAATTG
CTATCCTCACCCTTAGGCTCTAAGGATATTACTA--------------------------
-------------------TCTCT--------AAGGTCTACAGGGAGGTGTATATGGCGC
ACTTACTTATTCACGGTGGGGACAGACCATTGTTAACTGTTGGTCTCGGTCTCAACTAGG
AATGCCTCGTACGGGT---TGGTTCACCAAACCACCCGGAATATGTCCCTGCCCTTTGTA
CACACCGCCC-GTCGCTCTTATCGATGAACTCACTTGTGAGGCTGAGGGACTGCGTCT--
----ATTTATA------------CCCGTGTAATCCTAATATTTCACATACATTTCGCTAA
AGGCGATTTTGCTTTAAGGATTTACACGACCTTACGCACAAACTTAATCGACCGAGTGGG
TTTAAAG--------------------------------------------------
>Globorotalia_truncatulinoides|P115|10
-------------------GTGG-AGCATGTGGCTTAATTTGACTCAACGCGGGGAATCT
TACCGGGTCCGGACACACTGAGGATTGACAGACGGTTATTGACTTAT-------------
------ACTCGCTTAATGGCTTTAAGCTCG-----------------------CTTTAAG
CTGTTAAACGTT--TAACACCTTTACACAAAGATGCTAGTCCTTTCATGATCGTTTGATA
GGTGGTGCATGGCCGTTCTTAGTTCGTGGAGTGATCTGTCTGCCTAATTGCGTTTCACTA
AG------------GTCCCATTCTTCATACGTATGAATAGCGTCTTAACTCACTTTTACC
GCTACCTAT------------------------------------------------TTG
TAGTAAGCGCT-------------CATACTATTGGGACCGGAATGCAACGAGCGCGACTG
CACCACCTAATTGCCCCTTATC--------------------------------------
-----------------------------TACCATTAATTACTTTAT------------T
AACCGCCCTGTACGGGC----------------ACCGGGGCCTTACCTTTA---------
-----------------------CTGAAACTAGCTGG-ACCGCTGCTT--T------CCT
TTAAGCCAGAGGAAGGTTGCGGCAA------TAACAGGTCT-GTGATGCCCTC-AGATGT
TCCGGGCCGCACATGT-GCTACAA-TGATCAGCAC--AAAGAGTATTACCTATCTTCT--
-TATACCT-AACCCA---ATATGTTAAACTTATTGCGTAAGG---------ATATTGTCT
TAACGAC---TTATCCGCTTTAGCGCTTTAAGATTATTGGACGGTTATGCCTGCCTCGA-
-GAGAGTGTA-----CAGGGCAGCAAGAGTAATGATTCCTTCGTTTTTACT---ACTAAT
ACCGCGCTTGGTAACATATTACACTCGATTAAGTAGGGTCTTTGCTTCTAATAGCAATTG
CTATCCTCACCCTTAGGCTCTAAGGATATTACTA--------------------------
-------------------TCTCT--------AAGGTCTACAGGGAGGTGTATATGGCGC
ACTTACTTATTCACGGTGGGGACAGACCATTGTTAACTGTTGGTCTCGGTCTCAACTAGG
AATGCCTCGTACGGGT---TGGTTCACCAAACCACCCGGAATATGTCCCTGCCCTTTGTA
CACACCGCCC-GTCGCTCTTATCGATGAACTCACTTGTGAGGCTGAGGGACTGCGTCT--
----ATTTATA------------CCCGTGAAATCCTAATATCTCACATACATTTCGCTAA
AGGCGATTTTGCTTTAAGGATTTACACGACCTTACGCACAAACTTATTCGACCAAGTGGG
TTTAAAG--------------------------------------------------
>Globorotalia_truncatulinoides|P115|13
------------------------------------------------------------
-------TGAGGATTGACAGACGGTTATTGACTTATACTCGCTTAAT-------------
------GGCTTTAAGCTCGCTTTAAGCT--------------------------------
--GTTAAACGTT--TAACACCTTTACACAAAGATGCTAGTCCTTTCATGATCGTTTGATA
GGTGGTGCATGGCCGTTCTTAGTTCGTGGAGTGATCTGTCTGCCTAATTGCGTTTCACTA
AG------------GTCCCATTCTTCATACGTATGAATAGCGTCTTAACTCACTTTTACC
GCTACCTAT------------------------------------------------TTG
TAGTAAGCGCT-------------CATACTATTGGGACCGGAATGCAACGAGCGCGACTG
CACCACCTAATTGCCCCTTATC--------------------------------------
-----------------------------TACCATTAATTACTTTAT------------T
AACCGCCCTGTACGGGC----------------ACCGGGGCCTTACCTTTA---------
-----------------------CTGAAACTAGCTGG-ACCGCTGCTT--T------CCT
TTAAGCCAGAGGAAGGTTGCGGCAA------TAACAGGTCT-GTGATGCCCTC-AGATGT
TCCGGGCCGCACACGT-GCTACAA-TGATCAGCAC--AAAGAGTATTACCTATCTTCT--
-TATACCT-AACCCA---ATATGTTAAACTTATTGCGTAAGG---------GTATTGTCT
TAACGAC---TTATCCGCTTTAGCGCTTTAAGATTATTGGACGGTTATGCCTGCCTCGA-
-GAGAGTGTA-----CAGGGCAGCAAGAGTAATGATTCCCTCGTTTTTACT---ACTAAT
ACCGCGCTTGGTAACATATTACACTCGATTAAGTAGGGTCTTTGCTTCTAATAGCAATTG
CTATCCTCACCCTTAGGCTCTAAGGATATTACTA--------------------------
-------------------TCTGT--------AAGGTCTACAGGGAGGTGTATATGGCGT
ACTTACTTATTCACGGTGGGGACAGACCATTGTTAACTGTTGGTCTCGGTCTCAACTAGG
AATGCCTCGTACGGGT---TGGTTCACCAAACCACCCGGAATATGTCCCTGCCCTTTGTA
CACACCGCCC-GTCGCTCTTATCGATGAACTCACTTGTGAGGCTGAGGGACTGCGTCT--
----ATTTATA------------CCCGTGTAATCCTAATATCTTACATACATTTCGCTAA
AGGCGATATTGCTTTAAGGATTTACACGACCTTACGCACAAACTTATTCGACCAAGTGGG
TTTAAAG--------------------------------------------------
>Globorotalia_truncatulinoides|R005|04
-------------GAACGCGTGG-AGCATGTGGCTTAATTTGACTCAACGCGGGGAATCT
TACCGGGTCCGGACACACTGAGGATTGACAGACGGTTATTGACTTAT-------------
------ACTCGCTTAATAGCTTTAAGCT--------------------------------
--GTTAAGTGTT--TAACACCTTTACACAAAGATGCTAGTCCTTTCATGATCGTTTGATA
GGTGGTGCATGGCCGTTCTTAGTTCGTGGAGTGATCTGTCTGCCTAATTGCGTTTCACTA
AG------------GTCCCATTCTTCATACGTATGAATAGCGTCTTAACTCACTTTTACC
GCTACCTAT------------------------------------------------TTG
TAGTAAGCGCT-------------CATACTATTGGGACCGGAATGCAACGAGCGCGACTG
CACCACCTAATTGCCCCTTATC--------------------------------------
-----------------------------TACCATTAATTACTTTAT------------T
AACCGCCCTGTACGGGC----------------ACCGGGGCCTTACCTTTA---------
-----------------------CTGAAACTAGCTGG-ACCGCTGCTT--T------CCT
TTAAGCCAGAGGAAGGTTGCGGCAA------TAACAGGTCT-GTGATGCCCTC-AGATGN
NNNNNNNNNNNNNNNN-NNNNNNN-NNNNNNNNNNNNNNNNNNNNNNNNNNNNNNNNN--
-NNNNNNNNNNNNNN---NNNNNNNNNNNNNNNNNNNNNNNNN--------NNNNNNNNN
NNNNNNN----NNNNNNNNNNNNNNNNNNNNNNNNNNNNNNNNGTG---CCTGCCTCGA-
-GAGAGTGTA-----CAGGGCAGCAAGAGTAATGATTCCTTCGTTTTTACT---ACTAAT
ACCGCGCTTGGTAACATATTACACTCGATTAAGTAGGGTCTTTGCTTTTAATAGCAATTG
CTATCCTCACCCTTAGGCTCTAAGGATATTACTA--------------------------
-------------------TCTCT--------AAGGTCTACAGGGAGGTGTATATGGCGC
ACTTACTTATTCACGGTGGGGACAGACCATTGTTAACTGTTGGTCTCGGTCTCAACTAGG
AATGCCTCGTACGGGT---TGGTTCACCAAACCACCCGGAATATGTCCCTGCCCTTTGTA
CACACCGCCC-GTCGCTCTTATCGATGAACTCACTTGTGAGGCTGAGGGACTGCGTCT--
----ATT-ATA------------CCCGTGTAATCCTAATATCTTACATACATTTCGCTAA
AAGCGATTTTGCTCTAAGGATTTACACGACCTTACGCACAAACTTATTCGACCAAGTGGG
TTTAAAG--------------------------------------------------
>Globorotalia_truncatulinoides|R005|10
-------------GAACGCGTGG-AGCATGTGGCTTAATTTGACTCAACGCGGGGAATCT
TACCGGGTCCGGACACACTGAGGATTGACAGACGGTTATTGACTTAT-------------
------ACTCGCTTAATAGCTTTAAGCT--------------------------------
--GTTAAGTGTT--TAACACCTTTACACAAAGATGCTAGTCCTTTCATGATCGTTTGATA
GGTGGTGCATGGCCGTTCTTAGTTCGTGGAGTGATCTGTCTGCCTAATTGCGTTTCACTA
AG------------GTCCCATTCTTCATACGTATGAATAGCGTCTTAACTCACTTTTACC
GCTACCTAT------------------------------------------------TTG
TAGTAAGCGCT-------------CATACTATTGGGACCGGAATGCAACGAGCGCGACTG
CACCACCTAATTGCCCCTTATC--------------------------------------
-----------------------------TACCATTAATTACTTTAT------------T
AACCGCCCTGTACGGGC----------------ACCGGGGCCTTACCTTTA---------
-----------------------CTGAAACTAGCTGG-ACCGCTGCTT--T------CCT
TTAAGCCAGAGGAAGGTTGCGGCAA------TAACAGGTCT-GTGATGCCCTC-AGATGT
TCCGGGCCGCACACGT-GCTACAA-TGATCAGCAC--AAAGAGTATTACCTATCTTCT--
-TATACCT-AACCCA---ATATGTTAAACTTATTGCGTAAGG---------GTATTGTCT
TAACGAC---TTATCCGCTTTAGCGCTTTAAGATTATTGGACGGTTGTGCCTGCCTCGA-
-GAGAGTGTA-----CAGGGCAGCAAGAGTAATGATTCCTTCGTTTTTACT---ACTAAT
ACCGCGCTTGGTAACATATTACACTCGATTAAGTAGGGTCTTTGCTTTTAATAGCAATTG
CTATCCTCACCCTTAGGCTCTAAGGATATTACTA--------------------------
-------------------TCTCT--------AAGGTCTACAGGGAGGTGTATATGGCGC
ACTTACTTATTCACGGTGGGGACAGACCATTGTTAACTGTTGGTCTCGGTCTCAACTAGG
AATGCCTCGTACGGGT---TGGTTCACCAAACCACCCGGAATATGTCCCTGCCCTTTGTA
CACACCGCCC-GTCGCTCTTATCGATGAACTCACTTGTGAGGCTGAGGGACTGCGTCT--
----ATT-ATA------------CCCGTGTAATCCTAATATCTTACATACATTTCGCTAA
AAGCGATTTTGCTCTAAGGATTTACACGACCTTACGCACAAACTTATTCGACCAAGTGGG
TTTAAAG--------------------------------------------------
>Globorotalia_truncatulinoides|R005|15
-------------GAACGCGTGG-AGCATGTGGCTTAATTTGACTCAACGCGGGGAATCT
TACCGGGTCCGGACACACTGAGGATTGACAGACGGTTATTGACTTAT-------------
------ACTCGCTTAATGGCTTTAAGCT--------------------------------
--GTTAAGTGTT--TAACACCTTTACACAAAGATGCTAGTCCTTTCATGATCGTTTGATA
GGTGGTGCATGGCCGTTCTTAGTTCGTGGAGTGATCTGTCTGCCTAATTGCGTTTCACTA
AG------------GTCCCATTCTTCATACGTATGAATAGCGTCTTAACTCACTTTTACC
GCTACCTAT------------------------------------------------TTG
TAGTAAGCGCT-------------CATACTATTGGGACCGGAATGCAACGAGCGCGACTG
CACCACCTAATTGCCCCTTATC--------------------------------------
-----------------------------TACCATTAATTACTTTAT------------T
AACCGCCCTGTACGGGC----------------ACCGGGGCCTTACCTTTA---------
-----------------------CTGAAACTAGCTGG-ACCGCTGCTT--T------CCT
TTAAGCCAGAGGAAGGTTGCGGCAA------TAACAGGTCT-GTGATGCCCTC-AGATGT
TCCGGGCCGCACACGT-GCTACAA-TGATCAGCAC--AAAGAGTATTACCTATCTTCT--
-TATACCT-AACCCA---ATATGTTAAACTTATTGCGTAAGG---------GTATTGTCT
TAACGAC---TTATCCGCTTTAGCGCTTTAAGATTATTGGACGGTTGTGCCTGCCTCGA-
-GAGAGTGTA-----CAGGGCAGCAAGAGTAATGATTCCTTCGTTTTTACT---ACTAAT
ACCGCGCTTGGTAACATATTACACTCGATTAAGTAGGGTCTTTGCTTTTAATAGCAATTG
CTATCCTCACCCTTAGGCTCTAAGGATATTACTA--------------------------
-------------------TCTCT--------AAGGTCTACAGGGAGGTGTATATGGCGC
ACTTACTTATTCACGGTGGGGACAGACCATTGTTAACTGTTGGTCTCGGTCTCAACTAGG
AATGCCTCGTACGGGT---TGGTTCACCAAACCACCCGGAATATGTCCCTGCCCTTTGTA
CACACCGCCC-GTCGCTCTTATCGATGAACTCACTTGTGAGGCTGAGGGACTGCGTCT--
----ATT-ATA------------CCCGTGTAATCCTAATATCTTACATACATTTCGCTAA
AAGCGATTTTGCTCTAAGGATTTACACGACCTTACGCACAAACTTATTCGACCAAGTGGG
TTTAAAG--------------------------------------------------
>Globorotalia_truncatulinoides|R005|19
-------------GAACGCGTGG-AGCATGTGGCTTAATTTGACTCAACGCGGGGAATCT
TACCGGGTCCGGACACACTGAGGATTGACAGACGGTTATTGACTTAT-------------
------ACTCGCTTAATAGCTTTAAGCT--------------------------------
--GTTAAGTGTT--TAACACCTTTACACAAAGATGCTAGTCCTTTCATGATCGTTTGATA
GGTGGTGCATGGCCGTTCTTAGTTCGTGGAGTGATCTGTCTGCCTAATTGCGTTTCACTA
AG------------GTCCCATTCTTCATACGTATGAATAGCGTCTTAACTCACTTTTACC
GCTACCTAT------------------------------------------------TTG
TAGTAAGCGCT-------------CATACTATTGGGACCGGAATGCAACGAGCGCGACTG
CACCACCTAATTGCCCCTTATC--------------------------------------
-----------------------------TACCATTAATTACTTTAT------------T
AACCGCCCTGTACGGGC----------------ACCGGGGCCTTACCTTTA---------
-----------------------CTGAAACTAGCTGG-ACCGCTGCTT--T------CCT
TTAAGCCAGAGGAAGGTTGCGGCAA------TAACAGGTCT-GTGATGCCCTC-AGATGT
TCCGGGCCGCACACGT-GCTACAA-TGATCAGCAC--AAAGAGTATTACCTATCTTCT--
-TATACCT-AACCCA---ATATGTTAAACTTATTGCGTAAGG---------GTATTGTCT
TAACGAC---TTATCCGCTTTAGCGCTTTAAGATTATTGGACGGTTGTGCCTGCCTCGA-
-GAGAGTGTA-----CAGGGCAGCAAGAGTAATGATTCCTTCGTTTTTACT---ACTAAT
ACCGCGCTTGGTAACATATTACACTCGATTAAGTAGGGTCTTTGCTTTTAATAGCAATTG
CTATCCTCACCCTTAGGCTCTAAGGATATTACTA--------------------------
-------------------TCTCT--------AAGGTCTACAGGGAGGTGTATATGGCGC
ACTTACTTATTCACGGTGGGGACAGACCATTGTTAACTGTTGGTCTCGGTCTCAACTAGG
AATGCCTCGTACGGGT---TGGTTCACCAAACCACCCGGAATATGTCCCTGCCCTTTGTA
CACACCGCCC-GTCGCTCTTATCGATGAACTCACTTGTGAGGCTGAGGGACTGCGTCT--
----ATT-ATA------------CCCGTGTAATTCTCATATCTCACATACATTTCGCTAA
AGGCGATTTTGCTTTAGGGATTTACACGACCTTACGCACAAACTTATTCGACCAAGTGGG
TTTAAAG--------------------------------------------------
>Globorotalia_truncatulinoides|R012|09
-------------GAACGCGTGG-AGCATGTGGCTTAATTTGACTCAACGCGGGGAATCT
TACCGGGTCCGGACACACTGAGGATTGACAGACGGTTATTGACTTAT-------------
------ACTCGCTTAATGGCTTTAAGCTCG-----------------------CTTTAAG
CTGTTAAACGTT--TAACACCTTTACACAAAGATGCTAGTCCTTTCATGATCGTTTGATA
GGTGGTGCATGGCCGTTCTTAGTTCGTGGAGTGATCTGTCTGCCTAATTGCGTTTCACTA
AG------------GTCCCATTCTTCATACGTATGAATAGCGTCTTAACTCACTTTTACC
GCTACCTAT------------------------------------------------TTG
TAGTAAGCGCT-------------CATACTATTGGGACCGGAATGCAACGAGCGCGACTG
CACCACCTAATTGCCCCTTATC--------------------------------------
-----------------------------TACCATTAATTACTTTAT------------T
AACCGCCCTGTACGGGC----------------ACCGGGGCCTTACCTTTA---------
-----------------------CTGAAACTAGCTGG-ACCGCTGCTT--T------CCT
TTAAGCCAGAGGAAGGTTGCGGCAA------TAACAGGTCT-GTGATGCCCTC-AGATGT
TCCGGGCCGCACACGT-GCTACAA-TGATCAGCAC--AAAGAGTATTACCTATCTTCT--
-TATACCT-AACCCA---ATATGTTAAACTTATTGCGTAAGG---------ATATTGTCT
TAACGACGACTTATCCGCTTTAGCGCTTTAAGATTATTGGACGGTTATGCCTGCCTCGA-
-GAGAGTGTA-----CAGGGCAGCAAGAGTAATGATTCCCTCGTTTTTACT---ACTAAT
ACCGCGCTTGGTAACATATTACACTCGATTAAGTAGGGTCTTTGCTTCTAATGGCAATTG
CTATCCTCACCCTTAGGCTCTAAGGATATTACTA--------------------------
-------------------TCTCT--------AAGGTCTACAGGGAGGTGTATATGGCGC
ACTTACTTATTCACGGTGGGGACAGACCATTGTTAACTGTTGGTCTCGGTCTCAACTAGG
AATGCCTCGTACGGGT---TGGTTCACCAAACCACCCGGAATATGTCCCTGCCCTTTGTA
CACACCGCCC-GTCGCTCTTATCGATGAACTCACTTGTGAGGCTGAGGGACTGCGTCT--
----ATTTATA------------CCCATGTAATCCTAATATCTCACATACATTTCGCTAA
AGGCGATTTTGCTTTAAGGATTTACACGACCTTACGCACAAACTTATTCGACCGAGTGGG
TTTAAAG--------------------------------------------------
>Globorotalia_truncatulinoides|R012|27
-------------GAACGCGTGG-AGCATGTGGCTTAATTTGACTCAACGCGGGGAATCT
TACCGGGTCCGGACACACTGAGGATTGACAGACGGTTATTGACTTAT-------------
------ACTCGCTTAATGGCTTTAAGCTCG-----------------------CTTTAAG
CTGTTAAACGTT--TAACACCTTTACACAAAGATGCTAGTCCTTTCATGATCGTTTGATA
GGTGGTGCATGGCCGTTCTTAGTTCGTGGAGTGATCTGTCTGCCTAATTGCGTTTCACTA
AG------------GTCCCATTCTTCATACGTATGAATAGCGTCTTAACTCACTTTTACC
GCTACCTAT------------------------------------------------TTG
TAGTAAGCGCT-------------CATACTATTGGGACCGGAATGCAACGAGCGCGACTG
CACCACCTAATTGCCCCTTATC--------------------------------------
-----------------------------TACCATTAATTACTTTAT------------T
AACCGCCCTGTACGGGC----------------ACCGGGGCCTTACCTTTA---------
-----------------------CTGAAACTAGCTGG-ACCGCTGCTT--T------CCT
TTAAGCCAGAGGAAGGTTGCGGCAA------TAACAGGTCT-GTGATGCCCTC-AGATGN
NNNNNNNNNNNNNNNN-NNNNNNN-NNNNNNNNNNNNNNNNNNNNNNNNNNNNNNNNN--
-NNNNNNNNNNNNNN---NNNNNNNNNNNNNNNNNNNNNNNNN--------NNNNNNNNN
NNNNNNN----NNNNNNNNNNNNNNNNNNNNNNNNNNNNNNNNNNNATGCCTGCCTCGA-
-GAGAGTGTA-----CAGGGCAGCAAGAGTAATGATTCCCTCGTTTTTACT---ACTAAT
ACCGCGCTTGGTAACATATTACACTCGATTAAGTAGGGTCTTTGCTTCTAATAGCAATTG
CTATCCTCACCCTTAGGCTCTAAGGATATTACTA--------------------------
-------------------TCTCT--------AAGGTCTACAGGGAGGTGTATATGGCGC
ACTTACTTATTCACGGTGGGGACAGACCATTGTTAACTGTTGGTCTCGGTCTCAACTAGG
AATGCCTCGTACGGGT---TGGTTCACCAAACCACCCGGAATATGTCCCTGCCCTTTGTA
CACACCGCCC-GTCGCTCTTATCGATGAACTCACTTGTGAGGCTGAGGGACTGCGTCT--
----ATTTATA------------CCCATGTAATCCTAATATCTCACATACATTTCGCTAA
AGGCGATTTTGCTTTAAGGATTTACACGACCTTACGCACAAACTTATTCGACCGAGTGGG
TTTAAAG--------------------------------------------------
>Globorotalia_truncatulinoides|R012|28
-------------GAACGCGTGG-AGCATGTGGCTTAATTTGACTCAACGCGGGGAATCT
TACCGGGTCCGGACACACTGAGGATTGACAGACGGTTATTGACTTAT-------------
------ACTCGCTTAATGGCTTTAAGCTCG-----------------------CTTTAAG
CTGTTAAACGTT--TAACACCTTTACACAAAGATGCTAGTCCTTTCATGATCGTTTGATA
GGTGGTGCATGGCCGTTCTTAGTTCGTGGAGTGATCTGTCTGCCTAATTGCGTTTCACTA
AG------------GTCCCATTCTTCATACGTATGAATAGCGTCTTAACTATCTTTTACC
GCTACCTAT------------------------------------------------TTG
TAGTAAGCGCT-------------CATACTATTGGGACCGGAATGCAACGAGCGCGACTG
CACCACCTAATTGCCCCTTATC--------------------------------------
-----------------------------TACCATTAATTACTTTAT------------T
AACCGCCCTGTACGGGC----------------ACCGGGGCCTTACCTTTA---------
-----------------------CTGAAACTAGCTGG-ACCGCTGCTT--T------CCT
TTAAGCCAGAGGAAGGTTGCGGCAA------TAACAGGTCT-GTGATGCCCTC-AGATGT
TCCGGGCCGCACACGT-GCTACAA-TGATCAGCAC--AAAGAGTATTACCTATCTTCT--
-TATACCT-AACCCA---ATATGTTAAACTTATTGCGTAAGG---------ATATTGTCT
TAACGACGACTTATCCGCTTTAGCGCTTTAAGATTATTGGACGGTTATGCCTGCCTCGA-
-GAGAGTGTA-----CAGGGCAGCAAGAGTAATGATTCCCTCGTTTTTACT---ACTAAT
ACCGCGCTTGGTAACATATTACACTCGATTAAGTAGGGTCTTTGCTTCTAATRGCAATTG
CTATCCTCACCCTTAGGCTCTAAGGATATTACTA--------------------------
-------------------TCTCT--------AAGGTCTACAGGGAGGTGTATATGGCGC
ACTTACTTATTCACGGTGGGGACAGACCATTGTTAACTGTTGGTCTCGGTCTCAACTAGG
AATGCCTCGTACGGGT---TGGTTCACCAAACCACCCGGAATATGTCCCTGCCCTTTGTA
CACACCGCCC-GTCGCTCTTATCGATGAACTCACTTGTGAGGCTGAGGGACTGCGTCT--
----ATTTATA------------CCCATGTAATCCTAATATCTCACATACATTTCGCTAA
AGGCGATTTTGCTTTAAGGATTTACACGACCTTACGCACAAACTTATTCGACCGAGTGGG
TTTAAAG--------------------------------------------------
>Globorotalia_truncatulinoides|R012|31
-------------GAACGCGTGG-AGCATGTGGCTTAATTTGACTCAACGCGGGGAATCT
TACCGGGTCCGGACACACTGAGGATTGACAGACGGTTATTGACTTAT-------------
------ACTCGCTTAATGGCTTTAAGCT--------------------------------
--GTTAAGTGTT--TAACACCTTTACACAAAGATGCTAGTCCTTTCATGATCGTTTGATA
GGTGGTGCATGGCCGTTCTTAGTTCGTGGAGTGATCTGTCTGCCTAATTGCGTTTCACTA
AG------------GTCCCATTCTTCATACGTATGAATAGCGTCTTAACTCACTTTTACC
GCTACCTAT------------------------------------------------TTG
TAGTAAGCGCT-------------CATACTATTGGGACCGGAATGCAACGAGCGCGACTG
CACCACCTAATTGCCCCTTATC--------------------------------------
-----------------------------TACCATTAATTACTTTAT------------T
AACCGCCCTGTACGGGC----------------ACCGGGGCCTTACCTTTA---------
-----------------------CTGAAACTAGCTGG-ACCGCTGCTT--T------CCT
TTAAGCCAGAGGAAGGTTGCGGCAA------TAACAGGTCT-GTGATGCCCTC-AGATGT
TCCGGGCCGCACACGT-GCTACAA-TGATCAGCAC--AAAGAGTATTACCTATCTTCT--
-TATACCT-AACCCA---ATATGTTAAACTTATTGCGTAAGG---------ATATTGTCT
TAACGACGACTTATCCGCTTTAGCGCTTTAAGATTATTGGACGGTTATGCCTGCCTCGA-
-GAGAGTGTA-----CAGGGCAGCAAGAGTAATGATTCCCTCGTTTTTACT---ACTAAT
ACCGCGCTTGGTAACATATTACACTCGATTAAGTAGGGTCTTTGCTTCTAATAGCAATTG
CTATCCTCACCCTTAGGCTCTAAGGATATTACTA--------------------------
-------------------TCTCT--------AAGGTCTACAGGGAGGTGTATATGGCGC
ACTTACTTATTCACGGTGGGGACAGACCATTGTTAACTGTTGGTCTCGGTCTCAACTAGG
AATGCCTCGTACGGGT---TGGTTCACCAAACCACCCGGAATATGTCCCTGCCCTTTGTA
CACACCGCCC-GTCGCTCTTATCGATGAACTCACTTGTGAGGCTGAGGGACTGCGTCT--
----ATTTATA------------CCCATGTAATCCTAATATCTCACATACATTTCGCTAA
AGGCGATTTTGCTTTAAGGATTTACACGACCTTACGCACAAACTTATTCGACC-------
---------------------------------------------------------
>Globorotalia_truncatulinoides|R030|12
-------------GAACGCGTGG-AGCATGTGGCTTAATTTGACTCAACGCGGGGAATCT
TACCGGGTCCGGACACACTGAGGATTGACAGACGGTTATTGACTTAT-------------
------ACTCGCTTAATGGCTTTAAGCT--------------------------------
--GTTAAACGTT--TAACACCTTTACACAAAGATGCTAGTCCTTTCATGATCGTTTGATA
GGTGGTGCATGGCCGTTCTTAGTTCGTGGAGTGATCTGTCTGCCTAATTGCGTTTCACTA
AG------------GTCCCATTCTTCATACGTATGAATAGCGTCTTAACTCACTTTTACC
GCTACCTAT------------------------------------------------TTG
TAGTAAGCGCT-------------CATACTATTGGGACCGGAATGCAACGAGCGCGACTG
CACCACCTAATTGCCCCTTATC--------------------------------------
-----------------------------TACCATTAATTACTTTAT------------T
AACCGCCCTGTACGGGC----------------ACCGGGGCCTTACCTTTA---------
-----------------------CTGAAACTAGCTGG-ACCGCTGCTT--T------CCT
TTAAGCCAGAGGAAGGTTGCGGCAA------TAACAGGTCT-GTGATGCCCTC-AGATGT
TCCGGGCCGCACACGT-GCTACAA-TGATCAGCAC--AGAGAGTATTACCTATCTTCT--
-TATACCT-AACCCA---ATATGTTAAACTTATTGCGTAAGG---------ATATTGTCT
TAACGAC---TTATCCGCTTTAGCGCTTTAAGATTATTGGACGGTTATGCCTGCCTCGA-
-GAGAGTGTA-----CAGGGCAGCAAGAGTAATGATTCCCTCGTTTTTACT---ACTAAT
ACCGCGCTTGGTAACATATTACACTCGATTAAGTAGGGTCTTTGTTTCTAATAGCAATTG
CTATCCTCACCCTTAGGCTCTAAGGATATTACTA--------------------------
-------------------TCTGT--------AAGGTCTACAGGGAGGTGTATATGGCGC
ACTTACTTATTCACGGTGGGGACAGACCATTGTTAACTGTTGGTCTCGGTCTCAACTAGG
AATGCCTCGTACGGGT---TGGTTCACCAAACCACCCGGAATATGTCCCTGCCCTTTGTA
CACACCGCCC-GTCGCTCTTATCGATGAACTCACTTGTGAGGCTGAGGGACTGCGTCT--
----ATT-ATA------------CCCATGTAATCCTAATATCTTACATACATTTCGCTAA
AGGCGATTTTGCTTTAAGGATTTACACGACCTTACGCACAAACTTAATCGACCGAGTGGG
TTTAAAG--------------------------------------------------
>Globorotalia_truncatulinoides|R031|08
-------------GAACGCGTGG-AGCATGTGGCTTAATTTGACTCAACGCGGGGAATCT
TACCGGGTCCGGACACACTGAGGATTGACAGACGGTTATTGACTTAT-------------
------ACTCGCTTAATGGCTTTAAGCT--------------------------------
--GTTAAACGTT--TAACACCTTTACACAAAGATGCTAGTCCTTTCATGATCGTTTGATA
GGTGGTGCATGGCCGTTCTTAGTTCGTGGAGTGATCTGTCTGCCTAATTGCGTTTCACTA
AG------------GTCCCATTCTTCATACGTATGAATAGCGTCTTAACTCACTTTTACC
GCTACCTAT------------------------------------------------TTG
TAGTAAGCGCT-------------CATACTATTGGGACCGGAATGCAACGAGCGCGACTG
CACCACCTAATTGCCCCTTATC--------------------------------------
-----------------------------TACCATTAATTACTTTAT------------T
AACCGCCCTGTACGGGC----------------ACCGGGGCCTTACCTTTA---------
-----------------------CTGAAACTAGCTGG-ACCGCTGCTT--T------CCT
TTAAGCCAGAGGAAGGTTGCGGCAA------TAACAGGTCT-GTGATGCCCTC-AGATGT
TCCGGGCCGCACACGT-GCTACAA-TGATCAGCAC--AAAGAGTATTACCTATCTTCT--
-TATACCT-AACCCA---ATATGTTAAACTTATTGCGTAAGG---------GTATTGTCT
TAACGAC---TTATCCGCTTTAGCGCTTTAAGATTATTGGACGGTTGTGCCTGCCTCGA-
-AAGAGTGTA-----CAGGGCAGCAAGAGTAATGATTCCCTCGTTTTTACT---ACTAAT
ACCGCGCTTGGTAACATATTACACTCGATTAAGTAGGGTCTTTGCTTTTAATAGCAATTG
CTATCCTCACCCTTAGGCTCTAAGGATATTACTA--------------------------
-------------------TCTCT--------AAGGTCTACAGGGAGGTGTATATGGCGC
ACTTACTTATTCACGGTGGGGACAGACCATTGTTAACTGTTGGTCTCGGTCTCAACTAGG
AATGCCTCGTACGGGT---TGGTTCACCAAACCACCCGGAATATGTCCCTGCCCTTTGTA
CACACCGCCC-GTCGCTCTTATCGATGAACTCTCTTGTGAGGCTGAGGGACTGCGTCT--
----ATT-ATA------------CCCGTGTAATCCTAATATCTCACATACATTTCGCTAA
AGGCGATTTTGCTTTAGGGATTTACACGACCTTACGCACAAACTTATTCGACCAAGTGGG
TTTAAAG--------------------------------------------------
>Globorotalia_truncatulinoides|R036|04
-------------GAACGCGTGG-AGCATGTGGCTTAATTTGACTCAACGCGGGGAATCT
TACCGGGTCCGGACACACTGAGGATTGACAGACGGTTATTGACTTAT-------------
------ACTCGCTTAATGGCTTTAAGCT--------------------------------
--GTTAAACGTT--TAACACCTTTACACAAAGATGCTAGTCCTTTCATGATCGTTTGATA
GGTGGTGCATGGCCGTTCTTAGTTCGTGGAGTGATCTGTCTGCCTAATTGCGTTTCACTA
AG------------GTCCCATTCTTCATACGTATGAATAGCGTCTTAACTCACTTTTACC
GCTACCTAT------------------------------------------------TTG
TAGTAAGCGCT-------------CATACTATTGGGACCGGAATGCAACGAGCGCGACTG
CACCACCTAATTGCCCCTTATC--------------------------------------
-----------------------------TACCATTAATTACTTTAT------------T
AACCGCCCTGTACGGGC----------------ACCGGGGCCTTACCTTTA---------
-----------------------CTGAAACTAGCTGG-ACCGCTGCTT--T------CCT
TTAAGCCAGAGGAAGGTTGCGGCAA------TAACAGGTCT-GTGATGCCCTC-AGATGT
TCCGGGCCGCACACGT-GCTACAA-TGATCAGCAC--AGAGAGTATTACCTATCTTCT--
-TATACCT-AACCCA---ATATGTTAAACTTATTGCGTAAGG---------ATATTGTCT
TAACGAC---TTATCCGCTTTAGCGCTTTAAGATTATTGGACGGTTATGCCTGCCTCGA-
-GAGAGTGTA-----CAGGGCAGCAAGAGTAATGATTCCTTCGTTTTTACT---ACTAAT
ACCGCGCTTGGTAACATATTACACTCGATTAAGTAGGGTCTTTGCTTCTAATAGCAATTG
CTATCCTCACCCTTAGGCTCTAAGGATATTACTA--------------------------
-------------------TCTCT--------AAGGTCTACAGGGAGGTGTATATGGCGC
ACTTACTTATTCACGGTGGGGACAGACCATTGTTAACTGTTGGTCTCGGTCTCAACTAGG
AATGCCTCGTACGGGT---TGGTTCACCAAACCACCCGGAATATGTCCCTGCCCTTTGTA
CACACCGCCC-GTCGCTCTTATCGATGAACTCACTTGTGAGGCTGAGGGACTGCGTCT--
----ATTTATA------------CCCGTGAAATCCTAATATCTCACATACATTTCGCTAA
AGGCGATTTTGCTTTAAGGATTTACACGACCTTACGCACAAACTTATTCGACC-------
---------------------------------------------------------
>Globorotalia_truncatulinoides|R036|06
-------------GAACGCGTGG-AGCATGTGGCTTAATTTGACTCAACGCGGGGAATCT
TACCGGGTCCGGACACACTGAGGATTGACAGACGGTTATTGACTTAT-------------
------ACTCGCTTAATGGCTTTAAGCT--------------------------------
--GTTAAACGTT--TAACACCTTTACACAAAGATGCTAGTCCTTTCATGATCGTTTGATA
GGTGGTGCATGGCCGTTCTTAGTTCGTGGAGTGATCTGTCTGCCTAATTGCGTTTCACTA
AG------------GTCCCATTCTTCATACGTATGAATAGCGTCTTAACTCACTTTTACC
GCTACCTAT------------------------------------------------TTG
TAGTAAGCGCT-------------CATACTATTGGGACCGGAATGCAACGAGCGCGACTG
CACCACCTAATTGCCCCTTATC--------------------------------------
-----------------------------TACCATTAATTACTTTAT------------T
AACCGCCCTGTACGGGC----------------ACCGGGGCCTTACCTTTA---------
-----------------------CTGAAACTAGCTGG-ACCGCTGCTT--T------CCT
TTAAGCCAGAGGAAGGTTGCGGCAA------TAACAGGTCT-GTGATGCCCTC-AGATGT
TCCGGGCCGCACACGT-GCTACAA-TGATCAGCAC--AAAGAGTATTACCTATCTTCT--
-TATACCT-AACCCA---ATATGTTAAACTTATTGCGTAAGG---------ATATTGTCT
TAACGAC---TTATCCGCTTTAGCGCTTTAAGATTATTGGGCGGTTATGCCTGCCTCGA-
-GAGAGTGTA-----CAGGGCAGCAAGAGTAATGATTCCCTCGTTTTTACT---ACTAAT
ACCGCGCTTGGTAACATATTACACTCGATTAAGTAGGGTCTTTGCTTCTAATAGCAATTG
CTATCCTCACCCTTAGGCTCTAAGGATATTACTA--------------------------
-------------------TCTGT--------AAGGTCTACAGGGAGGTGTATATGGCGT
ACTTACTTATTCACGGTGGGGACAGACCATTGTTAACTGTTGGTCTCGGTCTCAACTAGG
AATGCCTCGTACGGGT---TGGTTCACCAAACCACCCGGAATATGTCCCTGCCCTTTGTA
CACACCGCCC-GTCGCTCTTATCGATGAACTCACTTGTGAGGCTGAGGGACTGCGTCT--
----ATT-ATA------------CCCATGTAATCCTAATATCTTACATACATTTCGCTAA
AGGCGATTTTGCTTTAAGGATTTACACGACCTTACGCACAAACTTATTCGACC-------
---------------------------------------------------------
>Globorotalia_truncatulinoides|R036|08
-------------GAACGCGTGG-AGCATGTGGCTTAATTTGACTCAACGCGGGGAATCT
TACCGGGTCCGGACACACTGAGGATTGACAGACGGTTATTGACTTAT-------------
------ACTCGCTTAATGGCTTTAAGCT--------------------------------
--GTTAAACGTT--TAACACCTTTACACAAAGATGCTAGTCCTTTCATGATCGTTTGATA
GGTGGTGCATGGCCGTTCTTAGTTCGTGGAGTGATCTGTCTGCCTAATTGCGTTTCACTA
AG------------GTCCCATTCTTCATACGTATGAATAGCGTCTTAACTATCTTTTACC
GCTACCTAT------------------------------------------------TTG
TAGTAAGCGCT-------------CATACTATTGGGACCGGAATGCAACGAGCGCGACTG
CACCACCTAATTGCCCCTTATC--------------------------------------
-----------------------------TACCATTAATTACTTTAT------------T
AACCGCCCTGTACGGGC----------------ACCGGGGCCTTACCTTTA---------
-----------------------CTGAAACTAGCTGG-ACCGCTGCTT--T------CCT
TTAAGCCAGAGGAAGGTTGCGGCAA------TAACAGGTCT-GTGATGCCCTC-AGATGT
TCCGGGCCGCACACGT-GCTACAA-TGATCAGCAC--AAAGAGTATTACCTATCTTCT--
-TATACCT-AACCCA---ATATGTTAAACTTATTGCGTAAGG---------GTATTGTCT
TAACGAC---TTATCCGCTTTAGCGCTTTAAGATTATTGGACGGTTGTGCCTGCCTCGA-
-AAGAGTGTA-----CAGGGCAGCAAGAGTAATGATTCCCTCGTTTTTACT---ACTAAT
ACCGCGCTTGGTAACATATTACACTCGATTAAGTAGGGTCTTTGCTTCTAATAGCAATTG
CTATCCTCACCCTTAGGCTCTAAGGATATTACTA--------------------------
-------------------TCTCT--------AAGGTCTACAGGGAGGTGTATATGGCGC
ACTTACTTATTCACGGTGGGGACAGACCATTGTTAACTGTTGGTCTCGGTCTCAACTAGG
AATGCCTCGTACGGGT---TGGTTCACCAAACCACCCGGAATATGTCCCTGCCCTTTGTA
CACACCGCCC-GTCGCTCTTATCGATGAACTCTCTTGTGAGGCTGAGGGACTGCGTCT--
----ATT-ATA------------CCCGTGTAATCCTAATATCTCACATACATTTCGCTAA
AGGCGATTTTGCTCTAAGGATTTACACGACCTTACGCACAAACTTATTCGACCAAGTGGG
TTTAAAG--------------------------------------------------
>Globorotalia_truncatulinoides|R036|34
-------------GAACGCGTGG-AGCATGTGGCTTAATTTGACTCAACGCGGGGAATCT
TACCGGGTCCGGACACACTGAGGATTGACAGACGGTTATTGACTTAT-------------
------ACTCGCTTAATGGCTTTAAGCT--------------------------------
--GTTAAACGTT--TAACACCTTTACACAAAGATGCTAGTCCTTTCATGATCGTTTGATA
GGTGGTGCATGGCCGTTCTTAGTTCGTGGAGTGATCTGTCTGCCTAATTGCGTTTCACTA
AG------------GTCCCATTCTTCATACGTATGAATAGCGTCTTAACTATCTTTTACC
GCTACCTAT------------------------------------------------TTG
TAGTAAGCGCT-------------CATACTATTGGGACCGGAATGCAACGAGCGCGACTG
CACCACCTAATTGCCCCTTATC--------------------------------------
-----------------------------TACCATTAATTACTTTATA----------TT
AACCGCCCTGTACGGGC----------------ACCGGGGCCTTACCTTTA---------
-----------------------CTGAAACTAGCTGG-ACCGCTGCTT--T------CCT
TTAAGCCAGAGGAAGGTTGCGGCAA------TAACAGGTCT-GTGATGCCCTC-AGATGT
TCCGGGCCGCACACGT-GCTACAA-TGATCAGCAC--AAAGAGTATTACCTATCTTCT--
-TATACCT-AACCCA---ATATGTTAAACTTATTGCGTAAGG---------GTATTGTCT
TAACGAC---TTATCCGCTTTAGCGCTTTAAGATTATTGGACGGTTGTGCCTGCCTCGA-
-AAGAGTGTA-----CAGGGCAGCAAGAGTAATGATTCCCTCGTTTTTACT---ACTAAT
ACCGCGCTTGGTAACATATTACACTCGATTAAGTAGGGTCTTTGCTTTTAATAGCAATTG
CTATCCTCACCCTTAGGCTCTAAGGATATTACTA--------------------------
-------------------TCTCT--------AAGGTCTACAGGGAGGTGTATATGGCGC
ACTTACTTATTCACGGTGGGGACAGACCATTGTTAACTGTTGGTCTCGGTCTCAACTAGG
AATGCCTCGTACGGGT---TGGTTCACCAAACCACCCGGAATATGTCCCTGCCCTTTGTA
CACACCGCCC-GTCGCTCTTATCGATGAACTCACTTGTGAGGCTGAGGGACTGCGTCT--
----ATT-ATA------------CCCGTGTAATTCTCATATCTCACATACATTTCGCTAA
AGGCGATTTTGCTTTAGGGATTTACACGACCTTACGCACAAACTTATTCGACC-------
---------------------------------------------------------
>Globorotalia_truncatulinoides|R063|19
---------------------GG-AGCATGTGGCTTAATTTGACTCAACGCGGGGAATCT
TACCGGGTCCGGACACACTGAGGATTGACAGACGGTTATTGACTTAT-------------
------ACTCGCTTAATGGCTTTAAGCT--------------------------------
--GTTAAACGTT--TAACACCTTTACACAAAGATGCTAGTCCTTTCATGATCGTTTGATA
GGTGGTGCATGGCCGTTCTTAGTTCGTGGAGTGATCTGTCTGCCTAATTGCGTTTCACTA
AG------------GTCCCATTCTTCATACGTATGAATAGCGTCTTAACTCACTTTTACC
GCTACCTAT------------------------------------------------TTG
TAGTAAGCGCT-------------CATACTATTGGGACCGGAATGCAACGAGCGCGACTG
CACCACCTAATTGCCCCTTATC--------------------------------------
-----------------------------TACCATTAATTACTTTAT------------T
AACCGCCCTGTACGGGC----------------ACCGGGGCCTTACCTTTA---------
-----------------------CTGAAACTAGCTGG-ACCGCTGCTT--T------CCT
TTAAGCCAGAGGAAGGTTGCGGCAA------TAACAGGTCT-GTGATGCCCTC-AGATGT
TCCGGGCCGCACACGT-GCTACAA-TGATCAGCAC--AGAGAGTATTACCTATCTTCT--
-TATACCT-AACCCA---ATATGTTAAACTTATTGCGTAAGG---------ATATTGTCT
TAACGAC---TTATCCGCTTTAGCGCTTTAAGATTATTGGGCGGTTATGCCTGCCTCGA-
-GAGAGTGTA-----CAGGGCAGCAAGAGTAATGATTCCTTCGTTTTTACT---ACTAAT
ACCGCGCTTGGTAACATATTACACTCGATTAAGTAGGGTCTTTGCTTCTAATAGCAATTG
CTATCCTCACCCTTAGGCTCTAAGGATATTACTA--------------------------
-------------------TCTCT--------AAGGTCTACAGGGAGGTGTATATGGCGC
ACTTACTTATTCACGGTGGGGACAGACCATTGTTAACTGTTGGTCTCGGTCTCAACTAGG
AATGCCTCGTACGGGT---TGGTTCACCAAACCACCCGGAATATGTCCCTGCCCTTTGTA
CACACCGCCC-GTCGCTCTTATCGATGAACTCATTTGTGAGGCTGAGGGACTGCGTCT--
----ATT-ATA------------CCCGTGTAATCCTAATATCTCACATACATTTCGCTAA
AAGCGATTTTGCTTTAAGGATTTATACGACC-----------------------------
---------------------------------------------------------
>Globorotalia_truncatulinoides|R066|54
----------------------------TTGACTCAACGCGGGGAATCTTACCGGGTCTG
GACACACTGAGGATTGACAGACGGTTATTGACTTATACTCGCTTAAT-------------
------GGCTTTAAGCTCGCTTTAAGCT--------------------------------
--GTTAAACGTT--TAACACCTTTACACAAAGATGCTAGTCCTTTCATGATCGTTTGATA
GGTGGTGCATGGCCGTTCTTAGTTCGTGGAGTGATCTGTCTGCCTAATTGCGTTTCACTA
AG------------GTCCCATTCTTCATACGTATGAATAGCGTCTTAACTATCTTTTACC
GCTACCTAT------------------------------------------------TTG
TAGTAAGCGCT-------------CATACTATTGGGACCGGAATGCAACGAGCGCGACTG
CACCACCTAATTGCCCCTTATC--------------------------------------
-----------------------------TACCATTAATTACTTTAT------------T
AACCGCCCTGTACGGGC----------------ACCGGGGCCTTACCTTTA---------
-----------------------CTGAAACTAGCTGG-ACCGCTGCTT--T------CCT
TTAAGCCAGAGGAAGGTTGCGGCAA------TAACAGGTCT-GTGATGCCCTC-AGATGT
TCCGGGCCGCACACGT-GCTACAA-TGATCAGCAC--AAAGAGTATTACCTATCTTCT--
-TATACCT-AACCCA---ATATGTTAAACTTATTGCGTAAGG---------GTATTGTCT
TAACGAC---TTATCCGCTTTAGCGCTTTAAGATTATTGGACGGTTATGCCTGCCTCGA-
-GAGAGTGTA-----CAGGGCAGCAAGAGTAATGATTCCCTCGTTTTTACT---ACTAAT
ACCGCGCTTGGTAACATATTACACTCGATTAAGTAGGGTCTTTGCTTCTAATGGCAATTG
CTATCCTCACCCTTAGGCTCTAAGGATATTACTA--------------------------
-------------------TCTGT--------AAGGTCTACAGGGAGGTGTATATGGCGC
ACTTACTTATTCACGGTGGGGACAGACCATTGTTAACTGTTGGTCTCGGTCTCAACTAGG
AATGCCTCGTACGGGT---TGGTTCACCAAACCACCCGGAATATGTCCCTGCCCTTTGTA
CACACCGCCC-GTCGCTCTTATCGATGAACTCACTTGTGAGGCTGAGGGACTGCGTCT--
----ATTTATA------------CCCGTGAAATCCTAATATCTCACATACATTTCGCTAA
AGGCGATTTTGCTTTAAGGATTTACACGACCTTACGCACAAA------------------
---------------------------------------------------------
>Hastigerina_pelagica|P080|03
------------------------------------------------------------
------------------------------------------------------------
------------------------------------------------------------
------------------------------------------------------------
------------------------------------------------------------
------------------------------------------------------------
--------------------------------------------------------GTCT
CTTCAACTCAC---------------TCGCACATTCTCTTGAACGCAACGAGCGTGACCG
CAACCTCTTGTTGTGTATACCAAGTGTGTCGTT---------------------------
---------------GCTTGCAACTCACACTCCAATGCACGTATTT-------------T
GGTCACATTGTCTCGGC-----------CGTCGCGCGCAGCCTCGGCTGTGTCGG-----
--------CGCCAGCAATGTCCAAATAAACTTGAGGG-ACCGCTGTAA--CAA-T-TCTT
TTAAACCAGAGGAAGGTTGCGGCAA------TAACAGGTCT-GTGATGCCCTT-AGATGT
CCCGGGCTGCACACGT-GCTACAA-TGATCAGTACAGTGAGCATCTTTGCAATACCAG--
-CGTTTGGAGGCCTG---GCCAAG--TCACTTGTGAC-----------------------
----------------------TCGGCTTGCAGTCTCTACGTTGCCTTCCCAAGTCTGA-
-CAAGATTTG----GAAATCCATTGGAAGTCCTGAATCAAT--CCCTA---------TTG
AGCATTTTTCT-CTACAGTGGCGCCAGACTTCGTCCCATGTCGGTTCGCCTGACTTGTGC
GGCACTTGGCGTCTA---------------------------------------------
-------------------------------------------------CTATATG---C
AATTGTCAATTCATAGTGGGGACAGACGATTGTTAATTGTTCGTCTCGGTCTCAACTAGG
AATGCCTTGTACGGGTCTTTGGTTCACCAGACCACCCGGAATACGTCCCTGCCCTTTGTA
CACACCGCCC-GTCGCTCTTACCGATGAACTTCTCTGTGAGTTTGAGGGACCGTCAATTG
TGTGGCAACACACGA-------------------------CGCTATGGAAACTTAAACGA
A--CAGTGTGATTTAAAG------------------------------------------
---------------------------------------------------------
>Hastigerina_pelagica|P080|08
-------------------GCGG-AGCATGTGGCTTAATTTGACTCAACGCGGGAAATCT
TACCGGGTCCGGACACACTGAGGATTGACAGACAGTATTCATGCCGA-------------
------------------------------------------------------------
---------CTGAATTTCGACATATTTCAAATGTGCGAGTTCTTTCATGATTGTGTGATA
GGTGGTGCATGGCCGTTCTTAGTTCGTGGAGTGATCTGTCTGCTTAATTGCGTTTCATAT
TT--------------ACGAA-TGTCGCTTACGTGATTGCTGCAGACCTCGTCTCTCTTT
ATTGAGT------------------------------------------GCGACGCGTCT
CTTCAACTCAC---------------TCGCACATTCTCTTGAACGCAACGAGCGTGACCG
CAACCTCTTGTTGTGTATACCAAGTGTGTCGTT---------------------------
----------GCTT-----GCAACTCACACTCCAATGCACGTATTT-------------T
GGTCACATTGTCTCGGC-----------CGTCGCGCGCAGCCTCGGCTGTGTCGG-----
--------CGCCAGCAATGTCCAAATAAACTTGAGGG-ACCGCTGTAA--CAA-T-TCTT
TTAAACCAGAGGAAGGTTGCGGCAA------TAACAGGTCT-GTGATGCCCTT-AGATGT
CCCGGGCTGCACACGT-GCTACAA-TGATCAGTACAGTGAGCATCTTTGCAATACCAG--
-CGTTTGGAGGCCTG---GCCAAG--TCACTTGTGAC-----------------------
----------------------TCGGCTTGCAGTCTCTACGTTGCCTTCCCAAGTCTGA-
-CAAGATTTG----GAAATCCATTGGAAGTCCTGAATCAAT--CCCTA---------TTG
AGCATTTTTCT-CTACAGTGGCGCCAGACTTCGTCCCATGTCGGTTCGCCTGACTTGTGC
GGCACTTGGCGTCTA---------------------------------------------
-------------------------------------------------CTATATG---C
AATTGTCAATTCATAGTGGGGACAGACGATTGTTAATTGTTCGTCTCGGTCTCAACTAGG
AATGCCTTGTACGGGTCTTTGGTTCACCAGACCACCCGGAATACGTCCCTGCCCTTTGTA
CACACCGCCC-GTCGCTCTTACCGATGAACTTCTCTGTGAGTTTGAGGGACCGTCAATTG
TGTGGCAACACACGA-------------------------CGCTATGGAAACTTAAACGA
A--CAGTGTGATTTAAAG------------------------------------------
---------------------------------------------------------
>Hastigerina_pelagica|P080|10
-------------------GTGG-AGCATGTGGCTTAATTTGACTCAACGCGGGAAATCT
TACCGGGTCCGGACACACTGAGGATTGACAGACAGTATTCATGCCGA-------------
------------------------------------------------------------
---------CTGAATTTCGACATATTTCAAATGTGCGAGTTCTTTCATGATTGTGTGATA
GGTGGTGCATGGCCGTTCTTAGTTCGTGGAGTGATCTGTCTGCTTAATTGCGTTTCATAT
TT--------------ACGAA-TGTCGCTTACGTGATTGCTGCAGACCTCG--TCTCTTT
ATTGAGT------------------------------------------GCGACGCGTCT
CTTCAACTCAC---------------TCGCACATTCTCTTGAACGCAACGAGCGTGACCG
CAACCTCTTGTTGTGTATACCAAGTGTGTCGTT---------------------------
----------GCTT-----GCAACTCACACTCCAATGCACGTATTT-------------T
GGTCACATTGTCTCGGC-----------CGTCGCGCGCAGCCTCGGCTGTGTCGG-----
--------CGCCAGCAATGTCCAAATAAACTTGAGGG-ACCGCTGTAA--CAA-T-TCTT
TTAAACCAGAGGAAGGTTGCGGCAA------TAACAGGTCT-GTGATGCCCTT-AGATGT
CCCGGGCTGCACACGT-GCTACAA-TGATCAGTACAGTGAGCATCTTTGCAATACCAG--
-CGTTTGGAGGCCTG---GCCAAG--TCACTTGTGAC-----------------------
----------------------TCGGCTTGCAGTCTCTACGTTGCCTTCCCAAGTCTGA-
-CAAGATTTG----GAAATCCATTGGAAGTCCTGAATCAAT--CCCTA---------TTG
AGCATTTTTCT-CTACAGTGGCGCCAGACTTCGTCCCATGTCGGTTCGCCTGACTTGTGC
GGCACTTGGCGTCTA---------------------------------------------
-------------------------------------------------CTATATG---C
AATTGTCAATTCATAGTGGGGACAGACGATTGTTAATTGTTCGTCTCGGTCTCAACTAGG
AATGCCTTGTACGGGTCTTTGGTTCACCAGACCACCCGGAATACGTCCCTGCCCTTTGTA
CACACCGCCC-GTCGCTCTTACCGATGAACTTCTCTGTGAGTTTGAGGGACCGTCAATTG
TGTGGCAACACACGA-------------------------CGCTATGGAAACTTAAACGA
A--CAGTGTGATTTAAAG------------------------------------------
---------------------------------------------------------
>Hastigerina_pelagica|P080|16
-------------------GTGG-AGCATGTGGCTTAATTTGACTCAACGCGGGAAATCT
TACCGGGTCCGGACACACTGAGGATTGACAGACAGTATTCATGCCGA-------------
------------------------------------------------------------
---------CTGAATTTCGACATATTTCAAATGTGCGAGTTCTTTCATGATTGTGTGATA
GGTGGTGCATGGCCGTTCTTAGTTCGTGGAGTGATCTGTCTGCTTAATTGCGTTTCATAT
TT--------------ACGAA-TGTCGCTTACGTGATTGCTGCAGACCTCG--TCTCTTT
ATTGAGT------------------------------------------GCGACGCGTCT
CTTCAACTCAC---------------TCGCACATTCTCTTGAACGCAACGAGCGTGACCG
CAACCTCTTGTTGTGTATACCAAGTGTGTCGTT---------------------------
---------------GCTTGCAACTCACACTCCAATGCACGTATTT-------------T
GGTCACATTGTCTCGGC-----------CGTCGCGCGCAGCCTCGGCTGTGTCGG-----
--------CGCCAGCAATGTCCAAATAAACTTGAGGG-ACCGCTGTAA--CAA-T-TCTT
TTAAACCAGAGGAAGGTTGCGGCAA------TAACAGGTCT-GTGATGCCCTT-AGATGT
CCCGGGCTGCACACGT-GCTACAA-TGATCAGTACAGTGAGCATCTTTGCAATACCAG--
-CGTTTGGAGGCCTG---GCCAAG--TCACTTGTGAC-----------------------
----------------------TCGGCTTGCAGTCTCTACGTTGCCTTCCCAAGTCTGA-
-CAAGATTTG----GAAATCCATTGGAAGTCCTGAATCAAT--CCCTA---------TTG
AGCATTTTTCT-CTACAGTGGCGCCAGACTTCGTCCCATGTCGGTTCGCCTGACTTGTGC
GGCACTTGGCGTCTA---------------------------------------------
-------------------------------------------------CTATATG---C
AATTGTCAATTCATAGTGGGGACAGACGATTGTTAATTGTTCGTCTCGGTCTCAACTAGG
AATGCCTTGTACGGGTCTTTGGTTCACCAGACCACCCGGAATACGTCCCTGCCCTTTGTA
CACACCGCCC-GTCGCTCTTACCGATGAACTTCTCTGTGAGTTTGAGGGACCGTCAATTG
TGTGGCAACACACGA-------------------------CGCTATGGAAACTTAAACGA
A--CAGTGTGATTTAAAG------------------------------------------
---------------------------------------------------------
>Hastigerina_pelagica|P080|20
-------------------GTGG-AGCATGTGGCTTAATTTGACTCAACGCGGGAAATCT
TACCGGGTCCGGACACACTGAGGATTGACAGACAGTATTCATGCCGA-------------
------------------------------------------------------------
---------CTGAATTTCGACATATTTCAAATGTGCGAGTTCTTTCATGATTGTGTGATA
GGTGGTGCATGGCCGTTCTTAGTTCGTGGAGTGATCTGTCTGCTTAATTGCGTTTCATAT
TT--------------ACGAA-TGTCGCTTACGTGATTGCTGCAGACCTCG--TCTCTTT
ATTGAGT------------------------------------------GCGACGCGTCT
CTTCAACTCAC---------------TCGCACATTCTCTTGAACGCAACGAGCGTGACCG
CAACCTCTTGTTGTGTATACCAAGTGTGTCGTT---------------------------
----------GCTT-----GCAACTCACACTCCAATGCACGTATTT-------------T
GGTCACATTGTCTCGGC-----------CGTCGCGCGCAGCCTCGGCTGTGTCGG-----
--------CGCCAGCAATGTCCAAATAAACTTGAGGG-ACCGCTGTAA--CAA-T-TCTT
TTAAACCAGAGGAAGGTTGCGGCAA------TAACAGGTCT-GTGATGCCCTT-AGATGT
CCCGGGCTGCACACGT-GCTACAA-TGATCAGTACAGTGAGCATCTTTGCAATACCAG--
-CGTTTGGAGGCCTG---GCCAAG--TCACTTGTGAC-----------------------
----------------------TCGGCTTGCAGTCTCTACGTTGCCTTCCCAAGTCTGA-
-CAAGATTTG----GAAATCCATTGGAAGTCCTGAATCAAT--CCCTA---------TTG
AGCATTTTTCT-CTACAGTGGCGCCAGACTTCGTCCCATGTCGGTTCGCCTGACTTGTGC
GGCACTTGGCGTCTA---------------------------------------------
-------------------------------------------------CTATATG---C
AATTGTCAATTCATAGTGGGGACAGACGATTGTTAATTGTTCGTCTCGGTCTCAACTAGG
AATGCCTTGTACGGGTCTTTGGTTCACCAGACCACCCGGAATACGTCCCTGCCCTTTGTA
CACACCGCCC-GTCGCTCTTACCGATGAACTTCTCTGTGAGTTTGAGGGACCGTCAATTG
TGTGGCAACACACGA-------------------------CGCTATGGAAACTTAAACGA
A--CAGTGTGATTTAAAG------------------------------------------
---------------------------------------------------------
>Hastigerina_pelagica|P080|41
-------------------GTGG-AGCATGTGGCTTAATTTGACTCAACGCGGGAAATCT
TACCGGGTCCGGACACACTGAGGATTGACAGACAGTATTCATGCCGA-------------
------------------------------------------------------------
---------CTGAATTTCGACATATTTCAAATGTGCGAGTTCTTTCATGATTGTGTGATA
GGTGGTGCATGGCCGTTCTTAGTTCGTGGAGTGATCTGTCTGCTTAATTGCGTTTCATAT
TT--------------ACGAA-TGTCGCTTACGTGATTGCTGCAGACCTCGTCTCTCTTT
ATTGAGT------------------------------------------GCGACGCGTCT
CTTCAACTCAC---------------TCGCACATTCTCTTGAACGCAACGAGCGTGACCG
CAACCTCTTGTTGTGTATACCAAGTGTGTCGTT---------------------------
----------GCTT-----GCAACTCACACTCCAATGCACGTATTT-------------T
GGTCACATTGTCTCGGC-----------CGTCGCGCGCAGCCTCGGCTGTGTCGG-----
--------CGCCAGCAATGTCCAAATAAACTTGAGGG-ACCGCTGTAA--CAA-T-TCTT
TTAAACCAGAGGAAGGTTGTGGCAA------TAACAGGTCT-GTGATGCCCTT-AGATGT
CCCGGGCTGCACACGT-GCTACAA-TGATCAGTACAGTGAGCATCTTTGCAATACCAG--
-CGTTTGGAGGCCTG---GCCAAG--TCACTTGTGAC-----------------------
----------------------TCGGCTTGCAGTCTCTACGTTGCCTTCCCAAGTCTGA-
-CAAGATTTG----GAAATCCATTGGAAGTCCTGAATCAAT--CCCTA---------TTG
AGCATTTTTCT-CTACAGTGGCGCCAGACTTCGTCCCATGTCGGTTCGCCTGACTTGTGC
GGCACTTGGCGTCTA---------------------------------------------
-------------------------------------------------CTATATG---C
AATTGTCAATTCATAGTGGGGACAGACGATTGTTAATTGTTCGTCTCGGTCTCAACTAGG
AATGCCTTGTACGGGTCTTTGGTTCACCAGACCACCCGGAATACGTCCCTGCCCTTTGTA
CACACCGCCC-GTCGCTCTTACCGATGAACTTCTCTGTGAGTTTGAGGGACCGTCAATTG
TGTGGCAACACACGA-------------------------CGCTATGGAAACTTAAACGA
A--CAGTGTGATTTAAAG------------------------------------------
---------------------------------------------------------
>Hastigerina_pelagica|P100|01
-------------------------------------------------GCGGGAAATCT
TACCGGGTCCGGACACACTGAGGATTGACAGACAGTATTCATGGCGA-------------
------------------------------------------------------------
---------GTC--TCTCGTCATATTTCAAATGTGCGAGTTCTTTCATGATTGTGTGATA
GGTGGTGCATGGCCGTTCTTAGTTCGTGGAGTGATCTGTCTGCTTAATTGCGTTTCATAT
TT--------------ACGAA-TGTCGCTTACGTGATTGCTGCAGACCTCG----TCTCC
TCTGGAG------------------------------------------GCGACGCGTCT
CTTCAACTCAC---------------TCGCACATTCTCTTGAACGCAACGAGCGTGACCG
CAACCTCTTGTTGTGTATACCAAGTGTGGCGCT---------------------------
---------GGCTT----GCCAGCTCGCACTCCAATGCACGTATTT-------------T
GGTCACATTGTCTCG--------------------CGGCGCCTCGGC------GT-----
--------TTGCAGCAATGTCCAAATAAACTTGAGGG-ACCGCTGTAA--CAA-T-TCTT
TTAAACCAGAGGAAGGTTGCGGCAA------TAACAGGTCT-GTGATGCCCTT-AGATGT
CCCGGGCTGCACACGT-GCTACAA-TGATCAGTACAGTGAGCATCTTTGCAATACCAG--
-CGTTTGGAGGCCTG---GCCGCGCGTCACTTGTGGCG----------------------
----------------------CCGGCTTGCAGTCTCTACGTTGCCTTCCCAAGTCTGA-
-CAAGATTTG----GAAATCCATTGGAAGTTCTGATTCGATATCCCTA---------TTG
AGCATTTTTTTACTACAGCGGCGTCTAACTTCGTCCCTCGTCGGTTCGCCTGACTTGTGC
GGCACTTGGCGTCTG---------------------------------------------
-------------------------------------------------CTATATG---C
AATTGTCAATTCATAGTGGGGACAGACGATTGTTAATTGTTCGTCTCGGTCTCAACTAGG
AATGCCTTGTACGGGTCTTTGGTTCACCAGACCACCCGGAATACGTCCCTGCCCTTTGTA
CACACCGCCC-GTCGCTCTTACCGATGAACTTCTCTGTGAGTTTGAGGGACCGTCAATTG
TGTGGCAACACACGA-------------------------CGCTATGGAAACTTAAACGA
A--CAGTGTGATTTAA--------------------------------------------
---------------------------------------------------------
>Hastigerina_pelagica|P100|02
---------------GAACGTGG-AGCATGTGGCTTAATTTGACTCAACGCGGGAAATCT
TACCGGGTCCGGACACACTGAGGATTGACAGACAGTATTCATGGCGA-------------
------------------------------------------------------------
---------GTC--TCTCGTCATATTTCAAATGTGCGAGTTCTTTCATGATTGTGTGATA
GGTGGTGCATGGCCGTTCTTAGTTCGTGGAGTGATCTGTCTGCTTAATTGCGTTTCATAT
TT--------------ACGAA-TGTCGCTTACGTGATTGCTGCAGACCTCG----TCTCC
TCTGGAG------------------------------------------GCGACGCGTCT
CTTCAACTCAC---------------TCGCACATTCTCTTGAACGCAACGAGCGTGACCG
CAACCTCTTGTTGTGTATACCAAGTGTGGCGCT---------------------------
---------GGCTT----GCCAGCTCGCACTCCAATGCACGTATTT-------------T
GGTCACATTGTCTCG--------------------CGGCGCCTCGGC------GT-----
--------TTGCAGCAATGTCCAAATAAACTTGAGGG-ACCGCTGTAA--CAA-T-TCTT
TTAAACCAGAGGAAGGTTGCGGCAA------TAACAGGTCT-GTGATGCCCTT-AGATGT
CCCGGGCTGCACACGT-GCTACAA-TGATCAGTACAGTGAGCATCTTTGCAATACCAG--
-CGTTTGGAGGCCTG---GCCGCGCGTCACTTGTGGTG----------------------
----------------------CCGGCTTGCAGTCTCTACGTTGCCTTCCCAAGTCTGA-
-CAAGATTTG----GAAATCCATTGGAAGTTCTGATTCGATATCCCTA---------TTG
AGCATTTTTTTACTACAGCGGCGTCTAACTTCGTCCCTCGTCGGTTCGCCTGACTTGTGC
GGCACTTGGCGTCTG---------------------------------------------
-------------------------------------------------CTATATG---C
AATTGTCAATTCATAGTGGGGACAGACGATTGTTAATTGTTCGTCTCGGTCTCAACTAGG
AATGCCTTGTACGGGTCTTTGGTTCACCAGACCACCCGGAATACGTCCCTGCCCTTTGTA
CACACCGCCC-GTCGCTCTTACCGATGAACTTCTCTGTGAGTTTGAGGGACCGTCAATTG
TGTGGCAACACACGA-------------------------CGCTATGGAAACTTAAACGA
A--CAGTGTGATTTAAAG------------------------------------------
---------------------------------------------------------
>Hastigerina_pelagica|P100|03
---------------GAACGCGG-AGCATGTGGCTTAATTTGACTCAACGCGGGAAATCT
TACCGGGTCCGGACACACTGAGGATTGACAGACAGTATTCATGGCGA-------------
------------------------------------------------------------
---------GTC--TCTCGTCATATTTCAAATGTGCGAGTTCTTTCATGATTGTGTGATA
GGTGGTGCATGGCCGTTCTTAGTTCGTGGAGTGATCTGTCTGCTTAATTGCGTTTCATAT
TT--------------ACGAA-TGTCGCTTACGTGATTGCTGCAGACCTCG----TCTCC
TCTGGAG------------------------------------------GCGACGCGTCT
CTTCAACTCAC---------------TCGCACATTCTCTTGAACGCAACGAGCGTGACCG
CAACCTCTTGTTGTGTATACCAAGTGTGGCGCT---------------------------
---------GGCTT----GCCAGCTCGCACTCCAATGCACGTATTT-------------T
GGTCACATTGTCTCG--------------------CGGCGCCTCGGC------GT-----
--------TTGCAGCAATGTCCAAATAAACTTGAGGG-ACCGCTGTAA--CAA-T-TCTT
TTAAACCAGAGGAAGGTTGCGGCAA------TAACAGGTCT-GTGATGCCCTT-AGATGT
CCCGGGCTGCACACGT-GCTACAA-TGATCAGTACAGTGAGCATCTTTGCAATACCAG--
-CGTTTGGAGGCCTG---GCCGCGCGTCACTTGTGGCG----------------------
----------------------CCGGCTTGCAGTCTCTACGTTGCCTTCCCAAGTCTGA-
-CAAGATTTG----GAAATCCATTGGAAGTTCTGATTCGATATCCCTA---------TTG
AGCATTTTTTTACTACAGCGGCGTCTAACTTCGTCCCTCGTCGGTTCGCCTGACTTGTGC
GGCACTTGGCGTCTG---------------------------------------------
-------------------------------------------------CTATATG---C
AATTGTCAATTCATAGTGGGGACAGACGATTGTTAATTGTTCGTCTCGGTCTCAACTAGG
AATGCCTTGTACGGGTCTTTGGTTCACCAGACCACCCGGAATACGTCCCTGCCCTTTGTA
CACACCGCCC-GTCGCTCTTACCGATGAACTTCTCTGTGAGTTTGAGGGACCGTCAATTG
TGTGGCAACACACGA-------------------------CGCTATGGAAACTTAAACGA
A--CAGTGTGATTTAAAG------------------------------------------
---------------------------------------------------------
>Hastigerina_pelagica|P100|05
---------------GAACGTGG-AGCATGTGGCTTAATTTGACTCAACGCGGGAAATCT
TACCGGGTCCGGACACACTGAGGATTGACAGACAGTATTCATGGCGA-------------
------------------------------------------------------------
---------GTC--TCTCGTCATATTTCAAATGTGCGAGTTCTTTCATGATTGTGTGATA
GGTGGTGCATGGCCGTTCTTAGTTCGTGGAGTGATCTGTCTGCTTAATTGCGTTTCATAT
TT--------------ACGAA-TGTCGCTTACGTGATTGCTGCAGACCTCG----TCTCC
TCTGGAG------------------------------------------GCGACGCGTCT
CTTCAACTCAC---------------TCGCACATTCTCTTGAACGCAACGAGCGTGACCG
CAACCTCTTGTTGTGTATACCAAGTGTGGCGCT---------------------------
---------GGCTT----GCCAGCTCGCACTCCAATGCACGTATTT-------------T
GGTCACATTGTCTCG--------------------CGGCGCCTCGGC------GT-----
--------TTGCAGCAATGTCCAAATAAACTTGAGGG-ACCGCTGTAA--CAA-T-TCTT
TTAAACCAGAGGAAGGTTGCGGCAA------TAACAGGTCT-GTGATGCCCTT-AGATGT
CCCGGGCTGCACACGT-GCTACAA-TGATCAGTACAGTGAGCATCTTTGCAATACCAG--
-CGTTTGGAGGCCTG---GCCGCGCGTCACTTGTGGCG----------------------
----------------------CCGGCTTGCAGTCTCTACGTTGCCTTCCCAAGTCTGA-
-CAAGATTTG----GAAATCCATTGGAAGTTCTGATTCGATATCCCTA---------TTG
AGCATTTTTTTACTACAGCGGCGTCTAACTTCGTCCCTCGTCGGTTCGCCTGACTTGTGC
GGCACTTGGCGTCTG---------------------------------------------
-------------------------------------------------CTATATG---C
AATTGTCAATTCATAGTGGGGACAGACGATTGTTAATTGTTCGTCTCGGTCTCAACTAGG
AATGCCTTGTACGGGTCTTTGGTTCACCAGACCACCCGGAATACGTCCCTGCCCTTTGTA
CACACCGCCC-GTCGCTCTTACCGATGAACTTCTCTGTGAGTTTGAGGGACCGTCAATTG
TGTGGCAACACACGA-------------------------CGCTATGGAAACTTAAACGA
A--CAGTGTGATTTAAAG------------------------------------------
---------------------------------------------------------
>Hastigerina_pelagica|P100|07
---------------GAACGCGG-AGCATGTGGCTTAATTTGACTCAACGCGGGAAATCT
TACCGGGTCCGGACACACTGAGGATTGACAGACAGTATTCATGGCGA-------------
------------------------------------------------------------
---------GTC--TCTCGTCATATTTCAAATGTGCGAGTTCTTTCATGATTGTGTGATA
GGTGGTGCATGGCCGTTCTTAGTTCGTGGAGTGATCTGTCTGCTTAATTGCGTTTCATAT
TT--------------ACGAA-TGTCGCTTACGTGATTGCTGCAGACCTCG----TCTCC
TCTGGAG------------------------------------------GCGACGCGTCT
CTTCAACTCAC---------------TCGCACATTCTCTTGAACGCAACGAGCGTGACCG
CAACCTCTTGTTGTGTATACCAAGTGTGGCGCT---------------------------
---------GGCTT----GCCAGCTCGCACTCCAATGCACGTATTT-------------T
GGTCACATTGTCTCG--------------------CGGCGCCTCGGC------GT-----
--------TTGCAGCAATGTCCAAATAAACTTGAGGG-ACCGCTGTAA--CAA-T-TCTT
TTAAACCAGAGGAAGGTTGCGGCAA------TAACAGGTCT-GTGATGCCCTT-AGATGT
CCCGGGCTGCACACGT-GCTACAA-TGATCAGTACAGTGAGCATCTTTGCAATACCAG--
-CGTTTGGAGGCCTG---GCCGCGCGTCACTTGTGGCG----------------------
----------------------CCGGCTTGCAGTCTCTACGTTGCCTTCCCAAGTCTGA-
-CAAGATTTG----GAAATCCATTGGAAGTTCTGATTCGATATCCCTA---------TTG
AGCATTTTTTTACTACAGCGGCGTCTAACTTCGTCCCTCGTCGGTTCGCCTGACTTGTGC
GGCACTTGGCGTCTG---------------------------------------------
-------------------------------------------------CTATATG---C
AATTGTCAATTCATAGTGGGGACAGACGATTGTTAATTGTTCGTCTCGGTCTCAACTAGG
AATGCCTTGTACGGGTCTTTGGTTCACCAGACCACCCGGAATACGTCCCTGCCCTTTGTA
CACACCGCCC-GTCGCTCTTACCGATGAACTTCTCTGTGAGTTTGAGGGACCGTCAATTG
TGTGGCAACACACGA-------------------------CGCTATGGAAACTTAAACGA
A--CAGTGTGATTTAAAG------------------------------------------
---------------------------------------------------------
>Hastigerina_pelagica|P100|08
---------------GAACGCGG-AGCATGTGGCTTAATTTGACTCAACGCGGGAAATCT
TACCGGGTCCGGACACACTGAGGATTGACAGACAGTATTCATGGCGA-------------
------------------------------------------------------------
---------GTC--TCTCGTCATATTTCAAATGTGCGAGTTCTTTCATGATTGTGTGATA
GGTGGTGCATGGCCGTTCTTAGTTCGTGGAGTGATCTGTCTGCTTAATTGCGTTTCATAT
TT--------------ACGAA-TGTCGCTTACGTGATTGCTGCAGACCTCG----TCTCC
TCTGGAG------------------------------------------GCGACGCGTCT
CTTCAACTCAC---------------TCGCACATTCTCTTGAACGCAACGAGCGTGACCG
CAACCTCTTGTTGTGTATACCAAGTGTGGCGCT---------------------------
---------GGCTC----GCCAGCTCGCACTCCAATGCACGTATTT-------------T
GGTCACATTGTCTCG--------------------CGGCGCCTCGGC------GT-----
--------TTGCAGCAATGTCCAAATAAACTTGAGGG-ACCGCTGTAA--CAA-T-TCTT
TTAAACCAGAGGAAGGTTGCGGCAA------TAACAGGTCT-GTGATGCCCTT-AGATGT
CCCGGGCTGCACACGT-GCTACAA-TGATCAGTACAGTGAGCATCTTTGCAATACCAG--
-CGTTTGGAGGCCTG---GCCGCGCGTCACTTGTGGCG----------------------
----------------------CCGGCTTGCAGTCTCTACGTTGCCTTCCCAAGTCTGA-
-CAAGATTTG----GAAATCCATTGGAAGTTCTGATTCGATATCCCTA---------TTG
AGCATTTTTTTACTACAGCGGCGTCTAACTTCGTCCCTCGTCGGTTCGCCTGACTTGTGC
GGCACTTGGCGTCTG---------------------------------------------
-------------------------------------------------CTATATG---C
AATTGTCAATTCATAGTGGGGACAGACGATTGTTAATTGTTCGTCTCGGTCTCAACTAGG
AATGCCTTGTACGGGTCTTTGGTTCACCAGACCACCCGGAATACGTCCCTGCCCTTTGTA
CACACCGCCC-GTCGCTCTTACCGATGAACTTCTCTGTGAGTTTGAGGGACCGTCAATTG
TGTGGCAACACACGA-------------------------CGCTATGGAAACTTAAACGA
A--CAGTGTGATTTAAAG------------------------------------------
---------------------------------------------------------
>Hastigerina_pelagica|P100|09
---------------GAACGTGG-AGCATGTGGCTTAATTTGACTCAACGCGGGAAATCT
TACCGGGTCCGGACACACTGAGGATTGACAGACAGTATTCATGGCGA-------------
------------------------------------------------------------
---------GTC--TCTCGTCATATTTCAAATGTGCGAGTTCTTTCATGATTGTGTGATA
GGTGGTGCATGGCCGTTCTTAGTTCGTGGAGTGATCTGTCTGCTTAATTGCGTTTCATAT
TT--------------ACGAA-TGTCGCTTACGTGATTGCTGCAGACCTCG----TCTCC
TCTGGAG------------------------------------------GCGACGCGTCT
CTTCAACTCAC---------------TCGCACATTCTCTTGAACGCAACGAGCGTGACCG
CAACCTCTTGTTGTGTATACCAAGTGTGGCGCT---------------------------
---------GGCTT----GCCAGCTCGCACTCCAATGCACGTATTT-------------T
GGTCACATTGTCTCG--------------------CGGCGCCTCGGC------GT-----
--------TTGCAGCAATGTCCAAATAAACTTGAGGG-ACCGCTGTAA--CAA-T-TCTT
TTAAACCAGAGGAAGGTTGCGGCAA------TAACAGGTCT-GTGATGCCCTT-AGATGT
CCCGGGCAGCACACGT-GCTACAA-TGATCAGTACAGTGAGCATCTTTGCAATACCAG--
-CGTTTGGAGGCCTG---GCCGCGCGTCACTTGTGGCG----------------------
----------------------CCGGCTTGCAGTCTCTACGTTGCCTTCCCAAGTCTGA-
-CAAGATTTG----GAAATCCATTGGAAGTTCTGATTCGATATCCCTA---------TTG
AGCATTTTTTTACTACAGCGGCGTCTAACTTCGTCCCTCGTCGGTTCGCCTGACTTGTGC
GGCACTTGGCGTCTG---------------------------------------------
-------------------------------------------------CTATATG---C
AATTGTCAATTCATAGTGGGGACAGACGATTGTTAATTGTTCGTCTCGGTCTCAACTAGG
AATGCCTTGTACGGGTCTTTGGTTCACCAGACCACCCGGAATACGTCCCTGCCCTTTGTA
CACACCGCCC-GTCGCTCTTACCGATGAACTTCTCTGTGAGTTTGAGGGACCGTCAATTG
TGTGGCAACACACGA-------------------------CGCTATGGAAACTTAAACGA
A--CAGTGTGATTTAAAG------------------------------------------
---------------------------------------------------------
>Hastigerina_pelagica|P100|10
---------------GAACGCGG-AGCATGTGGCTTAATTTGACTCAACGCGGGAAATCT
TACCGGGTCCGGACACACTGAGGATTGACAGACAGTATTCATGGCGA-------------
------------------------------------------------------------
---------GTC--TCTCGTCATATTTCAAATGTGCGAGTTCTTTCATGATTGTGTGATA
GGTGGTGCATGGCCGTTCTTAGTTCGTGGAGTGATCTGTCTGCTTAATTGCGTTTCATAT
TT--------------ACGAA-TGTCGCTTACGTGATTGCTGCAGACCTCG----TCTCC
TCTGGAG------------------------------------------GCGACGCGTCT
CTTCAACTCAC---------------TCGCACATTCTCTTGAACGCAACGAGCGTGACCG
CAACCTCTTGTTGTGTATACCAAGTGTGGCGCT---------------------------
---------GGCTC----GCCAGCTCGCACTCCAATGCACGTATTT-------------T
GGTCACATTGTCTCG--------------------CGGCGCCTCGGC------GT-----
--------TTGCAGCAATGTCCAAATAAACTTGAGGG-ACCGCTGTAA--CAA-T-TCTT
TTAAACCAGAGGAAGGTTGCGGCAA------TAACAGGTCT-GTGATGCCCTT-AGATGT
CCCGGGCTGCACACGT-GCTACAA-TGATCAGTACAGTGAGCATCTTTGCAATACCAG--
-CGTTTGGAGGCCTG---GCCGCGCGTCACTTGTGGCG----------------------
----------------------CCGGCTTGCAGTCTCTACGTTGCCTTCCCAAGTCTGA-
-CAAGATTTG----GAAATCCATTGGAAGTTCTGATTCGATATCCCTA---------TTG
AGCATTTTTTTACTACAGCGGCGTCTAACTTCGTCCCTCGTCGGTTCGCCTGACTTGTGC
GGCACTTGGCGTCTG---------------------------------------------
-------------------------------------------------CTATATG---C
AATTGTCAATTCATAGTGGGGACAGACGATTGTTAATTGTTCGTCTCGGTCTCAACTAGG
AATGCCTTGTACGGGTCTTTGGTTCACCAGACCACCCGGAATACGTCCCTGCCCTTTGTA
CACACCGCCC-GTCGCTCTTACCGATGAACTTCTCTGTGAGTTTGAGGGACCGTCAATTG
TGTGGCAACACACGA-------------------------CGCTATGGAAACTTAAACGA
A--CAGTGTGATTTAAAG------------------------------------------
---------------------------------------------------------
>Hastigerina_pelagica|P101|16
-------------------GTGG-AGCATGTGGCTTAATTTGACTCAACGCGGGAAATCT
TACCGGGTCCGGACACACTGAGGATTGACAGAGTGGCTTAGGCCACAGAC----------
------ACAGAATGGGTTTCTTTTAA----------------------------------
---------TACACCCCATTTGCTGTGTCAACGTGCCGGTTCTTTCATGATTGTGTGATA
GGTGGTGCATGGCCGTTCTTAGTTCGTGGAGTGATCTGTCTGCTTAATTGCGTTTCAAAT
ACTTCGAGGATATAAACGCATTCATTGTGAGTTGCTATTTAGCTGGGAATAGCAATTTTC
GCCACGGGC-------------------------------CACCGTGGGGAAACAAGTCA
CTTTGAGCGAT--------------------CCTCAATTTGAAAGCAACGAACGTGACCG
CAGCCCTTTGTTGTGTCTTTGCCAGAGACACGCGTCTTTGTTGGTTAATTCCTCACACAA
CGACGGCATTGTACCTCTGTATGGCCGTGTCTTGTTATTTGTGTCTCTGAATGTGCTGAC
GACTTCCGTCGTGGGCTGTTTAGTTATGCATTTAGCAACGACGTAGCTGTATAAGGGGGT
GTCGAGAGGTTTAAATCACAGAGAATAAACTCAGGGG-ACAGCTGGTT--TA--A-TGCG
TTAAACCAGAGGAAGGATGCGGCAA------TAACAGGTCT-GTGATGCCCTC-AGATGT
TCCGGGCTGCACACGT-GCTACAT-TGATTAGCACATTGTGTATGCCACTGACCCA----
------------------ATACTGGAATTTCTGG--------------------------
-------------------TGTCCACTGGACACAGCACACACAGTACCGCCCG--TCGAC
CATGAGAGAGGTCGAAAATCCATTTGAAGTGTTGATATGAGGTCAAGG------------
--------------CAAATTGCACCACACACAGATGGCTCTTTGTGTACTCCATTATTCA
CTGAGTAAGTGCGAG---------------------------------------------
-------------------------------------TCACAAAGGGGCATTTCTG---C
AATTGTCAATTCACAGTGGGGACAGTCGATTGGTAACAATTCGACTCGGTCCTAACTAGG
AATGCCTCGTACGGGT----GAATCATTATTTCACCCGGAATACGTCCCTGCCCTTTGTA
CACACCGCCC-GTCGCTCTTACCGATGAATTACGCTGTGAGTTTAAGGGACTGGCTGTCA
TTCAATGATAA------------------------------GCTATGGAAACTTAAACAA
A--CAGTGTGCTTTAAAG------------------------------------------
---------------------------------------------------------
>Hastigerina_pelagica|P101|30
-------------------GTGG-AGCATGTGGCTTAATTTGACTCAACGCGGGAAATCT
TACCGGGTCCGGACACACTGAGGATTGACAGAGTGGCTTAGGCCACAGAC----------
------ACAGAATGGGTTTCTTTTAA----------------------------------
---------TACACCCCATTTGCTGTGTCAACGTGCCGGTTCTTTCATGATTGTGTGATA
GGTGGTGCATGGCCGTTCTTAGTTCGTGGAGTGATCTGTCTGCTTAATTGCGTTTCAAAT
ACTTCGAGGATATAAACGCATTCATTGTGAGTTGCTATTTAGCTGGGAATAGCAATTTTC
GCCACGGGC-------------------------------CACCGTGGGGAAACAAGTCA
CTTTGAGCGAT--------------------CCTCAATTTGAAAGCAACGAACGTGACCG
CAGCCCTTTGTTGTGTCTTTGCCAGAGACACGCGTCTTTGTTGGTTAATTCCTCACACA-
CGACGGCAATGT-CCTTTGTATGGCCGTGTCTTGTTATTTGTGTCTCTGAATGTGCTGAC
GACTTCCGTCGTGGGCTGTTTAGTTATGCATTTAGCAACGACGTAGCTGTATAAGGGGGT
GTCGAGAGGTTTAAATCACAGAGAATAAACTCAGGGG-ACAGCTGGTT--TA--A-TGCG
TTAAACCAGAGGAAGGATGCGGCAA------TAACAGGTCT-GTGATGCCCTC-AGATGT
TCCGGGCTGCACACGT-GCTACAT-TGATTAGCACATTGTGTATGCCACTGACCCA----
------------------ATACTGGAATTTCTGG--------------------------
-------------------TGTCCACTGGACACAGCACACACAGTACCGCCCG--TCGAC
CATGAGAGAGGTCGAAAATCCATTTGAAGTGTTGATATGAGGTCAAGG------------
--------------CAAATTGCACCACACACAGATGGCTCTTTGTGTACTCCATTATTCA
CTGAGTAAGTGCGAG---------------------------------------------
-------------------------------------TCACAAAGGGGCATTTCTG---C
AATTGTCAATTCACAGTGGGGACAGTCGATTGGTAACAATTCGACTCGGTCCTAACTAGG
AATGCCTCGTACGGGT----GAATCATTATTTCACCCGGAATACGTCCCTGCCCTTTGTA
CACACCGCCC-GTCGCTCTTACCGATGAATTACGCTGTGAGTTTAAGGGACTGGCTGTCA
TTCAATGATAA------------------------------GCTATGGAAACTTAAACAA
A--CAGTGTGCTTTAAAG------------------------------------------
---------------------------------------------------------
>Hastigerina_pelagica|P101|49
------------------------------------------------------------
----------------------------------------------AGAC----------
------ACAGAATGGGTTTCTTTTAA----------------------------------
---------TACACCCCATTTGCTGTGTCAACGTGCCGGTTCTTTCATGATTGTGTGATA
GGTGGTGCATGGCCGTTCTTAGTTCGTGGAGTGATCTGTCTGCTTAATTGCGTTTCAAAT
ACTTCGAGGATATAAACGCATTCATTGTGAGTTGCTATTTAGCTGGGAATAGCAATTTTC
GCCACGGGC-------------------------------CACCGTGGGGAAACAAGTCA
CTTTGAGCGAT--------------------CCTCAATTTGAAAGCAACGAACGTGACCG
CAGCCCTTTGTTGTGTCTTTGCCAGAGACACGCGTCTTTGTTGGTTAATTCCTCACACA-
CGACGGCAATGT-CCTTTGTATGGCCGTGTCTTGTTATTTGTGTCTCTGAATGTGCTGAC
GACTTCCGTCGTGGGCTGTTTAGTTATGCATTTAGCAACGACGTAGCTGTATAAGGGGGT
GTCGAGAGGTTTAAATCACAGAGAATAAACTCAGGGG-ACAGCTGGTT--TA--A-TGCG
TTAAACCAGAGGAAGGATGCGGCAA------TAACAGGTCT-GTGATGCCCTC-AGATGT
TCCGGGCTGCACACGT-GCTACAT-TGATTAGCACATTGTGTATGCCACTGACCCA----
------------------ATACTGGAATTTCTGG--------------------------
-------------------TGTCCACTGGACACAGCACACACAGTACCGCCCG--TCGAC
CATGAGAGAGGTCGAAAATCCATTTGAAGTGTTGATATGAGGTCAAGG------------
--------------CAAATTGCACCACACACAGATGGCTCTTTGTGTACTCCATTATTCA
CTGAGTAAGTGCGAG---------------------------------------------
-------------------------------------TCACAAAGGGGCATTTCTG---C
AATTGTCAATTCACAGTGGGGACAGTCGATTGGTAACAATTCGACTCGGTCCTAACTAGG
AATGCCTCGTACGGGT----GAATCATTATTTCACCCGGAATACGTCCCTGCCCTTTGTA
CACACCGCCC-GTCGCTCTTACCGATGAATTACGCTGTGAGTTTAAGGGACTGGCTGTCA
TTCAATGATAA------------------------------GCTATGGAAACTTAAACAA
A--CAGTGTGCTTTAAAG------------------------------------------
---------------------------------------------------------
>Hastigerina_pelagica|P101|67
-------------------GTGG-AGCATGTGGCTTAATTTGACTCAACGCGGGAAATCT
TACCGGGTCCGGACACACTGAGGATTGACAGAGTGGCTTAGGCCACAGAC----------
------ACAGAATGGGTTTCTTTTAA----------------------------------
---------TACACCCCATTTGCTGTGTCAACGTGCCGGTTCTTTCATGATTGTGTGATA
GGTGGTGCATGGCCGTTCTTAGTTCGTGGAGTGATCTGTCTGCTTAATTGCGTTTCAAAT
ACTTCGAGGATATAAACGCATTCATTGTGAGTTGCTATTTAGCTGGGAATAGCAATTTTC
GCCACGGGC-------------------------------CACCGTGGGGAAACAAGTCA
CTTTGAGCGAT--------------------CCTCAATTTGAAAGCAACGAACGTGACCG
CAGCCCTTTGTTGTGTCTTTGCCAGAGACACGCGTCTTTGTTGGTTAATTCCTCACACA-
CGACGGCAATGT-CCTTTGTATGGCCGTGTCTTGTTATTTGTGTCTCTGAATGTGCTGAC
GACTTCCGTCGTGGGCTGTTTAGTTATGCATTTAGCAACGACGTAGCTGTATAAGGGGGT
GTCGAGAGGTTTAAATCACAGAGAATAAACTCAGGGG-ACAGCTGGTT--TA--A-TGCG
TTAAACCAGAGGAAGGATGCGGCAA------TAACAGGTCT-GTGATGCCCTC-AGATGT
TCCGGGCTGCACACGT-GCTACAT-TGATTAGCACATTGTGTATGCCACTGACCCA----
------------------ATACTGGAATTTCTGG--------------------------
-------------------TGTCCACTGGACACAGCACACACAGTACCGCCCG--TCGAC
CATGAGAGAGGTCGAAAATCCATTTGAAGTGTTGATATGAGGTCAAGG------------
--------------CAAATTGCACCACACACAGATGGCTCTTTGTGTACTCCATTATTCA
CTGAGTAAGTGCGAG---------------------------------------------
-------------------------------------TCACAAAGGGGCATTTCTG---C
AATTGTCAATTCACAGTGGGGACAGTCGATTGGTAACAATTCGACTCGGTCCTAACTAGG
AATGCCTCGTACGGGT----GAATCATTATTTCACCCGGAATACGTCCCTGCCCTTTGTA
CACACCGCCC-ATCGCTCTTACCGATGAATTACGCTGTGAGTTTAAGGGACTGGCTGTCA
TTCAATGATAA------------------------------GCTATGGAAACTTAAACAA
A--CAGTGTGCTTTAAAG------------------------------------------
---------------------------------------------------------
>Hastigerina_pelagica|P101|72
-------------------GTGG-AGCATGTGGCTTAATTTGACTCAACGCGGGAAATCT
TACCGGGTCCGGACACACTGAGGATTGACAGAGTGGCTTAGGCCACAGAC----------
------ACAGAATGGGTTTCTTTTAA----------------------------------
---------TACACCCCATTTGCTGTGTCAACGTGCCGGTTCTTTCATGATTGTGTGATA
GGTGGTGCATGGCCGTTCTTAGTTCGTGGAGTGATCTGTCTGCTTAATTGCGTTTCAAAT
ACTTCGAGGATATAAACGCATTCATTGTGAGTTGCTATTTAGCTGGGAATAGCAATTTTC
GCCACGGGC-------------------------------CACCGTGGGGAAACAAGTCA
CTTTGAGCGAT--------------------CCTCAATTTGAAAGCAACGAACGTGACCG
CAGCCCTTTGTTGTGTCTTTGCCAGAGACACGCGTCTTTGTTGGTTAATTCCTCACACAA
CGACGGCATTGTACCTCTGTATGGCCGTGTCTTGTTATTTGTGTCTCTGAATGTGCTGAC
GACTTCCGTCGTGGGCTGTTTAGTTATGCATTTAGCAACGACGTAGCTGTATAAGGGGGT
GTCGAGAGGTTTAAATCACAGAGAATAAACTCAGGGG-ACAGCTGGTT--TA--A-TGCG
TTAAACCAGAGGAAGGATGCGGCAA------TAACAGGTCT-GTGATGCCCTC-AGATGT
TCCGGGCTGCACACGT-GCTACAT-TGATTAGCACATTGTGTATGCCACTGACCCA----
------------------ATACTGGAATTTCTGG--------------------------
-------------------TGTCCACTGGACACAGCACACACAGTACCGCCCG--TCGAC
CATGAGAGAGGTCGAAAATCCATTTGAAGTGTTGATATGAGGTCAAGG------------
--------------CAAATTGCACCACACACAGATGGCTCTTTGTGTACTCCATTATTCA
CTGAGTAAGTGCGAG---------------------------------------------
-------------------------------------TCACAAAGGGGCATTTCTG---C
AATTGTCAATTCACAGTGGGGACAGTCGATTGGTAACAATTCGACTCGGTCCTAACTAGG
AATGCCTCGTACGGGT----GAATCATTATTTCACCCGGAATACGTCCCTGCCCTTTGTA
CACACCGCCC-GTCGCTCTTACCGATGAATTACGCTGTGAGTTTAAGGGACTGGCTGTCA
TTCAATGATAA------------------------------GCTATGGAAACTTAAACAA
A--CAGTGTGCTTTAAAG------------------------------------------
---------------------------------------------------------
>Hastigerina_pelagica|R022|01
---------------GAACGTGG-AGCATGTGGCTTAATTTGACTCAACGCGGGAAATCT
TACCGGGTCCGGACACACTGAGGATTGACAGAGTGGCTTAGGCCACAGAC----------
------ACAGAATGGGTTTCTTTTAA----------------------------------
---------TACACCCCATTTGCTGTGTCAACGTGCCGGTTCTTTCATGATTGTGTGATA
GGTGGTGCATGGCCGTTCTTAGTTCGTGGAGTGATCTGTCTGCTTAATTGCGTTTCAAAT
ACTTCGAGGATATAAACGCATTCATTGTGAGTTGCTATTTAGCTGGGAATAGCAATTTTC
GCCACGGGC-------------------------------CACCGTGGGGAAACAAGTCA
CTTTGAGCGAT--------------------CCTCAATTTGAAAGCAACGAACGTGACCG
CAGCCCTTTGTTGTGTCTTTGCCAGAGACACGCGTCTTTGTTGGTTAATTCCTCACACA-
CGACGGCAATGT-CCTTTGTATGGCCGTGTCTTGTTATTTGTGTCTCTGAATGTGCTGAC
GACTTCCGTCGTGGGCTGTTTAGTTATGCATTTAGCAACGACGTAGCTGTATAAGGGGGT
GTCGAGAGGTTTAAATCACAGAGAATAAACTCAGGGG-ACAGCTGGTT--TA--A-TGCG
TTAAACCAGAGGAAGGATGCGGCAA------TAACAGGTCT-GTGATGCCCTC-AGATGT
TCCGGGCTGCACACGT-GCTACAT-TGATTAGCACATTGTGTATGCCACTGACCCA----
------------------ATACTGGAATTTCTGG--------------------------
-------------------TGTCCACTGGACACAGCACACACAGTACCGCCCG--TCGAC
CATGAGAGAGGTCGAAAATCCATTTGAAGTGTTGATATGAGGTCAAGG------------
--------------CAAATTGCACCACACACAGATGGCTCTTTGTGTACTCCATTATTCA
CTGAGTAAGTGCGAG---------------------------------------------
-------------------------------------TCACAAAGGGGCATTTCTG---C
AATTGTCAATTCACAGTGGGGACAGTCGATTGGTAACAATTCGACTCGGTCCTAACTAGG
AATGCCTCGTACGGGT----GAATCATTATTTCACCCGGAATACGTCCCTGCCCTTTGTA
CACACCGCCC-GTCGCTCTTACCGATGAATTACGCTGTGAGTTTAAGGGACTGGCTGTCA
TTCAATGATAA------------------------------GCTATGGAAACTTAAACAA
A--CAGTGTGCTTTAAAG------------------------------------------
---------------------------------------------------------
>Hastigerina_pelagica|R022|05
---------------GAACGTGG-AGCATGTGGCTTAATTTGACTCAACGCGGGAAATCT
TACCGGGTCCGGACACACTGAGGATTGACAGAGTGGCTTAGGCCACAGAC----------
------ACAGAATGGGTTTCTTTTAA----------------------------------
---------TACACCCCATTTGCTGTGTCAACGTGCCGGTTCTTTCATGATTGTGTGATA
GGTGGTGCATGGCCGTTCTTAGTTCGTGGAGTGATCTGTCTGCTTAATTGCGTTTCAAAT
ACTTCGAGGATATAAACGCATTCATTGTGAGTTGCTATTTAGCTGGGAATAGCAATTTTC
GCCACGGGC-------------------------------CACCGTGGGGAAACAAGTCA
CTTTGAGCGAT--------------------CCTCAATTTGAAAGCAACGAACGTGACCG
CAGCCCTTTGTTGTGTCTTTGCCAGAGACACGCGTCTTTGTTGGTTAATTCCTCACACA-
CGACGGCAATGT-CCTTTGTATGGCCGTGTCTTGTTATTTGTGTCTCTGAATGTGCTGAC
GACTTCCGTCGTGGGCTGTTTAGTTATGCATTTAGCAACGACGTAGCTGTATAAGGGGGT
GTCGAGAGGTTTAAATCACAGAGAATAAACTCAGGGG-ACAGCTGGTT--TA--A-TGCG
TTAAACCAGAGGAAGGATGCGGCAA------TAACAGGTCT-GTGATGCCCTC-AGATGT
TCCGGGCTGCACACGT-GCTACAT-TGATTAGCACATTGTGTATGCCACTGACCCA----
------------------ATACTGGAATTTCTGG--------------------------
-------------------TGTCCACTGGACACAGCACACACAGTACCGCCCG--TCGAC
CATGAGAGAGGTCGAAAATCCATTTGAAGTGTTGATATGAGGTCAAGG------------
--------------CAAATTGCACCACACACAGATGGCTCTTTGTGTACTCCATTATTCA
CTGAGTAAGTGCGAG---------------------------------------------
-------------------------------------TCACAAAGGGGCATTTCTG---C
AATTGTCAATTCACAGTGGGGACAGTCGATTGGTAACAATTCGACTCGGTCCTAACTAGG
AATGCCTCGTACGGGT----GAATCATTATTTCACCCGGAATACGTCCCTGCCCTTTGTA
CACACCGCCC-GTCGCTCTTACCGATGAATTACGCTGTGAGTTTAAGGGACTGGCTGTCA
TTCAATGATAA------------------------------GCTATGGAAACTTAAACAA
A--CAGTGTGCTTTAAAG------------------------------------------
---------------------------------------------------------
>Hastigerina_pelagica|R022|18
---------------GAACGTGG-AGCATGTGGCTTAATTTGACTCAACGCGGGAAATCT
TACCGGGTCCGGACACACTGAGGATTGACAGAGTGGCTTAGGCCACAGAC----------
------ACAGAATGGGTTTCTTTTAA----------------------------------
---------TACACCCCATTTGCTGTGTCAACGTGCCGGTTCTTTCATGATTGTGTGATA
GGTGGTGCATGGTCGTTCTTAGTTCGTGGAGTGATCTGTCTGCTTAATTGCGTTTCAAAT
ACTTCGAGGATATAAACGCATTCATTGTGAGTTGCTATTTAGCTGGGAATAGCAATTTTC
GCCACGGGC-------------------------------CACCGTGGGGAAACAAGTCA
CTTTGAGCGAT--------------------CCTCAATTTGAAAGCAACGAACGTGACCG
CAGCCCTTTGTTGTGTCTTTGCCAGAGACACGCGTCTTTGTTGGTTAATTCCTCACACA-
CGACGGCAATGT-CCTTTGTATGGCCGTGTCTTGTTATTTGTGTCTCTGAATGTGCTGAC
GACTTCCGTCGTGGGCTGTTTAGTTATGCATTTAGCAACGACGTAGCTGTATAAGGGGGT
GTCGAGAGGTTTAAATCACAGAGAATAAACTCAGGGG-ACAGCTGGTT--TA--A-TGCG
TTAAACCAGAGGAAGGATGCGGCAA------TAACAGGTCT-GTGATGCCCTC-AGATGT
TCCGGGCTGCACACGT-GCTACAT-TGATTAGCACATTGTGTATGCCACTGACCCA----
------------------ATACTGGAATTTCTGG--------------------------
-------------------TGTCCACTGGACACAGCACACACAGTACCGCCCG--TCGAC
CATGAGAGAGGTCGAAAATCCATTTGAAGTGTTGATATGAGGTCAAGG------------
--------------CAAATTGCACCACACACAGATGGCTCTTTGTGTACTCCATTATTCA
CTGAGTAAGTGCGAG---------------------------------------------
-------------------------------------TCACAAAGGGGCATTTCTG---C
AATTGTCAATTCACAGTGGGGACAGTCGATTGGTAACAATTCGACTCGGTCCTAACTAGG
AATGCCTCGTACGGGT----GAATCATTATTTCACCCGGAATACGTCCCTGCCCTTTGTA
CACACCGCCC-GTCGCTCTTACCGATGAATTACGCTGTGAGTTTAAGGGACTGGCTGTCA
TTCAATGATAA------------------------------GCTATGGAAACTTAAACAA
A--CAGTGTGCTTTAAAG------------------------------------------
---------------------------------------------------------
>Hastigerina_pelagica|R022|30
---------------------------------------------CAACGCGGGAAATCT
TACCGGGTCCGGACACACTGAGGATTGACAGAGTGGCTTAGGCCACAGAC----------
------ACAGAATGGGTTTCTTTTAA----------------------------------
---------TACACCCCATTTGCTGTGTCAACGTGCCGGTTCTTTCATGATTGTGTGATA
GGTGGTGCATGGCCGTTCTTAGTTCGTGGAGTGATCTGTCTGCTTAATTGCGTTTCAAAT
ACTTCGAGGATATAAACGCATTCATTGTGAGTTGCTATTTAGCTGGGAATAGCAATTTTC
GCCACGGGC-------------------------------CACCGTGGGGAAACAAGTCA
CTTTGAGCGAT--------------------CCTCAATTTGAAAGCAACGAACGTGACCG
CAGCCCTTTGTTGTGTCTTTGCCAGAGACACGCGTCTTTGTTGGTTAATTCCTCACACA-
CGACGGCAATGT-CCTTTGTATGGCCGTGTCTTGTTATTTGTGTCTCTGAATGTGCTGAC
GACTTCCGTCGTGGGCTGTTTAGTTATGCATTTAGCAACGACGTAGCTGTATAAGGGGGT
GTCGAGAGGTTTAAATCACAGAGAATAAACTCAGGGG-ACAGCTGGTT--TA--A-TGCG
TTAAACCAGAGGAAGGATGCGGCAA------TAACAGGTCT-GTGATGCCCTC-AGATGT
TCCGGGCTGCACACGT-GCTACAT-TGATTAGCACATTGTGTATGCCACTGACCCA----
------------------ATACTGGAATTTCTGG--------------------------
-------------------TGTCCACTGGACACAGCACACACAGTACCGCCCG--TCGAC
CATGAGAGAGGTCGAAAATCCATTTGAAGTGTTGATATGAGGTCAAGG------------
--------------CAAATTGCACCACACACAGATGGCTCTTTGTGTACTCCATTATTCA
CTGAGTAAGTGCGAG---------------------------------------------
-------------------------------------TCACAAAGGGGCATTTCTG---C
AATTGTCAATTCACAGTGGGGACAGTCGATTGGTAACAATTCGACTCGGTCCTAACTAGG
AATGCCTCGTACGGGT----GAATCATTATTTCACCCGGAATACGTCCCTGCCCTTTGTA
CACACCGCCC-GTCGCTCTTACCGATGAATTACGCTGTGAGTTTAAGGGACTGGCTGTCA
TTCAATGATAA------------------------------GCTATGGAAACTTAAACAA
A--CAGTGTGCTTTAAAG------------------------------------------
---------------------------------------------------------
>Hastigerina_pelagica|R025|06
-----------------------------------------GACTCAACGCGGGAAATCT
TACCGGGTCCGGACACACTGAGGATTGACAGACAGTATTCATGCCGA-------------
------------------------------------------------------------
---------CTGAATTTCGACATATTTCAAATGTGCGAGTTCTTTCATGATTGTGTGATA
GGTGGTGCATGGCCGTTCTTAGTTCGTGGAGTGATCTGTCTGCTTAATTGCGTTTCATAT
TT--------------ACGAA-TGTCGCTTACGTGATTGCTGCAGACCTCG--TCTCTTT
ATTGAGT------------------------------------------GCGACGCGTCT
CTTCAACTCAC---------------TCGCACATTCTCTTGAACGCAACGAGCGTGACCG
CAACCTCTTGTTGTGTATACCAAGTGTGTCGCTT--------------------------
---------GGCTTTACTGCCAGCTCGCACTCCAATGCACGTATTT-------------T
GGTCACATTGTCTCGGC-----------CGTCGCGC--AGCCTCGGCTGTGTCGG-----
--------CGCCAGCAATGTCCAAATAAACTTGAGGG-ACCGCTGTAA--CAA-T-TCTT
TTAAACCAGAGGAAGGTTGCGGCAA------TAACAGGTCT-GTGATGCCCTT-AGATGT
CCCGGGCTGCACACGT-GCTACAA-TGATCAGTACAGTGAGCATCTTTGCAATACCAG--
-CGTTTGGAGGCCTG---GCCAAG--TCACTTGTGAC-----------------------
----------------------TCGGCTTGCAGTCTCTACGTTGCCTTCCCAAGTCTGA-
-CAAGATTTG----GAAATCCATTGGAAGTCCTGAATCAAT--CCCTA---------TTG
AGCATTTTTCT-CTACAGTGGCGCCAGACTTCGTCCCATGTCGGTTCGCCTGACTTGTGC
GGCACTTGGCGTCTA---------------------------------------------
-------------------------------------------------CTATATG---C
AATTGTCAATTCATAGTGGGGACAGACGATTGTTAATTGTTCGTCTCGGTCTCAACTAGG
AATGCCTTGTACGGGTCTTTGGTTCACCAGACCACCCGGAATACGTCCCTGCCCTTTGTA
CACACCGCCC-GTCGCTCTTACCGATGAACTTCTCTGTGAGTTTGAGGGACCGTCAATTG
TGTGGCAACACACGA-------------------------CGCTATGGAAACTTAAACGA
A--CAGTGTGATTTAAAG------------------------------------------
---------------------------------------------------------
>Hastigerina_pelagica|R025|09
---------------GAACGTGG-AGCATGTGGCTTAATTTGACTCAACGCGGGAAATCT
TACCGGGTCCGGACACACTGAGGATTGACAGACAGTATTCATGCCGA-------------
------------------------------------------------------------
---------CTGAATTTCGACATATTTCAAATGTGCGAGTTCTTTCATGATTGTGTGATA
GGTGGTGCATGGCCGTTCTTAGTTCGTGGAGTGATCTGTCTGCTTAATTGCGTTTCATAT
TT--------------ACGAA-TGTCGCTTACGTGATTGCTGCAGACCTCG--TCTCTTT
ATTGAGT------------------------------------------GCGACGCGTCT
CTTCAACTCAC---------------TCGCACATTCTCTTGAACGCAACGAGCGTGACCG
CAACCTCTTGTTGTGTATACCAAGTGTGTCGCTT--------------------------
---------GGCTTTACTGCCAGCTCGCACTCCAATGCACGTATTT-------------T
GGTCACATTGTCTCGGC-------------CGTCGCGCAGCCTCGGCTGTGTCGG-----
--------CGCCAGCAATGTCCAAATAAACTTGAGGG-ACCGCTGTAA--CAA-T-TCTT
TTAAACCAGAGGAAGGTTGCGGCAA------TAACAGGTCT-GTGATGCCCTT-AGATGT
CCCGGGCTGCACACGT-GCTACAA-TGATCAGTACAGTGAGCATCTTTGCAATACCAG--
-CGTTTGGAGGCCTG---GCCAAG--TCACTTGTGAC-----------------------
----------------------TCGGCTTGCAGTCTCTACGTTGCCTTCCCAAGTCTGA-
-CAAGATTTG----GAAATCCATTGGAAGTCCTGAATCAAT--CCCTA---------TTG
AGCATTTTTCT-CTACAGTGGCGCCAGACTTCGTCCCATGTCGGTTCGCCTGACTTGTGC
GGCACTTGGCGTCTA---------------------------------------------
-------------------------------------------------CTATATG---C
AATTGTCAATTCATAGTGGGGACAGACGATTGTTAATTGTTCGTCTCGGTCTCAACTAGG
AATGCCTTGTACGGGTCTTTGGTTCACCAGACCACCCGGAATACGTCCCTGCCCTTTGTA
CACACCGCCC-GTCGCTCTTACCGATGAACTTCTCTGTGAGTTTGAGGGACCGTCAATTG
TGTGGCAACACACGA-------------------------CGCTATGGAAACTTAAACGA
A--CAGTGTGATTTAAAG------------------------------------------
---------------------------------------------------------
>Hastigerina_pelagica|R025|15
---------------GAACGTGG-AGCATGTGGCTTAATTTGACTCAACGCGGGAAATCT
TACCGGGTCCGGACACACTGAGGATTGACAGACAGTATTCATGCCGA-------------
------------------------------------------------------------
---------CTGAATTTCGACATATTTCAAATGTGCGAGTTCTTTCATGATTGTGTGATA
GGTGGTGCATGGCCGTTCTTAGTTCGTGGAGTGATCTGTCTGCTTAATTGCGTTTCATAT
TT--------------ACGAA-TGTCGCTTACGTGATTGCTGCAGACCTCG--TCTCTTT
ATTGAGT------------------------------------------GCGACGCGTCT
CTTCAACTCAC---------------TCGCACATTCTCTTGAACGCAACGAGCGTGACCG
CAACCTCTTGTTGTGTATACCAAGTGTGTCGCTT--------------------------
---------GGCTTTACTGCCAGCTCGCACTCCAATGCACGTATTT-------------T
GGTCACATTGTCTCGGC-----------CGTCGCGC--AGCCTCGGCTGTGTCGG-----
--------CGCCAGCAATGTCCAAATAAACTTGAGGG-ACCGCTGTAA--CAA-T-TCTT
TTAAACCAGAGGAAGGTTGCGGCAA------TAACAGGTCT-GTGATGCCCTT-AGATGT
CCCGGGCTGCACACGT-GCTACAA-TGATCAGTACAGTGAGCATCTTTGCAATACCAG--
-CGTTTGGAGGCCTG---GCCAAG--TCACTTGTGAC-----------------------
----------------------TCGGCTTGCAGTCTCTACGTTGCCTTCCCAAGTCTGA-
-CAAGATTTG----GAAATCCATTGGAAGTCCTGAATCAAT--CCCTA---------TTG
AGCATTTTTCT-CTACAGTGGCGCCAGACTTCGTCCCATGTCGGTTCGCCTGACTTGTGC
GGCACTTGGCGTCTA---------------------------------------------
-------------------------------------------------CTATATG---C
AATTGTCAATTCATAGTGGGGACAGACGATTGTTAATTGTTCGTCTCGGTCTCAACTAGG
AATGCCTTGTACGGGTCTTTGGTTCACCAGACCACCCGGAATACGTCCCTGCCCTTTGTA
CACACCGCCC-GTCGCTCTTACCGATGAACTTCTCTGTGAGTTTGAGGGACCGTCAATTG
TGTGGCAACACACGA-------------------------CGCTATGGAAACTTAAACGA
A--CAGTGTGATTTAAAG------------------------------------------
---------------------------------------------------------
>Neogloboquadrina_incompta|P106|09
-------------------GTGG-AGCATGTGGCTTAATTTGACTCAACGCGGGAAATCT
TACCAGGTCCGGACACACTGAGGATTGACAGGAAGTATCGTCTTTTGAAT----------
------TCTTTAAGGACATGTCGTTTTTA------------------------------A
TGACATCTTTTAGATGGATGATTCGTGTAAATATGCTAGTTCTTTCATGATTATGTGATA
GGTGGTGCATGGCCGTTCTTAGTTCGTGGAGTGATCTGTCTGCTTAATTGCGTTTCACTA
AG------------GCCCCAAAGTT----AGCAAATTATC-AATCGTTACAGA-GTCGAC
CCCTCA-----------------------------CCTTTGA---GTGCGCGTCCTAACT
TGTAGTACATGGTGTAAATGGATTTGTTTTGG-GTACCCAGAAAGCAACGAACGTGACCG
CAACGTCTTGTTGTCTCTCTTT-GACAGTTATG---------------------------
-------------GGTTATCCCAGTCATGTGTTTATACTTTTATGTGT--------AAAT
ACGTACGACACAGAG------------------------------ACTAGA---------
----------------------TACCAAACTAGGCGT-ACCGCTGTAT--CA--T-TTCT
TTAAACCAGAGGAAGGTTGCGGCAA------TAACAGGTCT-GTGATGCCCTT-AGATGT
TCTGGGCTGCACACGT-GCTACAA-TGATCAGCACAGTAAGCATCTCAATTTTTACAA--
-CACCGTCAACACAC---GTAGTGAGCTGCTTGAT-------CTCTCATTCATGCATTCT
GTGCTTCGGTGCAGTGTGCAATGTGAGTTGTCTAATGCGCGCGGTTATGCCTGTACCGA-
-GAGGTGACGTCGGGTAAACATTCTCTAATGCTGACCTATTTTTCTGA--------AATA
TGCACAACTCTAA---TATGACATTCATTCCCGGGAGGACT-AGTTGCCTCTTTGTG---
-TGAGTGTAATGCAAACATGAATAG-----------------------------------
------------------------------CGACTGTCGCTGTTTACTCATATGTG---C
CCCTGTCAATTCGTGGTGGGGACAGACCATTGCTAATTGTTGGTCTCGCTTATAACTAGG
AATGCCTTGTACGGGTCTTTGGTTCAACAAACCACCCGGAATACGTCCCTGCCCTTTGTA
CACACCGCCC-GTCGCTCTTACCGATGAACTCGTTTGTGAGTTTTAAGGACTGGATTAAG
CTATATGCGTA-----------------------------ACCTATGGAAATTCATGCGA
A--TGAACTGGTTTAAAG------------------------------------------
---------------------------------------------------------
>Neogloboquadrina_incompta|P150|05
----------------------------------------------------------CT
TACCAGGTCCGGACACACTGAGGATTGACAGGAAGTATCGTCTTTTGAAT----------
------TCTTTAAGGACATGTCGTTTTTA------------------------------A
TGACATCTTTTAGATGGATGATTCGTGTAAATATGCTAGTTCTTTCATGATTATGTGATA
GGTGGTGCATGGCCGTTCTTAGTTCGTGGAGTGATCTGTCTGCTTAATTGCGTTTCACTA
AG------------GCCCCAAAGTT----AGCAAATTATC-AATCGTTACAGA-GTCGAC
CCCTCA-----------------------------CCTTTGA---GTGCGCGTCCTAACT
TGTAGTACATGGTGTAAATGGATTTGTTTTGG-GTACCCAGAAAGCAACGAACGTGACCG
CAACGTCTTGTTGTCTCTCTTT-GACAGTTATG---------------------------
-------------GGTTATCCCAGTCATGTGTTTATACTTTTATGTGT--------AAAT
ACGTACGACACAGAG------------------------------ACTAGA---------
----------------------TACCAAACTAGGCGT-ACCGCTGTAT--CA--T-TTCT
TTAAACCAGAGGAAGGTTGCGGCAA------TAACAGGTCT-GTGATGCCCTT-AGATGT
TCTGGGCTGCACACGT-GCTACAA-TGATCAGCACAGTAAGCATCTCAATTTTTACAA--
-CACCGTCAACACAC---GTAGTGAGCTGCTTGAT-------CTCTCATTCATGCATTCT
GTGCTTCGGTGCAGTGTGCAATGTGAGTTGTCTAATGCGCGCGGTTATGCCTGTACCGA-
-GAGGTGACGTCGGGTAAACATTCTCTAATGCTGACCTATTTTTCTGA--------AATA
TGCACAACTCTAA---TATGACATTCATTCCCGGGAGGACT-AGTTGCCTCTTTGTG---
-TGAGTGTAATGCAAACATGAATAG-----------------------------------
------------------------------CGACTGTCGCTGTTTACTCATATGTG---C
CCCTGTCAATTCGTGGTGGGGACAGACCATTGCTAATTGTTGGTCTCGCTTATAACTAGG
AATGCCTTGTACGGGTCTTTGGTTCAACAAACCACCCGGAATACGTCCCTGCCCTTTGTA
CACACCGCCC-GTCGCTCTTACCGATGAACTCGTTTGTGAGTTTTAAGGACTGGATTAAG
CTATATGCGTA-----------------------------ACCTATGGAAATTCATGCGA
A--TGAACTGGTTTAAAG------------------------------------------
---------------------------------------------------------
>Neogloboquadrina_incompta|P150|07
-------------------GTGG-AGCATGTGGCTTAATTTGACTCAACGCGGGAAATCT
TACCAGGTCCGGACACACTGAGGATTGACAGGAAGTATCGTCTTTTGAAT----------
------TCTTTAAGGACATGTCGTTTTTA------------------------------A
TGACATCTTTTAGATGGATGATTCGTGTAAATATGCTAGTTCTTTCATGATTATGTGATA
GGTGGTGCATGGCCGTTCTTAGTTCGTGGAGTGATCTGTCTGCTTAATTGCGTTTCACTA
AG------------GCCCCAAAGTT----AGCAAATTATC-AATCGTTACAGA-GTCGAC
CCCTCA-----------------------------CCTTTGA---GTGCGCGTCCTAACT
TGTAGTACATGGTGTAAATGGATTTGTTTTGG-GTACCCAGAAAGCAACGAACNNGACCG
CAACGTCTTGTTGTCTCTCTTT-GACAGTTATG---------------------------
-------------GGTTATCCCAGTCATGTGTTTATACTTTTATGTGT--------AAAT
ACGTACGACACAGAG------------------------------ACTAKA---------
----------------------TACCAAACTAGGCGT-ACCGCTGTAT--CA--T-TTCT
TTAAACCAGAGGAAGGTTGCGGCAA------TAACAGGTCT-GTGATGCCCTT-AGATGT
TCTGGGCTGCACACGT-GCTACAA-TGATCAGCACAGTAAGCATCTCAATTTTTACAA--
-CACCGTCAACACAC---GTAGTGAGCTGCTTGAT-------CTCTCAWTCATGCATTCT
GTGCTTCGGTGCAGTGTGCAATGTGAGTTGTCTAATGCGCGCGGTTATGCCTGTACCGA-
-GAGGTGACGTCGGGTAAACATTCTCTAATGCTGACCTATTTTTCTGA--------AATA
TGCACAACTCTAA---TATGACATTCATTCCCGGGAGGACT-AGTTGCCTCTTTGTG---
-TGAGTGTAATGCAAACATGAATAG-----------------------------------
------------------------------CGACTGTCGCTGTTTACTCATATGTG---C
CCCTGTCAATTCGTGGTGGGGACAGACCATTGCTAATTGTTGGTCTCGCTTATAACTAGG
AATGCCTTGTACGGGTCTTTGGTTCAACAAACCACCCGGAATACGTCCCTGCCCTTTGTA
CACACCGCCC-GTCGCTCTTACCGATGAACTCGTTTGTGAGTTTTAAGGACTGGATTAAG
CTATATGCGTA-----------------------------ACCTATGGAAATTCATG---
------------------------------------------------------------
---------------------------------------------------------
>Neogloboquadrina_incompta|P150|08
------------------------------------------------------------
--------------------------------------CGTCTTTTGAAT----------
------TCTTTAAGGACATGTCGTTTTTA------------------------------A
TGACATCTTTTAGATGGATGATTCGTGTAAATATGCTAGTTCTTTCATGATTATGTGATA
GGTGGTGCATGGCCGTTCTTAGTTCGTGGAGTGATCTGTCTGCTTAATTGCGTTTCACTA
AG------------GCCCCAAAGTT----AGCAAATTATC-AATCGTTACAGA-GTCGAC
CCCTCA-----------------------------CCTTTGA---GTGCGCGTCCTAACT
TGTAGTACATGGTGTAAATGGATTTGTTTTGG-GTACCCAGAAAGCAACGAACGTGACCG
CAACGTCTTGTTGTCTCTCTTT-GACAGTTATG---------------------------
-------------GGTTATCCCAGTCATGTGTTTATACTTTTATGTGT--------AAAT
ACGTACGACACAGAG------------------------------ACTAGA---------
----------------------TACCAAACTAGGCGT-ACCGCTGTAT--CA--T-TTCT
TTAAACCAGAGGAAGGTTGCGGCAA------TAACAGGTCT-GTGATGCCCTT-AGATGT
TCTGGGCTGCACACGT-GCTACAA-TGATCAGCACAGTAAGCATCTCAATTTTTACAA--
-CACCGTCAACACAC---GTAGTGAGCTGCTTGAT-------CTCTCATTCATGCATTCT
GTGCTTCGGTGCAGTGTGCAATGTGAGTTGTCTAATGCGCGCGGTTATGCCTGTACCGA-
-GAGGTGACGTCGGGTAAACATTCTCTAATGCTGACCTATTTTTCTGA--------AATA
TGCACAACTCTAA---TATGACATTCATTCCCGGGAGGACT-AGTTGCCTCTTTGTG---
-TGAGTGTAATGCAAACATGAATAG-----------------------------------
------------------------------CGACTGTCGCTGTTTACTCATATGTG---C
CCCTGTCAATTCGTGGTGGGGACAGACCATTGCTAATTGTTGGTCTCGCTTATAACTAGG
AATGCCTTGTACGGGTCTTTGGTTCAACAAACCACCCGGAATACGTCCCTGCCCTTTGTA
CACACCGCCC-GTCGCTCTTACCGATGAACTCGTTTGTGAGTTTTAAGGACTGGATTAAG
CTATATGCGTA-----------------------------ACCTATGGAAATTCATG---
------------------------------------------------------------
---------------------------------------------------------
>Neogloboquadrina_incompta|P150|10
-------------------GTGG-AGCATGTGGCTTAATTTGACTCAACGCGGGAAATCT
TACCAGGTCCGGACACACTGAGGATTGACAGGAAGTATCGTCTTTTGAAT----------
------TCTTTAAGGACATGTCGTTTTTA------------------------------A
TGACATCTTTTAGATGGATGATTCGTGTAAATATGCTAGTTCTTTCATGATTATGTGATA
GGTGGTGCATGGCCGTTCTTAGTTCGTGGAGTGATCTGTCTGCTTAATTGCGTTTCACTA
AG------------GCCCCAAAGTT----AGCAAATTATC-AATCGTTACAGA-GTCGAC
CCCTCA-----------------------------CCTTTGA---GTGCGCGTCCTAACT
TGTAGTACATGGTGTAAATGGATTTGTTTTGG-GTACCCAGAAAGCAACGAACGTGACCG
CAACGTCTTGTTGTCTCTCTTT-GACAGTTATG---------------------------
-------------GGTTATCCCAGTCATGTGTTTATACTTTTATGTGT--------AAAT
ACGTACGACACAGAG------------------------------ACTAGA---------
----------------------TACCAAACTAGGCGT-ACCGCTGTAT--CA--T-TTCT
TTAAACCAGAGGAAGGTTGCGGCAA------TAACAGGTCT-GTGATGCCCTT-AGATGT
TCTGGGCTGCACACGT-GCTACAA-TGATCAGCACAGTAAGCATCTCAATTTTTACAA--
-CACCGTCAACACAC---GTAGTGAGCTGCTTGAT-------CTCTCATTCATGCATTCT
GTGCTTCGGTGCAGTGTGCAATGTGAGTTGTCTAATGCGCGCGGTTATGCCTGTACCGA-
-GAGGTGACGTCGGGTAAACATTCTCTAATGCTGACCTATTTTTCTGA--------AATA
TGCACAACTCTAA---TATGACATTCATTCCCGGGAGGACT-AGTTGCCTCTTTGTG---
-TGAGTGTAATGCAAACATGAATAG-----------------------------------
------------------------------CGACTGTCGCTGTTTACTCATATGTG---C
CCCTGTCAATTCGTGGTGGGGACAGACCATTGCTAATTGTTGGTCTCGCTTATAACTAGG
AATGCCTTGTACGGGTCTTTGGTTCAACAAACCACCCGGAATACGTCCCTGCCCTTTGTA
CACACCGCCC-GTCGCTCTTACCGATGAACTCGTTTGTGAGTTTTAAGGACTGGATTAAG
CTATATGCGTA-----------------------------ACCTATGGAAATTCATGCGA
A--TGAACTGGTTTAAAG------------------------------------------
---------------------------------------------------------
>Neogloboquadrina_incompta|P106|02
--------------------------------------TTTGACTCAACGCGGGAAATCT
TACCAGGTCCGGACACACTGAGGATTGACAGGAAGTATCGTCTTTTGAAT----------
------TCTTTAAGGACATGTCGTTTTTA------------------------------A
TGACATCTTTTAGATGGATGATTCGTGTAAATATGCTAGTTCTTTCATGATTATGTGATA
GGTGGTGCATGGCCGTTCTTAGTTCGTGGAGTGATCTGTCTGCTTAATTGCGTTTCACTA
AG------------GCCCCAAAGTT----AGCAAATTATC-AATCGTTACAGA-GTCGAC
CCCTCA-----------------------------CCTTTGA---GTGCGCGTCCTAACT
TGTAGTACATGGTGTAAATGGATTTGTTTTGG-GTACCCAGAAAGCAACGAACGTGACCG
CAACGTCTTGTTGTCTCTCTTT-GACAGTTATG---------------------------
-------------GGTTATCCCAGTCATGTGTTTATACTTTTATGTGT--------AAAT
ACGTACGACACAGAG------------------------------ACTAGA---------
----------------------TACCAAACTAGGCGT-ACCGCTGTAT--CA--T-TTCT
TTAAACCAGAGGAAGGTTGCGGCAA------TAACAGGTCT-GTGATGCCCTT-AGATGT
TCTGGGCTGCACACGT-GCTACAA-TGATCAGCACAGTAAGCATCTCAATTTTTACAA--
-CACCGTCAACACAC---GTAGTGAGCTGCTTGAT-------CTCTCATTCATGCATTCT
GTGCTTCGGTGCAGTGTGCAATGTGAGTTGTCTAATGCGCGCGGTTATGCCTGTACCGA-
-GAGGTGACGTCGGGTAAACATTCTCTAATGCTGACCTATTTTTCTGA--------AATA
TGCACAACTCTAA---TATGACATTCATTCCCGGGAGGACT-AGTTGCCTCTTTGTG---
-TGAGTGTAATGCAAACATGAATAG-----------------------------------
------------------------------CGACTGTCGCTGTTTAMTCATATGTG---C
CCCTGTCAATTCGTGGTGGGGACAGACCATTGCTAATTGTTGGTCTCGCTTATAACTAGG
AATGCCTTGTACGGGTCTTTGGTTCAACAAACCACCCGGAATACGTCCCTGCCCTTTGTA
CACACCGCCC-GTCGCTCTTACCGATGAACTCGTTTGTGAGTTTTAAGGACTGGATTAAG
CTATATGCGTA-----------------------------ACCTATGGAAATTCATGCGA
A--TGAACTGGTTTAAAG------------------------------------------
---------------------------------------------------------
>indet_spinose|P125|10
------------------------------------------------------------
------------------------------GAACGTGGAGCATGTGGCTT----------
------AATTTGACTCAACGCGGGGAATCTTACCGGGTCCGGACACACTGAGGATTGACA
GACAATTGTCCTTTTGGCTTAAAAGACAAAAGATAACAGATCTTTCATGATTATGTGATG
GGTGGTGCATGGCCGTTCTTAGTTCGTGGAGTGATCTGTCTGCTTAATTGCGTTTCAAAT
ATACTTTT-----TTTACAACGAGTCTACAAAGGAGTGGTTCAGTTACAACAGACAATTA
ATTCTTGTGTTTTGAACGTTTGGAATGTACTCTATTTGGCTCAATTGAACGCAACGGACG
TGATCGCAAGTCCTTGTTGAACTTCAGTATATATTGACTTTCCCCGTAGGAAGGGATTGC
CAATAATTGAATGTTCGCTTTCTATTGG--------------------------------
-------------------TGTGTGATCTCAAAATTGCATGTATTTGTGATGGCG--AGT
GATCTA-------ATCCC------------------------------------------
--------------------TTAGGAAAACTTGGG-CGACCGCTGTAA--TACTT-CTCT
TTAAAACAGAGGCAGGTTGCGGCAA------TAACAGGTCT-GTGATGCCCTC-AGATGT
CCCGGGCCGCACACGT-GCTACAT-TGATTAGCGCAGTGCGCATACTTTCAATATGAT--
-ACATTGGATTGGTGGTGAA-TTGTTGGCCCCGT--------------------------
----------------------------------------CTAATACTGTCCTGTCTGA-
--GAAGGCTG---GGTAATCAATTGTAAGTGCTGGTTCCTACTCCCGT------------
TGAGCATTTTAATAATGGCCTCTCTACATCCCTAGTAAC-----CCTAGTGCGATTGTAG
TTGAGCCTT---------------------------------------------------
----------------------------------------------GCCATTTATG---C
AAGTGTCAATTCTCAGTGGGGACAGACATTTGATAATTCTTTGTCTCGTTCTTAACTAGG
AATGCCTTGTACGGGTC-TTGGTTCAACAGACCACCCGGAATACGTCCCTGCCCTTTGTA
CACACC-GCCCGTCGCTCTTACCGATGACTTTCCCTGTGAGTTTGAAGGACTGGTGGTTG
CATG------------------------------------ACTATTGGAAATTCTGTCAA
ACAGCGAGATTTAAAG--------------------------------------------
---------------------------------------------------------
>indet_spinose|P155|07
------------------------------------------------------------
--------------------------------GTGGAGCATGTGGCTTAA----------
------TTTGACTCAACGCGGGGAATCTTACCGGGTCCGGACATACTGAGGATTGACAGA
CATCACCACGTCTTTTTGTCCTTAAAAAGACAAAAGATAACAGATCTTTCATGATTATGT
GGTGGGTGGTGCATGGCCGTTCTTAGTTCGTGGAGTGATCTGTCTGCTTAATTGCGTTTC
AAATGTAT-----TTTTGATTTATCAAACGAGTCTACGAAG--GACCTATTCATACAAGC
ACTTCATTTATGATTTGTTTGGAATTTGGTTCTTTCGGCTCAATTGAACGCAACGGA-CG
TGATTGCAAGTCCTTGTTGAACTTCTGTATATATCATTTACATTCTTAACTGAGTGTATC
TAAGATAATAGAGTTCGCTTTCTATTGGT-------------------------------
-------------------GACGGGATCTCC-----TCATTTGTG---------G--AGT
GATCTA-------ATCCT------------------------------------------
--------------------CTAGGAAAACTCGGG-CGACCGCTGTAA--TACTTTCTTT
TTAAAACAGAGGAAGATTGCGGCAA------TAACAGGTCT-GTGATGCCCTC-AGATGT
CCCGGGCCGCACACGT-GCTACAT-TGATTAGCGCAGTGCGCATACTTTCAATATGAT--
-ACATTGGTTTTGGTAGTAAGCTATTCATCTGATGGATATGCT-----------------
------------------------------ACTCTCCATACCAATACTATCTAGTCTGA-
--AAAGACTG---GGTAATCTATTGTAAGTGCTGGTTCCTCTTCCCGT------------
TGAGCATTTTAATAATGGTCTCTCTACGTCCCTAGTAT----ATTCTAGTGCGATTGTAG
TTGAGTCT----------------------------------------------------
----------------------------------------------GCCATTTATG---C
AAGTGTCAATTCTCAGTGGGGACAGACATTTGATAATTCTTTGTCTCGTTCTTAACTAGG
AATGCCTTGTACGGGTC-TTGGTTCAACAGACCACCCGGAATACGTCCCTGCCCTTTGTA
CACACC-GCCCGTCGCTCTTACCGATGAATTTCACTGTGAGTTCAATGGACCGATTTTTT
CCCT----------------------------------------TTGGAAATTTGGTCAA
ACAGTGAGATTTAAAG--------------------------------------------
---------------------------------------------------------
>Globigerinita_glutinata|R049|03
-----------------------------GTGGCTTAATTTGACTCAACGCGGGAAATCT
TACCGGGTCCGGACACACTGAGGATTGACAGGTATTATATAGCG----------------
------------------------------------------------------------
-------CGCTTGCGC--GTCTATTGTTAAATATGCTAGTCCTTTCATGATTATGTGATA
GGTGGTGCATGGCCGTTCTTAGTTCGTGGAGTGATCTGTCTGCTTAATTGCGTTTCAGAT
AA-----------GGATCTATATTCTTTACAGA----AGTGTTGCGTTGTGCATTTGACC
CCTCGTTC-------------------------------GCGAGTGCGTGT---CTTTTC
GCGCTCGCACG-----------CTTTTTACATTAGGTCCTGAAAGCAACGAACGTGACCG
CAACCTCTTGTTGCCTCATCTC--------------------------------------
-----------------------CCTACTTT--TTT-AGCACTTCGGT--------GTTG
AATAATTTCATTGAG---------------------------------------------
------------------GCTTTCCAAAACTAGAGGG-ACCGCTGTCA--A-----CTTC
TTAAACCAGAGGAAGGTTGCGGCAA------TAACAGGT---------------------
------------------------------------------------------------
------------------------------------------------------------
------------------------------------------------------------
------------------------------------------------------------
------------------------------------------------------------
------------------------------------------------------------
------------------------------------------------------------
------------------------------------------------------------
------------------------------------------------------------
------------------------------------------------------------
------------------------------------------------------------
------------------------------------------------------------
---------------------------------------------------------
>Globigerinita_glutinata|R049|06
-------------------GTGG-AGCATGTGGCTTAATTTGACTCAACGCGGGAAATCT
TACCGGGTCCGGACACACTGAGGATTGACAGGTATTATATAGCG----------------
------------------------------------------------------------
-------CGCTTGCGC--GTCTATTGTTAAATATGCTAGTCCTTTCATGATTATGTGATA
GGTGGTGCATGGCCGTTCTTAGTTCGTGGAGTGATCTGTCTGCTTAATTGCGTTTCAGAT
AA-----------GGATCTATATTCTTTACAGA----AGTGTTGCGTTGTGCATTTGACC
CCTCGTTC-------------------------------GCGAGTGCGTGT---CTTTTC
GCGCTCGCACG-----------CTTTTTACATTAGGTCCTGAAAGCAACGAACGTGACCG
CAACCTCTTGTTGCCTCATCTC--------------------------------------
-----------------------CCTACTTT--TTT-AGCACTTCGGT--------GTTG
AATAATTTCATTGAG---------------------------------------------
------------------GCTTTCCAAAACTAGAGGG-ACCGCTGTCA--A-----CTTC
TTAAACCAGAGGAAGGTTGCGGCAA------TAACAGGT---------------------
------------------------------------------------------------
------------------------------------------------------------
------------------------------------------------------------
------------------------------------------------------------
------------------------------------------------------------
------------------------------------------------------------
------------------------------------------------------------
------------------------------------------------------------
------------------------------------------------------------
------------------------------------------------------------
------------------------------------------------------------
------------------------------------------------------------
---------------------------------------------------------
>Globigerinita_glutinata|R049|a1
-------------------GTGG-AGCATGTGGCTTAATTTGACTCAACGCGGGAAATCT
TACCGGGTCCGGACACACTGAGGATTGACAGGTATTATATAGCG----------------
------------------------------------------------------------
-------CGCTTGCGC--GTCTATTGTTAAATATGCTAGTCCTTTCATGATTATGTGATA
GGTGGTGCATGGCCGTTCTTAGTTCGTGGAGTGATCTGTCTGCTTAATTGCGTTTCAGAT
AA-----------GGATCTATATTCTTTACAGA----AGTGTTGCGTTGTGCATTTGACC
CCTCGTTC-------------------------------GCGAGTGCGTGT---CTTTTC
GCGCTCGCACG-----------CTTTTTACATTAGGTCCTGAAAGCAACGAACGTGACCG
CAACCTCTTGTTGCCTCATCTC--------------------------------------
-----------------------CCTACTTT--TTT-AGCACTTCGGT--------GTTG
AATAATTTCATTGAG---------------------------------------------
------------------GCTTTCCAAAACTAGAGGG-ACCGCTGTCA--A-----CTTC
TTAAACCAGAGGAAGGTTGCGGCAA------TAACAGGT---------------------
------------------------------------------------------------
------------------------------------------------------------
------------------------------------------------------------
------------------------------------------------------------
------------------------------------------------------------
------------------------------------------------------------
------------------------------------------------------------
------------------------------------------------------------
------------------------------------------------------------
------------------------------------------------------------
------------------------------------------------------------
------------------------------------------------------------
---------------------------------------------------------
>Globigerina_falconensis|R018|02
------------------------------------------------------------
------------------------------------------------------------
------------------------------------------------------------
------------------------------------------------------------
------------------------------------------------------------
------------------------------------------------------------
------------------------------------------------------------
------------------------------------------------------------
-------TTGTTGATTGGCCATCACGTAAGCTCACTT-----------------------
-------------------------GTAATTTATTACAGTGTGGTATT-------ATCTT
AGCCATTCCCTTTTAGTTG---------------TGGAGTGATTAACCACTCTAA-----
----------------------ATTGTAACTCGGGGG-ACCGCTGTGA--TTTTT-CTTC
--AAACCGGAGGAAGGTTGCGGCAA------TAACAGGTCT-GTGATGCCCTC-AGATGT
CCTGGGCTGCACACGT-GCTACAC-TGATCCCGGCAGTTGGCAT-GTGATT-TTCTCC--
-AATGACGAACCTAGTGGACTTGGCGTC---TGTGCGCATTC------------------
-------------------GTGTGCTAATGACTGCCGT-CACTTTAAACACTGGTCGTT-
--AGACTC----GTGCGATCCCTCGGAAAACGTGATTTCTGTTCCCAA------------
------ACAAAGCACT-TTCGTACCCTCGCTCAAACAAACGTGATTCCAAATCCCTTACG
ATTGCTACATCCTTTCTCGTAACGTCTCGCCTAG--------------------------
-------------------CGGAG---------------CTTTCAACTTTTCGTCG---C
AACTCTCAATTCACAGTGGGGACAGTCGTTTGTCAACTTTTCGTCTCGGTCCCAACTAGG
AATGCCTCGTACGAGT---TGGTTCATCAGACCACTCGGAATACGTCCCTGCCCTTTGTA
CACACCGCCC-GTCGCTTTTACCGATGAACTTTTTTGCGAGTATGATGGACTAACTTTGC
GCTCAATTTGAAT--------------------------CTGTTGTGGAAATTCACTCGA
A--CAACGGGATTTAAAG------------------------------------------
---------------------------------------------------------
>Globigerina_falconensis|R018|04
------------------------------------------------------------
------------------------------------------------------------
------------------------------------------------------------
------------------------------------------------------------
------------------------------------------------------------
------------------------------------------------------------
------------------------------------------------------------
------------------------------------------------------------
----------------------CACGTAAGCTCACTT-----------------------
-------------------------GTAATTTATTACAGTGTGGTATT-------ATCTT
AGCCATTCCCTTTTAGTTG---------------TGGAGTGATTAACCACTCTAA-----
----------------------ATTGTAACTCGGGGG-ACCGCTGTGA--TTTTT-CTTC
--AAACCGGAGGAAGGTTGCGGCAA------TAACAGGTCT-GTGATGCCCTC-AGATGT
CCTGGGCTGCACACGT-GCTACAC-TGATCCCGGCAGTTGGCAT-GTGATT-TTCTCC--
-AATGACGAACCTAGTGGACTTGGCGTC---TGTGCGCATTC------------------
-------------------GTGTGCTAATGACTGCCGT-CACTTTAAACACTGGTCGTT-
--AGACTC----GTGCGATCCCTCGGAAAACGTGATTTCTGTTCCCAA------------
------ACAAAGCACT-TTCGTACCCTCGCTCAAACAAACGTGATTCCAAATCCCTTACG
ATTGCTACATCCTTTCTCGTAACGTCTCGCCTAG--------------------------
-------------------CGGAG---------------CTTTCAACTTTTCGTCG---C
AACTCTCAATTCACAGTGGGGACAGTCGTTTGTCAACTTTTCGTCTCGGTCCCAACTAGG
AATGCCTCGTACGAGT---TGGTTCATCAGACCACTCGGAATACGTCCCTGCCCTTTGTA
CACACCGCCC-GTCGCTTTTACCGATGAACTTTTTTGCGAGTATGATGGACTAACTTTGC
GCTCAATTTGAAT--------------------------CTGTTGTGGAAATTCGCTCGA
A--CAACGGGATTTAAAG------------------------------------------
---------------------------------------------------------
>poss_scitula|R021|01
------------------------------------------------------------
------------------------------------------------------------
------------------------------------------------------------
------------------------------------------------------------
------------------------------------------------------------
------------------------------------------------------------
------------------------------------------------------------
------------------------------------------------------------
-------TTGTTGCCTT--TCT--------------------------------------
-----------------------AATTTATTCTAATTCTTTTGTAAT------------T
AGTCTAATAACAGAG------------------------------GCTATT---------
----------------------CTTTAAACTAGACGG-ACCGCTGTTT------C-TCTT
TTAAACCAGAGGAAGGTTGCGGCAA------TAACAGGTCT-GTGATGCCCTT-AGATGT
TCCGGGCTGCACACGT-GCTACAA-TGATCAGTACAGTGAGCATCTCAATTTA----T--
-TACTAACACCGC-T---TTATTAAAGCATTCAGT-------------------------
-------GTGTAGTTGTGTAAGCAGCTGCCTCTGATATGCGCGGTAACACCTGTCTCGA-
-GAGTCGATG---GGTAATCCATTAGAAGTAATGATTCCTCTCTTTTA---------TAT
AGCACACTGATA----TACAGCATCGGTTCCCGAGGTAACCTTGTGTTACTTATGTG---
-CGAGCGTGATGTCAGAGCTTAACGTTTATTATT--------------------------
-------------------CTTTATGTCTAATAGATCTCTGATTTTACTGTATGTG---C
AATTGTTAATTCGTGGTGGGGACAGACCATTGTTAACTATTGGTCTCGGTCTTAACTAGG
AATGCCTCGTACGGGTCTT-GGTTCAACAAACCACCCGGAATACGTCCCTGCCCTTTGTA
CACACCGCCC-GTCGCTCTTACCGATGAACTTCTTTGTGAGTCTAAGGGACTGGGTAATG
ATTCATTCTTTTC--------------TAAAGTTTGAATTACCTATAGAAACTTAGCCGA
A--CAAGGTGGTTTAAAG------------------------------------------
---------------------------------------------------------
>poss_scitula|R021|02
------------------------------------------------------------
------------------------------------------------------------
------------------------------------------------------------
------------------------------------------------------------
------------------------------------------------------------
------------------------------------------------------------
------------------------------------------------------------
------------------------------------------------------------
-------TTGTTGCCTT--TCT--------------------------------------
-----------------------AATTTATTCTAATTCTTTTGTAAT------------T
AGTCTAATAACAGAG------------------------------GCTATT---------
----------------------CTTTAAACTAGACGG-ACCGCTGTTT------C-TCTT
TTAAACCAGAGGAAGGTTGCGGCAA------TAACAGGTCT-GTGATGCCCTT-AGATGT
TCCGGGCTGCACACGT-GCTACAA-TGATCAGTACAGTGAGCATCTCAATTTA----T--
-TACTAACACCGC-T---TTATTAAAGCATTCAGT-------------------------
-------GTGTAGTTGTGTAAGCAGCTGCCTCTGATATGCGCGGTAACACCTGTCTCGA-
-GAGTCGATG---GGTAATCCATTAGAAGTAATGATTCCTCTCTTTTA---------TAT
AGCACACTGATA----TACAGCATCGGTTCCCGAGGTAACCTTGTGTTACTTATGTG---
-CGAGCGTGATGTCAGAGCTTAACGTTTATTATT--------------------------
-------------------CTTTATGTCTAATAGATCTCTGATTTTACTGTATGTG---C
AATTGTTAATTCGTGGTGGGGACAGACCATTGTTAACTATTGGTCTCGGTCTTAACTAGG
AATGCCTCGTACGGGTCTT-GGTTCAACAAACCACCCGGAATACGTCCCTGCCCTTTGTA
CACACCGCCC-GTCGCTCTTACCGATGAACTTCTTTGTGAGTCTAAGGGACTGGGTAATG
ATTCATTCTTTTC--------------TAAAGTTTGAATTACCTATAGAAACTTAGCCGA
A--CAAGGTGGTTTAAAG------------------------------------------
---------------------------------------------------------
>poss_scitula|R034|02
------------------------------------------------------------
------------------------------------------------------------
------------------------------------------------------------
------------------------------------------------------------
------------------------------------------------------------
------------------------------------------------------------
------------------------------------------------------------
---------------------------------------------------------TTG
TTGCCTCTCTCTATGTTATTCA--------------------------------------
-----------------------TTCACACTTGTGTGTTTTGATTAC-------------
----AATCTACAGAG------------------------------GCTAT----------
----------------------TATAAAACTAGACGG-ACCGCTGTTT------C-TTTC
TTAAACCAGAGGAAGGTTGCGGCAA------TAACAGGTCT-GTGATGCCCTT-AGATGT
TCCGGGCTGCACACGT-GCTACAA-TGATCAGTACAGTGAGCATCTCAATTAT----T--
-TATAA--TACAC-C---GTATCTAAGCGCTT----------------------------
--TCTATCTTAAGACTTTTGTTTTAAGGTTTGAAATGTGCGCGGTAACGCCTGTTTCGA-
-GAGTGAATG---GGTAACCCATTAGAAGTACTGATTTCTCTGTTTTTT-----ATACTT
CGCACAACAATA----TACGGCATGCTATCCCGAGGTGACT-AGTTTCACCTTTTTG--T
GCGATTGTCATGTTAGAGGCAGTCGGTTCTTAAT--------------------------
-------------------CGTTCAGGCTA--------CTCTTATACCCGTATGTG---C
AATTGTCAATTCATGGTGGGGACAGACCATTGTTAACTGTTGGTCTCGGTCTTAACTAGG
AATGCCTTGTACGGGTCTT-GGTTCAACAAACCACCCGGAATACGTCCCTGCCCTTTGTA
CACACCGCCC-GTCGCTCTTACCGATGAACTTCTTTGTGAGTCTAAGGGACTGGAAATCT
TAAGGTTTCTA-----------------ATCTATATAGATATCTATGGAAACTTAGCCGA
A--CAAAGTGGTTTAAAG------------------------------------------
---------------------------------------------------------
>poss_scitula|R034|03
------------------------------------------------------------
------------------------------------------------------------
------------------------------------------------------------
------------------------------------------------------------
------------------------------------------------------------
------------------------------------------------------------
------------------------------------------------------------
---------------------------------------------------------TTG
TTGCCTCTCTCTATGTTATTCA--------------------------------------
-----------------------TTCACACTTGTGTGTTTTGATTAC-------------
----AATCTACAGAG------------------------------GCTAT----------
----------------------TATAAAACTAGACGG-ACCGCTGTTT------C-TTTC
TTAAACCAGAGGAAGGTTGCGGCAA------TAACAGGTCT-GTGATGCCCTT-AGATGT
TCCGGGCTGCACACGT-GCTACAA-TGATCAGTACAGTGAGCATCTCAATTAT----T--
-TATAA--TACAC-C---GTATCTAAGCGCTT----------------------------
--TCTATCTTAAGACTTTTGTTTTAAGGTTTGAAATGTGCGCGGTAACGCCTGTTTCGA-
-GAGTGAATG---GGTAACCCATTAGAAGTACTGATTTCTCTGTTTTTT-----ATACTT
CGCACAACAATA----TACGGCATGCTATCCCGAGGTGACT-AGTTTCACCTTTTTG--T
GCGATTGTCATGTTAGAGGCAGTCGGTTCTTAAT--------------------------
-------------------CGTTCAGGCTA--------CTCTTATACCCGTATGTG---C
AATTGTCAATTCATGGTGGGGACAGACCATTGTTAACTGTTGGTCTCGGTCTTAACTAGG
AATGCCTTGTACGGGTCTT-GGTTCAACAAACCACCCGGAATACGTCCCTGCCCTTTGTA
CACACCGCCC-GTCGCTCTTACCGATGAACTTCTTTGTGAGTCTAAGGGACTGGAAA---
------------------------------------------------------------
------------------------------------------------------------
---------------------------------------------------------
>Hastigerina_pelagica|0101|72
-------------------GTGG-AGCATGTGGCTTAATTTGACTCAACGCGGGAAATCT
TACCGGGTCCGGACACACTGAGGATTGACAGAGTGGCTTAGGCCACAGAC----------
------ACAGAATGGGTTTCTTTTAA----------------------------------
---------TACACCCCATTTGCTGTGTCAACGTGCCGGTTCTTTCATGATTGTGTGATA
GGTGGTGCATG-CCGTTCTTAGTTCGTGGAGTGATCTGTCTGCTTAATTGCGTTTCAAAT
ACTTCGAGGATATAAACGCATTCATTGTGAGTTGCTATTTAGCTGGGAATAGCAATTTTC
GCCACGGGC-------------------------------CACCGTGGGGAAACAAGTCA
CTTTGAGCGAT--------------------CCTCAATTTGAAAGCAACGAACGTGACCG
CAGCCCTTTGTTGTGTCTTTGCCAGAGACACGCGTCTTTGTTGGTTAATTCCTCACACAA
CGACGGCATTGTACCTCTGTATGGCCGTGTCTTGTTATTTGTGTCTCTGAATGTGCTGAC
GACTTCCGTCGTGGGCTGTTTAGTTATGCATTTAGCAACGACGTAGCTGTATAAGGGGGT
GTCGAGAGGTTTAAATCACAGAGAATAAACTCAGGGG-ACAGCTGGTT--TA--A-TGCG
TTAAACCAGAGGAAGGATGCGGCAA------TAACAGGTCT-GTGATGCCCTC-AGATGT
TCCGGGCTGCACACGT-GCTACAT-TGATTAGCACATTGTGTATGCCACTGACCCA----
------------------ATACTGGAATTTCTGG--------------------------
-------------------TGTCCACTGGACACAGCACACACAGTACCGCCCG--TCGAC
CATGAGAGAGGTCGAAAATCCATTTGAAGTGTTGATATGAGGTCAAGG------------
--------------CAAATTGCACCACACACAGATGGCTCTTTGTGTACTCCATTATTCA
CTGAGTAAGTGCGAG---------------------------------------------
-------------------------------------TCACAAAGGGGCATTTCTG---C
AATTGTCAATTCACAGTGGGGACAGTCGATTGGTAACAATTCGACTCGGTCCTAACTAGG
AATGCCTCGTACGGGT----GAATCATTATTTCACCCGGAATACGTCCCTGCCCTTTGTA
CACACCGCCC-GTCGCTCTTACCGATGAATTACGCTGTGAGTTTAAGGGACTGGCTGTCA
TTCAATGATAA------------------------------GCTATGGAAACTTAAACAA
A--CAGTGTGCTTTAAAG------------------------------------------
---------------------------------------------------------
>Hastigerina_pelagica|0101|30
-------------------GTGG-AGCATGTGGCTTAATTTGACTCAACGCGGGAAATCT
TACCGGGTCCGGACACACTGAGGATTGACAGAGTGGCTTAGGCCACAGAC----------
------ACAGAATGGGTTTCTTTTAA----------------------------------
---------TACACCCCATTTGCTGTGTCAACGTGCCGGTTCTTTCATGATTGTGTGATA
GGTGGTGCATGGCCGTTCTTAGTTCGTGGAGTGATCTGTCTGCTTAATTGCGTTTCAAAT
ACTTCGAGGATATAAACGCATTCATTGTGAGTTGCTATTTAGCTGGGAATAGCAATTTTC
GCCACGGGC-------------------------------CACCGTGGGGAAACAAGTCA
CTTTGAGCGAT--------------------CCTCAATTTGAAAGCAACGAACGTGACCG
CAGCCCTTTGTTGTGTCTTTGCCAGAGACACGCGTCTTTGTTGGTTAATTCCTCACACA-
CGACGGCAATGT-CCTTTGTATGGCCGTGTCTTGTTATTTGTGTCTCTGAATGTGCTGAC
GACTTCCGTCGTGGGCTGTTTAGTTATGCATTTAGCAACGACGTAGCTGTATAAGGGGGT
GTCGAGAGGTTTAAATCACAGAGAATAAACTCAGGGG-ACAGCTGGTT--TA--A-TGCG
TTAAACCAGAGGAAGGATGCGGCAA------TAACAGGTCT-GTGATGCCCTC-AGATGT
TCCGGGCTGCACACGT-GCTACAT-TGATTAGCACATTGTGTATGCCACTGACCCA----
------------------ATACTGGAATTTCTGG--------------------------
-------------------TGTCCACTGGACACAGCACACACAGTACCGCCCG--TCGAC
CATGAGAGAGGTCGAAAATCCATTTGAAGTGTTGATATGAGGTCAAGG------------
--------------CAAATTGCACCACACACAGATGGCTCTTTGTGTACTCCATTATTCA
CTGAGTAAGTGCGAG---------------------------------------------
-------------------------------------TCACAAAGGGGCATTTCTG---C
AATTGTCAATTCACAGTGGGGACAGTCGATTGGTAACAATTCGACTCGGTCCTAACTAGG
AATGCCTCGTACGGGT----GAATCATTATTTCACCCGGAATACGTCCCTGCCCTTTGTA
CACACCGCCC-GTCGCTCTTACCGATGAATTACGCTGTGAGTTTAAGGGACTGGCTGTCA
TTCAATGATAA------------------------------GCTATGGAAACTTAAACAA
A--CAGTGTGCTTTAAAG------------------------------------------
---------------------------------------------------------
>Hastigerina_pelagica|0101|49
------------------------------------------------------------
------------------------------------------------------------
------------------------------------------------------------
-------------------TTGCTGTGTCAACGTGCCGGTTCTTTCATGATTGTGTGATA
GGTGGTGCATGGCCGTTCTTAGTTCGTGGAGTGATCTGTCTGCTTAATTGCGTTTCAAAT
ACTTCGAGGATATAAACGCATTCATTGTGAGTTGCTATTTAGCTGGGAATAGCAATTTTC
GCCACGGGC-------------------------------CACCGTGGGGAAACAAGTCA
CTTTGAGCGAT--------------------CCTCAATTTGAAAGCAACGAACGTGACCG
CAGCCCTTTGTTGTGTCTTTGCCAGAGACACGCGTCTTTGTTGGTTAATTCCTCACACA-
CGACGGCAATGT-CCTTTGTATGGCCGTGTCTTGTTATTTGTGTCTCTGAATGTGCTGAC
GACTTCCGTCGTGGGCTGTTTAGTTATGCATTTAGCAACGACGTAGCTGTATAAGGGGGT
GTCGAGAGGTTTAAATCACAGAGAATAAACTCAGGGG-ACAGCTGGTT--TA--A-TGCG
TTAAACCAGAGGAAGGATGCGGCAA------TAACAGGTCT-GTGATGCCCTC-AGATGT
TCCGGGCTGCACACGT-GCTACAT-TGATTAGCACATTGTGTATGCCACTGACCCA----
------------------ATACTGGAATTTCTGG--------------------------
-------------------TGTCCACTGGACACAGCACACACAGTACCGCCCG--TCGAC
CATGAGAGAGGTCGAAAATCCATTTGAAGTGTTGATATGAGGTCAAGG------------
--------------CAAATTGCACCACACACAGATGGCTCTTTGTGTACTCCATTATTCA
CTGAGTAAGTGCGAG---------------------------------------------
-------------------------------------TCACAAAGGGGCATTTCTG---C
AATTGTCAATTCACAGTGGGGACAGTCGATTGGTAACAATTCGACTCGGTCCTAACTAGG
AATGCCTCGTACGGGT----GAATCATTATTTCACCCGGAATACGTCCCTGCCCTTTGTA
CACACCGCCC-GTCGCTCTTACCGATGAATTACGCTGTGAGTTTAAGGGACTGGCTGTCA
TTCAATGATAA------------------------------GCTATGGAAACTTAAACAA
A--CAGTGTGCTTTAAAG------------------------------------------
---------------------------------------------------------
>Hastigerina_pelagica|0101|67
-------------------GTGG-AGCATGTGGCTTAATTTGACTCAACGCGGGAAATCT
TACCGGGTCCGGACACACTGAGGATTGACAGAGTGGCTTAGGCCACAGAC----------
------ACAGAATGGGTTTCTTTTAA----------------------------------
---------TACACCCCATTTGCTGTGTCAACGTGCCGGTTCTTTCATGATTGTGTGATA
GGTGGTGCATGGCCGTTCTTAGTTCGTGGAGTGATCTGTCTGCTTAATTGCGTTTCAAAT
ACTTCGAGGATATAAACGCATTCATTGTGAGTTGCTATTTAGCTGGGAATAGCAATTTTC
GCCACGGGC-------------------------------CACCGTGGGGAAACAAGTCA
CTTTGAGCGAT--------------------CCTCAATTTGAAAGCAACGAACGTGACCG
CAGCCCTTTGTTGTGTCTTTGCCAGAGACACGCGTCTTTGTTGGTTAATTCCTCACACA-
CGACGGCAATGT-CCTTTGTATGGCCGTGTCTTGTTATTTGTGTCTCTGAATGTGCTGAC
GACTTCCGTCGTGGGCTGTTTAGTTATGCATTTAGCAACGACGTAGCTGTATAAGGGGGT
GTCGAGAGGTTTAAATCACAGAGAATAAACTCAGGGG-ACAGCTGGTT--TA--A-TGCG
TTAAACCAGAGGAAGGATGCGGCAA------TAACAGGTCT-GTGATGCCCTC-AGATGT
TCCGGGCTGCACACGT-GCTACAT-TGATTAGCACATTGTGTATGCCACTGACCCA----
------------------ATACTGGAATTTCTGG--------------------------
-------------------TGTCCACTGGACACAGCACACACAGTACCGCCCG--TCGAC
CATGAGAGAGGTCGAAAATCCATTTGAAGTGTTGATATGAGGTCAAGG------------
--------------CAAATTGCACCACACACAGATGGCTCTTTGTGTACTCCATTATTCA
CTGAGTAAGTGCGAG---------------------------------------------
-------------------------------------TCACAAAGGGGCATTTCTG---C
AATTGTCAATTCACAGTGGGGACAGTCGATTGGTAACAATTCGACTCGGTCCTAACTAGG
AATGCCTCGTACGGGT----GAATCATTATTTCACCCGGAATACGTCCCTGCCCTTTGTA
CACACCGCCC-ATCGCTCTTACCGATGAATTACGCTGTGAGTTTAAGGGACTGGCTGTCA
TTCAATGATAA------------------------------GCTATGGAAACTTAAACAA
A--CAGTGTGCTTTAAAG------------------------------------------
---------------------------------------------------------
>Hastigerina_pelagica|0100|08
---------------GAACGCGG-AGCATGTGGCTTAATTTGACTCAACGCGGGAAATCT
TACCGGGTCCGGACACACTGAGGATTGACAGACAGTATTCATGGCGA-------------
------------------------------------------------------------
---------GTC--TCTCGTCATATTTCAAATGTGCGAGTTCTTTCATGATTGTGTGATA
GGTGGTGCATGGCCGTTCTTAGTTCGTGGAGTGATCTGTCTGCTTAATTGCGTTTCATAT
TT--------------ACGAA-TGTCGCTTACGTGATTGCTGCAGACCTCG----TCTCC
TCTGGAG------------------------------------------GCGACGCGTCT
CTTCAACTCAC---------------TCGCACATTCTCTTGAACGCAACGAGCGTGACCG
CAACCTCTTGTTGTGTATACCAAGTGTGGCGCT---------------------------
---------GGCTC----GCCAGCTCGCACTCCAATGCACGTATTT-------------T
GGTCACATTGTCTCG--------------------CGGCGCCTCGGC------GT-----
--------TTGCAGCAATGTCCAAATAAACTTGAGGG-ACCGCTGTAA--CAA-T-TCTT
TTAAACCAGAGGAAGGTTGCGGCAA------TAACAGGTCT-GTGATGCCCTT-AGATGT
CCCGGGCTGCACACGT-GCTACAA-TGATCAGTACAGTGAGCATCTTTGCAATACCAG--
-CGTTTGGAGGCCTG---GCCGCGCGTCACTTGTGGCG----------------------
----------------------CCGGCTTGCAGTCTCTACGTTGCCTTCCCAAGTCTGA-
-CAAGATTTG----GAAATCCATTGGAAGTTCTGATTCGATATCCCTA---------TTG
AGCATTTTTTTACTACAGCGGCGTCTAACTTCGTCCCTCGTCGGTTCGCCTGACTTGTGC
GGCACTTGGCGTCTG---------------------------------------------
-------------------------------------------------CTATATG---C
AATTGTCAATTCATAGTGGGGACAGACGATTGTTAATTGTTCGTCTCGGTCTCAACTAGG
AATGCCTTGTACGGGTCTTTGGTTCACCAGACCACCCGGAATACGTCCCTGCCCTTTGTA
CACACCGCCC-GTCGCTCTTACCGATGAACTTCTCTGTGAGTTTGAGGGACCGTCAATTG
TGTGGCAACACACGA-------------------------CGCTATGGAAACTTAAACGA
A--CAGTGTGATTTAAAG------------------------------------------
---------------------------------------------------------
>Hastigerina_pelagica|0100|07
---------------GAACGCGG-AGCATGTGGCTTAATTTGACTCAACGCGGGAAATCT
TACCGGGTCCGGACACACTGAGGATTGACAGACAGTATTCATGGCGA-------------
------------------------------------------------------------
---------GTC--TCTCGTCATATTTCAAATGTGCGAGTTCTTTCATGATTGTGTGATA
GGTGGTGCATGGCCGTTCTTAGTTCGTGGAGTGATCTGTCTGCTTAATTGCGTTTCATAT
TT--------------ACGAA-TGTCGCTTACGTGATTGCTGCAGACCTCG----TCTCC
TCTGGAG------------------------------------------GCGACGCGTCT
CTTCAACTCAC---------------TCGCACATTCTCTTGAACGCAACGAGCGTGACCG
CAACCTCTTGTTGTGTATACCAAGTGTGGCGCT---------------------------
---------GGCTT----GCCAGCTCGCACTCCAATGCACGTATTT-------------T
GGTCACATTGTCTCG--------------------CGGCGCCTCGGC------GT-----
--------TTGCAGCAATGTCCAAATAAACTTGAGGG-ACCGCTGTAA--CAA-T-TCTT
TTAAACCAGAGGAAGGTTGCGGCAA------TAACAGGTCT-GTGATGCCCTT-AGATGT
CCCGGGCTGCACACGT-GCTACAA-TGATCAGTACAGTGAGCATCTTTGCAATACCAG--
-CGTTTGGAGGCCTG---GCCGCGCGTCACTTGTGGCG----------------------
----------------------CCGGCTTGCAGTCTCTACGTTGCCTTCCCAAGTCTGA-
-CAAGATTTG----GAAATCCATTGGAAGTTCTGATTCGATATCCCTA---------TTG
AGCATTTTTTTACTACAGCGGCGTCTAACTTCGTCCCTCGTCGGTTCGCCTGACTTGTGC
GGCACTTGGCGTCTG---------------------------------------------
-------------------------------------------------CTATATG---C
AATTGTCAATTCATAGTGGGGACAGACGATTGTTAATTGTTCGTCTCGGTCTCAACTAGG
AATGCCTTGTACGGGTCTTTGGTTCACCAGACCACCCGGAATACGTCCCTGCCCTTTGTA
CACACCGCCC-GTCGCTCTTACCGATGAACTTCTCTGTGAGTTTGAGGGACCGTCAATTG
TGTGGCAACACACGA-------------------------CGCTATGGAAACTTAAACGA
A--CAGTGTGATTTAAAG------------------------------------------
---------------------------------------------------------
>Hastigerina_pelagica|0100|10
---------------GAACGCGG-AGCATGTGGCTTAATTTGACTCAACGCGGGAAATCT
TACCGGGTCCGGACACACTGAGGATTGACAGACAGTATTCATGGCGA-------------
------------------------------------------------------------
---------GTC--TCTCGTCATATTTCAAATGTGCGAGTTCTTTCATGATTGTGTGATA
GGTGGTGCATGGCCGTTCTTAGTTCGTGGAGTGATCTGTCTGCTTAATTGCGTTTCATAT
TT--------------ACGAA-TGTCGCTTACGTGATTGCTGCAGACCTCG----TCTCC
TCTGGAG------------------------------------------GCGACGCGTCT
CTTCAACTCAC---------------TCGCACATTCTCTTGAACGCAACGAGCGTGACCG
CAACCTCTTGTTGTGTATACCAAGTGTGGCGCT---------------------------
---------GGCTC----GCCAGCTCGCACTCCAATGCACGTATTT-------------T
GGTCACATTGTCTCG--------------------CGGCGCCTCGGC------GT-----
--------TTGCAGCAATGTCCAAATAAACTTGAGGG-ACCGCTGTAA--CAA-T-TCTT
TTAAACCAGAGGAAGGTTGCGGCAA------TAACAGGTCT-GTGATGCCCTT-AGATGT
CCCGGGCTGCACACGT-GCTACAA-TGATCAGTACAGTGAGCATCTTTGCAATACCAG--
-CGTTTGGAGGCCTG---GCCGCGCGTCACTTGTGGCG----------------------
----------------------CCGGCTTGCAGTCTCTACGTTGCCTTCCCAAGTCTGA-
-CAAGATTTG----GAAATCCATTGGAAGTTCTGATTCGATATCCCTA---------TTG
AGCATTTTTTTACTACAGCGGCGTCTAACTTCGTCCCTCGTCGGTTCGCCTGACTTGTGC
GGCACTTGGCGTCTG---------------------------------------------
-------------------------------------------------CTATATG---C
AATTGTCAATTCATAGTGGGGACAGACGATTGTTAATTGTTCGTCTCGGTCTCAACTAGG
AATGCCTTGTACGGGTCTTTGGTTCACCAGACCACCCGGAATACGTCCCTGCCCTTTGTA
CACACCGCCC-GTCGCTCTTACCGATGAACTTCTCTGTGAGTTTGAGGGACCGTCAATTG
TGTGGCAACACACGA-------------------------CGCTATGGAAACTTAAACGA
A--CAGTGTGATTTAAAG------------------------------------------
---------------------------------------------------------
>Hastigerina_pelagica|0100|01
------------------------------------------------------------
----------------ACTGAGGATTGACAGACAGTATTCATGGCGA-------------
------------------------------------------------------------
---------GTC--TCTCGTCATATTTCAAATGTGCGAGTTCTTTCATGATTGTGTGATA
GGTGGTGCATGGCCGTTCTTAGTTCGTGGAGTGATCTGTCTGCTTAATTGCGTTTCATAT
TT--------------ACGAA-TGTCGCTTACGTGATTGCTGCAGACCTCG----TCTCC
TCTGGAG------------------------------------------GCGACGCGTCT
CTTCAACTCAC---------------TCGCACATTCTCTTGAACGCAACGAGCGTGACCG
CAACCTCTTGTTGTGTATACCAAGTGTGGCGCT---------------------------
---------GGCTT----GCCAGCTCGCACTCCAATGCACGTATTT-------------T
GGTCACATTGTCTCG--------------------CGGCGCCTCGGC------GT-----
--------TTGCAGCAATGTCCAAATAAACTTGAGGG-ACCGCTGTAA--CAA-T-TCTT
TTAAACCAGAGGAAGGTTGCGGCAA------TAACAGGTCT-GTGATGCCCTT-AGATGT
CCCGGGCTGCACACGT-GCTACAA-TGATCAGTACAGTGAGCATCTTTGCAATACCAG--
-CGTTTGGAGGCCTG---GCCGCGCGTCACTTGTGGCG----------------------
----------------------CCGGCTTGCAGTCTCTACGTTGCCTTCCCAAGTCTGA-
-CAAGATTTG----GAAATCCATTGGAAGTTCTGATTCGATATCCCTA---------TTG
AGCATTTTTTTACTACAGCGGCGTCTAACTTCGTCCCTCGTCGGTTCGCCTGACTTGTGC
GGCACTTGGCGTCTG---------------------------------------------
-------------------------------------------------CTATATG---C
AATTGTCAATTCATAGTGGGGACAGACGATTGTTAATTGTTCGTCTCGGTCTCAACTAGG
AATGCCTTGTACGGGTCTTTGGTTCACCAGACCACCCGGAATACGTCCCTGCCCTTTGTA
CACACCGCCC-GTCGCTCTTACCGATGAACTTCTCTGTGAGTTTGAGGGACCGTCAATTG
TGTGGCAACACACGA-------------------------CGCTATGGAAACTTAAACGA
A--CAGTGTGATTTAA--------------------------------------------
---------------------------------------------------------
>Hastigerina_pelagica|0100|02
------------------------------------------------------------
----------------ACTGAGGATTGACAGACAGTATTCATGGCGA-------------
------------------------------------------------------------
---------GTC--TCTCGTCATATTTCAAATGTGCGAGTTCTTTCATGATTGTGTGATA
GGTGGTGCATGGCCGTTCTTAGTTCGTGGAGTGATCTGTCTGCTTAATTGCGTTTCATAT
TW--------------ACRAA-YGYCGCTTACGTGATTGCTGCAAACCTCG----TCTCC
TCTGGAG------------------------------------------GCGACGCGTCT
CTTCAACTCAC---------------TCGCACATTCTCTTGAACGCAACGAGCGTGACCG
CAACCTCTTGTTGTGTATACCAAGTGTGGCGCT---------------------------
---------GGCTT----GCCAGCTCGCACTCCAATGCACGTATTT-------------T
GGTCACATTGTCTCG--------------------CGGCGCCTCGGC------GT-----
--------TTGCAGCAATGTCCAAATAAACTTGAGGG-ACCGCTGTAA--CAA-T-TCTT
TTAAACCAGAGGAAGGTTGCGGCAA------TAACAGGTCT-GTGATGCCCTT-AGATGT
CCCGGGCTGCACACGT-GCTACAA-TGATCAGTACAGTGAGCATCTTTGCAATACCAG--
-CGTTTGGAGGCCTG---GCCGCGCGTCACTTGTGGTG----------------------
----------------------CCGGCTTGCAGTCTCTACGTTGCCTTCCCAAGTCTGA-
-CAAGATTTG----GAAATCCATTGGAAGTTCTGATTCGATATCCCTA---------TTG
AGCATTTTTTTACTACAGCGGCGTCTAACTTCGTCCCTCGTCGGTTCGCCTGACTTGTGC
GGCACTTGGCGTCTG---------------------------------------------
-------------------------------------------------CTATATG---C
AATTGTCAATTCATAGTGGGGACAGACGATTGTTAATTGTTCGTCTCGGTCTCAACTAGG
AATGCCTTGTACGGGTCTTTGGTTCACCAGACCACCCGGAATACGTCCCTGCCCTTTGTA
CACACCGCCC-GTCGCTCTTACCGATGAACTTCTCTGTGAGTTTGAGGGACCGTCAATTG
TGTGGCAAC---------------------------------------------------
------------------------------------------------------------
---------------------------------------------------------
>Hastigerina_pelagica|0100|03
------------------------------------------------------------
----------------ACTGAGGATTGACAGACAGTATTCATGGCGA-------------
------------------------------------------------------------
---------GTC--TCTCGTCATATTTCAAATGTGCGAGTTCTTTCATGATTGTGTGATA
GGTGGTGCATGGCCGTTCTTAGTTCGTGGAGTGATCTGTCTGCTTAATTGCGTTTCATAT
TT--------------ACRAA-TGTCGCTTACGTGATTGCTGCARACCTCG----TCTCC
TCTGGAG------------------------------------------GCRACGCGTCT
CTTCAACTCAC---------------TCGCACATTCTCTTGAACGCAACGAGCGTGACCG
CAACCTCTTGTTGTGTATACCAAGTGTGGCGCT---------------------------
---------GGCTT----GCCAGCTCGCACTCCAATGCACGTATTT-------------T
GGTCACATTGTCTCG--------------------CGGCGCCTCGGC------GT-----
--------TTGCAGCAATGTCCAAATAAACTTGAGGG-ACCGCTGTAA--CAA-T-TCTT
TTAAACCARAGGAAGGTTGCGGCAA------TAACAGGTCT-GTGATGCCCTT-AGATGT
CCCGGGCTGCACACGT-GCTACAA-TGATCAGTACAGTGAGCATCTTTGCAATACCAG--
-CGTTTGGAGGCCTG---GCCGCGCGTCACTTGTGGCG----------------------
----------------------CCGGCTTGCAGTCTCTACGTTGCCTTCCCAAGTCTGA-
-CAAGATTTG----GAAATCCATTGGAAGTTCTGATTCGATATCCCTA---------TTG
AGCATTTTTTTACTACAGCGGCGTCTAACTTCGTCCCTCGTCGGTTCGCCTGACTTGTGC
GGCACTTGGCGTCTG---------------------------------------------
-------------------------------------------------CTATATG---C
AATTGTCAATTCATAGTGGGGACAGACGATTGTTAATTGTTCGTCTCGGTCTCAACTAGG
AATGCCTTGTACGGGTCTTTGGTTCACCAGACCACCCGGAATACGTCCCTGCCCTTTGTA
CACACCGCCC-GTCGCTCTTACCGATGAACTTCTCTGTGAGTTTGAGGGACCGTCAATTG
TGTGGCAACACACGA-------------------------CGCTATGGAAACTTAAACGA
A--CAG------------------------------------------------------
---------------------------------------------------------
>Hastigerina_pelagica|0100|09
---------------GAACGTGG-AGCATGTGGCTTAATTTGACTCAACGCGGGAAATCT
TACCGGGTCCGGACACACTGAGGATTGACAGACAGTATTCATGGCGA-------------
------------------------------------------------------------
---------GTC--TCTCGTCATATTTCAAATGTGCGAGTTCTTTCATGATTGTGTGATA
GGTGGTGCATGGCCGTTCTTAGTTCGTGGAGTGATCTGTCTGCTTAATTGCGTTTCATAT
TT--------------ACGAA-TGTCGCTTACGTGATTGCTGCAGACCTCG----TCTCC
TCTGGAG------------------------------------------GCGACGCGTCT
CTTCAACTCAC---------------TCGCACATTCTCTTGAACGCAACGAGCGTGACCG
CAACCTCTTGTTGTGTATACCAAGTGTGGCGCT---------------------------
---------GGCTT----GCCAGCTCGCACTCCAATGCACGTATTT-------------T
GGTCACATTGTCTCG--------------------CGGCGCCTCGGC------GT-----
--------TTGCAGCAATGTCCAAATAAACTTGAGGG-ACCGCTGTAA--CAA-T-TCTT
TTAAACCAGAGGAAGGTTGCGGCAA------TAACAGGTCT-GTGATGCCCTT-AGATGT
CCCGGGCAGCACACGT-GCTACAA-TGATCAGTACAGTGAGCATCTTTGCAATACCAG--
-CGTTTGGAGGCCTG---GCCGCGCGTCACTTGTGGCG----------------------
----------------------CCGGCTTGCAGTCTCTACGTTGCCTTCCCAAGTCTGA-
-CAAGATTTG----GAAATCCATTGGAAGTTCTGATTCGATATCCCTA---------TTG
AGCATTTTTTTACTACAGCGGCGTCTAACTTCGTCCCTCGTCGGTTCGCCTGACTTGTGC
GGCACTTGGCGTCTG---------------------------------------------
-------------------------------------------------CTATATG---C
AATTGTCAATTCATAGTGGGGACAGACGATTGTTAATTGTTCGTCTCGGTCTCAACTAGG
AATGCCTTGTACGGGTCTTTGGTTCACCAGACCACCCGGAATACGTCCCTGCCCTTTGTA
CACACCGCCC-GTCGCTCTTACCGATGAACTTCTCTGTGAGTTTGAGGGACCGTCAATTG
TGTGGCAACACACGA-------------------------CGCTATGGAAACTTAAACGA
A--CAGTGTGATTTAAAG------------------------------------------
---------------------------------------------------------
>Hastigerina_pelagica|0100|05
---------------GAACGTGG-AGCATGTGGCTTAATTTGACTCAACGCGGGAAATCT
TACCGGGTCCGGACACACTGAGGATTGACAGACAGTATTCATGGCGA-------------
------------------------------------------------------------
---------GTC--TCTCGTCATATTTCAAATGTGCGAGTTCTTTCATGATTGTGTGATA
GGTGGTGCATGGCCGTTCTTAGTTCGTGGAGTGATCTGTCTGCTTAATTGCGTTTCATAT
TT--------------ACGAA-TGTCGCTTACGTGATTGCTGCAGACCTCG----TCTCC
TCTGGAG------------------------------------------GCGACGCGTCT
CTTCAACTCAC---------------TCGCACATTCTCTTGAACGCAACGAGCGTGACCG
CAACCTCTTGTTGTGTATACCAAGTGTGGCGCT---------------------------
---------GGCTT----GCCAGCTCGCACTCCAATGCACGTATTT-------------T
GGTCACATTGTCTCG--------------------CGGCGCCTCGGC------GT-----
--------TTGCAGCAATGTCCAAATAAACTTGAGGG-ACCGCTGTAA--CAA-T-TCTT
TTAAACCAGAGGAAGGTTGCGGCAA------TAACAGGTCT-GTGATGCCCTT-AGATGT
CCCGGGCTGCACACGT-GCTACAA-TGATCAGTACAGTGAGCATCTTTGCAATACCAG--
-CGTTTGGAGGCCTG---GCCGCGCGTCACTTGTGGCG----------------------
----------------------CCGGCTTGCAGTCTCTACGTTGCCTTCCCAAGTCTGA-
-CAAGATTTG----GAAATCCATTGGAAGTTCTGATTCGATATCCCTA---------TTG
AGCATTTTTTTACTACAGCGGCGTCTAACTTCGTCCCTCGTCGGTTCGCCTGACTTGTGC
GGCACTTGGCGTCTG---------------------------------------------
-------------------------------------------------CTATATG---C
AATTGTCAATTCATAGTGGGGACAGACGATTGTTAATTGTTCGTCTCGGTCTCAACTAGG
AATGCCTTGTACGGGTCTTTGGTTCACCAGACCACCCGGAATACGTCCCTGCCCTTTGTA
CACACCGCCC-GTCGCTCTTACCGATGAACTTCTCTGTGAGTTTGAGGGACCGTCAATTG
TGTGGCAACACACGA-------------------------CGCTATGGAAACTTAAACGA
A--CAGTGTGATTTAAAG------------------------------------------
---------------------------------------------------------
>Hastigerina_pelagica|0723|00
------------------------------------------------------------
------------------------------------------------------------
------------------------------------------------------------
------------------------------------------------------------
--TTGTGCATGGCCGTTCTTAGTTCGTGGAGTGATCTGTCTGCTTAATTGCGTTTCATAT
TT--------------ACGAA-TGTCGCTTACGTGATTGCTGCAGACCTCG--TCTCCTC
--TGGAG------------------------------------------GCGACGCGTCT
CTTCAACTCAC---------------TCGCACATTCTCTTGAACGCAACGAGCGTGACCG
CAACCTCTTGTTGTGTATACCAAGTGTGGCGCT---------------------------
---------GGCTT----GCCAGCTCGCACTCCAATGCACGTATTT-------------T
GGTCACATTGTCTCG--------------------CGGCGCCTCGGC------GT-----
--------TTGCAGCAATGTCCAAATAAACT--GAGG-ACCGC-TTAA--CA--------
------------------------------------------------------------
------------------------------------------------------------
------------------------------------------------------------
------------------------------------------------------------
------------------------------------------------------------
------------------------------------------------------------
------------------------------------------------------------
------------------------------------------------------------
------------------------------------------------------------
------------------------------------------------------------
------------------------------------------------------------
------------------------------------------------------------
------------------------------------------------------------
---------------------------------------------------------
>Hastigerina_pelagica|0722|00
------------------------------------------------------------
------------------------------------------------------------
------------------------------------------------------------
------------------------------------------------------------
CATGGTGCATGGCCGTTCTTAGTTCGTGGAGTGATCTGTCTGCTTAATTGCGTTTCATAT
TT--------------ACGAA-TGTCGCTTACGTGATTGCTGCAGACCTCG--TTTTCTC
--TGGAG------------------------------------------GCGACGCGTCT
CTTCAACTCAC---------------TCGCACATTCTCTTGAACGCAACGAGCGTGACCG
CAACCTCTTGTTGTGTATACCAAGTGTGGCGCT---------------------------
---------GGCTT----GCCAGCTCGCACTCCAATGCACGTATTT-------------T
GGTCACATTGTCTCG--------------------CGGCGCCTCGGC------GT-----
--------TTGCAGCAATGTCCAAATAAACT--GAGG-ACCGC-G-AA--CA--------
------------------------------------------------------------
------------------------------------------------------------
------------------------------------------------------------
------------------------------------------------------------
------------------------------------------------------------
------------------------------------------------------------
------------------------------------------------------------
------------------------------------------------------------
------------------------------------------------------------
------------------------------------------------------------
------------------------------------------------------------
------------------------------------------------------------
------------------------------------------------------------
---------------------------------------------------------
>Hastigerina_pelagica|0080|10
-------------------GTGG-AGCATGTGGCTTAATTTGACTCAACGCGGGAAATCT
TACCGGGTCCGGACACACTGAGGATTGACAGACAGTATTCATGCCGA-------------
------------------------------------------------------------
---------CTGAATTTCGACATATTTCAAATGTGCGAGTTCTTTCATGATTGTGTGATA
GGTGGTGCATGGCCGTTCTTAGTTCGTGGAGTGATCTGTCTGCTTAATTGCGTTTCATAT
TT--------------ACGAA-TGTCGCTTACGTGATTGCTGCAGACCTCG--TCTCTTT
ATTGAGT------------------------------------------GCGACGCGTCT
CTTCAACTCAC---------------TCGCACATTCTCTTGAACGCAACGAGCGTGACCG
CAACCTCTTGTTGTGTATACCAAGTGTGTCGTT---------------------------
----------GCTT-----GCAACTCACACTCCAATGCACGTATTT-------------T
GGTCACATTGTCTCGGC-----------CGTCGCGCGCAGCCTCGGCTGTGTCGG-----
--------CGCCAGCAATGTCCAAATAAACTTGAGGG-ACCGCTGTAA--CAA-T-TCTT
TTAAACCAGAGGAAGGTTGCGGCAA------TAACAGGTCT-GTGATGCCCTT-AGATGT
CCCGGGCTGCACACGT-GCTACAA-TGATCAGTACAGTGAGCATCTTTGCAATACCAG--
-CGTTTGGAGGCCTG---GCCAAG--TCACTTGTGAC-----------------------
----------------------TCGGCTTGCAGTCTCTACGTTGCCTTCCCAAGTCTGA-
-CAAGATTTG----GAAATCCATTGGAAGTCCTGAATCAAT--CCCTA---------TTG
AGCATTTTTCT-CTACAGTGGCGCCAGACTTCGTCCCATG-----TCGCCTGACTTGTGC
GGCACTTGGCGTCTA---------------------------------------------
-------------------------------------------------CTATATG---C
AATTGTCAATTCATAGTGGGGACAGACGATTGTTAATTGTTCGTCTCGGTCTCAACTAGG
AATGCCTTGTACGGGTCTTTGGTTCACCAGACCACCCGGAATACGTCCCTGCCCTTTGTA
CACACCGCCC-GTCGCTCTTACCGATGAACTTCTCTGTGAGTTTGAGGGACCGTCAATTG
TGTGGCAACACACGA-------------------------CG-TATGGAAACTTAAACGA
A--CAGTGTGATTTAAAG------------------------------------------
---------------------------------------------------------
>Hastigerina_pelagica|0080|03
------------------------------------------------------------
------------------------------------------------------------
------------------------------------------------------------
------------------------------------------------------------
------------------------------------------------------------
------------------------------------------------------------
------------------------------------------------------------
------------------------------------------------CGAGCGTGACCG
CAACCTCTTGTTGTGTATACCAAGTGTGTCGTT---------------------------
---------------GCTTGCAACTCACACTCCAATGCACGTATTT-------------T
GGTCACATTGTCTCGGC-----------CGTCGCGCGCAGCCTCGGCTGTGTCGG-----
--------CGCCAGCAATGTCCAAATAAACTTGAGGG-ACCGCTGTAA--CAA-T-TCTT
TTAAACCAGAGGAAGGTTGCGGCAA------TAACAGGTCT-GTGATGCCCTT-AGATGT
CCCGGGCTGCACACGT-GCTACAA-TGATCAGTACAGTGAGCATCTTTGCAATACCAG--
-CGTTTGGAGGCCTG---GCCAAG--TCACTTGTGAC-----------------------
----------------------TCGGCTTGCAGTCTCTACGTTGCCTTCCCAAGTCTGA-
-CAAGATTTG----GAAATCCATTGGAAGTCCTGAATCAAT--CCCTA---------TTG
AGCATTTTTCT-CTACAGTGGCGCCAGACTTCGTCCCATGTCGGTTCGCCTGACTTGTGC
GGCACTTGGCGTCTA---------------------------------------------
-------------------------------------------------CTATATG---C
AATTGTCAATTCATAGTGGGGACAGACGATTGTTAATTGTTCGTCTCGGTCTCAACTAGG
AATGCCTTGTACGGGTCTTTGGTTCACCAGACCACCCGGAATACGTCCCTGCCCTTTGTA
CACACCGCCC-GTCGCTCTTACCGATGAACTTCTCTGTGAGTTTGAGGGACCGTCAATTG
TGTGGCAACACACGA-------------------------CGCTATGGAAACTTAAACGA
A--CAGTGTGATTTAAAG------------------------------------------
---------------------------------------------------------
>Hastigerina_pelagica|0080|16
-------------------GTGG-AGCATGTGGCTTAATTTGACTCAACGCGGGAAATCT
TACCGGGTCCGGACACACTGAGGATTGACAGACAGTATTCATGCCGA-------------
------------------------------------------------------------
---------CTGAATTTCGACATATTTCAAATGTGCGAGTTCTTTCATGATTGTGTGATA
GGTGGTGCATGGCCGTTCTTAGTTCGTGGAGTGATCTGTCTGCTTAATTGCGTTTCATAT
TT--------------ACGAA-TGTCGCTTACGTGATTGCTGCAGACCTCG--TCTCTTT
ATTGAGT------------------------------------------GCGACGCGTCT
CTTCAACTCAC---------------TCGCACATTCTCTTGAACGCAACGAGCGTGACCG
CAACCTCTTGTTGTGTATACCAAGTGTGTCGTT---------------------------
----------GCTT-----GCAACTCACACTCCAATGCACGTATTT-------------T
GGTCACATTGTCTCGGC-----------CGTCGCGCGCAGCCTCGGCTGTGTCGG-----
--------CGCCAGCAATGTCCAAATAAACTTGAGGG-ACCGCTGTAA--CAA-T-TCTT
TTAAACCAGAGGAAGGTTGCGGCAA------TAACAGGTCT-GTGATGCCCTT-AGATGT
CCCGGGCTGCACACGT-GCTACAA-TGATCAGTACAGTGAGCATCTTTGCAATACCAG--
-CGTTTGGAGGCCTG---GCCAAG--TCACTTGTGAC-----------------------
----------------------TCGGCTTGCAGTCTCTACGTTGCCTTCCCAAGTCTGA-
-CAAGATTTG----GAAATCCATTGGAAGTCCTGAATCAAT--CCCTA---------TTG
AGCATTTTTCT-CTACAGTGGCGCCAGACTTCGTCCCATGTCGGTTCGCCTGACTTGTGC
GGCACTTGGCGTCTA---------------------------------------------
-------------------------------------------------CTATATG---C
AATTGTCAATTCATAGTGGGGACAGACGATTGTTAATTGTTCGTCTCGGTCTCAACTAGG
AATGCCTTGTACGGGTCTTTGGTTCACCAGACCACCCGGAATACGTCCCTGCCCTTTGTA
CACACCGCCC-GTCGCTCTTACCGATGAACTTCTCTGTGAGTTTGAGGGACCGTCAATTG
TGTGGCAACACACGA-------------------------CGCTATGGAAACTTAAACGA
A--CAGTGTGATTTAAAG------------------------------------------
---------------------------------------------------------
>Hastigerina_pelagica|0080|20
-------------------GTGG-AGCATGTGGCTTAATTTGACTCAACGCGGGAAATCT
TACCGGGTCCGGACACACTGAGGATTGACAGACAGTATTCATGCCGA-------------
------------------------------------------------------------
---------CTGAATTTCGACATATTTCAAATGTGCGAGTTCTTTCATGATTGTGTGATA
GGTGGTGCATGGCCGTTCTTAGTTCGTGGAGTGATCTGTCTGCTTAATTGCGTTTCATAT
TT--------------ACGAA-TGTCGCTTACGTGATTGCTGCAGACCTCG--TCTCTTT
ATTGAGT------------------------------------------GCGACGCGTCT
CTTCAACTCAC---------------TCGCACATTCTCTTGAACGCAACGAGCGTGACCG
CAACCTCTTGTTGTGTATACCAAGTGTGTCGTT---------------------------
----------GCTT-----GCAACTCACACTCCAATGCACGTATTT-------------T
GGTCACATTGTCTCGGC-----------CGTCGCGCGCAGCCTCGGCTGTGTCGG-----
--------CGCCAGCAATGTCCAAATAAACTTGAGGG-ACCGCTGTAA--CAA-T-TCTT
TTAAACCAGAGGAAGGTTGCGGCAA------TAACAGGTCT-GTGATGCCCTT-AGATGT
CCCGGGCTGCACACGT-GCTACAA-TGATCAGTACAGTGAGCATCTTTGCAATACCAG--
-CGTTTGGAGGCCTG---GCCAAG--TCACTTGTGAC-----------------------
----------------------TCGGCTTGCAGTCTCTACGTTGCCTTCCCAAGTCTGA-
-CAAGATTTG----GAAATCCATTGGAAGTCCTGAATCAAT--CCCTA---------TTG
AGCATTTTTCT-CTACAGTGGCGCCAGACTTCGTCCCATGTCGGTTCGCCTGACTTGTGC
GGCACTTGGCGTCTA---------------------------------------------
-------------------------------------------------CTATATG---C
AATTGTCAATTCATAGTGGGGACAGACGATTGTTAATTGTTCGTCTCGGTCTCAACTAGG
AATGCCTTGTACGGGTCTTTGGTTCACCAGACCACCCGGAATACGTCCCTGCCCTTTGTA
CACACCGCCC-GTCGCTCTTACCGATGAACTTCTCTGTGAGTTTGAGGGACCGTCAATTG
TGTGGCAACACACGA-------------------------CGCTATGGAAACTTAAACGA
A--CAGTGTGATTTAAAG------------------------------------------
---------------------------------------------------------
>Hastigerina_pelagica|0842|01
--AAGGGCACCACAAGAACGTGG-AGCATGTGGCTTAATTTGACTCAACGCGGGAAATCT
TACCGGGTCCGGACACACTGAGGATTGACAGACAGTATTCATGCCGA-------------
------------------------------------------------------------
---------CTGAATTTCGACATATTTCAAATGTGCGAGTTCTTTCATGATTGTGTGATA
GGTGGTGCATGGCCGTTCTTAGTTCGTGGAGTGATCTGTCTGCTTAATTGCGTTTCATAT
TT--------------ACGAA-TGTCGCTTACGTGATTGCTGCAGACCTCG--TCTCTTT
ATTGAGT------------------------------------------GCGACGCGTCT
CTTCAACTCAC---------------TCGCACATTCTCTTGAACGCAACGAGCGTGACCG
CAACCTCTTGTTGTGTATACCAAGTGTGTCGCT---------------------------
---------GGCTTTACTGCCAGCTCGCACTCCAATGCACGTATTT-------------T
GGTCACATTGTCTCGG-----------CCGTCGCACGCAGCCTCGGCTGTGTCGG-----
--------CGCCAGCAATGTCCAAATAAACTTGAGGG-ACCGCTGTAA--CAA-T-TCTT
TTAAACCAGAGGAAGGTTGCGGCAA------TAACAGGTCT-GTGATGCCCTT-AGATGT
CCCGGGCTGCACACGT-GCTACAA-TGATCAGTACAGTGAGCATCTTTGCAATACCAG--
-CGTTTGGAGGCCTG---GCCATG--TCACTTGTGAC-----------------------
----------------------TCGGCTTGCAGTCTCTACGTTGCCTTCCCAAGTCTGA-
-CAAGATTTG----GAAATCCATTGGAAGTCCTGAATCAAT--CCCTA---------TTG
AGCATTTTTCT-CTACAGTGGCGCCAGACTTCGTCCCATGTCGGTTCGCCTGACTTGTGC
GGCACTTGGCGTCTA---------------------------------------------
-------------------------------------------------CTATATG---C
AATTGTCAATTCATAGTGGGGACAGACGATTGTTAATTGTTCGTCTCGG-----------
------------------------------------------------------------
------------------------------------------------------------
------------------------------------------------------------
------------------------------------------------------------
---------------------------------------------------------
>Hastigerina_pelagica|0842|03
--AAGGGCACCACAAGAACGTGG-AGCATGTGGCTTAATTTGACTCAACGCGGGAAATCT
TACCGGGTCCGGACACACTGAGGATTGACAGACAGTATTCATGCCGA-------------
------------------------------------------------------------
---------CTGAATTTCGACATATTTCAAATGTGCGAGTTCTTTCATGATTGTGTGATA
GGTGGTGCATGGCCGTTCTTAGTTCGTGGAGTGATCTGTCTGCTTAATTGCGTTTCATAT
TT--------------ACGAA-TGTCGCTTACGTGATTGCTGCAGACCTCG--TCTCTTT
ATTGAGT------------------------------------------GCGACGCGTCT
CTTCAACTCAC---------------TCGCACATTCTCTTGAACGCAACGAGCGTGACCG
CAACCTCTTGTTGTGTATACCAAGTGTGTCGCT---------------------------
---------GGCTTTACTGCCAGCTCGCACTCCAATGCACGTATTT-------------T
GGTCACATTGTCTCGG-----------CCGTCGCACGCAGCCTCGGCTGTGTCGG-----
--------CGCCAGCAATGTCCAAATAAACTTGAGGG-ACCGCTGTAA--CAA-T-TCTT
TTAAACCAGAGGAAGGTTGCGGCAA------TAACAGGTCT-GTGATGCCCTT-AGATGT
CCCGGGCTGCACACGT-GCTACAA-TGATCAGTACAGTGAGCATCTTTGCAATACCAG--
-CGTTTGGAGGCCTG---GCCATG--TCACTTGTGAC-----------------------
----------------------TCGGCTTGCAGTCTCTACGTTGCCTTCCCAAGTCTGA-
-CAAGATTTG----GAAATCCATTGGAAGTCCTGAATCAAT--CCCTA---------TTG
AGCATTTTTCT-CTACAGTGGCGCCAGACTTCGTCCCATGTCGGTTCGCCTGACTTGTGC
GGCACTTGGCGTCTA---------------------------------------------
-------------------------------------------------CTATATG---C
AATTGTCAATTCATAGTGGGGACAGA----------------------------------
------------------------------------------------------------
------------------------------------------------------------
------------------------------------------------------------
------------------------------------------------------------
---------------------------------------------------------
>Hastigerina_pelagica|0842|04
------------------------------------------------------------
------------------------------------------------------------
------------------------------------------------------------
------------------------------------------------------------
------------------------------------------------------------
------------------------------------------------------------
---------------------------------------------------GACGCGTCT
CTTCAACTCAC---------------TCGCACATTCTCTTGAACGCAACGAGCGTGACCG
CAACCTCTTGTTGTGTATACCAAGTGTGTCGTT---------------------------
---------------GCTTGCAACTCACACTCCAATGCACGTATTT-------------T
GGTCACATTGTCTCGGC-----------CGTCGCGCGCAGCCTCGGCTGTGTCGG-----
--------CGCCAGCAATGTCCAAATAAACTTGAGGG-ACCGCTGTAA--CAA-T-TCTT
TTAAACCAGAGGAAGGTTGCGGCAA------TAACAGGTCT-GTGATGCCCTT-AGATGT
CCCGGGCTGCACACGT-GCTACAA-TGATCAGTACAGTGAGCATCTTTGCAATACCAG--
-CGTTTGGAGGCCTG---GCCAAG--TCACTTGTGAC-----------------------
----------------------TCGGCTTGCAGTCTCTACGTTGCCTTCCCAAGTCTGA-
-CAAGATTTG----GAAATCCATTGGAAGTCCTGAATCAAT--CCCTA---------TTG
AGCATTTTTCT-CTACAGTGGCGCCAGACTTCGTCCCATGTCGGTTCGCCTGACTTGTGC
GGCACTTGGCGTCTA---------------------------------------------
-------------------------------------------------CTATATG---C
AATTGTCAATTCATAGTGGGGACAGACGATTGTTAATTGTTCGTCTCGGTCTCAACTAGG
AATGCCTTGTACGGGTCTTTGGTTCACCAGACCACCCGGAATACGTCCCTGCCCTTTGTA
CACACCGCCC-GTCGCTCTTACCGATGAACTTCTCTGTGAGTTTGAGGGACCGTCAATTG
TGTGGCAACACACGA-------------------------CGCTATGGAAACTTAAACGA
A--CAGTGTGATTTAAAGGAAAGAGAAGTCGTAACAAGGCATCAGGGTACCGAGC-----
---------------------------------------------------------
>Hastigerina_pelagica|0842|05
--AAGGGCACCACAAGAACGTGG-AGCATGTGGCTTAATTTGACTCAACGCGGGAAATCT
TACCGGGTCCGGACACACTGAGGATTGACAGACAGTATTCATGCCGA-------------
------------------------------------------------------------
---------CTGAATTTCGACATATTTCAAATGTGCGAGTTCTTTCATGATTGTGTGATA
GGTGGTGCATGGCCGTTCTTAGTTCGTGGAGTGATCTGTCTGCTTAATTGCGTTTCATAT
TT--------------ACGAA-TGTCGCTTACGTGATTGCTGCAGACCTCG--TCTCTTT
ATTGAGT------------------------------------------GCGACGCGTCT
CTTCAACTCAC---------------TCGCACATTCTCTTGAACGCAACGAGCGTGACCG
CAACCTCTTGTTGTGTATACCAAGTGTGTCGTT---------------------------
----------GCTT-----GCAACTCACACTCCAATGCACGTATTT-------------T
GGTCACATTGTCTCGG-----------CCGTCGCGCGCAGCCTCGGCTGTGTCGG-----
--------CGCCAGCAATGTCCAAATAAACTTGAGGG-ACCGCTGTAA--CAA-T-TCTT
TTAAACCAGAGGAAGGTTGCGGCAA------TAACAGGTCT-GTGATGCCCTT-AGATGT
CCCGGGCTGCACACGT-GCTACAA-TGATCAGTACAGTGAGCATCTTTGCAATACCAG--
-CGTTTGGAGGCCTG---GCCAAG--TCACTTGTGAC-----------------------
----------------------TCGGCTTGCAGTCTCTACGTTGCCTTCCCAAGTCTGA-
-CAAGATTTG----GAAATCCATTGGAAGTCCTGAATCAAT--CCCTA---------TTG
AGCATTTTTCT-CTACAGTGGCGCCAGACTTCGTCCCATGTCGGTTCGCCTGACTTGTGC
GGCACTTGGCGTCTA---------------------------------------------
-------------------------------------------------CTATATG---C
AATTGTCAATTCATAGTGGGGACAGACGATTGTTAATTGTTCGTCTCGGTCTCAACTAGG
AATGCCTTGTACGGGTCTTTG---------------------------------------
------------------------------------------------------------
------------------------------------------------------------
------------------------------------------------------------
---------------------------------------------------------
>Hastigerina_pelagica|0842|06
------------------------------------------------------------
------------------------------------------------------------
------------------------------------------------------------
------------------------------------------------------------
-----------------------------------------TGCTTAATGCGTTTCATAT
TT--------------ACGAA-TGTCGCTTACGTGATTGCTGCAGACCTCG--TCTCTTT
ATTGAGT------------------------------------------GAGACGCGTCT
CTTCAACTCAC---------------TCGCACATTCTCTTGAACGCAACGAGCGTGACCG
CAACCTCTTGTTGTGTATACCAAGTGTGTCGCTT--------------------------
---------GGCTTTACTGCCAGCTCGCACTCCAATGCACGTATTT-------------T
GGTCACATTGTCTCGGC-----------CGTCGCGCGCAGCCTCGGCTGTGTCGG-----
--------CGCCAGCAATGTCCAAATAAACTTGAGGG-ACCGCTGTAA--CAA-T-TCTT
TTAAACCAGAGGAAGGTTGCGGCAA------TAACAGGTCT-GTGATGCCCTT-AGATGT
CCCGGGCTGCACACGT-GCTACAA-TGATCAGTACAGTGAGCATCTTTGCAATACCAG--
-CGTTTGGAGGCCTG---GCCAAG--TCACTTGTGAC-----------------------
----------------------TCGGCTTGCAGTCTCTACGTTGCCTTCCCAAGTCTGA-
-CAAGATTTG----GAAATCCATTGGAAGTCCTGAATCAAT--CCCTA---------TTG
AGCATTTTTCT-CTACAGTGGCGCCAGACTTCGTCCCATGTCGGTTCGCCTGACTTGTGC
GGCACTTGGCGTCTA---------------------------------------------
-------------------------------------------------CTATATG---C
AATTGTCAATTCATAGTGGGGACAGACGATTGTTAATTGTTCGTCTCGGTCTCAACTAGG
AATGCCTTGTACGGGTCTTTGGTTCACCAGACCACCCGGAATACGTCCCTGCCCTTTGTA
CACACCGCCC-GTCGCTCTTACCGATGAACTTCTCTGTGAGTTTGAGGGACCGTCAATTG
TGTGGCAACACACGA-------------------------CGCTATGGAAACTTAAACGA
A--CAGTGTGATTTAAAGGAAAGAGAAGTCGTAACAAGGCATCAGGGTACCGAGCTCGA-
---------------------------------------------------------
>Hastigerina_pelagica|0843|00
------------------------------------------------------------
------------------------------------------------------------
------------------------------------------------------------
------------------------------------------------------------
--TGGTGCATGGCCGTTCTTAGTTCGTGGAGTGATCTGTCTGCTTAATTGCGTTTCATAT
TT--------------ACGAA-TGTCGCTTACGTGATTGCTGCAGACCTCG--TCTCTTT
ATTGAGT------------------------------------------GCGACGCGTCT
CTTCAACTCAC---------------TCGCACATTCTCTTGAACGCAACGAGCGTGACCG
CAACCTCTTGTTGTGTATACCAAGTGTGTCGTT---------------------------
---------G-CTT----GC-AACTCACACTCCAATGCACGTATTT-------------T
GGTCACATTGTCTCGG-----------CCGTCGCGCGCAGCCTCGGCTGTGTCGG-----
--------CGCCAGCAATGTCCAAATAAACT--GAGG-ACCGC-GTAA--CA--------
------------------------------------------------------------
------------------------------------------------------------
------------------------------------------------------------
------------------------------------------------------------
------------------------------------------------------------
------------------------------------------------------------
------------------------------------------------------------
------------------------------------------------------------
------------------------------------------------------------
------------------------------------------------------------
------------------------------------------------------------
------------------------------------------------------------
------------------------------------------------------------
---------------------------------------------------------
>Hastigerina_pelagica|0091|02
------------------------------------------------------------
---CGGGTCCGGACACACTGAGGATTGACAGACAGTATTCATGCCGA-------------
------------------------------------------------------------
---------TTGAATTTCGACATATTTCAAATGTGCGAGTTCTTTCATGATTGTGTGATA
GGTGGTGCATGGCCGTTCTTAGTTCGTGGAGTTATCTGTCTGCTTAATTGCGTTTCATAT
TT--------------ACGAA-TGTCGCTTACGTGATTGCTGCAGACCTCGCGTCTCTTT
ATTGAGTT-----------------------------------------GCGACGCGTCT
CTTCAACTCAC---------------TCGCACATTCTCTTGAACGCAACGAGCGTGACCG
CAACCTCTTGTTGTGTATACCAAGTGTGTCGTT---------------------------
---------G-CTT----GC-AACTCACACTCCAATGCACGTATTT-------------T
GGTCACATTGTCTCGGTG---------CCGTCGCGCGCAGCCTCGGCTGTGTCGGCG---
--------TGCCAGCAATGTCCAAATAAACTTGAGGG-ACCGCTGTAA--CAA-T-TCTT
TTAAACCAGAGGAAGGTTGCGGCAA------TAACAGGTCT-GTGATGCCCTT-AGATGT
CCCGGGCTGCACACGT-GCTACAA-TGATCAGTACAGTGAGCATCTTTGCAATACCAG--
-CGTTTGGAGGCCTG---GCCAAG--TCACTTGTGAC-----------------------
----------------------TTCGGCTTGCAGTCTCTACGTTGCCTTCCCAAGTCTG-
-ACAAGATTT----GGAAATCCATTGGAAGTCCTGAATCAA--TCCCT---------ATT
GAGCATTTTTC-TCTACAGTGGCGCCAGACTTCGTCCCATGTCGGTTCGCCTGACTTGTG
CGGCACTTGGCGTCT---------------------------------------------
-------------------------------------------------AC---------
------------------------------------------------------------
------------------------------------------------------------
------------------------------------------------------------
------------------------------------------------------------
------------------------------------------------------------
---------------------------------------------------------
>Hastigerina_pelagica|0080|41
-------------------GTGG-AGCATGTGGCTTAATTTGACTCAACGCGGGAAATCT
TACCGGGTCCGGACACACTGAGGATTGACAGACAGTATTCATGCCGA-------------
------------------------------------------------------------
---------CTGAATTTCGACATATTTCAAATGTGCGAGTTCTTTCATGATTGTGTGATA
GGTGGTGCATGGCCGTTCTTAGTTCGTGGAGTGATCTGTCTGCTTAATTGCGTTTCATAT
TT--------------ACGAA-TGTCGCTTACGTGATTGCTGCAGACCTCGTCTCTCTTT
ATTGAGT------------------------------------------GCGACGCGTCT
CTTCAACTCAC---------------TCGCACATTCTCTTGAACGCAACGAGCGTGACCG
CAACCTCTTGTTGTGTATACCAAGTGTGTCGTT---------------------------
----------GCTT-----GCAACTCACACTCCAATGCACGTATTT-------------T
GGTCACATTGTCTCGGC-----------CGTCGCGCGCAGCCTCGGCTGTGTCGG-----
--------CGCCAGCAATGTCCAAATAAACTTGAGGG-ACCGCTGTAA--CAA-T-TCTT
TTAAACCAGAGGAAGGTTGTGGCAA------TAACAGGTCT-GTGATGCCCTT-AGATGT
CCCGGGCTGCACACGT-GCTACAA-TGATCAGTACAGTGAGCATCTTTGCAATACCAG--
-CGTTTGGAGGCCTG---GCCAAG--TCACTTGTGAC-----------------------
----------------------TCGGCTTGCAGTCTCTACGTTGCCTTCCCAAGTCTGA-
-CAAGATTTG----GAAATCCATTGGAAGTCCTGAATCAAT--CCCTA---------TTG
AGCATTTTTCT-CTACAGTGGCGCCAGACTTCGTCCCATGTCGGTTCGCCTGACTTGTGC
GGCACTTGGCGTCTA---------------------------------------------
-------------------------------------------------CTATATG---C
AATTGTCAATTCATAGTGGGGACAGACGATTGTTAATTGTTCGTCTCGGTCTCAACTAGG
AATGCCTTGTACGGGTCTTTGGTTCACCAGACCACCCGGAATACGTCCCTGCCCTTTGTA
CACACCGCCC-GTCGCTCTTACCGATGAACTTCTCTGTGAGTTTGAGGGACCGTCAATTG
TGTGGCAACACACGA-------------------------CGCTATGGAAACTTAAACGA
A--CAGTGTGATTTAAAG------------------------------------------
---------------------------------------------------------
>Hastigerina_pelagica|0080|08
-------------------GCGG-AGCATGTGGCTTAATTTGACTCAACGCGGGAAATCT
TACCGGGTCCGGACACACTGAGGATTGACAGACAGTATTCATGCCGA-------------
------------------------------------------------------------
---------CTGAATTTCGACATATTTCAAATGTGCGAGTTCTTTCATGATTGTGTGATA
GGTGGTGCATGGCCGTTCTTAGTTCGTGGAGTGATCTGTCTGCTTAATTGCGTTTCATAT
TT--------------ACGAA-TGTCGCTTACGTGATTGCTGCAGACCTCGTCTCTCTTT
ATTGAGT------------------------------------------GCGACGCGTCT
CTTCAACTCAC---------------TCGCACATTCTCTTGAACGCAACGAGCGTGACCG
CAACCTCTTGTTGTGTATACCAAGTGTGTCGTT---------------------------
----------GCTT-----GCAACTCACACTCCAATGCACGTATTT-------------T
GGTCACATTGTCTCGGC-----------CGTCGCGCGCAGCCTCGGCTGTGTCGG-----
--------CGCCAGCAATGTCCAAATAAACTTGAGGG-ACCGCTGTAA--CAA-T-TCTT
TTAAACCAGAGGAAGGTTGCGGCAA------TAACAGGTCT-GTGATGCCCTT-AGATGT
CCCGGGCTGCACACGT-GCTACAA-TGATCAGTACAGTGAGCATCTTTGCAATACCAG--
-CGTTTGGAGGCCTG---GCCAAG--TCACTTGTGAC-----------------------
----------------------TCGGCTTGCAGTCTCTACGTTGCCTTCCCAAGTCTGA-
-CAAGATTTG----GAAATCCATTGGAAGTCCTGAATCAAT--CCCTA---------TTG
AGCATTTTTCT-CTACAGTGGCGCCAGACTTCGTCCCATGTCGGTTCGCCTGACTTGTGC
GGCACTTGGCGTCTA---------------------------------------------
-------------------------------------------------CTATATG---C
AATTGTCAATTCATAGTGGGGACAGACGATTGTTAATTGTTCGTCTCGGTCTCAACTAGG
AATGCCTTGTACGGGTCTTTGGTTCACCAGACCACCCGGAATACGTCCCTGCCCTTTGTA
CACACCGCCC-GTCGCTCTTACCGATGAACTTCTCTGTGAGTTTGAGGGACCGTCAATTG
TGTGGCAACACACGA-------------------------CGCTATGGAAACTTAAACGA
A--CAGTGTGATTTAAAG------------------------------------------
---------------------------------------------------------
>Hastigerina_pelagica|1611|01
--AAGGGCACCACAAGAACGCGG-AGCATGTGGCTTAATTTGACTCAACGCGGGAAATCT
TACCGGGTCCGGACACACTGAGGATTGACAGACAGTATTCATGCCGA-------------
------------------------------------------------------------
---------CTGAATTTCGACATATTTCAAATGTGCGAGTTCTTTCATGATTGTGTG-TA
GGTGGTGCATGGCCGTTCTTAGTTCGTGGAGTGATCTGTCTGCTTAATTGCGTTTCATAT
TT--------------ACGAA-TGTCGCTTACGTGATTGCTGCAGACCTCG--TCTCTTT
ATTGAGT------------------------------------------GCGACGCGTCT
CTTCAACTCAC---------------TCGCACATTCTCTTGAACGCAACGAGCGTGACCG
CAACCTCTTGTTGTGTATACCAAGTGTGTCGCTT--------------------------
---------GGCTTTACTGCCAGCTCGCACTCCAATGCACGTATTT-------------T
GGTCACATTGTCTCGGT----------CCGTCGCGCGCAGCCTCGGCTGTGTCGG-----
--------CGCCAGCAATGTCCAAATAAACTTGAGGG-ACCGCTGTAA--CAA-T-TCTT
TTAAACCAGAGGAAGGTTGCGGCAA------TAACAGGTCT-GTGATGCCCTT-AGATGT
CCCGGGCTGCACACGT-GCTACAA-TGATCAGTACAGTGAGCATCTTTGCAATACCAG--
-CGTTTGGAGGCCTG---GCCAAG--TCACTTGTGAC-----------------------
----------------------TCGGCTTGCAGTCTCTACGTTGCCTTCCCAAGTCTGA-
-CAAGATTTG----GAAATCCATTGGAAGTCCTGAATCAAT--CCCTA---------TTG
AGCATTTTTCT-CTACAGTGGCGCCAGACTTCGTCCCATGTCGGTTCGCCTGACTTTGTG
CGGCACTTGCGTCTA---------------------------------------------
-------------------------------------------------CTATATG---C
AATTGTCAATTCATAGTGGGGACAGACGATTGTTAATTGTTCGTCTCGGTCTCAAC----
------------------------------------------------------------
------------------------------------------------------------
------------------------------------------------------------
------------------------------------------------------------
---------------------------------------------------------
>Hastigerina_pelagica|1611|04
------------------------------------------------------------
------------------------------------------------------------
------------------------------------------------------------
------------------------------------------------------------
--------------------------------------------TAAATGCGTTTCATAT
TT--------------ACGAAATGTCGCTTACGTGATTGCTGCAGACCTCG--TCTCTTT
ATTGAGT------------------------------------------GCGACGCGTCT
CTTCAACTCAC---------------TCGCACATTCTCTTGAACGCAACGAGCGTGACCG
CAACCTCTTGTTGTGTATACCAAGTGTGTCGCT---------------------------
---------GGCTTTACTGCCAGCTCGCACTCCAATGCACGTATTT-------------T
GGTCACATTGTCTCGGC-----------CGTCGCGCGCAGCCTCGGCTGTGTCGG-----
--------CGCCAGCAATGTCCAAATAAACTTGAGGG-ACCGCTGTAA--CAA-T-TCTT
TTAAACCAGAGGAAGGTTGCGGCAA------TAACAGGTCT-GTGATGCCCTT-AGATGT
CCCGGGCTGCACACGT-GCTACAA-TGATCAGTACAGTGAGCATCTTTGCAATACCAG--
-CGTTTGGAGGCCTG---GCCAAG--TCACTTGTGAC-----------------------
----------------------TCGGCTTGCAGTCTCTACGTTGCCTTCCCAAGTCTGA-
-CAAGATTTG----GAAATCCATTGGAAGTCCTGAATCAAT--CCCTA---------TTG
AGCATTTTTCT-CTACAGTGGCGCCAGACTTCGTCCCATGTCGGTTCGCCTGACTTGTGC
GGCACTTGGCGTCTA---------------------------------------------
-------------------------------------------------CTATATG---C
AATTGTCAATTCATAGTGGGGACAGACGATTGTTAATTGTTCGTCTCGGTCTCAACTAGG
AATGCCTTGTACGGGTCTTTGGTTCACCAGACCACCCGGAATACGTCCCTGCCCTTTGTA
CACACCGCCC-GTCGCTCTTACCGATGAACTTCTCTGTGAGTTTGAGGGACCGTCAATTG
TGTGGCAACACACGA-------------------------CGCTATGGAAACTTAAACGA
A--CAGTGTGATTTAAAGGAAAGAGAAGTCGTAACAAGGCATCAGGGTACCGAGCTCGA-
---------------------------------------------------------
>Hastigerina_pelagica|1611|08
------------------------------------------------------------
------------------------------------------------------------
------------------------------------------------------------
------------------------------------------------------------
---------------------------------------TCTGCTTAATTGCGTTCATAT
T---------------ACGAA-AGTCGCTTACGTGATTGCTGCAGACCTCG--TCTCTTT
AT-GAGT------------------------------------------GCGACGCGTCT
CTTCAACTCAC---------------TCGCACATTCTCTTGAACGCAACGAGCGTGACCG
CAACCTCTTGTTGTGTATACCAAGTGTGTCGCT---------------------------
---------GGCTTTACTGCCAGCTCGCACTCCAATGCACGTATTT-------------T
GGTCACATTGTCTCGGC-----------CGTCGCGCGCAGCCTCGGCTGTGTCGG-----
--------CGCCAGCAATGTCCAAATAAACTTGAGGG-ACCGCTGTAA--CAA-T-TCTT
TTAAACCAGAGGAAGGTTGCGGCAA------TAACAGGTCT-GTGATGCCCTT-AGATGT
CCCGGGCTGCACACGT-GCTACAA-TGATCAGTACAGTGAGCATCTTTGCAATACCAG--
-CGTTTGGAGGCCTG---GCCAAG--TCACTTGTGAC-----------------------
----------------------TCGGCTTGCAGTCTCTACGTTGCCTTCCCAAGTCTGA-
-CAAGATTTG----GAAATCCATTGGAAGTCCTGAATCAAT--CCCTA---------TTG
AGCATTTTTCT-CTACAGTGGCGCCAGACTTCGTCCCATGTCGGTTCGCCTGACTTGTGC
GGCACTTGGCGTCTA---------------------------------------------
-------------------------------------------------CTATATG---C
AATTGTCAATTCATAGTGGGGACAGACGATTGTTAATTGTTCGTCTCGGTCTCAACTAGG
AATGCCTTGTACGGGTCTTTGGTTCACCAGACCACCCGGAATACGTCCCTGCCCTTTGTA
CACACCGCCC-GTCGCTCTTACCGATGAACTTCTCTGTGAGTTTGAGGGACCGTCAATTG
TGTGGCAACACACGA-------------------------CGCTATGGAAACTTAAACGA
A--CAGTGTGATTTAAAGGAAAGAGAAGTCGTAACAAGGCATCAGGGTACCGAGCTCGA-
---------------------------------------------------------
>Pulleniatina_obliquiloculata|225066|DQ407271
AAGGGCACCACAAGAACGCGTGG-AGCATGTGGCTTAATTTGACTCAACGCGGGAAATCT
TACCGGGTCCGGACACACTGAGGATTGACAGGCAATATCTA-------------------
--------TTAAAAGAATTGTTATTA----------------------------------
---TAACAATCTCTTATTTAATAGTGTTAAATATGCTAGTCCTTTCATGATTATGTGATA
GGTGGTGCATGGCCGTTCTTAGTTCGTGGAGTGATCTGTCTGCTTAATTGCGTTTCACTA
AG------------GGCCCATAAATTCAAGGTATGTTAGCTATT-GTTTCCCT-ATTGAC
CCCTTATA--------------------------TCTTATAA---GCGCGTGTCTTTAT-
----GGGTTT----AAACATTGCGCATGCTGTTGGGTCCTGAAAGCAACGAACGTGACCG
CAACGTCTTGTTGCCTTTATCT--------------------------------------
-----------------------TGTTATATCTATTAATTTTATTAAT-----------A
GAATAACTAACAGAG------------------------------GCTAA----------
----------------------TCTAAAACTAGACGG-ACCGCTGTTT------C-TTTC
TTAAACCAGAGGAAGGTTGCGGCAA------TAACAGGTCT-GTGATGCCCTT-AGATGT
TCCGGGCTGCACACGT-GCTACAA-TGATCAGTACAGTGAGCATCTCAATTTA----T--
-----A--TACAC-C---GTAT-TTAGCGCTAAGA--------------TATGATTATTG
GCTCTTT-TAGGGTCTTTTAATTGTA--TTTCTTATGCGCGCGGTAAAGCCTGCTTCGA-
-GAGTAAGTG---GGTAATCCATTGGAAGTAATGATTTCTCTTTTAT-----------AT
AGCACACCTATA----TACGGCATTCATTCCCGGGATGACT-AGTTTCGTCTTTTTT-GT
GCGAATGTAATGTA----------------------------------------------
---------------------------------------TTTCTTATCCGTATGTG---C
GATTGTCAATTCATGGTGGGGACAGACCATTGTTAATTGTTGGTCTCGGTCTTAACTAGG
AATGCCTTGTACGGGTCTTTGGTTCAACAAACCACCCGGAATACGTCCCTGCCCTTTGTA
CACACCGCCC-GTCGCTCTTACCGATGAACTTCTTTGTGAGTCTAAGGGACTGGGTTAAT
AGCTATTTTTA-------------------TAGTT-ATATACCTATGGAAACTTATACGA
A--CAATGTGGTTTAAAGGAAAGAGAAGTCGTAACAAGGCATCA----------------
---------------------------------------------------------
>Pulleniatina_obliquiloculata|225066|DQ407270
AAGGGCACCACAAGAACGCGTGG-AGCATGTGGCTTAATTTGACTCAACGCGGGAAATCT
TACCGGGTCCGGACACACTGAGGATTGACAGGCAATATCTA-------------------
--------TTAAAAGAAT-ATTATTT----------------------------------
---TAATA-TCTCTT-TTTAATAGTGTTAAATATGCTAGTCCTTTCATGATTATGTGATA
GGTGGTGCATGGCCGTTCTTAGTTCGTGGAGTGATCTGTCTGCTTAATTGCGTTTCACTA
AG------------GGCCCATAAATTCAAGGTATGTTAGCTATT-GTTTCCCT-ATTGAC
CCCTTATAT-------------------------TCTTATAA---GCGCGTGTCTTTAT-
----GGGTTT----AAACATTGCGCATGCTGTTGGGTCCTGAAAGCAACGAACGTGACCG
CAACGTCTTGTTGCCTTTATCT--------------------------------------
-----------------------TGTTATATCTATTA-TTTATTTAAT-----------A
GAATAACTAACAGAG------------------------------GCTAA----------
----------------------TCTAAAACTAGACGG-ACCGCTGTTT------C-TTTC
TTAAACCAGAGGAAGGTTGCGGCAA------TAACAGGTCT-GTGATGCCCTT-AGATGT
TCCGGGCTGCACACGT-GCTACAA-TGATCAGTACAGTGAGCATCTCAATTTA----T--
-----A--TACAC-C---GTAT-TTAGCGCTAAGA--------------TATGATTATTG
GCTCTTT--AGGGTCTTTTAATTGTA--TTTCTTATGCGCGCGGTAAAGCCTGCTTCGA-
-GAGTAAGTG---GGTAATCCATTGGAAGTAATGATTTCTCTTTTAT-----------AT
AGCACACCTATA----TACGGCATTCATTCCCGGGATGACT-AGTTTCGTCTTTTTT-GT
GCGAATGTAATGTA----------------------------------------------
---------------------------------------TTTCTTATCCGTATGTG---C
GATTGTCAATTCATGGTGGGGACAGACCATTGTTAATTGTTGGTCTCGGTCTTAACTAGG
AATGCCTTGTACGGGTCTTTGGTTCAACAAACCACCCGGAATACGTCCCTGCCCTTTGTA
CACACCGCCC-GTCGCTCTTACCGATGAACTTCTTTGTGAGTCTAAGGGACTGGGTTAAT
AGCTATTTTTA-------------------TAGTT-ATATACCTATGGAAACTTATACGA
A--CAATGTGGTTTAAAGGAAAGAGAAGTCGTAACAAGGCATCA----------------
---------------------------------------------------------
>Globigerina_sp._Okinawa_trough_2006|375012|DQ407269
------------------CGTGGTAGTATGTGGCTTAATTTGACTCAACGCGGAAAAGCT
TATCTGGTCCGGACACAGTGAGGATTGACAGACG-GTCT-TATTGGTGG-----------
------------------------------------------------------------
-------ACTCTAAGACGT----CATGGTAAAGTTGAAGTTCTTTCATGATCTTGTGGCA
GGTGGTGCATGGCCGTTCTTAGTTCGTGTAGTGATACGTCTGCCTAATCGCGTCACGATA
AC---------------CTATTTCTCGACAATCCAAAGATCTTCGTGC-AGTAT-----C
TATTGGTAC----------------------------------------GATGCTCACGT
TAGTAGGCTAG------------------AGATTTGAACAGTACGCAACGGACGCGATCG
TAATCTCTTGTTAAGTGGCCATCCTGTGAGCCC---------------------------
-------------------------CTGATTTAATGGCAGGCGGTATC-------ATCTC
AGCCACATTTCCTCTGGT-------------------AGTAGTGGGCCAGAT--------
-----------------------TTAAAACTCGAGAA-ACATCTGTGA--CTTTC-TTTC
TTTACGCAGAGGAAGGTTATGGCAA------TAACAGGTCT-GTGATGCCCTC-AGATGT
CCAGAGCTGCACACGT-ACTACAG-TGATCGACTCACTAAGTGTCGTGTTT-TCTCCA--
-AATAACGTATACAGTGGACTTGGTGTCGGGTGC-TGGCCTCT-----------------
---------------GGTCATGTGCTT-TGATTACTGT-CACTTTAAACACTGGTCGTT-
--AGACTC----GTGCAAGCAATTCAGAGCAACGAATTGCAAACACTC------------
------TTTGGGCACTGTTTACTCCCGTTTACAGAGGAGAGATAGACTAACCACCTATT-
------------------------------------------------------------
-----------------------------------------CTCGACTCGCCCGCC---C
ATCTTTCAATTCTTGGTGGGGACAGTAGGTTGTTAACTTTCTTACTCGGTCCTAACCAGG
AATGCCTCGTACAGGT---TGGTTCACCATACCACCTGGAATTAGTCCCTGCCCTTTGTA
CACACCGCCC-GTCGCTTTTACCAATGAACTACTTTGCGAGAGTGTGG----GACCTATT
GAGCTTTC-------------------------------AAGTACAGGGAACCCATTCGA
C--CAACGGAGTTTAAAGGAAAGAGAAGTCGTAACAAGGCATCG----------------
---------------------------------------------------------
>Neogloboquadrina_pachyderma|125957|EF447104
----GCACCACAAGAACGCGTGG-AGCATGTGGCTTAATTTGACTCAACGCGGGAAATCT
TACCGGGTCCGGACACACTGAGGATTGACAGGCAATATCTCATGTT--------------
--------TCATTAACC--GTTATTA--------------------------ACGTA---
-TCGGTTATTTCCTTAACATCGAGTGTTAAATATGCTAGTCCTTTCATGATTATGTGATA
GGTGGTGCATGGCCGTTCTTAGTTCGTGGAGTGATCTGTCTGCTTAATTGCGTTTCACTA
AG------------GGCCCATAAATTCAAGGTATGTTAGCTATC-GCCGCTCT-ATGGAC
CCCTTAACC----------------T---------CGGTTAA---GCGCGCGTCTTTATT
TAAAGAGTTT---AAGGCATTGCGCATGCTGTTGGGCTCTGAAAGCAACGAACGTGACCG
CAACGTCTTGTTGCCTTAATTA--------------------------------------
-----------------------AGT-CGTGTTTAAATGGTATTTG-----ATTACAATT
TAACCGCTTACCGAG------------------------------GCTA-----------
----------------------TTTAAAACTAGACGG-ACCGCTGTTT--C---T-TTTC
TTAAACCAGAGGAAGGTTGCGGCAA------TAACAGGTCT-GT----------------
------------------------------------------------------------
------------------------------------------------------------
------------------------------------------------------------
------------------------------------------------------------
------------------------------------------------------------
------------------------------------------------------------
------------------------------------------------------------
------------------------------------------------------------
------------------------------------------------------------
------------------------------------------------------------
------------------------------------------------------------
------------------------------------------------------------
---------------------------------------------------------
>Neogloboquadrina_pachyderma|125957|EF447103
----GCACCACAAGAACGCGTGG-AGCATGTGGCTTAATTTGACTCAACGCGGGAAATCT
TACCGGGTCCGGACACACTGAGGATTGACAGGCAATATCTCATGT---------------
--------TTAATAACC--GTTATTA--------------------------ACGTA---
TCGTGTTATTTAAT--ACATCGAGTGTTAAATATGCTAGTCCTTTCATGATTATGTGATA
GGTGGTGCATGGCCGTTCTTAGTTCGTGGAGTGATCTGTCTGCTTAATTGCGTTTCACTA
AG------------GGCCCATAAATTCAAGGTATGTTAGCTATCTGTCGCTCT-ATGGAC
CCCTTAACC----------------GAGTTAAATCGAGTTAA---GCGCGCGTCTTTATT
TAAAGAGTTT---AAGACATTGCGCATGCTGTTGGGCTCTGAAAGCAACGAACGTGACCG
CAACGTCTTGTTGCCTTAATAA--------------------------------------
-----------------------AGT-TGTGTT--AAT-------------AGCAATATT
AACCGCT-TACAAAG------------------------------GCTA-----------
----------------------TTTAAAACTAGACGG-ACCGCTGTTT--C---T-TTTC
TTAAACCAGAGGAAGGTTGCGGCAA------TAACAGGTCT-GTGATGCCCTT-AGATGT
TCCGGGCTGCACACGT-GCTACAA-T-GATCAG--TACA-GTGAGCATCTC-A----A--
-TATAA-TACACC-----GTCTTTAG-CGCTTAGA-CGCGATTATC-GGCTTACTTTTT-
ATTAAGGAGGT-CTGTTTAATCGATGTTTT-CTAATGTGCGCGGTAAAGCCTGCTTCGA-
-GAGTAAGCG---GGTAATCCATTGGAAGTAATGATTTCTCTATATCT----------AG
TGCACAACTATG----CACGGCACTCATTCCCGAGACGGCT-AGTTTCGTCTTTTAG-TG
TGAAT-GTGGTGTT----------------------------------------------
-----------------------------------------ATTCAAACGTGCGTG---C
AATTGTCAATTCATGGTGGGGACAGACCATTGTTAACTGTTGGTCTCGGTCTTAACTAGG
AATGCCTTGTACGGGTCTTTGGTTCAACAAACCACCCGGAATACGTCCCTGCCCTTTGTA
CACACCGCCC-GTCGCTCTTACCGATGGACTTTTTTGTGAGTCTAAGGGACTGGGTTAAA
CCGCTCGTTTA----------------TTCGGATGGCAGTACCTATGGAAACTTATGCGA
A--CAAAGTGGTCTAAAGGAAAGAGAAGTCGTAAC-------------------------
---------------------------------------------------------
>Neogloboquadrina_pachyderma|125957|EF447102
----GCACCACAAGAACGCGTGG-AGCATGTGGCTTAATTTGACTCAACGCGGGAAATCT
TACCGGGTCCGGACACACTGAGGATTGACAGGTAATATCTCATGG---------------
--------TTATTAACCCGGTTATT-----------------------TGTTTAAT----
--CAGTTA-TTAAG---CATCGAGTGTTAAATATGCTAGTCCTTTCATGATTATGTGATA
GGTGGTGCATGGCCGTTCTTAGTTCGTGGAGTGATCTGTCTGCTTAATTGCGTTTCACTA
AG------------GGCCCATAAATTCAAGGTATGTTAGCTATC-GTCGCTCT-ATGGAC
CCCTTATTCACTGCT-----TTAATTAGT----TTTGTTTAA---GCGCGCGTCTTTAAT
TAACGAGTTTA--AG-ACATTGCGCATGCTGTTGGGCTCTGAAAGCAACGAACGTGACCG
CAACGTCTTGTTGCCTTAACAC--------------------------------------
-----------------------AGT-TGGCTTTAAATACGA-------AATTCGTATTT
AAACCGCTTACAGAG------------------------------GCTA-----------
----------------------TTTAAAACTAGACGG-ACCGCTGTTT--C---T-TTTC
TTAAACCAGAGGAAGGTTGCGGCAA------TAACAGGTCT-GTGATGCCCTT-AGATGT
TCCGGGCTGCACACGT-GCTACAA-TGATCAGTACAGTGAGCATCTCAATATA----A--
-TACACCGTCTTT-A---GCGCTTAGACGCGATTA--------------ATGGATTGCTT
TTTATTAAGCGAGTCGTTTAATCGATGTTTTTTAATGTGCGCGGTAAAGCCTGCTTCGA-
-GAGTAAGCG---GGTAATCCATTGGAAGTAATGATTTCTCTATATCT----------AG
TGCACAACTATG----CACGGCACTCATTCCCGAGACGGCT-AGTTTCGTCTTTTAG-TG
TGAAT-GTAGTGTT----------------------------------------------
-----------------------------------------ATTCAAACGTGCGTG---C
AATTGTCAATTCATGGTGGGGACAGACCATTGTTAACTGTTGGTCTCGGTCTTAACTAGG
AATGCCTTGTACGGGTCTTTGGTTCAACAAACCACCCGGAATACGTCCCTGCCCTTTGTA
CACACCGCCC-GTCGCTCTTACCGATGGACTTTTTTGTGAGTCTAAGGGACTGGGTTAAA
CCACTCGCTTAATTTA--------TTAAGCGGATGGCAGTACCTATGGAAACTTATGCGA
A--CAAAGTGGTCTAAAGGAAAGAGAAGTCGTAAC-------------------------
---------------------------------------------------------
>Globorotalia_truncatulinoides|69029|AY359167
-AGGGCACCACAAGAACGCGTGG-AGCATGTGGCTTAATTTGACTCAACGCGGGGAATCT
TACCGGGTCCGGACACACTGAGGATTGACAGACGGTTATTGACTTAT-------------
------ACTCGCTTAATAGCTTTAAGCT--------------------------------
--GTTAAGTGTT--TAACACCTTTACACAAAGATGCTAGTCCTTTCATGATCGTTTGATA
GGTGGTGCATGGCCGTTCTTAGTTCGTGGAGTGATCTGTCTGCCTAATTGCGTTTCACTA
AG------------GTCCCATTCTTCATACGTATGAATAGCGTCTTAACTCACTTTTACC
GCTACCTAT------------------------------------------------TTG
TAGTAAGCGCT-------------CATACTATTGGGACCGGAATGCAACGAGCGCGACTG
CACCACCTAATTGCCCCTTATC--------------------------------------
-----------------------------TACCATTAATTACTTTAT------------T
AACCGCCCTGTACGGGC----------------ACCGGGGCCTTACCTTTA---------
-----------------------CTGAAACTAGCTGG-ACCGCTGCTT--T------CCT
TTAAGCCAGAGGAAGGTTGCGGCAA------TAACAGGTCT-GTGATGCCCTC-AGATGT
TCCGGGCCGCACACGT-GCTACAA-TGATCAGCACCAAAGAGGTATTACCTATCTTCT--
-TATACCTTAACCCA---ATATGTTAAACTTATTGCGTAAGG---------GTAT-GTCT
TAACGAC---TTATCCGCTTTAGCGCTTTAAGATTATTGGACGGTTGTGCCTGCCTCGA-
-GAGAGTGTA-----CAGGGCAGCAAGAGTAATGATTCCTTCGTTTTTACT---ACTAAT
ACCGCGCTTGGTAACATATTACACTCGATTAAGTAGGGTCTTTGCTTTTAATAGCAATTG
CTATCCTCACCCTTAGGCTCTAAGGATATTACTA--------------------------
-------------------TCTCT--------AAGGTCTACAGGGAGGTGTATATGGCGC
ACTTACTTATTCACGGTGGGGACAGACCATTGTTAACTGTTGGTCTCGGTCTCAACTAGG
AATGCCTCGTACGGGT---TGGTTCACCAAACCACCCGGAATATGTCCCTGCCCTTTGTA
CACACCGCCC-GTCGCTCTTATCGATGAACTCACTTGTGAGGCTGAGGGACTGCGTCT--
----ATT-ATA------------CCCGTGTAATCCTAATATCTTACATACATTTCGCTAA
AAGCGATTTTGCTCTAAGGATTTACACGACCTTACGCACAAACTTATTCGACCAAGTGGG
TTTAAGGAAAGAGAAGTCGTAACAAGGCATCA-------------------------
>Globorotalia_truncatulinoides|69029|AY359166
AAGGGCACCACAAGAACGCGTGG-AGCATGTGGCTTAATTTGACTCAACGCGGGGAATCT
TACCGGGTCCGGACACACTGAGGATTGACAGACGGTTATTGACTTAT-------------
------ACTCGCTTAATGGCTTTAAGCTCG-----------------------CTTTAAG
CTGTTAAACGTT--TAACACCTTTACACAAAGATGCTAGTCCTTTCATGATCGTTTGATA
GGTGGTGCATGGCCGTTCTTAGTTCGTGGAGTGATCTGTCTGCCTAATTGCGTTTCACTA
AG------------GTCCCATTCTTCATACGTATGAATAGCGTCTTAACTCACTTTTACC
GCTACCTAT------------------------------------------------TTG
TAGTAAGCGCT-------------CATACTATTGGGACCGGAATGCAACGAGCGCGACTG
CACCACCTAATTGCCCCTTATC--------------------------------------
-----------------------------TACCATTAATTACTTTAT------------T
AACCGCCCTGTACGGGC----------------ACCGGGGCCTTACCTTTA---------
-----------------------CTGAAACTAGCTGG-ACCGCTGCTT--T------CCT
TTAAGCCAGAGGAAGGTTGCGGCAA------TAACAGGTCT-GTGATGCCCTC-AGATGT
TCCGGGCCGCACACGT-GCTACAA-TGATCAGCAC--AAAGAGTATTACCTATCTTCT--
-TATACCT-AACCCA---ATATGTTAAACTTATTGCGTAAGG---------ATATTGTCT
TAACGACGACTTATCCGCTTTAGCGCTTTAAGATTATTGGACGGTTATGCCTGCCTCGA-
-GAGAGTGTA-----CAGGGCAGCAAGAGTAATGATTCCCTCGTTTTTACT---ACTAAT
ACCGCGCTTGGTAACATATTACACTCGATTAAGTAGGGTCTTTGCTTCTAATAGCAATTG
CTATCCTCACCCTTAGGCTCTAAGGATATTACTA--------------------------
-------------------TCTCT--------AAGGTCTACAGGGAGGTGTATATGGCGC
ACTTACTTATTCACGGTGGGGACAGACCATTGTTAACTGTTGGTCTCGGTCTCAACTAGG
AATGCCTCGTACGGGT---TGGTTCACCAAACCACCCGGAATATGTCCCTGCCCTTTGTA
CACACCGCCC-GTCGCTCTTATCGATGAACTCACTTGTGAGGCTGAGGGACTGCGTCT--
----ATTTATA------------CCCATGTAATCCTAATATCTCACATACATTTCGCTAA
AGGCGATTTTGCTTTAAGGATTTACACGACCTTACGCACAAACTTATTCGACCGAGTGGG
TTTAAAGGAAAGAGAAGTCGTAACAAGGCATCG------------------------
>Neogloboquadrina_pachyderma|125957|AY973272
AAGGGCACCACAAGAACGCGTGG-AGCATGTGGCTTAATTTGACTCAACGCGGGAAATCT
TACCGGGTCCGGACACACTGAGGATTGACAGGCAATATCTCATGT---------------
--------TTAATAACC--GTTATTA--------------------------ACGTA---
TCGTGTTATTTAAT--ACATCGAGTGTTAAATATGCTAGTCCTTTCATGATTATGTGATA
GGTGGTGCATGGCCGTTCTTAGTTCGTGGAGTGATCTGTCTGCTTAATTGCGTTTCACTA
AG------------GGCCCATAAATTCAAGGTATGTTAGCTATC-GTCGCTCT-ATGGAC
CCCTTAACC----------------GAGTTAAATCGAGTTAA---GCGCGCGTCTTTATT
TAAAGAGTTT---AAGACAATGCGCATGCTGTTGGGCTCTGAAAGCAACGAACGTGACCG
CAACGTCTTGTTGCCTTAATAA--------------------------------------
-----------------------AGT-TGTGTT--AAT-------------AGCAATATT
AACCGCT-TACAGAG------------------------------GCTA-----------
----------------------TTTAAAACTAGACGG-ACCGCTGTTT--C---T-TTTC
TTAAACCAGAGGAAGGTTGCGGCAA------TAACAGGTCT-GTGATGCCCTT-AGATGT
TCCGGGCTGCACACGT-GCTACAA-T-GATCAG--TACA-GTGAGCATCTC-A----A--
-TATAA-TACACC-----GTCTTTAG-CGCTTAGA-CGCGATTATC-GGCTTACTTTTT-
ATTAAGGAGGT-CTGTTTAATCGATGTTTT-CTAATGTGCGCGGTAAAGCCTGCTTCGA-
-GAGTAAGCG---GGTAATCCATTGGAAGTAATGATTTCTCTATATCT----------AG
TGCACAACTATG----CACGGCACTCATTCCCGAGACGGCT-AGTTTCGTCTTTTAG-TG
TGAATTGTAGTGTT----------------------------------------------
-----------------------------------------ATTCAAACGTGCGTG---C
AATTGTCAATTCATGGTGGGGACAGACCATTGTTAACTGTTGGTCTCGGTCTTAACTAGG
AATGCCTTGTACGGGTCTTTGGTTCAACAAACCACCCGGAATACGTCCCTGCCCTTTGTA
CACACCGCCC-GTCGCTCTTACCGATGGACTTTTTTGTGAGTCTAAGGGACTGGGTTAAA
CCGCTCGTTTA----------------TTCGGATGGCAGTACCTATGGAAACTTATGCGA
A--CAAAGTGGTCTAAAGGAAAGAGAAGTCGTAACAAGGCAACAGTAGGTGAACCTGCAG
AAGGATCA-------------------------------------------------
>Neogloboquadrina_pachyderma|125957|AY305332
----GCACCACAAGAACGCGTGG-AGCATGTGGCTTAATTTGACTCAACGCGGGAAATCT
TACCGGGTCCGGACACACTGAGGATTGACAGGCAATATCTCATGG---------------
--------TTATTAACC-GGTTATT-----------------------TATTTAAC----
--CGGTTAATTAAG---CATCGAGTGTTAAATATGCTAGTCCTTTCATGATTATGTGATA
GGTGGTGCATGGCCGTTCTTAGTTCGTGGAGTGATCTGTCTGCTTAATTGCGTTTCACTA
AG------------GGCCCATAAATTCAAGGTATGTTWGCTATC-GTCGCTCT-ATGGAC
CCCTTAWTCAAGCT---------ATTAG-----TTTGTTTAA---GCGCGCGTCTTTATT
TAAAGAGTTTA--AG-ACACTGCGCATGCTGTTGGGCTCTGAAAGCAACGAACGTGACCG
CAACGTCTTGTTGCCTTAATAA--------------------------------------
-----------------------AGT-TGGCTTTAAATACGA-------AATTCGTATTT
AAACCGCTTACAGAG------------------------------GCTA-----------
----------------------TTTAAAACTAGACGG-ACCGCTGTTT--C---T-TTTC
TTAAACCAGAGGAAGGTTGCGGCAA------TAACAGGTCT-GTGATGCCCTT-AGATGT
TCCGGGCTGCACACGT-GCTACAA-TGATCAGTACAGTGAGCATCTCAATATA----A--
-TACACCGTCTTT-A---GCGCTTAGACGCGATTA--------------ATGGATTGCTT
TTTATTAAGCGAGTCGTTTAATCGATGTTTTCTAATGTGCGCGGTAAAGCCTGCTTCGA-
-GAGTAAGCG---GGTAATCCATTGGAAGTAATGATTTCTCTATATCT----------AG
TGCACAACTATG----CACGGCCTATATTCCCGAGACGGCT-AGTTTCGTCTTTTAG-TG
TGAAT-GTAGTGTT----------------------------------------------
-----------------------------------------ATTCAAACGTGCGTG---C
AATTGTCAATTCATGGTGGGGACAGACCATTGTTAACTGTTGGTCTCGGTCTTAACTAGG
AATGCCTTGTACGGGTCTTTGGTTCAACAAACCACCCGGAATACGTCCCTGCCCTTTGTA
CACACCGCCC-GTCGCTCTTACCGATGGACTTTTTTGTGAGTCTAAGGGACTGGGTTAAA
CCACTCGTTTA-TTTA--------TTAAGCGGATGGCAGTACCTATGGAAACTTATGCGA
A--CAAAGTGGTCTAAAGGAAAGAGAAGTCGTAAC-------------------------
---------------------------------------------------------
>Neogloboquadrina_pachyderma|125957|AY305331
----GCACCACAAGAACGCGTGG-AGCATGTGGCTTAATTTGACTCAACGCGGGAAATCT
TACCGGGTCCGGACACACTGAGGATTGACAGGCAATATCTCATGG---------------
--------TTATTAACC-GGTTATT-----------------------TATTTAAT----
--CGGTTA-TTAAG---CATCGAGTGTTAAATATGCTAGTCCTTTCATGATTATGTGATA
GGTGGTGCATGGCCGTTCTTAGTTCGTGGAGTGATCTGTCTGCTTAATTGCGTTTCACTA
AG------------GGCCCATAAATTCAAGGTATGTTAGCTATC-GTCGCTCT-ATGGAC
CCCTTATACTCGATTTCGCTTTAATTAGCGTTATTTGTTTAA---GCGCGCGTCTTTATT
TAATGAGTTTA--AG-ACACTGCGCATGCTGTTGGGCTCTGAAAGCAACGAACGTGACCG
CAACGTCTTGTTGCCTTAATAA--------------------------------------
-----------------------AGT-TGGCTTTWAATACAATTYCCCGAATTCGTATTT
AAACCGCTTACAGAG------------------------------GCTA-----------
----------------------TTTAAAACTAGACGG-ACCGCTGTTT--C---T-TTTC
TTAAACCAGAGGAAGGTTGCGGCAA------TAACAGGTCT-GTGATGCCCTT-AGATGT
TCCGGGCTGCACACGT-GCTACAA-TGATCAGTACAGTGAGCATCTCAATATA----A--
-TACACCGTCTTT-A---GCGCTTAGACGCGATTA--------------ATGGATCGTTT
TTTATTAAGCGAGTCGTTTAATCGATGTTTTCTAATGTGCGCGGTAAAGCCTGCTTCGA-
-GAGTAAGCG---GGTAATCCATTGGAAGTAATGATTTCTCTATATCT----------AG
TGCACAACTATG----CACGGCACTCATTCCCGAGACGGCT-AGTTTCGTCTTTTAG-TG
TGAAT-GTAGTGTT----------------------------------------------
-----------------------------------------ATTCAAACGTGCGTG---C
AATTGTCAATTCATGGTGGGGACAGACCATTGTTAACTGTTGGTCTCGGTCTTAACTAGG
AATGCCTTGTACGGGTCTTTGGTTCAACAAACCACCCGGAATACGTCCCTGCCCTTTGTA
CACACCGCCC-GTCGCTCTTACCGATGGACTTTTTTGTGAGTCTAAGGGACTGGGTTAAA
CCACTCGTTTA-TTTA--------ATAAGCGGATGGCAGTACCTATGGAAACTTATGCGA
A--CAAAGTGGTCTAAAGGAAAGAGAAGTCGTAAC-------------------------
---------------------------------------------------------
>Neogloboquadrina_pachyderma|125957|AY305330
----GCACCACAAGAACGCGTGG-AGCATGTGGCTTAATTTGACTCAACGCGGGAAATCT
TACCGGGTCCGGACACACTGAGGATTGACAGGCAATATCTCATGG---------------
--------TTATTAACCGGTTAATGGTTATT-----------------TATTTAATAGCC
ATCGGTTA-TTAAG---CATCGAGTGTTAAATATGCTAGTCCTTTCATGATTATGTGATA
GGTGGTGCATGGCCGTTCTTAGTTCGTGGAGTGATCTGTCTGCTTAATTGCGTTTCACTA
AG------------GGCCCATAAATTCAAGGTATGTTAGCTATC-GTCGCTCT-ATGGAC
CCCTTATTCACTGCT-----TTAATTAG-----TCTGTTTAA---GCGCGCGTCTTTATT
TAAWGAGTTTA--AG-ACACTGCGCATGCTGTTGGGCTCTGAAAGCAACGAACGTGACCG
CAACGTCTTGTTGCCTTAATAA--------------------------------------
-----------------------AGT-TGGCTTTAAATACGAATTC--GTATTCGTATTT
AAACCGCTTACAGAG------------------------------GCTA-----------
----------------------TTTAAAACTAGACGG-ACCGCTGTTT--C---T-TTTC
TTAAACCAGAGGAAGGTTGCGGCAA------TAACAGGTCT-GTGATGCCCTT-AGATGT
TCCGGGCTGCACACGT-GCTACAA-TGATCAGTACAGTGAGCATCTCAATATA----A--
-TATACCGTCTTT-A---GCGCTTAGACGCGATTA--------------ATGGATCGTTT
TTTATTAAGCGAGTCGTTTAATCGATGTTTTCTAATGTGCGCGGTAAAGCCTGCTTCGA-
-GAGTAAGCG---GGTAATCCATTGGAAGTAATGATTTCTCTATATCT----------AG
TGCACAACTATG----CACGGCACTCATTCCCGAGACGGCT-AGTTTCGTCTTTTAG-TG
TGAAT-GTAGTGTT----------------------------------------------
-----------------------------------------ATTCAAACGTGCGTG---C
AATTGTCAATTCATGGTGGGGACAGACCATTGTTAACTGTTGGTCTCGGTCTTAACTAGG
AATGCCTTGTACGGGTCTTTGGTTCAACAAACCACCCGGAATACGTCCCTGCCCTTTGTA
CACACCGCCC-GTCGCTCTTACCGATGGACTTTTTTGTGAGTCTAAGGGACTGGGTTAAA
CCACTCGTTTATT----------------CGGATGGCAGTACCTATGGAAACTTATGCGA
A--CAAAGTGGTCTAAAGGAAAGAGAAGTCGTAAC-------------------------
---------------------------------------------------------
>Neogloboquadrina_pachyderma|125957|AY305329
----GCACCACAAGAACGCGTGG-AGCATGTGGCTTAATTTGACTCAACGCGGGAAATCT
TACCGGGTCCGGACACACTGAGGATTGACAGGCAATATCTCATGTT--------------
--------TCATTAACC--GTTATTA--------------------------ACGTA---
-TCGGTTATTTCCTTAACATCGAGTGTTAAATATGCTAGTCCTTTCATGATTATGTGATA
GGTGGTGCATGGCCGTTCTTAGTTCGTGGAGTGATCTGTCTGCTTAATTGCGTTTCACTA
AG------------GGCCCATAAATTCAAGGTATGTTAGCTATC-GCCGCTCT-ATGGAC
CCCTTAACT----------------TAA-------CGGTTAA---GCGCGCGTCTTTATT
TAAAGAGTTT---AAGGCATTGCGCATGCTGTTGGGCTCTGAAAGCAACGAACGTGACCG
CAACGTCTTGTTGCCTTAATTA--------------------------------------
-----------------------AGT-CGTGTTTAAATGGTATTTG-----ATTACAATT
TAACCGCTTACCGAG------------------------------GCTA-----------
----------------------TTTAAAACTAGACGG-ACCGCTGTTT--C---T-TTTC
TTAAACCAGAGGAAGGTTGCGGCAA------TAACAGGTCT-GTGATGCCCTTAGATGTT
CCGGGCTGCACACGTG-CTACAAT-GATCAGTAC-AGTGAGCATCTCAATATA----A--
-TACACCGTCTTT-A---GCGCTTAGACGCGGTTATTGGCTTACTTTTTTTTATTAACGA
GTGAGTTTAATTAACCGATGATTTCTAATGTGCGCGGTAAAGCCTGCTTCGAGAGTAAG-
-CGGGTAATC---CATTGGAAGTAATGATTTCTCTATATCTAGTGCAC----------AA
CTATGTACGGCA----TTCATTCCCGAGACGGCTAGTTCCG-TCTTTTAGTGCGAAT-GT
AGTGTTATTCAAAC----------------------------------------------
-----------------------------------------GTACGTGCAATTGTC---A
ATTCATGGTGGGGACAGACCATTGTTAACTGTTGGTCTCGGTCTTAACTAGGAATGCCTT
GTACGGGTCTTTGGTTCAACAAACCACCCGGAATACGTCCCTGCCCTTTGTACACACCGC
CCGTCGCTCT-TACCGATGGACTTTTTTGTGAGTCTAAGGGACTGGGTTAAACCACTCGT
TTATTCGGATG----------------GCAGTAACCTATGGAAACTTATGCGAACAAAGT
G--GTCTAAAGGAAAGAGAAGTCGTAAC--------------------------------
---------------------------------------------------------
>Globigerina_bulloides|69025|AY241713
------GCACCACAAGAGCGTGG-AGTATGTGGCTTAATTTGACTCAACGCGGAAAAGCT
TATCTGGTCCGGACACAGTGAGGATTGACAGACAGTTAGACAGAAGTGA-----------
------------------------------------------------------------
-------GGTTTTGGTAA---CAATTGAGAGAGTTGAAGTTCTTTCATGATCTTGTGAGA
GGTGGTGCATGGCCGTTCTTAGTTCGTGTAGTGATATGTCTGCCTAATCGCGTCACGATA
AC---------------CTATTGGTCGACAACCCAATTATCACAACTGCAGCATAACTCC
CCTTGGGTG----------------------------------------GGCGAGGCTCT
GTGTAGGATAG------------------ACCTCTGAACAGTACGCAACGAACGCGATCG
TAATCCCTTGTTGAGTGGCCATCCTGTAAGCTGC--------------------------
-------------------------TGGATTAGGAACCCAGTGGTATT-------ATCTC
AGCCACAGATTTTCTGGT-------------------TGTAGTGGGCCAGTT--------
-----------------------TTGAAACTCGGGGA-ACATCTGTGA--CTTTC-TTTC
TTAACGCAGAGGAAGGTTATGGCAA------TAACAGGTCT-GTGATGCCCTT-AGATGT
CCAGGGCTGCACACGT-ACTACAT-TGATCAACTCAGTAGGCGTCGTGTTAGTTCTCC--
-AATAACGTATCTAGTGGACTTGGTGTCGGGTGTGTGGCCTCT-----------------
---------------GGTCATGCGCTT-TGATTACTGT-CACTTTAAACACTGGTCGTT-
--AGACTC----GTGCAATCCAATAGAAGAGGTGAAT--AAGTTTCCC------------
------AAAGTACCGTGTTTAGCTCCCGTGTTCGTAGAGACCCCTCGCAT-TGCCAGTCG
A-----------------------------------------------------------
-----------------------------------------TGTGGGTCCTTTGTG---C
TTTTTTCAAATCTTAGTGGGGACAGACATCTGTTAACTTTTTGTCTCGGTCCCAACCAGG
AATGCCTCGTACAGGT---TGGTTCACCATACCACCTGGAATTAGTCCCTGCCCTTTGTA
CACACCGCCC-GTCGCTTTTACCAATGAACTTCTTTGCGAGAGTGAGA----GACTTAAA
G--------------------------------------ATAATCGCGGAACTCACTCGA
C--CGACGGGATTTAAAGGAAAAAGAAGTCGTAAC-------------------------
---------------------------------------------------------
>Globigerina_bulloides|69025|AY241712
------GCACCACAAGAGCGTGG-AGTATGTGGCTTAATTTGACTCAACGCGGAAAAGCT
TATCTGGTCCGGACGCAGTGAGGATTGACAGACAGTTT--CAGGAGTG------------
------------------------------------------------------------
-------GTTCTTGGTAAA--CAATTGAGAGAGTTGAAGTTCTTTCATGATCTTGTGAGA
GGTGGTGCATGGCCGTTCTTAGTTCGTGTAGTGATATGTCTGCCTAATCGCGTCACGATA
AC---------------CTATTGGTCGACAACCCAATTATCACAACTGCAGCATAACTCC
CCTTGGGTG----------------------------------------GGCGAGGCTCT
GTGTAGGATAG------------------ACCTCTGAACAGTACGCAACGAACGCGATCG
TAATCCCTTGTTGAGTGGCCATCCTGTAAGCTGC--------------------------
-------------------------TGGATTAGGAACCCAGTGGTATT-------ATCTC
AGCCACAGATTTTCTGGT-------------------TGTAATGGGCCAGTT--------
-----------------------TTGAAACTCGGGGA-ACATCTGTGA--CTTTC-TTTC
TTAACGCAGAGGAAGGTTATGGCAA------TAACAGGTCT-GTGATGCCCTT-AGATGT
CCAGGGCTGCACACGT-ACTACAT-TGATCAACTCAGTAGGCGTCGTGTT--TTCTCC--
-AATAACGTATCTAGTGGACTTGGTGTCGGGTGCGTGGCCTC------------------
---------------GGTCGTGTACTT-TGATTACTGT-CACTTTAAACACTGGTCGTT-
--AGACTC----GTGCAATCCAATAGAAGAGGTGACT--AAGTTTCCC------------
------A--GTACCGTGTTCGCCTCCCGTGTCAGTAG-GGCCCCTCGCATATACCAGTCG
A-----------------------------------------------------------
-----------------------------------------AGTGGGCCCTTTGTG---C
TTTTTTCAAATCTTAGTGGGGACAGACATCTGTTAACTTTTTGTCTCGGTCCCAACCAGG
AATGCCTCGTACAGGT---TGGTTCACCATACCACCTGGAATTAGTCCCTGCCCTTTGTA
CACACCGCCC-GTCGCTTTTACCAATGAACTTCTTTGCGAGCGTGAGA----GACTAAAA
----------------------------------------TAT-CGCGGAACTCACTCGA
C--CGACGGGACTTAAAGGAAAAAGAAGTCGTAAC-------------------------
---------------------------------------------------------
>Neogloboquadrina_pachyderma|125957|AY241711
----GCACCACAAGAACGCGTGG-AGCATGTGGCTTAATTTGACTCAACGCGGGAAATCT
TACCAGGTCCGGACACACTGAGGATTGACAGGAAGTATCGTCTTTTGAAA----------
------TCTTTAAGCACATGTCGTTTCTA------------------------------A
TGACATCTTTTAGATGAATGATTCGTGTAAATATGCTAGTTCTTTCATGATTATGTGATA
GGTGGTGCATGGCCGTTCTTAGTTCGTGGAGTGATCTGTCTGCTTAATTGCGTTTCACTA
TG------------GCCCCAAAGTT----AGCAAGTTATCCAATCATGACCTTCGTCGAC
CCCTCA-----------------------------CCTTTGA---GTGCGCGTCCTAGCT
TAGAGTACATGGTGTAAATGGACTTGTTTTGG-GTACCCAGAAAGCAACGAACGTGACCG
CAACGTCTTGTTGTCTCTCTTTTGACAGTTATG---------------------------
-------------GGTTATCCCAGTCATGTGTTTATGCTTTTATGTGT--------AAAT
ACGTACGACACAGAG------------------------------ACTAGA---------
----------------------TACCAAACTAGGCGT-ACCGCTGTAT--CA--T-TTCT
TTAAACCAGAGGAAGGTTGCGGCAA------TAACAGGTCT-GTGATGCCCTT-AGATGT
TCTGGGCTGCACACGT-GCTACAA-TGATCAGCACAGTAAGCATCTCAATTTTTACAA--
-CACCGTTAACACAC---GTAGTGAGCCGCTTGAA-------ATCTCATCTGCATATGC-
ATATTTCGGTATGGATTGCAATGTGAGTTATCTAATGCGCGCGGTTATGCCTGTACCGA-
-GAGGTGACGTCGGGTAACCATTCTCTAATGCTGACCTATTTTTCTGA--------AATA
TGCACAACTCTAA---TATGACATTCATTCCCGGGAGGACT-AGTTGCCTCTTTGTG---
-TGAGTGCAATGCAAACATG----------------------------------------
------------------------------TCGGCGTAAGACTTCATTCATATGTG---C
CCCTGTCAATTCGTGGTGGGGACAGACCATTGCTAATTGTTGGTCTCGCTTATAACTAGG
AATGCCTTGTACCGGTCTTTGGTTCATCAAACCACCGGGAATACGTCCCTGCCCTTTGTA
CACACCGCCC-GTCGCTCTTACCGATGAACTCGTTTGTGAGTTTTAAGGACTGGATTAAG
CTATATGCGTA-----------------------------ACCTATGGAAATTCATGCGA
A--TGAACTGGTTTAAAGGAAAGAGAAGTCGTAAC-------------------------
---------------------------------------------------------
>Turborotalita_quinqueloba|125971|AY241710
------GCACCACAAGAGCGTGG-AGTATGTGGCTTAATTCGACTCAACGCGCAACAATT
TACTTGGTCCGAACGCTTTGAGGATTGACAGTTATTG-----------------------
------------------------TATAGTTCTGATATGGGTGGTATTTGTA--------
GTCAACGTGT-AGGTAGTTG--TATATTAAATATGAAAGTTCTTTTATGATTATGTGATA
GGTGGTGCATGGCCGTCCTTAATTCGTGGAGTGATTTGTCTGCTTAATTGCGCATTGCAA
ATTGTAATTGATCTTTTACCAGTCTCGTTCTGATTTTTGTTGTGAATATTGTAGAATATT
GTTGTCGTCGAGTCA-------------------TTATTGCCACTACGTCTGGTCCTTTG
GG--CAGAATAGTGTTTTATATTTTGTCTTG-CAACACAAAATTCTTCACAATATTGTAG
CCGTACTTCATTGTATGCGCTATTCATGT-------------------------------
------------------------ATATGTGACACATTTGTGGTTCAAGACCAGTTCGGC
TGCTTGTACACATATACA------------------------------------------
--------------------CTCGACATGATCATTCAGGCTGCTAGAGACCTTG--TGTC
TTGCCCCAAAGGTTGATTAACACCGTGAGTGCAACGAGTGAGATTGCAAGCCTTTGTTAT
GTAGTGAACAACATATACCTACTACTACTACTACTACTTTGTAGTAATGTAGGATTCCAA
CTACACA--GAATAACCATT----AAGGTGAAATGAA-----------------------
------------------CTCAGGCGACTGCTATACTTT-AAGATGGTGGAAG-TTGT--
------------------------------------------------------------
------------------------------------------------------------
------------------------------------------------------------
------------------------------------------------------------
------------------------------------------------------------
------------------------------------------------------------
------------------------------------------------------------
------------------------------------------------------------
------------------------------------------------------------
---------------------------------------------------------
>Pulleniatina_obliquiloculata|225066|AY241709
----GCACCACAAGAACGCGTGG-AGCATGTGGCTTAATTTGACTCAACGCGGGAAATCT
TACCGGGTCCGGACACACTGAGGATTGACAGGCAATATCTA-------------------
--------TTAAAAGAATTGTTATTA----------------------------------
---TAACATTCTCTT-TTTAATAGTGTTAAATATGCTAGTCCTTTCATGATTATGTGATA
GGTGGTGCATGGCCGTTCTTAGTTCGTGGAGTGATCTGTCTGCTTAATTGCGTTTCACTA
AG------------GGCCCATAAATTCAAGGTATGTTAGCTATT-GTTTCCCT-ATTGAC
CCCTTAT---------------------------TCTTATAA---GCGCGTGTCTTTAT-
----GGGTTT----AAACATTGCGCATGCTGTTGGGTCCTGAAAGCAACGAACGTGACCG
CAACGTCTTGTTGCCTTTATCT--------------------------------------
-----------------------TGTTATATCTATTA--TTTAATAAT-----------A
GAATAACTAACAGAG------------------------------GCTAA----------
----------------------TCTAAAACTAGACGG-ACCGCTGTTT------C-TTTC
TTAAACCAGAGGAAGGTTGCGGCAA------TAACAGGTCT-GTGATGCCCTT-AGATGT
TCCGGGCTGCACACGT-GCTACAA-TGATCAGTACAGTGAGCATCTCAATTTA----T--
-----A--TACAC-C---GTAT-TTAGCGCTAAGA--------------TATGATTATTG
GCTCTTT-TAGGGTCTTTTAATTGTA--TTTCTTATGCGCGCGGTAAAGCCTGCTTCGA-
-GAGTAAGTG---GGTAATCCATTGGAAGTAATGATTTCTCTTTTAT-----------AT
AGCACACCTATA----TACGGCATTCATCCCCGGGATGACT-AGTTTCGTCTTTTTT-GT
GCGAATGTAATGTA----------------------------------------------
---------------------------------------TTTCTTATCCGTATGTG---C
GATTGTCAATTCATGGTGGGGACAGACCATTGTTAATTGTTGGTCTCGGTCTTAACTAGG
AATGCCTTGTACGGGTCTTTGGTTCAACAAACCACCCGGAATACGTCCCTGCCCTTTGTA
CACACCGCCC-GTCGCTCTTACCGATGAACTTCTTTGTGAGTCTAAGGGACTGGGTTAAT
AGCTATTTTTA-------------------TAGTT-ATATACCTATGGAAACTTATACGA
A--CAATGTGGTTTAAAGGAAAGAGAAGTCGTAAC-------------------------
---------------------------------------------------------
>Neogloboquadrina_dutertrei|51039|AY241708
----GCACCACAAGAACGCGTGG-AGCATGTGGCTTAATTTGACTCAACGCGGGAAATCT
TACCGGGTCCGGACACACTGAGGATTGACAGGCAATATCTAAATCG--------------
--------TTTATAATT---CTATTA--------------------------TAATA---
-C--GCTATTT-----------AGTGTTAAATATGCTAGTCCTTTCATGATTATGTGATA
GGTGGTGCATGGCCGTTCTTAGTTCGTGGAGTGATCTGTCTGCTTAATTGCGTTTCACTA
AG------------GGCCCATAAATTCAAGGTATGTTAGCTATC-GTTTCTCA-ATTGAC
CCCTTA-TT----------------T---------CTAATAA---GCGCGTGTCTTTT--
---AGAGTTT---AAA-CATTGCGCATGCTGTTGGGTCCTGAAAGCAACGAACGTGACCG
CAACGTCTTATTGCCTTTATCT--------------------------------------
-----------------------TGT-TATATTCTAAT-----TTA-----ATTAGGAAT
AA----CTAACAGAG------------------------------GCTAA----------
----------------------TTTAAAATTAGACGG-ACCGCTGTA---C---T-TTTC
TTAAACCAGAGGAAGGTTGC----------------------------------------
------------------------------------------------------------
------------------------------------------------------------
------------------------------------------------------------
------------------------------------------------------------
------------------------------------------------------------
------------------------------------------------------------
------------------------------------------------------------
------------------------------------------------------------
------------------------------------------------------------
------------------------------------------------------------
------------------------------------------------------------
------------------------------------------------------------
---------------------------------------------------------
>Neogloboquadrina_dutertrei|51039|AY241707
----GCACCACAAGAACGCGTGG-AGCATGTGGCTTAATTTGACTCAACGCGGGAAATCT
TACCGGGTCCGGACACACTGAGGATTGACAGGCAATATCTAAATCGT-------------
--------TTATAAT----TCTATTA----------------------------------
---TAATACGTATTT-------AGTGTTAAATATGCTAGTCCTTTCATGATTATGTGATA
GGTGGTGCATGGCCGTTCTTAGTTCGTGGAGTGATCTGTCTGCTTAATTGCGTTTCACTA
AG------------GGCCCATAAATTCAAGGTATGTTAGCTATC-GTTTCTCA-ATTGAC
CCCTTGTC--------------------------TTCGATAA---GCGCGTGTCTTTTA-
----GAGTTT----AAACATTGCGCATGCTGTTGGGTCCTGAAAGCAACGAACGTGACCG
CAACGTCTTATTGCCTTTATCT--------------------------------------
-----------------------TGTTATATTC--TAATTTAATTAG-------------
GAATAACTAACAGAG------------------------------GCTAA----------
----------------------TTTAAAATTAGACGG-ACCGCTGTAC------T-TTTC
TTAAACCAGAGGAAGGTTGCGGCAA------TAACAGGTCT-GTGATGCCCTT-AGATGT
TCCGGGCTGCACACGT-GCTACAA-TGATCAGTACAGTGAGCATCTCAATAT-----T--
-----A--TACAC-C---GTAT-TAAGCGCTTAGT--------------TGCGATTATTG
GCTCATTATTGGGTCTTTTAATTGTA--TTTCTAATGCGCGCGGTAAAGCCTGCTTCGA-
-GAGTAAGTG---GGTAATCCATTGGAAGTAATGATTTCTCCTTTTTA----------AT
AGCACACCTATA----TACGGCATTCATTCCCGGGACGACT-AGTTTCGTCTTTTTTTGT
GCGAATGTAATGTA----------------------------------------------
---------------------------------------TTCTTTATCCGTATGTG---C
GATTGTCAATTCATGGTGGGGACAGACCATTGTTAATTGTTGGTCTCGGTCTTAACTAGG
AATGCCTTGTACGGGTCTTTGGTTCAACAAACCACCCGGAATACGTCCCTGCCCTTTGTA
CACACCGCCC-GTCGCTCTTACCGATGAACTTCTTTGTGAGTCTAAGGGACTGGGTTAAT
CTGTAATTCTA-------------------TTATGGATATACCTATGGAAACTTATACGA
A--CAATGTGGTTTAAAGGAAAGAGAAGTCGTAAC-------------------------
---------------------------------------------------------
>Neogloboquadrina_pachyderma|125957|AY453138
AAGGGCACCACAAGAACGCGTGG-AGCATGTGGCCTAATTTGACTCAACGCGGGAAATCT
TACCGGGTCCGGACACACTGAGGATTGACAGGCAATATCTCATGT---------------
--------TTAATAACC--GTTATTA--------------------------ACATAATA
TCGCGTTATTTAAT--ACATCGAGTGTTAAATATGCTAGTCCTTTCATGATTATGTGATA
GGTGGAGCATGGCCGTTCTTAGTTCGTGGAGTGATCTGTCTGCTTAATTGCGTTTCACTA
AG------------GGCCCATAAATTCAAGGTATGTTAGCTAT-CGTCGCTCT-ATGGAC
CCCTTAACC----------------GAGCTAAATTGAGTTAA---GCGCGCGTCTTTATT
TAAAGAGTTTTT-AAGACATTGCGCATGCTGTTGGGCTCTGAAAGCAACGAACGTGACCG
CAACGTCTTGTTGCCTTAATAA--------------------------------------
-----------------------AGT-TGTGTT--AAT-------------AGCAATATT
AACCGCT-TACAGAG------------------------------GCTA-----------
----------------------TTTAAAACTAGACGG-ACCGCTGTTT--C---T-TTTC
TTAAACCAGAGGAAGGTTGCGGCAA------TAACAGGTCT-GTGATGCCCTTTAGATGT
TCCGGGCTGCACACGT-GCTACAA-TTGATCAGG-TACAAGTGAGCATCTCCA----A--
-TACAAATACACC-C---GTCTTTAGGCGCCTAGAACGCGATTATCCGGCTTACTTTTTT
ATTAAGGAGGTTCTGTTTAATCGATGTTTTTCTAGTGTGCGCGGTAAAGCCTGCTTCGA-
-GAGTAAGCG---GGTAATCCATTGGAAGTAATGATTTCTCTATATCT----------AG
TGCACAACTATG----CACGGCACTCATTCCCGAGACGGCT-AGTTTCGTCTTTTAG-TG
TGAAT-GTAGTGTT----------------------------------------------
-----------------------------------------ATTCAAATGTGCGTG---C
AATTGTCAATTCATGGTGGGGACAGACCATTGTTAACTGTTGGTCTCGGTCTTAACTAGG
AATGCCTTGTACGGGTCTTTGGTTCAACAAACCACCCGGAATACGTCCCTGCCCTTTGTA
CACACCGCCC-GTCGCTCTTACCGATGGACTTTTTTGTGAGTCTAAGGGACTGGGTTAAA
CCGCTCGTTTA----------------TTCGGATGGCAGTACCTATGGAAACTTATGCGA
A--CAAAGTGGTCTAAAGGAAAGAGAAGTCGTAACAAGGCAACAGTAGGTGAACCTGCAG
AAGGATCA-------------------------------------------------
>Neogloboquadrina_pachyderma|125957|AY453137
AAGGGCACCACAAGAACGCGTGG-AGCATGTGGCTTAATTTGACTCAACGCGGGAAATCT
TACTGGGTCCGGACACACTGAGGATTGACAGGCAATATCTCATGT---------------
--------TTAATAACC--GTTATTA--------------------------ACATAATA
TCGCGTTATTTAAT--ACATCGAGTGTTAAATATGCTAGTCCTTTCACGATTATGTGATA
GGTGGAGCATGGCCGTTCTTAGTTCGTGGAGTGATCTGTCTGCTTAATTGCGTTTCACTA
AG------------GGCCCATAAATTCAAGGTATGTTAGCTATTCGTCGCTCT-ATGGAC
CCCTTAACC----------------GAGTTAAATTGAGTTAA---GCGCGCGTCTTTATT
TAAAGAGTTTTT-AAGACATTGCGCATGCTGTTGGGCTCTGAAAGCAACGAACGTGACCG
CAACGTCTTGTTGCCTTAATAA--------------------------------------
-----------------------AGT-TGTGTT--AAT-------------AGCAATATT
AACCGCT-TACAGAG------------------------------GCTA-----------
----------------------TTTAAAACTAGACGG-ACCGCTGTTT--C---T-TTTC
TTAAACCAGAGGAAGGTTGCGGCAA------TAACAGGTCT-GTGATGCCCTT-AGATGT
TCCGGGCTGCACACGT-ACTACAA-T-GATCAG--TACA-GTGAGCATCTC-A----A--
-TATAA-TACACC-----GTCTTTAG-CGCTTAGA-CGCGATTATC-GGCTTACTTTTT-
ATTAAGGAGGT-CTGTTTAATCGATGTTTT-CTAATGTGCGCGGTAAAGCCTGCTTCGA-
-GAGTAAGCG---GGTAATCCATTGGAAGTAATGATTTCTCTATATCT----------AG
TGCACAACTATG----CACGGCACTCATTCCCGAGACGGCT-AGTTTCGTCTTTTAG-TG
TGAAT-GTAGTGTT----------------------------------------------
-----------------------------------------ATTCAAACGTGCGTG---C
GATTGTCAATTCATGGTGGGGACAGACCATTGTTTACTGTTGGTCTCGGTCTTAACTAGG
AATGCCTTGTACGGGTCTTTGGTTCAACAAACCACCCGGAATACGTCCCTGCCCTTTGTA
CACACCGCCC-GTCGCTCTTACCGATGGACTTTTTTGTGAGTCTAAGGAACTGGGTTAAA
CCGCTCGTTTA----------------TTCGGATGGCAGTACCTATGGAAACTTATGCGA
A--CAAAGTGGTCTAAAGGAAAGAGAAGTCGTAACAAGGCAACAGTAGGTGAACCTGCAG
AAGGATCA-------------------------------------------------
>Globigerinita_glutinata|69041|AY453136
AAGGGCACCACAAGAACGCGTGG-AGCATGTGGCTTAATTTGACTCAACGCGGGAAATCT
TACCGGGTCCGGACACACTGAGGATTGACAGGTATTATATAGCA----------------
------------------------------------------------------------
------ACTTTCGGGT-TGTCTATTGTTAAATATGCTAGTCCTTTCATGATTATGTGATA
GGTGGTGCATGGCCGTTCTTAGTTCGTGGAGTGATCTGTCTGCTTAATTGCGTTTCAGAT
AA-----------GGATCTATATTCTTTACA------AGTGTCGCA--GTGTAATTGACC
CCTCTTTC-------------------------------ACGAGAGTGTGTGTCTTTTTT
GCGCTCGCAC---------------TTTACATTAGGTCCTGAAAGCAACGAACGTGACCG
CAACCTCTTGTTGCCTCATCTC--------------------------------------
-----------------------CCAACATT--CTT---TCCTTCGG---------GTTA
GATATTTCCATTGAG---------------------------------------------
------------------GCTTTCCAAAACTAGAGGG-ACCGCTGTCA--A-----CTTC
TTAAACCAGAGGAAGGTTGCGGCAA------TAACAGGTCT-GTGATGCCCCTTAGATGT
CCCGGGCTGCACACGT-GCTACAA-TGATTGTTGCAGTGAGCATCTCAATTTTTTACC--
-T-----AACACCGC---ACACGTGAGT--------------------------------
-------GCATACTTGTATGTTA-------CTTTACGCAGCGGTAA-AGCCTGCTTCGA-
-GAGCAAGTG---GGTAATCAATTAGAAGTAACGATTTCC-CAAATTA------------
-GCACACTTA-TA---TACGGCGTTTGTGCCCGGGTTTCACTTGTTGGAACTTTT----G
TGCGCGCAGATGTTT---------------------------------------------
-------------------------------------------TTTTCCGTATGTG---C
AATTGTCAATTCATGGTGGGGACAGACCATTGTTAATTGTTGGTCCCGGTCTTAACTAGG
AATGCCTTGTACGGGTCTTTGGTTCAACAAACCACCCGGAATACGTCCCTGCCCTTTGTA
CACACCGCCC-GTCGCTCTTACCGATGGACTTCTCTGTGAGTTTGAGGGACTGGATTTGA
TCGTACATTCGTG--------------------CATTAATATCTATGGAAACTTAAACGA
A--CAGTGTGGTCTAAAGGAAAGAGAAGTCGTAACAAGGCATCGGTAGGTGAACCTGCAG
AAGGATCA-------------------------------------------------
>Neogloboquadrina_dutertrei|51039|AY453135
AAGGGCACCACAAGAACGCGTGG-AGCATGTGGCTTAATTTGACTCAACGCGGGAAATCT
TACCGGGTCCGGACACACTGAGGATTGACAGGCAATATCTAAATCGT-------------
--------TTATAAT----TCTATTA----------------------------------
---TAATACGTATTT-------AGTGTTAAATATGCTAGTCCTTTCATGATTATGTGATA
GGTGGTGCATGGCCGTTCTTAGTTCGTGGAGTGATCTGTCTGCTTAATTGCGTTTCACTA
AG------------GGCCCATAAATTCAAGGTATGTTAGCTATC-GTTTCTCA-ATTGAC
CCCTTGTC--------------------------TTCGATAA---GCGCGTGTCTTTTA-
----GAGTTT----AAACATTGCGCATGCTGTTGGGTCCTGAAAGCAACGAACGTGACCG
CAACGTCTTATTGCCTTTATCT--------------------------------------
-----------------------TGTTATATTC--TAATTTAATTAG-------------
GAATAACTAACAGAG------------------------------GCTAA----------
----------------------TTTAAAATTAGACGG-ACCGCTGTAC------T-TTTC
TTAAACCAGAGGAAGGTTGCGGCAA------TAACAGGTCT-GTGATGCCCTT-AGATGT
TCCGGGCTGCACACGT-GCTACAA-TGATCAGTACAGTGAGCATCTCAATAT-----T--
-----A--TACAC-C---GTAT-TAAGCGCTTAGT--------------TGCGATTATTG
GCTCATTATTGGGTCTTTTAATTGTA--TTTCTAATGCGCGCGGTAAAGCCTGCTTCGA-
-GAGTAAGTG---GGTAATCCATTGGAAGTAATGATTTCTCTTTTT------------AT
AGCACACCTATA----TACGGCATTCATTCCCGGGACGACT-AGTTTCGTCTTTTTT-GT
GCGAATGTAATGTA----------------------------------------------
---------------------------------------TTCTTTATCCGTATGTG---C
GATTGTCAATTCATGGCGGGGACAGACCATTGTTAATTGTTGGTCTCGGTCTTAACTAGG
AATGCCTTGTACGGGTCTTTGGTTCAACAAACCACCCGGAATACGTCCCTGCCCTTTGTA
CACACCGCCC-GTCGCTCTTACCGATGAACTTCTTTGTGAGTCTAAGGGACTGGGTTAAT
CTGTAATTCTA-------------------TTATAGATATACCTATGGAAACTTATACGA
A--CAATGTGGTTTAAAGGAAAGAGAAGTCGTAACAAGGCAACAGTAGGTGAACCTGCAG
AAGGATCA-------------------------------------------------
>Globorotalia_crassaformis|255239|AY453134
AAGGGCACCACAAGAACGCGTGG-AGCATGTGGCTTAATTTGACTCAACGCGGGAAATCT
TACCGGGTCCGGACACACTGAGGATTGACAGGCAATATATTA------------------
--------------------GCATAA----------------------------------
---AGACTCGTCTTTAGCGCTAATTGTTAAATATGCTAGTCCTTTCATGATTATGTGATA
GGTGGTGCATGGCCGTTCTTAGTTCGTGGAGTGATCTGTCTGCTTAATTGCGTTTCACTA
AG------------GGCCCATAAATTCAAGGTATGTTAGCAAAT-GCTGCTCT-ATTGAC
CCCTAATAGGCTTAA------------------CTGTCTTTA---GCGCGTGTCTCTAC-
----GAGTTCTTTAAAGCACTGCGCATGCTGTTGGGTCCTGAAAGCAACGAACGTGACCG
CAACGTCTTGTTGCCTC--TCT--------------------------------------
-----------------------ATAATATCCTCTTATTTTTAATAA-------------
GAGTATTTACCTGAG------------------------------GCTAT----------
----------------------TTTAAAACTAGACGG-ACCGCTGTTT--T---C-TTTC
TTAAACCAGAGGAAGGTTGCGGCAT------AAACAGGTCT-GTGATGCCCTT-AGATGT
TCCGGGCTGCACACGT-GCTACAA-TGATCAGTACAGTGAGCATCTCAATTTT----A--
-TA------ACAC-C---GTAT-TAAGCGCTTGGG--------------TCGTAATTGTT
AGGCCTTTTAGGTTTTTTCAATTGCGTT-CTCCAATGCACACGGTAAAGCCTGCTTCGA-
-GAGTAAGTG---GGTAATCCATTGGAAGTAATGATTTCCTTATTTTT------ATAAAC
AGCACACCAATA----TACGGCATTCATTCCCGAGACGGCTTAGTTCCGACTTTGTG---
-CGAATGTAATGTA----------------------------------------------
----------------------------------------TTCTTATCCGTATGTG---C
GATTGTCAATTCATGGTGGGGACAGACCATTGTTAATTGTTGGTCTCGGTCTTAACTAGG
AATGCCTTGTACGGGTCTTTGGTTCAACAAACCATCCGGAATACGTCCCTGCCCTTTGTA
CACACCGCCC-GTCGCTCTTACCGATGGACTTCTTTGTGAGTCTTGGGGACTGGGTTAAG
CGATTTCTTTT-----------------TGAATGAGCTCTACCTATGGAAACCAATACGA
A--CAATGTGGTCTAAAGGAAAGAGAAGTCGTAACAAGGCAACAGTAGGTGAACCTGCAG
AAGGATCA-------------------------------------------------
>Globorotalia_truncatulinoides|69029|AY453133
AAGGGCACCACAAGAACGCGTGG-AGCATGTGGCTTAATTTGACTCAACGCGGGGAATCT
TACCGGGTCCGGACACACTGAGGATTGACAGACGGTTATTGACTTAAGTG----------
------AGCGCCTTAATAGATTT--ATTC-------------------------------
-TGTTAAGCGCTCTTAACACCTTTACACAAAGATGCTAGTCCTTTCATGATCGTTTGATA
GGTGGTGCATGGCCGTTCTTAGTTCGTGGAGTGATCTGTCTGCCTAATTGCGTTTCACTA
AG------------GTCCCATTCATCATACGTATGAATAGCGTCTTAACTCACTTTTATC
ATTACTTAT------------------------------------------------T-G
TAGTAAGCGCT-------------CATACTATTGGGACCGGAATGCAACGAGCGCGACTG
CACCACCTAATTGCCCCTTATC--------------------------------------
-----------------------------TACCATTAATTATTAT-TA----------TT
AACCGCCCTGTACGGGC----------------ACCGGGGCCTTACCTTTA---------
-----------------------CTGAAACTAGCTGG-ACCGCTGCTT--T------CCT
TTAAGCCAGAGGAAGGTTGCGGCAA------TAACAGGTCT-GTGATGCCCTC-AGATGT
TCCGGGCCGCACACGT-GCTACAA-TGATCAGCAC--AAAGAGTATTACCTATCTTCT--
-TATACCT-AACCCA---ATATGTTAAACTTATTGCGTAAGG---------GTATTGTCT
TAACGAC---GTATCCGCTTTAGCGCGTTAAGATTATTGGGCGGTTATGCCTGCCTCGA-
-GAGAGTGTA-----CAGGGCAGCAAGAGTAATGATTCCCTCGTTTTTACT---ACTAAT
ACCGCGCTTGGTAACATATAACACTCGATTAAGTAGAGTCTTTGCTTCTAATAGCA-TTG
CTACTCTCACCCTTAGTCTCTTAAGATATTTATA--------------------------
-------------------TATCTCC------CAGGTCTACAGGGAGGTGTGTATGGCGC
ACTTACTTATTCACGGTGGGGACAGACCATTGTTAACTGTTGGTCTCGGTCTCAACTAGG
AATGCCTCGTACGGGT---TGGTTCACCAAACCACCCGGAATATGTCCCTGCCCTTTGTA
CACACCGCCC-GTCGCTCTTATCGATGAACTCACTTGTGAGGCTAAGGGACTGCGTCTTA
ACACATATATATCTACACTTATACCCGTGTAATCCTCATATTCTAAATACATTTC-CTAA
ACGCGATTTTCCTTTAAGGATTTACACGACCTTGCGCACAAACTTATTCGACCAAGTGGG
TTTAAAGGAAAGAGAAGTCGTAACAAGGCAGCAGTAGGTGAACCTGCAGAAGGATCA
>Neogloboquadrina_pachyderma|125957|AY453132
AAGGGCACCACAAGAACGCGTGG-AGCATGTGGCTTAATTTGACTCAACGCGGGAAATCT
TACCGGGTCCGGACACACTGAGGATTGACAGGCAATATCTCATGT---------------
--------TTAATAACC--GTTATTA--------------------------ACGTA---
TCGTGTTATTTAAT--ACATCGAGTGTTAAATATGCTAGTCCTTTCATGATTATGTGATA
GGTGGTGCATGGCCGTTCTTAGTTCGTGGAGTGATCTGTCTGCTTAATTGCGTTTCACTA
AG------------GGCCCATAAATTCAAGGTATGTTAGCTATC-GTCGCTCT-ATGGAC
CCCTTAACC----------------TAGTTAAATCGAGTTAA---GCGCGCGTCTTTATT
TAAAGAGTTT---AAGACAATGCGCATGCTGTTGGGCTCTGAAAGCAACGAACGTGACCG
CAACGTCTTGTTGCCTTGATAA--------------------------------------
-----------------------AGT-TGTGTT--AAT-------------AGCAATATT
AACCGCT-TACAGAG------------------------------GCTA-----------
----------------------TTTAAAACTAGACGG-ACCGCTGTTT--C---T-TTTC
TTAAACCAGAGGAAGGTTGCGGCAA------TAACAGGTCT-GTGATGCCCTT-AGATGT
TCCGGGCTGCACACGT-GCTACAA-T-GATCAG--TACG-GTGAGCATCTC-A----A--
-TATAA-TACACC-----GTCTTTAG-CGCTTAGA-CGCGATTATC-GGCTTACTTTTT-
ATTAAGGAGGT-CTGTTTAATCGATGTTTT-CTAATGTGCGCGGTAAAGCCTGCTTCGA-
-GAGTAAGCG---GGTAATCCATTGGAGGTAATGATTTCTCTATATCT----------AG
TGCACAACTATG----CACGGCACTCATTCCCGAGACGGCT-AGTTTCGTCTTTTAG-TG
TGAATTGTAGTGTT----------------------------------------------
-----------------------------------------ATTCAAACGTGCGTG---C
AATTGTCAATTCATGGTGGGGACAGACCATTGTTAACTGTTGGTCTCGGTCTTAACTAGG
AATGCCTTGTACGGGTCTTTGGTTCAACAAACCACCCGGAATACGTCCCTGCCCTTTGTA
CACACCGCCC-GTCGCTCTTACCGATGGACTTTTTTGTGAGTCTAAGGGACTGGGTTAAA
CCGCTCGTTTA----------------TTCGGATGGCAGTACCTATGGAAACTTATGCGA
A--CAAGGTGGTCTAAAGGAAAGAGAAGTCGTAACAAGGCAACAGTAGGTGA-CCTGCAG
AAGGATCA-------------------------------------------------
>Neogloboquadrina_pachyderma|125957|AY453131
AAGGGCACCACAAGAACGCGTGG-AGCATGTGGCTTAATTTGACTCAACGCGGGAAATCT
TACCAGGTCCGGACACACTGAGGATTGACAGGAAGTATCGTCTTTTGAAA----------
------TCTTTAAGCACATGTCGTTTCTA------------------------------A
TGACATCTTTTAGATGAATGATTCGTGTAAATATGCTAGTTCTTTCATGATTATGTGATA
GGTGGTGCATGGCCGTTCTTAGTTCGTGGAGTGATCTGTCTGCTTAATTGCGTTTCACTA
TG------------GCCCCAAAGTT----AGCAAGTTATCCAATCATGACCTTCGTCGAC
CCCTCA-----------------------------CCTTTGA---GTGCGCGTCCTAGCT
TAGAGTACATGGTGTAAATGGACTTGTTTTGG-GTACCCAGAAAGCAACGAACGTGACCG
CAACGTCTTGTTGTCTCTCTTTTGACAGTTATG---------------------------
-------------GGTTATCCCAGTCATGTGTTTATACTTTTATGCGT--------AAAT
ACGTACGACACAGAG------------------------------ACTAGA---------
----------------------TACCAAACTAGGCGT-ACCGCTGTAT--CA--T-TTCT
TTAAACCAGAGGAAGGTTGCGGCAAA-----TAACAGGTCT-GTGATGCCCTT-AGATGT
TCTGGGCTGCACACGT-GCTACAAATGATCAGCACAGTAAGCATCTCAATTTT-ACAA--
-CACCGTAAACACAC---GTAGTGAGCCGCTTGAA-------ATCTCATCTGCATATGC-
GTATCTCGGTACGGATTGCAATGTGAGTTATCTAATGCGCGCGGTTATGCCTGTACCGA-
-GAGGTGACGTCGGGTAACCATTCTCTAATGCTGACCTATTTTTCTGA--------AATA
TGCACAACTCTAA---TATGACATTCATTCCCGGGAGGACT-AGTTGCCTCTTTGTG---
-TGAGTGTAATGCAAACATG----------------------------------------
------------------------------TCGGCGTAAGACTTCATTCATATGTG---C
CCCTGTCAATTCGTGGTGGGGACAGACCATTGCTAATTGTTGGTCTCGCTTATAACTAGG
AATGCCTTGTACCGGTCTTTGGTTCATCAAACCACCGGGAATACGTCCCTGCCCTTTGTA
CACACCGCCC-GTCGCTCTTACCGATGAACTCGTTTGTGAGTTTTAAGGACTGGATTAAG
CTATATGCGTA-----------------------------ACCTATGGAAATTCATGCGA
A--TGAACTGGTTTAAAGGAAAGAGAAGTCGTAACAAGGCATCAGTAGGTGAACCTGCAG
AAGGATCA-------------------------------------------------
>Neogloboquadrina_pachyderma|125957|AY453130
AAGGGCACCACAAGAACGCGTGG-AGCATGTGGCTTAATTTGACTCAACGCGGGAAATCT
TACCAGGTCCGGACACACTGAGGATTGACAGGAAGTATCGTCTTTTGAAA----------
------TCTTTAAGCACATGTCGTGTATGT--------------------------CATG
TCGTTTCTTTTAGATGAATGATTCGTGTAAATATGCTAGTTCTTTCATGATTATGTGATA
GGTGGTGCATGGCCGTTCTTAGTTCGTGGAGTGATCTGTCTGCTTAATTGCGTTTCACTA
TG------------GCCCCAAAGTT----AGCAAGTTATCCAATCATGACCTTCGTCGAC
CCCTCA-----------------------------CCTTTGA---GTGCGCGTCCTAGCT
TAGAGTACATGGTGTAAATGGACTTGTTTTGG-GTACCCAGAAAGCAACGAACGTGACCG
CAACGTCTTGTTGTCTCTCTTTTGACAGTTATG---------------------------
-------------GGTTATCCCAGTCATGTGTTTATACTTTTATGTGT--------AAAT
ACGTACGACACAGAG------------------------------ACTAGA---------
----------------------TACCAAACTAGGCGT-ACCGCTGTAT--CA--T-TTCT
TTAAACCAGAGGAAGGTTGCGGCAAT-----AACAAGGTCT-GTGATGCCCTT-AGATGT
TCTGGGCTGCACACGT-GCTACAA-TGATCAGCACAGTAAGCATCTCAAATTT-ACAA--
-CACCGTTAACACAC---GTAGTGAGCCGCTTGAA-------ATCTCATCTGCATATGC-
GTATCTCGGTACGGATTGCAATGTGAGTTATCTAATGCGCGCGGTTATGCCTGTACCGA-
-GAGGTGACGTCGGGTAACCATTCTCTAATGCTGACCTATTTTTCTGA--------AATA
TGCACAACTCTAA---TATGACATTCATTCCCGGGAGGACT-AGTTGCCTCTTTGTG---
-TGAGTGTAATGCAAACATG----------------------------------------
------------------------------TCGGCGTAAGACTTCATTCATATGTG---C
CCCTGTCAATTCGTGGTGGGGACAGACCATTGCTAATTGTTGGTCTCGCTTATAACTAGG
AATGCCTTGTACCGGTCTTTGGTTCATCAAACCACCGGGAGTACGTCCCTGCCCTTTGTA
CACACCGCCC-GTCGCTCTTACCGATGAACTCGTTTGTGAGTTTTAAGGACTGGATTAAG
CTATATGCGTA-----------------------------ACCTATGGAAATTCATGCGA
A--TGAACTGGTTTAAAGGAAAGAGAAGTCGTAACAAGGCATCAGTAGGTGAACCTGCAG
AAGGATCA-------------------------------------------------
>Neogloboquadrina_pachyderma|125957|AY453129
AAGGGCACCACAAGAACGCGTGG-AGCATGTGGCTTAATTTGACTCAACGCGGGAAATCT
TACCAGGTCCGGACACACTGAGGATTGACAGGAAGTATCGTCTTTTGAAA----------
------TCTTTAAGCACATGTCGTTTCTA------------------------------A
TGACATCTTTTAGATGAATGATTCGTGTAAATATGCTAGTTCTTTCATGATTATGTGATA
GGTGGTGCATGGCCGTTCTTAGTTCGTGGAGTGATCTGTCTGCTTAATTGCGTTTCACTA
TG------------GCCCCAAAGTT----AGCAAGTTATCCAATCATGACCTTCGTCGAC
CCCTCA-----------------------------CCTTTGA---GTGCGCGTCCTAGCT
TAGAGTACATGGTGTAAATGGACTTGTTTTGG-GTACCCAGAAAGCAACGAACGTGACCG
CAACGTCTTGTTGTCTCTCTTTTGACAGTTATG---------------------------
-------------GGTTATCCCAGTCATGTGTTTATACTTTTATGTGT--------AAAT
ACGTACGACACAGAG------------------------------ACTAGA---------
----------------------TACCAAACTAGGCGT-ACCGCTGTAT--CA--T-TTCT
TTAAGCCAGAGGAAGGTTGCGGCAA------TAACAGGTCT-GTGATGCCCTT-AGATGT
TCTGGGCTGCACACGT-GCTACAA-TGATCAGCACAGTAAGCATCTCAATTTT-ACAA--
-CACCGTTAACACAC---GTAGTGAGCCGCTTGAA-------ATCTCATCTGCATATGC-
GTATCTCGGTACGGATTGCAATGTGAGTTATCTAATGCGCGCGGTTATGCCTGTACCGA-
-GAGGTGACGTCGGGTAACCATTCTCTAATGCTGACCTATTTTTCTGA--------AATA
TGCACAACTCTAA---TATGACATTCATTCCCGGGAGGACT-AGTTGCCTCTTTGTG---
-TGAGTGCAATGCAAACATG----------------------------------------
------------------------------TCGGCGTAAGACTTCATTCATATGTG---C
CCCTGTCAATTCGTGGTGGGGACAGACCATTGCTAATTGTTGGTCTCGCTTATAACTAGG
AATGCCTTGTACCGGTCTTTGGTTCATCAAACCACCGGGAATACGTCCCTGCCCTTTGTA
CACACCGCCC-GTCGCTCTTACCGATGAACTCGTTTGTGAGTTTTAAGGACTGAATTAAG
CTATATGCGTA-----------------------------ACCTATGGAAATTCATGCGA
A--TGAACTGGTTTAAAGGAAAGAGAAGTCGTAACAAGGCATCAGTAGGTGAACCTGCAG
AAGGATCA-------------------------------------------------
>Neogloboquadrina_pachyderma|125957|AY453128
AAGGGCACCACAAGAACGCGTGG-AGCATGTGGCTTAATTTGACTCAACGCGGGAAATCT
TACCAGGTCCGGACACACTGAGGATTGACAGGAAGTATCGTCTTTTGAAA----------
------TCTTTAAGCACATGTCGTTTCTA------------------------------A
TGACATCTTTTAGATGAATGATTCGTGTAAATATGCTAGTTCTTTCATGATTATGTGATA
GGTGGTGCATGGCCGTTCTTAGTTCGTGGAGTGATCTGTCTGCTTAATTGCGTTTCACTA
TG------------GCCCCAAAGTT----AGCAAGTTATCCAATCATGACCTTCGTCGAC
CCCTCA-----------------------------CCTTTGA---GTGCGCGTCCTAGCT
TAGAGTACATGGTGTAAATGGACTTGTTTTGG-GTACCCAGAAAGCAACGAACGTGACCG
CAACGTCTTGTTGTCTCTCTTTTGACAGTTATG---------------------------
-------------GGTTATCCCAGTCATGTGTTTATACTTTTATGTGT--------AAAT
ACGTACGACACAGAG------------------------------ACTAGA---------
----------------------TACCAAACTAGGCGT-ACCGCTGTAT--CA--T-TTCT
TTAAACCAGAGGAAGGTTGCGGCAA------TAACAGGTCT-GTGATGCCCTT-AGATGT
TCTGGGCTGCACACGT-GCTACAA-TGATCAGCACAGTAAGCATCTCAATTTT-ACAA--
-CACCGTTAACACAC---GTAGTGAGCCGCTTGAA-------ATCTCATCTGCATATGC-
GTATCTCGGTACGGATTGCAATGTGAGTTATCTAATGCGCGCGGTTATGCCTGTACCGA-
-GAGGTGACGTCGGGTAACCATTCTCTAATGCTGACCTATTTTTCTGA--------AATA
TGCACAACTCTAA---TATGACATTCATTCCCGGGAGGACT-AGTTGCCTCTTTGTG---
-TGAGTGTAATGCAAACATG----------------------------------------
------------------------------TCGGCGTAAGACTTCATTCATATGTG---C
CCCTGTCAATTCGTGGTGGGGACAGACCATTGCTAATTGTTGGTCTCGCTTATAACTAGG
AATGCCTTGTACCGGTCTTTGGTTCATCAAACCACCGGGAATACGTCCCTGCCCTTTGTA
CACACCGCCC-GTCGCTCTTACCGATGAACTCGTTTGTGAGTTTTAAGGACTGGATTAAG
CTATATGCGTA-----------------------------ACCTATGGAAATTCATGCGA
A--TGAACTGGTTTAAAGGAAAGAGAAGTCGTAACAAGGCATCAGTAGGTGAACCTGCAG
AAGGATCA-------------------------------------------------
>Turborotalita_quinqueloba|125971|AY453127
--AAGGGCACCACAAGCGCGTGG-AGTATGTGGCTTAATTCGACTCAACGCGCAACAATT
TACTTGGTCCGAACGCTTTGAGGATTGACAGTTATTG-----------------------
------------------------TATAGTTCTGATATGGGTGGTATTTGTA--------
GTCAACGTGT-AGGTAGTTG--TATATTAAATATGAAAGTTCTTTTATGATTATGTGATA
GGTGGTGCATGGCCGTCCTTAATTCGTGGAGTGATTTGTCTGCTTAATTGCGCATTGCAA
ATTGTAATTGATCTTTTACCAGTCTCGTTCTGATTTTTGTTGTGAATATTGTAGAATATT
GTTGTCGTCGAGTCA-------------------TTATTGCCACTACGTCTGGTCCTTTG
GG--CAGAATAGTGTTTTATATTTTGTCTTG-CAACACAAAATTCTTCACAATATTGTAG
CCGTACTTCATTGTATGCGCTATTCATGT-------------------------------
------------------------ATATGTGACACATTTGTGGTTCAAGACCAGTTCGGC
TGCTTGTACACATATACA------------------------------------------
--------------------CTCGACATGATCATTCAGGCTGCTAGAGACCTTG--TGTC
TTGCCCCAAAGGTTGATTAACACCGTGAGTGCAACG-GTGAGATTGCAGGCCTTTGTTAT
GTAGTGA-CAACATATACCTACTACTACTACT------TTGTAGTAATGTAGGATTCCAA
CTACACA--GAATAACCATT----AAGGTGAAATGAA-----------------------
------------------CTCAGGCGACTGCTATACTTT-AAGATGGTGGAAGGTTGTGG
CAATGACAGGTCTGTGATGCCCTTTAGATGTTCAAGGCTGCACACGTACTACATTGA-CT
AGTCAACGAGTATGTATGTAACATTGATTATGCATCTATTGGTTAAGCTATAATGTATTT
CGGTAACGTTAATTCAGAACTTCGAGAAGGTTCCGACAACAGTCAATCTAGTTATTGCTT
GTAGTTGTTAATTGTATAATTGTTTAGTTC-GCGCAACGTTCGTTTATCATTCTCTAGTA
T--TGTTAATTCACAGTGGGGACAGTCGTTTG--TAATTCTGAGACTCGGTTCAACCAGG
AATGCCTCGTATTTGT----GGTTCATTAAACTCCGTGGAATAAGTCCCTGTCCTTTGTA
CACACCGCCC-GTCGCTTTTACCAATGGCCCTCGTTGTGAGATAGCTGGACAAGTATTTA
CTACTTCAAAA-------------------------------------------GTTCTC
AATCAAGGTTTGCTAAAGGAAAAAGAAGTCGTAACAAGGCATCAGTAGGTGAACCTGCAG
AAGGATCA-------------------------------------------------
>Neogloboquadrina_pachyderma|125957|AY453126
AAGGGCACCACAAGAACGCGTGG-AGCATGTGGCTTAATTTGACTCAACGCGGGAAATCT
TACCGGGTCCGGACACACTGAGGATTGACAGGCAATATCTCATGT---------------
--------TTAATAACC--GTTATTA--------------------------ACGTA---
TCGTGTTATTTAAT--ACATCGAGTGTTAAATATGCTAGTCCTTTCATGATTATGTGATA
GGTGGTGCATGGCCGTTCTTAGTTCGTGGAGTGATCTGTCTGCTTAATTGCGTTTCACTA
AG------------GGCCCATAAATTCAAGGTATGTTAGCTATC-GTCGCTCT-ATGGAC
CCCTTAACC----------------GAGTTAAATCGAGTTAA---GCGCGCGTCTTTATT
TAAAGAGTTT---AAGACAATGCGCATGCTGTTGGGCTCTGAAAGCAACGAACGTGACCG
CAACGTCTTGTTGCCTTAATAA--------------------------------------
-----------------------AGT-TGTGTT--AAT-------------AGCAATATT
AACCGCT-TACAGAG------------------------------GCTA-----------
----------------------TTTAAAACTAGACGG-ACCGCTGTTT--C---T-TT-C
TTAAACCAGAGGAAGGTTGCGGCAA------TAACAGGTCT-GTGATGCCCTT-AGATGT
TCCGGGCTGCACACGT-GCTACAA-T-GATCAG--TACA-GTGAGCATCTC-A----A--
-TATAA-TACACC-----GTCTTTAG-CGCTTAGA-CGCGATTATC-GGCTTACTCTTT-
ATTAAGGAGGT-CTGTTTAATCGATGTTTT-CTAATGTGCGCGGTAAAGCCTGCTTCGA-
-GAGTAAGCG---GGTAATCCATTGGAAGTAATGATTTCTCTATATCT----------AG
TGCACAACTATG----CACGGCACTCATTCCCGAGACGGCT-AGTTTCGTCTTTTAG-TG
TGAATTGTAGTGTT----------------------------------------------
-----------------------------------------ATTCAAACGTGCGTG---C
AATTGTCAATTCATGGTGGGGACAGACCATTGTTAACTGTTGGTCTCGGTCTTAACTAGG
AATGCCTTGTACGGGTCTTTGGTTCAACAAACCACCCGGAATACGTCCCTGCCCTTTGTA
CACACCGCCC-GTCGCTCTTACCGATGGACTTTTTTGTGAGTCTAAGGGACTGGGTTAAA
CCGCTCGTTTA----------------TTCGGATGGCAGTACCTATGGAAACTTATGCGA
A--CAAAGTGGTCTAAAGGAAAGAGAAGTCGTAACAAGGCAACAGTAGGTGAACCTGCAG
AAGGATCA-------------------------------------------------
>Neogloboquadrina_pachyderma|125957|AY453125
AAGGGCACCACAAGAACGCGTGG-AGCATGTGGCTTAATTTGACTCAACGCGGGAAATCT
TACCGGGTCCGGACACACTGAGGATTGACAGGCAATATCTCATGT---------------
--------TTAATAACC--GTTATTA--------------------------ACGTA---
TCGTGTTATTTAAT--ACATCGAGTGTTAAATATGCTAGTCCTTTCATGATTATGTGATA
GGTGGTGCATGGCCGTTCTTAGTTCGTGGAGTGATCTGTCTGCTTAATTGCGTTTCACTA
AG------------GGCCCATAAATTCAAGGTATGTTAGCTATC-GTCGCTCT-ATGGAC
CCCTTAACC----------------GAGTTAAATCGAGTTAA---GCGCGCGTCTTTATT
TAAAGAGTTT---AAGACAATGCGCATGCTGTTGGGCTCTGAAAGCAACGAACGTGACCG
CAACGTCTTGTTGCCTTAATAA--------------------------------------
-----------------------AGT-TGTGTT--AAT-------------AGCAATATT
AACCGCTATACAGAG------------------------------GCTA-----------
----------------------TTTAAGACTAGACGGGACCGCTGTTC--------TTTC
TTAAACCAGAGGAAGGTTGCGGCAA------TAACAGGTCT-GTGATGCCCTT-AGATGT
TCCGGGCTGCACACGT-GCTACAA-T-GATCAG--TACA-GTGAGCATCTC-A----A--
-TATAA-TACACC-----GTCTTTAG-CGCTTAGA-CGCGATTATC-GGCTTACTCTTT-
ATTAAGGAGGT-CTGTTTAATCGATGTTTT-CTAATGTGCGCGGTAAAGCCTGCTTCGA-
-GAGTAAGCG---GGTAATCCATTGGAAGTAATGATTTCTCTATATCT----------AG
TGCACAACTATG----CACGGCACTCATTCCCGAGACGGCT-AGTTTCGTCTTTTAG-TG
TGAAT-GTAGTGTT----------------------------------------------
-----------------------------------------ATTCAAACGTGCGTG---C
AATTGTCAATTCATGGTGGGGACAGACCATTGTTAACTGTTGGTCTCGGTCTTAACTAGG
AATGCCTTGTACGGGTCTTTGGTTCAACAAACCACCCGGAATACGTCCCTGCCCTTTGTA
CACACCGCCC-GTCGCTCTTACCGATGGACTTTTTTGTGAGTCTAAGGGACTGGGTTAAA
CCGTTCGTTTA----------------TTCGGATGGCAGTACCTATGGAAACTTATGCGA
A--CAAAGTGGTCTAAAGGAAAGAGAAGTCGTAACAAGGCAACAGTAGGTGAACCTGCAG
AAGGATCA-------------------------------------------------
>Neogloboquadrina_pachyderma|125957|AF250120
----GCACCACAAGAACGCGTGG-AGCATGTGGCTTAATTTGACTCAACGCGGGAAATCT
TACCGGGTCCGGACACACTGAGGATTGACAGGCAATATCTCATGT---------------
------------TAACG--GTAAGTT--------------------------TACTT---
----ACCGCTTAAC----ATCGAGTGTTAAATATGCTAGTCCTTTCATGATTATGTGATA
GGTGGTGCATGGCCGTTCTTAGTTCGTGGAGTGATCTGTCTGCTTAATTGCGTTTCACTA
AG------------GGCCCATAAATTCAAGGTATGTTAGCTCTC-GTCGCTCT-ATGGAC
CCCTTAACTCCAA------------TATTCTTATTGTGTTAA---GCGCGTGTCTTTATT
TTAAGAGTTTT--AAGACACTGCGCATGCTGTTGGGCTCTGAAAGCAACGAACGTGACCG
CAACGTCTTGTTGCCTTAAACT--------------------------------------
-----------------------AGCGTATATTGCAAT--------------TTATTGYA
ATATCGCTTACAGAG------------------------------GCTA-----------
----------------------TTTAAAACTAGACGG-ACCGCTGTTT--C-----TTTC
TTAAACCAGAGGAAGGTTGCGGCAA------TAACAGGTCT-GTGATGCCCTT-AGATGT
TCCGGGCTGCACACGT-GCTACAA-TGATCAGTACAGTGAGCATCTCAATATA----A--
-TACACCGTCTTT-A---GCGCTTAGACGCGATTA--------------TTGGCTTTTTT
TTTATTAAGAAAGTCTATTAATCGTGTTTT-CTAATGTGCGCGGTAAAGCCTGCTTCGA-
-GAGTAAGCG---GGTAATCCATTGGAAGTAATGATTTCTCTATATCT----------AG
TGCACAACTATG----CACGGCATTCATTCCCGAGACGGCT-AGTTTCGTCTTTTAG-TG
CGAAT-GTAATGTT----------------------------------------------
-----------------------------------------ATTCAAACGTGCGTG---C
AATTGTCAATTCATGGTGGGGACAGACCATTGTTAACTGTTGGTCTCGGTCTTAACTAGG
AATGCCTTGTACGGGTCTTTGGTTCAACAAACCACCCGGAATACGTCCCTGCCCTTTGTA
CACACCGCCC-GTCGCTCTTACCGATGGACTTTTTTGTGAGTCTAAGGGACTGGGTTAAA
CCATTCGTTC-----------------TTCGGATGGCAGTACCTATGGAAACTTATGCGA
A--CAAAGTGGTCTAAAGGAAAGAGAAGTCGTAAC-------------------------
---------------------------------------------------------
>Neogloboquadrina_pachyderma|125957|AF250119
----GCACCACAAGAACGCGTGG-AGCATGTGGCTTAATTTGACTCAACGCGGGAAATCT
TACCGGGTCCGGACACACTGAGGATTGACAGGCAATATCTCATGG---------------
--------TTATTAACCCGGTTATTACATTT-----------------TGTTTAAT----
--CGGTTA-TTAAG---CATCGAGTGTTAAATATGCTAGTCCTTTCATGATTATGTGATA
GGTGGTGCATGGCCGTTCTTAGTTCGTGGAGTGATCTGTCTGCTTAATTGCGTTTCACTA
AG------------GGCCCATAAATTCAAGGTATGTTAGCTATC-GTCGCTCT-ATGGAC
CCCTTATACTCGATTTCGCTTTAATTAGCGTTATTTGTTTAATAAGCGCGCGTCTTTATT
TAAAGAGTTTA--AGGACACTGCGCATGCTGTTGGGCTCTGAAAGCAACGAACGTGACCG
CAACGTCTTGTTGCCTTAATAA--------------------------------------
-----------------------AGT-TGGCTTTTAATACAAATTCCCGAATTCGTATTT
AAACCGCTTACAGAG------------------------------GCTA-----------
----------------------TTTAAAACTAGACGG-ACCGCTGTTT--C---T-TTTC
TTAAACCAGAGGAAGGTTGCGGCAA------TAACAGGTCT-GTGATGCCCTT-AGATGT
TCCGGGCTGCACACGT-GCTACAA-TGATCAGTACAGTGAGCATCTCAATATA----A--
-TACACCGTCTTT-A---GCGCTTAGACGCGATTA--------------ATGGATCGTTT
TTTATTAAGCGAGTCGTTTAATCGATGTTTTCTAATGTGCGCGGTAAAGCCTGCTTCGA-
-GAGTAAGCG---GGTAATCCATTGGAAGTAATGATTTCTCTATATCT----------AG
TGCACAACTATG----CACGGCACTCATTCCCGAGACGGCT-AGTTTCGTCTTTTAG-TG
TGAAT-GTAGTGTT----------------------------------------------
-----------------------------------------ATTCAAACGTGCGTG---C
AATTGTCAATTCATGGTGGGGACAGACCATTGTTAACTGTTGGTCTCGGTCTTAACTAGG
AATGCCTTGTACGGGTCTTTGGTTCAACAAACCACCCGGAATACGTCCCTGCCCTTTGTA
CACACCGCCC-GTCGCTCTTACCGATGGACTTTTTTGTGAGTCTAAGGGACTGGGTTAAA
CCACTCGTTTA-TTTA--------ATAAGCGGATGGCAGTACCTATGGAAACTTATGCGA
A--CAAAGTGGTCTAAAGGAAAGAGAAGTCGTAAC-------------------------
---------------------------------------------------------
>Globigerinella_siphonifera|46132|AJ390580
------------------------------------------------------------
------------------------------------------------------------
------------------------------------------------------------
------------------------------------------------------------
------------------------------------------------------------
------------------------------------------------------------
-------------------------------------------------GCAACGGAACG
TGATTGCAAGTCCTTGTTGAACTTCTATACATATCATTTACATTCTTAACTGAGTGTATC
TAAGATAATAGAGTTCGCTTTCTATTGGT-------------------------------
-------------------GACGGGATCTCCAA---TCACTTTCGAGTGAGAGTG--AGT
GATCTA-------ATCCT------------------------------------------
--------------------TTAGGAAAACTCGGG-CGACCGCTGTAA--TACTTTCTTT
TTAAAACAGAGGAAGATTGCGGCAA------TAACAGGTCT-GTGATGCCCTC-AGATGT
CCCGGGCCGCACACGT-GCTACAT-TGATTAGCGCAGTGCGCATACTTTCAATATGAT--
-ACATTGGTTTTGGTAGTAAGCTATTCATCTGATGGATATGCT-----------------
------------------------------ACTCTCCATACCAATACTATCTAGTCTGA-
--AAAGACTG---GGTAATCTATTGTAAGTGCTGGTTCCTCTTCCCGT------------
TGAGCATTTTAATAATGGTCTCTCTACGTCCCTAGTAT----ATTCTAGTGCGATTGTAG
TTGAGTCT----------------------------------------------------
----------------------------------------------GCCATTTATG---C
AAGTGTCAATTCTCAGTGGGGACAGACATTTGATAATTCTTTGTCTCGTTCTTAACTAGG
AATGCCTTGTACGGGTC-TTGGTTCAACAGACCACCCGGAATACGTCCCTGCCCTTTGTA
CACACC-GCCCGTCGCTCTTACCGATGAATTTCACTGTGAGTTCAATGGACCGATTTTTT
CCCT----------------------------------------TTG-------------
------------------------------------------------------------
---------------------------------------------------------
>Globigerinella_siphonifera|46132|AJ390579
------------------------------------------------------------
------------------------------------------------------------
------------------------------------------------------------
------------------------------------------------------------
------------------------------------------------------------
------------------------------------------------------------
------------------------------------------------------------
-----------------------------------------------------TTCATCA
TTAGTATATATAGTTCGCTTCTCATGTCGTA-----------------------------
----------------------GCAGTCAAACGGGCGGGCGTCTTAATTGGCGCG-TCAC
GAGGCTTAATATGCTGCG------------------------------------------
--------------------GCAGGGAAAACTTGGGCGACCGCTGTAA--TACTTCTCTC
TTAAACCAGAGGAAGATTGCGGCAA------TAACAGGTCT-GTGATGCCCTC-AGATGT
CCCGGGCCGCACACGT-GCTACAT-TGATTAGCGCAGTGCGCATACTTACA-TATAGA--
-TCATTGATTGG-TTATTTA-----TAACCGT----------------------------
-----------------------------------------CAATATCGCCTTGTCTGA-
--AAGGACTA---GGTAATCTATTGTAAGTGCTGGTTCCTCCTCCCGT------------
TGAGCATTTTAATAATGGTCTCTCTACATCCCTAGCACATGATGTCTAGTGCGATTGTAG
TTGAGTCTT---------------------------------------------------
----------------------------------------------GCCATTTATG---C
AAGTGTCAATTCTCAGTGGGGACAGCCATTTGATAATTCTTTGGCTCGGCCTCAACTAGG
AATGCCTTGTACGGGTC-TTGGTTCAACAGACCACCCGGAATACGTCCCTGCCCTTTGTA
CACAMCCGCCCGTCGCTCTTACCGATGAATTGTACTGTGAGTTTGCAGGACCGAACCCAT
TTTT------------------------------------GGGTTTGGAAATGCAGTC--
------------------------------------------------------------
---------------------------------------------------------
>Globigerinella_siphonifera|46132|AJ390578
------------------------------------------------------------
------------------------------------------------------------
------------------------------------------------------------
------------------------------------------------------------
------------------------------------------------------------
------------------------------------------------------------
-------------------------------------------------GCAACGGAACG
TGATTGCAAGTCCTTGTTGAACTTCTATACATATCATTTACATTCTTAACTGAGTGTATC
TAAGATAATAGAGTTCGCTTTCTATTGGT-------------------------------
-------------------GACGGGATCTCCAA---TCACTTTCGAGTGAGAGTG--AGT
GATCTA-------ATCCT------------------------------------------
--------------------TTAGGAAAACTCGGG-CGACCGCTGTAA--TACTTTCTTT
TTAAAACAGAGGAAGATTGCGGCAA------TAACAGGTCT-GTGATGCCCTC-AGATGT
CCCGGGCCGCACACGT-GCTACAT-TGATTAGCGCAGTGCGCATACTTTCAATATGAT--
-ACATTGGTTTTGGTAGTAAGCTATTCATCTGATGGATATGCT-----------------
------------------------------ACTCTCCATACCAATACTATCTAGTCTGA-
--AAAGACTG---GGTAATCTATTGTAAGTGCTGGTTCCTCTTCCCGT------------
TGAGCATTTTAATAATGGTCTCTCTACGTCCCTAGTAT----ATTCTAGTGCGATTGTAG
TTGAGTCT----------------------------------------------------
----------------------------------------------GCCATTTATG---C
AAGTGTCAATTCTCAGTGGGGACAGACATTTGATAATTCTTTGTCTCGTTCTTAACTAGG
AATGCCTTGTACGGGTC-TTGGTTCAACAGACCACCCGGAATACGTCCCTGCCCTTTGTA
CACACC-GCCCGTCGCTCTTACCGATGAATTTCACTGTGAGTTCAATGGACCGATTTTTT
CCCT----------------------------------------TTG-------------
------------------------------------------------------------
---------------------------------------------------------
>Globigerinella_siphonifera|46132|AJ390577
------------------------------------------------------------
------------------------------------------------------------
------------------------------------------------------------
------------------------------------------------------------
------------------------------------------------------------
------------------------------------------------------------
------------------------------------------------------------
---------------------------------AAATT-ATATATATAC-TACTTCATCA
TTAGTATATATAGTTCGCTTCTCATGTCGTA-----------------------------
----------------------GCAGTCAAACGGGCGGGCGTCTTAATTGGCGCG-TCAC
GAGGCTTAATATGCTGCG------------------------------------------
--------------------GCAGGGAAAACTTGGGCGACCGCTGTAA--TACTTCTCTC
TTAAACCAGAGGAAGATTGCGGCAA------TAACAGGTCT-GTGATGCCCTC-AGATGT
CCCGGGCCGCACACGT-GCTACAT-TGATTAGCGCAGTGCGCATACTTACA-TATAGA--
-TCATTGATTGG-TTATTTA-----TAACCGT----------------------------
-----------------------------------------CAATATCGCCTTGTCTGA-
--AAGGACTA---GGTAATCTATTGTAAGTGCTGGTTCCTCCTCCCGT------------
TGAGCATTTTAATAATGGTCTCTCTACATCCCTAGCACATGATGTCTAGTGCGATTGTAG
TTGAGTCTT---------------------------------------------------
----------------------------------------------GCCATTTATG---C
AAGTGTCAATTCTCAGTGGGGACAGCCATTTGATAATTCTTTGGCTCGGCCTCAACTAGG
AATGCCTTGTACGGGTC-TTGGTTCAACAGACCACCCGGAATACGTCCCTGCCCTTTGTA
CACACC-GCCCGTCGCTCTTACCGATGAATTGTACTGTGAGTTTGCAGGACCGAACCCAT
TTTT------------------------------------GGGTT---------------
------------------------------------------------------------
---------------------------------------------------------
>Globigerinella_siphonifera|46132|AJ390576
------------------------------------------------------------
------------------------------------------------------------
------------------------------------------------------------
------------------------------------------------------------
------------------------------------------------------------
------------------------------------------------------------
------------------------------------------------------------
---------------------------------AAATT-ATATATATAC-TACTTCATCA
TTAGTATATATAGTTCGCTTCTCATGTCGTA-----------------------------
----------------------GCAGTCAAACGGGCGGGCGTCTTAATTGGCGCG-TCAC
GAGGCT-AATATGCTGCG------------------------------------------
--------------------GCAGGGAAAACTTGGGCGACCGCTGTAA--TACTTCTCTC
TTAAACCAGAGGAAGATTGCGGCAA------TAACAGGTCT-GTGATGCCCTC-AGATGT
CCCGGGCCGCACACGT-GCTACAT-TGATTAGCGCAGTGCGCATACTTACA-TATAGA--
-TCATTGATTGG-TTATTTA-----TAACCGT----------------------------
-----------------------------------------CAATATCGCCTTGTCTGA-
--AAGGACTA---GGTAATCTATTGTAAGTGCTGGTTCCTCCTCCCGT------------
TGAGCATTTTAATAATGGTCTCTCTACATCCCTAGCACATGATGTCTAGTGCGATTGTAG
TTGAGTCTT---------------------------------------------------
----------------------------------------------GCCATTTATG---C
AAGTGTCAATTCTCAGTGGGGACAGCCATTTGATAATTCTTTGGCTCGGCCTCAACTAGG
AATGCCTTGTACGGGTC-TTGGTTCAACAGACCACCCGGAATACGTCCCTGCCCTTTGTA
CACACC-GCCCGTCGCTCTTACCGATGAATTGTACTGTGAGTTTGCAGGACCGAACCCAT
TTTT------------------------------------GGGTT---------------
------------------------------------------------------------
---------------------------------------------------------
>Globigerinella_siphonifera|46132|AJ390575
------------------------------------------------------------
------------------------------------------------------------
------------------------------------------------------------
------------------------------------------------------------
------------------------------------------------------------
------------------------------------------------------------
------------------------------------------------------------
------------------------------------------------------------
------------------------------------------------------------
------------------------------------------------------------
------------------------------------------------------------
------------------------------------------------------------
------------------------------------------------------------
------------------------------------------------------------
------------------------------------------------------------
------------------------------------------------------------
------------------------------------------------------------
--------------------------------------------CCTAGTGCGATTGTAG
TTGAGCCTT---------------------------------------------------
----------------------------------------------GCCATTTATG---C
AAGTGTCAATTCTCAGTGGGGACAGACATTTGATAATTCTTTGTCTCGTTCTTAACTAGG
AATGCCTTGTACGGGTC-TTGGTTCAACAGACCACCCGGAATACGTCCCTGCCCTTTGTA
MACACC-GCCCGTCGCTCTTACCGATGAATTTCCCTGNGAGT------------------
------------------------------------------------------------
------------------------------------------------------------
---------------------------------------------------------
>Globigerinella_siphonifera|46132|AJ390574
------------------------------------------------------------
------------------------------------------------------------
------------------------------------------------------------
------------------------------------------------------------
------------------------------------------------------------
------------------------------------------------------------
------------------------------------------------------------
--------------------------------------------CGTAGGAAGGGATTGG
CAATAATTGAATGTTCGCTTTCTATTAGGTGTGT--------------------------
------------------ATATATAGTCTCAAAATTACATGTATTTGTAATGGCG--AGT
AATATTTATACT-ATCCT------------------------------------------
--------------------GTAGGAAAACTCGGG-CGACCGCTGTAA--TATTT-CTCT
TTAAAACAGAGGAAGATTGCGGCAA------TAACAGGTCT-GTGATGCCCTC-AGATGT
CCCGGGCCGCACACGT-GCTACAT-TGATTAGCGCAGTGCGCATACTTTCAATATGAT--
-ACATTAGATTGGATTGTTC-TGTTGAGCTCCAT--------------------------
----------------------------------------CTAATACTATCCGGCTTGA-
--GAAGGCTG---GGTAATCAATTGTAAGTGCTGGTTCCTCCTCCCGT------------
TGAGCATTTTAATAATGGCCTCTCTACATCCCTAGCAATA--TGCCTAGTGCGATTGTAG
TTGAGCCTT---------------------------------------------------
----------------------------------------------GCCATTTATG---C
AAGTGTCAATTCTCAGTGGGGACAGACATTTGATAATTCTTTGTCTCGTTCTTAACTAGG
AATGCCTTGTACGGGTC-TTGGTTCAACAGACCACCCGGAATACGTCCCTGCCCTTTGTA
CACACC-GCCCGTCGCTCTTACCGATGAATTTCCCTGTGAGTTTRAAGGACTGATGGTTG
CAAA------------------------------------ATCATTGGAAATTCTGTC--
------------------------------------------------------------
---------------------------------------------------------
>Globigerinella_siphonifera|46132|AJ390573
------------------------------------------------------------
------------------------------------------------------------
------------------------------------------------------------
------------------------------------------------------------
------------------------------------------------------------
------------------------------------------------------------
------------------------------------------------------------
--------------------------------------------CGTAGGAAGGGATTGG
CAATAATTGAATGTTCGCTTTCTATTAGGTGTGT--------------------------
------------------ATATATAGTCTCAAAATTACATGTATTTGTAATGGCG--AGT
AATATTTATACTTATCCT------------------------------------------
--------------------GTAGGAAAACTCGGG-CGACCGCTGTAA--TATTT-CTCT
TTAAAACAGAGGAAGATTGCGGCAA------TAACAGGTCT-GTGATGCCCTC-AGATGT
CCCGGGCCGCACACGT-GCTACAT-TGATTAGCGCAGTGCGCATACTTTCAATATGAT--
-ACATTAGATTGGATTGTTC-TGTTGAGCTCCAT--------------------------
----------------------------------------CTAATACTATCCGGCTTGA-
--GAAGGCTG---GGTAATCAATTGTAAGTGCTGGTTCCTCCTCCCGT------------
TGAGCATTTTAATAATGGCCTCTCTACATCCCTAGCAATA--TGCCTAGTGCGATTGTAG
TTGAGCCTT---------------------------------------------------
----------------------------------------------GCCATTTATG---C
AAGTGTCAATTCTCAGTGGGGACAGACATTTGATAATTCTTTGTCTCGTTCTTAACTAGG
AATGCCTTGTACGGGTC-TTGGTTCAACAGACCACCCGGAATACGTCCCTGCCCTTTGTA
CACACC-GCCCGTCGCTCTTACCGATGAATTTCCCTGAGAGTTTGAAGGACTGATGGTTG
CAAA------------------------------------ATCATTGGAAATTCTGTC--
------------------------------------------------------------
---------------------------------------------------------
>Globigerinella_siphonifera|46132|AJ390572
------------------------------------------------------------
------------------------------------------------------------
------------------------------------------------------------
------------------------------------------------------------
------------------------------------------------------------
------------------------------------------------------------
------------------------------------------------------------
------------------------------------------------------------
---------------------------GGTGTGT--------------------------
------------------ATATATAGTCTCAAAATTACATGTATTTGTAATGGCG--AGT
AATATTTATACT-ATCCT------------------------------------------
--------------------GTAGGAAAACTCGGGGCGACCGCTGTAA--TATTT-CTCT
TTAAAACAGAGGAAGATTGCGGCAA------TAACAGGTCT-GTGATGCCCTC-AGATGT
CCCGGGCCGCACACGT-GCTACAT-TGATTAGCGCAGTGCGCATACTTTCAATATGAT--
-ACATTAGATTGGATTGTTC-TGTTGAGCTCCAT--------------------------
----------------------------------------CTAATACTATCCGGCTTGA-
--GAAGGCTG---GGTAATCAATTGTAAGTGCTGGTTCCTCCTCCCGT------------
TGAGCATTTTAATAATGGCCTCTCTACATCCCTAGCAATA--TGCCTAGTGCGATTGTAG
TTGAGCCTT---------------------------------------------------
----------------------------------------------GCCATTTATG---C
AAGTGTCAATTCTCAGTGGGGACAGACATTTGATAATTCTTTGTCTCGTTCTTAACTAGG
AATGCCTTGTACGGGTC-TTGGTTCAACAGACCACCCGGAATACGTCCCTGCCCTTTGTA
CACACC-GCCCGTCGCTCTTACCGATGAATTTCCCTGAGAGTTTGAAGGACTGATGGTTG
------------------------------------------------------------
------------------------------------------------------------
---------------------------------------------------------
>Globigerinella_siphonifera|46132|AJ390571
------------------------------------------------------------
------------------------------------------------------------
------------------------------------------------------------
------------------------------------------------------------
------------------------------------------------------------
------------------------------------------------------------
------------------------------------------------------------
------------------------------------------------------------
------------------------------------------------------------
-------------------------------------------TTTGTAATGGCG--AGT
AATATTTAC---TATCCT------------------------------------------
--------------------GTAGGAAAACTCGGG-CGACCGCTGTAA--TATTT-CTCT
TTAAAACAGAGGAAGATTGCGGCAA------TAACAGGTCT-GTGATGCCCTC-AGATGT
CCCGGGCCGCACACGT-GCTACAT-TGATTAGCGCAGTGCGCATACTTTCAATATGAT--
-ACATTAGATTGGATTGTTC-TGTTGAGCTCCAT--------------------------
----------------------------------------CTAATACTATCCGGCTTGA-
--GAAGGCTG---GGTAATCAATTGTAAGTGCTGGTTCCTCCTCCCGT------------
TGAGCATTTTAATAATGGCCTCTCTACATCCCTAGCAATA--TGCCTAGTGCGATTGTAG
TTGAGCCTT---------------------------------------------------
----------------------------------------------GCCATTTATG---C
AAGTGTCAATTCTCAGTGGGGACAGACATTTGATAATTCTTTGTCTCGTTCTTAACTAGG
AATGCCTTGTACGGGTC-TTGGTTCAACAGACCACCCGGAATACGTCCCTGCCCTTTGTA
CACACC-GCCCGTCGCTCTTACCGATGAATTTCCCTGTGAGTTTGAAGGACTGATGGTTG
CAAA------------------------------------ATCATTGGAAATTCTGTC--
------------------------------------------------------------
---------------------------------------------------------
>Globigerinella_siphonifera|46132|AJ390570
------------------------------------------------------------
------------------------------------------------------------
------------------------------------------------------------
------------------------------------------------------------
------------------------------------------------------------
------------------------------------------------------------
------------------------------------------------------------
--------------------------------------------CGTAGGAAGGGATTGC
CAATAATTGAATGTTCGCTTTCTATTAGGTGTGT--------------------------
------------------ATATATAGTCTCAAAATTACATGTATTTGTAATGGCG--AGT
AATATTTAC---TATCCT------------------------------------------
--------------------GTAGGAAAACTCGGG-CGACCGCTGTAA--TATTT-CTCT
TTAAAACAGAGGAAGATTGCGGCAA------TAACAGGTCT-GTGATGCCCTC-AGATGT
CCCGGGCCGCACACGT-GCTACAT-TGATTAGCGCAGTGCGCATACTTTCAATATGAT--
-ACATTAGATTGGATTGTTC-TGTTGAGCTCCAT--------------------------
----------------------------------------CTAATACTATCCGGCTTGA-
--GAAGGCTG---GGTAATCAATTGTAAGTGCTGGTTCCTCCTCCCGT------------
TGAGCATTTTAATAATGGCCTCTCTACATCCCTAGCAATA--TGCCTAGTGCGATTGTAG
TTGAGCCTT---------------------------------------------------
----------------------------------------------GCCATTTATG---C
AAGTGTCAATTCTCAGTGGGGACAGACATTTGATAATTCTTTGTCTCGTTCTTAACTAGG
AATGCCTTGTACGGGTC-TTGGTTCAACAGACCACCCGGAATACGTCCCTGCCCTTTGAA
AAAACC-GCCCGTCGCTCTTACCGATGAATTTCCCTG-----------------------
------------------------------------------------------------
------------------------------------------------------------
---------------------------------------------------------
>Globigerinella_siphonifera|46132|AJ390569
------------------------------------------------------------
------------------------------------------------------------
------------------------------------------------------------
------------------------------------------------------------
------------------------------------------------------------
------------------------------------------------------------
------------------------------------------------------------
------------------------------------------------------------
------------------------------------------------------------
------------------------------------------------------------
------------------------------------------------------------
------------------------------------------------------------
-----------------------AA------TAACAGGTCT-GTGATGCCCTC-AGATGT
CCCGGGCCGCACACGT-GCTACAT-TGATTAGCGCAGTGCGCATACTTTCAATATGAT--
-ACATTAGATTGGATTGTTC-TGTTGAGCTCCAT--------------------------
----------------------------------------CTAATACTATCCGGCTTGA-
--GAAGGCTG---GGTAATCAATTGTAAGTGCTGGTTCCTCCTCCCGT------------
TGAGCATTTTAATAATGGCCTCTCTACATCCCTAGCAATA--TGCCTAGTGCGATTGTAG
TTGAGCCTT---------------------------------------------------
----------------------------------------------GCCATTTATG---C
AAGTGTCAATTCTCAGTGGGGACAGACATTTGATAATTCTTTGTCTCGTTCTTAACTAGG
AATGCCTTGTACGGGTC-TTGGTTCAACAGACCACCCGGAATACGTCCCTGCCCTTTGTA
CACACC-GCCCGTCGCTCTTACCGATGAATTTCCCTGWGAGTTTGAAGGACTGATGGTTG
CAAA------------------------------------ATCATTGGAAATTCTGTC--
------------------------------------------------------------
---------------------------------------------------------
>Globigerinella_siphonifera|46132|AJ390568
------------------------------------------------------------
------------------------------------------------------------
------------------------------------------------------------
------------------------------------------------------------
------------------------------------------------------------
------------------------------------------------------------
------------------------------------------------------------
------------------------------------------------------------
----------------GCTTTCTATTAGGTGTGT--------------------------
------------------ATATATAGTCTCAAAATTACATGTATTTGTAATGGCG--AGT
AATATTTATACT-ATCCT------------------------------------------
--------------------GTAGGAAAACTCGGG-CGACCGCTGTAA--TATTT-CTCT
TTAAAACAGAGGAAGATTGCGGCAA------TAACAGGTCT-GTGATGCCCTC-AGATGT
CCCGGGCCGCACACGT-GCTACAT-TGATTAGCGCAGTGCGCATACTTTCAATATGAT--
-ACATTAGATTGGATTGTTC-TGTTGAGCTCCAT--------------------------
----------------------------------------CTAATACTATCCGGCTTGA-
--GAAGGCTG---GGTAATCAATTGTAAGTGCTGGTTCCTCCTCCCGT------------
TGAGCATTTTAATAATGGCCTCTCTACATCCCTAGCAATA--TGCCTAGTGCGATTGTAG
TTGAGCCTT---------------------------------------------------
----------------------------------------------GCCATTTATG---C
AAGTGTCAATTCTCAGTGGGGACAGACATTTGATAATTCTTTGTCTCGTTCTTAACTAGG
AATGCCTTGTACGGGTC-TTGGTTCAACAGACCACCCGGAATACGTCCCTGCCCTTTGTA
MACACC-GCCCGTCGCTCTTACCGATGAATTTCCCTG-----------------------
------------------------------------------------------------
------------------------------------------------------------
---------------------------------------------------------
>Globigerinella_siphonifera|46132|AJ390567
------------------------------------------------------------
------------------------------------------------------------
------------------------------------------------------------
------------------------------------------------------------
------------------------------------------------------------
------------------------------------------------------------
------------------------------------------------------------
------------------------------------------------------------
------------------TTTCTATTAGGTGTGT--------------------------
------------------ATATATAGTCTCAAAATTACATGTATTTGTAATGGCG--AGT
AATATTTATACT-ATCCT------------------------------------------
--------------------GTAGGAAAACTCGGGGCGACCGCTGTAA--TATTT-CTCT
TTAAAACAGAGGAAGATTGCGGCAA------TAACAGGTCT-GTGATGCCCTC-AGATGT
CCCGGGCCGCACACGT-GCTACAT-TGATTAGCGCAGTGCGCATACTTTCAATATGAT--
-ACATTAGATTGGATTGTTC-TGTTGAGCTCCAT--------------------------
----------------------------------------CTAATACTATCCGGCTTGA-
--GAAGGCTG---GGTAATCAATTGTAAGTGCTGGTTCCTCCTCCCGT------------
TGAGCATTTTAATAATGGCCTCTCTACATCCCTAGCAATA--TGCCTAGTGCGATTGTAG
TTGAGCCTT---------------------------------------------------
----------------------------------------------GCCATTTATG---C
AAGTGTCAATTCTCAGTGGGGACAGACATTTGATAATTCTTTGTCTCGTTCTTAACTAGG
AATGCCTTGTACGGGTC-TTGGTTCAACAGACCACCCGGAATACGTCCCTGCCCTTTGTA
MACACC-GCCCGTCGCTCTTACCGATGAATTTCCCTG-----------------------
------------------------------------------------------------
------------------------------------------------------------
---------------------------------------------------------
>Globigerinella_siphonifera|46132|AJ390566
------------------------------------------------------------
------------------------------------------------------------
------------------------------------------------------------
------------------------------------------------------------
------------------------------------------------------------
------------------------------------------------------------
------------------------------------------------------------
------------------------------------------------------------
-------------TTCGCTTTCTATTAGGTGTGT--------------------------
------------------ATATATAGTCTCAAAATTACATGTATTTGTAATGGCG--AGT
AATATTTATACT-ATCCT------------------------------------------
--------------------GTAGGAAAACTCGGG-CGACCGCTGTAA--TATTT-CTCT
TTAAAACAGAGGAAGATTGCGGCAA------TAACAGGTCT-GTGATGCCCTC-AGATGT
CCCGGGCCGCACACGT-GCTACAT-TGATTAGCGCAGTGCGCATACTTTCAATATGAT--
-ACATTAGATTGGATTGTTC-TGTTGAGCTCCAT--------------------------
----------------------------------------CTAATACTATCCGGCTTGA-
--GAAGGCTG---GGTAATCAATTGTAAGTGCTGGTTCCTCCTCCCGT------------
TGAGCATTTTAATAATGGCCTCTCTACATCCCTAGCAATA--TGCCTAGTGCGATTGTAG
TTGAGCCTT---------------------------------------------------
----------------------------------------------GCCATTTATG---C
AAGTGTCAATTCTCAGTGGGGACAGACATTTGATAATTCTTTGTCTCGTTCTTAACTAGG
AATGCCTTGTACGGGTC-TTGGTTCAACAGACCACCCGGAATACGTCCCTGCCCTTTGTA
CACACC-GCCCGTCGCTCTTACCGATGAATTTCCCTGTGAGTTTGAAGGACTGATGGTTG
CAAA------------------------------------ATCATTGGAAATTCTGTC--
------------------------------------------------------------
---------------------------------------------------------
>Globigerinella_siphonifera|46132|AJ390565
------------------------------------------------------------
------------------------------------------------------------
------------------------------------------------------------
------------------------------------------------------------
------------------------------------------------------------
------------------------------------------------------------
------------------------------------------------------------
--------------------------------------------CGTAGGAAGGGATTGG
CAATAATTGAATGTTCGCTTTCTATTAGGTGTGT--------------------------
------------------ATATATAGTCTCAAAATTACATGTATTTGTAATGGCG--AGT
AATATTTATACT-ATCCT------------------------------------------
--------------------GTAGGAAAACTCGGG-CGACCGCTGTAA--TATTT-CTCT
TTAAAACAGAGGAAGATTGCGGCAA------TAACAGGTCT-GTGATGCCCTC-AGATGT
CCCGGGCCGCACACGT-GCTACAT-TGATTAGCGCAGTGCGCATACTTTCAATATGAT--
-ACATTAGATTGGATTGTTC-TGTTGAGCTCCAT--------------------------
----------------------------------------CTAATACTATCCGGCTTGA-
--GAAGGCTG---GGTAATCAATTGTAAGTGCTGGTTCCTCCTCCCGT------------
TGAGCATTTTAATAATGGCCTCTCTACATCCCTAGCAATA--TGCCTAGTGCGATTGTAG
TTGAGCCTT---------------------------------------------------
----------------------------------------------GCCATTTATG---C
AAGTGTCAATTCTCAGTGGGGACAGACATTTGATAATTCTTTGTCTCGTTCTTAACTAGG
AATGCCTTGTACGGGTC-TTGGTTCAACAGACCACCCGGAATACGTCCCTGCCCTTTGTA
CACACC-GCCCGTCGCTCTTACCGATGAATTTCCCTGTGAGTTTGAAGGACTGATGGTTG
CAAA------------------------------------ATCATTGGAAATTCTGTC--
------------------------------------------------------------
---------------------------------------------------------
>Globigerinella_siphonifera|46132|AJ390564
------------------------------------------------------------
------------------------------------------------------------
------------------------------------------------------------
------------------------------------------------------------
------------------------------------------------------------
------------------------------------------------------------
------------------------------------------------------------
--------------------------------------------CGTAGGAAGGGATTGG
CAATAATTGAATGTTCGCTTTCTATTAGGTGTGT--------------------------
------------------ATATATAGTCTCAAAATTACATGTATTTGTAATGGCG--AGT
AATATTTATACT-ATCCT------------------------------------------
--------------------GTAGGAAAACTCGGG-CGACCGCTGTAA--TATTT-CTCT
TTAAAACAGAGGAAGATTGCGGCAA------TAACAGGTCT-GTGATGCCCTC-AGATGT
CCCGGGCCGCACACGT-GCTACAT-TGATTAGCGCAGTGCGCATACTTTCAATATGAT--
-ACATTAGATTGGATTGTTC-TGTTGAGCTCCAT--------------------------
----------------------------------------CTAATACTATCCGGCTTGA-
--GAAGGCTG---GGTAATCAATTGTAAGTGCTGGTTCCTCCTCCCGT------------
TGAGCATTTTAATAATGGCCTCTCTACATCCCTAGCAATA--TGCCTAGTGCGATTGTAG
TTGAGCCTT---------------------------------------------------
----------------------------------------------GCCATTTATG---C
AAGTGTCAATTCTCAGTGGGGACAGACATTTGATAATTCTTTGTCTCGTTCTTAACTAGG
AATGCCTTGTACGGGTC-TTGGTTCAACAGACCACCCGGAATACGTCCCTGCCCTTTGTA
CACACC-GCCCGTCGCTCTTACCGATGAATTTCCCTGTGAGTTTGAAGGACTGATGGTTG
CAAA------------------------------------ATCATTGGAAATTCTGTC--
------------------------------------------------------------
---------------------------------------------------------
>Globigerinella_siphonifera|46132|AJ390563
------------------------------------------------------------
------------------------------------------------------------
------------------------------------------------------------
------------------------------------------------------------
------------------------------------------------------------
------------------------------------------------------------
------------------------------------------------------------
------------------------------------------------------------
------------------------------------------------------------
------------------------------------------------------------
------------------------------------------------------------
-------------------------------------------TGTAA--TACTT-CTCT
TTAAAACAGAGGCAGGTTGCGGCAA------TAACAGGTCT-GTGATGCCCTC-AGATGT
CCCGGGCCGCACACGKTGCTACAT-TGATTAGCGCAGTGCGCATACTTTCAATATGAT--
-ACATTGGATT-GGTGGTGAATTGTTGGCCCCGT--------------------------
----------------------------------------CTAATACTGTCCTGTCTGA-
--GAAGGCTG---GGTAATCAATTGTAAGTGCTGGTTCCTACTCCCGT------------
TGAGCATTTTAATAATGGCCTCTCTACATCCCTAGTA-----ACCCTAGTGCGATTGTAG
TTGAGCCTT---------------------------------------------------
----------------------------------------------GCCATTTATG---C
AAGTGTCAATTCTCAGTGGGGACAGACATTTGATAATTCTTTGTCTCGTTCTTAACTAGG
AATGCCTTGTACGGGTC-TTGGTTCAACAGACCACCCGGAATACGTCCCTGCCCTTTGAA
AANACC-GCCCGTCGCTCTTACCGATGACTTTCCCTAAGAGT------------------
------------------------------------------------------------
------------------------------------------------------------
---------------------------------------------------------
>Globigerinella_siphonifera|46132|AJ390562
------------------------------------------------------------
------------------------------------------------------------
------------------------------------------------------------
------------------------------------------------------------
------------------------------------------------------------
------------------------------------------------------------
------------------------------------------------------------
-------------------------------------------------TTGCATGTATT
TGTGATGGC---------------------------------------------------
------------------------------------------------------G--AGT
GATCTA-------ATCCC------------------------------------------
--------------------TTAGGAAAACTTGGG-CGACCGCTGTAA--TACTT-CTCT
TTAAAACAGAGGCAGGTTGCGGCAA------TAACAGGTCTTGTGATGCCCTC-AGATGT
CCCGGGCCGCACACGT-GCTACAT-TGATTAGCGCAGTGCGCATACTTTCAATATGAT--
-ACATTGGATT-GGTGGTGAATTGTTGGCCCCGT--------------------------
----------------------------------------CTAATACTGTCCTGTCTGA-
--GAAGGCTG---GGTAATCAATTGTAAGTGCTGGTTCCTACTCCCGT------------
TGAGCATTTTAATAATGGCCTCTCTACATCCCTAGTA-----ACCCTAGTGCGATTGTAG
TTGAGCCTT---------------------------------------------------
----------------------------------------------GCCATTTATG---C
AAGTGTCAATTCTCAGTGGGGACAGACATTTGATAATTCTTTGTCTCGTTCTTAACTAGG
AATGCCTTGTACGGGTC-TTGGTTCAACAGACCACCCGGAATACGTCCCTGCCCTTTGTA
MACACC-GCCCGTCGCTCTTACCGATGACTTTCCCTRAGAGT------------------
------------------------------------------------------------
------------------------------------------------------------
---------------------------------------------------------
>Globigerinella_siphonifera|46132|AJ390561
------------------------------------------------------------
------------------------------------------------------------
------------------------------------------------------------
------------------------------------------------------------
------------------------------------------------------------
------------------------------------------------------------
------------------------------------------------------------
------------------------------------------------------------
------------------------------------------------------------
------------------------------------------------------------
------------------------------------------------------------
------------------------------------------------------------
-----------------------------------------TGTGATGCCCTC-AGATGT
CCCGGGCCGCACACGT-GCTACAT-TGATTAGCGCAGTGCGCATACTTTCAATATGAT--
-ACATTGGATT-GGTGGTGAATTGTTGGCCCCGT--------------------------
----------------------------------------CTAATACTGTCCTGTCTGA-
--GAAGGCTG---GGTAATCAATTGTAAGTGGTGGTTCCTACTCCCGT------------
TGAGCATTTTAATAATGGCCTCTCTACATCCCTAGTA-----ACCCTAGTGCGATTGTAG
TTGAGCCTT---------------------------------------------------
----------------------------------------------GCCATTTATG---C
AAGTGTCAATTCTCAGTGGGGACAGACATTTGATAATTCTTTGTCTCGTTCTTAACTAGG
AATGCCTTGTACGGGTC-TTGGTTCAACAGACCACCCGGAATACGTCCCTGCCCTTTGTA
CACACC-GCCCGTCGCTCTTACCGATGACTTTCCCTG-----------------------
------------------------------------------------------------
------------------------------------------------------------
---------------------------------------------------------
>Globigerinella_siphonifera|46132|AJ390560
------------------------------------------------------------
------------------------------------------------------------
------------------------------------------------------------
------------------------------------------------------------
------------------------------------------------------------
------------------------------------------------------------
------------------------------------------------------------
----------------------------------------------------GGGATTGC
CAATAATTGAATGTTCGCTTTCTATTGG--------------------------------
-------------------TGTGTGATCTCAAAATTGCATGTATTTGTGATGGCG--AGT
GATCTA-------ATCCC------------------------------------------
--------------------TTAGGAAAACTTGGG-CGACCGCTGTAA--TACTT-CTCT
TTAAAACAGAGGCAGGTTGCGGCAA------TAACAGGTCT-GTGATGCCCTC-AGATGT
CCCGGGCCGCACACGT-GCTACAT-TGATTAGCGCAGTGCGCATACTTTCAATATGAT--
-ACATTGGATTGGTGGTGAA-TTGTTGGCCCCGT--------------------------
----------------------------------------CTAATACTGTCCTGTCTGA-
--GAAGGCTG---GGTAATCAATTGTAAGTGCTGGTTCCTACTCCCGT------------
TGAGCATTTTAATAATGGCCTCTCTACATCCCTAGTAAC-----CCTAGTGCGATTGTAG
TTGAGCCTT---------------------------------------------------
----------------------------------------------GCCATTTATG---C
AAGTGTCAATTCTCAGTGGGGACAGACATTTGATAATTCTTTGTCTCGTTCTTAACTAGG
AATGCCTTGTACGGGTC-TTGGTTCAACAGACCACCCGGAATACGTCCCTGCCCTTTGTA
CACACC-GCCCGTCGCTCTTACCGATGACTTTCCCTG-----------------------
------------------------------------------------------------
------------------------------------------------------------
---------------------------------------------------------
>Globigerinella_siphonifera|46132|AJ390559
------------------------------------------------------------
------------------------------------------------------------
------------------------------------------------------------
------------------------------------------------------------
------------------------------------------------------------
------------------------------------------------------------
------------------------------------------------------------
----------------------------------------------------GGGATTGC
CAATAATTGAATGTTCGCTTTCTATTGG--------------------------------
-------------------TGTGTGATCTCAAAATTGCATGTATTTGTGATGGCG--AGT
GATCTA-------ATCCC------------------------------------------
--------------------TTAGGAAAACTTGGG-CGACCGCTGTAA--TACTT-CTCT
TTAAAACAGAGGCAGGTTGCGGCAA------TAACAGGTCT-GTGATGCCCTC-AGATGT
CCCGGGCCGCACACGT-GCTACAT-TGATTAGCGCAGTGCGCATACTTTCAATATGAT--
-ACATTGGATTGGTGGTGAA-TTGTTGGCCCCGT--------------------------
----------------------------------------CTAATACTGTCCTGTCTGA-
--GAAGGCTG---GGTAATCAATTGTAAGTGCTGGTTCCTACTCCCGT------------
TGAGCATTTTAATAATGGCCTCTCTACATCCCTAGTAAC-----CCTAGTGCGATTGTAG
TTGAGCCTT---------------------------------------------------
----------------------------------------------GCCATTTATG---C
AAGTGTCAATTCTCAGTGGGGACAGACATTTGATAATTCTTTGTCTCGTTCTTAACTAGG
AATGCCTTGTACGGGTC-TTGGTTCAACAGACCACCCGGAATACGTCCCTGCCCTTTGTA
CACACC-GCCCGTCGCTCTTACCGATGACTTTCCCTGTGAGTTTGAAGGACTGGTGGTTG
CATG------------------------------------ACTATTGGAAATTCTGTC--
------------------------------------------------------------
---------------------------------------------------------
>Globigerinella_siphonifera|46132|AJ390558
------------------------------------------------------------
------------------------------------------------------------
------------------------------------------------------------
------------------------------------------------------------
------------------------------------------------------------
------------------------------------------------------------
------------------------------------------------------------
------------------------------------------------------------
------------------------------------------------------------
------------------------------------------------------------
------------------------------------------------------------
------------------------------------------------------------
------------------------------------------------------------
------------------------------------------------------------
------------------------------------------------------------
------------------------------------------------------------
------------------------------------------------------------
----------------------------TCCCTAGTAAC-----CCTAGTGCGATTGTAG
TTGAGCCTT---------------------------------------------------
----------------------------------------------GCCATTTATG---C
AAGTGTCAATTCTCAGTGGGGACAGACATTTGATAATTCTTTGTCTCGTTCTTAACTAGG
AATGCCTTGTACGGGTC-TTGGTTCAACAGACCACCCGGAATACGTCCCTGCCCTTTGTA
CACACC-GCCCGTCGCTCTTACCGATGACTTTCCCTGTGAGTTTGAAGGACTGGTGGTTG
CATRG-----------------------------------ACTATTGGAAATTCTGTC--
------------------------------------------------------------
---------------------------------------------------------
>Globigerinella_siphonifera_type_IV|109345|AJ251213
------------------------------------------------------------
------------------------------------------------------------
--------------------------------GGGCCCGGACATACTGAGGATTGACAGA
CATCACCACGTCTTTTTGTCCTTAAAAAGACAAAAGATAACAGATCTTTCATGATTATGT
GGTGGGTGGTGCATGGCCGTTCTTAGTTCGTGGAGTGATCTGTCTGCTTAATTGCGTTTC
AAATGTAT-----TTTTGATTTCTCAAACGAGTCTACGAAGATGTCTATTCATAACAAGC
ACTTCATTTATGATTTGTTTGGAATACGACTCTTTCGGCTCAATTGAACGCAACGGA-CG
TGATTGCAAGTCCTTGTTGAACTTCTATACATATCATTTACATTCTTAACTGAGTGTATC
TAAGATAATAGAGTTCGCTTTCTATTGGT-------------------------------
-------------------GACGGGATCTCCAA---TCACTTTCGAGTGAGAGTG--AGT
GATCTA-------ATCCT------------------------------------------
--------------------TTAGGAAAACTCGGG-CGACCGCTGTAA--TACTTTCTTT
TTAAAACAGAGGAAGATTGCGGCAA------TAACAGGTCT-GTGATGCCCTC-AGATGT
CCCGGGCCGCACACGT-GCTACAT-TGATTAGCGCAGTGCGCATACTTTCAATATGAT--
-ACATTGGTTTTGGTAGTAAGCTATTCATCTGATGGATATGCT-----------------
------------------------------ACTCTCCATACCAATACTATCTAGTCTGA-
--AAAGACTG---GGTAATCTATTGTAAGTGCTGGTTCCTCTTCCCGT------------
TGAGCATTTTAATAATGGTCTCTCTACGTCCCTAGTAT----ATTCTAGTGCGATTGTAG
TTGAGTCT----------------------------------------------------
----------------------------------------------GCCATTTATG---C
AAGTGTCAATTCTCAGTGGGGACAGACATTTGATAATTCTTTGTCTCGTTCTTAACTAGG
AATGCCTTGTACGGGTC-TTGGTTCAACAGACCACCCGGAATACGTCCCTGCCCTTTGTA
CACACC-GCCCGTCGCTCTTACCGATGAATTTCACTGTGAGTTCAATGGACCGATTTTTT
CCCT----------------------------------------TTGGAAATTTGGTCAA
ACAGTGAGATTTAAAGGAAAAAGGGGTC--------------------------------
---------------------------------------------------------
>Globigerinella_siphonifera_type_III|109344|AJ251212
------------------------------------------------------------
------------------------------------------------------------
-----------------------------TTACCGGGTCCGGACACACTGAGGATTGACA
GACAATTGTCCTTTTGGCTTAAAAGACAAAAGATAACAGATCTTTCATGATTATGTGATG
GGTGGTGCATGGCCGTTCTTAGTTCGTGGAGTGATCTGTCTGCTTAATTGCGTTTCAAAT
ATACTTTT-----TTTACAACGAGTCTACAAAGGAGTGGTTCAGTTACAACAGACAATTA
ATTCTTGTGTTTTGAACGTTTGGAATGTACTCTATTTGGCTCAATTGAACGCAACGGACG
TGATCGCAAGTCCTTGTTGAACTTCAGTATATATTGACTTTCCCCGTAGGAAGGGATTGC
CAATAATTGAATGTTCGCTTTCTATTGG--------------------------------
-------------------TGTGTGATCTCAAAATTGCATGTATTTGTGATGGCG--AGT
GATCTA-------ATCCC------------------------------------------
--------------------TTAGGAAAACTTGGG-CGACCGCTGTAA--TACTT-CTCT
TTAAAACAGAGGCAGGTTGCGGCAA------TAACAGGTCT-GTGATGCCCTC-AGATGT
CCCGGGCCGCACACGT-GCTACAT-TGATTAGCGCAGTGCGCATACTTTCAATATGAT--
-ACATTGGATTGGTGGTGAA-TTGTTGGCCCCGT--------------------------
----------------------------------------CTAATACTGTCCTGTCTGA-
--GAAGGCTG---GGTAATCAATTGTAAGTGCTGGTTCCTACTCCCGT------------
TGAGCATTTTAATAATGGCCTCTCTACATCCCTAGTAAC-----CCTAGTGCGATTGTAG
TTGAGCCTT---------------------------------------------------
----------------------------------------------GCCATTTATG---C
AAGTGTCAATTCTCAGTGGGGACAGACATTTGATAATTCTTTGTCTCGTTCTTAACTAGG
AATGCCTTGTACGGGTC-TTGGTTCAACAGACCACCCGGAATACGTCCCTGCCCTTTGTA
CACACC-GCCCGTCGCTCTTACCGATGACTTTCCCTGTGAGTTTGAAGGACTGGTGGTTG
CATG------------------------------------ACTATTGGAAATTCTGTCAA
ACAGCGAGATTTAAAGGAAAGAGAAGTCG-------------------------------
---------------------------------------------------------
>Globigerinita_uvula|164914|AF387173
----GCACCACAAGAACGCGTGG-AGCATGTGGCTTAATTTGACTCAACGCGGGAAATCT
TACCGGGTCCGGACACACTGAGGATTGACAGGCAATATATG---TG--------------
------------------------------------------------------------
------ACTCTTCGGAGTTTGCATTGTTAAATATGCTAGTCCTTTCATGATTATGTGATA
GGTGGTGCATGGCCGTTCTTAGTTCGTGGAGTGATCTGTCTGCTTAATTGCGTTTCAAAT
TACTTATA------------------------------AGGTAGCAATACGCGATGAAGC
TTTCAATA---------------------------------GTCCTCACGGATTCACTTG
AGTCTCTCGCT----------------TCGCTATCCTTTCGAATGCAACGAACGTGACCG
CAACCTCTTGTTGCCT--TCGT--------------------------------------
-----------------------TTAACATCCTGCAGCTCGCTGTGGG--------TACT
GAGGGCTTCACTCGGTG----------------ACTTTGGGCTGAGCAATCGGTC-----
------------TTTTTGATCTGAGTAAACTAGAGGG-ACCGCTGTCA--A-----CTTC
TTAAACCAGAGGAAGGTTGCGGCAA------TAACAGGTCT-GTGATGCCC-TTAGATGT
TCCGGGCTGCACACGT-GCTACAA-TGATCGTAGCAGTGAGCATCTTATTTGATTTGC--
-GCACTTAACACCGC---ATACGTGAGTTCCAACT-------------------------
------AGCTTAGCAATAAGTCAAGTAGATCTCTACGCAGCGGTAACAGCCTGCTTCGA-
-GAGCAAGTG---GGTAATCAATTAGAAGTAACGATTTCTTCGCATTA------------
-GCACACTTAATA---TAAGGCGTTGACGCTCATGATTCGCTCTCACGAGTGTTTCATTG
CACGTGTTGATGTGCGGGTTCGATTC----------------------------------
---------------------------------------CTGCTTTACCTTATGTG---C
AATTGTCAATTCATGGTGGGGACAGACCATTGTTAATTGTTGGTCTCGGTCTTAACTAGG
AATGCCTTGTATGAGTCTTTGGTTCAACAAACCACTCAGAATATGTCCCTGCCCTTTGTA
CACACCGCCC-GTCGCTCTTACCGATGGACTTCTCTGTGAGTTTGAGGGACTGGAGCTTA
CTTTACTGTGAGTC---------------------------TCTATGGAAACTTAAACGA
A--CAGTGTGGTCTAAAGGAAAGAGAAGTCGTAAC-------------------------
---------------------------------------------------------
>Globigerina_falconensis|164913|AF387172
------GCACCACAAGAGCGTGG-AGCATGTGGCTTAATTTGACTCAACGCGGAAAAACT
TACCAGGTCCGGACACACTGAGGATTGACAGACGGTTAACGCCCTTCGG-----------
------------------------------------------------------------
-------GGCAAGAGACAA-----------AATTTTTGGCTCTTTCATGATTATGTGATA
GGTGGTGCATGGCCGTTCTTAGTTCGTGGAGTGATCTGTCTGCCCAATCGCGTTTCATAA
AT---------------CTTAAGCTCAAAAGGCAGTCTTACCTTCGGGTTGAGT------
------------------------------------------------------------
-TTTGCTGGGA------------------GACTTTTGTGTGAACGCAACGGACGTGATTG
CAACCCCTTGTTGATTGGCCATCACGTAAGCTCACTT-----------------------
-------------------------GTAATTTATTACAGTGTGGTATT-------ATCTT
AGCCATTCCCTTTTAGTTG---------------TGGAGTGATTAACCACTCTAA-----
----------------------ATTGTAACTCGGGGG-ACCGCTGTGA--TTTTT-CTTC
--AAACCGGAGGAAGGTTGCGGCAA------TAACAGGTCT-GTGATGCCCTC-AGATGT
CCTGGGCTGCACACGT-GCTACAC-TGATCCCGGCAGTTGGCAT-GTGATT-TTCTCC--
-AATGACGAACCTAGTGGACTTGGCGTC---TGTGCGCATTC------------------
-------------------GTGTGCTAATGACTGCCGT-CACTTTAAACACTGGTCGTT-
--AGACTC----GTGCGATCCCTCGGAAAACGTGATTTCTGTTCCCAA------------
------ACAAAGCACT-TTCGTACCCTCGCTCAAACAAACGTGATTCCAAATCCCTTACG
ATTGCTACATCCTTTCTCGTAACGTCTCGCCTAG--------------------------
-------------------CGGAG---------------CTTTCAACTTTTCGTCG---C
AACTCTCAATTCACAGTGGGGACAGTCGTTTGTCAACTTTTCGTCTCGGTCCCAACTAGG
AATGCCTCGTACGAGT---TGGTTCATCAGACCACTCGGAATACGTCCCTGCCCTTTGTA
CACACCGCCC-GTCGCTTTTACCGATGAACTTTTTTGCGAGTATGATGGACTAACTTTGC
GCTCAATTTGAAT--------------------------CTGTTGTGGAAATTCACTCGA
A--CAACGGGATTTAAAGGAAAAAGAAGTCGTAAC-------------------------
---------------------------------------------------------
>Globorotalia_truncatulinoides|69029|AJ272477
----------------------------------------------------GGGAATCT
TACCGGGTCCGGACACACTGAGGATTGACAGACGGTTATTGACTTA---A----------
------ACCCGTTTAATAGATTTTTAATC-------------------------------
-TGTTTAACACT--TAACACCTTTACACAAAGATGCTAGTCCTTTCATGATCGTTTGATA
GGTGGTGCATGGCCGTTCTTAGTTCGTGGAGTGATCTGTCTGCCTAATTGCGTTTCACTA
AG------------GTCCCATTCTTCATACGTATGAATAGCGTCTTAACTCACTTTTACC
GCTACCTAT------------------------------------------------TTG
TAGTAAGCGCT-------------CATACTATTGGGACCGGAATGCAACGAGCGCGACTG
CACCACCTAATTGCCCCTTATC--------------------------------------
-----------------------------TACCATTAACTACT----A----------TT
TACCGCCCTGTATGGGC----------------ACCGGGGCCTTACCTTTA---------
-----------------------CTGAAACTAGCTGG-ACCGCTGCTT--T------CCT
TTAAGCCAGAGGAAGGTTGCGGCAA------TAACAGGTCT-GTGATGCCCTC-AGATGT
TCCGGGCCGCACACGT-GCTACAA-TGATCAGCAC--AAAGAGTATTACCTAT-TTCT--
-TATACCT-AACCCA---ATATGTTATCCTTTCTGCGTAGGGT--------ATGTC----
TTACGAT---GTATCCGCTTAAGCGCTTAAAGATTATTGGGCGGTTATGCCTGCCTCGA-
-GAGAGTGTC-----CAGGGCAGCAAGAGTAATGATTCCCTCGTTTTTACT---ACTAAT
ACCGCGCTTGGTAACATATCACACTCGATTAAGTAGGGTCTTTGCTA-TATTAGCA-TTG
CTATCCTCACCCTTAGCCTCTAAGGATATTCGTA--------------------------
-------------------TCTCTTA------ACAGGCTACAGGGAGGTGTATATGGCGC
ACTTACTTATTCACGGTGGGGACAGACCATTGTTAACTGTTGGTCTCGGTCTCAACTAGG
AATGCCTCGTACGGGT---TGGTTCACCAAACCACCCGGAATATGTCCCTGCCCTTTGTA
CACACCGCCC-GTCGCTCTTATCGATGAACTCACTTGTGAGGCTAAGGGACTGCGCTC--
----ATCTTTA------------CCCGTATATTCGCTATACACTAAATACATTTTGCTAA
AAGCCAATTTGCTTTAAGCATTTACACACACTTGCGCACAAACTTATTCGACCAAGTGGG
TTTAAAGGAAAGAGAAGTCGT------------------------------------
>Globorotalia_truncatulinoides|69029|AJ272476
----------------------------------------------------GGGAATCT
TACCGGGTCCGGACACACTGAGGATTGACAGACGGTTATTGACTTA---A----------
------ACCCGTTTAATAGATTTTTAATC-------------------------------
-TGTTTAACACT--TAACACCTTTACACAAAGATGCTAGTCCTTTCATGATCGTTTGATA
GGTGGTGCATGGCCGTTCTTAGTTCGTGGAGTGATCTGTCTGCCTAATTGCGTTTCACTA
AG------------GTCCCATTCTTCATACGTATGAATAGCGTCTTAACTCACTCTTACC
GCTACCTAT------------------------------------------------TTG
TAGTAAGCGCT-------------CATACTATTGGGACCGGAATGCAACGAGCGCGACTG
CACCACCTAATTGCCCCTTATC--------------------------------------
-----------------------------TACCATTAACTACT----A----------TT
AACCGCCCTGTATGGGC----------------ACCGGGGCCTTACCTTTA---------
-----------------------CTGAAACTAGCTGG-ACCGCTGCTT--T------CCT
TTAAGCCAGAGGAAGGTTGCGGCAA------TAACAGGTCT-GTGATGCCCTC-AGATGT
TCCGGGCCGCACACGT-GCTACAA-TGATCAGCAC--AAAGAGTATTACCTAT-TTCT--
-TATACCT-AACCTA---ATATGTTATCCTTTCTGCGTAGGGT--------ATGTC----
TAACGAT---GTATCCGCTTAAGCGTTTAAAGATTATTAGGCGGTTATGCCTGCCTCGA-
-GAGAGTGTC-----CAGGGCAGCAAGAGTAATGATTCCCTCGTTTTTACT---ACTAAT
ACCGCGCTTGGTAACATATAACACTCGATTAAGTAGGGTCTTTGCTA-TATTAGCA-TTG
CTATCCTCACCCTTAGCCTCTAAGGATATTCGTA--------------------------
-------------------TCTCTTA------ACAGACTACAGGGAGGTGTATATGGCGC
ACTTACTTATTCACGGTGGGGACAGACCATTGTTAACTGTTGGTCTCGGTCTCAACTAGG
AATGCCTCGTACGGGT---TGGTTCACCAAACCACCCGGAATATGTCCCTGCCCTTTGTA
CACACCGCCC-GTCGCTCTTATCGATGAACTCACTTGTGAGGCTAAGGGACTGCGCTA--
----ATCTTTAA-----------CCCGTATATTCGCTATACGCTAAATACATTTTGCTAA
AAGCTAATTTGCTTTAAGCAATTGCACTCACTTGCGCACAAACTTATTCGACCAAGTGGG
TTTAAAGGAAAGAGAAGTCGT------------------------------------
>Globorotalia_truncatulinoides|69029|AJ272475
----------------------------------------------------GGGAATCT
TACCGGGTCCGGACACACTGAGGATTGACAGACGGTTATTGACTTAT-------------
------ACTCGCTTAATGGCTTTAAGCT--------------------------------
--GTTAAACGTT--TAACACCTTTACACAAAGATGCTAGTCCTTTCATGATCGTTTGATA
GGTGGTGCATGGCCGTTCTTAGTTCGTGGAGTGATCTGTCTGCCTAATTGCGTTTCACTA
AG------------GTCCCATTCTTCATACGTATGAATAGCGTCTTAACTCACTTTTACC
GCTACCTAT------------------------------------------------TTG
TAGTAAGCGCT-------------CATACTATTGGGACCGGAATGCAACGAGCGCGACTG
CACCACCTAATTGCCCCTTATC--------------------------------------
-----------------------------TACCATTAATTACTTTAT------------T
AACCGCCCTGTACGGGC----------------ACCGGGGCCTTACCTTTA---------
-----------------------CTGAAACTAGCTGG-ACCGCTGCTT--T------CCT
TTAAGCCAGAGGAAGGTTGCGGCAA------TAACAGGTCT-GTGATGCCCTC-AGATGT
TCCGGGCCGCACACGT-GCTACAA-TGATCAGCAC--AAAGAGTATTACCTATCTTCT--
-TATACCT-AACCCA---ATATGTTAAACTTATTGCGTAAGG---------GTATTGTCT
TAACGAC---TTATCCGCTTTAGCGCTTTAAGATTATTGGGCGGTTATGCCTGCCTCGA-
-GAGAGTGTA-----CAGGGCAGCAAGAGTAATGATTCCCTCGTTTTTACT---ACTAAT
ACCGCGCTTGGTAACATATTACACTCGATTAAGTAGGGTCTTTGCTTCTAATAGCAATTG
CTATCCTCACCCTTAGGCTCTAAGGATATTACTA--------------------------
-------------------TCTCTCT------AAGGTCTACAGGGAGGTGTATATGGCGC
ACTTACTTATTCACGGTGGGGACAGACCATTGTTAACTGTTGGTCTCGGTCTCAACTAGG
AATGCCTCGTACGGGT---TGGTTCACCAAACCACCCGGAATATGTCCCTGCCCTTTGTA
CACACCGCCC-GTCGCTCTTATCGATGAACTCACTTGTGAGGCTGAGGGACTGCGTCT--
----ATTTATA------------CCCGTGTAATCCTAATATCTCACATACATTTCGCTAA
AGGCGATTTTGCTTTAAGGATTTACACGACCTTACGCACAAACTTATTCGACCAAGTGGG
TTTAAAGGAAAGAGAAGTCGT------------------------------------
>Globorotalia_truncatulinoides|69029|AJ272474
----------------------------------------------------GGGAATCT
TACCGGGTCCGGACACACTGAGGATTGACAGACGGTTATTGACTTATCTA----------
------AGCGCTCTAATAGATTTT-ATTC-------------------------------
-TATTAAACGCTATTAACACCTTTACACAAAGATGCTAGTCCTTTCATGATCGTTTGATA
GGTGGTGCATGGCCGTTCTTAGTTCGTGGAGTGATCTGTCTGCCTAATTGCGTTTCACTA
AG------------GTCCCATTCATCATACGTATGAATAGCGTCTTAACTCACTTTTACC
GCTACCTAT------------------------------------------------TTG
TAGTAAGCGCT-------------CATACTATTGGGACCGGAATGCAACGAGCGCGACTG
CACCACCTAATTGCCCCTTATC--------------------------------------
-----------------------------TACCATTAATTACTTTATA----------TT
AACCGCCCTGTACGGGC----------------ACCGGGGCCTTACCTTTA---------
-----------------------CTGAAACTAGCTGG-ACCGCTGCTT--T------CCT
TTAAGCCAGAGGAAGGTTGCGGCAA------TAACAGGTCT-GTGATGCCCTC-AGATGT
TCCGGGCCGCACACGT-GCTACAA-TGATCAGCAC--AAAGAGTATTACCTATCTTCT--
-TATACCT-AACCCA---GTATGTTAAACTTATTGCGTAAAGG--------ATATTGTCT
TAACGAT---TTATCCGCTTTAGCGCGTTAAGATTATTGGGCGGTTATGCCTGCCTCGA-
-GAGAGTGTA-----CGGGGCAGCAAGAGTAATGATTCCCTCGTTTTTACT---ACTAAT
ACCGCGCTTGGTAACATACAACACTCGATTAAGTAGGGTCTTTGCTTCTAATAGCAATTG
CTATCCTCACCCTTAGGCTCTAAAGATATTTATA--------------------------
-------------------TCTCTCT------AAGGTCTACAGGGAGGTGTGTATGGCGC
ACTTACTTATTCACGGTGGGGACAGACCATTGTTAACTGTTGGTCTCGGTCTCAACTAGG
AATGCCTCGTACGGGT---TGGTTCACCAAACCACCCGGAATATG-CCCTGCCCTTTGTA
CACACCGCCCCGTCGCTCTTATCGATGAACTCACTTGTGAGGCTAAGGGACTGCGTCT--
----TACTATATCTATACCTATACCCGTGTAATCCTTATATCCTAAATACATTTC-CTAA
ACGCGAATTTTCTTTAAGGAATTACATGGCCTTACGCACAAACTTATTCGACCAAGTGGG
TTTAAAGGAAAGAGAAGTCGT------------------------------------
>Neogloboquadrina_pachyderma|125957|AF250118
----GCACCACAAGAACGCGTGG-AGCATGTGGCTTAATTTGACTCAACGCGGGAAATCT
TACCAGGTCCGGACACACTGAGGATTGACAGGAAGTATCGTCTTTTGAAT----------
------TCTTTAAGGATATGTCGTTTTTA------------------------------A
TGACATCTTTTAGATGGATGATTCGTGTAAATATGCTAGTTCTTTCATGATTATGTGATA
GGTGGTGCATGGCCGTTCTTAGTTCGTGGAGTGATCTGTCTGCTTAATTGCGTTTCACTA
AG------------GCCCCAAAGTT----AGCAAATTATC-AATCGTTACAGA-GTCGAC
CCCTCA-----------------------------CCTTTGA---GTGCGCGTCCTAACT
TGTAGTACATGGTGTAAATGGATTTGTTTTGG-GTACCCAGAAAGCAACGAACGTGACCG
CAACGTCTTGTTGTCTCTCTTT-GACAGTTATG---------------------------
-------------GGTTATCCCAGTCATGTGTTTATACTTTTATGTGT--------AAAT
ACGTACGACACAGAG------------------------------ACTAGA---------
----------------------TACCAAACTAGGCGT-ACCGCTGTAT--CA--T-TTCT
TTAAACCAGAGGAAGGTTGCGGCAA------TAACAGGTCT-GTGATGCCCTT-AGATGT
TCTGGGCTGCACACGT-GCTACAA-TGATCAGCACAGTAAGCATCTCAATTTTTACAA--
-CACCGTCAACACAC---GTAGTGAGCTGCTTGAT-------CTCTCATTCATGCATTCT
GTGCTTCGGTGCAGTGTGCAATGTGAGTTGTCTAATGCGCGCGGTTATGCCTGTACCGA-
-GAGGTGACGTCGGGTAAACATTCTCTAATGCTGACCTATTTTTCTGA--------AATA
TGCACAACTCTAA---TATGACATTCATTCCCGGGAGGACT-AGTTGCCTCTTTGTG---
-TGAGTGTAATGCAAACATGAATAG-----------------------------------
------------------------------CGACTGTCGCTGTTTACTCATATGTG---C
CCCTGTCAATTCGTGGTGGGGACAGACCATTGCTAATTGTTGGTCTCGCTTATAACTAGG
AATGCCTTGTACGGGTCTTTGGTTCAACAAACCACCCGGAATACGTCCCTGCCCTTTGTA
CACACCGCCC-GTCGCTCTTACCGATGAACTCGTTTGTGAGTTTTAAGGACTGGATTAAG
CTATATGCGTA-----------------------------ACCTATGGAAATTCATGCGA
T--GAACTGGTTTAAAGGAAAGAGAAGTCGTAAC--------------------------
---------------------------------------------------------
>Neogloboquadrina_pachyderma|125957|AF250117
----GCACCACAAGAACGCGTGG-AGCATGTGGCTTAATTTGACTCAACGCGGGAAATCT
TACCAGGTCCGGACACACTGAGGATTGACAGGAAGTATCGTCTTTTGAAT----------
------TCTTTAAGGACATGTCGTTTTTA------------------------------A
TGACATCTTTTAGATGGATGATTCGTGTAAATATGCTAGTTCTTTCATGATTATGTGATA
GGTGGTGCATGGCCGTTCTTAGTTCGTGGAGTGATCTGTCTGCTTAATTGCGTTTCACTA
AG------------GCCCCAAAGTT----AGCAAATTATC-AATCGTTACAGA-GTCGAC
CCCTCA-----------------------------CCTTTGA---GTGCGCGTCCTAACT
TGTAGTACATGGTGTAAATGGATTTGTTTTGG-GTACCCAGAAAGCAACGAACGTGACCG
CAACGTCTTGTTGTCTCTCTTT-GACAGTTATG---------------------------
-------------GGTTATCCCAGTCATGTGTTTATACTTTTATGTGT--------AAAT
ACGTACGACACAGAG------------------------------ACTAGA---------
----------------------TACCAAACTAGGCGT-ACCGCTGTAT--CA--T-TTCT
TTAAACCAGAGGAAGGTTGCGGCAA------TAACAGGTCT-GTGATGCCCTT-AGATGT
TCTGGGCTGCACACGT-GCTACAA-TGATCAGCACAGTAAGCATCTCAATTTTTACAA--
-CACCGTCAACACAC---GTAGTGAGCTGCTTGAT-------CTCTCATTCATGCATTCT
GTGCTTCGGTGCAGTGTGCAATGTGAGTTGTCTAATGCGCGCGGTTATGCCTGTACCGA-
-GAGGTGACGTCGGGTAAACATTCTCTAATGCTGACTTATTTTTCTGA--------AATA
TGCACAACTCTAA---TATGACATTCATTCCCGGGAGGACT-AGTTGCCTCTTTGTG---
-TGAGTGTAATGCAAACATGAATAG-----------------------------------
------------------------------CGACTGTCGCTGTTTACTCATATGTG---C
CCCTGTCAATTCGTGGTGGGGACAGACCATTGCTAATTGTTGGTCTCGCTTATAACTAGG
AATGCCTTGTACGGGTCTTTGGTTCAACAAACCACCCGGAATACGTCCCTGCCCTTTGTA
CACACCGCCC-GTCGCTCTTACCGATGAACTCGTTTGTGAGTTTTAAGGACTGGATTAAG
CTATATGCGTA-----------------------------ACCTATGGAAATTCATGCGA
T--GAACTGGTTTAAAGGAAAGAGAAGTCGTAAC--------------------------
---------------------------------------------------------
>Turborotalita_quinqueloba|125971|AF250116
------GCACCACAAGAGCGTGG-AGTATGTGGCTTAATTCGACTCAACGCGCAATAACT
TACTTGGTCCGAACGCTTTGAGGATTGACAGTTTCTGGTACAATGTGCGGCTTGTTTGTT
ACAACTACGAATGATTCGAATTGTTGTAAATATGACTTGGCCGGCCTTCGGGTGTCTTGG
ATCGGCGTATCAGGTCGTACATTGTATTCAATGAGAAAGTTCTTTTATGATTATGTGGTA
GGTGGTGCATGGCCGTCTTTAATTCGTGGAGTGATCTGTCTGCTTAATTGCGCATTGCAA
ATTGTAATTGATCTTTGAACAGATCCGTC----TTTTTATGTTGAATAGTACG-------
--------------------------------------TACAGTCAGACCCGGTTGGGCA
TGTACGGAAAGGT-----------------------------------------------
------------------------------------------------------------
------------------------------------------------------------
--------CACATATAAA------------------------------------------
--------------------------------GTACGGTCTGCTAAAGATATGAA-TATC
TTGCCCTAAAGATTGATTAACACCGTGAGTGCAACGAGTGAGATTGCGAGTCTTTGTTAT
GTAGTGCTCAACATA--CCTAT---------------------GTGCAGTAGGATTT-AA
CTACACC--ATGTAACCTTTTTCAAAGGTTGAATGAA-----------------------
------------------CTTAGGCGACTGCTATACTTTTAAGATGGTCGAAGGTTGTGG
CAATGACAGGTCTGTGATGCCCTT-AGATGTTCAGGGCTGCACACGTACTACATTGATCT
AGTCAATAAGTATGTGTGTAACAATAATTTTGAATGTATTGGTTAAGCTTTTCTTATATT
TTGGTAAGAGGTTAATACAGAACTTCGAGAGAGTTCCGACAACAGTCAATCTAGTTATTG
CTTGTAGTCGATCTCATGATTGTTTAGTTTTATGCAACTTCGGGTCATGATTCACTAGTA
CGCTTCTAATTCACAGTGGGGACAGTCGTTTG--TAATTCTGAGACTCGGTTCAACTAGG
AATGCCTAGTATTGAT----GGTTCACTAAACTTTCTGGAATAAGTCCCTGCCCTTTGTA
CACACCGCCC-GTCGCTTTTACCAATGGCCCTCGTTGTGAGTGAGCTGGACAAGTTATTT
TAACTTGAAAA-------------------------------------------GTTCTC
AATCAAGGTTTGCTAAAGGAAAAAGAAGTCGTAAC-------------------------
---------------------------------------------------------
>Turborotalita_quinqueloba|125971|AF250115
------GCACCACAAGAGCGTGG-AGTATGTGGCTTAATTCGACTCAACGCGCAACAATT
TACTTGGTCCGAACGCTTTGAGGATTGACAGTTATTG-----------------------
------------------------TATAGTTCTGATATGGGTGGTATTTGTA--------
GTCAACGTGT-AGGTAGTTG--TATATTAAATATGAAAGTTCTTTTATGATTATGTGATA
GGTGGTGCATGGCCGTCCTTAATTCGTGGAGTGATTTGTCTGCTTAATTGCGCATTGCAA
ATTGTAATTGATCTTTTACCAGTCTCGTTCTGATTTATGTTGT-AATATTGTAGAATATT
GTTGTCGTCGAGTCA-------------------TTATTGCCACTACGTCTGGTCCTTTG
GG--CAGAATAGTGTTGTATATTTTGTCTTGTCAACACAAAATTCTTCACAATATTGTAG
CCGTACTTGATTGTATGCGCTATTCATGT-------------------------------
------------------------ATATGTG--------GTTAGTCAACACCAGTTCGGC
TGCTTGCACACATCGCCAT-----------------------------------------
--------------------CTCAACATGATCAGTCAGGCTGCTAGAGACCTTG--TGTC
TTGCCCCAAAGGTTGATTAACACCGTGAGTGCAACGAGTGAGATTGCAAGCCTTTGTTAT
GTAGTGAACAACATATACCTACTACTACTACT------TTGTAGTAATGTAGGATTCCAA
CTACACACAGAATAACCATT----AAGGTGAAATGAA-----------------------
------------------CTCAGGCGACTGCTATACTTT-AAGATGGTGGAAGGTTGTGG
CAATGACAGGTCTGTGATGCCCTTTAGATGTTCAAGGCTGCACACGTACTACATTGATCT
AGTCAACGAGTATGTATGTAACATTGATTATGCATCTATTGGTTAAGCTATAATGTATTT
CGGTAACGTTAATTCAGAACTTCGAGAAGGTTCCGACAACAGTCAATCTAGTTATTGCTT
GTAGTTGTTAATTGTATAATTGTCTAGTTC-ACGCAACGTTCGTTTATCATTCTCTAGTA
T--TGTTAATTCACAGTGGGGACAGTCGTTTG--TAATTCTGAGACTCGGTTCAACCAGG
AATGCCTCGTATTTGT----GGTTCATTAAACTCCGTGGAATAAGTCCCTGTCCTTTGTA
CACACCGCCC-GTCGCTTTTACCAATGGCCCTCGTTGTGAGATAGCTGGACAAGTATTTA
CTACTTCAAAA-------------------------------------------GTTCTC
AATCAAGGTTTGCTAAAGGAAAAAGAAGTCGTAAC-------------------------
---------------------------------------------------------
>Turborotalita_quinqueloba|125971|AF250114
------GCACCACAAGAGCGTGG-AGTATGTGGCTTAATTCGACTCAACGCGCAACAATT
TACTTGGTCCGAACGCTTTGAGGATTGACAGTTATTG-----------------------
------------------------TATAGTTCTGATATGGGTGGTATTTGTA--------
GTCAACGTGT-AGGTAGTTG--TATATTAAATATGAAAGTTCTTTTATGATTATGTGATA
GGTGGTGCATGGCCGTCCTTAATTCGTGGAGTGATTTGTCTGCTTAATTGCGCATTGCAA
ATTGTAATTGATCTTTTACCAGTCTCGTTCTGATTTATGTTGT-AATATTGTAGAATATT
GTTGTCGTCGAGTCA-------------------TTATTGCCACTACGTCTGGTCCTTTG
GGGGCAGAATAGTGTTGTATATTTTGTCTTGTCAACACAAAATTCTTCACAATATTGTAG
CCGTACTTGATTGTATGCGCTATTCATGT-------------------------------
------------------------ATATGTG--------GTTAGTCAACACCAGTTCGGC
TGCTTGCACACATCGCCAT-----------------------------------------
--------------------CTCAACATGATCAGTCAGGCTGCTAGAGACCTTG--TGTC
TTGCCCCAAAGGTTGATTAACACCGTGAGTGCAACGAGTGAGATTGCAAGCCTTTGTTAT
GTAGTGAACAACATATACCTACTACTACTACTAT---TTTGTAGTAATGTAGGATTCCAA
CTACACA--GAATAACCATT----AAGGTGAAATGAA-----------------------
------------------CTCAGGCGACTGCTATACTTT-AAGATGGTGGAAGGTTGTGG
CAATGACAGGTCTGTGATGCCCTTTAGATGTTCAAGGCTGCACACGTACTACATTGATCT
AGTCAACGAGTATGTATGTAACATTGATTTTGCATCTATTGGTTAAGCTATAATGTATTT
CGGTAACGTTAATTCAGAACTTCGAGAAGGTTCCGACAACAGTCAATCTAGTTATTGCTT
GTAGTTGTTAATTGTATAATTGTCTAGTTC-ACGCAACGTTCGTTTATCATTCTCTAGTA
T--TGTTAATTCACAGTGGGGACAGTCGTTTG--TAATTCTGAGACTCGGTTCAACCAGG
AATGCCTCGTATTTGT----GGTTCATTAAACTCCGTGGAATAAGTCCCTGTCCTTTGTA
CACACCGCCC-GTCGCTTTTACCAATGGCCCTCGTTGTGAGATAGCTGGACAAGTATTTA
CTACTTCAAAA-------------------------------------------GTTCTC
AATCAAGGTTTGCTAAAGGAAAAAGAAGTCGTAAC-------------------------
---------------------------------------------------------
>Turborotalita_quinqueloba|125971|AF250113
------GCACCACAAGAGCGTGG-AGTATGTGGCTTAATTCGACTCAACGCGCAACAATT
TACTTGGTCCGAACGCTTTGGGGATTGACAGTTATTG-----------------------
------------------------TATAGTTCTGATATGAGAGGTCTTTGTA--------
GTCAACGTGT-AGGTAGTTG--TATATTAAATATGAAAGTTCTTTTATGATTATGTGATA
GGTGGTGCATGGCCGTCCTTAATTCGTGGAGTGATTTGTCTGCTTAATTGCGCATTGCAA
ATTGTAATTGATCTTTTACCAGTCTCGTTCCGATTGATGTTGTGAATATTGTAGAATATT
GTTGTCGTCGAGTCA-------------------TAATTGCCACTACGTCTGGTCCTTCG
GG--CAGAATAGT-CCTTATG------CTTGTCTACACAAAATTCTCCACAATGTTGTAG
CCATACTTGATTGTATGCGCTATTAATGTCT-----------------------------
------------------------ATGTGTGACACATTCGTGGTTCAAGACCAGTTCGGC
TGCTTGCACACATTGCCAT-----------------------------------------
--------------------CTCAACATGATTGGTCAGGCTGCTAGAGACCTTG--TGTC
TTGCCCCAAAGGTTGATTAACACCGTGAGTGCAACGAGTGAGATTGCAAGTCTTTGTTAT
GTAGTGAACAACATATACCTACTACT-CTAGTA---------------GTAGGATTCCAA
CTACACA--GTATAACCATT----AAGGTGAAATGAA-----------------------
------------------CTCAGGCGACTGCTATACTTT-AAGATGGTGGAAGGTTGTGG
CAATGACAGGTCTGTGATGCCCTTTAGATGTTCAAGGCTGCACACGTACTACATTGATCT
AGTCAACGAGTATGTATGTAACATTGAATAATGAATGTATTGGTTAAGCTATATTGTATT
TCGCTAACGTTAATTCAGAACTTCGAGAAGGTTC--CGACAACAGTCAATCTAGTTATTG
CTTGTAGTCGATTGCATAATTGTACAGTTC-ACGCAACGCTCGGTTATCATTCGCTAGTA
T--TGTTAATTCACAGTGGGGACAGTCGTTTG--TAATTCTGAGACTCGGTTCAACCAGG
AATGCCTCGTATTTGT----GGTTCATTATACTCCGTGGAATAAGTCCCTGTCCTTTGTA
CACACCGCCC-GTCGCTTTTACCAATGGCCCTCGTTGTGAGATAGCTGGACAAGTATTTA
CTACTTCAAAA-------------------------------------------GTTCTC
AATCAAGGTTTGCTAAAGGAAAAAGAAGTCGTAAC-------------------------
---------------------------------------------------------
>Turborotalita_quinqueloba|125971|AF250112
------GCACCACAAGAGCGTGG-AGTATGTGGCTTAATTCGACTCAACGCGCAACAATT
TACTTGGTCCGAACGCTTTGGGGNTTGACAGTTATTG-----------------------
------------------------TATAGTTCTGATATGAGAGGTCTTTGTA--------
GTCAACGTGT-AGGTAGTTG--TATATTAAATATGAAAGTTCTTTTATGATTATGTGATA
GGTGGTGCATGGCCGTCCTTAATTCGTGGAGTGATTTGTCTGCTTAATTGCGCATTGCAA
ATTGTAATTGATCTTTTACCAGTCTCGTTCCGATTGATGTTGTGAATATTGTAGAATATT
GTTGTCGTCGAGTCA-------------------TAATTGCCACTACGTCTGGTCCTTCG
GG--CAGAATAGT-CCTTATG------CTTGTCTACACAAAATTCTCCACAATGTTGTAG
CCATACTTGATTGTATGCGCTATTAATGTCT-----------------------------
------------------------ATGTGTGACACATTCGTGGTTCAAGACCAGTTCGGC
TGCTTGCACACATTGCCAT-----------------------------------------
--------------------CTCAACATGATTGGTCAGGCTGCTAGAGACCTTG--TGTC
TTGCCCCAAAGGTTGATTAACACCGTGAGTGCAACGAGTGAGATTGCAAGTCTTTGTTAT
GTAGTGAACAACATATACCTACTACT-CTAGTA---------------GTAGGATTCCAA
CTACACA--GTATAACCATT----AAGGTGAAATGAA-----------------------
------------------CTCAGGCGACTGCTATACTTT-AAGATGGTGGAAGGTTGTGG
CAATGACAGGTCTGTGATGCCCTTTAGATGTTCAAGGCTGCACACGTACTACATTGATCT
AGTCAACGAGTATGTATGTAACATTGAATAATGAATGTATTGGTTAAGCTATATTGTATT
TCGCTAACGTTAATTCAGAACTTCGAGAAGGTTC--CGACAACAGTCAATCTAGTTATTG
CTTGTAGTCGATTGCATAATTGTACAGTTC-ACGCAACGCTCGGTTATCATTCGCTAGTA
T--TGTTAATTCACAGTGGGGACAGTCGTTTG--TAATTCTGAGACTCGGTTCAACCAGG
AATGCCTCGTATTTGT----GGTTCATTATACTCCGTGGAATAAGTCCCTGTCCTTTGTA
CACACCGCCC-GTCGCTTTTACCAATGGCCCTCGTTGTGAGATAGCTGGACAAGTATTTA
CTACTTCAAAA-------------------------------------------GTTCTC
AATCAAGGTTTGCTAAAGGAAAAAGAAGTCGTAAC-------------------------
---------------------------------------------------------
>Globigerina_bulloides|69025|AF250111
------GCACCACAAGAGCGTGG-AGTATGTGGCTTAATTTGACTCAACGCGGAAAAGCT
TATCTGGTCCGGACACAGTGAGGATTGACAGACAGTTGG-CAGGAGTG------------
------------------------------------------------------------
-------GTTCTTGGTAAAAACAAATGAGAGAGTTGAAGTTCTTTCATGATCTTGTGAGA
GGTGGTGCATGGCCGTTCTTAGTTCGTGTAGTGATATGTCTGCCTAATCGCGTCACGATA
AC---------------CTATTGGTCGACAACCCAATTATCACAACTGCAGCATAACTCC
CCTTGGGTG----------------------------------------GGCGAGGCTCT
GTGTAGGATAG------------------ACCTCTGAACAGTACGCAACGAACGCGATCG
TAATCCCTTGTTGAGTGGCCATCCTGTAAGCTGC--------------------------
-------------------------TGGATTTGAAACCCAGTGGTATT-------ATCTC
AGCCACAGATTTTCTGGT-------------------TGTAATGGGCCAGTT--------
-----------------------TTGAAACTCGGGGA-ACATCTGTGA--CTTTC-TTTC
TTAACGCAGAGGAAGGTTATGGCAA------TAACAGGTCT-GTGATGCCCTT-AGATGT
CTAGGGCTGCACACGT-ACTACAT-TGATCAACTCAGTAGGCGTCGTGCT--TTCTCC--
-AATAACGTATCTAGTGGACTTGGTGTCGGGTGCGTGGCCTC------------------
---------------GGTCGTGTACTT-TGATTACTGT-CACTTTAAACACTGGTCGTT-
--AGACTC----GTGCAATCCAATAGAAGAGGTGACT--CAGTATCCC------------
------A--GTACCGTGTTAGTCTCCCGTGTTCGTAGTGGCCCCGCGCAT-TGCCAGTCG
T-----------------------------------------------------------
-----------------------------------------AGTGGGTCCTTTGTG---C
TTTTTTCAAATCTTAGTGGGGACAGACATCTGTTAACTTTTTGTCTCGGTCCCAACCAGG
AATGCCTCGTACAGGT---TGGTTCACCATACCACCTGGAATTAGTCCCTGCCCTTTGTA
CACACCGCCC-GTCGCTTTTACCAATGAACTTCTTTGCGAGAGTGAGA----GACTGAAA
----------------------------------------TGTGTGTGGAACTCACTCGA
C--CGACGGGACTTAAAGGAAAAAGAAGTCGTAAC-------------------------
---------------------------------------------------------
>Globigerina_bulloides|69025|AF250110
------GCACCACAAGAGCGTGG-AGTATGTGGCTTAATTTGACTCAACGCGGAAAAGCT
TATCTGGTCCGGACGCAGTGAGGATTGACAGACAGTTAGACAGAAGT-------------
------------------------------------------------------------
-------GGTTTAGGTAA---CAATTGAGAGAGTTGAAGTTCTTTCATGATCTTGTGAGA
GGTGGTGCATGGCCGTTCTTAGTTCGTGTAGTGATATGTCTGCCTAATCGCGTCACGATA
AC---------------CTATTGGTCGACAACCCAATTATCACAACTGCAGCATAACTCC
CCTTGGGTG----------------------------------------GGCGAGGCTCT
GTGTAGGATAG------------------ACCTCTGAACAGTACGCAACGAACGCGATCG
TAATCCCTTGTTGAGTGGCCATCCTGTAAGCTGC--------------------------
-------------------------TGGATTAGGAACCCAGTGGTATT-------ATCTC
AGCCACAGATTTTCTGGT-------------------TGTAGTGGGCCAGTT--------
-----------------------TTGAAACTCGGGGA-ACATCTGTGA--CTTTC-TTTC
TTAACGCAGAGGAAGGTTATGGCAA------TAACAGGTCT-GTGATGCCCTT-AGATGT
CCAGGGCTGCACACGT-ACTACAT-TGATCAACTCAGTAGGCGTCGTGTTAGTTCTCC--
-AATAACGTATCTAGTGGACTTGGTGTCGGGTATGTGGCCTC------------------
---------------GGTCATGTACTT-TGATTACTGT-CACTTTAAACACTGGTCGTT-
--AGACTC----GTGCAATCCAATAGAAGAGGTGAAT--AAGTTTCCC------------
------AAAGTACCGTGTTTAGCTCCCGTGTTCGTAGCGACCCCTCGCAAATGCCAGTCG
A-----------------------------------------------------------
-----------------------------------------TGTGGGTCCTTTGTG---C
TTTTTTCAATTCTTAGTGGGGACAGACATCTGTTAACTTTTTGTCTCGGTCCCAACCAGG
AATGCCTCGTACAGGT---TGGTTCACCATACCACCTGGAATTAGTCCCTGCCCTTTGTA
CACACCGCCC-GTCGCTTTTACCAATGAACTTCTTTGCGAGAGTAAGA----GACTTGTA
---------------------------------------ATAATCGTGGAACTCACTCGA
C--CGACGGGATTTAAAGGAAAAAGAAGTCGTAAC-------------------------
---------------------------------------------------------
>Globigerina_bulloides|69025|AF250109
------GCACCACAAGAGCGTGG-AGTATGTGGCTTAATTTGACTCAACGCGGAAAAGCT
TATCTGGTCCGGACGCAGTGAGGATTGACAGACAGTTAGACAGAAGT-------------
------------------------------------------------------------
-------GGTTTAGGTAA---CAATTGAGAGAGTTGAAGTTCTTTCATGATCTTGTGAGA
GGTGGTGCATGGCCGTTCTTAGTTCGTGTAGTGATATGTCTGCCTAATCGCGTCACGATA
AC---------------CTATTGGTCGACAACCCAATTATCACAACTGCAGCATAACTCC
CCTTGGGTG----------------------------------------GGCGAGGCTCT
GTGTAGGATAG------------------ACCTCTGAACAGTACGCAACGAACGCGATCG
TAATCCCTTGTTGAGTGGCCATCCTGTAAGCTGC--------------------------
-------------------------TGGATTAGGAACCCAGTGGTATT-------ATCTC
AGCCACAGATTTTCTGGT-------------------TGTAGTGGGCCAGTT--------
-----------------------TTGAAACTCGGGGA-ACATCTGTGA--CTTTC-TTTC
TTAACGCAGAGGAAGGTTATGGCAA------TAACAGGTCT-GTGATGCCCTT-AGATGT
CCAGGGCTGCACACGT-ACTACAT-TGATCAACTCAGTAGGCGTCGTGTTAGTTCTCC--
-AATAACGTATCTAGTGGACTTGGTGTCGGGTATGTGGCCTC------------------
---------------GGTCATGTACTT-TGATTACTGT-CACTTTAAACACTGGTCGTT-
--AGACTC----GTGCAATCCAATAGAAGAGGTGAAT--AAGTTTCCC------------
------AAAGTACCGTGTTTAGCTCCCGTGTTCGTAGCGACCCCTCGCAAATGCCAGTCG
A-----------------------------------------------------------
-----------------------------------------TGTGGGTCCTTTGTG---C
TTTTTTCAATTCTTAGTGGGGACAGACATCTGTTAACTTTTTGTCTCGGTCCCAACCAGG
AATGCCTCGTACAGGT---TGGTTCACCATACCACCTGGAATTAGTCCCTGCCCTTTGTA
CACACCGCCC-GTCGCTTTTACCAATGAACTTCTTTGCGAGAGTAAGA----GACTTGTA
---------------------------------------ATAATCGTGGAACTCACTCGA
C--CGACGGGATTTAAAGGAAAAAGAAGTCGTAAC-------------------------
---------------------------------------------------------
>Globigerina_bulloides|69025|AF250108
------GCACCACAAGAGCGTGG-AGTATGTGGCTTAATTTGACTCAACGCGGAAAAGCT
TATCTGGTCCGGACGCAGTGAGGATTGACAGACAGTTT--CAGGAGTG------------
------------------------------------------------------------
-------GTTCTTGGTAAA--CAATTGAGAGAGTTGAAGTTCTTTCATGATCTTGTGAGA
GGTGGTGCATGGCCGTTCTTAGTTCGTGTAGTGATATGTCTGCCTAATCGCGTCACGATA
AC---------------CTATTGGTCGACAACCCAATTATCACAACTGCAGCATAACTCC
CCTTGGGTG----------------------------------------GGCGAGGCTCT
GTGTAGGATAG------------------ACCTCTGAACAGTACGCAACGAACGCGATCG
TAATCCCTTGTTGAGTGGCCATCCTGTAAGCTGC--------------------------
-------------------------TGGATTAGGAACCCAGTGGTATT-------ATCTC
AGCCACAGATTTTCTGGT-------------------TGTAATGGGCCAGTT--------
-----------------------TTGAAACTCGGGGA-ACATCTGTGA--CTTTC-TTTC
TTAACGCAGAGGAAGGTTATGGCAA------TAACAGGTCT-GTGATGCCCTT-AGATGT
CCAGGGCTGCACACGT-ACTACAT-TGATCAACTCAGTAGGCGTCGTGTT--TTCTCC--
-AATAACGTATCTAGTGGACTTGGTGTCGGGTGCGTGGCCTC------------------
---------------GGTCGTGTACTT-TGATTACTGT-CACTTTAAACACTGGTCGTT-
--AGACTC----GTGCAATCCAATAGAAGAGGTGACT--AAGTTTCCC------------
------A--GTACCGTGTTCGCCTCCCGTGTCAGTAG-GGCCCCTCGCATATACCAGTCG
A-----------------------------------------------------------
-----------------------------------------AGTGGGCCCTTTGTG---C
TTTTTTCAAATCTTAGTGGGGACAGACATCTGTTAACTTTTTGTCTCGGTCCCAACCAGG
AATGCCTCGTACAGGT---TGGTTCACCATACCACCTGGAATTAGTCCCTGCCCTTTGTA
CACACCGCCC-GTCGCTTTTACCAATGAACTTCTTTGCGAGCGTGAGA----GACTAAAA
----------------------------------------TAT-CGCGGAACTCACTCGA
C--CGACGGGACTTAAAGGAAAAAGAAGTCGTAAC-------------------------
---------------------------------------------------------
>Globigerina_bulloides|69025|AF250107
------GCACCACAAGAGCGTGG-AGTATGTGGCTTAATTTGACTCAACGCGGAAAAGCT
TATCTGGTCCGGACGCAGTGAGGATTGACAGACAGTTT--CAGGAGTG------------
------------------------------------------------------------
-------GTTCTTGGTAAA--CAATTGAGAGAGTTGAAGTTCTTTCATGATCTTGTGAGA
GGTGGTGCATGGCCGTTCTTAGTTCGTGTAGTGATATGTCTGCCTAATCGCGTCACGATA
AC---------------CTATTGGTCGACAACCCAATTATCACAACTGCAGCATAACTCC
CCTTGGGTG----------------------------------------GGCGAGGCTCT
GTGTAGGATAG------------------ACCTCTGAACAGTACGCAACGAACGCGATCG
TAATCCCTTGTTGAGTGGCCATCCTGTAAGCTGC--------------------------
-------------------------TGGATTAGGAACCCAGTGGTATT-------ATCTC
AGCCACAGATTTTCTGGT-------------------TGTAATGGGCCAGTT--------
-----------------------TTGAAACTCGGGGA-ACATCTGTGA--CTTTC-TTTC
TTAACGCAGAGGAAGGTTATGGCAA------TAACAGGTCT-GTGATGCCCTT-AGATGT
CCAGGGCTGCACACGT-ACTACAT-TGATCAACTCAGTAGGCGTCGTGTT--TTCTCC--
-AATAACGTATCTAGTGGACTTGGTGTCGGGTGCGTGGCCTC------------------
---------------GGTCGTGTACTT-TGATTACTGT-CACTTTAAACACTGGTCGTT-
--AGACTC----GTGCAATCCAATAGAAGAGGTGACT--AAGTTTCCC------------
------A--GTACCGTGTTCGCCTCCCGTGTCAGTAG-GGCCCCTCGCATATACCAGTCG
A-----------------------------------------------------------
-----------------------------------------AGTGGGCCCTTTGTG---C
TTTTTTCAAATCTTAGTGGGGACAGACATCTGTTAACTTTTTGTCTCGGTCCCAACCAGG
AATGCCTCGTACAGGT---TGGTTCACCATACCACCTGGAATTAGTCCCTGCCCTTTGTA
CACACCGCCC-GTCGCTTTTACCAATGAACTTCTTTGCGAGAGTGAGA----GACTAAAN
GW-------------------------------------ATAT-CGCGGAACTCACTCGA
C--CGACGGGACTTAAAGGAAAAAGAAGTCGTAAC-------------------------
---------------------------------------------------------
>Globigerina_bulloides|69025|AF250106
------GCACCACAAGAGCGTGG-AGTATGTGGCTTAATTTGACTCAACGCGGAAAAGCT
TATCTGGTCCGGACACAGTGAGGATTGACAGACAGTTAGACAGAAGTGA-----------
------------------------------------------------------------
-------GGTTTTGGTAA---CAATTGAGAGAGTTGAAGTTCTTTCATGATCTTGTGAGA
GGTGGTGCATGGCCGTTCTTAGTTCGTGTAGTGATATGTCTGCCTAATCGCGTCACGATA
AC---------------CTATTGGTCGACAACCCAATTATCACAACTGCAGCATAACTCC
CCTTGGGTG----------------------------------------GGCGAGGCTCT
GTGTAGGATAG------------------ACCTCTGAACAGTACGCAACGAACGCGATCG
TAATCCCTTGTTGAGTGGCCATCCTGTAAGCTGC--------------------------
-------------------------TGGATTAGGAACCCAGTGGTATT-------ATCTC
AGCCACAGATTTTCTGGT-------------------TGTAGTGGGCCAGTT--------
-----------------------TTGAAACTCGGGGA-ACATCTGTGA--CTTTC-TTTC
TTAACGCAGAGGAAGGTTATGGCAA------TAACAGGTCT-GTGATGCCCTT-AGATGT
CCAGGGCTGCACACGT-ACTACAT-TGATCAACTCAGTAGGCGTCGTGTTAGTTCTCC--
-AATAACGTATCTAGTGGACTTGGTGTCGGGTGTGTGGCCTCT-----------------
---------------GGTCATGCGCTT-TGATTACTGT-CACTTTAAACACTGGTCGTT-
--AGACTC----GTGCAATCCAATAGAAGAGGTGAAT--AAGTTTCCC------------
------AAAGTACCGTGTTTAGCTCCCGTGTTCGTAGAGACCCCTCGCAT-TGCCAGTCG
A-----------------------------------------------------------
-----------------------------------------TGTGGGTCCTTTGTG---C
TTTTTTCAAATCTTAGTGGGGACAGACATCTGTTAACTTTTTGTCTCGGTCCCAACCAGG
AATGCCTCGTACAGGT---TGGTTCACCATACCACCTGGAATTAGTCCCTGCCCTTTGTA
CACACCGCCC-GTCGCTTTTACCAATGAACTTCTTTGCGAGAGTGAGA----GACTTAAA
G--------------------------------------ATAATCGCGGAACTCACTCGA
C--CGACGGGATTTAAAGGAAAAAGAAGTCGTAAC-------------------------
---------------------------------------------------------
>Globigerinita_glutinata|69041|AF250105
----GCACCACAAGAACGCGTGG-AGCATGTGGCTTAATTTGACTCAACGCGGGAAATCT
TACCGGGTCCGGACACACTGAGGATTGACAGGTATTATATAGCG----------------
------------------------------------------------------------
-------CGCTTGCGC--GTCTATTGTTAAATATGCTAGTCCTTTCATGATTATGTGATA
GGTGGTGCATGGCCGTTCTTAGTTCGTGGAGTGATCTGTCTGCTTAATTGCGTTTCAGAT
AA-----------GGATCTATATTCTTTACAGA----AGTGTTGCGTAGTGCATATGACC
CCTCGTTC-------------------------------GCGAGTGCGTGT---CTTTTC
GCGCTCGCACG-----------CTTTTTACATTAGGTCCTGAAAGCAACGAACGTGACCG
CAACCTCTTGTTGCCTCATCTC--------------------------------------
-----------------------CCTACTTT--TTTGAGCACTTCGGT--------GTTG
AATAATTTCATTGAG---------------------------------------------
------------------GCTTTCCAAAACTAGAGGG-ACCGCTGTCA--A-----CTTC
TTAAACCAGAGGAAGGTTGCGGCAA------TAACAGGTCT-GTGATGCCCTTAGATGTT
CCGGGCTGCACACGTG-CTACAAT-GATTGTTGCAGTGAGCATCTCAATTTTTTACCT--
-A-----ACACCGCA---CACGTGAGTGCA------------------------------
-------TACTTGTATGTTACTTTA-----CGCAGCGGTAAAGCCT-GCTTCGAGAGCA-
-AGTGGGTAA---TCAATTAGAAGTAACGATTTCCCAAAT-TAGCACA------------
-CTTATATGC-GG---CGTTTGCGCCCGGGTACCACTTGTTGGTACTTCTGTGCG----T
GCAGATGTTTTTTCC---------------------------------------------
-------------------------------------------GCATGTGCAATTG---T
CAATTCATGGTGGGGACAGACCATTGTTAATTGTTGGTCTCGGTCTTAACTAGGAATGCC
TTGTACGGGTCTTTGGTTCAACAAACCACCCGGAATACGTCCCTGCCCTTTGTACACACC
GCCCGTCGCT-CTTACCGATGGACTTCTCTGTGAGTTTGAGGGACTGGATTTGATCGCTT
CGGCGCATTAATATC----------------TATGGAAACTTAAACGAACAGTGTGGTCT
A--AAGGAAAGAGAAGTCGTAAC-------------------------------------
---------------------------------------------------------
>Orbulina_sp._'isolate_A495'|76597|AJ229109
------------------------------------------------------------
------------------------------------------------------------
------------------------------------------------------------
------------------------------------------------------------
------------------------------------------------------------
------------------------------------------------------------
------------------------------------------------------------
------------------------------------------------------------
------------------------------------------------------------
---------------------------------CGGAACGCTTTTG--------------
------CGGTTACGGAA-------------------------------------------
-----------------------GACAAACTCGGGGN-ACAGCTTCAA--TCAATTTT-C
TCAAACGAGAGGAAGGTTGCGGCAA------TAACAGGTCT-GTGATGCCCTC-AGATGT
CCTGGGCCGCACACGT-GCTACATTGATC-AGCGCAGTGCG-TCTTTTTTCCAATGAA--
----ACATCGGTCTGGCCGTTTTTAACAGTCCTGTACGG---------------------
------------------------TTTTGCAATGGC--TACTGATAGTGTCTGGTGTTCA
ACACACTGGG-----CAATCTCTTGAAAATACTGATAGAA--TACC--------------
--CA-ACTCGAGCAAATCTACTACACGCTGGAGGCACA----------ACGGTCCAAGGG
CTTATCCCTTGCGA----------------------------------------------
-----------------------------------CTGGTGCAGCCAA-TGACGTATGCA
ACTTGTCAACTCTACGTGGGGATAGTCGCCTG-AAATTCTTCGACTCGT-TCTAACTAGG
AATGCCTTGTACGGGCC-TTGGTTCATTATGCCGCCCGG---------------------
------------------------------------------------------------
------------------------------------------------------------
------------------------------------------------------------
---------------------------------------------------------
>Orbulina_sp._'isolate_A465'|76596|AJ229108
------------------------------------------------------------
------------------------------------------------------------
------------------------------------------------------------
------------------------------------------------------------
------------------------------------------------------------
------------------------------------------------------------
------------------------------------------------------------
------------------------------------------------------------
------------------------------------------------------------
---------------------------------GGGAACGCTTTTT--------------
------GCGTTACGGA--------------------------------------------
-----------------------GACAAACTCGGGGG-ACAGCTTCAA--TCAATTTT-C
TCAAACGAGAGGAAGGTTGCGGCAA------TAACAGGTCT-GTGATGCCCTC-AGATGT
CCTGGGCCGCACACGT-GCTACATTGATC-AGCGCAGTGCG-TCTTTTTTCCAATGAA--
----ACATCGGTCTGGCCGTTTTTAACAGTCCTGTACGG---------------------
------------------------TTTTGCAATGGC--TACTGATAGTGTCTGGTGTTCA
ACACACTGGG-----CAATCTCTTGAAAATACTGATAGAA--TACC--------------
--CA-ACTCGAGCAAATCTACTACACGCTGGAGGCACA----------ACGGTCCAAGGG
CTTATCCCTTGCGA----------------------------------------------
-----------------------------------CTGGTGCAGCCAA-TGACGTATGCA
ACTTGTCAACTCTACGTGGGGATAGTCGCCTG-AAATTCTTCGACTCGT-TCTAACTAGG
AATGCCTTGTACGGGCC-TTGGTTCATTATGCCGCCCGG---------------------
------------------------------------------------------------
------------------------------------------------------------
------------------------------------------------------------
---------------------------------------------------------
>Orbulina_sp._'isolate_A463'|76628|AJ229107
------------------------------------------------------------
------------------------------------------------------------
------------------------------------------------------------
------------------------------------------------------------
------------------------------------------------------------
------------------------------------------------------------
------------------------------------------------------------
------------------------------------------------------------
------------------------------------------------------------
---------------------------------NGGAACGCTTTTT--------------
------GCGTTACGGA--------------------------------------------
-----------------------GACAAACTCGGGGG-ACAGCTTCAA--TCAATTTT-C
TCAAACGAGAGGAAGGTTGCGGCAA------TAACAGGTCT-GTGATGCCCTC-AGATGT
CCTGGGCCGCACACGT-GCTACATTGATC-AGCGCAGTGCG-TCTTTTTTCCAATGAA--
----ACATCGGTCTGGCCGTTTTTAACAGTCCTGTACGG---------------------
------------------------TTTTGCAATGGC--TACTGATAGTGTCTGGTGTTCA
ACACACTGGG-----CAATCTCTTGAAAATACTGATAGAA--TACC--------------
--CA-ACTCGAGCAAATCTACTACACGCTGGAGGCACA----------ACGGTCCAAGGG
CTTATCCCTTGCGA----------------------------------------------
-----------------------------------CTGGTGCAGCCAA-TGACGTATGCA
ACTTGTCAACTCTACGTGGGGATAGTCGCCTG-AAATTCTTCGACTCGT-TCTAACTAGG
AATGCCTTGTACGGGCC-TTGGTTCATTATGCCGCCCGG---------------------
------------------------------------------------------------
------------------------------------------------------------
------------------------------------------------------------
---------------------------------------------------------
>Orbulina_sp._'isolate_A440'|76627|AJ229106
------------------------------------------------------------
------------------------------------------------------------
------------------------------------------------------------
------------------------------------------------------------
------------------------------------------------------------
------------------------------------------------------------
------------------------------------------------------------
------------------------------------------------------------
------------------------------------------------------------
---------------------------------CGAAACGCTTTT---------------
------GCGTTACGGA--------------------------------------------
-----------------------GACAAACTCGGGGG-ACAGCTTCAA--TCAATTTT-C
TCAAACGAGAGGAAGGTTGCGGCAA------TAACAGGTCT-GTGATGCCCTC-AGATGT
CCTGGGCCGCACACGT-GCTACATTGATC-AGCGCAGTGCG-TCTTTTTTCCAATGAA--
----ACATCGGTCTGGCCGTTTTTAACAGTCCTGTACGG---------------------
------------------------TTTTGCAATGGC--TACTGATAGTGTCTGGTGTTCA
ACACACTGGG-----CAATCTCTTGAAAATACTGATAGAA--TACC--------------
--CA-ACTCGAGCAAATCTACTACACGCTGGAGGCACA----------ACGGTCCAAGGG
CTTATCCCTTGCGA----------------------------------------------
-----------------------------------CTGGTGCAGCCAA-TGACGTATGCA
ACTTGTCAACTCTACGTGGGGATAGTCGCCTG-AAATTCTTCGACTCGT-TCTAACTAGG
AATGCCTTGTACGGGCC-TTGGTTCATTATGCCGCCCGG---------------------
------------------------------------------------------------
------------------------------------------------------------
------------------------------------------------------------
---------------------------------------------------------
>Orbulina_sp._'isolate_A399'|76626|AJ229105
------------------------------------------------------------
------------------------------------------------------------
------------------------------------------------------------
------------------------------------------------------------
------------------------------------------------------------
------------------------------------------------------------
------------------------------------------------------------
------------------------------------------------------------
------------------------------------------------------------
---------------------------------CGGAACGCTTTTG--------------
------CG-TTACGGA--------------------------------------------
-----------------------GACAAACTCGGGGG-ACAGCTTCAA--TCAATTTT-C
TCAAACGAGAGGAAGGTTGCGGCAA------TAACAGGTCT-GTGATGCCCTC-AGATGT
CCTGGGCCGCACACGT-GCTACATTGATC-AGCGCAGTGCG-TCTTTTTTCCAATGAA--
----ACATCGGTCTGGCCGTTTTTAACAGTCCTGTACGG---------------------
------------------------TTTTGCAATGGC--TACTGATAGTGTCTGGTGTTCA
ACACACTGGG-----CAATCTCTTGAAAATACTGATAGAA--TACC--------------
--CA-ACTCGAGCAAATCTACTACACGCTGGAGGCACA----------ACGGTCCAAGGG
CTTATCCCTTGCGA----------------------------------------------
-----------------------------------CTGGTGCAGCCAA-TGACGTATGCA
ACTTGTCAACTCTACGTGGGGATAGTCGCCTG-AAATTCTTCGACTCGT-TCTAACTAGG
AATGCCTTGTACGGGCC-TTGGTTCATTATGCCGCCCGG---------------------
------------------------------------------------------------
------------------------------------------------------------
------------------------------------------------------------
---------------------------------------------------------
>Orbulina_sp._'isolate_A333'|76625|AJ229104
------------------------------------------------------------
------------------------------------------------------------
------------------------------------------------------------
------------------------------------------------------------
------------------------------------------------------------
------------------------------------------------------------
------------------------------------------------------------
------------------------------------------------------------
------------------------------------------------------------
---------------------------------CGGAACGCTTTTG--------------
------CG-TTACGGA--------------------------------------------
-----------------------GACAAACTCGGGGG-ACAGCTTCAA--TCAATTTT-C
TCAAACGAGAGGAAGGTTGCGGCAA------TAACAGGTCT-GTGATGCCCTC-AGATGT
CCTGGGCCGCACACGT-GCTACATTGATC-AGCGCAGTGCG-TCTTTTTTCCAATGAA--
----ACATCGGTCTGGCCGTTTTTAACAGTCCTGTACGG---------------------
------------------------TTTTGCAATGGC--TACTGATAGTGTCTGGTGTTCA
ACACACTGGG-----CAATCTCTTGAAAATACTGATAGAA--TACC--------------
--CA-ACTCGAGCAAATCTACTACACGCTGGAGGCACA----------ACGGTCCAAGGG
CTTATCCCTTGCGA----------------------------------------------
-----------------------------------CTGGTGCAGCCAA-TGACGTATGCA
ACTTGTCAACTCTACGTGGGGATAGTCGCCTG-AAATTCTTCGACTCGT-TCTAACTAGG
AATGCCTTGTACGGGCC-TTGGTTCATTATGCCGCCCGG---------------------
------------------------------------------------------------
------------------------------------------------------------
------------------------------------------------------------
---------------------------------------------------------
>Orbulina_sp._'isolate_A293'|76624|AJ229103
------------------------------------------------------------
------------------------------------------------------------
------------------------------------------------------------
------------------------------------------------------------
------------------------------------------------------------
------------------------------------------------------------
------------------------------------------------------------
------------------------------------------------------------
------------------------------------------------------------
---------------------------------CGGAACGCTTTTT--------------
------GCGTTACGGA--------------------------------------------
-----------------------GACAAACTCGGGGG-ACAGCTTCAA--TCAATTTT-C
TCAAACGAGAGGAAGGTTGCGGCAA------TAACAGGTCT-GTGATGCCCTC-AGATGT
CCTGGGCCGCACACGT-GCTACATTGATC-AGCGCAGTGCG-TCTTTTTTCCAATGAA--
----ACATCGGTCTGGCCGTTTTTAACAGTCCTGTACGG---------------------
------------------------TTTTGCAATGGC--TACTGATAGTGTCTGGTGTTCA
ACACACTGGG-----CAATCTCTTGAAAATACTGATAGAA--TACC--------------
--CA-ACTCGAGCAAATCTACTACACGCTGGAGGCACA----------ACGGTCCAAGGG
CTTATCCCTTGCGA----------------------------------------------
-----------------------------------CTGGTGCAGCCAA-TGACGTATGCA
ACTTGTCAACTCTACGTGGGGATAGTCGCCTG-AAATTCTTCGACTCGT-TCTAACTAGG
AATGCCTTGTACGGGCC-TTGGTTCATTATGCCGCCCGG---------------------
------------------------------------------------------------
------------------------------------------------------------
------------------------------------------------------------
---------------------------------------------------------
>Orbulina_sp._'isolate_A102'|76623|AJ229102
------------------------------------------------------------
------------------------------------------------------------
------------------------------------------------------------
------------------------------------------------------------
------------------------------------------------------------
------------------------------------------------------------
------------------------------------------------------------
------------------------------------------------------------
------------------------------------------------------------
---------------------------------CGGAACGCTTTT---------------
------GCGTTACGGA--------------------------------------------
-----------------------GACAAACTCGGGGG-ACAGCTTCAA--TCAATTTT-C
TCAAACGAGAGGAAGGTTGCGGCAA------TAACAGGTCT-GTGATGCCCTC-AGATGT
CCTGGGCCGCACACGT-GCTACATTGATC-AGCGCAGTGCG-TCTTTTTTCCAATGAA--
----ACATCGGTCTGGCCGTTTTTAACAGTCCCGTACGG---------------------
------------------------TTTTGCAATGGC--TACTGATAGTGTCTGGTGTTCA
ACACACTGGG-----CAATCTCTTGAAAATACTGATAGAA--TACC--------------
--CA-ACTCGAGCAAATCTACTACACGCTGGAGGCACA----------ACGGTCCAAGGG
CTTATCCCTTGCGA----------------------------------------------
-----------------------------------CTGGTGCAGCCAA-TGACGTATGCA
ACTTATCAACTCTACGTGGGGATAGTCGCCTG-AAATTCTTCGACTCGT-TCTAACTAGG
AATGCCTTGTACGGGCC-TTGGTTCATTATGCCGCCCGG---------------------
------------------------------------------------------------
------------------------------------------------------------
------------------------------------------------------------
---------------------------------------------------------
>Orbulina_sp._'isolate_AG103'|76622|AJ229101
------------------------------------------------------------
------------------------------------------------------------
------------------------------------------------------------
------------------------------------------------------------
------------------------------------------------------------
------------------------------------------------------------
------------------------------------------------------------
------------------------------------------------------------
------------------------------------------------------------
---------------------------------CGGAACGCTTTT---------------
------GCGTTACGGA--------------------------------------------
-----------------------GACAAACTCGGGGG-ACAGCTTCAA--TCAATTTT-C
TCAAACGAGAGGAAGGTTGCGGCAA------TAACAGGTCT-GTGATGCCCTC-AGATGT
CCTGGGCCGCACACGT-GCTACATTGATC-AGCGCAGTGCG-TCTTTTTTCCAATGAA--
----ACATCGGTCTGGCCGTTTTTAACAGTCCCGTACGG---------------------
------------------------TTTTGCAATGGC--TACTGATAGTGTCTGGTGTTCA
ACACACTGGG-----CAATCTCTTGAAAATACTGATAGAA--TACC--------------
--CA-ACTCGAGCAAATCTACTACACGCTGGAGGCACA----------ACGGTCCAAGGG
CTTATCCCTTGCGA----------------------------------------------
-----------------------------------CTGGTGCAGCCAA-TGACGTATGCA
ACTTATCAACTCTACGTGGGGATAGTCGCCTG-AAATTCTTCGACTCGT-TCTAACTAGG
AATGCCTTGTACGGGCC-TTGGTTCATTATGCCGCCCGG---------------------
------------------------------------------------------------
------------------------------------------------------------
------------------------------------------------------------
---------------------------------------------------------
>Orbulina_sp._'isolate_A69'|76621|AJ229100
------------------------------------------------------------
------------------------------------------------------------
------------------------------------------------------------
------------------------------------------------------------
------------------------------------------------------------
------------------------------------------------------------
------------------------------------------------------------
------------------------------------------------------------
------------------------------------------------------------
---------------------------------CGGAACGCTTTT---------------
------GCGTTACGGA--------------------------------------------
-----------------------GACAAACTCGGGGG-ACAGCTTCAA--TCAATTTT-C
TCAAACGAGAGGAAGGTTGCGGCAA------TAACAGGTCT-GTGATGCCCTC-AGATGT
CCTGGGCCGCACACGT-GCTACATTGATC-AGCGCAGTGCG-TCTTTTTTCCAATGAA--
----ACATCGGTCTGGCCGTTTTTAACAGTCCCGTACGG---------------------
------------------------TTTTGCAATGGC--TACTGATAGTGTCTGGTGTTCA
ACACACTGGG-----CAATCTCTTGAAAATACTGATAGAA--TATC--------------
--CA-ACTCGAGCAAATCTACTACACGCTGGAGGCACA----------ACGGTCCAAGGG
CTTATCCCTTGCGA----------------------------------------------
-----------------------------------CTGGTGCAGCCAA-TGACGTATGCA
ACTTATCAACTCTACGTGGGGATAGTCGCCTG-AAATTCTTCGACTCGT-TCTAACTAGG
AATGCCTTGTACGGGCC-TTGGTTCATTATGCCGCCCGG---------------------
------------------------------------------------------------
------------------------------------------------------------
------------------------------------------------------------
---------------------------------------------------------
>Orbulina_sp._'isolate_A47'|76620|AJ229099
------------------------------------------------------------
------------------------------------------------------------
------------------------------------------------------------
------------------------------------------------------------
------------------------------------------------------------
------------------------------------------------------------
------------------------------------------------------------
------------------------------------------------------------
------------------------------------------------------------
---------------------------------CGGAACGCTTTT---------------
------GCGTTACGGA--------------------------------------------
-----------------------GACAAACTCGGGGG-ACAGCTTCAA--TCAATTTT-C
TCAAACGAGAGGAAGGTTGCGGCAA------TAACAGGTCT-GTGATGCCCTC-AGATGT
CCTGGGCCGCACACGT-GCTACATTGATC-AGCGCAGTGCG-TCTTTTTTCCAATGAA--
----ACATCGGTCTGGCCGTTTTTAACAGTCCCGTACGG---------------------
------------------------TTTTGCAATGGC--TACTGATAGTGTCTGGTGTTCA
ACACACTGGG-----CAATCTCTTGAAAATACTGATAGAA--TACC--------------
--CA-ACTCGAGCAAATCTACTACACGCTGGAGGCACA----------ACGGTCCAAGGG
CTTATCCCTTGCGA----------------------------------------------
-----------------------------------CTGGTGCAGCCAA-TGACGTATGCA
ACTTATCAACTCTACGTGGGGATAGTCGCCTG-AAATTCTTCGACTCGT-TCTAACTAGG
AATGCCTTGTACGGGCC-TTGGTTCATTATGCCGCCCGG---------------------
------------------------------------------------------------
------------------------------------------------------------
------------------------------------------------------------
---------------------------------------------------------
>Orbulina_sp._'isolate_GH2'|76619|AJ229098
------------------------------------------------------------
------------------------------------------------------------
------------------------------------------------------------
------------------------------------------------------------
------------------------------------------------------------
------------------------------------------------------------
------------------------------------------------------------
------------------------------------------------------------
------------------------------------------------------------
------------------------------------------TTTT--------------
------GCGTTACGGA--------------------------------------------
-----------------------GACAAACTCGGGGG-ACAGCTTCAA--TCAATTTT-C
TCAAACGAGAGGAAGGTTGCGGCAA------TAACAGGTCT-GTGATGCCCTC-AGATGT
CCTGGGCCGCACACGT-GCTACATTGATC-AGCGCAGTGCG-TCTTTTTTCCAATGAA--
----ACATCGGTCTGGCCGTTTTTAACAGTCCTGTACGG---------------------
------------------------TTTTGCAATGGC--TACTGATAGTGTCTGGTGTTCA
ACACACTGGG-----CAATCTCTTGAAAATACTGATAGAA--TACC--------------
--CA-ACTCGAGCAAATCTACTACACGCTGGAGGCACA----------ACGGTCCAAGGG
CTTATCCCTTGCGA----------------------------------------------
-----------------------------------CCGGTGCAGCCAA-TGACGTATGCA
ACTTGTCAACTCTACGTGGGGATAGTCGCCTG-AAATTCTTCGACTCGT-TCTAACTAGG
AATGCCTTGTACGGGCC-TTGGTTCATTATGCCGCCCGG---------------------
------------------------------------------------------------
------------------------------------------------------------
------------------------------------------------------------
---------------------------------------------------------
>Orbulina_sp._'isolate_A438'|76618|AJ229097
------------------------------------------------------------
------------------------------------------------------------
------------------------------------------------------------
------------------------------------------------------------
------------------------------------------------------------
------------------------------------------------------------
------------------------------------------------------------
------------------------------------------------------------
------------------------------------------------------------
---------------------------------ATGATCGCAAGTA--------------
------AGGGTTGTGTA-------------------------------------------
-----------------------GTCAAACTCGGGGG-ACAGCTAAAC--TATAACTTAC
TCAAACCAGAGGAAGGTTGCGGCAA------TAACAGGTCT-GTGATGCCCTC-AGATGT
CCTAGGCTGCACACGT-GCTACATTGATC-AGCACAACCCG-TACATTTCGAAAAGAA--
----GCATCGGTTGAGCGGTACGAGAG-GTTCATTCTT----------------------
-------------------------TTCGTTATTGC--TTCCGATAGCGCCTGGTCTGCA
A-GGTCTAGG-----TAATCTCTTCAAAATGCTGGTAAGG--TAAC--------------
--CAAACT-GAGCGCATTAAACACACGCGGGGGGTAACA---------ACGGTTCAAA--
--ACT---TTGCGA----------------------------------------------
-----------------------------------CTAATGCCACCC--AGACGTATGCA
ACTTGTCAATTCTTCGCGGGGACCGATGATTG-TAACTATTCGTCGTGTTCTCAACTAGG
AATGCCTTGTACGGGTC-TTGGTTCACCATACCGCCCGG---------------------
------------------------------------------------------------
------------------------------------------------------------
------------------------------------------------------------
---------------------------------------------------------
>Orbulina_sp._'isolate_A379'|76617|AJ229096
------------------------------------------------------------
------------------------------------------------------------
------------------------------------------------------------
------------------------------------------------------------
------------------------------------------------------------
------------------------------------------------------------
------------------------------------------------------------
------------------------------------------------------------
------------------------------------------------------------
---------------------------------ATGATCGCAAGTA--------------
------AGGGTTGTGTA-------------------------------------------
-----------------------GTCAAACTCGGGGG-ACAGCTAAAC--TATAACTTAC
TCAAACCAGAGGAAGGTTGCGGCAA------TAACAGGTCT-GTGATGCCCTC-AGATGT
CCTAGGCTGCACACGT-GCTACATTGATC-AGCACAACCCG-TACATTTCGAAAAGAA--
----GCATCGGTTGAGCGGTACGAGAG-GTTCATTCTT----------------------
-------------------------TTCGTTATTGC--TTCCGATAGCGCCTGGTCTGCA
A-GGTCTAGG-----TAATCTCTTCAAAATGCTGGTAAGG--TAAC--------------
--CAAACT-GAGCGCATTAAACACACGCGGGGGGTAACA---------ACGGTTCAAA--
--ACT---TTGCGA----------------------------------------------
-----------------------------------CTAATGCCACCC--AGACGTATGCA
ACTTGTCAATTCTTCGCGGGGACCGATGATTG-TAACTATTCGTCGTGTTCTCAACTAGG
AATGCCTTGTACGGGTC-TTGGTTCACCATACCGCCCGG---------------------
------------------------------------------------------------
------------------------------------------------------------
------------------------------------------------------------
---------------------------------------------------------
>Orbulina_sp._'isolate_B250'|76616|AJ229095
------------------------------------------------------------
------------------------------------------------------------
------------------------------------------------------------
------------------------------------------------------------
------------------------------------------------------------
------------------------------------------------------------
------------------------------------------------------------
------------------------------------------------------------
------------------------------------------------------------
------------------------------------------------------------
------------GTGTA-------------------------------------------
-----------------------GTCAAACTCGGGGG-ACAGCTAAAC--TATAACTTAC
TCAAACCAGAGGAAGGTTGCGGCAA------TAACAGGTCT-GTGATGCCCTC-AGATGT
CCTAGGCTGCACACGT-GCTACATTGATC-AGCACAACCCG-TACATTTCGAAAAGAA--
----GCATCGGTTGAGCGGTACGAGAG-GTTCATTCTT----------------------
-------------------------TTCGTTATTGC--TTCCGATAGCGCCTGGTCTGCA
A-GGTCTAGG-----TAATCTCTTCAAAATGCTGGTAAGG--TAAC--------------
--CAAACT-GAGCGCATTAAACACACGCGGGGGGTAACA---------ACGGTTCAAA--
--ACT---TTGCGAA---------------------------------------------
-----------------------------------CTAATGCCACCC--AGACGTATGCA
ACTTGTCAATTCTTCGCGGGGACCGATGATTG-TAACTATTCGTCGTGTTCTCAACTAGG
AATGCCTTGTACGGGTC-TTGGTTCACCATACCGCCCGG---------------------
------------------------------------------------------------
------------------------------------------------------------
------------------------------------------------------------
---------------------------------------------------------
>Orbulina_sp._'isolate_B257'|76615|AJ229094
------------------------------------------------------------
------------------------------------------------------------
------------------------------------------------------------
------------------------------------------------------------
------------------------------------------------------------
------------------------------------------------------------
------------------------------------------------------------
------------------------------------------------------------
------------------------------------------------------------
---------------------------------ATGATCGCAAGTG--------------
------AGGGTTGTGTA-------------------------------------------
-----------------------GTCAAACTCGGGGG-ACAGCTAAAC--TATAACTTAC
TCAAACCAGAGGAAGGTTGCGGCAA------TAACAGGTCT-GTGATGCCCTC-AGATGT
CCTAGGCTGCACACGT-GCTACATTGATC-AGCACAACCCG-TACATTTCGAAAAGAA--
----GCATCGGTTGAGCGGTACGAGAG-GTTCATTCTT----------------------
-------------------------TTCGTTATTGC--TTCCGATAGCGCCTGGTCTGCA
A-GGTCTAGG-----TAATCTCTTCAAAATGCTGGTAAGG--TAAC--------------
--CAAACT-GAGCGCATTAAACACACGCGGGGGGTAACA---------ACGGTTCAAA--
--ACT---TTGCGA----------------------------------------------
-----------------------------------CTAATGCCACCC--AGACGTATGCA
ACTTGTCAATTCTTCGCGGGGACCGATGATTG-TAACTATTCGTCGTGTTCTCAACTAGG
AATGCCTTGTACGGGTC-TTGGTTCACCATACCGCCCGG---------------------
------------------------------------------------------------
------------------------------------------------------------
------------------------------------------------------------
---------------------------------------------------------
>Orbulina_sp._'isolate_A492'|76614|AJ229093
------------------------------------------------------------
------------------------------------------------------------
------------------------------------------------------------
------------------------------------------------------------
------------------------------------------------------------
------------------------------------------------------------
------------------------------------------------------------
------------------------------------------------------------
------------------------------------------------------------
---------------------------------TTGATCGCAAGTG--------------
------AGAGTTGGGTG-------------------------------------------
-----------------------GGCAAACTCAGGGG-ACAGCTTCAA--CTATTCTTCT
TCAAACTAGAGGAAGGTTGCGGCAA------TAACAGGTCT-GTGATGCCCTC-AGATGT
TCTAGGCTGCACACGT-GCTACATTGATC-AGCACAATGCGATACATTTCGAAAGGAA--
----ACATCGGTTTTAAGGTA----AC-GTCGATTGC-----------------------
-----------------------------------C--TACCGATAGCACCTGGTCCCCA
GTGGACTGGG-----CAATCTCTTCTAAATGCTGGTAAGG--TACC--------------
--CACACTCGAGCTATTTAATCACACGCGGGAGGCACAC---------ACGGTTCAAA--
--TCTCATTTGCGA----------------------------------------------
-----------------------------------CTGTTGCCGCCA--TGACGTATGCA
ACTTGTCAATTCTTCGTGGGGATCGTCGATTG-CAACTATTCGACTCGC-CACAACTAGG
AATGCCTCGTACGGGTC-TCGGTTCACCATACCGCCCGG---------------------
------------------------------------------------------------
------------------------------------------------------------
------------------------------------------------------------
---------------------------------------------------------
>Orbulina_sp._'isolate_A327'|76613|AJ229092
------------------------------------------------------------
------------------------------------------------------------
------------------------------------------------------------
------------------------------------------------------------
------------------------------------------------------------
------------------------------------------------------------
------------------------------------------------------------
------------------------------------------------------------
------------------------------------------------------------
---------------------------------TGATTCGCAAGTA--------------
------AGAGTTGGGTG-------------------------------------------
-----------------------GGCAAACTCAGGGG-ACAGCTTCAA--CTATTCTTCT
TCAAACTAGAGGAAGGTTGCGGCAA------TAACAGGTCT-GTGATGCCCTC-AGATGT
TCTAGGCTGCACACGT-GCTACATTGATC-AGCACAATGCGATACATTTCGAAAGGAA--
----ACATCGGTTTTAAGGTA----AC-GTCGATTGC-----------------------
-----------------------------------C--TACCGATAGCACCTGGTCCCCA
GTGGACTGGG-----CAATCTCTTCTAAATGCTGGTAAGG--TACC--------------
--CACACTCGAGCTATTTAATCACACGCGGGAGGCACAC---------ACGGTTCAAA--
--TCTCATTTGCGA----------------------------------------------
-----------------------------------CTGTTGCCGCCA--TGACGTATGCA
ACTTGTCAATTCTTCGTGGGGATCGTCGATTG-CAACTATTCGACTCGC-CACAACTAGG
AATGCCTCGTACGGGTC-TCGGTTCACCATACCGCCCGG---------------------
------------------------------------------------------------
------------------------------------------------------------
------------------------------------------------------------
---------------------------------------------------------
>Orbulina_sp._'isolate_A325'|76612|AJ229091
------------------------------------------------------------
------------------------------------------------------------
------------------------------------------------------------
------------------------------------------------------------
------------------------------------------------------------
------------------------------------------------------------
------------------------------------------------------------
------------------------------------------------------------
------------------------------------------------------------
---------------------------------TTGATCGCAAGTG--------------
------AGAGTTGGGTG-------------------------------------------
-----------------------GGCAAACTCAGGGG-ACAGCTTCAA--CTATTCTTCT
TCAAACTAGAGGAAGGTTGCGGCAA------TAACAGGTCT-GTGATGCCCTC-AGATGT
TCTAGGCTGCACACGT-GCTACATTGATC-AGCACAATGCGATACATTTCGAAAGGAA--
----ACATCGGTTTTAAGGTA----AC-GTCGATTGC-----------------------
-----------------------------------C--TACCGATAGCACCTGGTCCCCA
GTGGACTGGG-----CAATCTCTTCTAAATGCTGGTAAGG--TACC--------------
--CACACTCGAGCTATTTAATCACACGCGGGAGGCACAC---------ACGGTTCAAA--
--TCTCATTTGCGA----------------------------------------------
-----------------------------------CTGTTGCCGCCA--TGACGTATGCA
ACTTGTCAATTCTTCGTGGGGATCGTCGATTG-CAACTATTCGACTCGC-CACAACTAGG
AATGCCTCGTACGGGTC-TCGGTTCACCATACCGCCCGG---------------------
------------------------------------------------------------
------------------------------------------------------------
------------------------------------------------------------
---------------------------------------------------------
>Orbulina_sp._'isolate_A292'|76611|AJ229090
------------------------------------------------------------
------------------------------------------------------------
------------------------------------------------------------
------------------------------------------------------------
------------------------------------------------------------
------------------------------------------------------------
------------------------------------------------------------
------------------------------------------------------------
------------------------------------------------------------
---------------------------------TTGATCGCAAGTA--------------
------AAAGTTGGGTG-------------------------------------------
-----------------------GGCAAACTCAGGGG-ACAGCTTCAA--CTATTCTTCT
TCAAACTAGAGGAAGGTTGCGGCAA------TAACAGGTCT-GTGATGCCCTC-AGATGT
TCTAGGCTGCACACGT-GCTACATTGATC-AGCACAATGCGATACATTTCGAAAGGAA--
----ACATCGGTTTTAAGGTA----AC-GTCGATTGC-----------------------
-----------------------------------C--TACCGATAGCACCTGGTCCCCA
GTGGACTGGG-----CAATCTCTTCTAAATGCTGGTAAGG--TACC--------------
--CACACTCGAGCTATTTAATCACACGCGGGAGGCACAC---------ACGGTTCAAA--
--TCTCATTTGCGA----------------------------------------------
-----------------------------------CTGTTGCCGCCA--TGACGTATGCA
ACTTGTCAATTCTTCGTGGGGATCGTCGATTG-CAACTATTCGACTCGC-CACAACTAGG
AATGCCTCGTACGGGTC-TCGGTTCACCATACCGCCCGG---------------------
------------------------------------------------------------
------------------------------------------------------------
------------------------------------------------------------
[truncated: 84,456 more chars]
