# Supplementary material for: Using the Multiple Analysis Approach to Reconstruct Phylogenetic Relationships among Planktonic Foraminifera from Highly Divergent and Length-polymorphic SSU rDNA Sequences
Source: Bioinform Biol Insights. 2009 Nov 11;3:155–77. doi: 10.4137/bbi.s3334 (PMC2808177; doi:10.4137/bbi.s3334)
Supplement: Additional file 1—Sequence list [file Additional_File_1.zip › Additional_File_1/Alignments/aligned.einsi.fas]

>Globigerina_bulloides|R043|01
-------------------gtggagcatgtggcttaatttgactcaacgcggggaatctt
accgggtccggacacactgaggattgacagacaat----tgtcttt--------------
--ttgtc--aaatt----------------------------------------------
-------------------taaagacaaaagataacagatctttcatgattatgtgatgg
gtggtgcatggccgttcttagttcgtggagtgatctgtctgcttaattgcgtttcaaata
tatttt---at-------------------------------------------------
------------------------------------------------------------
------------------------------------------------------------
-----------------tatataacgagtctacaaaggagtggttcattaacagacaatc
at---------atctttgagcgtctggaatcta---------------------ctctat
ttggctcaattgaacgcaac-ggacgnnnnnnnnnnnnnnnn------------------
-------------------------------------------nnnnnnnnnnnnnnnnn
nnnnnnnnnnnnnnnnnnnnnnnnnnnnnnnnnnnnnnnnnnnnnnnnnnnnnnnnnnnn
nnnnnnnnnnnnnnnnnnnnnnnnnnnnnnnnnnnnnnnnnnnnnnnnnnnn-nnnnnnn
nnnnnnnnnnn-nnn-nnnnnnnnnnnn-nn-nnn-nnnnnnnnnnnnnnnnnnnnnnnn
nnn-nnnnnn-nnnnn-nnnnnnn-nnn-nnnnnnnnnnnnnnnnnnnnnnn-nnnnnn-
nnnnnn-nnnnnn---nntgcgcatactttcaa------------------tatgataca
ttag--------------------attggattgttctgttgagctccat-c---------
------------------------------------------------------------
------------taatactatc--cggcttgagaaggct--------------gggtaat
caattgtaagtgctggttcctcct-cccgttgagcatttt--------------------
----------------------------aataatggcctctctacatccctag--caata
tgcctagtgcgat-------------------------------------------tgta
gttgagccttgccatttatgcaa-------------------------gtgtcaattctc
agtggggacagacatttgataattctttgtctcgttcttaactaggaatgccttgtacgg
gtc-ttggttcaacagaccacccggaatacgtccctgccctttgtacaca-ccg-cccgt
cgc---------------------------------------------------------
------------------------------------------------------------
------------------------------------------------------------
----------------------------------------------
>Globigerina_bulloides|R043|05
------------------------gcatgtggcttaatttgactcaacgcggggaatctt
accgggtccggacacactgaggattgacagacaat----tgtcttt--------------
--ttgtc--aaatt----------------------------------------------
-------------------taaagacaaaagataacagatctttcatgattatgtgatgg
gtggtgcatggccgttcttagttcgtggagtgatctgtctgcttaattgcgtttcaaata
tatttt---at-------------------------------------------------
------------------------------------------------------------
------------------------------------------------------------
-----------------tatataacgagtctacaaaggagtggttcattaacagacaatc
at---------atctttgagcgtctggaatcta---------------------ctctat
ttggctcaattgaacgcaac-ggacgtgatcgcgagtccttg------------------
-------------------------------------------ttgaacttcagtatata
ttgactatccccgtaggaagggattggcaataattgaatgttcgctttctattaggtgtg
tatatatagtctcaaaattacatgtatttgtaatggcgagtaatatttatac-tatcctg
taggaaaactc-ggg-cgaccgctgtaa-ta-ttt-ctctttaaaacagaggaagattgc
ggc-aataac-aggtc-tgtgatg-ccc-tcagatgtcccgggccgcacacg-tgctac-
attgat-tagcgc---agtgcgcatactttcaa------------------tatgataca
ttag--------------------attggattgttctgttgagctccat-c---------
------------------------------------------------------------
------------taatactatc--cggcttgagaaggct--------------gggtaat
caattgtaagtgctggttcctcct-cccgttgagcatttt--------------------
----------------------------aataatggcctctctacatccctag--caata
tgcctagtgcgat-------------------------------------------tgta
gttgagccttgccatttatgcaa-------------------------gtgtcaattctc
agtggggacagacatttgataattctttgtctcgttcttaactaggaatgccttgtacgg
gtc-ttggttcaacagaccacccggaatacgtccctgccctttgtacaca-ccg-cccgt
cgctcttaccga-tgaatttccctgtgagtttgaaggactgatggttgcaa-a-------
------------------------------------------------------------
--------------------atcattggaaattctgtcaaaca-----------------
----------------------------------------------
>Globigerina_falconensis|R053|18
----------------------------------------gactcaacgcggaaaaactt
accaggtccggacacactgaggattgacagacggttaacgcccttc--------------
------------------------------------------------------------
---------------ggggcaagagacaaaatttttggctctttcatgattatgtgatag
gtggtgcatggccgttcttagttcgtggagtgatctgtctgcccaatcgcgtttcataaa
tcttaagctcaaaaggcagtcttaccttcgggttgagttttgctgggagac---------
------------------------------------------------------------
------------------------------------------------------------
------------------------------------------------------------
------------------------------------------------------------
---ttttgtgtgaacgcaac-ggacgtgattgcaaccccttgttgattggccatcacgta
agctcacttgtaatttattacagtgtggtattatcttagccattcccttttagttgtgga
gtgattaa----------------------------------------------------
----------------------------------------------------ccactcta
aattgtaactc-ggg-ggaccgctgtg-----atttttcttcaaaccggaggaaggttgc
ggc-aataac-aggtc-tgtgatg-ccc-tcagatgtcctgggctgcacacg-tgctac-
actgat-cccggc---agttggcatgtgat---------------------tttctccaa
tgac-gaacctagtggacttggcgtctgtg------------------------------
----------------------------cgcattcgtgtgct------------------
------------aatgactgccgtcactttaaacactggtcgttagactc---gtgcgat
ccctcggaaaacgtgatttctgtt-cccaaacaaagcactttcgtaccctcgctcaaaca
aacgtgattccaaatcccttacgattgctacatcctttctcgtaacgtctcgcctagcgg
agctttcaac--------------------------------------------------
-----------ttttcgtcgcaa-------------------------ctctcaattcac
agtggggacagtcgtttgtcaacttttcgtctcggtcccaactaggaatgcctcgtacga
g---ttggttcatcagaccactcggaatacgtccctgccctttgtacaca-ccg-cccgt
cgcttttaccga-tgaacttttttgcgagtatgatggactaactttgcgctcaatttgaa
tc----------------------------------------------------------
--------------------tgttgtggaaattcactcgaacaacgggatttaaag----
----------------------------------------------
>Globigerina_falconensis|R053|25
---------------gaacgtggagcatgtggcttaattygactcaacgcggaaaaactt
accaggtccggacacactgaggattgacagacggttaacgcccttc--------------
------------------------------------------------------------
---------------ggggcaagagacaaaatttttggctctttcatgattatgtgatag
gtggtgcatggccgttcttagttcgtggagtgatctgtctgcccaatcgcgtttcataaa
tcttaagctcaaaaggcagtcttaccttcgggttgagttttgctgggagac---------
------------------------------------------------------------
------------------------------------------------------------
------------------------------------------------------------
------------------------------------------------------------
---ttttgtgtgaacgcaac-ggacgtgattgcaaccccttgttgattggccatcacgta
agctcacttgtaatttattacagtgtggtattatcttagccattcccttttagttgtgga
gtgattaa----------------------------------------------------
----------------------------------------------------ccactcta
aattgtaactc-ggg-ggaccgctgtg-----atttttcttcaaaccggaggaaggttgc
ggc-aataac-aggtc-tgtgatg-ccc-tcagatgtcctgggctgcacacg-tgctac-
actgat-cccggc---agttggcatgtgat---------------------tttctccaa
tgac-gaacctagtggacttggcgtctgtg------------------------------
----------------------------cgcattcgtgtgct------------------
------------aatgactgccgtcactttaaacactggtcgttagactc---gtgcgat
ccctcggaaaacgtgatttctgtt-cccaaacaaagcactttcgtaccctcgctcaaaca
aacgtgattccaaatcccttacgattgctacatcctttctcgtaacgtctcgcctagcgg
agctttcaac--------------------------------------------------
-----------ttttcgtcgcaa-------------------------ctctcaattcac
agtggggacagtcgtttgtcaacttttcgtctcggtcccaactaggaatgcctcgtacga
g---ttggttcatcagaccactcggaatacgtccctgccctttgtacaca-ccg-cccgt
cgcttttaccga-tgaacttttttgcgagtatgatggactaactttgcgctcaatttgaa
tc----------------------------------------------------------
--------------------tgttgtggaaattcactcgaacaacgggatttaaag----
----------------------------------------------
>Globigerinita_glutinata|P148|05
----------------------------gtggcttaatttgactcaacgcgggaaatctt
accgggtccggacacactgaggattgacaggtattatatagc------------------
------------------------------------------------------------
-----aaccttcgggttgtctattgttaaatatgctagtcctttcatgattatgtgatag
gtggtgcatggccgttcttagttcgtggagtgatctgtctgcttaattgcgtttcagata
aggatctatattctttacaagtgt----cgcagtgtaattgacccctctttca-------
------------------------------------------------------------
---------cgagagtgtgtgtcttttttgcgctcgcac----tttacat----------
------------------------------------------------------------
------------------------------------------------------------
---taggtcctgaaagcaac-gaacgtgaccgcaacctcttgttgc--------------
------------------------------------------------------------
------------------------------------------------------------
-----ctcatctcccaa----cattctttccttcgggttagata--tttccattgaggct
ttccaaaacta-gag-ggaccgctg-------tcaacttcttaaaccagaggaaggttgc
ggc-aataac-aggtc-tgtgatg-ccc-ttagatgttccgggctgcacacg-tgctac-
aatgat-tgttgc---agtgagcatctc-----------------------aatttttta
cc-taacaccgcacacgtgagtttgcatacttgtatgt--tactttacgcag--------
------------------------------------------------------------
------------cggtaaagcc--tgcttcgagagcaagt-------------gggtaat
caattagaagtaacgatttcccaa-attagc-----------------------------
----------------acacttatatacggcgtttgtgcccgggtttcacttgttggaac
ttttgtgcgcgca-----------------------------------------------
gatg-ttttttccgtatgtgcaa-------------------------ttgtcaattcat
ggtggggacagaccattgttaattgttggtctcggtcttaactaggaatgccttgtacgg
gtctttggttcaacaaaccacccggaatacgtccctgccctttgtacaca-ccg-cccgt
cgctcttaccga-tggacttctctgtgagtttgagggactggatttgatcgtacattcgt
gtgcgcattaat------------------------------------------------
--------------------atctatggaaacttaaac----------------------
----------------------------------------------
>Globigerinita_glutinata|P148|07
-------------------gtggagcatgtggcttaatttgactcaacgcgggaaatctt
accgggtccggacacactgaggattgacaggtattatatagc------------------
------------------------------------------------------------
-----aactttcgggttgtctattgttaaatatgctagtcctttcatgattatgtgatag
gtggtgcatggccgttcttagttcgtggagtgatctgtctgcttaattgcgtttcagata
aggatctatattctttacaagtgt----cgcagtgtaattgacccctctttca-------
------------------------------------------------------------
---------cgagagtgcgtgtcttttttgcgctcgcac----tttacat----------
------------------------------------------------------------
------------------------------------------------------------
---taggtcctgaaagcaac-gaacgtgaccgcaacctcttgttgc--------------
------------------------------------------------------------
------------------------------------------------------------
-----ctcatctcccaa----cattctttccttcgggttagata--tttccattgaggct
ttccaaaacta-gag-ggaccgctg-------tcaacttcttaaaccagaggaaggttgc
ggc-aataac-aggtc-tgtgatg-ccc-ttagatgttccgggctgcacacg-tgctac-
aatgat-tgttgc---agtgagcatctc-----------------------aatttttta
cc-taacaccgcacacgtgagtttgcatacttgtatgctatactttacgcag--------
------------------------------------------------------------
------------cggtaaagcc--tgcttcgagagcaagt-------------gggtaat
caattagaagtaacgatttcccaa-attagc-----------------------------
----------------acacttatatacggcgtttgtgcccgggtttcacttgttggaac
ttttgtgcgcgca-----------------------------------------------
gatgtttttttccgtatgtgcaa-------------------------ttgtcaattcat
ggtggggacagaccattgttaattgttggtctcggtcttaactaggaatgccttgtacgg
gtctttggttcaacaaaccacccggaatacgtccctgccctttgtacaca-ccg-cccgt
cgctcttaccga-tggacttctctgtgagtttgagggactggatttgatcgtacattcgt
gtgcgcattaat------------------------------------------------
--------------------atctatggaaacttaaacgaacagtgtggtctaaag----
----------------------------------------------
>Globigerinita_glutinata|P148|13
----------------------------gtggcttaatttgactcaacgcgggaaatctt
accgggtccggacacactgaggattgacaggtattatatagc------------------
------------------------------------------------------------
-----aactttcgggttgtctattgttaaatatgctagtcctttcatgattatgtgatag
gtggtgcatggccgttcttagttcgtggagtgatctgtctgcttaattgcgtttcagata
aggatctatattctttacaagtgt----cgcagtgtaattgacccctctttca-------
------------------------------------------------------------
---------cgagagtgcgtgtcttttttgcgctcgcac----tttacat----------
------------------------------------------------------------
------------------------------------------------------------
---taggtcctgaaagcaac-gaacgtgaccgcaacctcttgttgc--------------
------------------------------------------------------------
------------------------------------------------------------
-----ctcatctcccaa----cattctttccttcgggttagata--tttccattgaggct
ttccaaaacta-gag-ggaccgctg-------tcaacttcttaaaccagaggaaggttgc
ggc-aataac-aggtc-tgtgatg-ccc-ttagatgttccgggctgcacacg-tgctac-
aatgat-tgttgc---agtgagcatctc-----------------------aatttttta
cc-taacaccgcacacgtgagtttgcatacttgtatgctatactttacgcag--------
------------------------------------------------------------
------------cggtaaagcc--tgcttcgagagcaagt-------------gggtaat
caattagaagtaacgatttcccaa-attagc-----------------------------
----------------acacttatatacggcgtttgtgcccgggtttcacttgttggaac
ttttgtgcgcgca-----------------------------------------------
gatgtttttttccgtatgtgcaa-------------------------ttgtcaattcat
ggtggggacagaccattgttaattgttggtctcggtcttaactaggaatgccttgtacgg
gtctttggttcaacaaaccacccggaatacgtccctgccctttgtacaca-ccg-cccgt
cgctcttaccga-tggacttctctgtgagtttgagggactggatttgatcgtacattcgt
gtgcgcattaat------------------------------------------------
--------------------atctatggaaacttaaac----------------------
----------------------------------------------
>Globigerinita_glutinata|P148|15
-------------------gtggagcatgtggcttaatttgactcaacgcgggaaatctt
accgggtccggacacactgaggattgacaggtattatatagc------------------
------------------------------------------------------------
-----aactttcgggttgtctattgttaaatatgctagtcctttcatgattatgtgatag
gtggtgcatggccgttcttagttcgtggagtgatctgtctgcttaattgcgtttcagata
aggatctatattctttacaagtgt----cgcagtgtaattgacccctctttca-------
------------------------------------------------------------
---------cgagagtgcgtgtcttttttgcgctcgcac----tttacat----------
------------------------------------------------------------
------------------------------------------------------------
---taggtcctgaaagcaac-gaacgtgaccgcaacctcttgttgc--------------
------------------------------------------------------------
------------------------------------------------------------
-----ctcatctcccaa----cattctttccttcgggttagata--tttccattgaggct
ttccaaaacta-gag-ggaccgctg-------tcaacttcttaaaccagaggaaggttgc
ggc-aataac-aggtc-tgtgatg-ccc-ttagatgttccgggctgcacacg-tgctac-
aatgat-tgttgc---agtgagcatctc-----------------------aatttttta
cc-taacaccgcacacgtgagtttgcatacttgtatgctatactttacgcag--------
------------------------------------------------------------
------------cggtaaagcc--tgcttcgagagcaagt-------------gggtaat
caattagaagtaacgatttcccaa-attagc-----------------------------
----------------acacttatatacggcgtttgtgcccgggtttcacttgttggaac
ttttgtgcgcgca-----------------------------------------------
gatgtttttttccgtatgtgcaa-------------------------ttgtcaattcat
ggtggggacagaccattgttaattgttggtctcggtcttaactaggaatgccttgtacgg
gtctttggttcaacaaaccacccggaatacgtccctgccctttgtacaca-ccg-cccgt
cgctcttaccga-tggacttctctgtgagtttgagggactggatttgatcgtacattcgt
gtgcgcattaat------------------------------------------------
--------------------atctatggaaacttaaacgaacagtgtggtctaaag----
----------------------------------------------
>Globigerinita_glutinata|P148|17
-------------------gtggagcatgtggcttaatttgactcaacgcgggaaatctt
accgggtccggacacactgaggattgacaggtattatatagc------------------
------------------------------------------------------------
-----aactttcgggttgtctattgttaaatatgctagtcctttcatgattatgtgatag
gtggtgcatggccgttcttagttcgtggagtgatctgtctgcttaattgcgtttcagata
aggatctatattctttacaagtgt----cgcagtgtaattgacccctctttca-------
------------------------------------------------------------
---------cgagagtgcgtgtcttttttgcgctcgcac----tttacat----------
------------------------------------------------------------
------------------------------------------------------------
---taggtcctgaaagcaac-gaacgtgaccgcaacctcttgttgc--------------
------------------------------------------------------------
------------------------------------------------------------
-----ctcatctcccaa----cattctttccttcgggttagata--tttccattgaggct
ttccaaaacta-gag-ggaccgctg-------tcaacttcttaaaccagaggaaggttgc
ggc-aataac-aggtc-tgtgatg-ccc-ttagatgttccgggctgcacacg-tgctac-
aatgat-tgttgc---agtgagcatctc-----------------------aatttttta
cc-taacaccgcacacgtgagtttgcatacttgtatgctatactttacgcag--------
------------------------------------------------------------
------------cggtaaagcc--tgcttcgagagcaagt-------------gggtaat
caattagaagtaacgatttcccaa-attagc-----------------------------
----------------acacttatatacggcgtttgtgcccgggtttcacttgttggaac
ttttgtgcgcgca-----------------------------------------------
gatgtttttttccgtatgtgcaa-------------------------ttgtcaattcat
ggtggggacagaccattgttaattgttggtctcggtcttaactaggaatgccttgtacgg
gtctttggttcaacaaaccacccggaatacgtccctgccctttgtacaca-ccg-cccgt
cgctcttaccga-tggacttctctgtgagtttgagggactggatttgatcgtacattcgt
gtgcgcattaat------------------------------------------------
--------------------atctatggaaacttaaacgaacagtgtggtctaaag----
----------------------------------------------
>Globigerinita_glutinata|P148|20
-------------------gtggagcatgtggcttaatttgactcaacgcgggaaatctt
accgggtccggacacactgaggattgacaggtattatatagc------------------
------------------------------------------------------------
-----aaccttcgggttgtctattgttaaatatgctagtcctttcatgattatgtgatag
gtggtgcatggccgttcttagttcgtggagtgatctgtctgcttaattgcgtttcagata
aggatctatattctttacaagtgt----cgcagtgtaattgacccctctttca-------
------------------------------------------------------------
---------cgagagtgtgtgtcttttttgcgctcgcac----tttacat----------
------------------------------------------------------------
------------------------------------------------------------
---taggtcctgaaagcaac-gaacgtgaccgcaacctcttgttgc--------------
------------------------------------------------------------
------------------------------------------------------------
-----ctcatctcccaa----cattctttccttcgggttagata--tttccattgaggct
ttccaaaacta-gag-ggaccgctg-------tcaacttcttaaaccagaggaaggttgc
ggc-aataac-aggtc-tgtgatg-ccc-ttagatgttccgggctgcacacg-tgctac-
aatgat-tgttgc---agtgagcatctc-----------------------aatttttta
cc-taacaccgcacacgtgagtttgcatacttgtatgt--tactttacgcag--------
------------------------------------------------------------
------------cggtaaagcc--tgcttcgagagcaagt-------------gggtaat
caattagaagtaacgatttcccaa-attagc-----------------------------
----------------acacttatatacggcgtttgtgcccgggtttcacttgttggaac
ttttgtgcgcgca-----------------------------------------------
gatg-ttttttccgtatgtgcaa-------------------------ttgtcaattcat
ggtggggacagaccattgttaattgttggtctcggtcttaactaggaatgccttgtacgg
gtctttggttcaacaaaccacccggaatacgtccctgccctttgtacaca-ccg-cccgt
cgctcttaccga-tggacttctctgtgagtttgagggactggatttgatcgtacattcgt
gtgcgcattaat------------------------------------------------
--------------------atctatggaaacttaaacgaacagtgtggtctaaag----
----------------------------------------------
>Globigerinita_glutinata|P148|21
-------------------gtggagcatgtggcttaatttgactcaacgcgggaaatctt
accgggtccggacacactgaggattgacaggtattatatagcacg---------------
------------------------------------------------------------
----tacttttgtgcgtgtctattgttaaatatgctagtcctttcatgattatgtgatag
gtggtgcatggccgttcttagttcgtggagtgatctgtctgcttaattgcgtttcagata
aggatctatattctttacaagtgt----cgcagtgtaattgacccctctttca-------
------------------------------------------------------------
---------cgagagtgtgtgtcttttttgcgctcgcac----tttacat----------
------------------------------------------------------------
------------------------------------------------------------
---taggtcctgaaagcaac-gaacgtgaccgcaacctcttgttgc--------------
------------------------------------------------------------
------------------------------------------------------------
-----ctcatctcccaa----cattctttccttcgggttagata--tttccattgaggct
ttccaaaacta-gag-ggaccgctg-------tcaacttcttaaaccagaggaaggttgc
ggc-aataac-aggtc-tgtgatg-ccc-ttagatgttccgggctgcacacg-tgctac-
aatgat-tgttgc---agtgagcatctc-----------------------aatttttta
cc-taacaccgcacacgtgagtttgcatacttgtatgctatactttacgcag--------
------------------------------------------------------------
------------cggtaaagcc--tgcttcgagagcaagt-------------gggtaat
caattagaagtaacgatttcccaa-attagc-----------------------------
----------------acacttatatacggcgtttgtgcccgggtttcacttgttggaac
ttttgtgcgcgca-----------------------------------------------
gatgtttttttccgtatgtgcaa-------------------------ttgtcaattcat
ggtggggacagaccattgttaattgttggtctcggtcttaactaggaatgccttgtacgg
gtctttggttcaacaaaccacccggaatacgtccctgccctttgtacaca-ccg-cccgt
cgctcttaccga-tggacttctctgtgagtttgagggactggatttgatcgtacattcgt
gtgcgcattaat------------------------------------------------
--------------------atctatggaaacttaaacgaacagtgtggtctaaag----
----------------------------------------------
>Globigerinita_glutinata|P148|26
-------------------gtggagcatgtggcttaatttgactcaacgcgggaaatctt
accgggtccggacacactgaggattgacaggtattatatagc------------------
------------------------------------------------------------
-----aaccttcgggttgtctattgttaaatatgctagtcctttcatgattatgtgatag
gtggtgcatggccgttcttagttcgtggagtgatctgtctgcttaattgcgtttcagata
aggatctatattctttacaagtgt----cgcagtgtaattgacccctctttca-------
------------------------------------------------------------
---------cgagagtgcgtgtcttttttgcgctcgcac----tttacat----------
------------------------------------------------------------
------------------------------------------------------------
---taggtcctgaaagcaac-gaacgtgaccgcaacctcttgttgc--------------
------------------------------------------------------------
------------------------------------------------------------
-----ctcatctcccaa----cattctttccttcgggttagata--tttccattgaggct
ttccaaaacta-gag-ggaccgctg-------tcaacttcttaaaccagaggaaggttgc
ggc-aataac-aggtc-tgtgatg-ccc-ttagatgttccgggctgcacacg-tgctac-
aatgat-tgttgc---agtgagcatctc-----------------------aatttttta
cc-taacaccgcacacgtgagtttgcatacttgtatgctatactttacgcag--------
------------------------------------------------------------
------------cggtaaagcc--tgcttcgagagcaagt-------------gggtaat
caattagaagtaacgatttcccaa-attagc-----------------------------
----------------acacttatatacggcgtttgtgcccgggtttcacttgttggaac
ttttgtgcgcgca-----------------------------------------------
gatgtttttttccgtatgtgcaa-------------------------ttgtcaattcat
ggtggggacagaccattgttaattgttggtctcggtcttaactaggaatgccttgtacgg
gtctttggttcaacaaaccacccggaatacgtccctgccctttgtacaca-ccg-cccgt
cgctcttaccga-tggacttctctgtgagtttgagggactggatttgatcgtacattcgt
gt--gcattaat------------------------------------------------
--------------------atctatggaaacttaaacgaacagtgtggtctaaag----
----------------------------------------------
>Globigerinita_glutinata|P148|28
-------------------gtggagcatgtggcttaatttgactcaacgcgggaaatctt
accgggtccggacacactgaggattgacaggtattatatagc------------------
------------------------------------------------------------
-----aaccttcgggttgtctattgttaaatatgctagtcctttcatgattatgtgatag
gtggtgcatggccgttcttagttcgtggagtgatctgtctgcttaattgcgtttcagata
aggatctatattctttacaagtgt----cgcagtgtaattgacccctctttca-------
------------------------------------------------------------
---------cgagagtgtgtgtcttttttgcgctcgcac----tttacat----------
------------------------------------------------------------
------------------------------------------------------------
---taggtcctgaaagcaac-gaacgtgaccgcaacctcttgttgc--------------
------------------------------------------------------------
------------------------------------------------------------
-----ctcatctcccaa----cattctttccttcgggttagata--tttccattgaggct
ttccaaaacta-gag-ggaccgctg-------tcaacttcttaaaccagaggaaggttgc
ggc-aataac-aggtc-tgtgatg-ccc-ttagatgttccgggctgcacacg-tgctac-
aatgat-tgttgc---agtgagcatctc-----------------------aatttttta
cc-taacaccgcacacgtgagtttgcatacttgtatgt--tactttacgc----------
------------------------------------------------------------
------------------------------------------------------------
------------------------------------------------------------
------------------------------------------------------------
------------------------------------------------------------
------------------------------------------------------------
------------------------------------------------------------
------------------------------------------------------------
------------------------------------------------------------
------------------------------------------------------------
------------------------------------------------------------
----------------------------------------------
>Globigerinita_glutinata|P149|04
-------------------gtggagcatgtggcttaatttgactcaacgcgggaaatctt
accgggtccggacacactgaggattgacaggtattatatagcacgc--------------
------------------------------------------------------------
---acacttcggtgtgtgtctattgttaaatatgctagtcctttcatgattatgtgatag
gtggtgcatggccgttcttagttcgtggagtgatctgtctgcttaattgcgtttcagata
aggatctatattctttacagtgct----gcagtcgtaattgacccctttctca-------
------------------------------------------------------------
---------cgagagtgtgtgtc-tttttgcgctcacac----tttacat----------
------------------------------------------------------------
------------------------------------------------------------
---taggtcctgaaagcaac-gaacgtgaccgcaacctcttgttgc--------------
------------------------------------------------------------
------------------------------------------------------------
-----ctcatctccccat---cactaggtagtttcggctacttaacgtatcattgaggct
ttccaaaacta-gag-ggaccgctg-------tcaacttcttaaaccagaggaaggttgc
ggc-aataac-aggtc-tgtgatg-ccc-ttagatgttccgggctgcacacg-tgctac-
aatgat-tgttgc---agtgagcatctc-----------------------aatttttta
ccttaacaccgcacacgtgagt--gcatacttgtatgt--tactttacgcag--------
------------------------------------------------------------
------------cggtaaagcc--tgcttcgagagcaagt-------------gggtaat
caattagaagtaacgatttcccaa-attagc-----------------------------
----------------acacttatatacggcgtttgtgcccgggtttcacttgttggaac
ttttgtgcgcgca-----------------------------------------------
gatg--tttttccgtatgtgcaa-------------------------ttgtcaattcat
ggtggggacagaccattgttaattgttggtctcggtcttaactaggaatgccttgtacgg
gtctttggttcaacaaaccacccggaatacgtccctgccctttgtacaca-ccg-cccgt
cgctcttaccga-tggacttctctgtgagtttgagggactggatttgatcgtgcttcggc
--acgcattaac------------------------------------------------
--------------------atctatggaaacttaaacgaacagtgtggtctaaag----
----------------------------------------------
>Globigerinita_glutinata|P149|07
-------------------gtggagcatgtggcttaatttgactcaacgcgggaaatctt
accgggtccggacacactgaggattgacaggtattatatagcacg---------------
------------------------------------------------------------
----cacttcggtgtgtgtctattgttaaatatgctagtcctttcatgattatgtgatag
gtggtgcatggccgttcttagttcgtggagtgatctgtctgcttaattgcgtttcagata
aggatctatattctttacgtgagt---------gattgcagacccctttctca-------
------------------------------------------------------------
---------cgagagtgtgtgtc----tcgcatgatctc----tctacat----------
------------------------------------------------------------
------------------------------------------------------------
---taggtcctgaaagcaac-gaacgtgaccgcaacctcttgttgc--------------
------------------------------------------------------------
------------------------------------------------------------
-----ctcatctccccat---cactaggtagtttcggctacttaacgtatcattgaggct
ttccaaaacta-gag-ggaccgctg-------tcaacttcttaaaccagaggaaggttgc
ggc-aataac-aggtc-tgtgatg-ccc-ttagatgttccgggctgcacacg-tgctac-
aatgat-tgttgc---agtgagcatctc-----------------------aatttttta
cc-taacaccgcacacgtgagtacgcatacttgtatgt--tactttacgcag--------
------------------------------------------------------------
------------cggtaaagcc--tgcttcgagagcaagt-------------gggtaat
caattagaagtaacgatttcccaa-attagc-----------------------------
----------------acacttatatacggcgtttgtgcccgggtttcacttgttggaac
ttttgtgcgcgca-----------------------------------------------
gatg--tttttccgtatgtgcaa-------------------------ttgtcaattcat
ggtggggacagaccattgttaattgttggtctcggtcttaactaggaatgccttgtacgg
gtctttggttcaacaaaccacccggaatacgtccctgccctttgtacaca-ccg-cccgt
cgctcttaccga-tggacttctctgtgagtttgagggactggatttgatcgtgcttcggc
--acgcattaac------------------------------------------------
--------------------atctatggaaacttaaac----------------------
----------------------------------------------
>Globigerinita_glutinata|P149|18
-------------------gtggagcatgtggcttaatttgactcaacgcgggaaatctt
accgggtccggacacactgaggattgacaggtattatatagcaca---------------
------------------------------------------------------------
--------cttcggtgtgtctattgttaaatatgctagtcctttcatgattatgtgatag
gtggtgcatggccgttcttagttcgtggagtgatctgtctgcttaattgcgtttcagata
aggatctatattctttacagtgct----gcagtcgtaattgacccctttctca-------
------------------------------------------------------------
---------cgagagtgtgtgtc-tttttgcgctcacac----tttacat----------
------------------------------------------------------------
------------------------------------------------------------
---taggtcctgaaagcaac-gaacgtgaccgcaacctcttgttgc--------------
------------------------------------------------------------
------------------------------------------------------------
-----ctcatctccccat---cactaggtagtttcggctacttaacgtatcattgaggct
ttccaaaacta-gag-ggaccgctg-------tcaacttcttaaaccagaggaaggttgc
ggc-aataac-aggtc-tgtgatg-ccc-ttagatgttccgggctgcacacg-tgctac-
aatgat-tgttgc---agtgagcatctc-----------------------aatttttta
ccttaacaccgcacacgtgagt--gcatacttgtatgt--tactttacgcag--------
------------------------------------------------------------
------------cggtaaagcc--tgcttcgagagcaagt-------------gggtaat
caattagaagtaacgatttcccaa-attagc-----------------------------
----------------acacttatatacggcgtttgtgcccgggtttcacttgttggaac
ttttgtgcgtgca-----------------------------------------------
gatg--tttttccgtatgtgcaa-------------------------ttgtcaattcat
ggtggggacagaccattgttaattgttggtctcggtcttaactaggaatgccttgtacgg
gtctttggttcaacaaaccacccggaatacgtccctgccctttgtacaca-ccg-cccgt
cgctcttaccga-tggacttctctgtgagtttgagggactggatttgatcgtgcttcggc
--acgcattaac------------------------------------------------
--------------------atctatggaaacttaaacgaacagtgtggtctaaag----
----------------------------------------------
>Globigerinita_glutinata|P149|22
-------------------gtggagcatgtggcttaatttgactcaacgcgggaaatctt
accgggtccggacacactgaggattgacaggtattatatagcacg---------------
------------------------------------------------------------
----cacttcggtgtgtgtctattgttaaatatgctagtcctttcatgattatgtgatag
gtggtgcatggccgttcttagttcgtggagtgatctgtctgcttaattgcgtttcagata
aggatctatattctttacgtgagt---------gattgcagacccctttctca-------
------------------------------------------------------------
---------cgagagtgtgtgtc----tcgcatgatctc----tctacat----------
------------------------------------------------------------
------------------------------------------------------------
---taggtcctgaaagcaac-gaacgtgaccgcaacctcttgttgc--------------
------------------------------------------------------------
------------------------------------------------------------
-----ctcatctccccat---cactaggtagtttcggctacttaacgtatcattgaggct
ttccaaaacta-gag-ggaccgctg-------tcaacttcttaaaccagaggaaggttgc
ggc-aataac-aggtc-tgtgatg-ccc-ttagatgttccgggctgcacacg-tgctac-
aatgat-tgttgc---agtgagcatctc-----------------------aatttttta
ccttaacaccgcacacgtgagt--gcatacttgtatgt--tactttacgcag--------
------------------------------------------------------------
------------cggtaaagcc--tgcttcgagagcaagt-------------gggtaat
caattagaagtaacgatttcccaa-attagc-----------------------------
----------------acacttatatacggcgtttgtgcccgggtttcacttgttggaac
ttttgtgcgtgca-----------------------------------------------
gatg--tttttccgtatgtgcaa-------------------------ttgtcaattcat
ggtggggacagaccattgttaattgttggtctcggtcttaactaggaatgccttgtacgg
gtctttggttcaacaaaccacccggaatacgtccctgccctttgtacaca-ccg-cccgt
cgctcttaccga-tggacttctctgtgagtttgagggactggatttgatcgtgcttcggc
--acgcattaac------------------------------------------------
--------------------atctatggaaacttaaacgaacagtgtggtctaaag----
----------------------------------------------
>Globigerinita_glutinata|P149|28
-------------------gtggagcatgtggcttaatttgactcaacgcgggaaatctt
accgggtccggacacactgaggattgacaggtattatatagcacg---------------
------------------------------------------------------------
----cacttcggtgtgtgtctattgttaaatatgctagtcctttcatgattatgtgatag
gtggtgcatggccgttcttagttcgtggagtgatctgtctgcttaattgcgtttcagata
aggatctatattctttacagtgct----gcagtcgtaattgacccctttctca-------
------------------------------------------------------------
---------cgagagtgtgtgtc-tttttgcgctcacac----tttacat----------
------------------------------------------------------------
------------------------------------------------------------
---taggtcctgaaagcaac-gaacgtgaccgcaacctcttgttgc--------------
------------------------------------------------------------
------------------------------------------------------------
-----ctcatctccccat---cactaggtagtttcggctacttaacgtatcattgaggct
ttccaaaacta-gag-ggaccgctg-------tcaacttcttaaaccagaggaaggttgc
ggc-aataac-aggtc-tgtgatg-ccc-ttagatgttccgggctgcacacg-tgctac-
aatgat-tgttgc---agtgagcatctc-----------------------aatttttta
cc-taacaccgcacacgtgagt--gcatacttgtatgt--tactttacgcag--------
------------------------------------------------------------
------------cggtaaagcc--tgcttcgagagcaagt-------------gggtaat
caattagaagtaacgatttcccaa-attagc-----------------------------
----------------acacttatatacggcgtttgtgcccgggtttcacttgttggaac
ttttgtgcgtgca-----------------------------------------------
gatg--tttttccgtatgtgcaa-------------------------ttgtcaattcat
ggtggggacagaccattgttaattgttggtctcggtcttaactaggaatgccttgtacgg
gtctttggttcaacaaaccacccggaatacgtccctgccctttgtacaca-ccg-cccgt
cgctcttaccga-tggacttctctgtgagtttgagggactggatttgatc--gcttcgg-
---cgcattaac------------------------------------------------
--------------------atctatggaaacttaaacgaacagtgtggtctaaag----
----------------------------------------------
>Globigerinita_glutinata|P149|30
-------------------gtggagcatgtggcttaatttgactcaacgcgggaaatctt
accgggtccggacacactgaggattgacaggtattatatagcacg---------------
------------------------------------------------------------
----cacttcggtgtgtgtctattgttaaatatgctagtcctttcatgattatgtgatag
gtggtgcatggccgttcttagttcgtggagtgatctgtctgcttaattgcgtttcagata
aggatctatattctttacgtgagt---------gattgcagacccctttctca-------
------------------------------------------------------------
---------cgagagtgtgtgtc----tcgcatgatctc----tctacat----------
------------------------------------------------------------
------------------------------------------------------------
---taggtcctgaaagcaac-gaacgtgaccgcaacctcttgttgc--------------
------------------------------------------------------------
------------------------------------------------------------
-----ctcatctccccat---cactaggtagtttcggctacttaacgtatcattgaggct
ttccaaaacta-gag-ggaccgctg-------tcaacttcttaaaccagaggaaggttgc
ggc-aataac-aggtc-tgtgatg-ccc-ttagatgttccgggctgcacacg-tgctac-
aatgat-tgttgc---agtgagcatctc-----------------------aatttttta
cc-taacaccgcacacgtgagtacgcatacttgtatgt--tactttacgcag--------
------------------------------------------------------------
------------cggtaaagcc--tgcttcgagagcaagt-------------gggtaat
caattagaagtaacgatttcccaa-attagc-----------------------------
----------------acacttatatacggcgtttgtgcccgggtttcacttgttggaac
ttttgtgcgtgca-----------------------------------------------
gatg--tttttccgtatgtgcaa-------------------------ttgtcaattcat
ggtggggacagaccattgttaattgttggtctcggtcttaactaggaatgccttgtacgg
gtctttggttcaacaaaccacccggaatacgtccctgccctttgtacaca-ccg-cccgt
cgctcttaccga-tggacttctctgtgagtttgagggactggatttgatcgtgcttcggc
--acgcattaac------------------------------------------------
--------------------atctatggaaacttaaacgaacagtgtggtctaaag----
----------------------------------------------
>Globigerinita_glutinata|P151|06
-------------------gtggagcatgtggcttaatttgactcaacgcgggaaatctt
accgggtccggacacactgaggattgacaggtattatatagcacg---------------
------------------------------------------------------------
----tacttttgtgcgtgtctattgttaaatatgctagtcctttcatgattatgtgatag
gtggtgcatggccgttcttagttcgtggagtgatctgtctgcttaattgcgtttcagata
aggatctatattctttacaagtgt----cgcagtgtaattgacccctctttca-------
------------------------------------------------------------
---------cgagagtgcgtgtcttttttgcgctcgcac----tttacat----------
------------------------------------------------------------
------------------------------------------------------------
---taggtcctgaaagcaac-gaacgtgaccgcaacctcttgttgc--------------
------------------------------------------------------------
------------------------------------------------------------
-----ctcatctcccaa----cattctttccttcgggttagata--tttccattgaggct
ttccaaaacta-gag-ggaccgctg-------tcaacttcttaaaccagaggaaggttgc
ggc-aataac-aggtc-tgtgatg-ccc-ttagatgttccgggctgcacacg-tgctac-
aatgat-tgttgc---agtgagcatctc-----------------------aatttttta
cc-taacaccgcacacgtgagtttgcatacttgtatgctatactttacgcag--------
------------------------------------------------------------
------------cggtaaagcc--tgcttcgagagcaagt-------------gggtaat
caattagaagtaacgatttcccaa-attagc-----------------------------
----------------acacttatatacggcgtttgtgcccgggtttcacttgttggaac
ttttgtgcgcgca-----------------------------------------------
gatgtttttttccgtatgtgcaa-------------------------ttgtcaattcat
ggtggggacagaccattgttaattgttggtctcggtcttaactaggaatgccttgtacgg
gtctttggttcaacaaaccacccggaatacgtccctgccctttgtacaca-ccg-cccgt
cgctcttaccga-tggacttctctgtgagtttgagggactggatttgatcgtacattcgt
gtgcgcattaat------------------------------------------------
--------------------atctatggaaacttaaacgaacagtgtggtctaaag----
----------------------------------------------
>Globigerinita_glutinata|P151|08
-------------------gtggagcatgtggcttaatttgactcaacgcgggaaatctt
accgggtccggacacactgaggattgacaggtattatatagcacg---------------
------------------------------------------------------------
----tacttttgtgcgtgtctattgttaaatatgctagtcctttcatgattatgtgatag
gtggtgcatggccgttcttagttcgtggagtgatctgtctgcttaattgcgtttcagata
aggatctatattctttacaagtgt----cgcagtgtaattgacccctctttca-------
------------------------------------------------------------
---------cgagagtgcgtgtcttttttgcgctcgcac----tttacat----------
------------------------------------------------------------
------------------------------------------------------------
---taggtcctgaaagcaac-gaacgtgaccgcaacctcttgttgc--------------
------------------------------------------------------------
------------------------------------------------------------
-----ctcatctcccaa----cattctttccttcgggttagata--tttccattgaggct
ttccaaaacta-gag-ggaccgctg-------tcaacttcttaaaccagaggaaggttgc
ggc-aataac-aggtc-tgtgatg-ccc-ttagatgttccgggctgcacacg-tgctac-
aatgat-tgttgc---agtgagcatctc-----------------------aatttttta
cc-taacaccgcacacgtgagtttgcatacttgtatgctatactttacgcag--------
------------------------------------------------------------
------------cggtaaagcc--tgcttcgagagcaagt-------------gggtaat
caattagaagtaacgatttcccaa-attagc-----------------------------
----------------acacttatatacggcgtttgtgcccgggtttcacttgttggaac
ttttgtgcgcgca-----------------------------------------------
gatgtttttttccgtatgtgcaa-------------------------ttgtcaattcat
ggtggggacagaccattgttaattgttggtctcggtcttaactaggaatgccttgtacgg
gtctttggttcaacaaaccacccggaatacgtccctgccctttgtacaca-ccg-cccgt
cgctcttaccga-tggacttctctgtgagtttgagggactggatttgatcgtacattcgt
gtgcgcattaat------------------------------------------------
--------------------atctatggaaacttaaacgaacagtgtggtctaaag----
----------------------------------------------
>Globigerinita_glutinata|P152|03
-------------------gtggagcatgtggcttaatttgactcaacgcgggaaatctt
accgggtccggacacactgaggattgacaggtattatatagcacg---------------
------------------------------------------------------------
----cacttcggtgtgtgtctattgttaaatatgctagtcctttcatgattatgtgatag
gtggtgcatggccgttcttagttcgtggagtgatctgtctgcttaattgcgtttcagata
aggatctatattctttacgtgagt---------gattgcagacccctttctca-------
------------------------------------------------------------
---------cgagagtgtgtgtc----tcgcatgatctc----tctacat----------
------------------------------------------------------------
------------------------------------------------------------
---taggtcctgaaagcaac-gaacgtgaccgcaacctcttgttgc--------------
------------------------------------------------------------
------------------------------------------------------------
-----ctcatctccccatatcaactaggtagtttcggctacttaacgtatcattgaggct
ttccaaaacta-gag-ggaccgctg-------tcaacttcttaaaccagaggaaggttgc
ggc-aataac-aggtc-tgtgatg-ccc-ttagatgttccgggctgcacacg-tgctac-
aatgat-tgttgc---agtgagcatctc-----------------------aatttttta
cc-taacaccgcacacgtgagt--gcatacttgtatgc--tactttacgcag--------
------------------------------------------------------------
------------cggtaaagcc--tgcttcgagagcaagt-------------gggtaat
caattagaagtaacgatttcccaa-attagc-----------------------------
----------------acacttatatacggcgtttgtgcccgggtttcacttgttggaac
ttttgtgcgtgca-----------------------------------------------
gatg--tttttccgtatgtgcaa-------------------------ttgtcaattcat
ggtggggacagaccattgttaattgttggtctcggtcttaactaggaatgccttgtacgg
gtctttggttcaacaaaccacccggaatacgtccctgccctttgtacaca-ccg-cccgt
cgctcttaccga-tggacttctctgtgagtttgagggactggatttgatc--gcttcgg-
---cgcattaac------------------------------------------------
--------------------atctatggaaacttaaacgaacagtgtggtctaaag----
----------------------------------------------
>Globigerinita_glutinata|P152|28
-----------------------------------------------cgcgggaaatctt
accgggtccggacacactgaggattgacaggtattatatagcaca---------------
------------------------------------------------------------
--------cttcggtgtgtctattgttaaatatgctagtcctttcatgattatgtgatag
gtggtgcatggccgttcttagttcgaggagtgatctgtctgcttaattgcgtttcaaata
aggatctatattctttacagtgct----gcagtcgtaattgacccctttctca-------
------------------------------------------------------------
---------cgagagtgtgtgtc-tttttgcgctcacac----tttacat----------
------------------------------------------------------------
------------------------------------------------------------
---taggtcctgaaagcaac-gaacgtgaccgcaacctcttgttgc--------------
------------------------------------------------------------
------------------------------------------------------------
-----ctcatctccccat---cactaggtagtttcggctacttaacgtatcattgaggct
ttccaaaacta-gag-ggaccgctg-------tcaacttcttaaaccagaggaaggttgc
ggc-aataac-aggtc-tgtgatg-ccc-ttagatgttccgggctgcacacg-tgctac-
aatgat-tgttgc---agtgagcatctc-----------------------aatttttta
cc-taacaccgcacacgtgagt--gcatacttgtatgt--tactttacgcag--------
------------------------------------------------------------
------------cggtaaagcc--tgcttcgagagcaagt-------------gggtaat
caattagaagtaacgatttcccaa-attagc-----------------------------
----------------acacttatatacggcgtttgtgcccgggtttcacttgttggaac
ttttgtgcgcgca-----------------------------------------------
gatg--tttttccgtatgtgcaa-------------------------ttgtcaattcat
ggtggggacagaccattgttaattgttggtctcggtcttaactaggaatgccttgtacgg
gtctttggttcaacaaaccacccggaatacgtccctgccctttgtacaca-ccg-cccgt
cgctcttaccga-tggacttctctgtgagtttgagggactggatttgat-----------
------------------------------------------------------------
------------------------------------------------------------
----------------------------------------------
>Globigerinita_glutinata|R019|10
-------------gaacgcgtggagcatgtggcttaatttgactcaacgcgggaaatctt
accgggtccggacacactgaggattgacaggtattatatagc------------------
------------------------------------------------------------
-----aactttcgagttgtctattgttaaatatgctagtcctttcatgattatgtgatag
gtggtgcatggccgttcttagttcgtggagtgatctgtctgcttaattgcgtttcagata
aggatctatattctttacaagtgt----cgcagtgtaattgacccctctttca-------
------------------------------------------------------------
---------cgagagtgtgtgtcttttttgcgctcgcac----tttacat----------
------------------------------------------------------------
------------------------------------------------------------
---taggtcctgaaagcaac-gaacgtgaccgcaacctcttgttgc--------------
------------------------------------------------------------
------------------------------------------------------------
-----ctcatctcccaa----cattctttccttcgggttagata--tttccattgaggct
ttccaaaacta-gag-ggaccgctg-------tcaacttcttaaaccagaggaaggttgc
ggc-aataac-aggtc-tgtgatg-ccc-ttagatgttccgggctgcacacg-tgctac-
aatgat-tgttgc---agtgagcatctc-----------------------aatttttta
cc-taacaccgcacacgtgag--tgcatacttgtatgt--tactttacgcag--------
------------------------------------------------------------
------------cggtaaagcc--tgcttcgagagcaagt-------------gggtaat
caattagaagtaacgatttcccaa-attagc-----------------------------
----------------acacttatatacggcgtttgtgcccgggtttcacttgttggaac
ttttgtgcgcgca-----------------------------------------------
gatg-ttttttccgtatgtgcaa-------------------------ttgtcaattcat
ggtggggacagaccattgttaattgttggtctcggtcttaactaggaatgccttgtacgg
gtctttggttcaacaaaccacccggaatacgtccctgccctttgtacaca-ccg-cccgt
cgctcttaccga-tggacttctctgtgagtttgagggactggatttgatcg------cat
tcgtgcattaat------------------------------------------------
--------------------atctatggaaacttaaacgaacagtgtggtctaaag----
----------------------------------------------
>Globigerinita_glutinata|R019|17
-------------gaacgcgtggagcatgtggcttaatttgactcaacgcgggaaatctt
accgggtccggacacactgaggattgacaggtattatatagc------------------
------------------------------------------------------------
-----aactttcgagttgtctattgttaaatatgctagtcctttcatgattatgtgatag
gtggtgcatggccgttcttagttcgtggagtgatctgtctgcttaattgcgtttcagata
aggatctatattctttacaagtgt----cgcagtgtaattgacccctctttca-------
------------------------------------------------------------
---------cgagagtgtgtgtcttttttgcgctcgcac----tttacat----------
------------------------------------------------------------
------------------------------------------------------------
---taggtcctgaaagcaac-gaacgtgaccgcaacctcttgttgc--------------
------------------------------------------------------------
------------------------------------------------------------
-----ctcatctcccaa----cattctttccttcgggttagata--tttccattgaggct
ttccaaaacta-gag-ggaccgctg-------tcaacttcttaaaccagaggaaggttgc
ggc-aataac-aggtc-tgtgatg-ccc-ttagatgttccgggctgcacacg-tgctac-
aatgat-tgttgc---agtgagcatctc-----------------------aatttttta
cc-taacaccgcacacgtgag--tgcatacttgtatgt--tactttacgcag--------
------------------------------------------------------------
------------cggtaaagcc--tgcttcgagagcaagt-------------gggtaat
caattagaagtaacgatttcccaa-attagc-----------------------------
----------------acacttatatacggcgtttgtgcccgggtttcacttgttggaac
ttttgtgcgcgca-----------------------------------------------
gatg-ttttttccgtatgtgcaa-------------------------ttgtcaattcat
ggtggggacagaccattgttaattgttggtctcggtcttaactaggaatgccttgtacgg
gtctttggttcaacaaaccacccggaatacgtccctgccctttgtacaca-ccg-cccgt
cgctcttaccga-tggacttctctgtgagtttgagggactggatttgatcg------cat
tcgtgcattaat------------------------------------------------
--------------------atctatggaaacttaaacgaacagtgtggtctaaag----
----------------------------------------------
>assumed_uvula|P085|16
-------------gaacgcgtggagcatgtgacttaatttgactcaacgcgggaaatctt
accgggtccggacacactgaggattgacaggcaatatatgattcag--------------
------------------------------------------------------------
------ctttcgggttgtttcattgttaaatatgctagtcctttcatgattatgtgatag
gtggtgcatggccgttcttagttcgtggagtgatctgtctgcttaattgcgtttcactta
atttataggat---------------------ctaatattttta----------------
------------------------------------------------------------
---------cgagtgagtaggttttgacccacactgcattttattatgtggtggtccgtg
cgtcattacaa-------------------------------------------------
----------------------------------tt--actggcctgcttcgctctaatt
agctatcctttgaaagcaac-gaacgtgaccgcaacctcttgttgc--------------
------------------------------------------------------------
-------------------------cttcgtttaacatcctactcttagtggtgggtatt
gagggcttcactcattgcgtgta-----------------------------acagcgtg
tgagtaaacta-gag-ggaccgctgt------caa-cttcttaaaccagaggaaggttgc
ggc-aataac-aggtc-tgtgatg-ccc-ttagatgttccgggctgcacacg-tgctac-
aatgat-tgtggc---agtgagcatctcta-ac------------------gataattta
ttac-atacaccacgagtgagtcaaatcacgagt--------------------------
------------------------------------------------------------
------------ggtaaaagcc--tgctttgagagcaag---t----------gggtaat
caattagaagtaacgatttcttcg-cattagc----------------------------
----------------acacttatatacggcgtttatgcccgggtttcacttgttggagc
ctctgcgtgcgta-----------------------gatgttgagcttgcatctgatgta
agtctcatttaccgtatgtgcaa-------------------------ttgtcaattcat
ggtggggacagaccattgttaattgttggtctcggtcttaactaggaatgccttgtacgg
gtctttggttcaacagaccacccggaatatgtccctgccctttgtacaca-ccg-cccgt
cgctcttaccga-tggacttctctgtgagtttgagggactggagctgagcttaggtttgg
------------------------------------------------------------
--------------------ttctatggaaacttaaacgaacagtgtggtctaaag----
----------------------------------------------
>assumed_uvula|P085|23
-------------gaacgcgtggagcatgtggcttaatttgactcaacgcgggaaatctt
accgggtccggacacactgaggattgacaggcaatatatgattcag--------------
------------------------------------------------------------
------ctttcgggttgtttcattgttaaatatgctagtcctttcatgattatgtgatag
gtggtgcatggccgttcttagttcgtggagtgatctgtctgcttaattgcgtttcactta
atttataggat---------------------ctaatattttta----------------
------------------------------------------------------------
---------cgagtgagtaggttttgacccacactgcattttattatgtggtggtccgtg
cgtcattacaa-------------------------------------------------
----------------------------------tt--actggcctgcttcgctctaatt
agctatcctttgaaagcaac-gaacgtgaccgcaacctcttgttgc--------------
------------------------------------------------------------
-------------------------cttcgtttaacatcctactcttagtggtgggtatt
gagggcttcactcattgcgtgta-----------------------------acagcgtg
tgagtaaacta-gag-ggaccgctgt------caa-cttcttaaaccagaggaaggttgc
ggc-aataac-aggtc-tgtgatg-ccc-ttagatgttccgggctgcacacg-tgctac-
aatgat-tgtggc---agtgagcatctcta----------------------------ct
attg-atacaccacgagtgagtcaaatcacgagt--------------------------
------------------------------------------------------------
------------ggtaaaagcc--tgctttgagagcaag---t----------gggtaat
caattagaagtaacgatttcttcg-cattagc----------------------------
----------------acacttatatacggcgtttatgcccgggtttcacttgttggagc
ctctgcgtgcgta-----------------------gatgttgagcttgcatctgatgta
agtctcatttaccgtatgtgcaa-------------------------ttgtcaattcat
ggtggggacagaccattgttaattgttggtctcggtcttaactaggaatgccttgtacgg
gtctttggttcaacagaccacccggaatatgtccctgccctttgtacaca-ccg-cccgt
cgctcttaccga-tggacttctctgtgagtttgagggactggagctgagcttaggtttgg
------------------------------------------------------------
--------------------ttctatggaaacttaaacgaacagtgtggtctaaag----
----------------------------------------------
>assumed_uvula|P085|45
-------------gaacgcgtggagcatgtggcttaatttgactcaacgcgggaaatctt
accgggtccggacacactgaggattgacaggcaatatatgattcag--------------
------------------------------------------------------------
------ctttcgggttgtttcattgttaaatatgctagtcctttcatgattatgtgatag
gtggtgcatggccgttcttagttcgtggagtgatctgtctgcttaattgcgtttcactta
atttataggat---------------------ctaatattttta----------------
------------------------------------------------------------
---------cgagtgagtaggttttgacccacactgcattttattatgtggtggtccgtg
cgtcattacat-------------------------------------------------
----------------------------------ttccattggcctgcttcgctctaatt
agctatcctttgaaagcaac-gaacgtgaccgcaacctcttgttgc--------------
------------------------------------------------------------
-------------------------cttcgtttaacatcctactcttagtggtgggtatt
gagggcttcactcattgcgtgta-----------------------------acagcgtg
tgagtaaacta-gag-ggaccgctgt------caa-cttcttaaaccagaggaaggttgc
ggc-aataac-aggtc-tgtgatg-ccc-ttagatgttccgggctgcacacg-tgctac-
aatgat-tgtggc---agtgagcatctctatac------------------gataattta
ttac-atacaccacgagtgagtcaaatcacgagt--------------------------
------------------------------------------------------------
------------ggtaaaagcc--tgctttgagagcaag---t----------gggtaat
caattagaagtaacgatttcttcg-cattagc----------------------------
----------------acacttatatacggcgtttatgcccgggtttcacttgttggagc
ctctgcgtgcgta-----------------------gatgttgagcttgcatctgatgta
agtctcatttaccgtatgtgcaa-------------------------ttgtcaattcat
ggtggggacagaccattgttaattgttggtctcggtcttaactaggaatgccttgtacgg
gtctttggttcaacagaccacccggaatatgtccctgccctttgtacaca-ccg-cccgt
cgctcttaccga-tggacttctctgtgagtttgagggactggagctgagcttaggtttgg
------------------------------------------------------------
--------------------ttctatggaaacttaaacgaacagtgtggtctaaag----
----------------------------------------------
>assumed_uvula|P085|47
-------------gaacgcgtggagcatgtggcttaatttgactcaacgcgggaaatctt
accgggtccggacacactgaggattgacaggcaatatatgattcag--------------
------------------------------------------------------------
------ctttcgggttgtttcattgttaaatatgctagtcctttcatgattatgtgatag
gtggtgcatggccgttcttagttcgtggagtgatctgtctgcttaattgcgtttcactta
atttataggat---------------------ctaatattttta----------------
------------------------------------------------------------
---------cgagtgagtaggttttgacccacactgcattttattatgtggtggtccgtg
cgtcattacaa-------------------------------------------------
----------------------------------tt--actggcctgcttcgctctaatt
agctatcctttgaaagcaac-gaacgtgaccgcaacctcttgttgc--------------
------------------------------------------------------------
-------------------------cttcgtttaacatcctactcttagtggtgggtatt
gagggcttcactcattgcgtgta-----------------------------acagcgtg
tgagtaaacta-gag-ggaccgctgt------caa-cttcttaaaccagaggaaggttgc
ggt-aataac-aggtc-tgtgatg-ccc-ttagatgttccgggctgcacacg-tgctac-
aatgat-tgtggc---agtgagcatctctatac------------------gataattta
ttac-atacaccacgagtgagtcaaatcacgagt--------------------------
------------------------------------------------------------
------------ggtaaaagcc--tgctttgagagcaag---t----------gggtaat
caattagaagtaacgatttcttcg-cattagc----------------------------
----------------acacttatatacggcgtttatgcccgggtttcacttgttggagc
ctctgcgtgcgta-----------------------gatgttgagcttgcatctgatgta
agtctcatttaccgtatgtgcaa-------------------------ttgtcaattcat
ggtggggacagaccattgttaattgttggtctcggtcttaactaggaatgccttgtacgg
gtctttggttcaacagaccacccggaatatgtccctgccctttgtacaca-ccg-cccgt
cgctcttaccga-tggacttctctgtgagtttgagggactggagctgagcttaggtttgg
------------------------------------------------------------
--------------------ttctatggaaacttaaacgaacagtgtggtctaaag----
----------------------------------------------
>assumed_uvula|P086|11
-------------gaacgcgtggagcatgtggcttaatttgactcaacgcgggaaatctt
accgggtccggacacactgaggattgacaggcaatatatgattcag--------------
------------------------------------------------------------
------ctttcgggttgtttcattgttaaatatgctagtcctttcatgattatgtgatag
gtggtgcatggccgttcttagttcgtggagtgatctgtctgcttaattgcgtttcactta
atttataggat---------------------ctaatattttta----------------
------------------------------------------------------------
---------cgagtgagtaggttttgacccacactgcattttattatgtggtggtccgtg
cgtcattacaa-------------------------------------------------
----------------------------------tt--actggcctgcttcgctctaatt
agctatcctttgaaagcaac-gaacgtgaccgcaacctcttgttgc--------------
------------------------------------------------------------
-------------------------cttcgtttaacatcctactcttagtggtgggtatt
gagggcttcactcattgcgtgta-----------------------------acagcgtg
tgagtaaacta-gag-ggaccgctgt------caa-cttcttaaaccagaggaaggttgc
ggc-aataac-aggtc-tgtgatg-ccc-ttagatgttccgggctgcacacg-tgctac-
aatgat-tgtggc---agtgagcatctctatac------------------gataattta
ttac-atacaccacgagtgagtcaaatcacgagt--------------------------
------------------------------------------------------------
------------ggtaaaagcc--tgctttgagagcaag---t----------gggtaat
caattagaagtaacgatttcttcg-cattagc----------------------------
----------------acacttatatacggcgtttatgcccgggtttcacttgttggagc
ctctgcgtgcgta-----------------------gatgttgagcttgcatctgatgta
agtctcatttaccgtatgtgcaa-------------------------ttgtcaattcat
ggtggggacagaccattgttaattgttggtctcggtcttaactaggaatgccttgtatga
atctttggttcaacagaccattcagaatatgtccctgccctttgtacaca-ccg-cccgt
cgctcttatcga-tggacttctctgtgagtttgagggactggagctgagcttaggtttgg
------------------------------------------------------------
--------------------ttctatggaaacttaaacgaactgtgtggtctaaag----
----------------------------------------------
>Globorotalia_hirsuta|P027|02
-------------------gtggagcatgtggcttaatttgactcaacgcggggaatctt
accgggtccggacacactgaggattgacaggcaaatctaa-tagaa--------------
------tctttcttattttctaata-----------------------------------
-----agtatagatttctatttgttataaagatgctagtcctttcatgattatgtgatag
gtggtgcatggccattcttagttcgtggagtgatctgtctgcttaattgcgtttcactaa
-------ggtc---------------------ccagtaatctaaggtatgctcgtctac-
ttatctcatatgacgctgatagacccctcgta----------------------------
---------agagcgcgttgtc-------------------tattgcgttaatatatgta
acaagtgacac----atactgt--------------------------------------
------------------------------------------------------------
---tgggatctgaaagcaac-gaacgtgaccgcaacgtcttgttgc--------------
----------------ctttctaattt----------------------------attct
aatt---------------cttttgtaattagtctaat----------------------
aa-------------------ca-----------------------------aaggctat
tctttaaacta-gac-ggaccgctgt------ttc-tcttttaaaccagaggaaggttgc
ggc-aataac-aggtc-tgtgatg-ccc-ttagatgttccgggctgcacacg-tgctac-
aatgat-cagtac---agtgagcatctc----a------------------atttattac
t--a-acaccgctttattaaagcattcactgtgtagttgtgtaagcagct----------
----------------------------gcctctgatatgc-------------------
-gc---------ggtaa-cacc--tgtctcgagagtcga---t----------gggtaat
ccattagaagtaatgattcctctc-tttta---tatagca--------------------
----------------cactg-atatacagcatcggttcccgaggtaaccttgtgttac-
--ttatgtgcgag-cgtgatgtcagagcttaacgtttattattctttatgtctaatagat
ctctgattttactgtatgtgcaa-------------------------ttgttaattcgt
ggtggggacagaccattgttaactattggtctcggtcttaactaggaatgcctcgtacgg
gtc-ttggttcaacaaaccacccggaatacgtccctgccctttgtacaca-ccg-cccgt
cgctcttaccga-tgaacttctttgtgagtctaagggactgggtaatgattcattctt--
--tt--ctaa-agtttgaatt---------------------------------------
--------------------acctatagaaacttagccgaacaaggtggtttaaag----
----------------------------------------------
>Globorotalia_hirsuta|P027|06
-------------------gtggagcatgtggcttaatttgactcaacgcggggaatctt
accgggtccggacacactgaggattgacaggcaaatctaa-tagaa--------------
------tctttcttattttctaata-----------------------------------
-----agtatagatttctatttgttataaagatgctagtcctttcatgattatgtgatag
gtggtgcatggccgttcttagttcgtggagtgatctgtctgcttaattgcgtttcactaa
-------ggtc---------------------ccagtaatctaaggtatgctcgtctac-
ttatctcatatgacgctgatagacccctcgta----------------------------
---------agagcgcgttgtc-------------------tattgcgttaatatatgta
acaagtgacac----atactgt--------------------------------------
------------------------------------------------------------
---tgggatctgaaagcaac-gaacgtgaccgcaacgtcttgttgc--------------
----------------ctttctaattt----------------------------attct
aatt---------------cttttgtaattagtctaat----------------------
aa-------------------ca-----------------------------aaggctat
tctttaaacta-gac-ggaccgctgt------ttc-tcttttaaaccagaggaaggttgc
ggc-aataac-aggtc-tgtgatg-ccc-ttagatgttccgggctgcacacg-tgctac-
aatgat-cagtac---agtgagcatctc----a------------------atttattac
t--a-acaccgctttattaaagcattcactgtgtagttgtgtaagcagct----------
----------------------------gcctctgatatgc-------------------
-gc---------ggtaa-cacc--tgtctcgagagtcga---t----------gggtaat
ccattagaagtaatgattcctctc-tttta---tatagca--------------------
----------------cactg-atatacagcatcggttcccgaggtaaccttgtgttac-
--ttatgtgcgag-cgtgatgtcagagcttaacgtttattattctttatgtctaatagat
ctctgattttactgtatgtgcaa-------------------------ttgttaattcgt
ggtggggacagaccattgttaactattggtctcggtcttaactaggaatgcctcgtacgg
gtc-ttggttcaacaaaccacccggaatacgtccctgtcctttgtacaca-ccg-cccgt
cgctcttaccga-tgaacttctttgtgagtctaagggactgggtaatgattcattctt--
--tt--ctaa-agtttgaatt---------------------------------------
--------------------acctatagaaacttagccgaacaaggtggtttaaag----
----------------------------------------------
>Globorotalia_hirsuta|P029|05
-----------------------------------------------cgcggggaatctt
accgggtccggacacactgaggattgacaggcaaatctaa-tagaa--------------
------tctttctcatttt-taatg-----------------------------------
-----agtatagatttctatttgttataaagatgctagtcctttcatgattatgtgatag
gtggtgcatggccgttcttagttcgtggagtgatctgtctgcttaattgcgtttcactaa
-------ggtc---------------------ccagtaatctaaggtatgctcgtctac-
ttatctcatatgacgctgatagacccctcgta----------------------------
---------agagcgcgttgtc-------------------tattgcgttaatatatgta
acaagtgacac----atactgt--------------------------------------
------------------------------------------------------------
---tgggatctgaaagcaac-gaacgtgaccgcaacgtcttgttgc--------------
----------------ctttctaattt----------------------------attct
aatt---------------cttttgtaattagtctaat----------------------
aa-------------------ca-----------------------------aaggctat
tctttaaacta-gac-ggaccgctgt------ttc-tcttttaaaccagaggaaggttgc
ggc-aataac-aggtc-tgtgatg-ccc-ttagatgttccgggctgcacacg-tgctac-
aatgat-cagtac---agtgagcatctc----a------------------atttattac
t--a-acaccgctttattaaagcattcagtgtgtagttgtgtaagcagct----------
----------------------------gcctctgatatgc-------------------
-gc---------ggtaa-cacc--tgtctcgagagtcga---t----------gggtaat
ccattagaagtaatgattcctctc-tttta---tatagca--------------------
----------------cactg-atatacagcatcggttcccgaggtaaccttgtgttac-
--ttatgtgcgag-cgtgatgtcagagcttaacgtttattattctttatgtctaatagat
ctctgattttactgtatgtgcaa-------------------------ttgttaattcgt
ggtggggacagaccattgttaactattggtctcggtcttaactaggaatgcctcgtacgg
gtc-ttggttcaacaaaccacccggaatacgtccctgccctttgtacaca-ccg-cccgt
cgctcttaccga-tgaacttctttgtgagtctaagggactgggtaatgattcattctt--
--tttcttaa-agtttgaatt---------------------------------------
--------------------accta-----------------------------------
----------------------------------------------
>Globorotalia_hirsuta|P029|09
-------------------gtggagcatgtggcttaatttgactcaacgcggggaatctt
accgggtccggacacactgaggattgacaggcaaatctaa-tagaa--------------
------tctttcttattttctaata-----------------------------------
-----agtatagatttctatttgttataaagatgctagtcctttcatgattatgtgatag
gtggtgcatggccgttcttagttcgtggagtgatctgtctgcttaattgcgtttcactaa
-------ggtc---------------------ccagtaatctaaggtatgctcgtctac-
ttatctcatatgacgctgatagacccctcgta----------------------------
---------agagcgcgttgtc-------------------tattgcgttaatatatgta
acaagtgacac----atactgt--------------------------------------
------------------------------------------------------------
---tgggatctgaaagcaac-gaacgtgaccgcaacgtcttgttgc--------------
----------------ctttctaattt----------------------------attct
aatt---------------cttttgtaattagtctaat----------------------
aa-------------------ca-----------------------------aaggctat
tctttaaacta-gac-ggaccgctgt------ttc-tcttttaaaccagaggaaggttgc
ggc-aataac-aggtc-tgtgatg-ccc-ttagatgttccgggctgcacacg-tgctac-
aatgat-cagtac---agtgagcatctc----a------------------atttattac
t--a-acaccgctttattaaagcattcactgtgtagttgtgtaagcagct----------
----------------------------gcctctgatatgc-------------------
-gc---------ggtaa-cacc--tgtctcgagagtcga---t----------gggtaat
ccattagaagtaatgattcctctc-tttta---tatagca--------------------
----------------cactg-atatacagcatcggttcccgaggtaaccttgtgttac-
--ttatgtgcgag-cgtgatgtcagagcttaacgtttattattctttatgtctaatagat
ctctgattttactgtatgtgcaa-------------------------ttgttaattcgt
ggtggggacagaccattgttaactattggtctcggtcttaactaggaatgcctcgtacgg
gtc-ttggttcaacaaaccacccggaatacgtccctgccctttgtacaca-ccg-cccgt
cgctcttaccga-tgaacttctttgtgagtctaagggactgggtaatgattcattctt--
--tt--ctaa-agtttgaatt---------------------------------------
--------------------acctatagaaacttagccgaacaaggtggtttaaag----
----------------------------------------------
>Globorotalia_hirsuta|P066|04
--------------------------------------------------ggggaatctt
accgggtccggacacactgaggattgacaggcaaatctaa-tagaa--------------
------tctttctcatttt-taatg-----------------------------------
-----agtatagatttctatttgttataaagatgctagtcctttcatgattatgtgatag
gtggtgcatggccgttcttagttcgtggagtgatctgtctgcttaattgcgtttcactaa
-------ggtc---------------------ccagtaatctaaggtatgctcgtctac-
ttatctcatatgacgctgatagacccctcgta----------------------------
---------agagcgcgttgtc-------------------tattgcgttaatatatgta
acaagtgacac----atactgt--------------------------------------
------------------------------------------------------------
---tgggatctgaaagcaac-gaacgtgaccgcaacgtcttgttgc--------------
----------------ctttctaattt----------------------------attct
aatt---------------cttttgtaattagtctaat----------------------
aa-------------------ca-----------------------------aaggctat
tctttaaacta-gac-ggaccgctgt------ttc-tcttttaaaccagaggaaggttgc
ggc-aataac-aggtc-tgtgatg-ccc-ttagatgttccgggctgcacacg-tgctac-
aatgat-cagtac---agtgagcatctc----a------------------atttattac
t--a-acaccgctttattaaagcattcagtgtgtagttgtgtaagcagct----------
----------------------------gcctctgatatgc-------------------
-gc---------ggtaa-cacc--tgtctcgagagtcga---t----------gggtaat
ccattagaagtaatgattcctctc-tttta---tatagca--------------------
----------------cactg-atatacagcatcggttcccgaggtaaccttgtgttac-
--ttatgtgcgag-cgtgatgtcagagcttaacgtttattattctttatgtctaatagat
ctctgattttactgtatgtgcaa-------------------------ttgttaattcgt
ggtggggacagaccattgttaactattggtctcggtcttaactaggaatgcctcgtacgg
gtc-ttggttcaacaaaccacccggaatacgtccctgccctttgtacaca-ccg-cccgt
cgctcttaccga-tgaacttctttgtgagtctaagggactgggtaatgattcattctt--
--tttcttaa-agtttgaatt---------------------------------------
--------------------acc-------------------------------------
----------------------------------------------
>Globorotalia_hirsuta|P066|13
-------------------gtggagcatgtggcttaatttgactcaacgcggggaatctt
accgggtccggacacactgaggattgacaggcaaatctaa-tagaa--------------
------tctttctcatttt-taatg-----------------------------------
-----agtatagatttctatttgttataaagatgctagtcctttcatgattatgtgatag
gtggtgcatggccgttcttagttcgtggagtgatctgtctgcttaattgcgtttcactaa
-------ggtc---------------------ccagtaatctaaggtatgctcgtctac-
ttatctcatatgacgctgatagacccctcgta----------------------------
---------agagcgcgttgtc-------------------tattgcgttaatatatgta
acaagtgacac----atactgt--------------------------------------
------------------------------------------------------------
---tgggatctgaaagcaac-gaacgtgaccgcaacgtcttgttgc--------------
----------------ctttctaattt----------------------------attct
aatt---------------cttttgtaattagtctaat----------------------
aa-------------------ca-----------------------------aaggctat
tctttaaacta-gac-ggaccgctgt------ttc-tcttttaaaccagaggaaggttgc
ggc-aataac-aggtc-tgtgatg-ccc-ttagatgttccgggctgcacacg-tgctac-
aatgat-cagtac---agtgagcatctc----a------------------atttattac
t--a-acaccgctttattaaagcattcagtgtgtagttgtgtaagcagct----------
----------------------------gcctctgatatgc-------------------
-gc---------ggtaa-cacc--tgtctcgagagtcga---t----------gggtaat
ccattagaagtaatgattcctctc-tttta---tatagca--------------------
----------------cactg-atatacagcatcggttcccgaggtaaccttgtgttac-
--ttatgtgcgag-cgtgatgtcagagcttaacgtttattattctttatgtctaatagat
ctctgattttactgtatgtgcaa-------------------------ttgttaattcgt
ggtggggacagaccattgttaactattggtctcggtcttaactaggaatgcctcgtacgg
gtc-ttggttcaacaaaccacccggaatacgtccctgccctttgtacaca-ccg-cccgt
cgctcttaccga-tgaacttctttgtgagtctaagggactgggtaatgattcattctt--
--tttcttaa-agtttgaatt---------------------------------------
--------------------acctatagaaacttagccgaacaaggtggtttaaag----
----------------------------------------------
>Globorotalia_hirsuta|P069|60
-------------------gtggagcatgtggcttaatttgactcaacgcggggaatctt
accgggtccggacacactgaggattgacaggcaaatctaa-tagaa--------------
------tctttctcatttt-taatg-----------------------------------
-----agtatagatttctatttgttataaagatgctagtcctttcatgattatgtgatag
gtggtgcatggccgttcttagttcgtggagtgatctgtctgcttaattgcgtttcactaa
-------ggtc---------------------ccagtaatctaaggtatgctcgtctac-
ttatctcatatgacgctgatagacccctcgta----------------------------
---------agagcgcgttgtc-------------------tattgcgttaatatatgta
acaagtgacac----atactgt--------------------------------------
------------------------------------------------------------
---tgggatctgaaagcaac-gaacgtgaccgcaacgtcttgttgc--------------
----------------ctttctaattt----------------------------attct
aatt---------------cttttgtaattagtctaat----------------------
aa-------------------ca-----------------------------aaggctat
tctttaaacta-gac-ggaccgctgt------ttc-tcttttaaaccagaggaaggttgc
ggc-aataac-aggtc-tgtgatg-ccc-ttagatgttccgggctgcacacg-tgctac-
aatgat-cagtac---agtgagcatctc----a------------------atttattac
t--a-acaccgctttattaaagcattcagtgtgtagttgtgtaagcagct----------
----------------------------gcctctgatatgc-------------------
-gc---------ggtaa-cacc--tgtctcgagagtcga---t----------gggtaat
ccattagaagtaatgattcctctc-tttta---tatagca--------------------
----------------cactg-atatacagcatcggttcccgaggtaaccttgtgttac-
--ttatgtgcgag-cgtgatgtcagagcttaacgtttattattctttatgtctaatagat
ctctgattttactgtatgtgcaa-------------------------ttgttaattcgt
ggtggggacagaccattgttaactattggtctcggtcttaactaggaatgcctcgtacgg
gtc-ttggttcaacaaaccacccggaatacgtccctgccctttgtacaca-ccg-cccgt
cgctcttaccga-tgaacttctttgtgagtctaagggactgggtaatgattcattctt--
--tt--ctaa-agtttgaatt---------------------------------------
--------------------acctatagaaacttagccgaacaaggtggtttaaag----
----------------------------------------------
>Globorotalia_hirsuta|P069|71
-------------------gtggagcatgtggcttaatttgactcaacgcggggaatctt
accgggtccggacacactgaggattgacaggcaaatctaa-tagaa--------------
------tctttctcatttt-taatg-----------------------------------
-----agtatagatttctatttgttataaagatgctagtcctttcatgattatgtgatag
gtggtgcatggccgttcttagttcgtggagtgatctgtctgcttaattgcgtttcactaa
-------ggtc---------------------ccagtaatctaaggtatgctcgtctac-
ttatctcatatgacgctgatagacccctcgta----------------------------
---------agagcgcgttgtc-------------------tattgcgttaatatatgta
acaagtgacac----atactgt--------------------------------------
------------------------------------------------------------
---tgggatctgaaagcaac-gaacgtgaccgcaacgtcttgttgc--------------
----------------ctttctaattt----------------------------attct
aatt---------------cttttgtaattagtctaat----------------------
aa-------------------ca-----------------------------aaggctat
tctttaaacta-gac-ggaccgctgt------ttc-tcttttaaaccagaggaaggttgc
ggc-aataac-aggtc-tgtgatg-ccc-ttagatgttccgggctgcacacg-tgctac-
aatgat-cagtac---agtgagcatctc----a------------------atttattac
t--a-acaccgctttattaaagcattcagtgtgtagttgtgtaagcagct----------
----------------------------gcctctgatatgc-------------------
-gc---------ggtaa-cacc--tgtctcgagagtcga---t----------gggtaat
ccattagaagtaatgattcctctc-tttta---tatagca--------------------
----------------cactg-atatacagcatcggttcccgaggtaaccttgtgttac-
--ttatgtgcgag-cgtgatgtcagagcttaacgtttattattctttatgtctaatagat
ctctgattttactgtatgtgcaa-------------------------ttgttaattcgt
ggtggggacagaccattgttaactattggtctcggtcttaactaggaatgcctcgtacgg
gtc-ttggttcaacaaaccacccggaatacgtccctgccctttgtacaca-ccg-cccgt
cgctcttaccga-tgaacttctttgtgagtctaagggactgggtaatgattcattctt--
--tt--ctaa-agtttgaatt---------------------------------------
--------------------acctatagaaacttagccgaacaaggtggtttaaag----
----------------------------------------------
>Globorotalia_hirsuta|R002|02
-------------gaacgcgyggagcatgtggcttaatttgactcaacgcggggaatctt
accgggtccggacacactgaggattgacaggcaaatctaa-tagaa--------------
------tctttctcatttt-taatg-----------------------------------
-----agtatagatttctatttgttataaagatgctagtcctttcatgattatgtgatag
gtggtgcatggccgttcttagttcgtggagtgatctgtctgcttaattgcgtttcactaa
-------ggtc---------------------ccagtaatctaaggtatgctcgtctac-
ttatctcatatgacgctgatagacccctcgta----------------------------
---------agagcgcgttgtc-------------------tattgcgttaatatatgta
acaagtgacac----atactgt--------------------------------------
------------------------------------------------------------
---tgggatctgaaagcaac-gaacgtgaccgcaacgtcttgttgc--------------
----------------ctttctaattt----------------------------attct
aatt---------------cttttgtaattagtctaat----------------------
aa-------------------ca-----------------------------gaggctat
tctttaaacta-gac-ggaccgctgt------ttc-tcttttaaaccagaggaaggttgc
ggc-aataac-aggtc-tgtgatg-ccc-ttagatgttccgggctgcacacg-tgctac-
aatgat-cagtac---agtgagcatctc----a------------------atttattac
t--a-acaccgctttattaaagcattcagtgtgtagttgtgtaagcagct----------
----------------------------gcctctgatatgc-------------------
-gc---------ggtaa-cacc--tgtctcgagagtcga---t----------gggtaat
ccattagaagtaatgattcctctc-tttta---tatagca--------------------
----------------cactg-atatacagcatcggttcccgaggtaaccttgtgttac-
--ttatgtgcgag-cgtgatgtcagagcttaacgtttattattctttatgtctaatagat
ctctgattttactgtatgtgcaa-------------------------ttgttaattcgt
ggtggggacagaccattgttaactattggtctcggtcttaactaggaatgcctcgtacgg
gtc-ttggttcaacaaaccacccggaatacgtccctgccctttgtacaca-ccg-cccgt
cgctcttaccga-tgaacttctttgtgagtctaagggactgggtaatgattcattctt--
--tt--ctaa-agtttgaatt---------------------------------------
--------------------acctatagaaacttagccgaacaaggtggtttaaag----
----------------------------------------------
>Globorotalia_hirsuta|R002|09
-------------gaacgcgtggagcatgtggcttaatttgactcaacgcggggaatctt
accgggtccggacacactgaggattgacaggcaaatctaa-tagaa--------------
------tctttctcatttt-taatg-----------------------------------
-----agtatagatttctatttgttataaagatgctagtcctttcatgattatgtgatag
gtggtgcatggccgttcttagttcgtggagtgatctgtctgcttaattgcgtttcactaa
-------ggtc---------------------ccagtaatctaaggtatgctcgtctac-
ttatctcatatgacgctgatagacccctcgta----------------------------
---------agagcgcgttgtc-------------------tattgcgttaatatatgta
acaagtgacac----atactgt--------------------------------------
------------------------------------------------------------
---tgggatctgaaagcaac-gaacgtgaccgcaacgtcttgttgc--------------
----------------ctttctaattt----------------------------attct
aatt---------------cttttgnaattagtctaat----------------------
aa-------------------ca-----------------------------gaggctat
tctttaaacta-gac-ggaccgctgt------ttc-tctttnnnnnnnnnnnnnnnnnnn
nnn-nnnnnn-nnnnn-nnnnnnn-nnn-nnnnnnnnnnnnnnnnnnnnnnn-nnnnnn-
nnnnnn-nnnnnn---nnnnnnnnnnnn----n------------------nnnnnnnnn
n--n-nnnnnnnnnnnnnnnnnnnnnnnnnnnnnnnnnnnnnnnnnnnnn----------
----------------------------nnnnnngatatgc-------------------
-gc---------ggtaa-cacc--tgtctcgagagtcga---t----------gggtaat
ccattagaagtaatgattcctctc-tttta---tatagca--------------------
----------------cactg-atatacagcatcggttcccgaggtaaccttgtgttac-
--ttatgtgcgag-cgtgatgtcagagcttaacgtttattattctttatgtctaatagat
ctctgattttactgtatgtgcaa-------------------------ttgttaattcgt
ggtggggacagaccattgttaactattggtctcggtcttaactaggaatgcctcgtacgg
gtc-ttggttcaacaaaccacccggaatacgtccctgccctttgtacaca-ccg-cccgt
cgctcttaccga-tgaacttctttgtgagtctaagggactgggtaatgattcattctt--
--tt--ctaa-agtttgaatt---------------------------------------
--------------------acctatagaaacttagccgaacaaggtggtttaaag----
----------------------------------------------
>Globorotalia_hirsuta|R002|11
-------------gaacgcgtggagcatgtggcttaatttgactcaacgcggggaatctt
accgggtccggacacactgaggattgacaggcaaatctaa-tagaa--------------
------tctttctcatttt-taatg-----------------------------------
-----agtatagatttctatttgttataaagatgctagtcctttcatgattatgtgatag
gtggtgcatggccgttcttagttcgtggagtgatctgtctgcttaattgcgtttcactaa
-------ggtc---------------------ccagtaatctaaggtatgctcgtctac-
ttatctcatatgacgctgatagacccctcgta----------------------------
---------agagcgcgttgtc-------------------tattgcgttaatatatgta
acaagtgacac----atactgt--------------------------------------
------------------------------------------------------------
---tgggatctgaaagcaac-gaacgtgaccgcaacgtcttgttgc--------------
----------------ctttctaattt----------------------------attct
aatt---------------cttttgtaattagtctaat----------------------
aa-------------------ca-----------------------------gaggctat
tctttaaacta-gac-ggaccgctgt------ttc-tcttttaaaccagaggaaggttgc
ggc-aataac-aggtc-tgtgatg-ccc-ttagatgttccgggctgcacacg-tgctac-
aatgat-cagtac---agtgagcatctc----a------------------atttattac
t--a-acaccgctttattaaagcattcagtgtgtagttgtgtaagcagct----------
----------------------------gcctctgatatgc-------------------
-gc---------ggtaa-cacc--tgtctcgagagtcga---t----------gggtaat
ccattagaagtaatgattcctctc-tttta---tatagca--------------------
----------------cactg-atatacagcatcggttcccgaggtaaccttgtgttac-
--ttatgtgcgag-cgtgatgtcagagcttaacgtttattattctttatgtctaatagat
ctctgattttactgtatgtgcaa-------------------------ttgttaattcgt
ggtggggacagaccattgttaactattggtctcggtcttaactaggaatgcctcgtacgg
gtc-ttggttcaacaaaccacccggaatacgtccctgccctttgtacaca-ccg-cccgt
cgctcttaccga-tgaacttctttgtgagtctaagggactgggtaatgattcattctt--
--tt--ctaa-agtttgaatt---------------------------------------
--------------------acctatagaaacttagccgaacaaggtggtttaaag----
----------------------------------------------
>Globorotalia_inflata|P121|05
-------------------gtggagcatgtggcttaatttgactcaacgcgggaaatctt
accgggtccggacacactgaggattgacaggcaatatattagcata--------------
-------aagactcgtc-------------------------------------------
-----------tttagcgctaattgttaaatatgctagtcctttcatgattatgtgatag
gtggtgcatggccgttcttagttcgtggagtgatctgtctgcttaattgcgtttcactaa
-------gggc---------------------ccataaattcaaggtatgttagcaaat-
gctgctct----------attgacccctaata-------ggcttaactgtct--------
---------ttagcgcgtgtct-------------------cta-----cgagttcttta
aagcactgcgc----atgctgt--------------------------------------
------------------------------------------------------------
---tgggtcctgaaagcaac-gaacgtgaccgcaacgtcttgttgc--------------
----------------ct--ctctata----------------------------atacc
ttctt--------------atttttaata--agagtat-------------------tt-
ac-------------------ct-----------------------------gaggctat
t-ttaaaacta-gac-ggaccgctg-------tttctttcttaaaccagaggaaggttgc
ggc-aataac-aggtc-tgtgatg-ccc-ttagatgttccgggctgcacacg-tgctac-
aatgat-cagtac---agtgagcatctc----a------------------attttat--
---a-acaccgtatt----aagcgcttgggtcgtaattgttaggccttt-----------
--------tgggttttttcaattgcgt-ttctccaatgcgc-------------------
-ac---------ggtaa-agcc--tgcttcgagagtaag---t----------gggtaat
ccattggaagtaatgatttcctta-tttttataaacagca--------------------
----------------cacca-atatacggcattcattcccgagacggcttagttccga-
--ctttgtgcgaa-tgtaatgt----------------------a-t-------------
-----tcttatccgtatgtgcga-------------------------ttgtcaattcat
ggtggggacagaccattgttaattgttggtctcggtcttaactaggaatgccttgtacgg
gtctttggttcaacaaaccacccggaatacgtccctgccctttgtacaca-ccg-cccgt
cgctcttaccga-tggacttctttgtgagtcttggggactgggttaagcgatttcttt--
--------ag-aatgagctct---------------------------------------
--------------------acctatggaaaccaatacgaacaatgtggtctaaag----
----------------------------------------------
>Globorotalia_inflata|P137|47
-------------------gtggagcatgtggcttaatttgactcaacgcgggaaatctt
accgggtccggacacactgaggattgacaggcaatatattagcata--------------
-------aagactcgtc-------------------------------------------
-----------tttagcgctaattgttaaatatgctagtcctttcatgattatgtgatag
gtggtgcatggccgttcttagttcgtggagtgatctgtctgcttaattgcgtttcactaa
-------gggc---------------------ccataaattcaaggtatgttagcaaat-
gctgctct----------attgacccctaata-------ggcttaactgtct--------
---------ttagcgcgtgtct-------------------cta-----cgagttcttta
aagcactgcgc----atgctgt--------------------------------------
------------------------------------------------------------
---tgggtcctgaaagcaac-gaacgtgaccgcaacgtcttgttgc--------------
----------------ct--ctctata----------------------------atacc
ttctt--------------atttttaata--agagtat-------------------tt-
ac-------------------ct-----------------------------gaggctat
t-ttaaaacta-gac-ggaccgctg-------tttctttcttaaaccagaggaaggttgc
ggc-aataac-aggtc-tgtgatg-ccc-ttagatgttccgggctgcacacg-tgctac-
aatgat-cagtac---agtgagcatctc----a------------------attttat--
---a-acaccgtatt----aagcgcttgggtcgtaattgttaggccttt-----------
--------tgggttttttcaattgcgt-ttctccaatgcgc-------------------
-ac---------ggtaa-agcc--tgcttcgagagtaag---t----------gggtaat
ccattggaagtaatgatttcctta-tttttataaacagca--------------------
----------------cacca-atatacggcattcattcccgagacggcttagttccga-
--ctttgtgcgaa-tgtaatgt----------------------a-t-------------
-----tcttatccgtatgtgcga-------------------------ttgtcaattcat
ggtggggacagaccattgttaattgttggtctcggtcttaactaggaatgccttgtacgg
gtctttggttcaacaaaccacccggaatacgtccctgccctttgtacaca-ccg-cccgt
cgctcttaccga-tggacttctttgtgagtcttggggactgggttaagcgatttcttt--
--------ag-aatgagctct---------------------------------------
--------------------acctatggaaaccaatacgaacaatgtggtctaaag----
----------------------------------------------
>Globorotalia_inflata|P137|70
-------------------gtggagcatgtggcttaatttgactcaacgcgggaaatctt
accgggtccggacacactgaggattgacaggcaatatattagcata--------------
-------aagactcgtc-------------------------------------------
-----------tttagcgctaattgttaaatatgctagtcctttcatgattatgtgatag
gtggtgcatggccgttcttagttcgtggagtgatctgtctgcttaattgcgtttcactaa
-------gggc---------------------ccataaattcaaggtatgttagcaaat-
gctgctct----------attgacccctaata-------ggcttaaccgtct--------
---------ttagcgcgtgtct-------------------cta-----cgagttcttta
aagcactgcgc----atgctgt--------------------------------------
------------------------------------------------------------
---tgggtcctgaaagcaac-gaacgtgaccgcaacgtcttgttgc--------------
----------------ct--ctctata----------------------------atacc
ttctt--------------atttttaata--agagtat-------------------tt-
ac-------------------ct-----------------------------gaggctat
t-ttaaaacta-gac-ggaccgctg-------tttctttcttaaaccagaggaaggttgc
ggc-aataac-aggtc-tgtgatg-ccc-ttagatgttccgggctgcacacg-tgctac-
aatgat-cagtac---agtgagcatctc----a------------------attttat--
---a-acaccgtatt----aagcgcttgggtcgtaattgttaggccttt-----------
--------tgggttttttcaattgcgt-ttctccaatgcgc-------------------
-ac---------ggtaa-agcc--tgcttcgagagtaag---t----------gggtaat
ccattggaagtaatgatttcctta-tttttataaacagca--------------------
----------------cacca-atatacggcattcattcccgagacggcttagttccga-
--ctttgtgcgaa-tgtaatgt----------------------a-t-------------
-----tcttatccgtatgtgcga-------------------------ttgtcaattcat
ggtggggacagaccattgttaattgttggtctcggtcttaactaggaatgccttgtacgg
gtctttggttcaacaaaccacccggaatacgtccctgccctttgtacaca-ccg-cccgt
cgctcttaccga-tggacttctttgtgagtcttggggactgggttaagcgatttcttt--
--------ag-aatgagctct---------------------------------------
--------------------acctatggaaaccaatacgaacaatgtggtctaaag----
----------------------------------------------
>Globorotalia_inflata|P138|01
-------------------gtggagcatgtggcttaatttgactcaacgcgggaaatctt
accgggtccggacacactgaggattgacaggcaatatattagcata--------------
-------aagactcgtc-------------------------------------------
-----------tttagcgctaattgttaaatatgctagtcctttcatgattatgtgatag
gtggtgcatggccgttcttagttcgtggagtgatctgtctgcttaattgcgtttcactaa
-------gggc---------------------ccataaattcaaggtatgttagcaaat-
gctgctct----------attgacccctaata-------ggcttaaccgtct--------
---------ttagcgcgtgtct-------------------cta-----cgagttcttta
aagcactgcgc----atgctgt--------------------------------------
------------------------------------------------------------
---tgggtcctgaaagcaac-gaacgtgaccgcaacgtcttgttgc--------------
----------------ct--ctctata----------------------------atatc
ttctt--------------atttttaata--agagtat-------------------tt-
ac-------------------ct-----------------------------gaggctat
t-ttaaaacta-gac-ggaccgctg-------tttctttcttaaaccagaggaaggttgc
ggc-aataac-aggtc-tgtgatg-ccc-ttagatgttccgggctgcacacg-tgctac-
aatgat-cagtac---agtgagcatctc----a------------------attttat--
---a-acaccgtatt----aagcgcttgggtcgtaattgttaggccttt-----------
--------taggttttttcaattgcgt-ttctccaatgcgc-------------------
-ac---------ggtaa-agcc--tgcttcgagagtaag---t----------gggtaat
ccattggaagtaatgatttcctta-tttttataaacagca--------------------
----------------cacca-atatacggcattcattcccgagacggcttagttccga-
--ctttgtgcgaa-tgtaatgt----------------------a-t-------------
-----tcttatccgtatgtgcga-------------------------ttgtcaattcat
ggtggggacagaccattgttaattgttggtctcggtcttaactaggaatgccttgtacgg
gtctttggttcaacaaaccacccggaatacgtccctgccctttgtacaca-ccg-cccgt
cgctcttaccga-tggacttctttgtgagtcttggggactgggttaagcgatttcttt--
-------tag-aatgagctct---------------------------------------
--------------------acctatggaaaccaatacgaacaatgtggtctaaag----
----------------------------------------------
>Globorotalia_inflata|P138|14
-------------------gtggagcatgtggcttaatttgactcaacgcgggaaatctt
accgggtccggacacactgaggattgacaggcaatatattagcata--------------
-------aagactcgtc-------------------------------------------
-----------tttagcgctaattgttaaatatgctagtcctttcatgattatgtgatag
gtggtgcatggccgttcttagttcgtggagtgatctgtctgcttaattgcgtttcactaa
-------gggc---------------------ccataaattcaaggtatgttagcaaat-
gctgctct----------attgacccctaata-------ggcttaactgtct--------
---------ttagcgcgtgtct-------------------cta-----cgagttcttta
aagcactgcgc----atgctgt--------------------------------------
------------------------------------------------------------
---tgggtcctgaaagcaac-gaacgtgaccgcaacgtcttgttgc--------------
----------------ct--ctctata----------------------------atacc
ttctt--------------atttttaata--agagtat-------------------tt-
ac-------------------ct-----------------------------gaggctat
t-ttaaaacta-gac-ggaccgctg-------tttctttcttaaaccagaggaaggttgc
ggc-aataac-aggtc-tgtgatg-ccc-ttagatgttccgggctgcacacg-tgctac-
aatgat-cagtac---agtgagcatctc----a------------------attttat--
---a-acaccgtatt----aagcgcttgggtcgtaattgttaggccttt-----------
--------taggttttttcaattgcgt-ttctccaatgcgc-------------------
-ac---------ggtaa-agcc--tgcttcgagagtaag---t----------gggtaat
ccattggaagtaatgatttcctta-tttttataaacagca--------------------
----------------cacca-atatacggcattcattcccgagacggcttagttccga-
--ctttgtgcgaa-tgtaatgt----------------------a-t-------------
-----tcttatccgtatgtgcga-------------------------ttgtcaattcat
ggtggggacagaccattgttaattgttggtctcggtcttaactaggaatgccttgtacgg
gtctttggttcaacaaaccacccggaatacgtccctgccctttgtacaca-ccg-cccgt
cgctcttaccga-tggacttctttgtgagtcttggggactgggttaagcgatttcttt--
-------tag-aatgagctct---------------------------------------
--------------------acctatggaaaccaatacgaacaatgtggtctaaag----
----------------------------------------------
>Globorotalia_inflata|R023|01
-------------gaacgcgtggagcatgtggcttaatttgactcaacgcgggaaatctt
accgggtccggacacactgaggattgacaggcaatatattagcata--------------
-------aagactcgtc-------------------------------------------
-----------tttagcgctaattgttaaatatgctagtcctttcatgattatgtgatag
gtggtgcatggccgttcttagttcgtggagtgatctgtctgcttaattgcgtttcactaa
-------gggc---------------------ccataaattcaaggtatgttagcaaat-
gctgctct----------attgacccctaata-------ggcttaattgtct--------
---------ttagcgcgtgtct-------------------cta-----cgagttcttta
aagcactgcgc----atgctgt--------------------------------------
------------------------------------------------------------
---tgggtcctgaaagcaac-gaacgtgaccgcaacgtcttgttgc--------------
----------------ct--ctctata----------------------------atatc
ttctt--------------atttttaata--agagtan-------------------nn-
nn-------------------nn-----------------------------nnnnnnnn
n-nnnnnnnnn-nnn-nnnnnnnnn-------nnnnnnnnnnnnnnnnnnnnnnnnnnnn
nnn-nnnnnn-nnnnn-nnnnnnn-nnn-nnnnnnnnnnnnnnctgcacacg-tgctac-
aatgat-cagtac---agtgagcatctc----a------------------attttat--
---a-acaccgtatt----aagcgcttgggtcgtaattgttaggccttt-----------
--------tgggttttttcaattgcgt-ttctccaatgcgc-------------------
-ac---------ggtaa-agcc--tgcttcgagagtaag---t----------gggtaat
ccattggaagtaatgatttcctta-tttttataaacagca--------------------
----------------cacca-atatacggcattcattcccgagacggcttagttccga-
--ctttgtgcgaa-tgtaatgt----------------------a-t-------------
-----tcttatccgtatgtgcga-------------------------ttgtcaattcat
ggtggggacagaccattgttaattgttggtctcggtcttaactaggaatgccttgtacgg
gtctttggttcaacaaaccacccggaatacgtccctgccctttgtacaca-ccg-cccgt
cgctcttaccga-tggacttctttgtgagtcttggggactgggttaagcgatttcttt--
--------ag-aatgagctct---------------------------------------
--------------------acctatggaaaccaatacgaacaatgtggtctaaag----
----------------------------------------------
>Globorotalia_inflata|R023|08
-------------gaacgcgtggagcatgtggcttaatttgactcaacgcgggaaatctt
accgggtccggacacactgaggattgacaggcaatatattagcata--------------
-------aagactcgtc-------------------------------------------
-----------tttagcgctaattgttaaatatgctagtcctttcatgattatgtgatag
gtggtgcatggccgttcttagttcgtggagtgatctgtctgcttaattgcgtttcactaa
-------gggc---------------------ccataaattcaaggtatgttagcaaat-
gctgctct----------attgacccctaata-------ggcttaactgtct--------
---------ttagcgcgtgtct-------------------cta-----cgagttcttta
aagcactgcgc----atgctgt--------------------------------------
------------------------------------------------------------
---tgggtcctgaaagcaac-gaacgtgaccgcaacgtcttgttgc--------------
----------------ct--ctctata----------------------------atacc
ttctt--------------atttttaata--agagtat-------------------tt-
ac-------------------ct-----------------------------gaggctat
t-ttaaaacta-gac-nnnnnnnnn-------nnnnnnnnnnnnnnnnnnnnnnnnnnnn
nnn-nnnnnn-nnnnn-nnnnnnn-nnn-nnnnnnnnnnnnnnctgcacacg-tgctac-
aatgat-cagtac---agtgagcatctc----a------------------attttat--
---a-acaccgtatt----aagcgcttgggtcgtaattgttaggccttt-----------
--------taggttttttcaattgcgt-ttctccaatgcgc-------------------
-ac---------ggtaa-agcc--tgcttcgagagtaag---t----------gggtaat
ccattggaagtaatgatttcctta-tttttataaacagca--------------------
----------------cacca-atatacggcattcattcccgagacggcttagttccga-
--ctttgtgcgaa-tgtaatgt----------------------a-t-------------
-----tcttatccgtatgtgcga-------------------------ttgtcaattcat
ggtggggacagaccattgttaattgttggtctcggtcttaactaggaatgccttgtacgg
gtctttggttcaacaaaccacccggaatacgtccctgccctttgtacaca-ccg-cccgt
cgctcttaccga-tggacttctttgtgagtcttggggactgggttaagcgatttcttt--
-------tag-aatgagctct---------------------------------------
--------------------acctatggaaaccaatacgaacaatgtggtctaaag----
----------------------------------------------
>poss_scitula|R021|36
------------------------------------------------------------
------------------------------------ctaa-tagaa--------------
------tctttctcatttt-taatg-----------------------------------
-----agtatagatttctatttgttataaagatgctagtcctttcatgattatgtgatag
gtggtgcatggccgttcttagttcgtggagtgatctgtctgcttaattgcgtttcactaa
-------ggtc---------------------ccagtaatctaaggtatgctcgtctac-
ttatctcatatgacgctgatagacccctcgta----------------------------
---------agagcgcgttgtc-------------------tattgcgttaatatatgta
acaagtgacac----atactgt--------------------------------------
------------------------------------------------------------
---tgggatctgaaagcaac-gaacgtgaccgcaacgtcttgttgc--------------
----------------ctttctaattt----------------------------attct
aatt---------------cttttgtaattagtctaat----------------------
aa-------------------ca-----------------------------aaggctat
tctttaaacta-gac-ggaccgctgt------ttc-tcttttaaaccagaggaaggttgc
ggc-aataac-aggtc-tgtgatg-ccc-ttagatgttccgggctgcacacg-tgctac-
aatgat-cagtac---agtgagcatctc----a------------------atttattac
t--a-acaccgctttattaaagcattcactgtgtagttgtgtaagcagct----------
----------------------------gcctctgatatgc-------------------
-gc---------ggtaa-cacc--tgtctcgagagtcga---t----------gggtaat
ccattagaagtaatgattcctctc-tttta---tatagca--------------------
----------------cactg-atatacagcatcggttcccgaggtaaccttgtgttac-
--ttatgtgcgag-cgtgatgtcagagcttaacgtttattattctttatgtctaatagat
ctctgattttactgtatgtgcaa-------------------------ttgttaattcgt
ggtggggacagaccattgttaactattggtctcggtcttaactaggaatgcctcgtacgg
gtc-ttggttcaacaaaccacccggaatacgtccctgccctttgtacaca-ccg-cccgt
cgctcttaccga-tgaacttctttgtgagtctaagggactgggtaatgattcattctt--
--tt--ctaa-agtttgaatt---------------------------------------
--------------------acctatagaaacttagccg---------------------
----------------------------------------------
>Globorotalia_truncatulinoides|P114|01
------------------------------------------------------aatctt
accgggtccggacacactgaggattgacagacggttattgacttat--------------
----------------------------actcgcttaatg-----------gctttaagc
tgttaaacgt--ttaacacctttacacaaagatgctagtcctttcatgatcgtttgatag
gtggtgcatggccgttcttagttcgtggagtgatctgtctgcctaattgcgtttcactaa
ggtcccattcttcata--------------------------------------------
------------------------------------------------------------
---------cgtatgaatagcgtcttaactcacttttaccgctacctatttgtagtaagc
gctcatactat-------------------------------------------------
------------------------------------------------------------
---tgggaccggaatgcaac-gagcgcgactgcaccacctaattgccccttatctaccat
taattactt--tattaaccgccctgtacgggcaccggggccttaccttta----------
------------------------------------------------------------
------------------------------------------------------------
--ctgaaacta-gct-ggaccgct--------gctttcctttaagccagaggaaggttgc
ggc-aataac-aggtc-tgtgatg-ccc-tcagatgttccgggccgcacacg-tgctac-
aatgat-cagcac---agagagtattacct---------------------atcttctta
tacc-taacccaatatgttaaacttattgcgt-aagggtattgtctta---acgacttat
ccgctttagcgctttaagattattg-----------------------------------
------------ggcggttatgcctgcctcgagagagt---------------gtacagg
gcagcaagagtaatgattccttcg-tttttactactaataccgcgcttggtaacatatta
cactcgattaagtagggtctttgcttctaatagcaattgctatcctcacccttaggctct
aaggatattacta-----------------------------------tctctaaggtct
acagggaggtgtatatggcgcac-------------------------ttacttattcac
ggtggggacagaccattgttaactgttggtctcggtctcaactaggaatgcctcgtacgg
g---ttggttcaccaaaccacccggaatatgtccctgccctttgtacaca-ccg-cccgt
cgctcttatcga-tgaactcatttgtgaggctgagggactgcgtct--------------
----a-ttat-acccgtgtaatcctaatatctcacatacatttcgctaaaagcgattttg
ctttaaggatttatacgaccttacgcacaaacttattcgaccaaatgggtttaaag----
----------------------------------------------
>Globorotalia_truncatulinoides|P114|06
-------------------gtggagcatgtggcttaatttgactcaacgcggggaatctt
accgggtccggacacactgaggattgacagacggttattgacttat--------------
----------------------------actcgcttaatg-----------gctttaagc
tgttaagtgt--ttaacacctttacacaaagatgctagtcctttcatgatcgtttgatag
gtggtgcatggccgttcttagttcgtggagtgatctgtctgcctaattgcgtttcactaa
ggtcccattcttcata--------------------------------------------
------------------------------------------------------------
---------cgtatgaatagcgtcttaactcacttttaccgctacctatttgtagtaagc
gctcatactat-------------------------------------------------
------------------------------------------------------------
---tgggaccggaatgcaac-gagcgcgactgcaccacctaattgccccttatctaccat
taattactt--tattaaccgccctgtacgggcaccggggccttaccttta----------
------------------------------------------------------------
------------------------------------------------------------
--ctgaaacta-gct-ggaccgct--------gctttcctttaagccagaggaaggttgc
ggc-aataac-aggtc-tgtgatg-ccc-tcagatgttccgggccgcacacg-tgctac-
aatgat-cagcac---agagagtattacct---------------------atcttctta
tacc-taacccaatatgttaaacttattgcgt-aaggatattgtctta---acgacttat
ccgctttagcgctttaagattattg-----------------------------------
------------gacggttatgcctgcctcgagagagt---------------gtacagg
gcagcaagagtaatgattccttcg-tttttactactaataccgcgcttggtaacatatta
cactcgattaagtagggtctttgcttctaatagcaattgctatcctcacccttaggctct
aaggatattacta-----------------------------------tctctaaggtct
acagggaggtgtatatggcgcac-------------------------ttacttattcac
ggtggggacagaccattgttaactgttggtctcggtctcaactaggaatgcctcgtacgg
g---ttggttcaccaaaccacccggaatatgtccctgccctttgtacaca-ccg-cccgt
cgctcttatcga-tgaactcatttgtgaggctgagggactgcgtct--------------
----a-ttat-acccgtgtaatcctaatatctcacatacatttcgctaaaagcgattttg
ctttaaggatttatacgaccttacgcacaaacttattcgaccaaatgggtttaaag----
----------------------------------------------
>Globorotalia_truncatulinoides|P114|14
-------------------gtggagcatgtggcttaatttgactcaacgcggggaatctt
accgggtccggacacactgaggattgacagacggttattgacttat--------------
----------------------------actcgcttaatg-----------gctttaagc
tgttaaacgt--ttaacacctttacacaaagatgctagtcctttcatgatcgtttgatag
gtggtgcatggccgttcttagttcgtggagtgatctgtctgcctaattgcgtttcactaa
ggtcccattcttcata--------------------------------------------
------------------------------------------------------------
---------cgtatgaatagcgtcttaactcacttttaccgctacctatttgtagtaagc
gctcatactat-------------------------------------------------
------------------------------------------------------------
---tgggaccggaatgcaac-gagcgcgactgcaccacctaattgccccttatctaccat
taattactt--tattaaccgccctgtacgggcaccggggccttaccttta----------
------------------------------------------------------------
------------------------------------------------------------
--ctgaaacta-gct-ggaccgct--------gctttcctttaagccagaggaaggttgc
ggc-aataac-aggtc-tgtgatg-ccc-tcagatgttccgggccgcacacg-tgctac-
aatgat-cagcac---agagagtattacct---------------------atcttctta
tacc-taacccaatatgttaaacttattgcgt-aagggtattgtctta---acgacttat
ccgctttagcgctttaagattattg-----------------------------------
------------ggcggttatgcctgcctcgagagagt---------------gtacagg
gcagcaagagtaatgattccttcg-tttttactactaataccgcgcttggtaacatatta
cactcgattaagtagggtctttgcttctaatagcaattgctatcctcacccttaggctct
aaggatattacta-----------------------------------tctctaaggtct
acagggaggtgtatatggcgcac-------------------------ttacttattcac
ggtggggacagaccattgttaactgttggtctcggtctcaactaggaatgcctcgtacgg
g---ttggttcaccaaaccacccggaatatgtccctgccctttgtacaca-ccg-cccgt
cgctcttatcga-tgaactcatttgtgaggctgagggactgcgtct--------------
----a-ttat-acccgtgtaatcctaatatctcacatacatttcgctaaaagcgattttg
ctttaaggatttatacgaccttacgcacaaacttattcgaccaaatgggtttaaag----
----------------------------------------------
>Globorotalia_truncatulinoides|P115|03
------------------------------------------------------------
------------------------------------------------------------
------------------------------------------------------------
------------------------------------------------------------
------------------------------------------------------------
------------------------------------------------------------
------------------------------------------------------------
------------------------------------------------------------
------------------------------------------------------------
------------------------------------------------------------
------------------------------------------------------------
------------------------------------------------------------
------------------------------------------------------------
------------------------------------------------------------
------------------------------------------------------------
------------------------------------------------------------
------------------------------------------------------------
---------------------------------------------------acgacttat
ccgctttagcgctttaagattattg-----------------------------------
------------gacggttatgcctgcctcgagagagt---------------gtacagg
gcagcaagagtaatgattccctcg-tttttactactaataccgcgcttggtaacatatta
cactcgattaagtagggtctttgcttctaatagcaattgctatcctcacccttaggctct
aaggatattacta-----------------------------------tctgtaaggtct
acagggaggtgtatatggcgtac-------------------------ttacttattcac
ggtggggacagaccattgttaactgttggtctcggtctcaactaggaatgcctcgtacgg
g---ttggttcaccaaaccacccggaatatgtccctgccctttgtacaca-ccg-cccgt
cgctcttatcga-tgaactcacttgtgaggctgagggactgcgtct--------------
----atttat-acccgtgtaatcctaatatcttacatacatttcgctaaaggcgatattg
ctttaaggatttacacgaccttacgcacaaacttattcgaccaagtgggtttaaag----
----------------------------------------------
>Globorotalia_truncatulinoides|P115|05
-------------------gtggagcatgtggcttaatttgactcaacgcggggaatctt
accgggtccggacacactgaggattgacagacggttattgacttat--------------
----------------------------actcgcttaatggctttaagctcgctttaagc
tgttaaacgt--ttaacacctttacacaaagatgctagtcctttcatgatcgtttgatag
gtggtgcatggccgttcttagttcgtggagtgatctgtctgcctaattgcgtttcactaa
ggtcccattcttcata--------------------------------------------
------------------------------------------------------------
---------cgtatgaatagcgtcttaactcacttttaccgctacctatttgtagtaagc
gctcatactat-------------------------------------------------
------------------------------------------------------------
---tgggaccggaatgcaac-gagcgcgactgcaccacctaattgccccttatctaccat
taattactt--tattaaccgccctgtacgggcaccggggccttaccttta----------
------------------------------------------------------------
------------------------------------------------------------
--ctgaaacta-gct-ggaccgct--------gctttcctttaagccagaggaaggttgc
ggc-aataac-aggtc-tgtgatg-ccc-tcagatgttccgggccgcacacg-tgctac-
aatgat-cagcac---agagagtattacct---------------------atcttctta
tacc-taacccaatatgttaaacttattgcgt-aaggatattgtctta---acgacttat
ccgctttagcgctttaagattattg-----------------------------------
------------gacggttatgcctgcctcgagagagt---------------gtacagg
gcagcaagagtaatgattccttcg-tttttactactaataccgcgcttggtaacatatta
cactcgattaagtagggtctttgcttctaatagcaattgctatcctcacccttaggctct
aaggatattacta-----------------------------------tctgtaaggtct
acagggaggtgtatatggcgcac-------------------------ttacttattcac
ggtggggacagaccattgttaactgttggtctcggtctcaactaggaatgcctcgtacgg
g---ttggttcaccaaaccacccggaatatgtccctgccctttgtacaca-ccg-cccgt
cgctcttatcga-tgaactcacttgtgaggctgagggactgcgtct--------------
----atttat-acccgtgtaatcctaatatttcacatacatttcgctaaaggcgattttg
ctttaaggatttacacgaccttacgcacaaacttattcgaccaagtgggtttaaag----
----------------------------------------------
>Globorotalia_truncatulinoides|P115|06
-------------------gtggagcatgtggcttaatttgactcaacgcggggaatctt
accgggtccggacacactgaggattgacagacggttattgacttat--------------
----------------------------actcgcttaatggctttaagctcgctttaagc
tgttaaacgt--ttaacacctttacacaaagatgctagtcctttcatgatcgtttgatag
gtggtgcatggccgttcttagttcatggagtgatctgtctgcctaattgcgtttcactaa
ggtcccattcttcata--------------------------------------------
------------------------------------------------------------
---------cgtatgaatagcgtcttaactcacttttaccgctacctatttgtagtaagc
gctcatactat-------------------------------------------------
------------------------------------------------------------
---tgggaccggaatgcaac-gagcgcgactgcaccacctaattgccccttatctaccat
taattactt--tattaaccgccctgtacgggcaccggggccttaccttta----------
------------------------------------------------------------
------------------------------------------------------------
--ctgaaacta-gct-ggaccgct--------gctttcctttaagccagaggaaggttgc
ggc-aataac-aggtc-tgtgatg-ccc-tcagatgttccgggccgcacacg-tgctac-
aatgat-cagcac---agagagtattacct---------------------atcttctta
tacc-taacccaatatgttaaacttattgcgt-aaggatattgtctta---acgacttat
ccgctttagcgctttaagattattg-----------------------------------
------------gacggttatgcctgcctcgagagagt---------------gtacagg
gcagcaagagtaatgattccctcg-tttttactactaataccgcgcttggtaacatatta
cactcgattaagtagggtctttgcttctaatagcaattgctatcctcacccttaggctct
aaggatattacta-----------------------------------tctctaaggtct
acagggaggtgtatatggcgcac-------------------------ttacttattcac
ggtggggacagaccattgttaactgttggtctcggtctcaactaggaatgcctcgtacgg
g---ttggttcaccaaaccacccggaatatgtccctgccctttgtacaca-ccg-cccgt
cgctcttatcga-tgaactcacttgtgaggctgagggactgcgtct--------------
----atttat-acccgtgtaatcctaatatttcacatacatttcgctaaaggcgattttg
ctttaaggatttacacgaccttacgcacaaacttaatcgaccgagtgggtttaaag----
----------------------------------------------
>Globorotalia_truncatulinoides|P115|10
-------------------gtggagcatgtggcttaatttgactcaacgcggggaatctt
accgggtccggacacactgaggattgacagacggttattgacttat--------------
----------------------------actcgcttaatggctttaagctcgctttaagc
tgttaaacgt--ttaacacctttacacaaagatgctagtcctttcatgatcgtttgatag
gtggtgcatggccgttcttagttcgtggagtgatctgtctgcctaattgcgtttcactaa
ggtcccattcttcata--------------------------------------------
------------------------------------------------------------
---------cgtatgaatagcgtcttaactcacttttaccgctacctatttgtagtaagc
gctcatactat-------------------------------------------------
------------------------------------------------------------
---tgggaccggaatgcaac-gagcgcgactgcaccacctaattgccccttatctaccat
taattactt--tattaaccgccctgtacgggcaccggggccttaccttta----------
------------------------------------------------------------
------------------------------------------------------------
--ctgaaacta-gct-ggaccgct--------gctttcctttaagccagaggaaggttgc
ggc-aataac-aggtc-tgtgatg-ccc-tcagatgttccgggccgcacatg-tgctac-
aatgat-cagcac---aaagagtattacct---------------------atcttctta
tacc-taacccaatatgttaaacttattgcgt-aaggatattgtctta---acgacttat
ccgctttagcgctttaagattattg-----------------------------------
------------gacggttatgcctgcctcgagagagt---------------gtacagg
gcagcaagagtaatgattccttcg-tttttactactaataccgcgcttggtaacatatta
cactcgattaagtagggtctttgcttctaatagcaattgctatcctcacccttaggctct
aaggatattacta-----------------------------------tctctaaggtct
acagggaggtgtatatggcgcac-------------------------ttacttattcac
ggtggggacagaccattgttaactgttggtctcggtctcaactaggaatgcctcgtacgg
g---ttggttcaccaaaccacccggaatatgtccctgccctttgtacaca-ccg-cccgt
cgctcttatcga-tgaactcacttgtgaggctgagggactgcgtct--------------
----atttat-acccgtgaaatcctaatatctcacatacatttcgctaaaggcgattttg
ctttaaggatttacacgaccttacgcacaaacttattcgaccaagtgggtttaaag----
----------------------------------------------
>Globorotalia_truncatulinoides|P115|13
------------------------------------------------------------
-----------------tgaggattgacagacggttattgacttat--------------
----------------------------actcgcttaatggctttaagctcgctttaagc
tgttaaacgt--ttaacacctttacacaaagatgctagtcctttcatgatcgtttgatag
gtggtgcatggccgttcttagttcgtggagtgatctgtctgcctaattgcgtttcactaa
ggtcccattcttcata--------------------------------------------
------------------------------------------------------------
---------cgtatgaatagcgtcttaactcacttttaccgctacctatttgtagtaagc
gctcatactat-------------------------------------------------
------------------------------------------------------------
---tgggaccggaatgcaac-gagcgcgactgcaccacctaattgccccttatctaccat
taattactt--tattaaccgccctgtacgggcaccggggccttaccttta----------
------------------------------------------------------------
------------------------------------------------------------
--ctgaaacta-gct-ggaccgct--------gctttcctttaagccagaggaaggttgc
ggc-aataac-aggtc-tgtgatg-ccc-tcagatgttccgggccgcacacg-tgctac-
aatgat-cagcac---aaagagtattacct---------------------atcttctta
tacc-taacccaatatgttaaacttattgcgt-aagggtattgtctta---acgacttat
ccgctttagcgctttaagattattg-----------------------------------
------------gacggttatgcctgcctcgagagagt---------------gtacagg
gcagcaagagtaatgattccctcg-tttttactactaataccgcgcttggtaacatatta
cactcgattaagtagggtctttgcttctaatagcaattgctatcctcacccttaggctct
aaggatattacta-----------------------------------tctgtaaggtct
acagggaggtgtatatggcgtac-------------------------ttacttattcac
ggtggggacagaccattgttaactgttggtctcggtctcaactaggaatgcctcgtacgg
g---ttggttcaccaaaccacccggaatatgtccctgccctttgtacaca-ccg-cccgt
cgctcttatcga-tgaactcacttgtgaggctgagggactgcgtct--------------
----atttat-acccgtgtaatcctaatatcttacatacatttcgctaaaggcgatattg
ctttaaggatttacacgaccttacgcacaaacttattcgaccaagtgggtttaaag----
----------------------------------------------
>Globorotalia_truncatulinoides|R005|04
-------------gaacgcgtggagcatgtggcttaatttgactcaacgcggggaatctt
accgggtccggacacactgaggattgacagacggttattgacttat--------------
----------------------------actcgcttaata-----------gctttaagc
tgttaagtgt--ttaacacctttacacaaagatgctagtcctttcatgatcgtttgatag
gtggtgcatggccgttcttagttcgtggagtgatctgtctgcctaattgcgtttcactaa
ggtcccattcttcata--------------------------------------------
------------------------------------------------------------
---------cgtatgaatagcgtcttaactcacttttaccgctacctatttgtagtaagc
gctcatactat-------------------------------------------------
------------------------------------------------------------
---tgggaccggaatgcaac-gagcgcgactgcaccacctaattgccccttatctaccat
taattactt--tattaaccgccctgtacgggcaccggggccttaccttta----------
------------------------------------------------------------
------------------------------------------------------------
--ctgaaacta-gct-ggaccgct--------gctttcctttaagccagaggaaggttgc
ggc-aataac-aggtc-tgtgatg-ccc-tcagatgnnnnnnnnnnnnnnnn-nnnnnn-
nnnnnn-nnnnnn---nnnnnnnnnnnnnn---------------------nnnnnnnnn
nnnn-nnnnnnnnnnnnnnnnnnnnnnnnnnn-nnnnnnnnnnnnnnn---nnnnnnnnn
nnnnnnnnnnnnnnnnnnnnnnnnn-----------------------------------
------------nnnnnnngtgcctgcctcgagagagt---------------gtacagg
gcagcaagagtaatgattccttcg-tttttactactaataccgcgcttggtaacatatta
cactcgattaagtagggtctttgcttttaatagcaattgctatcctcacccttaggctct
aaggatattacta-----------------------------------tctctaaggtct
acagggaggtgtatatggcgcac-------------------------ttacttattcac
ggtggggacagaccattgttaactgttggtctcggtctcaactaggaatgcctcgtacgg
g---ttggttcaccaaaccacccggaatatgtccctgccctttgtacaca-ccg-cccgt
cgctcttatcga-tgaactcacttgtgaggctgagggactgcgtct--------------
----a-ttat-acccgtgtaatcctaatatcttacatacatttcgctaaaagcgattttg
ctctaaggatttacacgaccttacgcacaaacttattcgaccaagtgggtttaaag----
----------------------------------------------
>Globorotalia_truncatulinoides|R005|10
-------------gaacgcgtggagcatgtggcttaatttgactcaacgcggggaatctt
accgggtccggacacactgaggattgacagacggttattgacttat--------------
----------------------------actcgcttaata-----------gctttaagc
tgttaagtgt--ttaacacctttacacaaagatgctagtcctttcatgatcgtttgatag
gtggtgcatggccgttcttagttcgtggagtgatctgtctgcctaattgcgtttcactaa
ggtcccattcttcata--------------------------------------------
------------------------------------------------------------
---------cgtatgaatagcgtcttaactcacttttaccgctacctatttgtagtaagc
gctcatactat-------------------------------------------------
------------------------------------------------------------
---tgggaccggaatgcaac-gagcgcgactgcaccacctaattgccccttatctaccat
taattactt--tattaaccgccctgtacgggcaccggggccttaccttta----------
------------------------------------------------------------
------------------------------------------------------------
--ctgaaacta-gct-ggaccgct--------gctttcctttaagccagaggaaggttgc
ggc-aataac-aggtc-tgtgatg-ccc-tcagatgttccgggccgcacacg-tgctac-
aatgat-cagcac---aaagagtattacct---------------------atcttctta
tacc-taacccaatatgttaaacttattgcgt-aagggtattgtctta---acgacttat
ccgctttagcgctttaagattattg-----------------------------------
------------gacggttgtgcctgcctcgagagagt---------------gtacagg
gcagcaagagtaatgattccttcg-tttttactactaataccgcgcttggtaacatatta
cactcgattaagtagggtctttgcttttaatagcaattgctatcctcacccttaggctct
aaggatattacta-----------------------------------tctctaaggtct
acagggaggtgtatatggcgcac-------------------------ttacttattcac
ggtggggacagaccattgttaactgttggtctcggtctcaactaggaatgcctcgtacgg
g---ttggttcaccaaaccacccggaatatgtccctgccctttgtacaca-ccg-cccgt
cgctcttatcga-tgaactcacttgtgaggctgagggactgcgtct--------------
----a-ttat-acccgtgtaatcctaatatcttacatacatttcgctaaaagcgattttg
ctctaaggatttacacgaccttacgcacaaacttattcgaccaagtgggtttaaag----
----------------------------------------------
>Globorotalia_truncatulinoides|R005|15
-------------gaacgcgtggagcatgtggcttaatttgactcaacgcggggaatctt
accgggtccggacacactgaggattgacagacggttattgacttat--------------
----------------------------actcgcttaatg-----------gctttaagc
tgttaagtgt--ttaacacctttacacaaagatgctagtcctttcatgatcgtttgatag
gtggtgcatggccgttcttagttcgtggagtgatctgtctgcctaattgcgtttcactaa
ggtcccattcttcata--------------------------------------------
------------------------------------------------------------
---------cgtatgaatagcgtcttaactcacttttaccgctacctatttgtagtaagc
gctcatactat-------------------------------------------------
------------------------------------------------------------
---tgggaccggaatgcaac-gagcgcgactgcaccacctaattgccccttatctaccat
taattactt--tattaaccgccctgtacgggcaccggggccttaccttta----------
------------------------------------------------------------
------------------------------------------------------------
--ctgaaacta-gct-ggaccgct--------gctttcctttaagccagaggaaggttgc
ggc-aataac-aggtc-tgtgatg-ccc-tcagatgttccgggccgcacacg-tgctac-
aatgat-cagcac---aaagagtattacct---------------------atcttctta
tacc-taacccaatatgttaaacttattgcgt-aagggtattgtctta---acgacttat
ccgctttagcgctttaagattattg-----------------------------------
------------gacggttgtgcctgcctcgagagagt---------------gtacagg
gcagcaagagtaatgattccttcg-tttttactactaataccgcgcttggtaacatatta
cactcgattaagtagggtctttgcttttaatagcaattgctatcctcacccttaggctct
aaggatattacta-----------------------------------tctctaaggtct
acagggaggtgtatatggcgcac-------------------------ttacttattcac
ggtggggacagaccattgttaactgttggtctcggtctcaactaggaatgcctcgtacgg
g---ttggttcaccaaaccacccggaatatgtccctgccctttgtacaca-ccg-cccgt
cgctcttatcga-tgaactcacttgtgaggctgagggactgcgtct--------------
----a-ttat-acccgtgtaatcctaatatcttacatacatttcgctaaaagcgattttg
ctctaaggatttacacgaccttacgcacaaacttattcgaccaagtgggtttaaag----
----------------------------------------------
>Globorotalia_truncatulinoides|R005|19
-------------gaacgcgtggagcatgtggcttaatttgactcaacgcggggaatctt
accgggtccggacacactgaggattgacagacggttattgacttat--------------
----------------------------actcgcttaata-----------gctttaagc
tgttaagtgt--ttaacacctttacacaaagatgctagtcctttcatgatcgtttgatag
gtggtgcatggccgttcttagttcgtggagtgatctgtctgcctaattgcgtttcactaa
ggtcccattcttcata--------------------------------------------
------------------------------------------------------------
---------cgtatgaatagcgtcttaactcacttttaccgctacctatttgtagtaagc
gctcatactat-------------------------------------------------
------------------------------------------------------------
---tgggaccggaatgcaac-gagcgcgactgcaccacctaattgccccttatctaccat
taattactt--tattaaccgccctgtacgggcaccggggccttaccttta----------
------------------------------------------------------------
------------------------------------------------------------
--ctgaaacta-gct-ggaccgct--------gctttcctttaagccagaggaaggttgc
ggc-aataac-aggtc-tgtgatg-ccc-tcagatgttccgggccgcacacg-tgctac-
aatgat-cagcac---aaagagtattacct---------------------atcttctta
tacc-taacccaatatgttaaacttattgcgt-aagggtattgtctta---acgacttat
ccgctttagcgctttaagattattg-----------------------------------
------------gacggttgtgcctgcctcgagagagt---------------gtacagg
gcagcaagagtaatgattccttcg-tttttactactaataccgcgcttggtaacatatta
cactcgattaagtagggtctttgcttttaatagcaattgctatcctcacccttaggctct
aaggatattacta-----------------------------------tctctaaggtct
acagggaggtgtatatggcgcac-------------------------ttacttattcac
ggtggggacagaccattgttaactgttggtctcggtctcaactaggaatgcctcgtacgg
g---ttggttcaccaaaccacccggaatatgtccctgccctttgtacaca-ccg-cccgt
cgctcttatcga-tgaactcacttgtgaggctgagggactgcgtct--------------
----a-ttat-acccgtgtaattctcatatctcacatacatttcgctaaaggcgattttg
ctttagggatttacacgaccttacgcacaaacttattcgaccaagtgggtttaaag----
----------------------------------------------
>Globorotalia_truncatulinoides|R012|09
-------------gaacgcgtggagcatgtggcttaatttgactcaacgcggggaatctt
accgggtccggacacactgaggattgacagacggttattgacttat--------------
----------------------------actcgcttaatggctttaagctcgctttaagc
tgttaaacgt--ttaacacctttacacaaagatgctagtcctttcatgatcgtttgatag
gtggtgcatggccgttcttagttcgtggagtgatctgtctgcctaattgcgtttcactaa
ggtcccattcttcata--------------------------------------------
------------------------------------------------------------
---------cgtatgaatagcgtcttaactcacttttaccgctacctatttgtagtaagc
gctcatactat-------------------------------------------------
------------------------------------------------------------
---tgggaccggaatgcaac-gagcgcgactgcaccacctaattgccccttatctaccat
taattactt--tattaaccgccctgtacgggcaccggggccttaccttta----------
------------------------------------------------------------
------------------------------------------------------------
--ctgaaacta-gct-ggaccgct--------gctttcctttaagccagaggaaggttgc
ggc-aataac-aggtc-tgtgatg-ccc-tcagatgttccgggccgcacacg-tgctac-
aatgat-cagcac---aaagagtattacct---------------------atcttctta
tacc-taacccaatatgttaaacttattgcgt-aaggatattgtcttaacgacgacttat
ccgctttagcgctttaagattattg-----------------------------------
------------gacggttatgcctgcctcgagagagt---------------gtacagg
gcagcaagagtaatgattccctcg-tttttactactaataccgcgcttggtaacatatta
cactcgattaagtagggtctttgcttctaatggcaattgctatcctcacccttaggctct
aaggatattacta-----------------------------------tctctaaggtct
acagggaggtgtatatggcgcac-------------------------ttacttattcac
ggtggggacagaccattgttaactgttggtctcggtctcaactaggaatgcctcgtacgg
g---ttggttcaccaaaccacccggaatatgtccctgccctttgtacaca-ccg-cccgt
cgctcttatcga-tgaactcacttgtgaggctgagggactgcgtct--------------
----atttat-acccatgtaatcctaatatctcacatacatttcgctaaaggcgattttg
ctttaaggatttacacgaccttacgcacaaacttattcgaccgagtgggtttaaag----
----------------------------------------------
>Globorotalia_truncatulinoides|R012|27
-------------gaacgcgtggagcatgtggcttaatttgactcaacgcggggaatctt
accgggtccggacacactgaggattgacagacggttattgacttat--------------
----------------------------actcgcttaatggctttaagctcgctttaagc
tgttaaacgt--ttaacacctttacacaaagatgctagtcctttcatgatcgtttgatag
gtggtgcatggccgttcttagttcgtggagtgatctgtctgcctaattgcgtttcactaa
ggtcccattcttcata--------------------------------------------
------------------------------------------------------------
---------cgtatgaatagcgtcttaactcacttttaccgctacctatttgtagtaagc
gctcatactat-------------------------------------------------
------------------------------------------------------------
---tgggaccggaatgcaac-gagcgcgactgcaccacctaattgccccttatctaccat
taattactt--tattaaccgccctgtacgggcaccggggccttaccttta----------
------------------------------------------------------------
------------------------------------------------------------
--ctgaaacta-gct-ggaccgct--------gctttcctttaagccagaggaaggttgc
ggc-aataac-aggtc-tgtgatg-ccc-tcagatgnnnnnnnnnnnnnnnn-nnnnnn-
nnnnnn-nnnnnn---nnnnnnnnnnnnnn---------------------nnnnnnnnn
nnnn-nnnnnnnnnnnnnnnnnnnnnnnnnnn-nnnnnnnnnnnnnnnnnnnnnnnnnnn
nnnnnnnnnnnnnnnnnnnnnnnnn-----------------------------------
------------nnnnnnnatgcctgcctcgagagagt---------------gtacagg
gcagcaagagtaatgattccctcg-tttttactactaataccgcgcttggtaacatatta
cactcgattaagtagggtctttgcttctaatagcaattgctatcctcacccttaggctct
aaggatattacta-----------------------------------tctctaaggtct
acagggaggtgtatatggcgcac-------------------------ttacttattcac
ggtggggacagaccattgttaactgttggtctcggtctcaactaggaatgcctcgtacgg
g---ttggttcaccaaaccacccggaatatgtccctgccctttgtacaca-ccg-cccgt
cgctcttatcga-tgaactcacttgtgaggctgagggactgcgtct--------------
----atttat-acccatgtaatcctaatatctcacatacatttcgctaaaggcgattttg
ctttaaggatttacacgaccttacgcacaaacttattcgaccgagtgggtttaaag----
----------------------------------------------
>Globorotalia_truncatulinoides|R012|28
-------------gaacgcgtggagcatgtggcttaatttgactcaacgcggggaatctt
accgggtccggacacactgaggattgacagacggttattgacttat--------------
----------------------------actcgcttaatggctttaagctcgctttaagc
tgttaaacgt--ttaacacctttacacaaagatgctagtcctttcatgatcgtttgatag
gtggtgcatggccgttcttagttcgtggagtgatctgtctgcctaattgcgtttcactaa
ggtcccattcttcata--------------------------------------------
------------------------------------------------------------
---------cgtatgaatagcgtcttaactatcttttaccgctacctatttgtagtaagc
gctcatactat-------------------------------------------------
------------------------------------------------------------
---tgggaccggaatgcaac-gagcgcgactgcaccacctaattgccccttatctaccat
taattactt--tattaaccgccctgtacgggcaccggggccttaccttta----------
------------------------------------------------------------
------------------------------------------------------------
--ctgaaacta-gct-ggaccgct--------gctttcctttaagccagaggaaggttgc
ggc-aataac-aggtc-tgtgatg-ccc-tcagatgttccgggccgcacacg-tgctac-
aatgat-cagcac---aaagagtattacct---------------------atcttctta
tacc-taacccaatatgttaaacttattgcgt-aaggatattgtcttaacgacgacttat
ccgctttagcgctttaagattattg-----------------------------------
------------gacggttatgcctgcctcgagagagt---------------gtacagg
gcagcaagagtaatgattccctcg-tttttactactaataccgcgcttggtaacatatta
cactcgattaagtagggtctttgcttctaatrgcaattgctatcctcacccttaggctct
aaggatattacta-----------------------------------tctctaaggtct
acagggaggtgtatatggcgcac-------------------------ttacttattcac
ggtggggacagaccattgttaactgttggtctcggtctcaactaggaatgcctcgtacgg
g---ttggttcaccaaaccacccggaatatgtccctgccctttgtacaca-ccg-cccgt
cgctcttatcga-tgaactcacttgtgaggctgagggactgcgtct--------------
----atttat-acccatgtaatcctaatatctcacatacatttcgctaaaggcgattttg
ctttaaggatttacacgaccttacgcacaaacttattcgaccgagtgggtttaaag----
----------------------------------------------
>Globorotalia_truncatulinoides|R012|31
-------------gaacgcgtggagcatgtggcttaatttgactcaacgcggggaatctt
accgggtccggacacactgaggattgacagacggttattgacttat--------------
----------------------------actcgcttaatg-----------gctttaagc
tgttaagtgt--ttaacacctttacacaaagatgctagtcctttcatgatcgtttgatag
gtggtgcatggccgttcttagttcgtggagtgatctgtctgcctaattgcgtttcactaa
ggtcccattcttcata--------------------------------------------
------------------------------------------------------------
---------cgtatgaatagcgtcttaactcacttttaccgctacctatttgtagtaagc
gctcatactat-------------------------------------------------
------------------------------------------------------------
---tgggaccggaatgcaac-gagcgcgactgcaccacctaattgccccttatctaccat
taattactt--tattaaccgccctgtacgggcaccggggccttaccttta----------
------------------------------------------------------------
------------------------------------------------------------
--ctgaaacta-gct-ggaccgct--------gctttcctttaagccagaggaaggttgc
ggc-aataac-aggtc-tgtgatg-ccc-tcagatgttccgggccgcacacg-tgctac-
aatgat-cagcac---aaagagtattacct---------------------atcttctta
tacc-taacccaatatgttaaacttattgcgt-aaggatattgtcttaacgacgacttat
ccgctttagcgctttaagattattg-----------------------------------
------------gacggttatgcctgcctcgagagagt---------------gtacagg
gcagcaagagtaatgattccctcg-tttttactactaataccgcgcttggtaacatatta
cactcgattaagtagggtctttgcttctaatagcaattgctatcctcacccttaggctct
aaggatattacta-----------------------------------tctctaaggtct
acagggaggtgtatatggcgcac-------------------------ttacttattcac
ggtggggacagaccattgttaactgttggtctcggtctcaactaggaatgcctcgtacgg
g---ttggttcaccaaaccacccggaatatgtccctgccctttgtacaca-ccg-cccgt
cgctcttatcga-tgaactcacttgtgaggctgagggactgcgtct--------------
----atttat-acccatgtaatcctaatatctcacatacatttcgctaaaggcgattttg
ctttaaggatttacacgaccttacgcacaaacttattcgacc------------------
----------------------------------------------
>Globorotalia_truncatulinoides|R030|12
-------------gaacgcgtggagcatgtggcttaatttgactcaacgcggggaatctt
accgggtccggacacactgaggattgacagacggttattgacttat--------------
----------------------------actcgcttaatg-----------gctttaagc
tgttaaacgt--ttaacacctttacacaaagatgctagtcctttcatgatcgtttgatag
gtggtgcatggccgttcttagttcgtggagtgatctgtctgcctaattgcgtttcactaa
ggtcccattcttcata--------------------------------------------
------------------------------------------------------------
---------cgtatgaatagcgtcttaactcacttttaccgctacctatttgtagtaagc
gctcatactat-------------------------------------------------
------------------------------------------------------------
---tgggaccggaatgcaac-gagcgcgactgcaccacctaattgccccttatctaccat
taattactt--tattaaccgccctgtacgggcaccggggccttaccttta----------
------------------------------------------------------------
------------------------------------------------------------
--ctgaaacta-gct-ggaccgct--------gctttcctttaagccagaggaaggttgc
ggc-aataac-aggtc-tgtgatg-ccc-tcagatgttccgggccgcacacg-tgctac-
aatgat-cagcac---agagagtattacct---------------------atcttctta
tacc-taacccaatatgttaaacttattgcgt-aaggatattgtctta---acgacttat
ccgctttagcgctttaagattattg-----------------------------------
------------gacggttatgcctgcctcgagagagt---------------gtacagg
gcagcaagagtaatgattccctcg-tttttactactaataccgcgcttggtaacatatta
cactcgattaagtagggtctttgtttctaatagcaattgctatcctcacccttaggctct
aaggatattacta-----------------------------------tctgtaaggtct
acagggaggtgtatatggcgcac-------------------------ttacttattcac
ggtggggacagaccattgttaactgttggtctcggtctcaactaggaatgcctcgtacgg
g---ttggttcaccaaaccacccggaatatgtccctgccctttgtacaca-ccg-cccgt
cgctcttatcga-tgaactcacttgtgaggctgagggactgcgtct--------------
----a-ttat-acccatgtaatcctaatatcttacatacatttcgctaaaggcgattttg
ctttaaggatttacacgaccttacgcacaaacttaatcgaccgagtgggtttaaag----
----------------------------------------------
>Globorotalia_truncatulinoides|R031|08
-------------gaacgcgtggagcatgtggcttaatttgactcaacgcggggaatctt
accgggtccggacacactgaggattgacagacggttattgacttat--------------
----------------------------actcgcttaatg-----------gctttaagc
tgttaaacgt--ttaacacctttacacaaagatgctagtcctttcatgatcgtttgatag
gtggtgcatggccgttcttagttcgtggagtgatctgtctgcctaattgcgtttcactaa
ggtcccattcttcata--------------------------------------------
------------------------------------------------------------
---------cgtatgaatagcgtcttaactcacttttaccgctacctatttgtagtaagc
gctcatactat-------------------------------------------------
------------------------------------------------------------
---tgggaccggaatgcaac-gagcgcgactgcaccacctaattgccccttatctaccat
taattactt--tattaaccgccctgtacgggcaccggggccttaccttta----------
------------------------------------------------------------
------------------------------------------------------------
--ctgaaacta-gct-ggaccgct--------gctttcctttaagccagaggaaggttgc
ggc-aataac-aggtc-tgtgatg-ccc-tcagatgttccgggccgcacacg-tgctac-
aatgat-cagcac---aaagagtattacct---------------------atcttctta
tacc-taacccaatatgttaaacttattgcgt-aagggtattgtctta---acgacttat
ccgctttagcgctttaagattattg-----------------------------------
------------gacggttgtgcctgcctcgaaagagt---------------gtacagg
gcagcaagagtaatgattccctcg-tttttactactaataccgcgcttggtaacatatta
cactcgattaagtagggtctttgcttttaatagcaattgctatcctcacccttaggctct
aaggatattacta-----------------------------------tctctaaggtct
acagggaggtgtatatggcgcac-------------------------ttacttattcac
ggtggggacagaccattgttaactgttggtctcggtctcaactaggaatgcctcgtacgg
g---ttggttcaccaaaccacccggaatatgtccctgccctttgtacaca-ccg-cccgt
cgctcttatcga-tgaactctcttgtgaggctgagggactgcgtct--------------
----a-ttat-acccgtgtaatcctaatatctcacatacatttcgctaaaggcgattttg
ctttagggatttacacgaccttacgcacaaacttattcgaccaagtgggtttaaag----
----------------------------------------------
>Globorotalia_truncatulinoides|R036|04
-------------gaacgcgtggagcatgtggcttaatttgactcaacgcggggaatctt
accgggtccggacacactgaggattgacagacggttattgacttat--------------
----------------------------actcgcttaatg-----------gctttaagc
tgttaaacgt--ttaacacctttacacaaagatgctagtcctttcatgatcgtttgatag
gtggtgcatggccgttcttagttcgtggagtgatctgtctgcctaattgcgtttcactaa
ggtcccattcttcata--------------------------------------------
------------------------------------------------------------
---------cgtatgaatagcgtcttaactcacttttaccgctacctatttgtagtaagc
gctcatactat-------------------------------------------------
------------------------------------------------------------
---tgggaccggaatgcaac-gagcgcgactgcaccacctaattgccccttatctaccat
taattactt--tattaaccgccctgtacgggcaccggggccttaccttta----------
------------------------------------------------------------
------------------------------------------------------------
--ctgaaacta-gct-ggaccgct--------gctttcctttaagccagaggaaggttgc
ggc-aataac-aggtc-tgtgatg-ccc-tcagatgttccgggccgcacacg-tgctac-
aatgat-cagcac---agagagtattacct---------------------atcttctta
tacc-taacccaatatgttaaacttattgcgt-aaggatattgtctta---acgacttat
ccgctttagcgctttaagattattg-----------------------------------
------------gacggttatgcctgcctcgagagagt---------------gtacagg
gcagcaagagtaatgattccttcg-tttttactactaataccgcgcttggtaacatatta
cactcgattaagtagggtctttgcttctaatagcaattgctatcctcacccttaggctct
aaggatattacta-----------------------------------tctctaaggtct
acagggaggtgtatatggcgcac-------------------------ttacttattcac
ggtggggacagaccattgttaactgttggtctcggtctcaactaggaatgcctcgtacgg
g---ttggttcaccaaaccacccggaatatgtccctgccctttgtacaca-ccg-cccgt
cgctcttatcga-tgaactcacttgtgaggctgagggactgcgtct--------------
----atttat-acccgtgaaatcctaatatctcacatacatttcgctaaaggcgattttg
ctttaaggatttacacgaccttacgcacaaacttattcgacc------------------
----------------------------------------------
>Globorotalia_truncatulinoides|R036|06
-------------gaacgcgtggagcatgtggcttaatttgactcaacgcggggaatctt
accgggtccggacacactgaggattgacagacggttattgacttat--------------
----------------------------actcgcttaatg-----------gctttaagc
tgttaaacgt--ttaacacctttacacaaagatgctagtcctttcatgatcgtttgatag
gtggtgcatggccgttcttagttcgtggagtgatctgtctgcctaattgcgtttcactaa
ggtcccattcttcata--------------------------------------------
------------------------------------------------------------
---------cgtatgaatagcgtcttaactcacttttaccgctacctatttgtagtaagc
gctcatactat-------------------------------------------------
------------------------------------------------------------
---tgggaccggaatgcaac-gagcgcgactgcaccacctaattgccccttatctaccat
taattactt--tattaaccgccctgtacgggcaccggggccttaccttta----------
------------------------------------------------------------
------------------------------------------------------------
--ctgaaacta-gct-ggaccgct--------gctttcctttaagccagaggaaggttgc
ggc-aataac-aggtc-tgtgatg-ccc-tcagatgttccgggccgcacacg-tgctac-
aatgat-cagcac---aaagagtattacct---------------------atcttctta
tacc-taacccaatatgttaaacttattgcgt-aaggatattgtctta---acgacttat
ccgctttagcgctttaagattattg-----------------------------------
------------ggcggttatgcctgcctcgagagagt---------------gtacagg
gcagcaagagtaatgattccctcg-tttttactactaataccgcgcttggtaacatatta
cactcgattaagtagggtctttgcttctaatagcaattgctatcctcacccttaggctct
aaggatattacta-----------------------------------tctgtaaggtct
acagggaggtgtatatggcgtac-------------------------ttacttattcac
ggtggggacagaccattgttaactgttggtctcggtctcaactaggaatgcctcgtacgg
g---ttggttcaccaaaccacccggaatatgtccctgccctttgtacaca-ccg-cccgt
cgctcttatcga-tgaactcacttgtgaggctgagggactgcgtct--------------
----a-ttat-acccatgtaatcctaatatcttacatacatttcgctaaaggcgattttg
ctttaaggatttacacgaccttacgcacaaacttattcgacc------------------
----------------------------------------------
>Globorotalia_truncatulinoides|R036|08
-------------gaacgcgtggagcatgtggcttaatttgactcaacgcggggaatctt
accgggtccggacacactgaggattgacagacggttattgacttat--------------
----------------------------actcgcttaatg-----------gctttaagc
tgttaaacgt--ttaacacctttacacaaagatgctagtcctttcatgatcgtttgatag
gtggtgcatggccgttcttagttcgtggagtgatctgtctgcctaattgcgtttcactaa
ggtcccattcttcata--------------------------------------------
------------------------------------------------------------
---------cgtatgaatagcgtcttaactatcttttaccgctacctatttgtagtaagc
gctcatactat-------------------------------------------------
------------------------------------------------------------
---tgggaccggaatgcaac-gagcgcgactgcaccacctaattgccccttatctaccat
taattactt--tattaaccgccctgtacgggcaccggggccttaccttta----------
------------------------------------------------------------
------------------------------------------------------------
--ctgaaacta-gct-ggaccgct--------gctttcctttaagccagaggaaggttgc
ggc-aataac-aggtc-tgtgatg-ccc-tcagatgttccgggccgcacacg-tgctac-
aatgat-cagcac---aaagagtattacct---------------------atcttctta
tacc-taacccaatatgttaaacttattgcgt-aagggtattgtctta---acgacttat
ccgctttagcgctttaagattattg-----------------------------------
------------gacggttgtgcctgcctcgaaagagt---------------gtacagg
gcagcaagagtaatgattccctcg-tttttactactaataccgcgcttggtaacatatta
cactcgattaagtagggtctttgcttctaatagcaattgctatcctcacccttaggctct
aaggatattacta-----------------------------------tctctaaggtct
acagggaggtgtatatggcgcac-------------------------ttacttattcac
ggtggggacagaccattgttaactgttggtctcggtctcaactaggaatgcctcgtacgg
g---ttggttcaccaaaccacccggaatatgtccctgccctttgtacaca-ccg-cccgt
cgctcttatcga-tgaactctcttgtgaggctgagggactgcgtct--------------
----a-ttat-acccgtgtaatcctaatatctcacatacatttcgctaaaggcgattttg
ctctaaggatttacacgaccttacgcacaaacttattcgaccaagtgggtttaaag----
----------------------------------------------
>Globorotalia_truncatulinoides|R036|34
-------------gaacgcgtggagcatgtggcttaatttgactcaacgcggggaatctt
accgggtccggacacactgaggattgacagacggttattgacttat--------------
----------------------------actcgcttaatg-----------gctttaagc
tgttaaacgt--ttaacacctttacacaaagatgctagtcctttcatgatcgtttgatag
gtggtgcatggccgttcttagttcgtggagtgatctgtctgcctaattgcgtttcactaa
ggtcccattcttcata--------------------------------------------
------------------------------------------------------------
---------cgtatgaatagcgtcttaactatcttttaccgctacctatttgtagtaagc
gctcatactat-------------------------------------------------
------------------------------------------------------------
---tgggaccggaatgcaac-gagcgcgactgcaccacctaattgccccttatctaccat
taattactttatattaaccgccctgtacgggcaccggggccttaccttta----------
------------------------------------------------------------
------------------------------------------------------------
--ctgaaacta-gct-ggaccgct--------gctttcctttaagccagaggaaggttgc
ggc-aataac-aggtc-tgtgatg-ccc-tcagatgttccgggccgcacacg-tgctac-
aatgat-cagcac---aaagagtattacct---------------------atcttctta
tacc-taacccaatatgttaaacttattgcgt-aagggtattgtctta---acgacttat
ccgctttagcgctttaagattattg-----------------------------------
------------gacggttgtgcctgcctcgaaagagt---------------gtacagg
gcagcaagagtaatgattccctcg-tttttactactaataccgcgcttggtaacatatta
cactcgattaagtagggtctttgcttttaatagcaattgctatcctcacccttaggctct
aaggatattacta-----------------------------------tctctaaggtct
acagggaggtgtatatggcgcac-------------------------ttacttattcac
ggtggggacagaccattgttaactgttggtctcggtctcaactaggaatgcctcgtacgg
g---ttggttcaccaaaccacccggaatatgtccctgccctttgtacaca-ccg-cccgt
cgctcttatcga-tgaactcacttgtgaggctgagggactgcgtct--------------
----a-ttat-acccgtgtaattctcatatctcacatacatttcgctaaaggcgattttg
ctttagggatttacacgaccttacgcacaaacttattcgacc------------------
----------------------------------------------
>Globorotalia_truncatulinoides|R063|19
---------------------ggagcatgtggcttaatttgactcaacgcggggaatctt
accgggtccggacacactgaggattgacagacggttattgacttat--------------
----------------------------actcgcttaatg-----------gctttaagc
tgttaaacgt--ttaacacctttacacaaagatgctagtcctttcatgatcgtttgatag
gtggtgcatggccgttcttagttcgtggagtgatctgtctgcctaattgcgtttcactaa
ggtcccattcttcata--------------------------------------------
------------------------------------------------------------
---------cgtatgaatagcgtcttaactcacttttaccgctacctatttgtagtaagc
gctcatactat-------------------------------------------------
------------------------------------------------------------
---tgggaccggaatgcaac-gagcgcgactgcaccacctaattgccccttatctaccat
taattactt--tattaaccgccctgtacgggcaccggggccttaccttta----------
------------------------------------------------------------
------------------------------------------------------------
--ctgaaacta-gct-ggaccgct--------gctttcctttaagccagaggaaggttgc
ggc-aataac-aggtc-tgtgatg-ccc-tcagatgttccgggccgcacacg-tgctac-
aatgat-cagcac---agagagtattacct---------------------atcttctta
tacc-taacccaatatgttaaacttattgcgt-aaggatattgtctta---acgacttat
ccgctttagcgctttaagattattg-----------------------------------
------------ggcggttatgcctgcctcgagagagt---------------gtacagg
gcagcaagagtaatgattccttcg-tttttactactaataccgcgcttggtaacatatta
cactcgattaagtagggtctttgcttctaatagcaattgctatcctcacccttaggctct
aaggatattacta-----------------------------------tctctaaggtct
acagggaggtgtatatggcgcac-------------------------ttacttattcac
ggtggggacagaccattgttaactgttggtctcggtctcaactaggaatgcctcgtacgg
g---ttggttcaccaaaccacccggaatatgtccctgccctttgtacaca-ccg-cccgt
cgctcttatcga-tgaactcatttgtgaggctgagggactgcgtct--------------
----a-ttat-acccgtgtaatcctaatatctcacatacatttcgctaaaagcgattttg
ctttaaggatttatacgacc----------------------------------------
----------------------------------------------
>Globorotalia_truncatulinoides|R066|54
--------------------------------------ttgactcaacgcggggaatctt
accgggtctggacacactgaggattgacagacggttattgacttat--------------
----------------------------actcgcttaatggctttaagctcgctttaagc
tgttaaacgt--ttaacacctttacacaaagatgctagtcctttcatgatcgtttgatag
gtggtgcatggccgttcttagttcgtggagtgatctgtctgcctaattgcgtttcactaa
ggtcccattcttcata--------------------------------------------
------------------------------------------------------------
---------cgtatgaatagcgtcttaactatcttttaccgctacctatttgtagtaagc
gctcatactat-------------------------------------------------
------------------------------------------------------------
---tgggaccggaatgcaac-gagcgcgactgcaccacctaattgccccttatctaccat
taattactt--tattaaccgccctgtacgggcaccggggccttaccttta----------
------------------------------------------------------------
------------------------------------------------------------
--ctgaaacta-gct-ggaccgct--------gctttcctttaagccagaggaaggttgc
ggc-aataac-aggtc-tgtgatg-ccc-tcagatgttccgggccgcacacg-tgctac-
aatgat-cagcac---aaagagtattacct---------------------atcttctta
tacc-taacccaatatgttaaacttattgcgt-aagggtattgtctta---acgacttat
ccgctttagcgctttaagattattg-----------------------------------
------------gacggttatgcctgcctcgagagagt---------------gtacagg
gcagcaagagtaatgattccctcg-tttttactactaataccgcgcttggtaacatatta
cactcgattaagtagggtctttgcttctaatggcaattgctatcctcacccttaggctct
aaggatattacta-----------------------------------tctgtaaggtct
acagggaggtgtatatggcgcac-------------------------ttacttattcac
ggtggggacagaccattgttaactgttggtctcggtctcaactaggaatgcctcgtacgg
g---ttggttcaccaaaccacccggaatatgtccctgccctttgtacaca-ccg-cccgt
cgctcttatcga-tgaactcacttgtgaggctgagggactgcgtct--------------
----atttat-acccgtgaaatcctaatatctcacatacatttcgctaaaggcgattttg
ctttaaggatttacacgaccttacgcacaaa-----------------------------
----------------------------------------------
>Hastigerina_pelagica|P080|03
------------------------------------------------------------
------------------------------------------------------------
------------------------------------------------------------
------------------------------------------------------------
------------------------------------------------------------
------------------------------------------------------------
gtctcttcaact------------------------------------------------
---------cactcgcacattc--------------------------------------
------------------------------------------------------------
------------------------------------------------------------
-------tcttgaacgcaac-gagcgtgaccgcaacctcttgttgtgtataccaagtgtg
tcg-------------ttg--cttgca----------------------------actca
cactccaatgcacgtattttggtcacattgtctcgg--ccgtcgcgcgcagcctcggctg
tgtcggc--gccagcaatgtcca-------------------------------------
--aataaactt-gag-ggaccgctgtaa-caat---tcttttaaaccagaggaaggttgc
ggc-aataac-aggtc-tgtgatg-ccc-ttagatgtcccgggctgcacacg-tgctac-
aatgat-cagtac---agtgagcatctttgcaa------------------taccagcgt
ttgg-aggcctggc----------------------------------------------
-----------------------------caagtcacttgtgac-tcggcttgcagtctc
tac---------gttgccttcc--caagtctgacaagat---t----------tggaaat
ccattggaagtcctgaatca--at-ccctattgagcattt--------------------
----------------ttct-ctacagtggcgccagacttcgtcccatgtcggttcgcct
gac-ttgtgcggcactt-------------------------------------------
-----ggcgtctactatatgcaa-------------------------ttgtcaattcat
agtggggacagacgattgttaattgttcgtctcggtctcaactaggaatgccttgtacgg
gtctttggttcaccagaccacccggaatacgtccctgccctttgtacaca-ccg-cccgt
cgctcttaccga-tgaacttctctgtgagtttgagggaccgtcaattgtgtggcaacaca
cga---------------------------------------------------------
--------------------cgctatggaaacttaaacgaacagtgtgatttaaag----
----------------------------------------------
>Hastigerina_pelagica|P080|08
-------------------gcggagcatgtggcttaatttgactcaacgcgggaaatctt
accgggtccggacacactgaggattgacagacagtattcatgccga--------------
------------------------------------------------------------
--------ctgaatttcgacatatttcaaatgtgcgagttctttcatgattgtgtgatag
gtggtgcatggccgttcttagttcgtggagtgatctgtctgcttaattgcgtttcatatt
tacg-aatgtcgcttacgtgattgctgcagacctcgtctctctttattgag-tgcgacgc
gtctcttcaact------------------------------------------------
---------cactcgcacattc--------------------------------------
------------------------------------------------------------
------------------------------------------------------------
-------tcttgaacgcaac-gagcgtgaccgcaacctcttgttgtgtataccaagtgtg
tcg-------------ttg--cttgca----------------------------actca
cactccaatgcacgtattttggtcacattgtctcgg--ccgtcgcgcgcagcctcggctg
tgtcggc--gccagcaatgtcca-------------------------------------
--aataaactt-gag-ggaccgctgtaa-caat---tcttttaaaccagaggaaggttgc
ggc-aataac-aggtc-tgtgatg-ccc-ttagatgtcccgggctgcacacg-tgctac-
aatgat-cagtac---agtgagcatctttgcaa------------------taccagcgt
ttgg-aggcctggc----------------------------------------------
-----------------------------caagtcacttgtgac-tcggcttgcagtctc
tac---------gttgccttcc--caagtctgacaagat---t----------tggaaat
ccattggaagtcctgaatca--at-ccctattgagcattt--------------------
----------------ttct-ctacagtggcgccagacttcgtcccatgtcggttcgcct
gac-ttgtgcggcactt-------------------------------------------
-----ggcgtctactatatgcaa-------------------------ttgtcaattcat
agtggggacagacgattgttaattgttcgtctcggtctcaactaggaatgccttgtacgg
gtctttggttcaccagaccacccggaatacgtccctgccctttgtacaca-ccg-cccgt
cgctcttaccga-tgaacttctctgtgagtttgagggaccgtcaattgtgtggcaacaca
cga---------------------------------------------------------
--------------------cgctatggaaacttaaacgaacagtgtgatttaaag----
----------------------------------------------
>Hastigerina_pelagica|P080|10
-------------------gtggagcatgtggcttaatttgactcaacgcgggaaatctt
accgggtccggacacactgaggattgacagacagtattcatgccga--------------
------------------------------------------------------------
--------ctgaatttcgacatatttcaaatgtgcgagttctttcatgattgtgtgatag
gtggtgcatggccgttcttagttcgtggagtgatctgtctgcttaattgcgtttcatatt
tacg-aatgtcgcttacgtgattgctgcagacctcg--tctctttattgag-tgcgacgc
gtctcttcaact------------------------------------------------
---------cactcgcacattc--------------------------------------
------------------------------------------------------------
------------------------------------------------------------
-------tcttgaacgcaac-gagcgtgaccgcaacctcttgttgtgtataccaagtgtg
tcg-------------ttg--cttgca----------------------------actca
cactccaatgcacgtattttggtcacattgtctcgg--ccgtcgcgcgcagcctcggctg
tgtcggc--gccagcaatgtcca-------------------------------------
--aataaactt-gag-ggaccgctgtaa-caat---tcttttaaaccagaggaaggttgc
ggc-aataac-aggtc-tgtgatg-ccc-ttagatgtcccgggctgcacacg-tgctac-
aatgat-cagtac---agtgagcatctttgcaa------------------taccagcgt
ttgg-aggcctggc----------------------------------------------
-----------------------------caagtcacttgtgac-tcggcttgcagtctc
tac---------gttgccttcc--caagtctgacaagat---t----------tggaaat
ccattggaagtcctgaatca--at-ccctattgagcattt--------------------
----------------ttct-ctacagtggcgccagacttcgtcccatgtcggttcgcct
gac-ttgtgcggcactt-------------------------------------------
-----ggcgtctactatatgcaa-------------------------ttgtcaattcat
agtggggacagacgattgttaattgttcgtctcggtctcaactaggaatgccttgtacgg
gtctttggttcaccagaccacccggaatacgtccctgccctttgtacaca-ccg-cccgt
cgctcttaccga-tgaacttctctgtgagtttgagggaccgtcaattgtgtggcaacaca
cga---------------------------------------------------------
--------------------cgctatggaaacttaaacgaacagtgtgatttaaag----
----------------------------------------------
>Hastigerina_pelagica|P080|16
-------------------gtggagcatgtggcttaatttgactcaacgcgggaaatctt
accgggtccggacacactgaggattgacagacagtattcatgccga--------------
------------------------------------------------------------
--------ctgaatttcgacatatttcaaatgtgcgagttctttcatgattgtgtgatag
gtggtgcatggccgttcttagttcgtggagtgatctgtctgcttaattgcgtttcatatt
tacg-aatgtcgcttacgtgattgctgcagacctcg--tctctttattgag-tgcgacgc
gtctcttcaact------------------------------------------------
---------cactcgcacattc--------------------------------------
------------------------------------------------------------
------------------------------------------------------------
-------tcttgaacgcaac-gagcgtgaccgcaacctcttgttgtgtataccaagtgtg
tcg-------------ttg--cttgca----------------------------actca
cactccaatgcacgtattttggtcacattgtctcgg--ccgtcgcgcgcagcctcggctg
tgtcggc--gccagcaatgtcca-------------------------------------
--aataaactt-gag-ggaccgctgtaa-caat---tcttttaaaccagaggaaggttgc
ggc-aataac-aggtc-tgtgatg-ccc-ttagatgtcccgggctgcacacg-tgctac-
aatgat-cagtac---agtgagcatctttgcaa------------------taccagcgt
ttgg-aggcctggc----------------------------------------------
-----------------------------caagtcacttgtgac-tcggcttgcagtctc
tac---------gttgccttcc--caagtctgacaagat---t----------tggaaat
ccattggaagtcctgaatca--at-ccctattgagcattt--------------------
----------------ttct-ctacagtggcgccagacttcgtcccatgtcggttcgcct
gac-ttgtgcggcactt-------------------------------------------
-----ggcgtctactatatgcaa-------------------------ttgtcaattcat
agtggggacagacgattgttaattgttcgtctcggtctcaactaggaatgccttgtacgg
gtctttggttcaccagaccacccggaatacgtccctgccctttgtacaca-ccg-cccgt
cgctcttaccga-tgaacttctctgtgagtttgagggaccgtcaattgtgtggcaacaca
cga---------------------------------------------------------
--------------------cgctatggaaacttaaacgaacagtgtgatttaaag----
----------------------------------------------
>Hastigerina_pelagica|P080|20
-------------------gtggagcatgtggcttaatttgactcaacgcgggaaatctt
accgggtccggacacactgaggattgacagacagtattcatgccga--------------
------------------------------------------------------------
--------ctgaatttcgacatatttcaaatgtgcgagttctttcatgattgtgtgatag
gtggtgcatggccgttcttagttcgtggagtgatctgtctgcttaattgcgtttcatatt
tacg-aatgtcgcttacgtgattgctgcagacctcg--tctctttattgag-tgcgacgc
gtctcttcaact------------------------------------------------
---------cactcgcacattc--------------------------------------
------------------------------------------------------------
------------------------------------------------------------
-------tcttgaacgcaac-gagcgtgaccgcaacctcttgttgtgtataccaagtgtg
tcg-------------ttg--cttgca----------------------------actca
cactccaatgcacgtattttggtcacattgtctcgg--ccgtcgcgcgcagcctcggctg
tgtcggc--gccagcaatgtcca-------------------------------------
--aataaactt-gag-ggaccgctgtaa-caat---tcttttaaaccagaggaaggttgc
ggc-aataac-aggtc-tgtgatg-ccc-ttagatgtcccgggctgcacacg-tgctac-
aatgat-cagtac---agtgagcatctttgcaa------------------taccagcgt
ttgg-aggcctggc----------------------------------------------
-----------------------------caagtcacttgtgac-tcggcttgcagtctc
tac---------gttgccttcc--caagtctgacaagat---t----------tggaaat
ccattggaagtcctgaatca--at-ccctattgagcattt--------------------
----------------ttct-ctacagtggcgccagacttcgtcccatgtcggttcgcct
gac-ttgtgcggcactt-------------------------------------------
-----ggcgtctactatatgcaa-------------------------ttgtcaattcat
agtggggacagacgattgttaattgttcgtctcggtctcaactaggaatgccttgtacgg
gtctttggttcaccagaccacccggaatacgtccctgccctttgtacaca-ccg-cccgt
cgctcttaccga-tgaacttctctgtgagtttgagggaccgtcaattgtgtggcaacaca
cga---------------------------------------------------------
--------------------cgctatggaaacttaaacgaacagtgtgatttaaag----
----------------------------------------------
>Hastigerina_pelagica|P080|41
-------------------gtggagcatgtggcttaatttgactcaacgcgggaaatctt
accgggtccggacacactgaggattgacagacagtattcatgccga--------------
------------------------------------------------------------
--------ctgaatttcgacatatttcaaatgtgcgagttctttcatgattgtgtgatag
gtggtgcatggccgttcttagttcgtggagtgatctgtctgcttaattgcgtttcatatt
tacg-aatgtcgcttacgtgattgctgcagacctcgtctctctttattgag-tgcgacgc
gtctcttcaact------------------------------------------------
---------cactcgcacattc--------------------------------------
------------------------------------------------------------
------------------------------------------------------------
-------tcttgaacgcaac-gagcgtgaccgcaacctcttgttgtgtataccaagtgtg
tcg-------------ttg--cttgca----------------------------actca
cactccaatgcacgtattttggtcacattgtctcgg--ccgtcgcgcgcagcctcggctg
tgtcggc--gccagcaatgtcca-------------------------------------
--aataaactt-gag-ggaccgctgtaa-caat---tcttttaaaccagaggaaggttgt
ggc-aataac-aggtc-tgtgatg-ccc-ttagatgtcccgggctgcacacg-tgctac-
aatgat-cagtac---agtgagcatctttgcaa------------------taccagcgt
ttgg-aggcctggc----------------------------------------------
-----------------------------caagtcacttgtgac-tcggcttgcagtctc
tac---------gttgccttcc--caagtctgacaagat---t----------tggaaat
ccattggaagtcctgaatca--at-ccctattgagcattt--------------------
----------------ttct-ctacagtggcgccagacttcgtcccatgtcggttcgcct
gac-ttgtgcggcactt-------------------------------------------
-----ggcgtctactatatgcaa-------------------------ttgtcaattcat
agtggggacagacgattgttaattgttcgtctcggtctcaactaggaatgccttgtacgg
gtctttggttcaccagaccacccggaatacgtccctgccctttgtacaca-ccg-cccgt
cgctcttaccga-tgaacttctctgtgagtttgagggaccgtcaattgtgtggcaacaca
cga---------------------------------------------------------
--------------------cgctatggaaacttaaacgaacagtgtgatttaaag----
----------------------------------------------
>Hastigerina_pelagica|P100|01
------------------------------------------------gcgggaaatctt
accgggtccggacacactgaggattgacagacagtattcatggcga--------------
------------------------------------------------------------
----------gtctctcgtcatatttcaaatgtgcgagttctttcatgattgtgtgatag
gtggtgcatggccgttcttagttcgtggagtgatctgtctgcttaattgcgtttcatatt
tacg-aatgtcgcttacgtgattgctgcagacctcg--tctcct--ctgga-ggcgacgc
gtctcttcaact------------------------------------------------
---------cactcgcacattc--------------------------------------
------------------------------------------------------------
------------------------------------------------------------
-------tcttgaacgcaac-gagcgtgaccgcaacctcttgttgtgtataccaagtgtg
gcg-------------ctggcttgcca----------------------------gctcg
cactccaatgcacgtattttggtcacattgtct-----------cgcggcgcctcgg---
---cgtt--tgcagcaatgtcca-------------------------------------
--aataaactt-gag-ggaccgctgtaa-caat---tcttttaaaccagaggaaggttgc
ggc-aataac-aggtc-tgtgatg-ccc-ttagatgtcccgggctgcacacg-tgctac-
aatgat-cagtac---agtgagcatctttgcaa------------------taccagcgt
ttgg-aggcctggcc---------------------------------------------
----------------------------gcgcgtcacttgtggcgccggcttgcagtctc
tac---------gttgccttcc--caagtctgacaagat---t----------tggaaat
ccattggaagttctgattcgatat-ccctattgagcattt--------------------
----------------ttttactacagcggcgtctaacttcgtccctcgtcggttcgcct
gac-ttgtgcggcactt-------------------------------------------
-----ggcgtctgctatatgcaa-------------------------ttgtcaattcat
agtggggacagacgattgttaattgttcgtctcggtctcaactaggaatgccttgtacgg
gtctttggttcaccagaccacccggaatacgtccctgccctttgtacaca-ccg-cccgt
cgctcttaccga-tgaacttctctgtgagtttgagggaccgtcaattgtgtggcaacaca
cga---------------------------------------------------------
--------------------cgctatggaaacttaaacgaacagtgtgatttaa------
----------------------------------------------
>Hastigerina_pelagica|P100|02
-------------gaac--gtggagcatgtggcttaatttgactcaacgcgggaaatctt
accgggtccggacacactgaggattgacagacagtattcatggcga--------------
------------------------------------------------------------
----------gtctctcgtcatatttcaaatgtgcgagttctttcatgattgtgtgatag
gtggtgcatggccgttcttagttcgtggagtgatctgtctgcttaattgcgtttcatatt
tacg-aatgtcgcttacgtgattgctgcagacctcg--tctcct--ctgga-ggcgacgc
gtctcttcaact------------------------------------------------
---------cactcgcacattc--------------------------------------
------------------------------------------------------------
------------------------------------------------------------
-------tcttgaacgcaac-gagcgtgaccgcaacctcttgttgtgtataccaagtgtg
gcg-------------ctggcttgcca----------------------------gctcg
cactccaatgcacgtattttggtcacattgtct-----------cgcggcgcctcgg---
---cgtt--tgcagcaatgtcca-------------------------------------
--aataaactt-gag-ggaccgctgtaa-caat---tcttttaaaccagaggaaggttgc
ggc-aataac-aggtc-tgtgatg-ccc-ttagatgtcccgggctgcacacg-tgctac-
aatgat-cagtac---agtgagcatctttgcaa------------------taccagcgt
ttgg-aggcctggcc---------------------------------------------
----------------------------gcgcgtcacttgtggtgccggcttgcagtctc
tac---------gttgccttcc--caagtctgacaagat---t----------tggaaat
ccattggaagttctgattcgatat-ccctattgagcattt--------------------
----------------ttttactacagcggcgtctaacttcgtccctcgtcggttcgcct
gac-ttgtgcggcactt-------------------------------------------
-----ggcgtctgctatatgcaa-------------------------ttgtcaattcat
agtggggacagacgattgttaattgttcgtctcggtctcaactaggaatgccttgtacgg
gtctttggttcaccagaccacccggaatacgtccctgccctttgtacaca-ccg-cccgt
cgctcttaccga-tgaacttctctgtgagtttgagggaccgtcaattgtgtggcaacaca
cga---------------------------------------------------------
--------------------cgctatggaaacttaaacgaacagtgtgatttaaag----
----------------------------------------------
>Hastigerina_pelagica|P100|03
-------------gaac--gcggagcatgtggcttaatttgactcaacgcgggaaatctt
accgggtccggacacactgaggattgacagacagtattcatggcga--------------
------------------------------------------------------------
----------gtctctcgtcatatttcaaatgtgcgagttctttcatgattgtgtgatag
gtggtgcatggccgttcttagttcgtggagtgatctgtctgcttaattgcgtttcatatt
tacg-aatgtcgcttacgtgattgctgcagacctcg--tctcct--ctgga-ggcgacgc
gtctcttcaact------------------------------------------------
---------cactcgcacattc--------------------------------------
------------------------------------------------------------
------------------------------------------------------------
-------tcttgaacgcaac-gagcgtgaccgcaacctcttgttgtgtataccaagtgtg
gcg-------------ctggcttgcca----------------------------gctcg
cactccaatgcacgtattttggtcacattgtct-----------cgcggcgcctcgg---
---cgtt--tgcagcaatgtcca-------------------------------------
--aataaactt-gag-ggaccgctgtaa-caat---tcttttaaaccagaggaaggttgc
ggc-aataac-aggtc-tgtgatg-ccc-ttagatgtcccgggctgcacacg-tgctac-
aatgat-cagtac---agtgagcatctttgcaa------------------taccagcgt
ttgg-aggcctggcc---------------------------------------------
----------------------------gcgcgtcacttgtggcgccggcttgcagtctc
tac---------gttgccttcc--caagtctgacaagat---t----------tggaaat
ccattggaagttctgattcgatat-ccctattgagcattt--------------------
----------------ttttactacagcggcgtctaacttcgtccctcgtcggttcgcct
gac-ttgtgcggcactt-------------------------------------------
-----ggcgtctgctatatgcaa-------------------------ttgtcaattcat
agtggggacagacgattgttaattgttcgtctcggtctcaactaggaatgccttgtacgg
gtctttggttcaccagaccacccggaatacgtccctgccctttgtacaca-ccg-cccgt
cgctcttaccga-tgaacttctctgtgagtttgagggaccgtcaattgtgtggcaacaca
cga---------------------------------------------------------
--------------------cgctatggaaacttaaacgaacagtgtgatttaaag----
----------------------------------------------
>Hastigerina_pelagica|P100|05
-------------gaac--gtggagcatgtggcttaatttgactcaacgcgggaaatctt
accgggtccggacacactgaggattgacagacagtattcatggcga--------------
------------------------------------------------------------
----------gtctctcgtcatatttcaaatgtgcgagttctttcatgattgtgtgatag
gtggtgcatggccgttcttagttcgtggagtgatctgtctgcttaattgcgtttcatatt
tacg-aatgtcgcttacgtgattgctgcagacctcg--tctcct--ctgga-ggcgacgc
gtctcttcaact------------------------------------------------
---------cactcgcacattc--------------------------------------
------------------------------------------------------------
------------------------------------------------------------
-------tcttgaacgcaac-gagcgtgaccgcaacctcttgttgtgtataccaagtgtg
gcg-------------ctggcttgcca----------------------------gctcg
cactccaatgcacgtattttggtcacattgtct-----------cgcggcgcctcgg---
---cgtt--tgcagcaatgtcca-------------------------------------
--aataaactt-gag-ggaccgctgtaa-caat---tcttttaaaccagaggaaggttgc
ggc-aataac-aggtc-tgtgatg-ccc-ttagatgtcccgggctgcacacg-tgctac-
aatgat-cagtac---agtgagcatctttgcaa------------------taccagcgt
ttgg-aggcctggcc---------------------------------------------
----------------------------gcgcgtcacttgtggcgccggcttgcagtctc
tac---------gttgccttcc--caagtctgacaagat---t----------tggaaat
ccattggaagttctgattcgatat-ccctattgagcattt--------------------
----------------ttttactacagcggcgtctaacttcgtccctcgtcggttcgcct
gac-ttgtgcggcactt-------------------------------------------
-----ggcgtctgctatatgcaa-------------------------ttgtcaattcat
agtggggacagacgattgttaattgttcgtctcggtctcaactaggaatgccttgtacgg
gtctttggttcaccagaccacccggaatacgtccctgccctttgtacaca-ccg-cccgt
cgctcttaccga-tgaacttctctgtgagtttgagggaccgtcaattgtgtggcaacaca
cga---------------------------------------------------------
--------------------cgctatggaaacttaaacgaacagtgtgatttaaag----
----------------------------------------------
>Hastigerina_pelagica|P100|07
-------------gaac--gcggagcatgtggcttaatttgactcaacgcgggaaatctt
accgggtccggacacactgaggattgacagacagtattcatggcga--------------
------------------------------------------------------------
----------gtctctcgtcatatttcaaatgtgcgagttctttcatgattgtgtgatag
gtggtgcatggccgttcttagttcgtggagtgatctgtctgcttaattgcgtttcatatt
tacg-aatgtcgcttacgtgattgctgcagacctcg--tctcct--ctgga-ggcgacgc
gtctcttcaact------------------------------------------------
---------cactcgcacattc--------------------------------------
------------------------------------------------------------
------------------------------------------------------------
-------tcttgaacgcaac-gagcgtgaccgcaacctcttgttgtgtataccaagtgtg
gcg-------------ctggcttgcca----------------------------gctcg
cactccaatgcacgtattttggtcacattgtct-----------cgcggcgcctcgg---
---cgtt--tgcagcaatgtcca-------------------------------------
--aataaactt-gag-ggaccgctgtaa-caat---tcttttaaaccagaggaaggttgc
ggc-aataac-aggtc-tgtgatg-ccc-ttagatgtcccgggctgcacacg-tgctac-
aatgat-cagtac---agtgagcatctttgcaa------------------taccagcgt
ttgg-aggcctggcc---------------------------------------------
----------------------------gcgcgtcacttgtggcgccggcttgcagtctc
tac---------gttgccttcc--caagtctgacaagat---t----------tggaaat
ccattggaagttctgattcgatat-ccctattgagcattt--------------------
----------------ttttactacagcggcgtctaacttcgtccctcgtcggttcgcct
gac-ttgtgcggcactt-------------------------------------------
-----ggcgtctgctatatgcaa-------------------------ttgtcaattcat
agtggggacagacgattgttaattgttcgtctcggtctcaactaggaatgccttgtacgg
gtctttggttcaccagaccacccggaatacgtccctgccctttgtacaca-ccg-cccgt
cgctcttaccga-tgaacttctctgtgagtttgagggaccgtcaattgtgtggcaacaca
cga---------------------------------------------------------
--------------------cgctatggaaacttaaacgaacagtgtgatttaaag----
----------------------------------------------
>Hastigerina_pelagica|P100|08
-------------gaac--gcggagcatgtggcttaatttgactcaacgcgggaaatctt
accgggtccggacacactgaggattgacagacagtattcatggcga--------------
------------------------------------------------------------
----------gtctctcgtcatatttcaaatgtgcgagttctttcatgattgtgtgatag
gtggtgcatggccgttcttagttcgtggagtgatctgtctgcttaattgcgtttcatatt
tacg-aatgtcgcttacgtgattgctgcagacctcg--tctcct--ctgga-ggcgacgc
gtctcttcaact------------------------------------------------
---------cactcgcacattc--------------------------------------
------------------------------------------------------------
------------------------------------------------------------
-------tcttgaacgcaac-gagcgtgaccgcaacctcttgttgtgtataccaagtgtg
gcg-------------ctggctcgcca----------------------------gctcg
cactccaatgcacgtattttggtcacattgtct-----------cgcggcgcctcgg---
---cgtt--tgcagcaatgtcca-------------------------------------
--aataaactt-gag-ggaccgctgtaa-caat---tcttttaaaccagaggaaggttgc
ggc-aataac-aggtc-tgtgatg-ccc-ttagatgtcccgggctgcacacg-tgctac-
aatgat-cagtac---agtgagcatctttgcaa------------------taccagcgt
ttgg-aggcctggcc---------------------------------------------
----------------------------gcgcgtcacttgtggcgccggcttgcagtctc
tac---------gttgccttcc--caagtctgacaagat---t----------tggaaat
ccattggaagttctgattcgatat-ccctattgagcattt--------------------
----------------ttttactacagcggcgtctaacttcgtccctcgtcggttcgcct
gac-ttgtgcggcactt-------------------------------------------
-----ggcgtctgctatatgcaa-------------------------ttgtcaattcat
agtggggacagacgattgttaattgttcgtctcggtctcaactaggaatgccttgtacgg
gtctttggttcaccagaccacccggaatacgtccctgccctttgtacaca-ccg-cccgt
cgctcttaccga-tgaacttctctgtgagtttgagggaccgtcaattgtgtggcaacaca
cga---------------------------------------------------------
--------------------cgctatggaaacttaaacgaacagtgtgatttaaag----
----------------------------------------------
>Hastigerina_pelagica|P100|09
-------------gaac--gtggagcatgtggcttaatttgactcaacgcgggaaatctt
accgggtccggacacactgaggattgacagacagtattcatggcga--------------
------------------------------------------------------------
----------gtctctcgtcatatttcaaatgtgcgagttctttcatgattgtgtgatag
gtggtgcatggccgttcttagttcgtggagtgatctgtctgcttaattgcgtttcatatt
tacg-aatgtcgcttacgtgattgctgcagacctcg--tctcct--ctgga-ggcgacgc
gtctcttcaact------------------------------------------------
---------cactcgcacattc--------------------------------------
------------------------------------------------------------
------------------------------------------------------------
-------tcttgaacgcaac-gagcgtgaccgcaacctcttgttgtgtataccaagtgtg
gcg-------------ctggcttgcca----------------------------gctcg
cactccaatgcacgtattttggtcacattgtct-----------cgcggcgcctcgg---
---cgtt--tgcagcaatgtcca-------------------------------------
--aataaactt-gag-ggaccgctgtaa-caat---tcttttaaaccagaggaaggttgc
ggc-aataac-aggtc-tgtgatg-ccc-ttagatgtcccgggcagcacacg-tgctac-
aatgat-cagtac---agtgagcatctttgcaa------------------taccagcgt
ttgg-aggcctggcc---------------------------------------------
----------------------------gcgcgtcacttgtggcgccggcttgcagtctc
tac---------gttgccttcc--caagtctgacaagat---t----------tggaaat
ccattggaagttctgattcgatat-ccctattgagcattt--------------------
----------------ttttactacagcggcgtctaacttcgtccctcgtcggttcgcct
gac-ttgtgcggcactt-------------------------------------------
-----ggcgtctgctatatgcaa-------------------------ttgtcaattcat
agtggggacagacgattgttaattgttcgtctcggtctcaactaggaatgccttgtacgg
gtctttggttcaccagaccacccggaatacgtccctgccctttgtacaca-ccg-cccgt
cgctcttaccga-tgaacttctctgtgagtttgagggaccgtcaattgtgtggcaacaca
cga---------------------------------------------------------
--------------------cgctatggaaacttaaacgaacagtgtgatttaaag----
----------------------------------------------
>Hastigerina_pelagica|P100|10
-------------gaac--gcggagcatgtggcttaatttgactcaacgcgggaaatctt
accgggtccggacacactgaggattgacagacagtattcatggcga--------------
------------------------------------------------------------
----------gtctctcgtcatatttcaaatgtgcgagttctttcatgattgtgtgatag
gtggtgcatggccgttcttagttcgtggagtgatctgtctgcttaattgcgtttcatatt
tacg-aatgtcgcttacgtgattgctgcagacctcg--tctcct--ctgga-ggcgacgc
gtctcttcaact------------------------------------------------
---------cactcgcacattc--------------------------------------
------------------------------------------------------------
------------------------------------------------------------
-------tcttgaacgcaac-gagcgtgaccgcaacctcttgttgtgtataccaagtgtg
gcg-------------ctggctcgcca----------------------------gctcg
cactccaatgcacgtattttggtcacattgtct-----------cgcggcgcctcgg---
---cgtt--tgcagcaatgtcca-------------------------------------
--aataaactt-gag-ggaccgctgtaa-caat---tcttttaaaccagaggaaggttgc
ggc-aataac-aggtc-tgtgatg-ccc-ttagatgtcccgggctgcacacg-tgctac-
aatgat-cagtac---agtgagcatctttgcaa------------------taccagcgt
ttgg-aggcctggcc---------------------------------------------
----------------------------gcgcgtcacttgtggcgccggcttgcagtctc
tac---------gttgccttcc--caagtctgacaagat---t----------tggaaat
ccattggaagttctgattcgatat-ccctattgagcattt--------------------
----------------ttttactacagcggcgtctaacttcgtccctcgtcggttcgcct
gac-ttgtgcggcactt-------------------------------------------
-----ggcgtctgctatatgcaa-------------------------ttgtcaattcat
agtggggacagacgattgttaattgttcgtctcggtctcaactaggaatgccttgtacgg
gtctttggttcaccagaccacccggaatacgtccctgccctttgtacaca-ccg-cccgt
cgctcttaccga-tgaacttctctgtgagtttgagggaccgtcaattgtgtggcaacaca
cga---------------------------------------------------------
--------------------cgctatggaaacttaaacgaacagtgtgatttaaag----
----------------------------------------------
>Hastigerina_pelagica|P101|16
-------------------gtggagcatgtggcttaatttgactcaacgcgggaaatctt
accgggtccggacacactgaggattgacagagtggcttaggccaca--------------
---------------------------------------------gacacagaatgggtt
tcttttaatacaccccatttgctgtgtcaacgtgccggttctttcatgattgtgtgatag
gtggtgcatggccgttcttagttcgtggagtgatctgtctgcttaattgcgtttcaaata
c-----------------------------------------------------------
------------------------------------------------------------
---------ttcgaggatataaacgcattcattgtgagttgctatttagctgggaatagc
aattttcgccacgggccaccgt--------------------------------------
-------------------------------------ggggaaacaagtcactttgagcg
atcctcaatttgaaagcaac-gaacgtgaccgcagccctttgttgtgtctttgccagaga
cacgcgtctttgttggttaattcctcacacaacgacggcattgtacctctgtatggccgt
gtcttgttatttgtgtctctgaatgtgctgacgacttccgtcgtgggctgtttagttatg
catttagcaacgacgtagctgtataagggggtgtcgagaggtttaaatcacagag-----
--aataaactc-agg-ggacagctggt-----ttaatgcgttaaaccagaggaaggatgc
ggc-aataac-aggtc-tgtgatg-ccc-tcagatgttccgggctgcacacg-tgctac-
attgat-tagcac---attgtgtatgccactgacccaatactggaatttctggtgtccac
tggacacagcacacacagt-----------------------------------------
------------------------------------------------------------
------------accgcccgtc--gaccatgagagaggt--------------cgaaaat
ccatttgaagtgttgatatg------------------------aggtcaaggcaaattg
caccacacacagatggctctttgtgtactccattattcactgagtaagtgcgagtcacaa
aggg--------------------------------------------------------
-----------gcatttctgcaa-------------------------ttgtcaattcac
agtggggacagtcgattggtaacaattcgactcggtcctaactaggaatgcctcgtacgg
g----tgaatcattatttcacccggaatacgtccctgccctttgtacaca-ccg-cccgt
cgctcttaccga-tgaattacgctgtgagtttaagggactggctgtcattcaatgata--
------------------------------------------------------------
--------------------agctatggaaacttaaacaaacagtgtgctttaaag----
----------------------------------------------
>Hastigerina_pelagica|P101|30
-------------------gtggagcatgtggcttaatttgactcaacgcgggaaatctt
accgggtccggacacactgaggattgacagagtggcttaggccaca--------------
---------------------------------------------gacacagaatgggtt
tcttttaatacaccccatttgctgtgtcaacgtgccggttctttcatgattgtgtgatag
gtggtgcatggccgttcttagttcgtggagtgatctgtctgcttaattgcgtttcaaata
c-----------------------------------------------------------
------------------------------------------------------------
---------ttcgaggatataaacgcattcattgtgagttgctatttagctgggaatagc
aattttcgccacgggccaccgt--------------------------------------
-------------------------------------ggggaaacaagtcactttgagcg
atcctcaatttgaaagcaac-gaacgtgaccgcagccctttgttgtgtctttgccagaga
cacgcgtctttgttggttaattcctcacac-acgacggcaatgt-cctttgtatggccgt
gtcttgttatttgtgtctctgaatgtgctgacgacttccgtcgtgggctgtttagttatg
catttagcaacgacgtagctgtataagggggtgtcgagaggtttaaatcacagag-----
--aataaactc-agg-ggacagctggt-----ttaatgcgttaaaccagaggaaggatgc
ggc-aataac-aggtc-tgtgatg-ccc-tcagatgttccgggctgcacacg-tgctac-
attgat-tagcac---attgtgtatgccactgacccaatactggaatttctggtgtccac
tggacacagcacacacagt-----------------------------------------
------------------------------------------------------------
------------accgcccgtc--gaccatgagagaggt--------------cgaaaat
ccatttgaagtgttgatatg------------------------aggtcaaggcaaattg
caccacacacagatggctctttgtgtactccattattcactgagtaagtgcgagtcacaa
aggg--------------------------------------------------------
-----------gcatttctgcaa-------------------------ttgtcaattcac
agtggggacagtcgattggtaacaattcgactcggtcctaactaggaatgcctcgtacgg
g----tgaatcattatttcacccggaatacgtccctgccctttgtacaca-ccg-cccgt
cgctcttaccga-tgaattacgctgtgagtttaagggactggctgtcattcaatgata--
------------------------------------------------------------
--------------------agctatggaaacttaaacaaacagtgtgctttaaag----
----------------------------------------------
>Hastigerina_pelagica|P101|49
------------------------------------------------------------
---------------------------------------------a--------------
---------------------------------------------gacacagaatgggtt
tcttttaatacaccccatttgctgtgtcaacgtgccggttctttcatgattgtgtgatag
gtggtgcatggccgttcttagttcgtggagtgatctgtctgcttaattgcgtttcaaata
c-----------------------------------------------------------
------------------------------------------------------------
---------ttcgaggatataaacgcattcattgtgagttgctatttagctgggaatagc
aattttcgccacgggccaccgt--------------------------------------
-------------------------------------ggggaaacaagtcactttgagcg
atcctcaatttgaaagcaac-gaacgtgaccgcagccctttgttgtgtctttgccagaga
cacgcgtctttgttggttaattcctcacac-acgacggcaatgt-cctttgtatggccgt
gtcttgttatttgtgtctctgaatgtgctgacgacttccgtcgtgggctgtttagttatg
catttagcaacgacgtagctgtataagggggtgtcgagaggtttaaatcacagag-----
--aataaactc-agg-ggacagctggt-----ttaatgcgttaaaccagaggaaggatgc
ggc-aataac-aggtc-tgtgatg-ccc-tcagatgttccgggctgcacacg-tgctac-
attgat-tagcac---attgtgtatgccactgacccaatactggaatttctggtgtccac
tggacacagcacacacagt-----------------------------------------
------------------------------------------------------------
------------accgcccgtc--gaccatgagagaggt--------------cgaaaat
ccatttgaagtgttgatatg------------------------aggtcaaggcaaattg
caccacacacagatggctctttgtgtactccattattcactgagtaagtgcgagtcacaa
aggg--------------------------------------------------------
-----------gcatttctgcaa-------------------------ttgtcaattcac
agtggggacagtcgattggtaacaattcgactcggtcctaactaggaatgcctcgtacgg
g----tgaatcattatttcacccggaatacgtccctgccctttgtacaca-ccg-cccgt
cgctcttaccga-tgaattacgctgtgagtttaagggactggctgtcattcaatgata--
------------------------------------------------------------
--------------------agctatggaaacttaaacaaacagtgtgctttaaag----
----------------------------------------------
>Hastigerina_pelagica|P101|67
-------------------gtggagcatgtggcttaatttgactcaacgcgggaaatctt
accgggtccggacacactgaggattgacagagtggcttaggccaca--------------
---------------------------------------------gacacagaatgggtt
tcttttaatacaccccatttgctgtgtcaacgtgccggttctttcatgattgtgtgatag
gtggtgcatggccgttcttagttcgtggagtgatctgtctgcttaattgcgtttcaaata
c-----------------------------------------------------------
------------------------------------------------------------
---------ttcgaggatataaacgcattcattgtgagttgctatttagctgggaatagc
aattttcgccacgggccaccgt--------------------------------------
-------------------------------------ggggaaacaagtcactttgagcg
atcctcaatttgaaagcaac-gaacgtgaccgcagccctttgttgtgtctttgccagaga
cacgcgtctttgttggttaattcctcacac-acgacggcaatgt-cctttgtatggccgt
gtcttgttatttgtgtctctgaatgtgctgacgacttccgtcgtgggctgtttagttatg
catttagcaacgacgtagctgtataagggggtgtcgagaggtttaaatcacagag-----
--aataaactc-agg-ggacagctggt-----ttaatgcgttaaaccagaggaaggatgc
ggc-aataac-aggtc-tgtgatg-ccc-tcagatgttccgggctgcacacg-tgctac-
attgat-tagcac---attgtgtatgccactgacccaatactggaatttctggtgtccac
tggacacagcacacacagt-----------------------------------------
------------------------------------------------------------
------------accgcccgtc--gaccatgagagaggt--------------cgaaaat
ccatttgaagtgttgatatg------------------------aggtcaaggcaaattg
caccacacacagatggctctttgtgtactccattattcactgagtaagtgcgagtcacaa
aggg--------------------------------------------------------
-----------gcatttctgcaa-------------------------ttgtcaattcac
agtggggacagtcgattggtaacaattcgactcggtcctaactaggaatgcctcgtacgg
g----tgaatcattatttcacccggaatacgtccctgccctttgtacaca-ccg-cccat
cgctcttaccga-tgaattacgctgtgagtttaagggactggctgtcattcaatgata--
------------------------------------------------------------
--------------------agctatggaaacttaaacaaacagtgtgctttaaag----
----------------------------------------------
>Hastigerina_pelagica|P101|72
-------------------gtggagcatgtggcttaatttgactcaacgcgggaaatctt
accgggtccggacacactgaggattgacagagtggcttaggccaca--------------
---------------------------------------------gacacagaatgggtt
tcttttaatacaccccatttgctgtgtcaacgtgccggttctttcatgattgtgtgatag
gtggtgcatggccgttcttagttcgtggagtgatctgtctgcttaattgcgtttcaaata
c-----------------------------------------------------------
------------------------------------------------------------
---------ttcgaggatataaacgcattcattgtgagttgctatttagctgggaatagc
aattttcgccacgggccaccgt--------------------------------------
-------------------------------------ggggaaacaagtcactttgagcg
atcctcaatttgaaagcaac-gaacgtgaccgcagccctttgttgtgtctttgccagaga
cacgcgtctttgttggttaattcctcacacaacgacggcattgtacctctgtatggccgt
gtcttgttatttgtgtctctgaatgtgctgacgacttccgtcgtgggctgtttagttatg
catttagcaacgacgtagctgtataagggggtgtcgagaggtttaaatcacagag-----
--aataaactc-agg-ggacagctggt-----ttaatgcgttaaaccagaggaaggatgc
ggc-aataac-aggtc-tgtgatg-ccc-tcagatgttccgggctgcacacg-tgctac-
attgat-tagcac---attgtgtatgccactgacccaatactggaatttctggtgtccac
tggacacagcacacacagt-----------------------------------------
------------------------------------------------------------
------------accgcccgtc--gaccatgagagaggt--------------cgaaaat
ccatttgaagtgttgatatg------------------------aggtcaaggcaaattg
caccacacacagatggctctttgtgtactccattattcactgagtaagtgcgagtcacaa
aggg--------------------------------------------------------
-----------gcatttctgcaa-------------------------ttgtcaattcac
agtggggacagtcgattggtaacaattcgactcggtcctaactaggaatgcctcgtacgg
g----tgaatcattatttcacccggaatacgtccctgccctttgtacaca-ccg-cccgt
cgctcttaccga-tgaattacgctgtgagtttaagggactggctgtcattcaatgata--
------------------------------------------------------------
--------------------agctatggaaacttaaacaaacagtgtgctttaaag----
----------------------------------------------
>Hastigerina_pelagica|R022|01
-------------ga--acgtggagcatgtggcttaatttgactcaacgcgggaaatctt
accgggtccggacacactgaggattgacagagtggcttaggccaca--------------
---------------------------------------------gacacagaatgggtt
tcttttaatacaccccatttgctgtgtcaacgtgccggttctttcatgattgtgtgatag
gtggtgcatggccgttcttagttcgtggagtgatctgtctgcttaattgcgtttcaaata
c-----------------------------------------------------------
------------------------------------------------------------
---------ttcgaggatataaacgcattcattgtgagttgctatttagctgggaatagc
aattttcgccacgggccaccgt--------------------------------------
-------------------------------------ggggaaacaagtcactttgagcg
atcctcaatttgaaagcaac-gaacgtgaccgcagccctttgttgtgtctttgccagaga
cacgcgtctttgttggttaattcctcacac-acgacggcaatgt-cctttgtatggccgt
gtcttgttatttgtgtctctgaatgtgctgacgacttccgtcgtgggctgtttagttatg
catttagcaacgacgtagctgtataagggggtgtcgagaggtttaaatcacagag-----
--aataaactc-agg-ggacagctggt-----ttaatgcgttaaaccagaggaaggatgc
ggc-aataac-aggtc-tgtgatg-ccc-tcagatgttccgggctgcacacg-tgctac-
attgat-tagcac---attgtgtatgccactgacccaatactggaatttctggtgtccac
tggacacagcacacacagt-----------------------------------------
------------------------------------------------------------
------------accgcccgtc--gaccatgagagaggt--------------cgaaaat
ccatttgaagtgttgatatg------------------------aggtcaaggcaaattg
caccacacacagatggctctttgtgtactccattattcactgagtaagtgcgagtcacaa
aggg--------------------------------------------------------
-----------gcatttctgcaa-------------------------ttgtcaattcac
agtggggacagtcgattggtaacaattcgactcggtcctaactaggaatgcctcgtacgg
g----tgaatcattatttcacccggaatacgtccctgccctttgtacaca-ccg-cccgt
cgctcttaccga-tgaattacgctgtgagtttaagggactggctgtcattcaatgata--
------------------------------------------------------------
--------------------agctatggaaacttaaacaaacagtgtgctttaaag----
----------------------------------------------
>Hastigerina_pelagica|R022|05
-------------ga--acgtggagcatgtggcttaatttgactcaacgcgggaaatctt
accgggtccggacacactgaggattgacagagtggcttaggccaca--------------
---------------------------------------------gacacagaatgggtt
tcttttaatacaccccatttgctgtgtcaacgtgccggttctttcatgattgtgtgatag
gtggtgcatggccgttcttagttcgtggagtgatctgtctgcttaattgcgtttcaaata
c-----------------------------------------------------------
------------------------------------------------------------
---------ttcgaggatataaacgcattcattgtgagttgctatttagctgggaatagc
aattttcgccacgggccaccgt--------------------------------------
-------------------------------------ggggaaacaagtcactttgagcg
atcctcaatttgaaagcaac-gaacgtgaccgcagccctttgttgtgtctttgccagaga
cacgcgtctttgttggttaattcctcacac-acgacggcaatgt-cctttgtatggccgt
gtcttgttatttgtgtctctgaatgtgctgacgacttccgtcgtgggctgtttagttatg
catttagcaacgacgtagctgtataagggggtgtcgagaggtttaaatcacagag-----
--aataaactc-agg-ggacagctggt-----ttaatgcgttaaaccagaggaaggatgc
ggc-aataac-aggtc-tgtgatg-ccc-tcagatgttccgggctgcacacg-tgctac-
attgat-tagcac---attgtgtatgccactgacccaatactggaatttctggtgtccac
tggacacagcacacacagt-----------------------------------------
------------------------------------------------------------
------------accgcccgtc--gaccatgagagaggt--------------cgaaaat
ccatttgaagtgttgatatg------------------------aggtcaaggcaaattg
caccacacacagatggctctttgtgtactccattattcactgagtaagtgcgagtcacaa
aggg--------------------------------------------------------
-----------gcatttctgcaa-------------------------ttgtcaattcac
agtggggacagtcgattggtaacaattcgactcggtcctaactaggaatgcctcgtacgg
g----tgaatcattatttcacccggaatacgtccctgccctttgtacaca-ccg-cccgt
cgctcttaccga-tgaattacgctgtgagtttaagggactggctgtcattcaatgata--
------------------------------------------------------------
--------------------agctatggaaacttaaacaaacagtgtgctttaaag----
----------------------------------------------
>Hastigerina_pelagica|R022|18
-------------ga--acgtggagcatgtggcttaatttgactcaacgcgggaaatctt
accgggtccggacacactgaggattgacagagtggcttaggccaca--------------
---------------------------------------------gacacagaatgggtt
tcttttaatacaccccatttgctgtgtcaacgtgccggttctttcatgattgtgtgatag
gtggtgcatggtcgttcttagttcgtggagtgatctgtctgcttaattgcgtttcaaata
c-----------------------------------------------------------
------------------------------------------------------------
---------ttcgaggatataaacgcattcattgtgagttgctatttagctgggaatagc
aattttcgccacgggccaccgt--------------------------------------
-------------------------------------ggggaaacaagtcactttgagcg
atcctcaatttgaaagcaac-gaacgtgaccgcagccctttgttgtgtctttgccagaga
cacgcgtctttgttggttaattcctcacac-acgacggcaatgt-cctttgtatggccgt
gtcttgttatttgtgtctctgaatgtgctgacgacttccgtcgtgggctgtttagttatg
catttagcaacgacgtagctgtataagggggtgtcgagaggtttaaatcacagag-----
--aataaactc-agg-ggacagctggt-----ttaatgcgttaaaccagaggaaggatgc
ggc-aataac-aggtc-tgtgatg-ccc-tcagatgttccgggctgcacacg-tgctac-
attgat-tagcac---attgtgtatgccactgacccaatactggaatttctggtgtccac
tggacacagcacacacagt-----------------------------------------
------------------------------------------------------------
------------accgcccgtc--gaccatgagagaggt--------------cgaaaat
ccatttgaagtgttgatatg------------------------aggtcaaggcaaattg
caccacacacagatggctctttgtgtactccattattcactgagtaagtgcgagtcacaa
aggg--------------------------------------------------------
-----------gcatttctgcaa-------------------------ttgtcaattcac
agtggggacagtcgattggtaacaattcgactcggtcctaactaggaatgcctcgtacgg
g----tgaatcattatttcacccggaatacgtccctgccctttgtacaca-ccg-cccgt
cgctcttaccga-tgaattacgctgtgagtttaagggactggctgtcattcaatgata--
------------------------------------------------------------
--------------------agctatggaaacttaaacaaacagtgtgctttaaag----
----------------------------------------------
>Hastigerina_pelagica|R022|30
--------------------------------------------caacgcgggaaatctt
accgggtccggacacactgaggattgacagagtggcttaggccaca--------------
---------------------------------------------gacacagaatgggtt
tcttttaatacaccccatttgctgtgtcaacgtgccggttctttcatgattgtgtgatag
gtggtgcatggccgttcttagttcgtggagtgatctgtctgcttaattgcgtttcaaata
c-----------------------------------------------------------
------------------------------------------------------------
---------ttcgaggatataaacgcattcattgtgagttgctatttagctgggaatagc
aattttcgccacgggccaccgt--------------------------------------
-------------------------------------ggggaaacaagtcactttgagcg
atcctcaatttgaaagcaac-gaacgtgaccgcagccctttgttgtgtctttgccagaga
cacgcgtctttgttggttaattcctcacac-acgacggcaatgt-cctttgtatggccgt
gtcttgttatttgtgtctctgaatgtgctgacgacttccgtcgtgggctgtttagttatg
catttagcaacgacgtagctgtataagggggtgtcgagaggtttaaatcacagag-----
--aataaactc-agg-ggacagctggt-----ttaatgcgttaaaccagaggaaggatgc
ggc-aataac-aggtc-tgtgatg-ccc-tcagatgttccgggctgcacacg-tgctac-
attgat-tagcac---attgtgtatgccactgacccaatactggaatttctggtgtccac
tggacacagcacacacagt-----------------------------------------
------------------------------------------------------------
------------accgcccgtc--gaccatgagagaggt--------------cgaaaat
ccatttgaagtgttgatatg------------------------aggtcaaggcaaattg
caccacacacagatggctctttgtgtactccattattcactgagtaagtgcgagtcacaa
aggg--------------------------------------------------------
-----------gcatttctgcaa-------------------------ttgtcaattcac
agtggggacagtcgattggtaacaattcgactcggtcctaactaggaatgcctcgtacgg
g----tgaatcattatttcacccggaatacgtccctgccctttgtacaca-ccg-cccgt
cgctcttaccga-tgaattacgctgtgagtttaagggactggctgtcattcaatgata--
------------------------------------------------------------
--------------------agctatggaaacttaaacaaacagtgtgctttaaag----
----------------------------------------------
>Hastigerina_pelagica|R025|06
----------------------------------------gactcaacgcgggaaatctt
accgggtccggacacactgaggattgacagacagtattcatgccga--------------
------------------------------------------------------------
--------ctgaatttcgacatatttcaaatgtgcgagttctttcatgattgtgtgatag
gtggtgcatggccgttcttagttcgtggagtgatctgtctgcttaattgcgtttcatatt
tacg-aatgtcgcttacgtgattgctgcagacctcg--tctctttattgag-tgcgacgc
gtctcttcaact------------------------------------------------
---------cactcgcacattc--------------------------------------
------------------------------------------------------------
------------------------------------------------------------
-------tcttgaacgcaac-gagcgtgaccgcaacctcttgttgtgtataccaagtgtg
tcg------cttggcttta--ctgcca----------------------------gctcg
cactccaatgcacgtattttggtcacattgtctcgg--ccgt--cgcgcagcctcggctg
tgtcggc--gccagcaatgtcca-------------------------------------
--aataaactt-gag-ggaccgctgtaa-caat---tcttttaaaccagaggaaggttgc
ggc-aataac-aggtc-tgtgatg-ccc-ttagatgtcccgggctgcacacg-tgctac-
aatgat-cagtac---agtgagcatctttgcaa------------------taccagcgt
ttgg-aggcctggc----------------------------------------------
-----------------------------caagtcacttgtgac-tcggcttgcagtctc
tac---------gttgccttcc--caagtctgacaagat---t----------tggaaat
ccattggaagtcctgaatca--at-ccctattgagcattt--------------------
----------------ttct-ctacagtggcgccagacttcgtcccatgtcggttcgcct
gac-ttgtgcggcactt-------------------------------------------
-----ggcgtctactatatgcaa-------------------------ttgtcaattcat
agtggggacagacgattgttaattgttcgtctcggtctcaactaggaatgccttgtacgg
gtctttggttcaccagaccacccggaatacgtccctgccctttgtacaca-ccg-cccgt
cgctcttaccga-tgaacttctctgtgagtttgagggaccgtcaattgtgtggcaacaca
cga---------------------------------------------------------
--------------------cgctatggaaacttaaacgaacagtgtgatttaaag----
----------------------------------------------
>Hastigerina_pelagica|R025|09
-------------gaac--gtggagcatgtggcttaatttgactcaacgcgggaaatctt
accgggtccggacacactgaggattgacagacagtattcatgccga--------------
------------------------------------------------------------
--------ctgaatttcgacatatttcaaatgtgcgagttctttcatgattgtgtgatag
gtggtgcatggccgttcttagttcgtggagtgatctgtctgcttaattgcgtttcatatt
tacg-aatgtcgcttacgtgattgctgcagacctcg--tctctttattgag-tgcgacgc
gtctcttcaact------------------------------------------------
---------cactcgcacattc--------------------------------------
------------------------------------------------------------
------------------------------------------------------------
-------tcttgaacgcaac-gagcgtgaccgcaacctcttgttgtgtataccaagtgtg
tcg------cttggcttta--ctgcca----------------------------gctcg
cactccaatgcacgtattttggtcacattgtctcgg--ccgt--cgcgcagcctcggctg
tgtcggc--gccagcaatgtcca-------------------------------------
--aataaactt-gag-ggaccgctgtaa-caat---tcttttaaaccagaggaaggttgc
ggc-aataac-aggtc-tgtgatg-ccc-ttagatgtcccgggctgcacacg-tgctac-
aatgat-cagtac---agtgagcatctttgcaa------------------taccagcgt
ttgg-aggcctggc----------------------------------------------
-----------------------------caagtcacttgtgac-tcggcttgcagtctc
tac---------gttgccttcc--caagtctgacaagat---t----------tggaaat
ccattggaagtcctgaatca--at-ccctattgagcattt--------------------
----------------ttct-ctacagtggcgccagacttcgtcccatgtcggttcgcct
gac-ttgtgcggcactt-------------------------------------------
-----ggcgtctactatatgcaa-------------------------ttgtcaattcat
agtggggacagacgattgttaattgttcgtctcggtctcaactaggaatgccttgtacgg
gtctttggttcaccagaccacccggaatacgtccctgccctttgtacaca-ccg-cccgt
cgctcttaccga-tgaacttctctgtgagtttgagggaccgtcaattgtgtggcaacaca
cga---------------------------------------------------------
--------------------cgctatggaaacttaaacgaacagtgtgatttaaag----
----------------------------------------------
>Hastigerina_pelagica|R025|15
-------------gaac--gtggagcatgtggcttaatttgactcaacgcgggaaatctt
accgggtccggacacactgaggattgacagacagtattcatgccga--------------
------------------------------------------------------------
--------ctgaatttcgacatatttcaaatgtgcgagttctttcatgattgtgtgatag
gtggtgcatggccgttcttagttcgtggagtgatctgtctgcttaattgcgtttcatatt
tacg-aatgtcgcttacgtgattgctgcagacctcg--tctctttattgag-tgcgacgc
gtctcttcaact------------------------------------------------
---------cactcgcacattc--------------------------------------
------------------------------------------------------------
------------------------------------------------------------
-------tcttgaacgcaac-gagcgtgaccgcaacctcttgttgtgtataccaagtgtg
tcg------cttggcttta--ctgcca----------------------------gctcg
cactccaatgcacgtattttggtcacattgtctcgg--ccgt--cgcgcagcctcggctg
tgtcggc--gccagcaatgtcca-------------------------------------
--aataaactt-gag-ggaccgctgtaa-caat---tcttttaaaccagaggaaggttgc
ggc-aataac-aggtc-tgtgatg-ccc-ttagatgtcccgggctgcacacg-tgctac-
aatgat-cagtac---agtgagcatctttgcaa------------------taccagcgt
ttgg-aggcctggc----------------------------------------------
-----------------------------caagtcacttgtgac-tcggcttgcagtctc
tac---------gttgccttcc--caagtctgacaagat---t----------tggaaat
ccattggaagtcctgaatca--at-ccctattgagcattt--------------------
----------------ttct-ctacagtggcgccagacttcgtcccatgtcggttcgcct
gac-ttgtgcggcactt-------------------------------------------
-----ggcgtctactatatgcaa-------------------------ttgtcaattcat
agtggggacagacgattgttaattgttcgtctcggtctcaactaggaatgccttgtacgg
gtctttggttcaccagaccacccggaatacgtccctgccctttgtacaca-ccg-cccgt
cgctcttaccga-tgaacttctctgtgagtttgagggaccgtcaattgtgtggcaacaca
cga---------------------------------------------------------
--------------------cgctatggaaacttaaacgaacagtgtgatttaaag----
----------------------------------------------
>Neogloboquadrina_incompta|P106|09
-------------------gtggagcatgtggcttaatttgactcaacgcgggaaatctt
accaggtccggacacactgaggattgacaggaagtatcgtcttttg--------------
--aattctttaaggacatgtcgttttta----atgacatcttttagatggatg-------
-------------------attcgtgtaaatatgctagttctttcatgattatgtgatag
gtggtgcatggccgttcttagttcgtggagtgatctgtctgcttaattgcgtttcactaa
ggccccaaagttagcaaattatcaatcgtta--cagagtcgacccctcacctt-------
------------------------------------------------------------
---------tgagtgcgcgtcctaacttgtagtacatggtgtaaatggatttgttttg--
------------------------------------------------------------
------------------------------------------------------------
---ggtacccagaaagcaac-gaacgtgaccgcaacgtcttgttgtctctc-tttgacag
ttatgggttatcccagtcatgtgttta---------------------------------
------------------------------------------------------------
-----------------------tacttttatgtgtaaatacgtacgacacagagactag
ataccaaacta-ggc-gtaccgctgta-----tcatttctttaaaccagaggaaggttgc
ggc-aataac-aggtc-tgtgatg-ccc-ttagatgttctgggctgcacacg-tgctac-
aatgat-cagcac---agtaagcatctcaattt---------------------------
-----ttacaacaccgtcaacacacgtagtgagctgcttgatctctcattcatgcattct
gtgcttcggtgcagtgtgcaatgtgag-ttgtctaatgcgcgc-----------------
------------ggtta-tgcc--tgtaccgagaggtgacgtc----------gggtaaa
cattctctaatgctgacctatttt-tctgaaatatgcaca--------------------
------------------actctaatatgacattcattcccgggaggactagttgcctct
ttgtgtgagtgtaatgc-------------------------aaacatgaatagcgactg
tcgctgtttactcatatgtgccc-------------------------ctgtcaattcgt
ggtggggacagaccattgctaattgttggtctcgcttataactaggaatgccttgtacgg
gtctttggttcaacaaaccacccggaatacgtccctgccctttgtacaca-ccg-cccgt
cgctcttaccga-tgaactcgtttgtgagttttaaggactggattaagctatatgcgta-
------------------------------------------------------------
--------------------acctatggaaattcatgcgaatgaactggtttaaag----
----------------------------------------------
>Neogloboquadrina_incompta|P150|05
---------------------------------------------------------ctt
accaggtccggacacactgaggattgacaggaagtatcgtcttttg--------------
--aattctttaaggacatgtcgttttta----atgacatcttttagatggatg-------
-------------------attcgtgtaaatatgctagttctttcatgattatgtgatag
gtggtgcatggccgttcttagttcgtggagtgatctgtctgcttaattgcgtttcactaa
ggccccaaagttagcaaattatcaatcgtta--cagagtcgacccctcacctt-------
------------------------------------------------------------
---------tgagtgcgcgtcctaacttgtagtacatggtgtaaatggatttgttttg--
------------------------------------------------------------
------------------------------------------------------------
---ggtacccagaaagcaac-gaacgtgaccgcaacgtcttgttgtctctc-tttgacag
ttatgggttatcccagtcatgtgttta---------------------------------
------------------------------------------------------------
-----------------------tacttttatgtgtaaatacgtacgacacagagactag
ataccaaacta-ggc-gtaccgctgta-----tcatttctttaaaccagaggaaggttgc
ggc-aataac-aggtc-tgtgatg-ccc-ttagatgttctgggctgcacacg-tgctac-
aatgat-cagcac---agtaagcatctcaattt---------------------------
-----ttacaacaccgtcaacacacgtagtgagctgcttgatctctcattcatgcattct
gtgcttcggtgcagtgtgcaatgtgag-ttgtctaatgcgcgc-----------------
------------ggtta-tgcc--tgtaccgagaggtgacgtc----------gggtaaa
cattctctaatgctgacctatttt-tctgaaatatgcaca--------------------
------------------actctaatatgacattcattcccgggaggactagttgcctct
ttgtgtgagtgtaatgc-------------------------aaacatgaatagcgactg
tcgctgtttactcatatgtgccc-------------------------ctgtcaattcgt
ggtggggacagaccattgctaattgttggtctcgcttataactaggaatgccttgtacgg
gtctttggttcaacaaaccacccggaatacgtccctgccctttgtacaca-ccg-cccgt
cgctcttaccga-tgaactcgtttgtgagttttaaggactggattaagctatatgcgta-
------------------------------------------------------------
--------------------acctatggaaattcatgcgaatgaactggtttaaag----
----------------------------------------------
>Neogloboquadrina_incompta|P150|07
-------------------gtggagcatgtggcttaatttgactcaacgcgggaaatctt
accaggtccggacacactgaggattgacaggaagtatcgtcttttg--------------
--aattctttaaggacatgtcgttttta----atgacatcttttagatggatg-------
-------------------attcgtgtaaatatgctagttctttcatgattatgtgatag
gtggtgcatggccgttcttagttcgtggagtgatctgtctgcttaattgcgtttcactaa
ggccccaaagttagcaaattatcaatcgtta--cagagtcgacccctcacctt-------
------------------------------------------------------------
---------tgagtgcgcgtcctaacttgtagtacatggtgtaaatggatttgttttg--
------------------------------------------------------------
------------------------------------------------------------
---ggtacccagaaagcaac-gaacnngaccgcaacgtcttgttgtctctc-tttgacag
ttatgggttatcccagtcatgtgttta---------------------------------
------------------------------------------------------------
-----------------------tacttttatgtgtaaatacgtacgacacagagactak
ataccaaacta-ggc-gtaccgctgta-----tcatttctttaaaccagaggaaggttgc
ggc-aataac-aggtc-tgtgatg-ccc-ttagatgttctgggctgcacacg-tgctac-
aatgat-cagcac---agtaagcatctcaattt---------------------------
-----ttacaacaccgtcaacacacgtagtgagctgcttgatctctcawtcatgcattct
gtgcttcggtgcagtgtgcaatgtgag-ttgtctaatgcgcgc-----------------
------------ggtta-tgcc--tgtaccgagaggtgacgtc----------gggtaaa
cattctctaatgctgacctatttt-tctgaaatatgcaca--------------------
------------------actctaatatgacattcattcccgggaggactagttgcctct
ttgtgtgagtgtaatgc-------------------------aaacatgaatagcgactg
tcgctgtttactcatatgtgccc-------------------------ctgtcaattcgt
ggtggggacagaccattgctaattgttggtctcgcttataactaggaatgccttgtacgg
gtctttggttcaacaaaccacccggaatacgtccctgccctttgtacaca-ccg-cccgt
cgctcttaccga-tgaactcgtttgtgagttttaaggactggattaagctatatgcgta-
------------------------------------------------------------
--------------------acctatggaaattcatg-----------------------
----------------------------------------------
>Neogloboquadrina_incompta|P150|08
------------------------------------------------------------
-------------------------------------cgtcttttg--------------
--aattctttaaggacatgtcgttttta----atgacatcttttagatggatg-------
-------------------attcgtgtaaatatgctagttctttcatgattatgtgatag
gtggtgcatggccgttcttagttcgtggagtgatctgtctgcttaattgcgtttcactaa
ggccccaaagttagcaaattatcaatcgtta--cagagtcgacccctcacctt-------
------------------------------------------------------------
---------tgagtgcgcgtcctaacttgtagtacatggtgtaaatggatttgttttg--
------------------------------------------------------------
------------------------------------------------------------
---ggtacccagaaagcaac-gaacgtgaccgcaacgtcttgttgtctctc-tttgacag
ttatgggttatcccagtcatgtgttta---------------------------------
------------------------------------------------------------
-----------------------tacttttatgtgtaaatacgtacgacacagagactag
ataccaaacta-ggc-gtaccgctgta-----tcatttctttaaaccagaggaaggttgc
ggc-aataac-aggtc-tgtgatg-ccc-ttagatgttctgggctgcacacg-tgctac-
aatgat-cagcac---agtaagcatctcaattt---------------------------
-----ttacaacaccgtcaacacacgtagtgagctgcttgatctctcattcatgcattct
gtgcttcggtgcagtgtgcaatgtgag-ttgtctaatgcgcgc-----------------
------------ggtta-tgcc--tgtaccgagaggtgacgtc----------gggtaaa
cattctctaatgctgacctatttt-tctgaaatatgcaca--------------------
------------------actctaatatgacattcattcccgggaggactagttgcctct
ttgtgtgagtgtaatgc-------------------------aaacatgaatagcgactg
tcgctgtttactcatatgtgccc-------------------------ctgtcaattcgt
ggtggggacagaccattgctaattgttggtctcgcttataactaggaatgccttgtacgg
gtctttggttcaacaaaccacccggaatacgtccctgccctttgtacaca-ccg-cccgt
cgctcttaccga-tgaactcgtttgtgagttttaaggactggattaagctatatgcgta-
------------------------------------------------------------
--------------------acctatggaaattcatg-----------------------
----------------------------------------------
>Neogloboquadrina_incompta|P150|10
-------------------gtggagcatgtggcttaatttgactcaacgcgggaaatctt
accaggtccggacacactgaggattgacaggaagtatcgtcttttg--------------
--aattctttaaggacatgtcgttttta----atgacatcttttagatggatg-------
-------------------attcgtgtaaatatgctagttctttcatgattatgtgatag
gtggtgcatggccgttcttagttcgtggagtgatctgtctgcttaattgcgtttcactaa
ggccccaaagttagcaaattatcaatcgtta--cagagtcgacccctcacctt-------
------------------------------------------------------------
---------tgagtgcgcgtcctaacttgtagtacatggtgtaaatggatttgttttg--
------------------------------------------------------------
------------------------------------------------------------
---ggtacccagaaagcaac-gaacgtgaccgcaacgtcttgttgtctctc-tttgacag
ttatgggttatcccagtcatgtgttta---------------------------------
------------------------------------------------------------
-----------------------tacttttatgtgtaaatacgtacgacacagagactag
ataccaaacta-ggc-gtaccgctgta-----tcatttctttaaaccagaggaaggttgc
ggc-aataac-aggtc-tgtgatg-ccc-ttagatgttctgggctgcacacg-tgctac-
aatgat-cagcac---agtaagcatctcaattt---------------------------
-----ttacaacaccgtcaacacacgtagtgagctgcttgatctctcattcatgcattct
gtgcttcggtgcagtgtgcaatgtgag-ttgtctaatgcgcgc-----------------
------------ggtta-tgcc--tgtaccgagaggtgacgtc----------gggtaaa
cattctctaatgctgacctatttt-tctgaaatatgcaca--------------------
------------------actctaatatgacattcattcccgggaggactagttgcctct
ttgtgtgagtgtaatgc-------------------------aaacatgaatagcgactg
tcgctgtttactcatatgtgccc-------------------------ctgtcaattcgt
ggtggggacagaccattgctaattgttggtctcgcttataactaggaatgccttgtacgg
gtctttggttcaacaaaccacccggaatacgtccctgccctttgtacaca-ccg-cccgt
cgctcttaccga-tgaactcgtttgtgagttttaaggactggattaagctatatgcgta-
------------------------------------------------------------
--------------------acctatggaaattcatgcgaatgaactggtttaaag----
----------------------------------------------
>Neogloboquadrina_incompta|P106|02
-------------------------------------tttgactcaacgcgggaaatctt
accaggtccggacacactgaggattgacaggaagtatcgtcttttg--------------
--aattctttaaggacatgtcgttttta----atgacatcttttagatggatg-------
-------------------attcgtgtaaatatgctagttctttcatgattatgtgatag
gtggtgcatggccgttcttagttcgtggagtgatctgtctgcttaattgcgtttcactaa
ggccccaaagttagcaaattatcaatcgtta--cagagtcgacccctcacctt-------
------------------------------------------------------------
---------tgagtgcgcgtcctaacttgtagtacatggtgtaaatggatttgttttg--
------------------------------------------------------------
------------------------------------------------------------
---ggtacccagaaagcaac-gaacgtgaccgcaacgtcttgttgtctctc-tttgacag
ttatgggttatcccagtcatgtgttta---------------------------------
------------------------------------------------------------
-----------------------tacttttatgtgtaaatacgtacgacacagagactag
ataccaaacta-ggc-gtaccgctgta-----tcatttctttaaaccagaggaaggttgc
ggc-aataac-aggtc-tgtgatg-ccc-ttagatgttctgggctgcacacg-tgctac-
aatgat-cagcac---agtaagcatctcaattt---------------------------
-----ttacaacaccgtcaacacacgtagtgagctgcttgatctctcattcatgcattct
gtgcttcggtgcagtgtgcaatgtgag-ttgtctaatgcgcgc-----------------
------------ggtta-tgcc--tgtaccgagaggtgacgtc----------gggtaaa
cattctctaatgctgacctatttt-tctgaaatatgcaca--------------------
------------------actctaatatgacattcattcccgggaggactagttgcctct
ttgtgtgagtgtaatgc-------------------------aaacatgaatagcgactg
tcgctgtttamtcatatgtgccc-------------------------ctgtcaattcgt
ggtggggacagaccattgctaattgttggtctcgcttataactaggaatgccttgtacgg
gtctttggttcaacaaaccacccggaatacgtccctgccctttgtacaca-ccg-cccgt
cgctcttaccga-tgaactcgtttgtgagttttaaggactggattaagctatatgcgta-
------------------------------------------------------------
--------------------acctatggaaattcatgcgaatgaactggtttaaag----
----------------------------------------------
>indet_spinose|P125|10
-------------ga--acgtggagcatgtggcttaatttgactcaacgcggggaatctt
accgggtccggacacactgaggattgacagacaat----tgtcctt--------------
--ttggc-----tt----------------------------------------------
-------------------aaaagacaaaagataacagatctttcatgattatgtgatgg
gtggtgcatggccgttcttagttcgtggagtgatctgtctgcttaattgcgtttcaaata
tacttt---tt-------------------------------------------------
------------------------------------------------------------
------------------------------------------------------------
-----------------ttaca-acgagtctacaaaggagtggttcagttacaacagaca
attaattcttgtgttttgaacgtttggaatgta---------------------ctctat
ttggctcaattgaacgcaac-ggacgtgatcgcaagtccttg------------------
-------------------------------------------ttgaacttcagtatata
ttgactttccccgtaggaagggattgccaataattgaatgttcgctttctattgg-----
--tgtgtgatctcaaaattgcatgtatttgtgatggcgagtgatct-------aatccct
taggaaaactt-ggg-cgaccgctgtaa-ta-ctt-ctctttaaaacagaggcaggttgc
ggc-aataac-aggtc-tgtgatg-ccc-tcagatgtcccgggccgcacacg-tgctac-
attgat-tagcgc---agtgcgcatactttcaa------------------tatgataca
ttgg--------------------attggtggtgaattgttggccccgt-c---------
------------------------------------------------------------
------------taatactgtc--ctgtctgagaaggct--------------gggtaat
caattgtaagtgctggttcctact-cccgttgagcatttt--------------------
----------------------------aataatggcctctctacatccctag--taac-
--cctagtgcgat-------------------------------------------tgta
gttgagccttgccatttatgcaa-------------------------gtgtcaattctc
agtggggacagacatttgataattctttgtctcgttcttaactaggaatgccttgtacgg
gtc-ttggttcaacagaccacccggaatacgtccctgccctttgtacaca-ccg-cccgt
cgctcttaccga-tgactttccctgtgagtttgaaggactggtggttgcat-g-------
------------------------------------------------------------
--------------------actattggaaattctgtcaaacagcgagatttaaag----
----------------------------------------------
>indet_spinose|P155|07
-------------------gtggagcatgtggcttaatttgactcaacgcggggaatctt
accgggtccggacatactgaggattgacagacatcaccacgtcttt--------------
--ttgtc---ctta----------------------------------------------
-------------------aaaagacaaaagataacagatctttcatgattatgtggtgg
gtggtgcatggccgttcttagttcgtggagtgatctgtctgcttaattgcgtttcaaatg
tatttttgatt-------------------------------------------------
------------------------------------------------------------
------------------------------------------------------------
-----------------tatcaaacgagtctacgaagg-acctattcat-acaagcactt
ca---------tttatgatttgtttggaatttg---------------------gttctt
tcggctcaattgaacgcaac-ggacgtgattgcaagtccttg------------------
-------------------------------------------ttgaacttctgtatata
tcatttacattcttaactgagtgtatctaagataatagagttcgctttctattggt----
--gacgggatctcc--t---catttgtg---------gagtgatct-------aatcctc
taggaaaactc-ggg-cgaccgctgtaa-tacttt-ctttttaaaacagaggaagattgc
ggc-aataac-aggtc-tgtgatg-ccc-tcagatgtcccgggccgcacacg-tgctac-
attgat-tagcgc---agtgcgcatactttcaa------------------tatgataca
ttgg-ttttggtagtaagctattcatctgatggatatgctactctccatac---------
------------------------------------------------------------
------------caatactatc--tagtctgaaaagact--------------gggtaat
ctattgtaagtgctggttcctctt-cccgttgagcatttt--------------------
----------------------------aataatggtctctctacgtccctag--tatat
--tctagtgcgat-------------------------------------------tgta
gttgagtc-tgccatttatgcaa-------------------------gtgtcaattctc
agtggggacagacatttgataattctttgtctcgttcttaactaggaatgccttgtacgg
gtc-ttggttcaacagaccacccggaatacgtccctgccctttgtacaca-ccg-cccgt
cgctcttaccga-tgaatttcactgtgagttcaatggaccgattttttc-----------
------------------------------------------------------------
---------------------cctttggaaatttggtcaaacagtgagatttaaag----
----------------------------------------------
>Globigerinita_glutinata|R049|03
----------------------------gtggcttaatttgactcaacgcgggaaatctt
accgggtccggacacactgaggattgacaggtattatatagcgcg---------------
------------------------------------------------------------
----------cttgcgcgtctattgttaaatatgctagtcctttcatgattatgtgatag
gtggtgcatggccgttcttagttcgtggagtgatctgtctgcttaattgcgtttcagata
aggatctatattctttacagaagtgttgcgttgtgcatttgacccctcgttcg-------
------------------------------------------------------------
---------cgagtgcgtgt---cttttcgcgctcgcacgctttttacat----------
------------------------------------------------------------
------------------------------------------------------------
---taggtcctgaaagcaac-gaacgtgaccgcaacctcttgttgc--------------
------------------------------------------------------------
------------------------------------------------------------
-----ctcatctccctactt-ttttagcacttcggtgttgaata--atttcattgaggct
ttccaaaacta-gag-ggaccgctg-------tcaacttcttaaaccagaggaaggttgc
ggc-aataac-aggt---------------------------------------------
------------------------------------------------------------
------------------------------------------------------------
------------------------------------------------------------
------------------------------------------------------------
------------------------------------------------------------
------------------------------------------------------------
------------------------------------------------------------
------------------------------------------------------------
------------------------------------------------------------
------------------------------------------------------------
------------------------------------------------------------
------------------------------------------------------------
------------------------------------------------------------
----------------------------------------------
>Globigerinita_glutinata|R049|06
-------------------gtggagcatgtggcttaatttgactcaacgcgggaaatctt
accgggtccggacacactgaggattgacaggtattatatagcgcg---------------
------------------------------------------------------------
----------cttgcgcgtctattgttaaatatgctagtcctttcatgattatgtgatag
gtggtgcatggccgttcttagttcgtggagtgatctgtctgcttaattgcgtttcagata
aggatctatattctttacagaagtgttgcgttgtgcatttgacccctcgttcg-------
------------------------------------------------------------
---------cgagtgcgtgt---cttttcgcgctcgcacgctttttacat----------
------------------------------------------------------------
------------------------------------------------------------
---taggtcctgaaagcaac-gaacgtgaccgcaacctcttgttgc--------------
------------------------------------------------------------
------------------------------------------------------------
-----ctcatctccctactt-ttttagcacttcggtgttgaata--atttcattgaggct
ttccaaaacta-gag-ggaccgctg-------tcaacttcttaaaccagaggaaggttgc
ggc-aataac-aggt---------------------------------------------
------------------------------------------------------------
------------------------------------------------------------
------------------------------------------------------------
------------------------------------------------------------
------------------------------------------------------------
------------------------------------------------------------
------------------------------------------------------------
------------------------------------------------------------
------------------------------------------------------------
------------------------------------------------------------
------------------------------------------------------------
------------------------------------------------------------
------------------------------------------------------------
----------------------------------------------
>Globigerinita_glutinata|R049|a1
-------------------gtggagcatgtggcttaatttgactcaacgcgggaaatctt
accgggtccggacacactgaggattgacaggtattatatagcgcg---------------
------------------------------------------------------------
----------cttgcgcgtctattgttaaatatgctagtcctttcatgattatgtgatag
gtggtgcatggccgttcttagttcgtggagtgatctgtctgcttaattgcgtttcagata
aggatctatattctttacagaagtgttgcgttgtgcatttgacccctcgttcg-------
------------------------------------------------------------
---------cgagtgcgtgt---cttttcgcgctcgcacgctttttacat----------
------------------------------------------------------------
------------------------------------------------------------
---taggtcctgaaagcaac-gaacgtgaccgcaacctcttgttgc--------------
------------------------------------------------------------
------------------------------------------------------------
-----ctcatctccctactt-ttttagcacttcggtgttgaata--atttcattgaggct
ttccaaaacta-gag-ggaccgctg-------tcaacttcttaaaccagaggaaggttgc
ggc-aataac-aggt---------------------------------------------
------------------------------------------------------------
------------------------------------------------------------
------------------------------------------------------------
------------------------------------------------------------
------------------------------------------------------------
------------------------------------------------------------
------------------------------------------------------------
------------------------------------------------------------
------------------------------------------------------------
------------------------------------------------------------
------------------------------------------------------------
------------------------------------------------------------
------------------------------------------------------------
----------------------------------------------
>Globigerina_falconensis|R018|02
------------------------------------------------------------
------------------------------------------------------------
------------------------------------------------------------
------------------------------------------------------------
------------------------------------------------------------
------------------------------------------------------------
------------------------------------------------------------
------------------------------------------------------------
------------------------------------------------------------
------------------------------------------------------------
---------------------------------------ttgttgattggccatcacgta
agctcacttgtaatttattacagtgtggtattatcttagccattcccttttagttgtgga
gtgattaa----------------------------------------------------
----------------------------------------------------ccactcta
aattgtaactc-ggg-ggaccgctgtg-----atttttcttcaaaccggaggaaggttgc
ggc-aataac-aggtc-tgtgatg-ccc-tcagatgtcctgggctgcacacg-tgctac-
actgat-cccggc---agttggcatgtgat---------------------tttctccaa
tgac-gaacctagtggacttggcgtctgtg------------------------------
----------------------------cgcattcgtgtgct------------------
------------aatgactgccgtcactttaaacactggtcgttagactc---gtgcgat
ccctcggaaaacgtgatttctgtt-cccaaacaaagcactttcgtaccctcgctcaaaca
aacgtgattccaaatcccttacgattgctacatcctttctcgtaacgtctcgcctagcgg
agctttcaac--------------------------------------------------
-----------ttttcgtcgcaa-------------------------ctctcaattcac
agtggggacagtcgtttgtcaacttttcgtctcggtcccaactaggaatgcctcgtacga
g---ttggttcatcagaccactcggaatacgtccctgccctttgtacaca-ccg-cccgt
cgcttttaccga-tgaacttttttgcgagtatgatggactaactttgcgctcaatttgaa
tc----------------------------------------------------------
--------------------tgttgtggaaattcactcgaacaacgggatttaaag----
----------------------------------------------
>Globigerina_falconensis|R018|04
------------------------------------------------------------
------------------------------------------------------------
------------------------------------------------------------
------------------------------------------------------------
------------------------------------------------------------
------------------------------------------------------------
------------------------------------------------------------
------------------------------------------------------------
------------------------------------------------------------
------------------------------------------------------------
------------------------------------------------------cacgta
agctcacttgtaatttattacagtgtggtattatcttagccattcccttttagttgtgga
gtgattaa----------------------------------------------------
----------------------------------------------------ccactcta
aattgtaactc-ggg-ggaccgctgtg-----atttttcttcaaaccggaggaaggttgc
ggc-aataac-aggtc-tgtgatg-ccc-tcagatgtcctgggctgcacacg-tgctac-
actgat-cccggc---agttggcatgtgat---------------------tttctccaa
tgac-gaacctagtggacttggcgtctgtg------------------------------
----------------------------cgcattcgtgtgct------------------
------------aatgactgccgtcactttaaacactggtcgttagactc---gtgcgat
ccctcggaaaacgtgatttctgtt-cccaaacaaagcactttcgtaccctcgctcaaaca
aacgtgattccaaatcccttacgattgctacatcctttctcgtaacgtctcgcctagcgg
agctttcaac--------------------------------------------------
-----------ttttcgtcgcaa-------------------------ctctcaattcac
agtggggacagtcgtttgtcaacttttcgtctcggtcccaactaggaatgcctcgtacga
g---ttggttcatcagaccactcggaatacgtccctgccctttgtacaca-ccg-cccgt
cgcttttaccga-tgaacttttttgcgagtatgatggactaactttgcgctcaatttgaa
tc----------------------------------------------------------
--------------------tgttgtggaaattcgctcgaacaacgggatttaaag----
----------------------------------------------
>poss_scitula|R021|01
------------------------------------------------------------
------------------------------------------------------------
------------------------------------------------------------
------------------------------------------------------------
------------------------------------------------------------
------------------------------------------------------------
------------------------------------------------------------
------------------------------------------------------------
------------------------------------------------------------
------------------------------------------------------------
---------------------------------------ttgttgc--------------
----------------ctttctaattt----------------------------attct
aatt---------------cttttgtaattagtctaat----------------------
aa-------------------ca-----------------------------gaggctat
tctttaaacta-gac-ggaccgctgt------ttc-tcttttaaaccagaggaaggttgc
ggc-aataac-aggtc-tgtgatg-ccc-ttagatgttccgggctgcacacg-tgctac-
aatgat-cagtac---agtgagcatctc----a------------------atttattac
t--a-acaccgctttattaaagcattcagtgtgtagttgtgtaagcagct----------
----------------------------gcctctgatatgc-------------------
-gc---------ggtaa-cacc--tgtctcgagagtcga---t----------gggtaat
ccattagaagtaatgattcctctc-tttta---tatagca--------------------
----------------cactg-atatacagcatcggttcccgaggtaaccttgtgttac-
--ttatgtgcgag-cgtgatgtcagagcttaacgtttattattctttatgtctaatagat
ctctgattttactgtatgtgcaa-------------------------ttgttaattcgt
ggtggggacagaccattgttaactattggtctcggtcttaactaggaatgcctcgtacgg
gtc-ttggttcaacaaaccacccggaatacgtccctgccctttgtacaca-ccg-cccgt
cgctcttaccga-tgaacttctttgtgagtctaagggactgggtaatgattcattctt--
--tt--ctaa-agtttgaatt---------------------------------------
--------------------acctatagaaacttagccgaacaaggtggtttaaag----
----------------------------------------------
>poss_scitula|R021|02
------------------------------------------------------------
------------------------------------------------------------
------------------------------------------------------------
------------------------------------------------------------
------------------------------------------------------------
------------------------------------------------------------
------------------------------------------------------------
------------------------------------------------------------
------------------------------------------------------------
------------------------------------------------------------
---------------------------------------ttgttgc--------------
----------------ctttctaattt----------------------------attct
aatt---------------cttttgtaattagtctaat----------------------
aa-------------------ca-----------------------------gaggctat
tctttaaacta-gac-ggaccgctgt------ttc-tcttttaaaccagaggaaggttgc
ggc-aataac-aggtc-tgtgatg-ccc-ttagatgttccgggctgcacacg-tgctac-
aatgat-cagtac---agtgagcatctc----a------------------atttattac
t--a-acaccgctttattaaagcattcagtgtgtagttgtgtaagcagct----------
----------------------------gcctctgatatgc-------------------
-gc---------ggtaa-cacc--tgtctcgagagtcga---t----------gggtaat
ccattagaagtaatgattcctctc-tttta---tatagca--------------------
----------------cactg-atatacagcatcggttcccgaggtaaccttgtgttac-
--ttatgtgcgag-cgtgatgtcagagcttaacgtttattattctttatgtctaatagat
ctctgattttactgtatgtgcaa-------------------------ttgttaattcgt
ggtggggacagaccattgttaactattggtctcggtcttaactaggaatgcctcgtacgg
gtc-ttggttcaacaaaccacccggaatacgtccctgccctttgtacaca-ccg-cccgt
cgctcttaccga-tgaacttctttgtgagtctaagggactgggtaatgattcattctt--
--tt--ctaa-agtttgaatt---------------------------------------
--------------------acctatagaaacttagccgaacaaggtggtttaaag----
----------------------------------------------
>poss_scitula|R034|02
----------------------------------------------------------tt
gttgcctctctctatgtta-----------------------------------------
------------------------------------------------------------
--------------------------------------ttcattcacacttgtgtgtt--
------------------------------------------ttgattacaatctaca--
------------------------------------------------------------
------------------------------------------------------------
------------------------------------------------------------
------------------------------------------------------------
------------------------------------------------------------
------------------------------------------------------------
------------------------------------------------------------
------------------------------------------------------------
----------------------------------------------------gaggctat
t-ataaaacta-gac-ggaccgctgt------ttc-tttcttaaaccagaggaaggttgc
ggc-aataac-aggtc-tgtgatg-ccc-ttagatgttccgggctgcacacg-tgctac-
aatgat-cagtac---agtgagcatctc-----------------------aattattta
taat-acaccgtatctaagcgctttctatcttaagacttttgttttaag-----------
----------------------------gtttgaaatgtgcgc-----------------
------------ggtaa-cgcc--tgtttcgagagtgaat-------------gggtaac
ccattagaagtactgatttctctg-ttttttatacttcgc--------------------
----------------acaacaatatacggcatgctatcccgaggtgactagtttcacct
ttttgtgcgattg-----------tcatgttagaggcagtcggttcttaatcgttcaggc
tactcttatacccgtatgtgcaa-------------------------ttgtcaattcat
ggtggggacagaccattgttaactgttggtctcggtcttaactaggaatgccttgtacgg
gtc-ttggttcaacaaaccacccggaatacgtccctgccctttgtacaca-ccg-cccgt
cgctcttaccga-tgaacttctttgtgagtctaagggactggaaatcttaaggtttctaa
tctatatagat-------------------------------------------------
--------------------atctatggaaacttagccgaacaaagtggtttaaag----
----------------------------------------------
>poss_scitula|R034|03
----------------------------------------------------------tt
gttgcctctctctatgtta-----------------------------------------
------------------------------------------------------------
--------------------------------------ttcattcacacttgtgtgtt--
------------------------------------------ttgattacaatctaca--
------------------------------------------------------------
------------------------------------------------------------
------------------------------------------------------------
------------------------------------------------------------
------------------------------------------------------------
------------------------------------------------------------
------------------------------------------------------------
------------------------------------------------------------
----------------------------------------------------gaggctat
t-ataaaacta-gac-ggaccgctgt------ttc-tttcttaaaccagaggaaggttgc
ggc-aataac-aggtc-tgtgatg-ccc-ttagatgttccgggctgcacacg-tgctac-
aatgat-cagtac---agtgagcatctc-----------------------aattattta
taat-acaccgtatctaagcgctttctatcttaagacttttgttttaag-----------
----------------------------gtttgaaatgtgcgc-----------------
------------ggtaa-cgcc--tgtttcgagagtgaat-------------gggtaac
ccattagaagtactgatttctctg-ttttttatacttcgc--------------------
----------------acaacaatatacggcatgctatcccgaggtgactagtttcacct
ttttgtgcgattg-----------tcatgttagaggcagtcggttcttaatcgttcaggc
tactcttatacccgtatgtgcaa-------------------------ttgtcaattcat
ggtggggacagaccattgttaactgttggtctcggtcttaactaggaatgccttgtacgg
gtc-ttggttcaacaaaccacccggaatacgtccctgccctttgtacaca-ccg-cccgt
cgctcttaccga-tgaacttctttgtgagtctaagggactggaaa---------------
------------------------------------------------------------
------------------------------------------------------------
----------------------------------------------
>Hastigerina_pelagica|0101|72
-------------------gtggagcatgtggcttaatttgactcaacgcgggaaatctt
accgggtccggacacactgaggattgacagagtggcttaggccaca--------------
---------------------------------------------gacacagaatgggtt
tcttttaatacaccccatttgctgtgtcaacgtgccggttctttcatgattgtgtgatag
gtggtgcat-gccgttcttagttcgtggagtgatctgtctgcttaattgcgtttcaaata
c-----------------------------------------------------------
------------------------------------------------------------
---------ttcgaggatataaacgcattcattgtgagttgctatttagctgggaatagc
aattttcgccacgggccaccgt--------------------------------------
-------------------------------------ggggaaacaagtcactttgagcg
atcctcaatttgaaagcaac-gaacgtgaccgcagccctttgttgtgtctttgccagaga
cacgcgtctttgttggttaattcctcacacaacgacggcattgtacctctgtatggccgt
gtcttgttatttgtgtctctgaatgtgctgacgacttccgtcgtgggctgtttagttatg
catttagcaacgacgtagctgtataagggggtgtcgagaggtttaaatcacagag-----
--aataaactc-agg-ggacagctggt-----ttaatgcgttaaaccagaggaaggatgc
ggc-aataac-aggtc-tgtgatg-ccc-tcagatgttccgggctgcacacg-tgctac-
attgat-tagcac---attgtgtatgccactgacccaatactggaatttctggtgtccac
tggacacagcacacacagt-----------------------------------------
------------------------------------------------------------
------------accgcccgtc--gaccatgagagaggt--------------cgaaaat
ccatttgaagtgttgatatg------------------------aggtcaaggcaaattg
caccacacacagatggctctttgtgtactccattattcactgagtaagtgcgagtcacaa
aggg--------------------------------------------------------
-----------gcatttctgcaa-------------------------ttgtcaattcac
agtggggacagtcgattggtaacaattcgactcggtcctaactaggaatgcctcgtacgg
g----tgaatcattatttcacccggaatacgtccctgccctttgtacaca-ccg-cccgt
cgctcttaccga-tgaattacgctgtgagtttaagggactggctgtcattcaatgata--
------------------------------------------------------------
--------------------agctatggaaacttaaacaaacagtgtgctttaaag----
----------------------------------------------
>Hastigerina_pelagica|0101|30
-------------------gtggagcatgtggcttaatttgactcaacgcgggaaatctt
accgggtccggacacactgaggattgacagagtggcttaggccaca--------------
---------------------------------------------gacacagaatgggtt
tcttttaatacaccccatttgctgtgtcaacgtgccggttctttcatgattgtgtgatag
gtggtgcatggccgttcttagttcgtggagtgatctgtctgcttaattgcgtttcaaata
c-----------------------------------------------------------
------------------------------------------------------------
---------ttcgaggatataaacgcattcattgtgagttgctatttagctgggaatagc
aattttcgccacgggccaccgt--------------------------------------
-------------------------------------ggggaaacaagtcactttgagcg
atcctcaatttgaaagcaac-gaacgtgaccgcagccctttgttgtgtctttgccagaga
cacgcgtctttgttggttaattcctcacac-acgacggcaatgt-cctttgtatggccgt
gtcttgttatttgtgtctctgaatgtgctgacgacttccgtcgtgggctgtttagttatg
catttagcaacgacgtagctgtataagggggtgtcgagaggtttaaatcacagag-----
--aataaactc-agg-ggacagctggt-----ttaatgcgttaaaccagaggaaggatgc
ggc-aataac-aggtc-tgtgatg-ccc-tcagatgttccgggctgcacacg-tgctac-
attgat-tagcac---attgtgtatgccactgacccaatactggaatttctggtgtccac
tggacacagcacacacagt-----------------------------------------
------------------------------------------------------------
------------accgcccgtc--gaccatgagagaggt--------------cgaaaat
ccatttgaagtgttgatatg------------------------aggtcaaggcaaattg
caccacacacagatggctctttgtgtactccattattcactgagtaagtgcgagtcacaa
aggg--------------------------------------------------------
-----------gcatttctgcaa-------------------------ttgtcaattcac
agtggggacagtcgattggtaacaattcgactcggtcctaactaggaatgcctcgtacgg
g----tgaatcattatttcacccggaatacgtccctgccctttgtacaca-ccg-cccgt
cgctcttaccga-tgaattacgctgtgagtttaagggactggctgtcattcaatgata--
------------------------------------------------------------
--------------------agctatggaaacttaaacaaacagtgtgctttaaag----
----------------------------------------------
>Hastigerina_pelagica|0101|49
------------------------------------------------------------
------------------------------------------------------------
------------------------------------------------------------
------------------ttgctgtgtcaacgtgccggttctttcatgattgtgtgatag
gtggtgcatggccgttcttagttcgtggagtgatctgtctgcttaattgcgtttcaaata
c-----------------------------------------------------------
------------------------------------------------------------
---------ttcgaggatataaacgcattcattgtgagttgctatttagctgggaatagc
aattttcgccacgggccaccgt--------------------------------------
-------------------------------------ggggaaacaagtcactttgagcg
atcctcaatttgaaagcaac-gaacgtgaccgcagccctttgttgtgtctttgccagaga
cacgcgtctttgttggttaattcctcacac-acgacggcaatgt-cctttgtatggccgt
gtcttgttatttgtgtctctgaatgtgctgacgacttccgtcgtgggctgtttagttatg
catttagcaacgacgtagctgtataagggggtgtcgagaggtttaaatcacagag-----
--aataaactc-agg-ggacagctggt-----ttaatgcgttaaaccagaggaaggatgc
ggc-aataac-aggtc-tgtgatg-ccc-tcagatgttccgggctgcacacg-tgctac-
attgat-tagcac---attgtgtatgccactgacccaatactggaatttctggtgtccac
tggacacagcacacacagt-----------------------------------------
------------------------------------------------------------
------------accgcccgtc--gaccatgagagaggt--------------cgaaaat
ccatttgaagtgttgatatg------------------------aggtcaaggcaaattg
caccacacacagatggctctttgtgtactccattattcactgagtaagtgcgagtcacaa
aggg--------------------------------------------------------
-----------gcatttctgcaa-------------------------ttgtcaattcac
agtggggacagtcgattggtaacaattcgactcggtcctaactaggaatgcctcgtacgg
g----tgaatcattatttcacccggaatacgtccctgccctttgtacaca-ccg-cccgt
cgctcttaccga-tgaattacgctgtgagtttaagggactggctgtcattcaatgata--
------------------------------------------------------------
--------------------agctatggaaacttaaacaaacagtgtgctttaaag----
----------------------------------------------
>Hastigerina_pelagica|0101|67
-------------------gtggagcatgtggcttaatttgactcaacgcgggaaatctt
accgggtccggacacactgaggattgacagagtggcttaggccaca--------------
---------------------------------------------gacacagaatgggtt
tcttttaatacaccccatttgctgtgtcaacgtgccggttctttcatgattgtgtgatag
gtggtgcatggccgttcttagttcgtggagtgatctgtctgcttaattgcgtttcaaata
c-----------------------------------------------------------
------------------------------------------------------------
---------ttcgaggatataaacgcattcattgtgagttgctatttagctgggaatagc
aattttcgccacgggccaccgt--------------------------------------
-------------------------------------ggggaaacaagtcactttgagcg
atcctcaatttgaaagcaac-gaacgtgaccgcagccctttgttgtgtctttgccagaga
cacgcgtctttgttggttaattcctcacac-acgacggcaatgt-cctttgtatggccgt
gtcttgttatttgtgtctctgaatgtgctgacgacttccgtcgtgggctgtttagttatg
catttagcaacgacgtagctgtataagggggtgtcgagaggtttaaatcacagag-----
--aataaactc-agg-ggacagctggt-----ttaatgcgttaaaccagaggaaggatgc
ggc-aataac-aggtc-tgtgatg-ccc-tcagatgttccgggctgcacacg-tgctac-
attgat-tagcac---attgtgtatgccactgacccaatactggaatttctggtgtccac
tggacacagcacacacagt-----------------------------------------
------------------------------------------------------------
------------accgcccgtc--gaccatgagagaggt--------------cgaaaat
ccatttgaagtgttgatatg------------------------aggtcaaggcaaattg
caccacacacagatggctctttgtgtactccattattcactgagtaagtgcgagtcacaa
aggg--------------------------------------------------------
-----------gcatttctgcaa-------------------------ttgtcaattcac
agtggggacagtcgattggtaacaattcgactcggtcctaactaggaatgcctcgtacgg
g----tgaatcattatttcacccggaatacgtccctgccctttgtacaca-ccg-cccat
cgctcttaccga-tgaattacgctgtgagtttaagggactggctgtcattcaatgata--
------------------------------------------------------------
--------------------agctatggaaacttaaacaaacagtgtgctttaaag----
----------------------------------------------
>Hastigerina_pelagica|0100|08
-------------gaac--gcggagcatgtggcttaatttgactcaacgcgggaaatctt
accgggtccggacacactgaggattgacagacagtattcatggcga--------------
------------------------------------------------------------
----------gtctctcgtcatatttcaaatgtgcgagttctttcatgattgtgtgatag
gtggtgcatggccgttcttagttcgtggagtgatctgtctgcttaattgcgtttcatatt
tacg-aatgtcgcttacgtgattgctgcagacctcg--tctcct--ctgga-ggcgacgc
gtctcttcaact------------------------------------------------
---------cactcgcacattc--------------------------------------
------------------------------------------------------------
------------------------------------------------------------
-------tcttgaacgcaac-gagcgtgaccgcaacctcttgttgtgtataccaagtgtg
gcg-------------ctggctcgcca----------------------------gctcg
cactccaatgcacgtattttggtcacattgtct-----------cgcggcgcctcgg---
---cgtt--tgcagcaatgtcca-------------------------------------
--aataaactt-gag-ggaccgctgtaa-caat---tcttttaaaccagaggaaggttgc
ggc-aataac-aggtc-tgtgatg-ccc-ttagatgtcccgggctgcacacg-tgctac-
aatgat-cagtac---agtgagcatctttgcaa------------------taccagcgt
ttgg-aggcctggcc---------------------------------------------
----------------------------gcgcgtcacttgtggcgccggcttgcagtctc
tac---------gttgccttcc--caagtctgacaagat---t----------tggaaat
ccattggaagttctgattcgatat-ccctattgagcattt--------------------
----------------ttttactacagcggcgtctaacttcgtccctcgtcggttcgcct
gac-ttgtgcggcactt-------------------------------------------
-----ggcgtctgctatatgcaa-------------------------ttgtcaattcat
agtggggacagacgattgttaattgttcgtctcggtctcaactaggaatgccttgtacgg
gtctttggttcaccagaccacccggaatacgtccctgccctttgtacaca-ccg-cccgt
cgctcttaccga-tgaacttctctgtgagtttgagggaccgtcaattgtgtggcaacaca
cga---------------------------------------------------------
--------------------cgctatggaaacttaaacgaacagtgtgatttaaag----
----------------------------------------------
>Hastigerina_pelagica|0100|07
-------------gaac--gcggagcatgtggcttaatttgactcaacgcgggaaatctt
accgggtccggacacactgaggattgacagacagtattcatggcga--------------
------------------------------------------------------------
----------gtctctcgtcatatttcaaatgtgcgagttctttcatgattgtgtgatag
gtggtgcatggccgttcttagttcgtggagtgatctgtctgcttaattgcgtttcatatt
tacg-aatgtcgcttacgtgattgctgcagacctcg--tctcct--ctgga-ggcgacgc
gtctcttcaact------------------------------------------------
---------cactcgcacattc--------------------------------------
------------------------------------------------------------
------------------------------------------------------------
-------tcttgaacgcaac-gagcgtgaccgcaacctcttgttgtgtataccaagtgtg
gcg-------------ctggcttgcca----------------------------gctcg
cactccaatgcacgtattttggtcacattgtct-----------cgcggcgcctcgg---
---cgtt--tgcagcaatgtcca-------------------------------------
--aataaactt-gag-ggaccgctgtaa-caat---tcttttaaaccagaggaaggttgc
ggc-aataac-aggtc-tgtgatg-ccc-ttagatgtcccgggctgcacacg-tgctac-
aatgat-cagtac---agtgagcatctttgcaa------------------taccagcgt
ttgg-aggcctggcc---------------------------------------------
----------------------------gcgcgtcacttgtggcgccggcttgcagtctc
tac---------gttgccttcc--caagtctgacaagat---t----------tggaaat
ccattggaagttctgattcgatat-ccctattgagcattt--------------------
----------------ttttactacagcggcgtctaacttcgtccctcgtcggttcgcct
gac-ttgtgcggcactt-------------------------------------------
-----ggcgtctgctatatgcaa-------------------------ttgtcaattcat
agtggggacagacgattgttaattgttcgtctcggtctcaactaggaatgccttgtacgg
gtctttggttcaccagaccacccggaatacgtccctgccctttgtacaca-ccg-cccgt
cgctcttaccga-tgaacttctctgtgagtttgagggaccgtcaattgtgtggcaacaca
cga---------------------------------------------------------
--------------------cgctatggaaacttaaacgaacagtgtgatttaaag----
----------------------------------------------
>Hastigerina_pelagica|0100|10
-------------gaac--gcggagcatgtggcttaatttgactcaacgcgggaaatctt
accgggtccggacacactgaggattgacagacagtattcatggcga--------------
------------------------------------------------------------
----------gtctctcgtcatatttcaaatgtgcgagttctttcatgattgtgtgatag
gtggtgcatggccgttcttagttcgtggagtgatctgtctgcttaattgcgtttcatatt
tacg-aatgtcgcttacgtgattgctgcagacctcg--tctcct--ctgga-ggcgacgc
gtctcttcaact------------------------------------------------
---------cactcgcacattc--------------------------------------
------------------------------------------------------------
------------------------------------------------------------
-------tcttgaacgcaac-gagcgtgaccgcaacctcttgttgtgtataccaagtgtg
gcg-------------ctggctcgcca----------------------------gctcg
cactccaatgcacgtattttggtcacattgtct-----------cgcggcgcctcgg---
---cgtt--tgcagcaatgtcca-------------------------------------
--aataaactt-gag-ggaccgctgtaa-caat---tcttttaaaccagaggaaggttgc
ggc-aataac-aggtc-tgtgatg-ccc-ttagatgtcccgggctgcacacg-tgctac-
aatgat-cagtac---agtgagcatctttgcaa------------------taccagcgt
ttgg-aggcctggcc---------------------------------------------
----------------------------gcgcgtcacttgtggcgccggcttgcagtctc
tac---------gttgccttcc--caagtctgacaagat---t----------tggaaat
ccattggaagttctgattcgatat-ccctattgagcattt--------------------
----------------ttttactacagcggcgtctaacttcgtccctcgtcggttcgcct
gac-ttgtgcggcactt-------------------------------------------
-----ggcgtctgctatatgcaa-------------------------ttgtcaattcat
agtggggacagacgattgttaattgttcgtctcggtctcaactaggaatgccttgtacgg
gtctttggttcaccagaccacccggaatacgtccctgccctttgtacaca-ccg-cccgt
cgctcttaccga-tgaacttctctgtgagtttgagggaccgtcaattgtgtggcaacaca
cga---------------------------------------------------------
--------------------cgctatggaaacttaaacgaacagtgtgatttaaag----
----------------------------------------------
>Hastigerina_pelagica|0100|01
------------------------------------------------------------
---------------actgaggattgacagacagtattcatggcga--------------
------------------------------------------------------------
----------gtctctcgtcatatttcaaatgtgcgagttctttcatgattgtgtgatag
gtggtgcatggccgttcttagttcgtggagtgatctgtctgcttaattgcgtttcatatt
tacg-aatgtcgcttacgtgattgctgcagacctcg--tctcct--ctgga-ggcgacgc
gtctcttcaact------------------------------------------------
---------cactcgcacattc--------------------------------------
------------------------------------------------------------
------------------------------------------------------------
-------tcttgaacgcaac-gagcgtgaccgcaacctcttgttgtgtataccaagtgtg
gcg-------------ctggcttgcca----------------------------gctcg
cactccaatgcacgtattttggtcacattgtct-----------cgcggcgcctcgg---
---cgtt--tgcagcaatgtcca-------------------------------------
--aataaactt-gag-ggaccgctgtaa-caat---tcttttaaaccagaggaaggttgc
ggc-aataac-aggtc-tgtgatg-ccc-ttagatgtcccgggctgcacacg-tgctac-
aatgat-cagtac---agtgagcatctttgcaa------------------taccagcgt
ttgg-aggcctggcc---------------------------------------------
----------------------------gcgcgtcacttgtggcgccggcttgcagtctc
tac---------gttgccttcc--caagtctgacaagat---t----------tggaaat
ccattggaagttctgattcgatat-ccctattgagcattt--------------------
----------------ttttactacagcggcgtctaacttcgtccctcgtcggttcgcct
gac-ttgtgcggcactt-------------------------------------------
-----ggcgtctgctatatgcaa-------------------------ttgtcaattcat
agtggggacagacgattgttaattgttcgtctcggtctcaactaggaatgccttgtacgg
gtctttggttcaccagaccacccggaatacgtccctgccctttgtacaca-ccg-cccgt
cgctcttaccga-tgaacttctctgtgagtttgagggaccgtcaattgtgtggcaacaca
cga---------------------------------------------------------
--------------------cgctatggaaacttaaacgaacagtgtgatttaa------
----------------------------------------------
>Hastigerina_pelagica|0100|02
------------------------------------------------------------
---------------actgaggattgacagacagtattcatggcga--------------
------------------------------------------------------------
----------gtctctcgtcatatttcaaatgtgcgagttctttcatgattgtgtgatag
gtggtgcatggccgttcttagttcgtggagtgatctgtctgcttaattgcgtttcatatt
wacr-aaygycgcttacgtgattgctgcaaacctcg--tctcct--ctgga-ggcgacgc
gtctcttcaact------------------------------------------------
---------cactcgcacattc--------------------------------------
------------------------------------------------------------
------------------------------------------------------------
-------tcttgaacgcaac-gagcgtgaccgcaacctcttgttgtgtataccaagtgtg
gcg-------------ctggcttgcca----------------------------gctcg
cactccaatgcacgtattttggtcacattgtct-----------cgcggcgcctcgg---
---cgtt--tgcagcaatgtcca-------------------------------------
--aataaactt-gag-ggaccgctgtaa-caat---tcttttaaaccagaggaaggttgc
ggc-aataac-aggtc-tgtgatg-ccc-ttagatgtcccgggctgcacacg-tgctac-
aatgat-cagtac---agtgagcatctttgcaa------------------taccagcgt
ttgg-aggcctggcc---------------------------------------------
----------------------------gcgcgtcacttgtggtgccggcttgcagtctc
tac---------gttgccttcc--caagtctgacaagat---t----------tggaaat
ccattggaagttctgattcgatat-ccctattgagcattt--------------------
----------------ttttactacagcggcgtctaacttcgtccctcgtcggttcgcct
gac-ttgtgcggcactt-------------------------------------------
-----ggcgtctgctatatgcaa-------------------------ttgtcaattcat
agtggggacagacgattgttaattgttcgtctcggtctcaactaggaatgccttgtacgg
gtctttggttcaccagaccacccggaatacgtccctgccctttgtacaca-ccg-cccgt
cgctcttaccga-tgaacttctctgtgagtttgagggaccgtcaattgtgtggcaac---
------------------------------------------------------------
------------------------------------------------------------
----------------------------------------------
>Hastigerina_pelagica|0100|03
------------------------------------------------------------
---------------actgaggattgacagacagtattcatggcga--------------
------------------------------------------------------------
----------gtctctcgtcatatttcaaatgtgcgagttctttcatgattgtgtgatag
gtggtgcatggccgttcttagttcgtggagtgatctgtctgcttaattgcgtttcatatt
tacr-aatgtcgcttacgtgattgctgcaracctcg--tctcct--ctgga-ggcracgc
gtctcttcaact------------------------------------------------
---------cactcgcacattc--------------------------------------
------------------------------------------------------------
------------------------------------------------------------
-------tcttgaacgcaac-gagcgtgaccgcaacctcttgttgtgtataccaagtgtg
gcg-------------ctggcttgcca----------------------------gctcg
cactccaatgcacgtattttggtcacattgtct-----------cgcggcgcctcgg---
---cgtt--tgcagcaatgtcca-------------------------------------
--aataaactt-gag-ggaccgctgtaa-caat---tcttttaaaccaraggaaggttgc
ggc-aataac-aggtc-tgtgatg-ccc-ttagatgtcccgggctgcacacg-tgctac-
aatgat-cagtac---agtgagcatctttgcaa------------------taccagcgt
ttgg-aggcctggcc---------------------------------------------
----------------------------gcgcgtcacttgtggcgccggcttgcagtctc
tac---------gttgccttcc--caagtctgacaagat---t----------tggaaat
ccattggaagttctgattcgatat-ccctattgagcattt--------------------
----------------ttttactacagcggcgtctaacttcgtccctcgtcggttcgcct
gac-ttgtgcggcactt-------------------------------------------
-----ggcgtctgctatatgcaa-------------------------ttgtcaattcat
agtggggacagacgattgttaattgttcgtctcggtctcaactaggaatgccttgtacgg
gtctttggttcaccagaccacccggaatacgtccctgccctttgtacaca-ccg-cccgt
cgctcttaccga-tgaacttctctgtgagtttgagggaccgtcaattgtgtggcaacaca
cga---------------------------------------------------------
--------------------cgctatggaaacttaaacgaacag----------------
----------------------------------------------
>Hastigerina_pelagica|0100|09
-------------gaac--gtggagcatgtggcttaatttgactcaacgcgggaaatctt
accgggtccggacacactgaggattgacagacagtattcatggcga--------------
------------------------------------------------------------
----------gtctctcgtcatatttcaaatgtgcgagttctttcatgattgtgtgatag
gtggtgcatggccgttcttagttcgtggagtgatctgtctgcttaattgcgtttcatatt
tacg-aatgtcgcttacgtgattgctgcagacctcg--tctcct--ctgga-ggcgacgc
gtctcttcaact------------------------------------------------
---------cactcgcacattc--------------------------------------
------------------------------------------------------------
------------------------------------------------------------
-------tcttgaacgcaac-gagcgtgaccgcaacctcttgttgtgtataccaagtgtg
gcg-------------ctggcttgcca----------------------------gctcg
cactccaatgcacgtattttggtcacattgtct-----------cgcggcgcctcgg---
---cgtt--tgcagcaatgtcca-------------------------------------
--aataaactt-gag-ggaccgctgtaa-caat---tcttttaaaccagaggaaggttgc
ggc-aataac-aggtc-tgtgatg-ccc-ttagatgtcccgggcagcacacg-tgctac-
aatgat-cagtac---agtgagcatctttgcaa------------------taccagcgt
ttgg-aggcctggcc---------------------------------------------
----------------------------gcgcgtcacttgtggcgccggcttgcagtctc
tac---------gttgccttcc--caagtctgacaagat---t----------tggaaat
ccattggaagttctgattcgatat-ccctattgagcattt--------------------
----------------ttttactacagcggcgtctaacttcgtccctcgtcggttcgcct
gac-ttgtgcggcactt-------------------------------------------
-----ggcgtctgctatatgcaa-------------------------ttgtcaattcat
agtggggacagacgattgttaattgttcgtctcggtctcaactaggaatgccttgtacgg
gtctttggttcaccagaccacccggaatacgtccctgccctttgtacaca-ccg-cccgt
cgctcttaccga-tgaacttctctgtgagtttgagggaccgtcaattgtgtggcaacaca
cga---------------------------------------------------------
--------------------cgctatggaaacttaaacgaacagtgtgatttaaag----
----------------------------------------------
>Hastigerina_pelagica|0100|05
-------------gaac--gtggagcatgtggcttaatttgactcaacgcgggaaatctt
accgggtccggacacactgaggattgacagacagtattcatggcga--------------
------------------------------------------------------------
----------gtctctcgtcatatttcaaatgtgcgagttctttcatgattgtgtgatag
gtggtgcatggccgttcttagttcgtggagtgatctgtctgcttaattgcgtttcatatt
tacg-aatgtcgcttacgtgattgctgcagacctcg--tctcct--ctgga-ggcgacgc
gtctcttcaact------------------------------------------------
---------cactcgcacattc--------------------------------------
------------------------------------------------------------
------------------------------------------------------------
-------tcttgaacgcaac-gagcgtgaccgcaacctcttgttgtgtataccaagtgtg
gcg-------------ctggcttgcca----------------------------gctcg
cactccaatgcacgtattttggtcacattgtct-----------cgcggcgcctcgg---
---cgtt--tgcagcaatgtcca-------------------------------------
--aataaactt-gag-ggaccgctgtaa-caat---tcttttaaaccagaggaaggttgc
ggc-aataac-aggtc-tgtgatg-ccc-ttagatgtcccgggctgcacacg-tgctac-
aatgat-cagtac---agtgagcatctttgcaa------------------taccagcgt
ttgg-aggcctggcc---------------------------------------------
----------------------------gcgcgtcacttgtggcgccggcttgcagtctc
tac---------gttgccttcc--caagtctgacaagat---t----------tggaaat
ccattggaagttctgattcgatat-ccctattgagcattt--------------------
----------------ttttactacagcggcgtctaacttcgtccctcgtcggttcgcct
gac-ttgtgcggcactt-------------------------------------------
-----ggcgtctgctatatgcaa-------------------------ttgtcaattcat
agtggggacagacgattgttaattgttcgtctcggtctcaactaggaatgccttgtacgg
gtctttggttcaccagaccacccggaatacgtccctgccctttgtacaca-ccg-cccgt
cgctcttaccga-tgaacttctctgtgagtttgagggaccgtcaattgtgtggcaacaca
cga---------------------------------------------------------
--------------------cgctatggaaacttaaacgaacagtgtgatttaaag----
----------------------------------------------
>Hastigerina_pelagica|0723|00
------------------------------------------------------------
------------------------------------------------------------
------------------------------------------------------------
------------------------------------------------------------
-ttgtgcatggccgttcttagttcgtggagtgatctgtctgcttaattgcgtttcatatt
tacg-aatgtcgcttacgtgattgctgcagacctcg--tctcct--ctgga-ggcgacgc
gtctcttcaact------------------------------------------------
---------cactcgcacattc--------------------------------------
------------------------------------------------------------
------------------------------------------------------------
-------tcttgaacgcaac-gagcgtgaccgcaacctcttgttgtgtataccaagtgtg
gcg-------------ctggcttgcca----------------------------gctcg
cactccaatgcacgtattttggtcacattgtct-----------cgcggcgcctcgg---
---cgtt--tgcagcaatgtcca-------------------------------------
--aataaact---ga-ggaccgct------------------------------------
------taac-a------------------------------------------------
------------------------------------------------------------
------------------------------------------------------------
------------------------------------------------------------
------------------------------------------------------------
------------------------------------------------------------
------------------------------------------------------------
------------------------------------------------------------
------------------------------------------------------------
------------------------------------------------------------
------------------------------------------------------------
------------------------------------------------------------
------------------------------------------------------------
------------------------------------------------------------
----------------------------------------------
>Hastigerina_pelagica|0722|00
------------------------------------------------------------
------------------------------------------------------------
------------------------------------------------------------
-----------------------------------------------------------c
atggtgcatggccgttcttagttcgtggagtgatctgtctgcttaattgcgtttcatatt
tacg-aatgtcgcttacgtgattgctgcagacctcg--ttttct--ctgga-ggcgacgc
gtctcttcaact------------------------------------------------
---------cactcgcacattc--------------------------------------
------------------------------------------------------------
------------------------------------------------------------
-------tcttgaacgcaac-gagcgtgaccgcaacctcttgttgtgtataccaagtgtg
gcg-------------ctggcttgcca----------------------------gctcg
cactccaatgcacgtattttggtcacattgtct-----------cgcggcgcctcgg---
---cgtt--tgcagcaatgtcca-------------------------------------
--aataaact---ga-ggaccgc-------------------------------------
------gaac-a------------------------------------------------
------------------------------------------------------------
------------------------------------------------------------
------------------------------------------------------------
------------------------------------------------------------
------------------------------------------------------------
------------------------------------------------------------
------------------------------------------------------------
------------------------------------------------------------
------------------------------------------------------------
------------------------------------------------------------
------------------------------------------------------------
------------------------------------------------------------
------------------------------------------------------------
----------------------------------------------
>Hastigerina_pelagica|0080|10
-------------------gtggagcatgtggcttaatttgactcaacgcgggaaatctt
accgggtccggacacactgaggattgacagacagtattcatgccga--------------
------------------------------------------------------------
--------ctgaatttcgacatatttcaaatgtgcgagttctttcatgattgtgtgatag
gtggtgcatggccgttcttagttcgtggagtgatctgtctgcttaattgcgtttcatatt
tacg-aatgtcgcttacgtgattgctgcagacctcg--tctctttattgag-tgcgacgc
gtctcttcaact------------------------------------------------
---------cactcgcacattc--------------------------------------
------------------------------------------------------------
------------------------------------------------------------
-------tcttgaacgcaac-gagcgtgaccgcaacctcttgttgtgtataccaagtgtg
tcg-------------ttg--cttgca----------------------------actca
cactccaatgcacgtattttggtcacattgtctcgg--ccgtcgcgcgcagcctcggctg
tgtcggc--gccagcaatgtcca-------------------------------------
--aataaactt-gag-ggaccgctgtaa-caat---tcttttaaaccagaggaaggttgc
ggc-aataac-aggtc-tgtgatg-ccc-ttagatgtcccgggctgcacacg-tgctac-
aatgat-cagtac---agtgagcatctttgcaa------------------taccagcgt
ttgg-aggcctggc----------------------------------------------
-----------------------------caagtcacttgtgac-tcggcttgcagtctc
tac---------gttgccttcc--caagtctgacaagat---t----------tggaaat
ccattggaagtcctgaatca--at-ccctattgagcattt--------------------
----------------ttct-ctacagtggcgccagacttcgtcccatg-----tcgcct
gac-ttgtgcggcactt-------------------------------------------
-----ggcgtctactatatgcaa-------------------------ttgtcaattcat
agtggggacagacgattgttaattgttcgtctcggtctcaactaggaatgccttgtacgg
gtctttggttcaccagaccacccggaatacgtccctgccctttgtacaca-ccg-cccgt
cgctcttaccga-tgaacttctctgtgagtttgagggaccgtcaattgtgtggcaacaca
cga---------------------------------------------------------
--------------------cg-tatggaaacttaaacgaacagtgtgatttaaag----
----------------------------------------------
>Hastigerina_pelagica|0080|03
------------------------------------------------------------
------------------------------------------------------------
------------------------------------------------------------
------------------------------------------------------------
------------------------------------------------------------
------------------------------------------------------------
------------------------------------------------------------
------------------------------------------------------------
------------------------------------------------------------
------------------------------------------------------------
-------------------c-gagcgtgaccgcaacctcttgttgtgtataccaagtgtg
tcg-------------ttg--cttgca----------------------------actca
cactccaatgcacgtattttggtcacattgtctcgg--ccgtcgcgcgcagcctcggctg
tgtcggc--gccagcaatgtcca-------------------------------------
--aataaactt-gag-ggaccgctgtaa-caat---tcttttaaaccagaggaaggttgc
ggc-aataac-aggtc-tgtgatg-ccc-ttagatgtcccgggctgcacacg-tgctac-
aatgat-cagtac---agtgagcatctttgcaa------------------taccagcgt
ttgg-aggcctggc----------------------------------------------
-----------------------------caagtcacttgtgac-tcggcttgcagtctc
tac---------gttgccttcc--caagtctgacaagat---t----------tggaaat
ccattggaagtcctgaatca--at-ccctattgagcattt--------------------
----------------ttct-ctacagtggcgccagacttcgtcccatgtcggttcgcct
gac-ttgtgcggcactt-------------------------------------------
-----ggcgtctactatatgcaa-------------------------ttgtcaattcat
agtggggacagacgattgttaattgttcgtctcggtctcaactaggaatgccttgtacgg
gtctttggttcaccagaccacccggaatacgtccctgccctttgtacaca-ccg-cccgt
cgctcttaccga-tgaacttctctgtgagtttgagggaccgtcaattgtgtggcaacaca
cga---------------------------------------------------------
--------------------cgctatggaaacttaaacgaacagtgtgatttaaag----
----------------------------------------------
>Hastigerina_pelagica|0080|16
-------------------gtggagcatgtggcttaatttgactcaacgcgggaaatctt
accgggtccggacacactgaggattgacagacagtattcatgccga--------------
------------------------------------------------------------
--------ctgaatttcgacatatttcaaatgtgcgagttctttcatgattgtgtgatag
gtggtgcatggccgttcttagttcgtggagtgatctgtctgcttaattgcgtttcatatt
tacg-aatgtcgcttacgtgattgctgcagacctcg--tctctttattgag-tgcgacgc
gtctcttcaact------------------------------------------------
---------cactcgcacattc--------------------------------------
------------------------------------------------------------
------------------------------------------------------------
-------tcttgaacgcaac-gagcgtgaccgcaacctcttgttgtgtataccaagtgtg
tcg-------------ttg--cttgca----------------------------actca
cactccaatgcacgtattttggtcacattgtctcgg--ccgtcgcgcgcagcctcggctg
tgtcggc--gccagcaatgtcca-------------------------------------
--aataaactt-gag-ggaccgctgtaa-caat---tcttttaaaccagaggaaggttgc
ggc-aataac-aggtc-tgtgatg-ccc-ttagatgtcccgggctgcacacg-tgctac-
aatgat-cagtac---agtgagcatctttgcaa------------------taccagcgt
ttgg-aggcctggc----------------------------------------------
-----------------------------caagtcacttgtgac-tcggcttgcagtctc
tac---------gttgccttcc--caagtctgacaagat---t----------tggaaat
ccattggaagtcctgaatca--at-ccctattgagcattt--------------------
----------------ttct-ctacagtggcgccagacttcgtcccatgtcggttcgcct
gac-ttgtgcggcactt-------------------------------------------
-----ggcgtctactatatgcaa-------------------------ttgtcaattcat
agtggggacagacgattgttaattgttcgtctcggtctcaactaggaatgccttgtacgg
gtctttggttcaccagaccacccggaatacgtccctgccctttgtacaca-ccg-cccgt
cgctcttaccga-tgaacttctctgtgagtttgagggaccgtcaattgtgtggcaacaca
cga---------------------------------------------------------
--------------------cgctatggaaacttaaacgaacagtgtgatttaaag----
----------------------------------------------
>Hastigerina_pelagica|0080|20
-------------------gtggagcatgtggcttaatttgactcaacgcgggaaatctt
accgggtccggacacactgaggattgacagacagtattcatgccga--------------
------------------------------------------------------------
--------ctgaatttcgacatatttcaaatgtgcgagttctttcatgattgtgtgatag
gtggtgcatggccgttcttagttcgtggagtgatctgtctgcttaattgcgtttcatatt
tacg-aatgtcgcttacgtgattgctgcagacctcg--tctctttattgag-tgcgacgc
gtctcttcaact------------------------------------------------
---------cactcgcacattc--------------------------------------
------------------------------------------------------------
------------------------------------------------------------
-------tcttgaacgcaac-gagcgtgaccgcaacctcttgttgtgtataccaagtgtg
tcg-------------ttg--cttgca----------------------------actca
cactccaatgcacgtattttggtcacattgtctcgg--ccgtcgcgcgcagcctcggctg
tgtcggc--gccagcaatgtcca-------------------------------------
--aataaactt-gag-ggaccgctgtaa-caat---tcttttaaaccagaggaaggttgc
ggc-aataac-aggtc-tgtgatg-ccc-ttagatgtcccgggctgcacacg-tgctac-
aatgat-cagtac---agtgagcatctttgcaa------------------taccagcgt
ttgg-aggcctggc----------------------------------------------
-----------------------------caagtcacttgtgac-tcggcttgcagtctc
tac---------gttgccttcc--caagtctgacaagat---t----------tggaaat
ccattggaagtcctgaatca--at-ccctattgagcattt--------------------
----------------ttct-ctacagtggcgccagacttcgtcccatgtcggttcgcct
gac-ttgtgcggcactt-------------------------------------------
-----ggcgtctactatatgcaa-------------------------ttgtcaattcat
agtggggacagacgattgttaattgttcgtctcggtctcaactaggaatgccttgtacgg
gtctttggttcaccagaccacccggaatacgtccctgccctttgtacaca-ccg-cccgt
cgctcttaccga-tgaacttctctgtgagtttgagggaccgtcaattgtgtggcaacaca
cga---------------------------------------------------------
--------------------cgctatggaaacttaaacgaacagtgtgatttaaag----
----------------------------------------------
>Hastigerina_pelagica|0842|01
aagggcaccacaagaac--gtggagcatgtggcttaatttgactcaacgcgggaaatctt
accgggtccggacacactgaggattgacagacagtattcatgccga--------------
------------------------------------------------------------
--------ctgaatttcgacatatttcaaatgtgcgagttctttcatgattgtgtgatag
gtggtgcatggccgttcttagttcgtggagtgatctgtctgcttaattgcgtttcatatt
tacg-aatgtcgcttacgtgattgctgcagacctcg--tctctttattgag-tgcgacgc
gtctcttcaact------------------------------------------------
---------cactcgcacattc--------------------------------------
------------------------------------------------------------
------------------------------------------------------------
-------tcttgaacgcaac-gagcgtgaccgcaacctcttgttgtgtataccaagtgtg
tcg-------ctggcttta--ctgcca----------------------------gctcg
cactccaatgcacgtattttggtcacattgtctcgg--ccgtcgcacgcagcctcggctg
tgtcggc--gccagcaatgtcca-------------------------------------
--aataaactt-gag-ggaccgctgtaa-caat---tcttttaaaccagaggaaggttgc
ggc-aataac-aggtc-tgtgatg-ccc-ttagatgtcccgggctgcacacg-tgctac-
aatgat-cagtac---agtgagcatctttgcaa------------------taccagcgt
ttgg-aggcctggc----------------------------------------------
-----------------------------catgtcacttgtgac-tcggcttgcagtctc
tac---------gttgccttcc--caagtctgacaagat---t----------tggaaat
ccattggaagtcctgaatca--at-ccctattgagcattt--------------------
----------------ttct-ctacagtggcgccagacttcgtcccatgtcggttcgcct
gac-ttgtgcggcactt-------------------------------------------
-----ggcgtctactatatgcaa-------------------------ttgtcaattcat
agtggggacagacgattgttaattgttcgtctcgg-------------------------
------------------------------------------------------------
------------------------------------------------------------
------------------------------------------------------------
------------------------------------------------------------
----------------------------------------------
>Hastigerina_pelagica|0842|03
aagggcaccacaagaac--gtggagcatgtggcttaatttgactcaacgcgggaaatctt
accgggtccggacacactgaggattgacagacagtattcatgccga--------------
------------------------------------------------------------
--------ctgaatttcgacatatttcaaatgtgcgagttctttcatgattgtgtgatag
gtggtgcatggccgttcttagttcgtggagtgatctgtctgcttaattgcgtttcatatt
tacg-aatgtcgcttacgtgattgctgcagacctcg--tctctttattgag-tgcgacgc
gtctcttcaact------------------------------------------------
---------cactcgcacattc--------------------------------------
------------------------------------------------------------
------------------------------------------------------------
-------tcttgaacgcaac-gagcgtgaccgcaacctcttgttgtgtataccaagtgtg
tcg-------ctggcttta--ctgcca----------------------------gctcg
cactccaatgcacgtattttggtcacattgtctcgg--ccgtcgcacgcagcctcggctg
tgtcggc--gccagcaatgtcca-------------------------------------
--aataaactt-gag-ggaccgctgtaa-caat---tcttttaaaccagaggaaggttgc
ggc-aataac-aggtc-tgtgatg-ccc-ttagatgtcccgggctgcacacg-tgctac-
aatgat-cagtac---agtgagcatctttgcaa------------------taccagcgt
ttgg-aggcctggc----------------------------------------------
-----------------------------catgtcacttgtgac-tcggcttgcagtctc
tac---------gttgccttcc--caagtctgacaagat---t----------tggaaat
ccattggaagtcctgaatca--at-ccctattgagcattt--------------------
----------------ttct-ctacagtggcgccagacttcgtcccatgtcggttcgcct
gac-ttgtgcggcactt-------------------------------------------
-----ggcgtctactatatgcaa-------------------------ttgtcaattcat
agtggggacaga------------------------------------------------
------------------------------------------------------------
------------------------------------------------------------
------------------------------------------------------------
------------------------------------------------------------
----------------------------------------------
>Hastigerina_pelagica|0842|04
------------------------------------------------------------
------------------------------------------------------------
------------------------------------------------------------
------------------------------------------------------------
------------------------------------------------------------
-------------------------------------------------------gacgc
gtctcttcaact------------------------------------------------
---------cactcgcacattc--------------------------------------
------------------------------------------------------------
------------------------------------------------------------
-------tcttgaacgcaac-gagcgtgaccgcaacctcttgttgtgtataccaagtgtg
tcg-------------ttg--cttgca----------------------------actca
cactccaatgcacgtattttggtcacattgtctcgg--ccgtcgcgcgcagcctcggctg
tgtcggc--gccagcaatgtcca-------------------------------------
--aataaactt-gag-ggaccgctgtaa-caat---tcttttaaaccagaggaaggttgc
ggc-aataac-aggtc-tgtgatg-ccc-ttagatgtcccgggctgcacacg-tgctac-
aatgat-cagtac---agtgagcatctttgcaa------------------taccagcgt
ttgg-aggcctggc----------------------------------------------
-----------------------------caagtcacttgtgac-tcggcttgcagtctc
tac---------gttgccttcc--caagtctgacaagat---t----------tggaaat
ccattggaagtcctgaatca--at-ccctattgagcattt--------------------
----------------ttct-ctacagtggcgccagacttcgtcccatgtcggttcgcct
gac-ttgtgcggcactt-------------------------------------------
-----ggcgtctactatatgcaa-------------------------ttgtcaattcat
agtggggacagacgattgttaattgttcgtctcggtctcaactaggaatgccttgtacgg
gtctttggttcaccagaccacccggaatacgtccctgccctttgtacaca-ccg-cccgt
cgctcttaccga-tgaacttctctgtgagtttgagggaccgtcaattgtgtggcaacaca
cga---------------------------------------------------------
--------------------cgctatggaaacttaaacgaacagtgtgatttaaaggaaa
gagaagtcgtaacaaggcatcagggtaccgagc-------------
>Hastigerina_pelagica|0842|05
aagggcaccacaagaac--gtggagcatgtggcttaatttgactcaacgcgggaaatctt
accgggtccggacacactgaggattgacagacagtattcatgccga--------------
------------------------------------------------------------
--------ctgaatttcgacatatttcaaatgtgcgagttctttcatgattgtgtgatag
gtggtgcatggccgttcttagttcgtggagtgatctgtctgcttaattgcgtttcatatt
tacg-aatgtcgcttacgtgattgctgcagacctcg--tctctttattgag-tgcgacgc
gtctcttcaact------------------------------------------------
---------cactcgcacattc--------------------------------------
------------------------------------------------------------
------------------------------------------------------------
-------tcttgaacgcaac-gagcgtgaccgcaacctcttgttgtgtataccaagtgtg
tcg-------------ttg--cttgca----------------------------actca
cactccaatgcacgtattttggtcacattgtctcgg--ccgtcgcgcgcagcctcggctg
tgtcggc--gccagcaatgtcca-------------------------------------
--aataaactt-gag-ggaccgctgtaa-caat---tcttttaaaccagaggaaggttgc
ggc-aataac-aggtc-tgtgatg-ccc-ttagatgtcccgggctgcacacg-tgctac-
aatgat-cagtac---agtgagcatctttgcaa------------------taccagcgt
ttgg-aggcctggc----------------------------------------------
-----------------------------caagtcacttgtgac-tcggcttgcagtctc
tac---------gttgccttcc--caagtctgacaagat---t----------tggaaat
ccattggaagtcctgaatca--at-ccctattgagcattt--------------------
----------------ttct-ctacagtggcgccagacttcgtcccatgtcggttcgcct
gac-ttgtgcggcactt-------------------------------------------
-----ggcgtctactatatgcaa-------------------------ttgtcaattcat
agtggggacagacgattgttaattgttcgtctcggtctcaactaggaatgccttgtacgg
gtctttg-----------------------------------------------------
------------------------------------------------------------
------------------------------------------------------------
------------------------------------------------------------
----------------------------------------------
>Hastigerina_pelagica|0842|06
------------------------------------------------------------
------------------------------------------------------------
------------------------------------------------------------
------------------------------------------------------------
---------------------------------------tgcttaa-tgcgtttcatatt
tacg-aatgtcgcttacgtgattgctgcagacctcg--tctctttattgag-tgagacgc
gtctcttcaact------------------------------------------------
---------cactcgcacattc--------------------------------------
------------------------------------------------------------
------------------------------------------------------------
-------tcttgaacgcaac-gagcgtgaccgcaacctcttgttgtgtataccaagtgtg
tcg------cttggcttta--ctgcca----------------------------gctcg
cactccaatgcacgtattttggtcacattgtctcgg--ccgtcgcgcgcagcctcggctg
tgtcggc--gccagcaatgtcca-------------------------------------
--aataaactt-gag-ggaccgctgtaa-caat---tcttttaaaccagaggaaggttgc
ggc-aataac-aggtc-tgtgatg-ccc-ttagatgtcccgggctgcacacg-tgctac-
aatgat-cagtac---agtgagcatctttgcaa------------------taccagcgt
ttgg-aggcctggc----------------------------------------------
-----------------------------caagtcacttgtgac-tcggcttgcagtctc
tac---------gttgccttcc--caagtctgacaagat---t----------tggaaat
ccattggaagtcctgaatca--at-ccctattgagcattt--------------------
----------------ttct-ctacagtggcgccagacttcgtcccatgtcggttcgcct
gac-ttgtgcggcactt-------------------------------------------
-----ggcgtctactatatgcaa-------------------------ttgtcaattcat
agtggggacagacgattgttaattgttcgtctcggtctcaactaggaatgccttgtacgg
gtctttggttcaccagaccacccggaatacgtccctgccctttgtacaca-ccg-cccgt
cgctcttaccga-tgaacttctctgtgagtttgagggaccgtcaattgtgtggcaacaca
cga---------------------------------------------------------
--------------------cgctatggaaacttaaacgaacagtgtgatttaaaggaaa
gagaagtcgtaacaaggcatcagggtaccgagctcga---------
>Hastigerina_pelagica|0843|00
------------------------------------------------------------
------------------------------------------------------------
------------------------------------------------------------
------------------------------------------------------------
-tggtgcatggccgttcttagttcgtggagtgatctgtctgcttaattgcgtttcatatt
tacg-aatgtcgcttacgtgattgctgcagacctcg--tctctttattgag-tgcgacgc
gtctcttcaact------------------------------------------------
---------cactcgcacattc--------------------------------------
------------------------------------------------------------
------------------------------------------------------------
-------tcttgaacgcaac-gagcgtgaccgcaacctcttgttgtgtataccaagtgtg
tcg-------------ttg--cttgca----------------------------actca
cactccaatgcacgtattttggtcacattgtctcgg--ccgtcgcgcgcagcctcggctg
tgtcggc--gccagcaatgtcca-------------------------------------
--aataaact---ga-ggaccgc-gtaa-ca-----------------------------
------------------------------------------------------------
------------------------------------------------------------
------------------------------------------------------------
------------------------------------------------------------
------------------------------------------------------------
------------------------------------------------------------
------------------------------------------------------------
------------------------------------------------------------
------------------------------------------------------------
------------------------------------------------------------
------------------------------------------------------------
------------------------------------------------------------
------------------------------------------------------------
------------------------------------------------------------
----------------------------------------------
>Hastigerina_pelagica|0091|02
------------------------------------------------------------
--cgggtccggacacactgaggattgacagacagtattcatgccga--------------
------------------------------------------------------------
--------ttgaatttcgacatatttcaaatgtgcgagttctttcatgattgtgtgatag
gtggtgcatggccgttcttagttcgtggagttatctgtctgcttaattgcgtttcatatt
tacg-aatgtcgcttacgtgattgctgcagacctcgcgtctctttattgagttgcgacgc
gtctcttcaact------------------------------------------------
---------cactcgcacattc--------------------------------------
------------------------------------------------------------
------------------------------------------------------------
-------tcttgaacgcaac-gagcgtgaccgcaacctcttgttgtgtataccaagtgtg
tcg-------------ttg--cttgca----------------------------actca
cactccaatgcacgtattttggtcacattgtctcggtgccgtcgcgcgcagcctcggctg
tgtcggcgtgccagcaatgtcca-------------------------------------
--aataaactt-gag-ggaccgctgtaa-caat---tcttttaaaccagaggaaggttgc
ggc-aataac-aggtc-tgtgatg-ccc-ttagatgtcccgggctgcacacg-tgctac-
aatgat-cagtac---agtgagcatctttgcaa------------------taccagcgt
ttgg-aggcctggc----------------------------------------------
-----------------------------caagtcacttgtgacttcggcttgcagtctc
tac---------gttgccttcc--caagtctgacaagat---t----------tggaaat
ccattggaagtcctgaatca--at-ccctattgagcattt--------------------
----------------ttct-ctacagtggcgccagacttcgtcccatgtcggttcgcct
gac-ttgtgcggcactt-------------------------------------------
-----ggcgtctac----------------------------------------------
------------------------------------------------------------
------------------------------------------------------------
------------------------------------------------------------
------------------------------------------------------------
------------------------------------------------------------
----------------------------------------------
>Hastigerina_pelagica|0080|41
-------------------gtggagcatgtggcttaatttgactcaacgcgggaaatctt
accgggtccggacacactgaggattgacagacagtattcatgccga--------------
------------------------------------------------------------
--------ctgaatttcgacatatttcaaatgtgcgagttctttcatgattgtgtgatag
gtggtgcatggccgttcttagttcgtggagtgatctgtctgcttaattgcgtttcatatt
tacg-aatgtcgcttacgtgattgctgcagacctcgtctctctttattgag-tgcgacgc
gtctcttcaact------------------------------------------------
---------cactcgcacattc--------------------------------------
------------------------------------------------------------
------------------------------------------------------------
-------tcttgaacgcaac-gagcgtgaccgcaacctcttgttgtgtataccaagtgtg
tcg-------------ttg--cttgca----------------------------actca
cactccaatgcacgtattttggtcacattgtctcgg--ccgtcgcgcgcagcctcggctg
tgtcggc--gccagcaatgtcca-------------------------------------
--aataaactt-gag-ggaccgctgtaa-caat---tcttttaaaccagaggaaggttgt
ggc-aataac-aggtc-tgtgatg-ccc-ttagatgtcccgggctgcacacg-tgctac-
aatgat-cagtac---agtgagcatctttgcaa------------------taccagcgt
ttgg-aggcctggc----------------------------------------------
-----------------------------caagtcacttgtgac-tcggcttgcagtctc
tac---------gttgccttcc--caagtctgacaagat---t----------tggaaat
ccattggaagtcctgaatca--at-ccctattgagcattt--------------------
----------------ttct-ctacagtggcgccagacttcgtcccatgtcggttcgcct
gac-ttgtgcggcactt-------------------------------------------
-----ggcgtctactatatgcaa-------------------------ttgtcaattcat
agtggggacagacgattgttaattgttcgtctcggtctcaactaggaatgccttgtacgg
gtctttggttcaccagaccacccggaatacgtccctgccctttgtacaca-ccg-cccgt
cgctcttaccga-tgaacttctctgtgagtttgagggaccgtcaattgtgtggcaacaca
cga---------------------------------------------------------
--------------------cgctatggaaacttaaacgaacagtgtgatttaaag----
----------------------------------------------
>Hastigerina_pelagica|0080|08
-------------------gcggagcatgtggcttaatttgactcaacgcgggaaatctt
accgggtccggacacactgaggattgacagacagtattcatgccga--------------
------------------------------------------------------------
--------ctgaatttcgacatatttcaaatgtgcgagttctttcatgattgtgtgatag
gtggtgcatggccgttcttagttcgtggagtgatctgtctgcttaattgcgtttcatatt
tacg-aatgtcgcttacgtgattgctgcagacctcgtctctctttattgag-tgcgacgc
gtctcttcaact------------------------------------------------
---------cactcgcacattc--------------------------------------
------------------------------------------------------------
------------------------------------------------------------
-------tcttgaacgcaac-gagcgtgaccgcaacctcttgttgtgtataccaagtgtg
tcg-------------ttg--cttgca----------------------------actca
cactccaatgcacgtattttggtcacattgtctcgg--ccgtcgcgcgcagcctcggctg
tgtcggc--gccagcaatgtcca-------------------------------------
--aataaactt-gag-ggaccgctgtaa-caat---tcttttaaaccagaggaaggttgc
ggc-aataac-aggtc-tgtgatg-ccc-ttagatgtcccgggctgcacacg-tgctac-
aatgat-cagtac---agtgagcatctttgcaa------------------taccagcgt
ttgg-aggcctggc----------------------------------------------
-----------------------------caagtcacttgtgac-tcggcttgcagtctc
tac---------gttgccttcc--caagtctgacaagat---t----------tggaaat
ccattggaagtcctgaatca--at-ccctattgagcattt--------------------
----------------ttct-ctacagtggcgccagacttcgtcccatgtcggttcgcct
gac-ttgtgcggcactt-------------------------------------------
-----ggcgtctactatatgcaa-------------------------ttgtcaattcat
agtggggacagacgattgttaattgttcgtctcggtctcaactaggaatgccttgtacgg
gtctttggttcaccagaccacccggaatacgtccctgccctttgtacaca-ccg-cccgt
cgctcttaccga-tgaacttctctgtgagtttgagggaccgtcaattgtgtggcaacaca
cga---------------------------------------------------------
--------------------cgctatggaaacttaaacgaacagtgtgatttaaag----
----------------------------------------------
>Hastigerina_pelagica|1611|01
aagggcaccacaagaac--gcggagcatgtggcttaatttgactcaacgcgggaaatctt
accgggtccggacacactgaggattgacagacagtattcatgccga--------------
------------------------------------------------------------
--------ctgaatttcgacatatttcaaatgtgcgagttctttcatgattgtgtg-tag
gtggtgcatggccgttcttagttcgtggagtgatctgtctgcttaattgcgtttcatatt
tacg-aatgtcgcttacgtgattgctgcagacctcg--tctctttattgag-tgcgacgc
gtctcttcaact------------------------------------------------
---------cactcgcacattc--------------------------------------
------------------------------------------------------------
------------------------------------------------------------
-------tcttgaacgcaac-gagcgtgaccgcaacctcttgttgtgtataccaagtgtg
tcg------cttggcttta--ctgcca----------------------------gctcg
cactccaatgcacgtattttggtcacattgtctcggt-ccgtcgcgcgcagcctcggctg
tgtcggc--gccagcaatgtcca-------------------------------------
--aataaactt-gag-ggaccgctgtaa-caat---tcttttaaaccagaggaaggttgc
ggc-aataac-aggtc-tgtgatg-ccc-ttagatgtcccgggctgcacacg-tgctac-
aatgat-cagtac---agtgagcatctttgcaa------------------taccagcgt
ttgg-aggcctggc----------------------------------------------
-----------------------------caagtcacttgtgac-tcggcttgcagtctc
tac---------gttgccttcc--caagtctgacaagat---t----------tggaaat
ccattggaagtcctgaatca--at-ccctattgagcattt--------------------
----------------ttct-ctacagtggcgccagacttcgtcccatgtcggttcgcct
gactttgtgcggcactt-------------------------------------------
------gcgtctactatatgcaa-------------------------ttgtcaattcat
agtggggacagacgattgttaattgttcgtctcggtctcaac------------------
------------------------------------------------------------
------------------------------------------------------------
------------------------------------------------------------
------------------------------------------------------------
----------------------------------------------
>Hastigerina_pelagica|1611|04
------------------------------------------------------------
------------------------------------------------------------
------------------------------------------------------------
------------------------------------------------------------
-------------------------------------------taaatgcgtttcatatt
tacgaaatgtcgcttacgtgattgctgcagacctcg--tctctttattgag-tgcgacgc
gtctcttcaact------------------------------------------------
---------cactcgcacattc--------------------------------------
------------------------------------------------------------
------------------------------------------------------------
-------tcttgaacgcaac-gagcgtgaccgcaacctcttgttgtgtataccaagtgtg
tcg-------ctggcttta--ctgcca----------------------------gctcg
cactccaatgcacgtattttggtcacattgtctcgg--ccgtcgcgcgcagcctcggctg
tgtcggc--gccagcaatgtcca-------------------------------------
--aataaactt-gag-ggaccgctgtaa-caat---tcttttaaaccagaggaaggttgc
ggc-aataac-aggtc-tgtgatg-ccc-ttagatgtcccgggctgcacacg-tgctac-
aatgat-cagtac---agtgagcatctttgcaa------------------taccagcgt
ttgg-aggcctggc----------------------------------------------
-----------------------------caagtcacttgtgac-tcggcttgcagtctc
tac---------gttgccttcc--caagtctgacaagat---t----------tggaaat
ccattggaagtcctgaatca--at-ccctattgagcattt--------------------
----------------ttct-ctacagtggcgccagacttcgtcccatgtcggttcgcct
gac-ttgtgcggcactt-------------------------------------------
-----ggcgtctactatatgcaa-------------------------ttgtcaattcat
agtggggacagacgattgttaattgttcgtctcggtctcaactaggaatgccttgtacgg
gtctttggttcaccagaccacccggaatacgtccctgccctttgtacaca-ccg-cccgt
cgctcttaccga-tgaacttctctgtgagtttgagggaccgtcaattgtgtggcaacaca
cga---------------------------------------------------------
--------------------cgctatggaaacttaaacgaacagtgtgatttaaaggaaa
gagaagtcgtaacaaggcatcagggtaccgagctcga---------
>Hastigerina_pelagica|1611|08
------------------------------------------------------------
------------------------------------------------------------
------------------------------------------------------------
------------------------------------------------------------
-------------------------------------tctgcttaattgcgttc--atat
tacg-aaagtcgcttacgtgattgctgcagacctcg--tctcttta-tgag-tgcgacgc
gtctcttcaact------------------------------------------------
---------cactcgcacattc--------------------------------------
------------------------------------------------------------
------------------------------------------------------------
-------tcttgaacgcaac-gagcgtgaccgcaacctcttgttgtgtataccaagtgtg
tcg-------ctggcttta--ctgcca----------------------------gctcg
cactccaatgcacgtattttggtcacattgtctcgg--ccgtcgcgcgcagcctcggctg
tgtcggc--gccagcaatgtcca-------------------------------------
--aataaactt-gag-ggaccgctgtaa-caat---tcttttaaaccagaggaaggttgc
ggc-aataac-aggtc-tgtgatg-ccc-ttagatgtcccgggctgcacacg-tgctac-
aatgat-cagtac---agtgagcatctttgcaa------------------taccagcgt
ttgg-aggcctggc----------------------------------------------
-----------------------------caagtcacttgtgac-tcggcttgcagtctc
tac---------gttgccttcc--caagtctgacaagat---t----------tggaaat
ccattggaagtcctgaatca--at-ccctattgagcattt--------------------
----------------ttct-ctacagtggcgccagacttcgtcccatgtcggttcgcct
gac-ttgtgcggcactt-------------------------------------------
-----ggcgtctactatatgcaa-------------------------ttgtcaattcat
agtggggacagacgattgttaattgttcgtctcggtctcaactaggaatgccttgtacgg
gtctttggttcaccagaccacccggaatacgtccctgccctttgtacaca-ccg-cccgt
cgctcttaccga-tgaacttctctgtgagtttgagggaccgtcaattgtgtggcaacaca
cga---------------------------------------------------------
--------------------cgctatggaaacttaaacgaacagtgtgatttaaaggaaa
gagaagtcgtaacaaggcatcagggtaccgagctcga---------
>Pulleniatina_obliquiloculata|225066|DQ407271
aagggcaccacaagaacgcgtggagcatgtggcttaatttgactcaacgcgggaaatctt
accgggtccggacacactgaggattgacaggcaatatcta--------------------
------ttaaaagaatt--------gttat----------------------tataacaa
tctcttatt--------taatagtgttaaatatgctagtcctttcatgattatgtgatag
gtggtgcatggccgttcttagttcgtggagtgatctgtctgcttaattgcgtttcactaa
-------gggc---------------------ccataaattcaaggtatgttagctatt-
gtttccct----------attgaccccttata-tctta----------------------
---------taagcgcgtgtct-------------------tta-----tggg--tttaa
--acattgcgc----atgctgt--------------------------------------
------------------------------------------------------------
---tgggtcctgaaagcaac-gaacgtgaccgcaacgtcttgttgc--------------
----------------ct--ttatctt----------------------------gttat
atctatt------------aattttattaatagaataa-------------------ct-
aa-------------------ca-----------------------------gaggctaa
t-ctaaaacta-gac-ggaccgctgt------ttc-tttcttaaaccagaggaaggttgc
ggc-aataac-aggtc-tgtgatg-ccc-ttagatgttccgggctgcacacg-tgctac-
aatgat-cagtac---agtgagcatctc----a------------------atttata--
---t-acaccgtatt----tagcgctaag-atatgattat-tggctc-t-ttta------
----------gggtcttttaattgt---atttcttatgcgc-------------------
-gc---------ggtaa-agcc--tgcttcgagagtaag---t----------gggtaat
ccattggaagtaatgatttctctt-ttat-----atagca--------------------
----------------cacct-atatacggcattcattcccgggatgactagtttcgtc-
ttttttgtgcgaa-tgtaatgt----------------------att-------------
-----tcttatccgtatgtgcga-------------------------ttgtcaattcat
ggtggggacagaccattgttaattgttggtctcggtcttaactaggaatgccttgtacgg
gtctttggttcaacaaaccacccggaatacgtccctgccctttgtacaca-ccg-cccgt
cgctcttaccga-tgaacttctttgtgagtctaagggactgggttaatagctattttt-a
ta-----------gt-tatat---------------------------------------
--------------------acctatggaaacttatacgaacaatgtggtttaaaggaaa
gagaagtcgtaacaaggcatca------------------------
>Pulleniatina_obliquiloculata|225066|DQ407270
aagggcaccacaagaacgcgtggagcatgtggcttaatttgactcaacgcgggaaatctt
accgggtccggacacactgaggattgacaggcaatatcta--------------------
------ttaaaagaa-t--------attat----------------------tttaata-
tctctt-tt--------taatagtgttaaatatgctagtcctttcatgattatgtgatag
gtggtgcatggccgttcttagttcgtggagtgatctgtctgcttaattgcgtttcactaa
-------gggc---------------------ccataaattcaaggtatgttagctatt-
gtttccct----------attgaccccttatattctta----------------------
---------taagcgcgtgtct-------------------tta-----tggg--tttaa
--acattgcgc----atgctgt--------------------------------------
------------------------------------------------------------
---tgggtcctgaaagcaac-gaacgtgaccgcaacgtcttgttgc--------------
----------------ct--ttatctt----------------------------gttat
atctatt------------a-tttatttaatagaataa-------------------ct-
aa-------------------ca-----------------------------gaggctaa
t-ctaaaacta-gac-ggaccgctgt------ttc-tttcttaaaccagaggaaggttgc
ggc-aataac-aggtc-tgtgatg-ccc-ttagatgttccgggctgcacacg-tgctac-
aatgat-cagtac---agtgagcatctc----a------------------atttata--
---t-acaccgtatt----tagcgctaag-atatgattat-tggctc---ttta------
----------gggtcttttaattgt---atttcttatgcgc-------------------
-gc---------ggtaa-agcc--tgcttcgagagtaag---t----------gggtaat
ccattggaagtaatgatttctctt-ttat-----atagca--------------------
----------------cacct-atatacggcattcattcccgggatgactagtttcgtc-
ttttttgtgcgaa-tgtaatgt----------------------att-------------
-----tcttatccgtatgtgcga-------------------------ttgtcaattcat
ggtggggacagaccattgttaattgttggtctcggtcttaactaggaatgccttgtacgg
gtctttggttcaacaaaccacccggaatacgtccctgccctttgtacaca-ccg-cccgt
cgctcttaccga-tgaacttctttgtgagtctaagggactgggttaatagctattttt-a
ta-----------gt-tatat---------------------------------------
--------------------acctatggaaacttatacgaacaatgtggtttaaaggaaa
gagaagtcgtaacaaggcatca------------------------
>Globigerina_sp._Okinawa_trough_2006|375012|DQ407269
---cgtg--------------gtagtatgtggcttaatttgactcaacgcggaaaagctt
atctggtccggacacagtgaggattgacagacggtcttattggtgg--------------
------------------------------------------------------------
----------actctaagacgtcatggtaaagttgaagttctttcatgatcttgtggcag
gtggtgcatggccgttcttagttcgtgtagtgatacgtctgcctaatcgcgtcacgataa
cctat-------------------------------------------------------
------------------------------------------------------------
---------ttctcgacaatccaaagatcttcgtgcagtatctattggtacgatgctcac
gttagtaggctagaga--------------------------------------------
------------------------------------------------------------
---tttgaacagtacgcaac-ggacgcgatcgtaatctcttgttaagtggccatcctgtg
agcccctgatttaatggcag-----------------------------------gcggt
atcatctcagccacatttcctctggtagtag-----------------------------
----------------------------------------------------tgggccag
atttaaaactc-gag-aaacatctgtgac---tttctttctttacgcagaggaaggttat
ggc-aataac-aggtc-tgtgatg-ccc-tcagatgtccagagctgcacacg-tactac-
agtgat-cgactc---actaagtgtcgtgt---------------------tttctccaa
ataacgtatacagtggacttggtgtcgggtgctggcc-----------------------
----------------------------tctggtcatgtgc-------------------
------------tttgattactgtcactttaaacactggtcgttagactc---gtgcaag
caattcagagcaacgaattgcaaa-cactctttgggcact--------------------
------------------------gtttactcccgtttacagaggagagatagactaacc
acctattctcgac-----------------------------------------------
-----------tcgcccgcccat-------------------------ctttcaattctt
ggtggggacagtaggttgttaactttcttactcggtcctaaccaggaatgcctcgtacag
g---ttggttcaccataccacctggaattagtccctgccctttgtacaca-ccg-cccgt
cgcttttaccaa-tgaactactttgcgagagtgtgggacctattgagctttca-------
------------------------------------------------------------
--------------------agtacagggaacccattcgaccaacggagtttaaaggaaa
gagaagtcgtaacaaggcatcg------------------------
>Neogloboquadrina_pachyderma|125957|EF447104
----gcaccacaagaacgcgtggagcatgtggcttaatttgactcaacgcgggaaatctt
accgggtccggacacactgaggattgacaggcaatatctcatgttt--------------
------cattaaccgtt--------attaa----------------------c---gtat
cggttattt-ccttaacatcgagtgttaaatatgctagtcctttcatgattatgtgatag
gtggtgcatggccgttcttagttcgtggagtgatctgtctgcttaattgcgtttcactaa
-------gggc---------------------ccataaattcaaggtatgttagctatc-
gccgctct----------atggaccccttaac-ct-------------cggt--------
---------taagcgcgcgtct-------------------ttatttaaagag--tttaa
-ggcattgcgc----atgctgt--------------------------------------
------------------------------------------------------------
---tgggctctgaaagcaac-gaacgtgaccgcaacgtcttgttgc--------------
----------------ct--taattaa----------------------------gtcgt
gtttaaatggtatt-----tgattacaat--ttaaccg-------------------ct-
ta-------------------cc-----------------------------gaggct-a
t-ttaaaacta-gac-ggaccgctgt------ttcttttcttaaaccagaggaaggttgc
ggc-aataac-aggtc-tgt----------------------------------------
------------------------------------------------------------
------------------------------------------------------------
------------------------------------------------------------
------------------------------------------------------------
------------------------------------------------------------
------------------------------------------------------------
------------------------------------------------------------
------------------------------------------------------------
------------------------------------------------------------
------------------------------------------------------------
------------------------------------------------------------
------------------------------------------------------------
------------------------------------------------------------
----------------------------------------------
>Neogloboquadrina_pachyderma|125957|EF447103
----gcaccacaagaacgcgtggagcatgtggcttaatttgactcaacgcgggaaatctt
accgggtccggacacactgaggattgacaggcaatatctcatgttt--------------
-------aataaccgtt--------attaa----------------------c---gtat
cgtgttatt--taatacatcgagtgttaaatatgctagtcctttcatgattatgtgatag
gtggtgcatggccgttcttagttcgtggagtgatctgtctgcttaattgcgtttcactaa
-------gggc---------------------ccataaattcaaggtatgttagctatct
gtcgctct----------atggaccccttaac-cgag----ttaaatcgagt--------
---------taagcgcgcgtct-------------------ttatttaaagag--tttaa
-gacattgcgc----atgctgt--------------------------------------
------------------------------------------------------------
---tgggctctgaaagcaac-gaacgtgaccgcaacgtcttgttgc--------------
----------------ct--taataaa----------------------------gttgt
gtt----------------aatagcaata--ttaaccg-------------------ct-
ta-------------------ca-----------------------------aaggct-a
t-ttaaaacta-gac-ggaccgctgt------ttcttttcttaaaccagaggaaggttgc
ggc-aataac-aggtc-tgtgatg-ccc-ttagatgttccgggctgcacacg-tgctac-
aatgat-cagtac---agtgagcatctc----a------------------atat-aa--
---t-acaccgtctt----tagcgcttag-acgcgattat-cggcttac-tttttatta-
-----aggagg-tctgtttaatcgatg-ttttctaatgtgc-------------------
-gc---------ggtaa-agcc--tgcttcgagagtaag---c----------gggtaat
ccattggaagtaatgatttctcta-tatct----agtgca--------------------
----------------caact-atgcacggcactcattcccgagacggctagtttcgtc-
-ttttagtgtgaa-tgtg--gt----------------------gtt-------------
-----attcaaacgtgcgtgcaa-------------------------ttgtcaattcat
ggtggggacagaccattgttaactgttggtctcggtcttaactaggaatgccttgtacgg
gtctttggttcaacaaaccacccggaatacgtccctgccctttgtacaca-ccg-cccgt
cgctcttaccga-tggacttttttgtgagtctaagggactgggttaaaccgctcgttt-a
tt-------c-ggatggcagt---------------------------------------
--------------------acctatggaaacttatgcgaacaaagtggtctaaaggaaa
gagaagtcgtaac---------------------------------
>Neogloboquadrina_pachyderma|125957|EF447102
----gcaccacaagaacgcgtggagcatgtggcttaatttgactcaacgcgggaaatctt
accgggtccggacacactgaggattgacaggtaatatctcatggtt--------------
-------attaacccggtt------atttg----------------------ttta----
--atcagtt-attaagcatcgagtgttaaatatgctagtcctttcatgattatgtgatag
gtggtgcatggccgttcttagttcgtggagtgatctgtctgcttaattgcgtttcactaa
-------gggc---------------------ccataaattcaaggtatgttagctatc-
gtcgctct----------atggaccccttatt-cactgc--tttaattagtt--------
-ttgtt---taagcgcgcgtct-------------------ttaattaacgag--tttaa
-gacattgcgc----atgctgt--------------------------------------
------------------------------------------------------------
---tgggctctgaaagcaac-gaacgtgaccgcaacgtcttgttgc--------------
----------------ct--taacaca----------------------------gttgg
ctttaaatacga-------aattcgtatt--taaaccg-------------------ct-
ta-------------------ca-----------------------------gaggct-a
t-ttaaaacta-gac-ggaccgctgt------ttcttttcttaaaccagaggaaggttgc
ggc-aataac-aggtc-tgtgatg-ccc-ttagatgttccgggctgcacacg-tgctac-
aatgat-cagtac---agtgagcatctc----a------------------atat-aa--
---t-acaccgtctt----tagcgcttag-acgcgattaa-tggattgc-tttttatta-
-----agcgag--tcgtttaatcgatg-ttttttaatgtgc-------------------
-gc---------ggtaa-agcc--tgcttcgagagtaag---c----------gggtaat
ccattggaagtaatgatttctcta-tatct----agtgca--------------------
----------------caact-atgcacggcactcattcccgagacggctagtttcgtc-
-ttttagtgtgaa-tgta--gt----------------------gtt-------------
-----attcaaacgtgcgtgcaa-------------------------ttgtcaattcat
ggtggggacagaccattgttaactgttggtctcggtcttaactaggaatgccttgtacgg
gtctttggttcaacaaaccacccggaatacgtccctgccctttgtacaca-ccg-cccgt
cgctcttaccga-tggacttttttgtgagtctaagggactgggttaaaccactcgcttaa
tttattaagc-ggatggcagt---------------------------------------
--------------------acctatggaaacttatgcgaacaaagtggtctaaaggaaa
gagaagtcgtaac---------------------------------
>Globorotalia_truncatulinoides|69029|AY359167
-agggcaccacaagaacgcgtggagcatgtggcttaatttgactcaacgcggggaatctt
accgggtccggacacactgaggattgacagacggttattgacttat--------------
----------------------------actcgcttaata-----------gctttaagc
tgttaagtgt--ttaacacctttacacaaagatgctagtcctttcatgatcgtttgatag
gtggtgcatggccgttcttagttcgtggagtgatctgtctgcctaattgcgtttcactaa
ggtcccattcttcata--------------------------------------------
------------------------------------------------------------
---------cgtatgaatagcgtcttaactcacttttaccgctacctatttgtagtaagc
gctcatactat-------------------------------------------------
------------------------------------------------------------
---tgggaccggaatgcaac-gagcgcgactgcaccacctaattgccccttatctaccat
taattactt--tattaaccgccctgtacgggcaccggggccttaccttta----------
------------------------------------------------------------
------------------------------------------------------------
--ctgaaacta-gct-ggaccgct--------gctttcctttaagccagaggaaggttgc
ggc-aataac-aggtc-tgtgatg-ccc-tcagatgttccgggccgcacacg-tgctac-
aatgat-cagcac-caaagaggtattacct---------------------atcttctta
taccttaacccaatatgttaaacttattgcgt-aagggta-tgtctta---acgacttat
ccgctttagcgctttaagattattg-----------------------------------
------------gacggttgtgcctgcctcgagagagt---------------gtacagg
gcagcaagagtaatgattccttcg-tttttactactaataccgcgcttggtaacatatta
cactcgattaagtagggtctttgcttttaatagcaattgctatcctcacccttaggctct
aaggatattacta-----------------------------------tctctaaggtct
acagggaggtgtatatggcgcac-------------------------ttacttattcac
ggtggggacagaccattgttaactgttggtctcggtctcaactaggaatgcctcgtacgg
g---ttggttcaccaaaccacccggaatatgtccctgccctttgtacaca-ccg-cccgt
cgctcttatcga-tgaactcacttgtgaggctgagggactgcgtct--------------
----a-ttat-acccgtgtaatcctaatatcttacatacatttcgctaaaagcgattttg
ctctaaggatttacacgaccttacgcacaaacttattcgaccaagtgggttt-aaggaaa
gagaagtcgtaacaaggcatca------------------------
>Globorotalia_truncatulinoides|69029|AY359166
aagggcaccacaagaacgcgtggagcatgtggcttaatttgactcaacgcggggaatctt
accgggtccggacacactgaggattgacagacggttattgacttat--------------
----------------------------actcgcttaatggctttaagctcgctttaagc
tgttaaacgt--ttaacacctttacacaaagatgctagtcctttcatgatcgtttgatag
gtggtgcatggccgttcttagttcgtggagtgatctgtctgcctaattgcgtttcactaa
ggtcccattcttcata--------------------------------------------
------------------------------------------------------------
---------cgtatgaatagcgtcttaactcacttttaccgctacctatttgtagtaagc
gctcatactat-------------------------------------------------
------------------------------------------------------------
---tgggaccggaatgcaac-gagcgcgactgcaccacctaattgccccttatctaccat
taattactt--tattaaccgccctgtacgggcaccggggccttaccttta----------
------------------------------------------------------------
------------------------------------------------------------
--ctgaaacta-gct-ggaccgct--------gctttcctttaagccagaggaaggttgc
ggc-aataac-aggtc-tgtgatg-ccc-tcagatgttccgggccgcacacg-tgctac-
aatgat-cagcac---aaagagtattacct---------------------atcttctta
tacc-taacccaatatgttaaacttattgcgt-aaggatattgtcttaacgacgacttat
ccgctttagcgctttaagattattg-----------------------------------
------------gacggttatgcctgcctcgagagagt---------------gtacagg
gcagcaagagtaatgattccctcg-tttttactactaataccgcgcttggtaacatatta
cactcgattaagtagggtctttgcttctaatagcaattgctatcctcacccttaggctct
aaggatattacta-----------------------------------tctctaaggtct
acagggaggtgtatatggcgcac-------------------------ttacttattcac
ggtggggacagaccattgttaactgttggtctcggtctcaactaggaatgcctcgtacgg
g---ttggttcaccaaaccacccggaatatgtccctgccctttgtacaca-ccg-cccgt
cgctcttatcga-tgaactcacttgtgaggctgagggactgcgtct--------------
----atttat-acccatgtaatcctaatatctcacatacatttcgctaaaggcgattttg
ctttaaggatttacacgaccttacgcacaaacttattcgaccgagtgggtttaaaggaaa
gagaagtcgtaacaaggcatcg------------------------
>Neogloboquadrina_pachyderma|125957|AY973272
aagggcaccacaagaacgcgtggagcatgtggcttaatttgactcaacgcgggaaatctt
accgggtccggacacactgaggattgacaggcaatatctcatgttt--------------
-------aataaccgtt--------attaa----------------------c---gtat
cgtgttatt--taatacatcgagtgttaaatatgctagtcctttcatgattatgtgatag
gtggtgcatggccgttcttagttcgtggagtgatctgtctgcttaattgcgtttcactaa
-------gggc---------------------ccataaattcaaggtatgttagctatc-
gtcgctct----------atggaccccttaac-cgag----ttaaatcgagt--------
---------taagcgcgcgtct-------------------ttatttaaagag--tttaa
-gacaatgcgc----atgctgt--------------------------------------
------------------------------------------------------------
---tgggctctgaaagcaac-gaacgtgaccgcaacgtcttgttgc--------------
----------------ct--taataaa----------------------------gttgt
gtt----------------aatagcaata--ttaaccg-------------------ct-
ta-------------------ca-----------------------------gaggct-a
t-ttaaaacta-gac-ggaccgctgt------ttcttttcttaaaccagaggaaggttgc
ggc-aataac-aggtc-tgtgatg-ccc-ttagatgttccgggctgcacacg-tgctac-
aatgat-cagtac---agtgagcatctc----a------------------atat-aa--
---t-acaccgtctt----tagcgcttag-acgcgattat-cggcttac-tttttatta-
-----aggagg-tctgtttaatcgatg-ttttctaatgtgc-------------------
-gc---------ggtaa-agcc--tgcttcgagagtaag---c----------gggtaat
ccattggaagtaatgatttctcta-tatct----agtgca--------------------
----------------caact-atgcacggcactcattcccgagacggctagtttcgtc-
-ttttagtgtgaattgta--gt----------------------gtt-------------
-----attcaaacgtgcgtgcaa-------------------------ttgtcaattcat
ggtggggacagaccattgttaactgttggtctcggtcttaactaggaatgccttgtacgg
gtctttggttcaacaaaccacccggaatacgtccctgccctttgtacaca-ccg-cccgt
cgctcttaccga-tggacttttttgtgagtctaagggactgggttaaaccgctcgttt-a
tt-------c-ggatggcagt---------------------------------------
--------------------acctatggaaacttatgcgaacaaagtggtctaaaggaaa
gagaagtcgtaacaaggcaacagtaggtgaacctgcagaaggatca
>Neogloboquadrina_pachyderma|125957|AY305332
----gcaccacaagaacgcgtggagcatgtggcttaatttgactcaacgcgggaaatctt
accgggtccggacacactgaggattgacaggcaatatctcatggtt--------------
-------attaaccggtt-------attta----------------------ttta----
--accggttaattaagcatcgagtgttaaatatgctagtcctttcatgattatgtgatag
gtggtgcatggccgttcttagttcgtggagtgatctgtctgcttaattgcgtttcactaa
-------gggc---------------------ccataaattcaaggtatgttwgctatc-
gtcgctct----------atggaccccttawt-caagct--attagtttgtt--------
---------taagcgcgcgtct-------------------ttatttaaagag--tttaa
-gacactgcgc----atgctgt--------------------------------------
------------------------------------------------------------
---tgggctctgaaagcaac-gaacgtgaccgcaacgtcttgttgc--------------
----------------ct--taataaa----------------------------gttgg
ctttaaatacga-------aattcgtatt--taaaccg-------------------ct-
ta-------------------ca-----------------------------gaggct-a
t-ttaaaacta-gac-ggaccgctgt------ttcttttcttaaaccagaggaaggttgc
ggc-aataac-aggtc-tgtgatg-ccc-ttagatgttccgggctgcacacg-tgctac-
aatgat-cagtac---agtgagcatctc----a------------------atat-aa--
---t-acaccgtctt----tagcgcttag-acgcgattaa-tggattgc-tttttatta-
-----agcgag--tcgtttaatcgatg-ttttctaatgtgc-------------------
-gc---------ggtaa-agcc--tgcttcgagagtaag---c----------gggtaat
ccattggaagtaatgatttctcta-tatct----agtgca--------------------
----------------caact-atgcacggcctatattcccgagacggctagtttcgtc-
-ttttagtgtgaa-tgta--gt----------------------gtt-------------
-----attcaaacgtgcgtgcaa-------------------------ttgtcaattcat
ggtggggacagaccattgttaactgttggtctcggtcttaactaggaatgccttgtacgg
gtctttggttcaacaaaccacccggaatacgtccctgccctttgtacaca-ccg-cccgt
cgctcttaccga-tggacttttttgtgagtctaagggactgggttaaaccactcgttt-a
tttattaagc-ggatggcagt---------------------------------------
--------------------acctatggaaacttatgcgaacaaagtggtctaaaggaaa
gagaagtcgtaac---------------------------------
>Neogloboquadrina_pachyderma|125957|AY305331
----gcaccacaagaacgcgtggagcatgtggcttaatttgactcaacgcgggaaatctt
accgggtccggacacactgaggattgacaggcaatatctcatggtt--------------
-------attaaccggtt-------attta----------------------ttta----
--atcggtt-attaagcatcgagtgttaaatatgctagtcctttcatgattatgtgatag
gtggtgcatggccgttcttagttcgtggagtgatctgtctgcttaattgcgtttcactaa
-------gggc---------------------ccataaattcaaggtatgttagctatc-
gtcgctct----------atggaccccttata-ctcgat--ttcgctttaattagcgtta
tttgtt---taagcgcgcgtct-------------------ttatttaatgag--tttaa
-gacactgcgc----atgctgt--------------------------------------
------------------------------------------------------------
---tgggctctgaaagcaac-gaacgtgaccgcaacgtcttgttgc--------------
----------------ct--taataaa----------------------------gttgg
ctttwaatacaattycccgaattcgtatt--taaaccg-------------------ct-
ta-------------------ca-----------------------------gaggct-a
t-ttaaaacta-gac-ggaccgctgt------ttcttttcttaaaccagaggaaggttgc
ggc-aataac-aggtc-tgtgatg-ccc-ttagatgttccgggctgcacacg-tgctac-
aatgat-cagtac---agtgagcatctc----a------------------atat-aa--
---t-acaccgtctt----tagcgcttag-acgcgattaa-tggatcgt-tttttatta-
-----agcgag--tcgtttaatcgatg-ttttctaatgtgc-------------------
-gc---------ggtaa-agcc--tgcttcgagagtaag---c----------gggtaat
ccattggaagtaatgatttctcta-tatct----agtgca--------------------
----------------caact-atgcacggcactcattcccgagacggctagtttcgtc-
-ttttagtgtgaa-tgta--gt----------------------gtt-------------
-----attcaaacgtgcgtgcaa-------------------------ttgtcaattcat
ggtggggacagaccattgttaactgttggtctcggtcttaactaggaatgccttgtacgg
gtctttggttcaacaaaccacccggaatacgtccctgccctttgtacaca-ccg-cccgt
cgctcttaccga-tggacttttttgtgagtctaagggactgggttaaaccactcgttt-a
tttaataagc-ggatggcagt---------------------------------------
--------------------acctatggaaacttatgcgaacaaagtggtctaaaggaaa
gagaagtcgtaac---------------------------------
>Neogloboquadrina_pachyderma|125957|AY305330
----gcaccacaagaacgcgtggagcatgtggcttaatttgactcaacgcgggaaatctt
accgggtccggacacactgaggattgacaggcaatatctcatggtt--------------
-------attaaccggttaatggttattta----------------------tttaatag
ccatcggtt-attaagcatcgagtgttaaatatgctagtcctttcatgattatgtgatag
gtggtgcatggccgttcttagttcgtggagtgatctgtctgcttaattgcgtttcactaa
-------gggc---------------------ccataaattcaaggtatgttagctatc-
gtcgctct----------atggaccccttatt-cactgc--tttaattagtc--------
--tgtt---taagcgcgcgtct-------------------ttatttaawgag--tttaa
-gacactgcgc----atgctgt--------------------------------------
------------------------------------------------------------
---tgggctctgaaagcaac-gaacgtgaccgcaacgtcttgttgc--------------
----------------ct--taataaa----------------------------gttgg
ctttaaatacga--attcgtattcgtatt--taaaccg-------------------ct-
ta-------------------ca-----------------------------gaggct-a
t-ttaaaacta-gac-ggaccgctgt------ttcttttcttaaaccagaggaaggttgc
ggc-aataac-aggtc-tgtgatg-ccc-ttagatgttccgggctgcacacg-tgctac-
aatgat-cagtac---agtgagcatctc----a------------------atat-aa--
---t-ataccgtctt----tagcgcttag-acgcgattaa-tggatcgt-tttttatta-
-----agcgag--tcgtttaatcgatg-ttttctaatgtgc-------------------
-gc---------ggtaa-agcc--tgcttcgagagtaag---c----------gggtaat
ccattggaagtaatgatttctcta-tatct----agtgca--------------------
----------------caact-atgcacggcactcattcccgagacggctagtttcgtc-
-ttttagtgtgaa-tgta--gt----------------------gtt-------------
-----attcaaacgtgcgtgcaa-------------------------ttgtcaattcat
ggtggggacagaccattgttaactgttggtctcggtcttaactaggaatgccttgtacgg
gtctttggttcaacaaaccacccggaatacgtccctgccctttgtacaca-ccg-cccgt
cgctcttaccga-tggacttttttgtgagtctaagggactgggttaaaccactcgttt-a
tt-------c-ggatggcagt---------------------------------------
--------------------acctatggaaacttatgcgaacaaagtggtctaaaggaaa
gagaagtcgtaac---------------------------------
>Neogloboquadrina_pachyderma|125957|AY305329
----gcaccacaagaacgcgtggagcatgtggcttaatttgactcaacgcgggaaatctt
accgggtccggacacactgaggattgacaggcaatatctcatgttt--------------
------cattaaccgtt--------attaa----------------------c---gtat
cggttattt-ccttaacatcgagtgttaaatatgctagtcctttcatgattatgtgatag
gtggtgcatggccgttcttagttcgtggagtgatctgtctgcttaattgcgtttcactaa
-------gggc---------------------ccataaattcaaggtatgttagctatc-
gccgctct----------atggaccccttaac-ttaa-----------cggt--------
---------taagcgcgcgtct-------------------ttatttaaagag--tttaa
-ggcattgcgc----atgctgt--------------------------------------
------------------------------------------------------------
---tgggctctgaaagcaac-gaacgtgaccgcaacgtcttgttgc--------------
----------------ct--taattaa----------------------------gtcgt
gtttaaatggtatt-----tgattacaat--ttaaccg-------------------ct-
ta-------------------cc-----------------------------gaggct-a
t-ttaaaacta-gac-ggaccgctgt------ttcttttcttaaaccagaggaaggttgc
ggc-aataac-aggtc-tgtgatg-ccc-ttagatgttccgggctgcacacg-tgctac-
aatgat-cagtac---agtgagcatctc----a------------------atat-aa--
---t-acaccgtctt----tagcgcttag-acgcggttat-tggcttac-ttttttttat
taacgagtgag-tttaattaaccgatg-atttctaatgtgc-------------------
-gc---------ggtaa-agcc--tgcttcgagagtaag---c----------gggtaat
ccattggaagtaatgatttctcta-tatct----agtgca--------------------
----------------caact-atgtacggcattcattcccgagacggctagttccgtc-
-ttttagtgcgaa-tgta--gt----------------------gtt-------------
-----attcaaacgtacgtgcaa-------------------------ttgtcaattcat
ggtggggacagaccattgttaactgttggtctcggtcttaactaggaatgccttgtacgg
gtctttggttcaacaaaccacccggaatacgtccctgccctttgtacaca-ccg-cccgt
cgctcttaccga-tggacttttttgtgagtctaagggactgggttaaaccactcgttt-a
tt-------c-ggatggcagta--------------------------------------
--------------------acctatggaaacttatgcgaacaaagtggtctaaaggaaa
gagaagtcgtaac---------------------------------
>Globigerina_bulloides|69025|AY241713
----gcaccacaaga--gcgtggagtatgtggcttaatttgactcaacgcggaaaagctt
atctggtccggacacagtgaggattgacagacagttagacagaagt--------------
------------------------------------------------------------
-------gaggttttggtaacaattgagagagttgaagttctttcatgatcttgtgagag
gtggtgcatggccgttcttagttcgtgtagtgatatgtctgcctaatcgcgtcacgataa
cctat-------------------------------------------------------
------------------------------------------------------------
---------tggtcgacaacccaattatcacaactgcagcataactccccttgggtgggc
gaggctctgtgtaggatagacc--------------------------------------
------------------------------------------------------------
---tctgaacagtacgcaac-gaacgcgatcgtaatcccttgttgagtggccatcctgta
agctgctggattaggaaccca----------------------------------gtggt
attatctcagccacagattttctggttgtag-----------------------------
----------------------------------------------------tgggccag
ttttgaaactc-ggg-gaacatctgtgac---tttctttcttaacgcagaggaaggttat
ggc-aataac-aggtc-tgtgatg-ccc-ttagatgtccagggctgcacacg-tactac-
attgat-caactc---agtaggcgtcgtgttag-------------------ttctccaa
taac-gtatctagtggacttggtgtcgggtgtgtggcc----------------------
----------------------------tctggtcatgcgc-------------------
------------tttgattactgtcactttaaacactggtcgttagactc---gtgcaat
ccaatagaagaggtgaataagttt-cccaa------------------------------
----------------agtaccgtgtttagctcccgtgttcgtagagacccctcgc-att
gccagtcgatgtg-----------------------------------------------
---------ggtcctttgtgctt-------------------------ttttcaaatctt
agtggggacagacatctgttaactttttgtctcggtcccaaccaggaatgcctcgtacag
g---ttggttcaccataccacctggaattagtccctgccctttgtacaca-ccg-cccgt
cgcttttaccaa-tgaacttctttgcgagagtgagagacttaaaga--------------
------------------------------------------------------------
--------------------taatcgcggaactcactcgaccgacgggatttaaaggaaa
aagaagtcgtaac---------------------------------
>Globigerina_bulloides|69025|AY241712
----gcaccacaaga--gcgtggagtatgtggcttaatttgactcaacgcggaaaagctt
atctggtccggacgcagtgaggattgacagacagtttcaggagtgg--------------
------------------------------------------------------------
---------ttcttggtaaacaattgagagagttgaagttctttcatgatcttgtgagag
gtggtgcatggccgttcttagttcgtgtagtgatatgtctgcctaatcgcgtcacgataa
cctat-------------------------------------------------------
------------------------------------------------------------
---------tggtcgacaacccaattatcacaactgcagcataactccccttgggtgggc
gaggctctgtgtaggatagacc--------------------------------------
------------------------------------------------------------
---tctgaacagtacgcaac-gaacgcgatcgtaatcccttgttgagtggccatcctgta
agctgctggattaggaaccca----------------------------------gtggt
attatctcagccacagattttctggttgtaa-----------------------------
----------------------------------------------------tgggccag
ttttgaaactc-ggg-gaacatctgtgac---tttctttcttaacgcagaggaaggttat
ggc-aataac-aggtc-tgtgatg-ccc-ttagatgtccagggctgcacacg-tactac-
attgat-caactc---agtaggcgtcgtgt---------------------tttctccaa
taac-gtatctagtggacttggtgtcgggtgcgtggc-----------------------
----------------------------ctcggtcgtgtac-------------------
------------tttgattactgtcactttaaacactggtcgttagactc---gtgcaat
ccaatagaagaggtgactaagttt-ccc--------------------------------
----------------agtaccgtgttcgcctcccgtgtcagtag-ggcccctcgcatat
accagtcgaagtg-----------------------------------------------
---------ggccctttgtgctt-------------------------ttttcaaatctt
agtggggacagacatctgttaactttttgtctcggtcccaaccaggaatgcctcgtacag
g---ttggttcaccataccacctggaattagtccctgccctttgtacaca-ccg-cccgt
cgcttttaccaa-tgaacttctttgcgagcgtgagagactaaa-----------------
------------------------------------------------------------
--------------------atatcgcggaactcactcgaccgacgggacttaaaggaaa
aagaagtcgtaac---------------------------------
>Neogloboquadrina_pachyderma|125957|AY241711
----gcaccacaagaacgcgtggagcatgtggcttaatttgactcaacgcgggaaatctt
accaggtccggacacactgaggattgacaggaagtatcgtcttttg--------------
--aaatctttaagcacatgtcgtttcta----atgacatcttttagatgaatg-------
-------------------attcgtgtaaatatgctagttctttcatgattatgtgatag
gtggtgcatggccgttcttagttcgtggagtgatctgtctgcttaattgcgtttcactat
ggccccaaagttagcaagttatccaatcatgaccttcgtcgacccctcacctt-------
------------------------------------------------------------
---------tgagtgcgcgtcctagcttagagtacatggtgtaaatggacttgttttg--
------------------------------------------------------------
------------------------------------------------------------
---ggtacccagaaagcaac-gaacgtgaccgcaacgtcttgttgtctctcttttgacag
ttatgggttatcccagtcatgtgttta---------------------------------
------------------------------------------------------------
-----------------------tgcttttatgtgtaaatacgtacgacacagagactag
ataccaaacta-ggc-gtaccgctgta-----tcatttctttaaaccagaggaaggttgc
ggc-aataac-aggtc-tgtgatg-ccc-ttagatgttctgggctgcacacg-tgctac-
aatgat-cagcac---agtaagcatctcaattt---------------------------
-----ttacaacaccgttaacacacgtagtgagccgcttgaaatctcatctgcatatgc-
atatttcggtatggattgcaatgtgag-ttatctaatgcgcgc-----------------
------------ggtta-tgcc--tgtaccgagaggtgacgtc----------gggtaac
cattctctaatgctgacctatttt-tctgaaatatgcaca--------------------
------------------actctaatatgacattcattcccgggaggactagttgcctct
ttgtgtgagtgcaatgc-------------------------aaacat-----gtcggcg
taagacttcattcatatgtgccc-------------------------ctgtcaattcgt
ggtggggacagaccattgctaattgttggtctcgcttataactaggaatgccttgtaccg
gtctttggttcatcaaaccaccgggaatacgtccctgccctttgtacaca-ccg-cccgt
cgctcttaccga-tgaactcgtttgtgagttttaaggactggattaagctatatgcgta-
------------------------------------------------------------
--------------------acctatggaaattcatgcgaatgaactggtttaaaggaaa
gagaagtcgtaac---------------------------------
>Turborotalita_quinqueloba|125971|AY241710
----gcaccacaaga--gcgtggagtatgtggcttaattcgactcaacgcgcaacaattt
acttggtccgaacgctttgaggattgacagttattgtatagttctg--------------
--------------------------------------------atatgggtggtatttg
tagtcaacgtgtaggtagttgtatattaaatatgaaagttcttttatgattatgtgatag
gtggtgcatggccgtccttaattcgtggagtgatttgtctgcttaattgcgcattgcaaa
ttgtaattgatcttttaccagtctcgttctgatttttgttgtgaatattgtagaatattg
ttgtcgtcgagtcattattgccactacgtctggtccttt--gggcagaatagtgttttat
attttgtcttg-caacacaaaattcttcacaatattgtagccgtacttcattgtatgcgc
tattcatgtat--atgtgacacatttgtggttcaagaccagttcggctgcttgtacacat
ataca-ctcgacatgatcattcaggctgctagagacct-tgtgtcttgccccaaaggttg
attaacaccgtgagtgcaac-gagtgagattgcaagcctttgttatgtagtgaacaacat
atacctactactactactactactttgtagtaatgtaggattccaact--acacagaata
accattaaggtga-----------------------------------------------
------------------------------------------------------------
--aatgaactc-agg-cgactgctata-----------ctttaagatggtggaag-----
------------------------------------------------------------
------------------------------------------------------------
------------------------------------------------------------
------------------------------------------------------------
------------------------------------------------------------
------------------------------------------------------------
------------------------------------------------------------
------------------------------------------------------------
------------------------------------------------------------
------------------------------------------------------------
------------------------------------------------------------
----------------------ttgt----------------------------------
------------------------------------------------------------
------------------------------------------------------------
----------------------------------------------
>Pulleniatina_obliquiloculata|225066|AY241709
----gcaccacaagaacgcgtggagcatgtggcttaatttgactcaacgcgggaaatctt
accgggtccggacacactgaggattgacaggcaatatcta--------------------
------ttaaaagaatt--------gttat----------------------tataacat
tctctt-tt--------taatagtgttaaatatgctagtcctttcatgattatgtgatag
gtggtgcatggccgttcttagttcgtggagtgatctgtctgcttaattgcgtttcactaa
-------gggc---------------------ccataaattcaaggtatgttagctatt-
gtttccct----------attgaccccttat--tctta----------------------
---------taagcgcgtgtct-------------------tta-----tggg--tttaa
--acattgcgc----atgctgt--------------------------------------
------------------------------------------------------------
---tgggtcctgaaagcaac-gaacgtgaccgcaacgtcttgttgc--------------
----------------ct--ttatctt----------------------------gttat
atctatt------------a--tttaataatagaataa-------------------ct-
aa-------------------ca-----------------------------gaggctaa
t-ctaaaacta-gac-ggaccgctgt------ttc-tttcttaaaccagaggaaggttgc
ggc-aataac-aggtc-tgtgatg-ccc-ttagatgttccgggctgcacacg-tgctac-
aatgat-cagtac---agtgagcatctc----a------------------atttata--
---t-acaccgtatt----tagcgctaag-atatgattat-tggctc-t-ttta------
----------gggtcttttaattgt---atttcttatgcgc-------------------
-gc---------ggtaa-agcc--tgcttcgagagtaag---t----------gggtaat
ccattggaagtaatgatttctctt-ttat-----atagca--------------------
----------------cacct-atatacggcattcatccccgggatgactagtttcgtc-
ttttttgtgcgaa-tgtaatgt----------------------att-------------
-----tcttatccgtatgtgcga-------------------------ttgtcaattcat
ggtggggacagaccattgttaattgttggtctcggtcttaactaggaatgccttgtacgg
gtctttggttcaacaaaccacccggaatacgtccctgccctttgtacaca-ccg-cccgt
cgctcttaccga-tgaacttctttgtgagtctaagggactgggttaatagctattttt-a
ta-----------gt-tatat---------------------------------------
--------------------acctatggaaacttatacgaacaatgtggtttaaaggaaa
gagaagtcgtaac---------------------------------
>Neogloboquadrina_dutertrei|51039|AY241708
----gcaccacaagaacgcgtggagcatgtggcttaatttgactcaacgcgggaaatctt
accgggtccggacacactgaggattgacaggcaatatctaaatcgt--------------
------ttataa----t--------tctat----------------------tataatac
gctatt--------------tagtgttaaatatgctagtcctttcatgattatgtgatag
gtggtgcatggccgttcttagttcgtggagtgatctgtctgcttaattgcgtttcactaa
-------gggc---------------------ccataaattcaaggtatgttagctatc-
gtttctca----------attgaccccttatt-tctaa----------------------
---------taagcgcgtgtct-------------------ttt-----agag--tttaa
--acattgcgc----atgctgt--------------------------------------
------------------------------------------------------------
---tgggtcctgaaagcaac-gaacgtgaccgcaacgtcttattgc--------------
----------------ct--ttatctt----------------------------gttat
attc--t------------aatttaatta--ggaataa-------------------ct-
aa-------------------ca-----------------------------gaggctaa
t-ttaaaatta-gac-ggaccgctgt------act-tttcttaaaccagaggaaggttgc
------------------------------------------------------------
------------------------------------------------------------
------------------------------------------------------------
------------------------------------------------------------
------------------------------------------------------------
------------------------------------------------------------
------------------------------------------------------------
------------------------------------------------------------
------------------------------------------------------------
------------------------------------------------------------
------------------------------------------------------------
------------------------------------------------------------
------------------------------------------------------------
------------------------------------------------------------
----------------------------------------------
>Neogloboquadrina_dutertrei|51039|AY241707
----gcaccacaagaacgcgtggagcatgtggcttaatttgactcaacgcgggaaatctt
accgggtccggacacactgaggattgacaggcaatatctaaatcgt--------------
------ttataa----t--------tctat----------------------tataatac
g-tatt--------------tagtgttaaatatgctagtcctttcatgattatgtgatag
gtggtgcatggccgttcttagttcgtggagtgatctgtctgcttaattgcgtttcactaa
-------gggc---------------------ccataaattcaaggtatgttagctatc-
gtttctca----------attgaccccttgtc-ttcga----------------------
---------taagcgcgtgtct-------------------ttt-----agag--tttaa
--acattgcgc----atgctgt--------------------------------------
------------------------------------------------------------
---tgggtcctgaaagcaac-gaacgtgaccgcaacgtcttattgc--------------
----------------ct--ttatctt----------------------------gttat
attc--t------------aatttaatta--ggaataa-------------------ct-
aa-------------------ca-----------------------------gaggctaa
t-ttaaaatta-gac-ggaccgctgt------act-tttcttaaaccagaggaaggttgc
ggc-aataac-aggtc-tgtgatg-ccc-ttagatgttccgggctgcacacg-tgctac-
aatgat-cagtac---agtgagcatctc----a------------------atat-ta--
---t-acaccgtatt----aagcgcttag-ttgcgattat-tggctcat-tatt------
----------gggtcttttaattgt---atttctaatgcgc-------------------
-gc---------ggtaa-agcc--tgcttcgagagtaag---t----------gggtaat
ccattggaagtaatgatttctcct-tttta----atagca--------------------
----------------cacct-atatacggcattcattcccgggacgactagtttcgtct
ttttttgtgcgaa-tgtaatgt----------------------att-------------
-----ctttatccgtatgtgcga-------------------------ttgtcaattcat
ggtggggacagaccattgttaattgttggtctcggtcttaactaggaatgccttgtacgg
gtctttggttcaacaaaccacccggaatacgtccctgccctttgtacaca-ccg-cccgt
cgctcttaccga-tgaacttctttgtgagtctaagggactgggttaatctgtaattct-a
tt-----------atggatat---------------------------------------
--------------------acctatggaaacttatacgaacaatgtggtttaaaggaaa
gagaagtcgtaac---------------------------------
>Neogloboquadrina_pachyderma|125957|AY453138
aagggcaccacaagaacgcgtggagcatgtggcctaatttgactcaacgcgggaaatctt
accgggtccggacacactgaggattgacaggcaatatctcatgttt--------------
-------aataaccgtt--------attaa----------------------cataatat
cgcgttatt--taatacatcgagtgttaaatatgctagtcctttcatgattatgtgatag
gtggagcatggccgttcttagttcgtggagtgatctgtctgcttaattgcgtttcactaa
-------gggc---------------------ccataaattcaaggtatgttagctatc-
gtcgctct----------atggaccccttaac-cgag----ctaaattgagt--------
---------taagcgcgcgtct-------------------ttatttaaagagtttttaa
-gacattgcgc----atgctgt--------------------------------------
------------------------------------------------------------
---tgggctctgaaagcaac-gaacgtgaccgcaacgtcttgttgc--------------
----------------ct--taataaa----------------------------gttgt
gtt----------------aatagcaata--ttaaccg-------------------ct-
ta-------------------ca-----------------------------gaggct-a
t-ttaaaacta-gac-ggaccgctgt------ttcttttcttaaaccagaggaaggttgc
ggc-aataac-aggtc-tgtgatg-ccctttagatgttccgggctgcacacg-tgctac-
aattga-tcaggtacaagtgagcatctccaata------------------caaa-ta--
---c-acccgtcttt----aggcgcctagaacgcgattatccggcttacttttttatta-
-----aggaggttctgtttaatcgatgtttttctagtgtgc-------------------
-gc---------ggtaa-agcc--tgcttcgagagtaag---c----------gggtaat
ccattggaagtaatgatttctcta-tatct----agtgca--------------------
----------------caact-atgcacggcactcattcccgagacggctagtttcgtc-
-ttttagtgtgaa-tgta--gt----------------------gtt-------------
-----attcaaatgtgcgtgcaa-------------------------ttgtcaattcat
ggtggggacagaccattgttaactgttggtctcggtcttaactaggaatgccttgtacgg
gtctttggttcaacaaaccacccggaatacgtccctgccctttgtacaca-ccg-cccgt
cgctcttaccga-tggacttttttgtgagtctaagggactgggttaaaccgctcgttt-a
tt-------c-ggatggcagt---------------------------------------
--------------------acctatggaaacttatgcgaacaaagtggtctaaaggaaa
gagaagtcgtaacaaggcaacagtaggtgaacctgcagaaggatca
>Neogloboquadrina_pachyderma|125957|AY453137
aagggcaccacaagaacgcgtggagcatgtggcttaatttgactcaacgcgggaaatctt
actgggtccggacacactgaggattgacaggcaatatctcatgttt--------------
-------aataaccgtt--------attaa----------------------cataatat
cgcgttatt--taatacatcgagtgttaaatatgctagtcctttcacgattatgtgatag
gtggagcatggccgttcttagttcgtggagtgatctgtctgcttaattgcgtttcactaa
-------gggc---------------------ccataaattcaaggtatgttagctattc
gtcgctct----------atggaccccttaac-cgag----ttaaattgagt--------
---------taagcgcgcgtct-------------------ttatttaaagagtttttaa
-gacattgcgc----atgctgt--------------------------------------
------------------------------------------------------------
---tgggctctgaaagcaac-gaacgtgaccgcaacgtcttgttgc--------------
----------------ct--taataaa----------------------------gttgt
gtt----------------aatagcaata--ttaaccg-------------------ct-
ta-------------------ca-----------------------------gaggct-a
t-ttaaaacta-gac-ggaccgctgt------ttcttttcttaaaccagaggaaggttgc
ggc-aataac-aggtc-tgtgatg-ccc-ttagatgttccgggctgcacacg-tactac-
aatgat-cagtac---agtgagcatctc----a------------------atat-aa--
---t-acaccgtctt----tagcgcttag-acgcgattat-cggcttac-tttttatta-
-----aggagg-tctgtttaatcgatg-ttttctaatgtgc-------------------
-gc---------ggtaa-agcc--tgcttcgagagtaag---c----------gggtaat
ccattggaagtaatgatttctcta-tatct----agtgca--------------------
----------------caact-atgcacggcactcattcccgagacggctagtttcgtc-
-ttttagtgtgaa-tgta--gt----------------------gtt-------------
-----attcaaacgtgcgtgcga-------------------------ttgtcaattcat
ggtggggacagaccattgtttactgttggtctcggtcttaactaggaatgccttgtacgg
gtctttggttcaacaaaccacccggaatacgtccctgccctttgtacaca-ccg-cccgt
cgctcttaccga-tggacttttttgtgagtctaaggaactgggttaaaccgctcgttt-a
tt-------c-ggatggcagt---------------------------------------
--------------------acctatggaaacttatgcgaacaaagtggtctaaaggaaa
gagaagtcgtaacaaggcaacagtaggtgaacctgcagaaggatca
>Globigerinita_glutinata|69041|AY453136
aagggcaccacaagaacgcgtggagcatgtggcttaatttgactcaacgcgggaaatctt
accgggtccggacacactgaggattgacaggtattatatagc------------------
------------------------------------------------------------
-----aactttcgggttgtctattgttaaatatgctagtcctttcatgattatgtgatag
gtggtgcatggccgttcttagttcgtggagtgatctgtctgcttaattgcgtttcagata
aggatctatattctttacaagtgt----cgcagtgtaattgacccctctttca-------
------------------------------------------------------------
---------cgagagtgtgtgtcttttttgcgctcgcac----tttacat----------
------------------------------------------------------------
------------------------------------------------------------
---taggtcctgaaagcaac-gaacgtgaccgcaacctcttgttgc--------------
------------------------------------------------------------
------------------------------------------------------------
-----ctcatctcccaa----cattctttccttcgggttagata--tttccattgaggct
ttccaaaacta-gag-ggaccgctg-------tcaacttcttaaaccagaggaaggttgc
ggc-aataac-aggtc-tgtgatgcccc-ttagatgtcccgggctgcacacg-tgctac-
aatgat-tgttgc---agtgagcatctc-----------------------aatttttta
cc-taacaccgcacacgtgag--tgcatacttgtatgt--tactttacgcag--------
------------------------------------------------------------
------------cggtaaagcc--tgcttcgagagcaagt-------------gggtaat
caattagaagtaacgatttcccaa-attagc-----------------------------
----------------acacttatatacggcgtttgtgcccgggtttcacttgttggaac
ttttgtgcgcgca-----------------------------------------------
gatgtttttttccgtatgtgcaa-------------------------ttgtcaattcat
ggtggggacagaccattgttaattgttggtcccggtcttaactaggaatgccttgtacgg
gtctttggttcaacaaaccacccggaatacgtccctgccctttgtacaca-ccg-cccgt
cgctcttaccga-tggacttctctgtgagtttgagggactggatttgatcgtacattcgt
----gcattaat------------------------------------------------
--------------------atctatggaaacttaaacgaacagtgtggtctaaaggaaa
gagaagtcgtaacaaggcatcggtaggtgaacctgcagaaggatca
>Neogloboquadrina_dutertrei|51039|AY453135
aagggcaccacaagaacgcgtggagcatgtggcttaatttgactcaacgcgggaaatctt
accgggtccggacacactgaggattgacaggcaatatctaaatcgt--------------
------ttataa----t--------tctat----------------------tataatac
g-tatt--------------tagtgttaaatatgctagtcctttcatgattatgtgatag
gtggtgcatggccgttcttagttcgtggagtgatctgtctgcttaattgcgtttcactaa
-------gggc---------------------ccataaattcaaggtatgttagctatc-
gtttctca----------attgaccccttgtc-ttcga----------------------
---------taagcgcgtgtct-------------------ttt-----agag--tttaa
--acattgcgc----atgctgt--------------------------------------
------------------------------------------------------------
---tgggtcctgaaagcaac-gaacgtgaccgcaacgtcttattgc--------------
----------------ct--ttatctt----------------------------gttat
attc--t------------aatttaatta--ggaataa-------------------ct-
aa-------------------ca-----------------------------gaggctaa
t-ttaaaatta-gac-ggaccgctgt------act-tttcttaaaccagaggaaggttgc
ggc-aataac-aggtc-tgtgatg-ccc-ttagatgttccgggctgcacacg-tgctac-
aatgat-cagtac---agtgagcatctc----a------------------atat-ta--
---t-acaccgtatt----aagcgcttag-ttgcgattat-tggctcat-tatt------
----------gggtcttttaattgt---atttctaatgcgc-------------------
-gc---------ggtaa-agcc--tgcttcgagagtaag---t----------gggtaat
ccattggaagtaatgatttctctt-ttt------atagca--------------------
----------------cacct-atatacggcattcattcccgggacgactagtttcgtc-
ttttttgtgcgaa-tgtaatgt----------------------att-------------
-----ctttatccgtatgtgcga-------------------------ttgtcaattcat
ggcggggacagaccattgttaattgttggtctcggtcttaactaggaatgccttgtacgg
gtctttggttcaacaaaccacccggaatacgtccctgccctttgtacaca-ccg-cccgt
cgctcttaccga-tgaacttctttgtgagtctaagggactgggttaatctgtaattct-a
tt-----------atagatat---------------------------------------
--------------------acctatggaaacttatacgaacaatgtggtttaaaggaaa
gagaagtcgtaacaaggcaacagtaggtgaacctgcagaaggatca
>Globorotalia_crassaformis|255239|AY453134
aagggcaccacaagaacgcgtggagcatgtggcttaatttgactcaacgcgggaaatctt
accgggtccggacacactgaggattgacaggcaatatattagcata--------------
-------aagactcgtc-------------------------------------------
-----------tttagcgctaattgttaaatatgctagtcctttcatgattatgtgatag
gtggtgcatggccgttcttagttcgtggagtgatctgtctgcttaattgcgtttcactaa
-------gggc---------------------ccataaattcaaggtatgttagcaaat-
gctgctct----------attgacccctaata-------ggcttaactgtct--------
---------ttagcgcgtgtct-------------------cta-----cgagttcttta
aagcactgcgc----atgctgt--------------------------------------
------------------------------------------------------------
---tgggtcctgaaagcaac-gaacgtgaccgcaacgtcttgttgc--------------
----------------ct--ctctata----------------------------atatc
ctctt--------------atttttaata--agagtat-------------------tt-
ac-------------------ct-----------------------------gaggctat
t-ttaaaacta-gac-ggaccgctgt------tttctttcttaaaccagaggaaggttgc
ggc-ataaac-aggtc-tgtgatg-ccc-ttagatgttccgggctgcacacg-tgctac-
aatgat-cagtac---agtgagcatctc----a------------------attttat--
---a-acaccgtatt----aagcgcttgggtcgtaattgttaggccttt-----------
--------taggttttttcaattgcg--ttctccaatgcac-------------------
-ac---------ggtaa-agcc--tgcttcgagagtaag---t----------gggtaat
ccattggaagtaatgatttcctta-tttttataaacagca--------------------
----------------cacca-atatacggcattcattcccgagacggcttagttccga-
--ctttgtgcgaa-tgtaatgt----------------------a-t-------------
-----tcttatccgtatgtgcga-------------------------ttgtcaattcat
ggtggggacagaccattgttaattgttggtctcggtcttaactaggaatgccttgtacgg
gtctttggttcaacaaaccatccggaatacgtccctgccctttgtacaca-ccg-cccgt
cgctcttaccga-tggacttctttgtgagtcttggggactgggttaagcgatttcttt--
-------ttg-aatgagctct---------------------------------------
--------------------acctatggaaaccaatacgaacaatgtggtctaaaggaaa
gagaagtcgtaacaaggcaacagtaggtgaacctgcagaaggatca
>Globorotalia_truncatulinoides|69029|AY453133
aagggcaccacaagaacgcgtggagcatgtggcttaatttgactcaacgcggggaatctt
accgggtccggacacactgaggattgacagacggttattgacttaa--------------
------------------------gtgagcgc-cttaata-----------gatttattc
tgttaagcgctcttaacacctttacacaaagatgctagtcctttcatgatcgtttgatag
gtggtgcatggccgttcttagttcgtggagtgatctgtctgcctaattgcgtttcactaa
ggtcccattcatcata--------------------------------------------
------------------------------------------------------------
---------cgtatgaatagcgtcttaactcacttttatcattactta-ttgtagtaagc
gctcatactat-------------------------------------------------
------------------------------------------------------------
---tgggaccggaatgcaac-gagcgcgactgcaccacctaattgccccttatctaccat
taattattat-tattaaccgccctgtacgggcaccggggccttaccttta----------
------------------------------------------------------------
------------------------------------------------------------
--ctgaaacta-gct-ggaccgct--------gctttcctttaagccagaggaaggttgc
ggc-aataac-aggtc-tgtgatg-ccc-tcagatgttccgggccgcacacg-tgctac-
aatgat-cagcac---aaagagtattacct---------------------atcttctta
tacc-taacccaatatgttaaacttattgcgt-aagggtattgtctta---acgacgtat
ccgctttagcgcgttaagattattg-----------------------------------
------------ggcggttatgcctgcctcgagagagt---------------gtacagg
gcagcaagagtaatgattccctcg-tttttactactaataccgcgcttggtaacatataa
cactcgattaagtagagtctttgcttctaatagc-attgctactctcacccttagtctct
taagatatttata---------------------------------tatctcccaggtct
acagggaggtgtgtatggcgcac-------------------------ttacttattcac
ggtggggacagaccattgttaactgttggtctcggtctcaactaggaatgcctcgtacgg
g---ttggttcaccaaaccacccggaatatgtccctgccctttgtacaca-ccg-cccgt
cgctcttatcga-tgaactcacttgtgaggctaagggactgcgtcttaacacatatatat
ctacacttat-acccgtgtaatcctcatattctaaatacatttc-ctaaacgcgattttc
ctttaaggatttacacgaccttgcgcacaaacttattcgaccaagtgggtttaaaggaaa
gagaagtcgtaacaaggcagcagtaggtgaacctgcagaaggatca
>Neogloboquadrina_pachyderma|125957|AY453132
aagggcaccacaagaacgcgtggagcatgtggcttaatttgactcaacgcgggaaatctt
accgggtccggacacactgaggattgacaggcaatatctcatgttt--------------
-------aataaccgtt--------attaa----------------------c---gtat
cgtgttatt--taatacatcgagtgttaaatatgctagtcctttcatgattatgtgatag
gtggtgcatggccgttcttagttcgtggagtgatctgtctgcttaattgcgtttcactaa
-------gggc---------------------ccataaattcaaggtatgttagctatc-
gtcgctct----------atggaccccttaac-ctag----ttaaatcgagt--------
---------taagcgcgcgtct-------------------ttatttaaagag--tttaa
-gacaatgcgc----atgctgt--------------------------------------
------------------------------------------------------------
---tgggctctgaaagcaac-gaacgtgaccgcaacgtcttgttgc--------------
----------------ct--tgataaa----------------------------gttgt
gtt----------------aatagcaata--ttaaccg-------------------ct-
ta-------------------ca-----------------------------gaggct-a
t-ttaaaacta-gac-ggaccgctgt------ttcttttcttaaaccagaggaaggttgc
ggc-aataac-aggtc-tgtgatg-ccc-ttagatgttccgggctgcacacg-tgctac-
aatgat-cagtac---ggtgagcatctc----a------------------atat-aa--
---t-acaccgtctt----tagcgcttag-acgcgattat-cggcttac-tttttatta-
-----aggagg-tctgtttaatcgatg-ttttctaatgtgc-------------------
-gc---------ggtaa-agcc--tgcttcgagagtaag---c----------gggtaat
ccattggaggtaatgatttctcta-tatct----agtgca--------------------
----------------caact-atgcacggcactcattcccgagacggctagtttcgtc-
-ttttagtgtgaattgta--gt----------------------gtt-------------
-----attcaaacgtgcgtgcaa-------------------------ttgtcaattcat
ggtggggacagaccattgttaactgttggtctcggtcttaactaggaatgccttgtacgg
gtctttggttcaacaaaccacccggaatacgtccctgccctttgtacaca-ccg-cccgt
cgctcttaccga-tggacttttttgtgagtctaagggactgggttaaaccgctcgttt-a
tt-------c-ggatggcagt---------------------------------------
--------------------acctatggaaacttatgcgaacaaggtggtctaaaggaaa
gagaagtcgtaacaaggcaacagtaggtg-acctgcagaaggatca
>Neogloboquadrina_pachyderma|125957|AY453131
aagggcaccacaagaacgcgtggagcatgtggcttaatttgactcaacgcgggaaatctt
accaggtccggacacactgaggattgacaggaagtatcgtcttttg--------------
--aaatctttaagcacatgtcgtttcta----atgacatcttttagatgaatg-------
-------------------attcgtgtaaatatgctagttctttcatgattatgtgatag
gtggtgcatggccgttcttagttcgtggagtgatctgtctgcttaattgcgtttcactat
ggccccaaagttagcaagttatccaatcatgaccttcgtcgacccctcacctt-------
------------------------------------------------------------
---------tgagtgcgcgtcctagcttagagtacatggtgtaaatggacttgttttg--
------------------------------------------------------------
------------------------------------------------------------
---ggtacccagaaagcaac-gaacgtgaccgcaacgtcttgttgtctctcttttgacag
ttatgggttatcccagtcatgtgttta---------------------------------
------------------------------------------------------------
-----------------------tacttttatgcgtaaatacgtacgacacagagactag
ataccaaacta-ggc-gtaccgctgta-----tcatttctttaaaccagaggaaggttgc
ggcaaataac-aggtc-tgtgatg-ccc-ttagatgttctgggctgcacacg-tgctaca
aatgat-cagcac---agtaagcatctcaatt----------------------------
-----ttacaacaccgtaaacacacgtagtgagccgcttgaaatctcatctgcatatgc-
gtatctcggtacggattgcaatgtgag-ttatctaatgcgcgc-----------------
------------ggtta-tgcc--tgtaccgagaggtgacgtc----------gggtaac
cattctctaatgctgacctatttt-tctgaaatatgcaca--------------------
------------------actctaatatgacattcattcccgggaggactagttgcctct
ttgtgtgagtgtaatgc-------------------------aaacat-----gtcggcg
taagacttcattcatatgtgccc-------------------------ctgtcaattcgt
ggtggggacagaccattgctaattgttggtctcgcttataactaggaatgccttgtaccg
gtctttggttcatcaaaccaccgggaatacgtccctgccctttgtacaca-ccg-cccgt
cgctcttaccga-tgaactcgtttgtgagttttaaggactggattaagctatatgcgta-
------------------------------------------------------------
--------------------acctatggaaattcatgcgaatgaactggtttaaaggaaa
gagaagtcgtaacaaggcatcagtaggtgaacctgcagaaggatca
>Neogloboquadrina_pachyderma|125957|AY453130
aagggcaccacaagaacgcgtggagcatgtggcttaatttgactcaacgcgggaaatctt
accaggtccggacacactgaggattgacaggaagtatcgtcttttg--------------
--aaatctttaagcacatgtcgtgtatgtcatgtcgtttcttttagatgaatg-------
-------------------attcgtgtaaatatgctagttctttcatgattatgtgatag
gtggtgcatggccgttcttagttcgtggagtgatctgtctgcttaattgcgtttcactat
ggccccaaagttagcaagttatccaatcatgaccttcgtcgacccctcacctt-------
------------------------------------------------------------
---------tgagtgcgcgtcctagcttagagtacatggtgtaaatggacttgttttg--
------------------------------------------------------------
------------------------------------------------------------
---ggtacccagaaagcaac-gaacgtgaccgcaacgtcttgttgtctctcttttgacag
ttatgggttatcccagtcatgtgttta---------------------------------
------------------------------------------------------------
-----------------------tacttttatgtgtaaatacgtacgacacagagactag
ataccaaacta-ggc-gtaccgctgta-----tcatttctttaaaccagaggaaggttgc
ggc-aataacaaggtc-tgtgatg-ccc-ttagatgttctgggctgcacacg-tgctac-
aatgat-cagcac---agtaagcatctcaaat----------------------------
-----ttacaacaccgttaacacacgtagtgagccgcttgaaatctcatctgcatatgc-
gtatctcggtacggattgcaatgtgag-ttatctaatgcgcgc-----------------
------------ggtta-tgcc--tgtaccgagaggtgacgtc----------gggtaac
cattctctaatgctgacctatttt-tctgaaatatgcaca--------------------
------------------actctaatatgacattcattcccgggaggactagttgcctct
ttgtgtgagtgtaatgc-------------------------aaacat-----gtcggcg
taagacttcattcatatgtgccc-------------------------ctgtcaattcgt
ggtggggacagaccattgctaattgttggtctcgcttataactaggaatgccttgtaccg
gtctttggttcatcaaaccaccgggagtacgtccctgccctttgtacaca-ccg-cccgt
cgctcttaccga-tgaactcgtttgtgagttttaaggactggattaagctatatgcgta-
------------------------------------------------------------
--------------------acctatggaaattcatgcgaatgaactggtttaaaggaaa
gagaagtcgtaacaaggcatcagtaggtgaacctgcagaaggatca
>Neogloboquadrina_pachyderma|125957|AY453129
aagggcaccacaagaacgcgtggagcatgtggcttaatttgactcaacgcgggaaatctt
accaggtccggacacactgaggattgacaggaagtatcgtcttttg--------------
--aaatctttaagcacatgtcgtttcta----atgacatcttttagatgaatg-------
-------------------attcgtgtaaatatgctagttctttcatgattatgtgatag
gtggtgcatggccgttcttagttcgtggagtgatctgtctgcttaattgcgtttcactat
ggccccaaagttagcaagttatccaatcatgaccttcgtcgacccctcacctt-------
------------------------------------------------------------
---------tgagtgcgcgtcctagcttagagtacatggtgtaaatggacttgttttg--
------------------------------------------------------------
------------------------------------------------------------
---ggtacccagaaagcaac-gaacgtgaccgcaacgtcttgttgtctctcttttgacag
ttatgggttatcccagtcatgtgttta---------------------------------
------------------------------------------------------------
-----------------------tacttttatgtgtaaatacgtacgacacagagactag
ataccaaacta-ggc-gtaccgctgta-----tcatttctttaagccagaggaaggttgc
ggc-aataac-aggtc-tgtgatg-ccc-ttagatgttctgggctgcacacg-tgctac-
aatgat-cagcac---agtaagcatctcaatt----------------------------
-----ttacaacaccgttaacacacgtagtgagccgcttgaaatctcatctgcatatgc-
gtatctcggtacggattgcaatgtgag-ttatctaatgcgcgc-----------------
------------ggtta-tgcc--tgtaccgagaggtgacgtc----------gggtaac
cattctctaatgctgacctatttt-tctgaaatatgcaca--------------------
------------------actctaatatgacattcattcccgggaggactagttgcctct
ttgtgtgagtgcaatgc-------------------------aaacat-----gtcggcg
taagacttcattcatatgtgccc-------------------------ctgtcaattcgt
ggtggggacagaccattgctaattgttggtctcgcttataactaggaatgccttgtaccg
gtctttggttcatcaaaccaccgggaatacgtccctgccctttgtacaca-ccg-cccgt
cgctcttaccga-tgaactcgtttgtgagttttaaggactgaattaagctatatgcgta-
------------------------------------------------------------
--------------------acctatggaaattcatgcgaatgaactggtttaaaggaaa
gagaagtcgtaacaaggcatcagtaggtgaacctgcagaaggatca
>Neogloboquadrina_pachyderma|125957|AY453128
aagggcaccacaagaacgcgtggagcatgtggcttaatttgactcaacgcgggaaatctt
accaggtccggacacactgaggattgacaggaagtatcgtcttttg--------------
--aaatctttaagcacatgtcgtttcta----atgacatcttttagatgaatg-------
-------------------attcgtgtaaatatgctagttctttcatgattatgtgatag
gtggtgcatggccgttcttagttcgtggagtgatctgtctgcttaattgcgtttcactat
ggccccaaagttagcaagttatccaatcatgaccttcgtcgacccctcacctt-------
------------------------------------------------------------
---------tgagtgcgcgtcctagcttagagtacatggtgtaaatggacttgttttg--
------------------------------------------------------------
------------------------------------------------------------
---ggtacccagaaagcaac-gaacgtgaccgcaacgtcttgttgtctctcttttgacag
ttatgggttatcccagtcatgtgttta---------------------------------
------------------------------------------------------------
-----------------------tacttttatgtgtaaatacgtacgacacagagactag
ataccaaacta-ggc-gtaccgctgta-----tcatttctttaaaccagaggaaggttgc
ggc-aataac-aggtc-tgtgatg-ccc-ttagatgttctgggctgcacacg-tgctac-
aatgat-cagcac---agtaagcatctcaatt----------------------------
-----ttacaacaccgttaacacacgtagtgagccgcttgaaatctcatctgcatatgc-
gtatctcggtacggattgcaatgtgag-ttatctaatgcgcgc-----------------
------------ggtta-tgcc--tgtaccgagaggtgacgtc----------gggtaac
cattctctaatgctgacctatttt-tctgaaatatgcaca--------------------
------------------actctaatatgacattcattcccgggaggactagttgcctct
ttgtgtgagtgtaatgc-------------------------aaacat-----gtcggcg
taagacttcattcatatgtgccc-------------------------ctgtcaattcgt
ggtggggacagaccattgctaattgttggtctcgcttataactaggaatgccttgtaccg
gtctttggttcatcaaaccaccgggaatacgtccctgccctttgtacaca-ccg-cccgt
cgctcttaccga-tgaactcgtttgtgagttttaaggactggattaagctatatgcgta-
------------------------------------------------------------
--------------------acctatggaaattcatgcgaatgaactggtttaaaggaaa
gagaagtcgtaacaaggcatcagtaggtgaacctgcagaaggatca
>Turborotalita_quinqueloba|125971|AY453127
aagggcaccacaagc--gcgtggagtatgtggcttaattcgactcaacgcgcaacaattt
acttggtccgaacgctttgaggattgacagttattgtatagttctg--------------
--------------------------------------------atatgggtggtatttg
tagtcaacgtgtaggtagttgtatattaaatatgaaagttcttttatgattatgtgatag
gtggtgcatggccgtccttaattcgtggagtgatttgtctgcttaattgcgcattgcaaa
ttgtaattgatcttttaccagtctcgttctgatttttgttgtgaatattgtagaatattg
ttgtcgtcgagtcattattgccactacgtctggtccttt--gggcagaatagtgttttat
attttgtcttg-caacacaaaattcttcacaatattgtagccgtacttcattgtatgcgc
tattcatgtat--atgtgacacatttgtggttcaagaccagttcggctgcttgtacacat
ataca-ctcgacatgatcattcaggctgctagagacct-tgtgtcttgccccaaaggttg
attaacaccgtgagtgcaac-g-gtgagattgcaggcctttgttatgtagtg-acaacat
atac------ctactactactactttgtagtaatgtaggattccaact--acacagaata
accattaaggtga-----------------------------------------------
------------------------------------------------------------
--aatgaactc-agg-cgactgctata-----------ctttaagatggtggaaggttgt
ggc-aatgac-aggtc-tgtgatg-ccctttagatgttcaaggctgcacacg-tactac-
attga--ctagtc---aacgagtatgtatgtaacattg----------------------
------------------------------------------------------------
----------------------------attatgcatctattggttaagctataatgtat
ttcggtaac---gttaattcag--aacttcgagaaggttccgacaac------agtcaat
ctagttattgcttgtagttgttaa-ttgtataattgttta--------------------
------------------------------------------------------------
------------------------------------------------------------
-------------gttcgcgcaacgttcgtttatcattctctagta--ttgttaattcac
agtggggacagtcgtttg-taattctgagactcggt-tcaaccaggaatgcctcgtattt
g----tggttcattaaactccgtggaataagtccctgtcctttgtacaca-ccg-cccgt
cgcttttaccaa-tggccctcgttgtgagatagctggacaagtattt-------------
------------------------------------------------------------
--------------------actacttcaaaagttctcaatcaaggtttgctaaaggaaa
aagaagtcgtaacaaggcatcagtaggtgaacctgcagaaggatca
>Neogloboquadrina_pachyderma|125957|AY453126
aagggcaccacaagaacgcgtggagcatgtggcttaatttgactcaacgcgggaaatctt
accgggtccggacacactgaggattgacaggcaatatctcatgttt--------------
-------aataaccgtt--------attaa----------------------c---gtat
cgtgttatt--taatacatcgagtgttaaatatgctagtcctttcatgattatgtgatag
gtggtgcatggccgttcttagttcgtggagtgatctgtctgcttaattgcgtttcactaa
-------gggc---------------------ccataaattcaaggtatgttagctatc-
gtcgctct----------atggaccccttaac-cgag----ttaaatcgagt--------
---------taagcgcgcgtct-------------------ttatttaaagag--tttaa
-gacaatgcgc----atgctgt--------------------------------------
------------------------------------------------------------
---tgggctctgaaagcaac-gaacgtgaccgcaacgtcttgttgc--------------
----------------ct--taataaa----------------------------gttgt
gtt----------------aatagcaata--ttaaccg-------------------ct-
ta-------------------ca-----------------------------gaggct-a
t-ttaaaacta-gac-ggaccgctgt------ttc-tttcttaaaccagaggaaggttgc
ggc-aataac-aggtc-tgtgatg-ccc-ttagatgttccgggctgcacacg-tgctac-
aatgat-cagtac---agtgagcatctc----a------------------atat-aa--
---t-acaccgtctt----tagcgcttag-acgcgattat-cggcttac-tctttatta-
-----aggagg-tctgtttaatcgatg-ttttctaatgtgc-------------------
-gc---------ggtaa-agcc--tgcttcgagagtaag---c----------gggtaat
ccattggaagtaatgatttctcta-tatct----agtgca--------------------
----------------caact-atgcacggcactcattcccgagacggctagtttcgtc-
-ttttagtgtgaattgta--gt----------------------gtt-------------
-----attcaaacgtgcgtgcaa-------------------------ttgtcaattcat
ggtggggacagaccattgttaactgttggtctcggtcttaactaggaatgccttgtacgg
gtctttggttcaacaaaccacccggaatacgtccctgccctttgtacaca-ccg-cccgt
cgctcttaccga-tggacttttttgtgagtctaagggactgggttaaaccgctcgttt-a
tt-------c-ggatggcagt---------------------------------------
--------------------acctatggaaacttatgcgaacaaagtggtctaaaggaaa
gagaagtcgtaacaaggcaacagtaggtgaacctgcagaaggatca
>Neogloboquadrina_pachyderma|125957|AY453125
aagggcaccacaagaacgcgtggagcatgtggcttaatttgactcaacgcgggaaatctt
accgggtccggacacactgaggattgacaggcaatatctcatgttt--------------
-------aataaccgtt--------attaa----------------------c---gtat
cgtgttatt--taatacatcgagtgttaaatatgctagtcctttcatgattatgtgatag
gtggtgcatggccgttcttagttcgtggagtgatctgtctgcttaattgcgtttcactaa
-------gggc---------------------ccataaattcaaggtatgttagctatc-
gtcgctct----------atggaccccttaac-cgag----ttaaatcgagt--------
---------taagcgcgcgtct-------------------ttatttaaagag--tttaa
-gacaatgcgc----atgctgt--------------------------------------
------------------------------------------------------------
---tgggctctgaaagcaac-gaacgtgaccgcaacgtcttgttgc--------------
----------------ct--taataaa----------------------------gttgt
gtt----------------aatagcaata--ttaaccg-------------------cta
ta-------------------ca-----------------------------gaggct-a
t-ttaagacta-gacgggaccgctgt------tc--tttcttaaaccagaggaaggttgc
ggc-aataac-aggtc-tgtgatg-ccc-ttagatgttccgggctgcacacg-tgctac-
aatgat-cagtac---agtgagcatctc----a------------------atat-aa--
---t-acaccgtctt----tagcgcttag-acgcgattat-cggcttac-tctttatta-
-----aggagg-tctgtttaatcgatg-ttttctaatgtgc-------------------
-gc---------ggtaa-agcc--tgcttcgagagtaag---c----------gggtaat
ccattggaagtaatgatttctcta-tatct----agtgca--------------------
----------------caact-atgcacggcactcattcccgagacggctagtttcgtc-
-ttttagtgtgaa-tgta--gt----------------------gtt-------------
-----attcaaacgtgcgtgcaa-------------------------ttgtcaattcat
ggtggggacagaccattgttaactgttggtctcggtcttaactaggaatgccttgtacgg
gtctttggttcaacaaaccacccggaatacgtccctgccctttgtacaca-ccg-cccgt
cgctcttaccga-tggacttttttgtgagtctaagggactgggttaaaccgttcgttt-a
tt-------c-ggatggcagt---------------------------------------
--------------------acctatggaaacttatgcgaacaaagtggtctaaaggaaa
gagaagtcgtaacaaggcaacagtaggtgaacctgcagaaggatca
>Neogloboquadrina_pachyderma|125957|AF250120
----gcaccacaagaacgcgtggagcatgtggcttaatttgactcaacgcgggaaatctt
accgggtccggacacactgaggattgacaggcaatatctcatgtta--------------
-----------------------------a----------------------cggtaagt
ttacttacc-gcttaacatcgagtgttaaatatgctagtcctttcatgattatgtgatag
gtggtgcatggccgttcttagttcgtggagtgatctgtctgcttaattgcgtttcactaa
-------gggc---------------------ccataaattcaaggtatgttagctctc-
gtcgctct----------atggaccccttaac-tccaatattcttattgtgt--------
---------taagcgcgtgtct-------------------ttattttaagag-ttttaa
-gacactgcgc----atgctgt--------------------------------------
------------------------------------------------------------
---tgggctctgaaagcaac-gaacgtgaccgcaacgtcttgttgc--------------
----------------ct--taaacta----------------------------gcgta
tattgc-------------aatttattgy--aatatcg-------------------ct-
ta-------------------ca-----------------------------gaggct-a
t-ttaaaacta-gac-ggaccgctgt------ttc-tttcttaaaccagaggaaggttgc
ggc-aataac-aggtc-tgtgatg-ccc-ttagatgttccgggctgcacacg-tgctac-
aatgat-cagtac---agtgagcatctc----a------------------atat-aa--
---t-acaccgtctt----tagcgcttag-acgcgattat-tggctttt-tttttatta-
-----agaaag--tctattaatcg-tg-ttttctaatgtgc-------------------
-gc---------ggtaa-agcc--tgcttcgagagtaag---c----------gggtaat
ccattggaagtaatgatttctcta-tatct----agtgca--------------------
----------------caact-atgcacggcattcattcccgagacggctagtttcgtc-
-ttttagtgcgaa-tgta--at----------------------gtt-------------
-----attcaaacgtgcgtgcaa-------------------------ttgtcaattcat
ggtggggacagaccattgttaactgttggtctcggtcttaactaggaatgccttgtacgg
gtctttggttcaacaaaccacccggaatacgtccctgccctttgtacaca-ccg-cccgt
cgctcttaccga-tggacttttttgtgagtctaagggactgggttaaaccattcgttc--
tt-------c-ggatggcagt---------------------------------------
--------------------acctatggaaacttatgcgaacaaagtggtctaaaggaaa
gagaagtcgtaac---------------------------------
>Neogloboquadrina_pachyderma|125957|AF250119
----gcaccacaagaacgcgtggagcatgtggcttaatttgactcaacgcgggaaatctt
accgggtccggacacactgaggattgacaggcaatatctcatggtt--------------
-------attaacccggttattacattttg----------------------ttta----
--atcggtt-attaagcatcgagtgttaaatatgctagtcctttcatgattatgtgatag
gtggtgcatggccgttcttagttcgtggagtgatctgtctgcttaattgcgtttcactaa
-------gggc---------------------ccataaattcaaggtatgttagctatc-
gtcgctct----------atggaccccttata-ctcgat--ttcgctttaattagcgtta
tttgtttaataagcgcgcgtct-------------------ttatttaaagag--tttaa
ggacactgcgc----atgctgt--------------------------------------
------------------------------------------------------------
---tgggctctgaaagcaac-gaacgtgaccgcaacgtcttgttgc--------------
----------------ct--taataaa----------------------------gttgg
cttttaatacaaattcccgaattcgtatt--taaaccg-------------------ct-
ta-------------------ca-----------------------------gaggct-a
t-ttaaaacta-gac-ggaccgctgt------ttcttttcttaaaccagaggaaggttgc
ggc-aataac-aggtc-tgtgatg-ccc-ttagatgttccgggctgcacacg-tgctac-
aatgat-cagtac---agtgagcatctc----a------------------atat-aa--
---t-acaccgtctt----tagcgcttag-acgcgattaa-tggatcgt-tttttatta-
-----agcgag--tcgtttaatcgatg-ttttctaatgtgc-------------------
-gc---------ggtaa-agcc--tgcttcgagagtaag---c----------gggtaat
ccattggaagtaatgatttctcta-tatct----agtgca--------------------
----------------caact-atgcacggcactcattcccgagacggctagtttcgtc-
-ttttagtgtgaa-tgta--gt----------------------gtt-------------
-----attcaaacgtgcgtgcaa-------------------------ttgtcaattcat
ggtggggacagaccattgttaactgttggtctcggtcttaactaggaatgccttgtacgg
gtctttggttcaacaaaccacccggaatacgtccctgccctttgtacaca-ccg-cccgt
cgctcttaccga-tggacttttttgtgagtctaagggactgggttaaaccactcgttt-a
tttaataagc-ggatggcagt---------------------------------------
--------------------acctatggaaacttatgcgaacaaagtggtctaaaggaaa
gagaagtcgtaac---------------------------------
>Globigerinella_siphonifera|46132|AJ390580
------------------------------------------------------------
------------------------------------------------------------
------------------------------------------------------------
------------------------------------------------------------
------------------------------------------------------------
------------------------------------------------------------
------------------------------------------------------------
------------------------------------------------------------
------------------------------------------------------------
------------------------------------------------------------
---------------gcaacggaacgtgattgcaagtccttg------------------
-------------------------------------------ttgaacttctatacata
tcatttacattcttaactgagtgtatctaagataatagagttcgctttctattggt----
--gacgggatctccaat---cactttcgagtgagagtgagtgatct-------aatcctt
taggaaaactc-ggg-cgaccgctgtaa-tacttt-ctttttaaaacagaggaagattgc
ggc-aataac-aggtc-tgtgatg-ccc-tcagatgtcccgggccgcacacg-tgctac-
attgat-tagcgc---agtgcgcatactttcaa------------------tatgataca
ttgg-ttttggtagtaagctattcatctgatggatatgctactctccatac---------
------------------------------------------------------------
------------caatactatc--tagtctgaaaagact--------------gggtaat
ctattgtaagtgctggttcctctt-cccgttgagcatttt--------------------
----------------------------aataatggtctctctacgtccctag--tatat
--tctagtgcgat-------------------------------------------tgta
gttgagtc-tgccatttatgcaa-------------------------gtgtcaattctc
agtggggacagacatttgataattctttgtctcgttcttaactaggaatgccttgtacgg
gtc-ttggttcaacagaccacccggaatacgtccctgccctttgtacaca-ccg-cccgt
cgctcttaccga-tgaatttcactgtgagttcaatggaccgattttttc-----------
------------------------------------------------------------
---------------------cctttg---------------------------------
----------------------------------------------
>Globigerinella_siphonifera|46132|AJ390579
------------------------------------------------------------
------------------------------------------------------------
------------------------------------------------------------
------------------------------------------------------------
------------------------------------------------------------
------------------------------------------------------------
------------------------------------------------------------
------------------------------------------------------------
------------------------------------------------------------
------------------------------------------------------------
------------------------------------------------------------
---------ttcatcatt------------------------------------------
---------------------------------agtatatatagttcgcttctcatgtcg
tagcagtcaaacgggcgggcgtcttaattggcgc-gtcacgaggcttaatatgctgcggc
agggaaaactt-ggg-cgaccgctgtaa-tacttc-tctcttaaaccagaggaagattgc
ggc-aataac-aggtc-tgtgatg-ccc-tcagatgtcccgggccgcacacg-tgctac-
attgat-tagcgc---agtgcgcatacttacatatagatcattgatt-ggttatttataa
ccgt--------------------------------------------------------
------------------------------------------------------------
------------caatatcgcc--ttgtctgaaaggact--------------aggtaat
ctattgtaagtgctggttcctcct-cccgttgagcatttt--------------------
----------------------------aataatggtctctctacatccctagcacatga
tgtctagtgcgat-------------------------------------------tgta
gttgagtcttgccatttatgcaa-------------------------gtgtcaattctc
agtggggacagccatttgataattctttggctcggcctcaactaggaatgccttgtacgg
gtc-ttggttcaacagaccacccggaatacgtccctgccctttgtacacamccg-cccgt
cgctcttaccga-tgaattgtactgtgagtttgcaggaccgaacccattttt--------
------------------------------------------------------------
--------------------gggtttggaaatgcagtc----------------------
----------------------------------------------
>Globigerinella_siphonifera|46132|AJ390578
------------------------------------------------------------
------------------------------------------------------------
------------------------------------------------------------
------------------------------------------------------------
------------------------------------------------------------
------------------------------------------------------------
------------------------------------------------------------
------------------------------------------------------------
------------------------------------------------------------
------------------------------------------------------------
---------------gcaacggaacgtgattgcaagtccttg------------------
-------------------------------------------ttgaacttctatacata
tcatttacattcttaactgagtgtatctaagataatagagttcgctttctattggt----
--gacgggatctccaat---cactttcgagtgagagtgagtgatct-------aatcctt
taggaaaactc-ggg-cgaccgctgtaa-tacttt-ctttttaaaacagaggaagattgc
ggc-aataac-aggtc-tgtgatg-ccc-tcagatgtcccgggccgcacacg-tgctac-
attgat-tagcgc---agtgcgcatactttcaa------------------tatgataca
ttgg-ttttggtagtaagctattcatctgatggatatgctactctccatac---------
------------------------------------------------------------
------------caatactatc--tagtctgaaaagact--------------gggtaat
ctattgtaagtgctggttcctctt-cccgttgagcatttt--------------------
----------------------------aataatggtctctctacgtccctag--tatat
--tctagtgcgat-------------------------------------------tgta
gttgagtc-tgccatttatgcaa-------------------------gtgtcaattctc
agtggggacagacatttgataattctttgtctcgttcttaactaggaatgccttgtacgg
gtc-ttggttcaacagaccacccggaatacgtccctgccctttgtacaca-ccg-cccgt
cgctcttaccga-tgaatttcactgtgagttcaatggaccgattttttc-----------
------------------------------------------------------------
---------------------cctttg---------------------------------
----------------------------------------------
>Globigerinella_siphonifera|46132|AJ390577
------------------------------------------------------------
------------------------------------------------------------
------------------------------------------------------------
------------------------------------------------------------
------------------------------------------------------------
------------------------------------------------------------
------------------------------------------------------------
------------------------------------------------------------
------------------------------------------------------------
------------------------------------------------------------
------------------------------------------------aaattatatata
ta---ctacttcatcatt------------------------------------------
---------------------------------agtatatatagttcgcttctcatgtcg
tagcagtcaaacgggcgggcgtcttaattggcgc-gtcacgaggcttaatatgctgcggc
agggaaaactt-ggg-cgaccgctgtaa-tacttc-tctcttaaaccagaggaagattgc
ggc-aataac-aggtc-tgtgatg-ccc-tcagatgtcccgggccgcacacg-tgctac-
attgat-tagcgc---agtgcgcatacttacatatagatcattgatt-ggttatttataa
ccgt--------------------------------------------------------
------------------------------------------------------------
------------caatatcgcc--ttgtctgaaaggact--------------aggtaat
ctattgtaagtgctggttcctcct-cccgttgagcatttt--------------------
----------------------------aataatggtctctctacatccctagcacatga
tgtctagtgcgat-------------------------------------------tgta
gttgagtcttgccatttatgcaa-------------------------gtgtcaattctc
agtggggacagccatttgataattctttggctcggcctcaactaggaatgccttgtacgg
gtc-ttggttcaacagaccacccggaatacgtccctgccctttgtacaca-ccg-cccgt
cgctcttaccga-tgaattgtactgtgagtttgcaggaccgaacccattttt--------
------------------------------------------------------------
--------------------gggtt-----------------------------------
----------------------------------------------
>Globigerinella_siphonifera|46132|AJ390576
------------------------------------------------------------
------------------------------------------------------------
------------------------------------------------------------
------------------------------------------------------------
------------------------------------------------------------
------------------------------------------------------------
------------------------------------------------------------
------------------------------------------------------------
------------------------------------------------------------
------------------------------------------------------------
------------------------------------------------aaattatatata
ta---ctacttcatcatt------------------------------------------
---------------------------------agtatatatagttcgcttctcatgtcg
tagcagtcaaacgggcgggcgtcttaattggcgc-gtcacgaggc-taatatgctgcggc
agggaaaactt-ggg-cgaccgctgtaa-tacttc-tctcttaaaccagaggaagattgc
ggc-aataac-aggtc-tgtgatg-ccc-tcagatgtcccgggccgcacacg-tgctac-
attgat-tagcgc---agtgcgcatacttacatatagatcattgatt-ggttatttataa
ccgt--------------------------------------------------------
------------------------------------------------------------
------------caatatcgcc--ttgtctgaaaggact--------------aggtaat
ctattgtaagtgctggttcctcct-cccgttgagcatttt--------------------
----------------------------aataatggtctctctacatccctagcacatga
tgtctagtgcgat-------------------------------------------tgta
gttgagtcttgccatttatgcaa-------------------------gtgtcaattctc
agtggggacagccatttgataattctttggctcggcctcaactaggaatgccttgtacgg
gtc-ttggttcaacagaccacccggaatacgtccctgccctttgtacaca-ccg-cccgt
cgctcttaccga-tgaattgtactgtgagtttgcaggaccgaacccattttt--------
------------------------------------------------------------
--------------------gggtt-----------------------------------
----------------------------------------------
>Globigerinella_siphonifera|46132|AJ390575
------------------------------------------------------------
------------------------------------------------------------
------------------------------------------------------------
------------------------------------------------------------
------------------------------------------------------------
------------------------------------------------------------
------------------------------------------------------------
------------------------------------------------------------
------------------------------------------------------------
------------------------------------------------------------
------------------------------------------------------------
------------------------------------------------------------
------------------------------------------------------------
------------------------------------------------------------
------------------------------------------------------------
------------------------------------------------------------
------------------------------------------------------------
------------------------------------------------------------
------------------------------------------------------------
------------------------------------------------------------
------------------------------------------------------------
------------------------------------------------------------
--cctagtgcgat-------------------------------------------tgta
gttgagccttgccatttatgcaa-------------------------gtgtcaattctc
agtggggacagacatttgataattctttgtctcgttcttaactaggaatgccttgtacgg
gtc-ttggttcaacagaccacccggaatacgtccctgccctttgtamaca-ccg-cccgt
cgctcttaccga-tgaatttccctgngagt------------------------------
------------------------------------------------------------
------------------------------------------------------------
----------------------------------------------
>Globigerinella_siphonifera|46132|AJ390574
------------------------------------------------------------
------------------------------------------------------------
------------------------------------------------------------
------------------------------------------------------------
------------------------------------------------------------
------------------------------------------------------------
------------------------------------------------------------
------------------------------------------------------------
------------------------------------------------------------
------------------------------------------------------------
------------------------------------------------------------
------------------------------------------------------------
-----------cgtaggaagggattggcaataattgaatgttcgctttctattaggtgtg
tatatatagtctcaaaattacatgtatttgtaatggcgagtaatatttatac-tatcctg
taggaaaactc-ggg-cgaccgctgtaa-ta-ttt-ctctttaaaacagaggaagattgc
ggc-aataac-aggtc-tgtgatg-ccc-tcagatgtcccgggccgcacacg-tgctac-
attgat-tagcgc---agtgcgcatactttcaa------------------tatgataca
ttag--------------------attggattgttctgttgagctccat-c---------
------------------------------------------------------------
------------taatactatc--cggcttgagaaggct--------------gggtaat
caattgtaagtgctggttcctcct-cccgttgagcatttt--------------------
----------------------------aataatggcctctctacatccctag--caata
tgcctagtgcgat-------------------------------------------tgta
gttgagccttgccatttatgcaa-------------------------gtgtcaattctc
agtggggacagacatttgataattctttgtctcgttcttaactaggaatgccttgtacgg
gtc-ttggttcaacagaccacccggaatacgtccctgccctttgtacaca-ccg-cccgt
cgctcttaccga-tgaatttccctgtgagtttraaggactgatggttgcaa-a-------
------------------------------------------------------------
--------------------atcattggaaattctgtc----------------------
----------------------------------------------
>Globigerinella_siphonifera|46132|AJ390573
------------------------------------------------------------
------------------------------------------------------------
------------------------------------------------------------
------------------------------------------------------------
------------------------------------------------------------
------------------------------------------------------------
------------------------------------------------------------
------------------------------------------------------------
------------------------------------------------------------
------------------------------------------------------------
------------------------------------------------------------
------------------------------------------------------------
-----------cgtaggaagggattggcaataattgaatgttcgctttctattaggtgtg
tatatatagtctcaaaattacatgtatttgtaatggcgagtaatatttatacttatcctg
taggaaaactc-ggg-cgaccgctgtaa-ta-ttt-ctctttaaaacagaggaagattgc
ggc-aataac-aggtc-tgtgatg-ccc-tcagatgtcccgggccgcacacg-tgctac-
attgat-tagcgc---agtgcgcatactttcaa------------------tatgataca
ttag--------------------attggattgttctgttgagctccat-c---------
------------------------------------------------------------
------------taatactatc--cggcttgagaaggct--------------gggtaat
caattgtaagtgctggttcctcct-cccgttgagcatttt--------------------
----------------------------aataatggcctctctacatccctag--caata
tgcctagtgcgat-------------------------------------------tgta
gttgagccttgccatttatgcaa-------------------------gtgtcaattctc
agtggggacagacatttgataattctttgtctcgttcttaactaggaatgccttgtacgg
gtc-ttggttcaacagaccacccggaatacgtccctgccctttgtacaca-ccg-cccgt
cgctcttaccga-tgaatttccctgagagtttgaaggactgatggttgcaa-a-------
------------------------------------------------------------
--------------------atcattggaaattctgtc----------------------
----------------------------------------------
>Globigerinella_siphonifera|46132|AJ390572
------------------------------------------------------------
------------------------------------------------------------
------------------------------------------------------------
------------------------------------------------------------
------------------------------------------------------------
------------------------------------------------------------
------------------------------------------------------------
------------------------------------------------------------
------------------------------------------------------------
------------------------------------------------------------
------------------------------------------------------------
------------------------------------------------------------
------------------------------------------------------ggtgtg
tatatatagtctcaaaattacatgtatttgtaatggcgagtaatatttatac-tatcctg
taggaaaactcgggg-cgaccgctgtaa-ta-ttt-ctctttaaaacagaggaagattgc
ggc-aataac-aggtc-tgtgatg-ccc-tcagatgtcccgggccgcacacg-tgctac-
attgat-tagcgc---agtgcgcatactttcaa------------------tatgataca
ttag--------------------attggattgttctgttgagctccat-c---------
------------------------------------------------------------
------------taatactatc--cggcttgagaaggct--------------gggtaat
caattgtaagtgctggttcctcct-cccgttgagcatttt--------------------
----------------------------aataatggcctctctacatccctag--caata
tgcctagtgcgat-------------------------------------------tgta
gttgagccttgccatttatgcaa-------------------------gtgtcaattctc
agtggggacagacatttgataattctttgtctcgttcttaactaggaatgccttgtacgg
gtc-ttggttcaacagaccacccggaatacgtccctgccctttgtacaca-ccg-cccgt
cgctcttaccga-tgaatttccctgagagtttgaaggactgatggttg------------
------------------------------------------------------------
------------------------------------------------------------
----------------------------------------------
>Globigerinella_siphonifera|46132|AJ390571
------------------------------------------------------------
------------------------------------------------------------
------------------------------------------------------------
------------------------------------------------------------
------------------------------------------------------------
------------------------------------------------------------
------------------------------------------------------------
------------------------------------------------------------
------------------------------------------------------------
------------------------------------------------------------
------------------------------------------------------------
------------------------------------------------------------
------------------------------------------------------------
--------------------------tttgtaatggcgagtaatatt--tac-tatcctg
taggaaaactc-ggg-cgaccgctgtaa-ta-ttt-ctctttaaaacagaggaagattgc
ggc-aataac-aggtc-tgtgatg-ccc-tcagatgtcccgggccgcacacg-tgctac-
attgat-tagcgc---agtgcgcatactttcaa------------------tatgataca
ttag--------------------attggattgttctgttgagctccat-c---------
------------------------------------------------------------
------------taatactatc--cggcttgagaaggct--------------gggtaat
caattgtaagtgctggttcctcct-cccgttgagcatttt--------------------
----------------------------aataatggcctctctacatccctag--caata
tgcctagtgcgat-------------------------------------------tgta
gttgagccttgccatttatgcaa-------------------------gtgtcaattctc
agtggggacagacatttgataattctttgtctcgttcttaactaggaatgccttgtacgg
gtc-ttggttcaacagaccacccggaatacgtccctgccctttgtacaca-ccg-cccgt
cgctcttaccga-tgaatttccctgtgagtttgaaggactgatggttgcaa-a-------
------------------------------------------------------------
--------------------atcattggaaattctgtc----------------------
----------------------------------------------
>Globigerinella_siphonifera|46132|AJ390570
------------------------------------------------------------
------------------------------------------------------------
------------------------------------------------------------
------------------------------------------------------------
------------------------------------------------------------
------------------------------------------------------------
------------------------------------------------------------
------------------------------------------------------------
------------------------------------------------------------
------------------------------------------------------------
------------------------------------------------------------
------------------------------------------------------------
-----------cgtaggaagggattgccaataattgaatgttcgctttctattaggtgtg
tatatatagtctcaaaattacatgtatttgtaatggcgagtaatatt--tac-tatcctg
taggaaaactc-ggg-cgaccgctgtaa-ta-ttt-ctctttaaaacagaggaagattgc
ggc-aataac-aggtc-tgtgatg-ccc-tcagatgtcccgggccgcacacg-tgctac-
attgat-tagcgc---agtgcgcatactttcaa------------------tatgataca
ttag--------------------attggattgttctgttgagctccat-c---------
------------------------------------------------------------
------------taatactatc--cggcttgagaaggct--------------gggtaat
caattgtaagtgctggttcctcct-cccgttgagcatttt--------------------
----------------------------aataatggcctctctacatccctag--caata
tgcctagtgcgat-------------------------------------------tgta
gttgagccttgccatttatgcaa-------------------------gtgtcaattctc
agtggggacagacatttgataattctttgtctcgttcttaactaggaatgccttgtacgg
gtc-ttggttcaacagaccacccggaatacgtccctgccctttgaaaaaa-ccg-cccgt
cgctcttaccga-tgaatttccctg-----------------------------------
------------------------------------------------------------
------------------------------------------------------------
----------------------------------------------
>Globigerinella_siphonifera|46132|AJ390569
------------------------------------------------------------
------------------------------------------------------------
------------------------------------------------------------
------------------------------------------------------------
------------------------------------------------------------
------------------------------------------------------------
------------------------------------------------------------
------------------------------------------------------------
------------------------------------------------------------
------------------------------------------------------------
------------------------------------------------------------
------------------------------------------------------------
------------------------------------------------------------
------------------------------------------------------------
------------------------------------------------------------
----aataac-aggtc-tgtgatg-ccc-tcagatgtcccgggccgcacacg-tgctac-
attgat-tagcgc---agtgcgcatactttcaa------------------tatgataca
ttag--------------------attggattgttctgttgagctccat-c---------
------------------------------------------------------------
------------taatactatc--cggcttgagaaggct--------------gggtaat
caattgtaagtgctggttcctcct-cccgttgagcatttt--------------------
----------------------------aataatggcctctctacatccctag--caata
tgcctagtgcgat-------------------------------------------tgta
gttgagccttgccatttatgcaa-------------------------gtgtcaattctc
agtggggacagacatttgataattctttgtctcgttcttaactaggaatgccttgtacgg
gtc-ttggttcaacagaccacccggaatacgtccctgccctttgtacaca-ccg-cccgt
cgctcttaccga-tgaatttccctgwgagtttgaaggactgatggttgcaa-a-------
------------------------------------------------------------
--------------------atcattggaaattctgtc----------------------
----------------------------------------------
>Globigerinella_siphonifera|46132|AJ390568
------------------------------------------------------------
------------------------------------------------------------
------------------------------------------------------------
------------------------------------------------------------
------------------------------------------------------------
------------------------------------------------------------
------------------------------------------------------------
------------------------------------------------------------
------------------------------------------------------------
------------------------------------------------------------
------------------------------------------------------------
------------------------------------------------------------
-------------------------------------------gctttctattaggtgtg
tatatatagtctcaaaattacatgtatttgtaatggcgagtaatatttatac-tatcctg
taggaaaactc-ggg-cgaccgctgtaa-ta-ttt-ctctttaaaacagaggaagattgc
ggc-aataac-aggtc-tgtgatg-ccc-tcagatgtcccgggccgcacacg-tgctac-
attgat-tagcgc---agtgcgcatactttcaa------------------tatgataca
ttag--------------------attggattgttctgttgagctccat-c---------
------------------------------------------------------------
------------taatactatc--cggcttgagaaggct--------------gggtaat
caattgtaagtgctggttcctcct-cccgttgagcatttt--------------------
----------------------------aataatggcctctctacatccctag--caata
tgcctagtgcgat-------------------------------------------tgta
gttgagccttgccatttatgcaa-------------------------gtgtcaattctc
agtggggacagacatttgataattctttgtctcgttcttaactaggaatgccttgtacgg
gtc-ttggttcaacagaccacccggaatacgtccctgccctttgtamaca-ccg-cccgt
cgctcttaccga-tgaatttccctg-----------------------------------
------------------------------------------------------------
------------------------------------------------------------
----------------------------------------------
>Globigerinella_siphonifera|46132|AJ390567
------------------------------------------------------------
------------------------------------------------------------
------------------------------------------------------------
------------------------------------------------------------
------------------------------------------------------------
------------------------------------------------------------
------------------------------------------------------------
------------------------------------------------------------
------------------------------------------------------------
------------------------------------------------------------
------------------------------------------------------------
------------------------------------------------------------
---------------------------------------------tttctattaggtgtg
tatatatagtctcaaaattacatgtatttgtaatggcgagtaatatttatac-tatcctg
taggaaaactcgggg-cgaccgctgtaa-ta-ttt-ctctttaaaacagaggaagattgc
ggc-aataac-aggtc-tgtgatg-ccc-tcagatgtcccgggccgcacacg-tgctac-
attgat-tagcgc---agtgcgcatactttcaa------------------tatgataca
ttag--------------------attggattgttctgttgagctccat-c---------
------------------------------------------------------------
------------taatactatc--cggcttgagaaggct--------------gggtaat
caattgtaagtgctggttcctcct-cccgttgagcatttt--------------------
----------------------------aataatggcctctctacatccctag--caata
tgcctagtgcgat-------------------------------------------tgta
gttgagccttgccatttatgcaa-------------------------gtgtcaattctc
agtggggacagacatttgataattctttgtctcgttcttaactaggaatgccttgtacgg
gtc-ttggttcaacagaccacccggaatacgtccctgccctttgtamaca-ccg-cccgt
cgctcttaccga-tgaatttccctg-----------------------------------
------------------------------------------------------------
------------------------------------------------------------
----------------------------------------------
>Globigerinella_siphonifera|46132|AJ390566
------------------------------------------------------------
------------------------------------------------------------
------------------------------------------------------------
------------------------------------------------------------
------------------------------------------------------------
------------------------------------------------------------
------------------------------------------------------------
------------------------------------------------------------
------------------------------------------------------------
------------------------------------------------------------
------------------------------------------------------------
------------------------------------------------------------
----------------------------------------ttcgctttctattaggtgtg
tatatatagtctcaaaattacatgtatttgtaatggcgagtaatatttatac-tatcctg
taggaaaactc-ggg-cgaccgctgtaa-ta-ttt-ctctttaaaacagaggaagattgc
ggc-aataac-aggtc-tgtgatg-ccc-tcagatgtcccgggccgcacacg-tgctac-
attgat-tagcgc---agtgcgcatactttcaa------------------tatgataca
ttag--------------------attggattgttctgttgagctccat-c---------
------------------------------------------------------------
------------taatactatc--cggcttgagaaggct--------------gggtaat
caattgtaagtgctggttcctcct-cccgttgagcatttt--------------------
----------------------------aataatggcctctctacatccctag--caata
tgcctagtgcgat-------------------------------------------tgta
gttgagccttgccatttatgcaa-------------------------gtgtcaattctc
agtggggacagacatttgataattctttgtctcgttcttaactaggaatgccttgtacgg
gtc-ttggttcaacagaccacccggaatacgtccctgccctttgtacaca-ccg-cccgt
cgctcttaccga-tgaatttccctgtgagtttgaaggactgatggttgcaa-a-------
------------------------------------------------------------
--------------------atcattggaaattctgtc----------------------
----------------------------------------------
>Globigerinella_siphonifera|46132|AJ390565
------------------------------------------------------------
------------------------------------------------------------
------------------------------------------------------------
------------------------------------------------------------
------------------------------------------------------------
------------------------------------------------------------
------------------------------------------------------------
------------------------------------------------------------
------------------------------------------------------------
------------------------------------------------------------
------------------------------------------------------------
------------------------------------------------------------
-----------cgtaggaagggattggcaataattgaatgttcgctttctattaggtgtg
tatatatagtctcaaaattacatgtatttgtaatggcgagtaatatttatac-tatcctg
taggaaaactc-ggg-cgaccgctgtaa-ta-ttt-ctctttaaaacagaggaagattgc
ggc-aataac-aggtc-tgtgatg-ccc-tcagatgtcccgggccgcacacg-tgctac-
attgat-tagcgc---agtgcgcatactttcaa------------------tatgataca
ttag--------------------attggattgttctgttgagctccat-c---------
------------------------------------------------------------
------------taatactatc--cggcttgagaaggct--------------gggtaat
caattgtaagtgctggttcctcct-cccgttgagcatttt--------------------
----------------------------aataatggcctctctacatccctag--caata
tgcctagtgcgat-------------------------------------------tgta
gttgagccttgccatttatgcaa-------------------------gtgtcaattctc
agtggggacagacatttgataattctttgtctcgttcttaactaggaatgccttgtacgg
gtc-ttggttcaacagaccacccggaatacgtccctgccctttgtacaca-ccg-cccgt
cgctcttaccga-tgaatttccctgtgagtttgaaggactgatggttgcaa-a-------
------------------------------------------------------------
--------------------atcattggaaattctgtc----------------------
----------------------------------------------
>Globigerinella_siphonifera|46132|AJ390564
------------------------------------------------------------
------------------------------------------------------------
------------------------------------------------------------
------------------------------------------------------------
------------------------------------------------------------
------------------------------------------------------------
------------------------------------------------------------
------------------------------------------------------------
------------------------------------------------------------
------------------------------------------------------------
------------------------------------------------------------
------------------------------------------------------------
-----------cgtaggaagggattggcaataattgaatgttcgctttctattaggtgtg
tatatatagtctcaaaattacatgtatttgtaatggcgagtaatatttatac-tatcctg
taggaaaactc-ggg-cgaccgctgtaa-ta-ttt-ctctttaaaacagaggaagattgc
ggc-aataac-aggtc-tgtgatg-ccc-tcagatgtcccgggccgcacacg-tgctac-
attgat-tagcgc---agtgcgcatactttcaa------------------tatgataca
ttag--------------------attggattgttctgttgagctccat-c---------
------------------------------------------------------------
------------taatactatc--cggcttgagaaggct--------------gggtaat
caattgtaagtgctggttcctcct-cccgttgagcatttt--------------------
----------------------------aataatggcctctctacatccctag--caata
tgcctagtgcgat-------------------------------------------tgta
gttgagccttgccatttatgcaa-------------------------gtgtcaattctc
agtggggacagacatttgataattctttgtctcgttcttaactaggaatgccttgtacgg
gtc-ttggttcaacagaccacccggaatacgtccctgccctttgtacaca-ccg-cccgt
cgctcttaccga-tgaatttccctgtgagtttgaaggactgatggttgcaa-a-------
------------------------------------------------------------
--------------------atcattggaaattctgtc----------------------
----------------------------------------------
>Globigerinella_siphonifera|46132|AJ390563
------------------------------------------------------------
------------------------------------------------------------
------------------------------------------------------------
------------------------------------------------------------
------------------------------------------------------------
------------------------------------------------------------
------------------------------------------------------------
------------------------------------------------------------
------------------------------------------------------------
------------------------------------------------------------
------------------------------------------------------------
------------------------------------------------------------
------------------------------------------------------------
------------------------------------------------------------
-----------------------tgtaa-ta-ctt-ctctttaaaacagaggcaggttgc
ggc-aataac-aggtc-tgtgatg-ccc-tcagatgtcccgggccgcacacgktgctac-
attgat-tagcgc---agtgcgcatactttcaa------------------tatgataca
ttgg--------------------attggtggtgaattgttggccccgt-c---------
------------------------------------------------------------
------------taatactgtc--ctgtctgagaaggct--------------gggtaat
caattgtaagtgctggttcctact-cccgttgagcatttt--------------------
----------------------------aataatggcctctctacatccctag--taac-
--cctagtgcgat-------------------------------------------tgta
gttgagccttgccatttatgcaa-------------------------gtgtcaattctc
agtggggacagacatttgataattctttgtctcgttcttaactaggaatgccttgtacgg
gtc-ttggttcaacagaccacccggaatacgtccctgccctttgaaaana-ccg-cccgt
cgctcttaccga-tgactttccctaagagt------------------------------
------------------------------------------------------------
------------------------------------------------------------
----------------------------------------------
>Globigerinella_siphonifera|46132|AJ390562
------------------------------------------------------------
------------------------------------------------------------
------------------------------------------------------------
------------------------------------------------------------
------------------------------------------------------------
------------------------------------------------------------
------------------------------------------------------------
------------------------------------------------------------
------------------------------------------------------------
------------------------------------------------------------
------------------------------------------------------------
------------------------------------------------------------
------------------------------------------------------------
-----------------ttgcatgtatttgtgatggcgagtgatct-------aatccct
taggaaaactt-ggg-cgaccgctgtaa-ta-ctt-ctctttaaaacagaggcaggttgc
ggc-aataac-aggtcttgtgatg-ccc-tcagatgtcccgggccgcacacg-tgctac-
attgat-tagcgc---agtgcgcatactttcaa------------------tatgataca
ttgg--------------------attggtggtgaattgttggccccgt-c---------
------------------------------------------------------------
------------taatactgtc--ctgtctgagaaggct--------------gggtaat
caattgtaagtgctggttcctact-cccgttgagcatttt--------------------
----------------------------aataatggcctctctacatccctag--taac-
--cctagtgcgat-------------------------------------------tgta
gttgagccttgccatttatgcaa-------------------------gtgtcaattctc
agtggggacagacatttgataattctttgtctcgttcttaactaggaatgccttgtacgg
gtc-ttggttcaacagaccacccggaatacgtccctgccctttgtamaca-ccg-cccgt
cgctcttaccga-tgactttccctragagt------------------------------
------------------------------------------------------------
------------------------------------------------------------
----------------------------------------------
>Globigerinella_siphonifera|46132|AJ390561
------------------------------------------------------------
------------------------------------------------------------
------------------------------------------------------------
------------------------------------------------------------
------------------------------------------------------------
------------------------------------------------------------
------------------------------------------------------------
------------------------------------------------------------
------------------------------------------------------------
------------------------------------------------------------
------------------------------------------------------------
------------------------------------------------------------
------------------------------------------------------------
------------------------------------------------------------
------------------------------------------------------------
-----------------tgtgatg-ccc-tcagatgtcccgggccgcacacg-tgctac-
attgat-tagcgc---agtgcgcatactttcaa------------------tatgataca
ttgg--------------------attggtggtgaattgttggccccgt-c---------
------------------------------------------------------------
------------taatactgtc--ctgtctgagaaggct--------------gggtaat
caattgtaagtggtggttcctact-cccgttgagcatttt--------------------
----------------------------aataatggcctctctacatccctag--taac-
--cctagtgcgat-------------------------------------------tgta
gttgagccttgccatttatgcaa-------------------------gtgtcaattctc
agtggggacagacatttgataattctttgtctcgttcttaactaggaatgccttgtacgg
gtc-ttggttcaacagaccacccggaatacgtccctgccctttgtacaca-ccg-cccgt
cgctcttaccga-tgactttccctg-----------------------------------
------------------------------------------------------------
------------------------------------------------------------
----------------------------------------------
>Globigerinella_siphonifera|46132|AJ390560
------------------------------------------------------------
------------------------------------------------------------
------------------------------------------------------------
------------------------------------------------------------
------------------------------------------------------------
------------------------------------------------------------
------------------------------------------------------------
------------------------------------------------------------
------------------------------------------------------------
------------------------------------------------------------
------------------------------------------------------------
------------------------------------------------------------
-------------------gggattgccaataattgaatgttcgctttctattgg-----
--tgtgtgatctcaaaattgcatgtatttgtgatggcgagtgatct-------aatccct
taggaaaactt-ggg-cgaccgctgtaa-ta-ctt-ctctttaaaacagaggcaggttgc
ggc-aataac-aggtc-tgtgatg-ccc-tcagatgtcccgggccgcacacg-tgctac-
attgat-tagcgc---agtgcgcatactttcaa------------------tatgataca
ttgg--------------------attggtggtgaattgttggccccgt-c---------
------------------------------------------------------------
------------taatactgtc--ctgtctgagaaggct--------------gggtaat
caattgtaagtgctggttcctact-cccgttgagcatttt--------------------
----------------------------aataatggcctctctacatccctag--taac-
--cctagtgcgat-------------------------------------------tgta
gttgagccttgccatttatgcaa-------------------------gtgtcaattctc
agtggggacagacatttgataattctttgtctcgttcttaactaggaatgccttgtacgg
gtc-ttggttcaacagaccacccggaatacgtccctgccctttgtacaca-ccg-cccgt
cgctcttaccga-tgactttccctg-----------------------------------
------------------------------------------------------------
------------------------------------------------------------
----------------------------------------------
>Globigerinella_siphonifera|46132|AJ390559
------------------------------------------------------------
------------------------------------------------------------
------------------------------------------------------------
------------------------------------------------------------
------------------------------------------------------------
------------------------------------------------------------
------------------------------------------------------------
------------------------------------------------------------
------------------------------------------------------------
------------------------------------------------------------
------------------------------------------------------------
------------------------------------------------------------
-------------------gggattgccaataattgaatgttcgctttctattgg-----
--tgtgtgatctcaaaattgcatgtatttgtgatggcgagtgatct-------aatccct
taggaaaactt-ggg-cgaccgctgtaa-ta-ctt-ctctttaaaacagaggcaggttgc
ggc-aataac-aggtc-tgtgatg-ccc-tcagatgtcccgggccgcacacg-tgctac-
attgat-tagcgc---agtgcgcatactttcaa------------------tatgataca
ttgg--------------------attggtggtgaattgttggccccgt-c---------
------------------------------------------------------------
------------taatactgtc--ctgtctgagaaggct--------------gggtaat
caattgtaagtgctggttcctact-cccgttgagcatttt--------------------
----------------------------aataatggcctctctacatccctag--taac-
--cctagtgcgat-------------------------------------------tgta
gttgagccttgccatttatgcaa-------------------------gtgtcaattctc
agtggggacagacatttgataattctttgtctcgttcttaactaggaatgccttgtacgg
gtc-ttggttcaacagaccacccggaatacgtccctgccctttgtacaca-ccg-cccgt
cgctcttaccga-tgactttccctgtgagtttgaaggactggtggttgcat-g-------
------------------------------------------------------------
--------------------actattggaaattctgtc----------------------
----------------------------------------------
>Globigerinella_siphonifera|46132|AJ390558
------------------------------------------------------------
------------------------------------------------------------
------------------------------------------------------------
------------------------------------------------------------
------------------------------------------------------------
------------------------------------------------------------
------------------------------------------------------------
------------------------------------------------------------
------------------------------------------------------------
------------------------------------------------------------
------------------------------------------------------------
------------------------------------------------------------
------------------------------------------------------------
------------------------------------------------------------
------------------------------------------------------------
------------------------------------------------------------
------------------------------------------------------------
------------------------------------------------------------
------------------------------------------------------------
------------------------------------------------------------
------------------------------------------------------------
----------------------------------------------tccctag--taac-
--cctagtgcgat-------------------------------------------tgta
gttgagccttgccatttatgcaa-------------------------gtgtcaattctc
agtggggacagacatttgataattctttgtctcgttcttaactaggaatgccttgtacgg
gtc-ttggttcaacagaccacccggaatacgtccctgccctttgtacaca-ccg-cccgt
cgctcttaccga-tgactttccctgtgagtttgaaggactggtggttgcatrg-------
------------------------------------------------------------
--------------------actattggaaattctgtc----------------------
----------------------------------------------
>Globigerinella_siphonifera_type_IV|109345|AJ251213
------------------------------------------------------------
---gggcccggacatactgaggattgacagacatcaccacgtcttt--------------
--ttgtc---ctta----------------------------------------------
-------------------aaaagacaaaagataacagatctttcatgattatgtggtgg
gtggtgcatggccgttcttagttcgtggagtgatctgtctgcttaattgcgtttcaaatg
tatttttgatt-------------------------------------------------
------------------------------------------------------------
------------------------------------------------------------
-----------------tctcaaacgagtctacgaagatgtctattcataacaagcactt
ca---------tttatgatttgtttggaatacg---------------------actctt
tcggctcaattgaacgcaac-ggacgtgattgcaagtccttg------------------
-------------------------------------------ttgaacttctatacata
tcatttacattcttaactgagtgtatctaagataatagagttcgctttctattggt----
--gacgggatctccaat---cactttcgagtgagagtgagtgatct-------aatcctt
taggaaaactc-ggg-cgaccgctgtaa-tacttt-ctttttaaaacagaggaagattgc
ggc-aataac-aggtc-tgtgatg-ccc-tcagatgtcccgggccgcacacg-tgctac-
attgat-tagcgc---agtgcgcatactttcaa------------------tatgataca
ttgg-ttttggtagtaagctattcatctgatggatatgctactctccatac---------
------------------------------------------------------------
------------caatactatc--tagtctgaaaagact--------------gggtaat
ctattgtaagtgctggttcctctt-cccgttgagcatttt--------------------
----------------------------aataatggtctctctacgtccctag--tatat
--tctagtgcgat-------------------------------------------tgta
gttgagtc-tgccatttatgcaa-------------------------gtgtcaattctc
agtggggacagacatttgataattctttgtctcgttcttaactaggaatgccttgtacgg
gtc-ttggttcaacagaccacccggaatacgtccctgccctttgtacaca-ccg-cccgt
cgctcttaccga-tgaatttcactgtgagttcaatggaccgattttttc-----------
------------------------------------------------------------
---------------------cctttggaaatttggtcaaacagtgagatttaaaggaaa
aaggggtc--------------------------------------
>Globigerinella_siphonifera_type_III|109344|AJ251212
----------------------------------------------------------tt
accgggtccggacacactgaggattgacagacaat----tgtcctt--------------
--ttggc-----tt----------------------------------------------
-------------------aaaagacaaaagataacagatctttcatgattatgtgatgg
gtggtgcatggccgttcttagttcgtggagtgatctgtctgcttaattgcgtttcaaata
tacttt---tt-------------------------------------------------
------------------------------------------------------------
------------------------------------------------------------
-----------------ttaca-acgagtctacaaaggagtggttcagttacaacagaca
attaattcttgtgttttgaacgtttggaatgta---------------------ctctat
ttggctcaattgaacgcaac-ggacgtgatcgcaagtccttg------------------
-------------------------------------------ttgaacttcagtatata
ttgactttccccgtaggaagggattgccaataattgaatgttcgctttctattgg-----
--tgtgtgatctcaaaattgcatgtatttgtgatggcgagtgatct-------aatccct
taggaaaactt-ggg-cgaccgctgtaa-ta-ctt-ctctttaaaacagaggcaggttgc
ggc-aataac-aggtc-tgtgatg-ccc-tcagatgtcccgggccgcacacg-tgctac-
attgat-tagcgc---agtgcgcatactttcaa------------------tatgataca
ttgg--------------------attggtggtgaattgttggccccgt-c---------
------------------------------------------------------------
------------taatactgtc--ctgtctgagaaggct--------------gggtaat
caattgtaagtgctggttcctact-cccgttgagcatttt--------------------
----------------------------aataatggcctctctacatccctag--taac-
--cctagtgcgat-------------------------------------------tgta
gttgagccttgccatttatgcaa-------------------------gtgtcaattctc
agtggggacagacatttgataattctttgtctcgttcttaactaggaatgccttgtacgg
gtc-ttggttcaacagaccacccggaatacgtccctgccctttgtacaca-ccg-cccgt
cgctcttaccga-tgactttccctgtgagtttgaaggactggtggttgcat-g-------
------------------------------------------------------------
--------------------actattggaaattctgtcaaacagcgagatttaaaggaaa
gagaagtcg-------------------------------------
>Globigerinita_uvula|164914|AF387173
----gcaccacaagaacgcgtggagcatgtggcttaatttgactcaacgcgggaaatctt
accgggtccggacacactgaggattgacaggcaatatatgtgactc--------------
------------------------------------------------------------
---------ttcggagtttgcattgttaaatatgctagtcctttcatgattatgtgatag
gtggtgcatggccgttcttagttcgtggagtgatctgtctgcttaattgcgtttcaaatt
acttataaggtagcaatacgcgatgaagctttcaatagtcctcacggattcacttgagtc
tctcgcttcgct------------------------------------------------
------------------------------------------------------------
------------------------------------------------------------
------------------------------------------------------------
---atcctttcgaatgcaac-gaacgtgaccgcaacctcttgttgc--------------
------------------------------------------------------------
-------------------------cttcgtttaacatcctgcagctcgctgtgggtact
gagggcttcactcggtgactttgggctgagcaatcggtctttttgatctg----------
--agtaaacta-gag-ggaccgctgt------caa-cttcttaaaccagaggaaggttgc
ggc-aataac-aggtc-tgtgatg-ccc-ttagatgttccgggctgcacacg-tgctac-
aatgat-cgtagc---agtgagcatcttatttg------------------atttgcgca
ctta-acaccgcatacgtgagttccaactagcttagcaataagtcaagtagatctctacg
cagc--------------------------------------------------------
------------ggtaacagcc--tgcttcgagagcaag---t----------gggtaat
caattagaagtaacgatttcttcg-cattagca---------------------------
----------------cacttaatataaggcgttgacgctcatgattcgctctcacgagt
gtttcattgcacg----------------------------tgttgatgtgcgggttcga
ttcctgctttaccttatgtgcaa-------------------------ttgtcaattcat
ggtggggacagaccattgttaattgttggtctcggtcttaactaggaatgccttgtatga
gtctttggttcaacaaaccactcagaatatgtccctgccctttgtacaca-ccg-cccgt
cgctcttaccga-tggacttctctgtgagtttgagggactggagcttactttactgtgag
t-----------------------------------------------------------
--------------------ctctatggaaacttaaacgaacagtgtggtctaaaggaaa
gagaagtcgtaac---------------------------------
>Globigerina_falconensis|164913|AF387172
----gcaccacaaga--gcgtggagcatgtggcttaatttgactcaacgcggaaaaactt
accaggtccggacacactgaggattgacagacggttaacgcccttc--------------
------------------------------------------------------------
---------------ggggcaagagacaaaatttttggctctttcatgattatgtgatag
gtggtgcatggccgttcttagttcgtggagtgatctgtctgcccaatcgcgtttcataaa
tcttaagctcaaaaggcagtcttaccttcgggttgagttttgctgggagac---------
------------------------------------------------------------
------------------------------------------------------------
------------------------------------------------------------
------------------------------------------------------------
---ttttgtgtgaacgcaac-ggacgtgattgcaaccccttgttgattggccatcacgta
agctcacttgtaatttattacagtgtggtattatcttagccattcccttttagttgtgga
gtgattaa----------------------------------------------------
----------------------------------------------------ccactcta
aattgtaactc-ggg-ggaccgctgtg-----atttttcttcaaaccggaggaaggttgc
ggc-aataac-aggtc-tgtgatg-ccc-tcagatgtcctgggctgcacacg-tgctac-
actgat-cccggc---agttggcatgtgat---------------------tttctccaa
tgac-gaacctagtggacttggcgtctgtg------------------------------
----------------------------cgcattcgtgtgct------------------
------------aatgactgccgtcactttaaacactggtcgttagactc---gtgcgat
ccctcggaaaacgtgatttctgtt-cccaaacaaagcactttcgtaccctcgctcaaaca
aacgtgattccaaatcccttacgattgctacatcctttctcgtaacgtctcgcctagcgg
agctttcaac--------------------------------------------------
-----------ttttcgtcgcaa-------------------------ctctcaattcac
agtggggacagtcgtttgtcaacttttcgtctcggtcccaactaggaatgcctcgtacga
g---ttggttcatcagaccactcggaatacgtccctgccctttgtacaca-ccg-cccgt
cgcttttaccga-tgaacttttttgcgagtatgatggactaactttgcgctcaatttgaa
tc----------------------------------------------------------
--------------------tgttgtggaaattcactcgaacaacgggatttaaaggaaa
aagaagtcgtaac---------------------------------
>Globorotalia_truncatulinoides|69029|AJ272477
---------------------------------------------------gggaatctt
accgggtccggacacactgaggattgacagacggttattgacttaa--------------
----------------------------acccgtttaataga---------tttttaatc
tgtttaacac--ttaacacctttacacaaagatgctagtcctttcatgatcgtttgatag
gtggtgcatggccgttcttagttcgtggagtgatctgtctgcctaattgcgtttcactaa
ggtcccattcttcata--------------------------------------------
------------------------------------------------------------
---------cgtatgaatagcgtcttaactcacttttaccgctacctatttgtagtaagc
gctcatactat-------------------------------------------------
------------------------------------------------------------
---tgggaccggaatgcaac-gagcgcgactgcaccacctaattgccccttatctaccat
taactac----tatttaccgccctgtatgggcaccggggccttaccttta----------
------------------------------------------------------------
------------------------------------------------------------
--ctgaaacta-gct-ggaccgct--------gctttcctttaagccagaggaaggttgc
ggc-aataac-aggtc-tgtgatg-ccc-tcagatgttccgggccgcacacg-tgctac-
aatgat-cagcac---aaagagtattacct---------------------at-ttctta
tacc-taacccaatatgttatcctttctgcgt--agggta-tgtctt----acgatgtat
ccgcttaagcgcttaaagattattg-----------------------------------
------------ggcggttatgcctgcctcgagagagt---------------gtccagg
gcagcaagagtaatgattccctcg-tttttactactaataccgcgcttggtaacatatca
cactcgattaagtagggtctttgc-tatattagc-attgctatcctcacccttagcctct
aaggatattcgta---------------------------------tctcttaacaggct
acagggaggtgtatatggcgcac-------------------------ttacttattcac
ggtggggacagaccattgttaactgttggtctcggtctcaactaggaatgcctcgtacgg
g---ttggttcaccaaaccacccggaatatgtccctgccctttgtacaca-ccg-cccgt
cgctcttatcga-tgaactcacttgtgaggctaagggactgcgctc--------------
----atcttt-acccgtatattcgctatacactaaatacattttgctaaaagccaatttg
ctttaagcatttacacacacttgcgcacaaacttattcgaccaagtgggtttaaaggaaa
gagaagtcgt------------------------------------
>Globorotalia_truncatulinoides|69029|AJ272476
---------------------------------------------------gggaatctt
accgggtccggacacactgaggattgacagacggttattgacttaa--------------
----------------------------acccgtttaataga---------tttttaatc
tgtttaacac--ttaacacctttacacaaagatgctagtcctttcatgatcgtttgatag
gtggtgcatggccgttcttagttcgtggagtgatctgtctgcctaattgcgtttcactaa
ggtcccattcttcata--------------------------------------------
------------------------------------------------------------
---------cgtatgaatagcgtcttaactcactcttaccgctacctatttgtagtaagc
gctcatactat-------------------------------------------------
------------------------------------------------------------
---tgggaccggaatgcaac-gagcgcgactgcaccacctaattgccccttatctaccat
taactac----tattaaccgccctgtatgggcaccggggccttaccttta----------
------------------------------------------------------------
------------------------------------------------------------
--ctgaaacta-gct-ggaccgct--------gctttcctttaagccagaggaaggttgc
ggc-aataac-aggtc-tgtgatg-ccc-tcagatgttccgggccgcacacg-tgctac-
aatgat-cagcac---aaagagtattacct---------------------at-ttctta
tacc-taacctaatatgttatcctttctgcgt--agggta-tgtcta----acgatgtat
ccgcttaagcgtttaaagattatta-----------------------------------
------------ggcggttatgcctgcctcgagagagt---------------gtccagg
gcagcaagagtaatgattccctcg-tttttactactaataccgcgcttggtaacatataa
cactcgattaagtagggtctttgc-tatattagc-attgctatcctcacccttagcctct
aaggatattcgta---------------------------------tctcttaacagact
acagggaggtgtatatggcgcac-------------------------ttacttattcac
ggtggggacagaccattgttaactgttggtctcggtctcaactaggaatgcctcgtacgg
g---ttggttcaccaaaccacccggaatatgtccctgccctttgtacaca-ccg-cccgt
cgctcttatcga-tgaactcacttgtgaggctaagggactgcgcta--------------
----atctttaacccgtatattcgctatacgctaaatacattttgctaaaagctaatttg
ctttaagcaattgcactcacttgcgcacaaacttattcgaccaagtgggtttaaaggaaa
gagaagtcgt------------------------------------
>Globorotalia_truncatulinoides|69029|AJ272475
---------------------------------------------------gggaatctt
accgggtccggacacactgaggattgacagacggttattgacttat--------------
----------------------------actcgcttaatg-----------gctttaagc
tgttaaacgt--ttaacacctttacacaaagatgctagtcctttcatgatcgtttgatag
gtggtgcatggccgttcttagttcgtggagtgatctgtctgcctaattgcgtttcactaa
ggtcccattcttcata--------------------------------------------
------------------------------------------------------------
---------cgtatgaatagcgtcttaactcacttttaccgctacctatttgtagtaagc
gctcatactat-------------------------------------------------
------------------------------------------------------------
---tgggaccggaatgcaac-gagcgcgactgcaccacctaattgccccttatctaccat
taattactt--tattaaccgccctgtacgggcaccggggccttaccttta----------
------------------------------------------------------------
------------------------------------------------------------
--ctgaaacta-gct-ggaccgct--------gctttcctttaagccagaggaaggttgc
ggc-aataac-aggtc-tgtgatg-ccc-tcagatgttccgggccgcacacg-tgctac-
aatgat-cagcac---aaagagtattacct---------------------atcttctta
tacc-taacccaatatgttaaacttattgcgt-aagggtattgtctta---acgacttat
ccgctttagcgctttaagattattg-----------------------------------
------------ggcggttatgcctgcctcgagagagt---------------gtacagg
gcagcaagagtaatgattccctcg-tttttactactaataccgcgcttggtaacatatta
cactcgattaagtagggtctttgcttctaatagcaattgctatcctcacccttaggctct
aaggatattacta---------------------------------tctctctaaggtct
acagggaggtgtatatggcgcac-------------------------ttacttattcac
ggtggggacagaccattgttaactgttggtctcggtctcaactaggaatgcctcgtacgg
g---ttggttcaccaaaccacccggaatatgtccctgccctttgtacaca-ccg-cccgt
cgctcttatcga-tgaactcacttgtgaggctgagggactgcgtct--------------
----atttat-acccgtgtaatcctaatatctcacatacatttcgctaaaggcgattttg
ctttaaggatttacacgaccttacgcacaaacttattcgaccaagtgggtttaaaggaaa
gagaagtcgt------------------------------------
>Globorotalia_truncatulinoides|69029|AJ272474
---------------------------------------------------gggaatctt
accgggtccggacacactgaggattgacagacggttattgacttat--------------
------------------------ctaagcgctctaatag-----------attttattc
tattaaacgctattaacacctttacacaaagatgctagtcctttcatgatcgtttgatag
gtggtgcatggccgttcttagttcgtggagtgatctgtctgcctaattgcgtttcactaa
ggtcccattcatcata--------------------------------------------
------------------------------------------------------------
---------cgtatgaatagcgtcttaactcacttttaccgctacctatttgtagtaagc
gctcatactat-------------------------------------------------
------------------------------------------------------------
---tgggaccggaatgcaac-gagcgcgactgcaccacctaattgccccttatctaccat
taattactttatattaaccgccctgtacgggcaccggggccttaccttta----------
------------------------------------------------------------
------------------------------------------------------------
--ctgaaacta-gct-ggaccgct--------gctttcctttaagccagaggaaggttgc
ggc-aataac-aggtc-tgtgatg-ccc-tcagatgttccgggccgcacacg-tgctac-
aatgat-cagcac---aaagagtattacct---------------------atcttctta
tacc-taacccagtatgttaaacttattgcgtaaaggatattgtctta---acgatttat
ccgctttagcgcgttaagattattg-----------------------------------
------------ggcggttatgcctgcctcgagagagt---------------gtacggg
gcagcaagagtaatgattccctcg-tttttactactaataccgcgcttggtaacatacaa
cactcgattaagtagggtctttgcttctaatagcaattgctatcctcacccttaggctct
aaagatatttata---------------------------------tctctctaaggtct
acagggaggtgtgtatggcgcac-------------------------ttacttattcac
ggtggggacagaccattgttaactgttggtctcggtctcaactaggaatgcctcgtacgg
g---ttggttcaccaaaccacccggaatatg-ccctgccctttgtacaca-ccgccccgt
cgctcttatcga-tgaactcacttgtgaggctaagggactgcgtctta------ctatat
ctatacctat-acccgtgtaatccttatatcctaaatacatttc-ctaaacgcgaatttt
ctttaaggaattacatggccttacgcacaaacttattcgaccaagtgggtttaaaggaaa
gagaagtcgt------------------------------------
>Neogloboquadrina_pachyderma|125957|AF250118
----gcaccacaagaacgcgtggagcatgtggcttaatttgactcaacgcgggaaatctt
accaggtccggacacactgaggattgacaggaagtatcgtcttttg--------------
--aattctttaaggatatgtcgttttta----atgacatcttttagatggatg-------
-------------------attcgtgtaaatatgctagttctttcatgattatgtgatag
gtggtgcatggccgttcttagttcgtggagtgatctgtctgcttaattgcgtttcactaa
ggccccaaagttagcaaattatcaatcgtta--cagagtcgacccctcacctt-------
------------------------------------------------------------
---------tgagtgcgcgtcctaacttgtagtacatggtgtaaatggatttgttttg--
------------------------------------------------------------
------------------------------------------------------------
---ggtacccagaaagcaac-gaacgtgaccgcaacgtcttgttgtctctc-tttgacag
ttatgggttatcccagtcatgtgttta---------------------------------
------------------------------------------------------------
-----------------------tacttttatgtgtaaatacgtacgacacagagactag
ataccaaacta-ggc-gtaccgctgta-----tcatttctttaaaccagaggaaggttgc
ggc-aataac-aggtc-tgtgatg-ccc-ttagatgttctgggctgcacacg-tgctac-
aatgat-cagcac---agtaagcatctcaattt---------------------------
-----ttacaacaccgtcaacacacgtagtgagctgcttgatctctcattcatgcattct
gtgcttcggtgcagtgtgcaatgtgag-ttgtctaatgcgcgc-----------------
------------ggtta-tgcc--tgtaccgagaggtgacgtc----------gggtaaa
cattctctaatgctgacctatttt-tctgaaatatgcaca--------------------
------------------actctaatatgacattcattcccgggaggactagttgcctct
ttgtgtgagtgtaatgc-------------------------aaacatgaatagcgactg
tcgctgtttactcatatgtgccc-------------------------ctgtcaattcgt
ggtggggacagaccattgctaattgttggtctcgcttataactaggaatgccttgtacgg
gtctttggttcaacaaaccacccggaatacgtccctgccctttgtacaca-ccg-cccgt
cgctcttaccga-tgaactcgtttgtgagttttaaggactggattaagctatatgcgta-
------------------------------------------------------------
--------------------acctatggaaattcatgcg-atgaactggtttaaaggaaa
gagaagtcgtaac---------------------------------
>Neogloboquadrina_pachyderma|125957|AF250117
----gcaccacaagaacgcgtggagcatgtggcttaatttgactcaacgcgggaaatctt
accaggtccggacacactgaggattgacaggaagtatcgtcttttg--------------
--aattctttaaggacatgtcgttttta----atgacatcttttagatggatg-------
-------------------attcgtgtaaatatgctagttctttcatgattatgtgatag
gtggtgcatggccgttcttagttcgtggagtgatctgtctgcttaattgcgtttcactaa
ggccccaaagttagcaaattatcaatcgtta--cagagtcgacccctcacctt-------
------------------------------------------------------------
---------tgagtgcgcgtcctaacttgtagtacatggtgtaaatggatttgttttg--
------------------------------------------------------------
------------------------------------------------------------
---ggtacccagaaagcaac-gaacgtgaccgcaacgtcttgttgtctctc-tttgacag
ttatgggttatcccagtcatgtgttta---------------------------------
------------------------------------------------------------
-----------------------tacttttatgtgtaaatacgtacgacacagagactag
ataccaaacta-ggc-gtaccgctgta-----tcatttctttaaaccagaggaaggttgc
ggc-aataac-aggtc-tgtgatg-ccc-ttagatgttctgggctgcacacg-tgctac-
aatgat-cagcac---agtaagcatctcaattt---------------------------
-----ttacaacaccgtcaacacacgtagtgagctgcttgatctctcattcatgcattct
gtgcttcggtgcagtgtgcaatgtgag-ttgtctaatgcgcgc-----------------
------------ggtta-tgcc--tgtaccgagaggtgacgtc----------gggtaaa
cattctctaatgctgacttatttt-tctgaaatatgcaca--------------------
------------------actctaatatgacattcattcccgggaggactagttgcctct
ttgtgtgagtgtaatgc-------------------------aaacatgaatagcgactg
tcgctgtttactcatatgtgccc-------------------------ctgtcaattcgt
ggtggggacagaccattgctaattgttggtctcgcttataactaggaatgccttgtacgg
gtctttggttcaacaaaccacccggaatacgtccctgccctttgtacaca-ccg-cccgt
cgctcttaccga-tgaactcgtttgtgagttttaaggactggattaagctatatgcgta-
------------------------------------------------------------
--------------------acctatggaaattcatgcg-atgaactggtttaaaggaaa
gagaagtcgtaac---------------------------------
>Turborotalita_quinqueloba|125971|AF250116
----gcaccacaaga--gcgtggagtatgtggcttaattcgactcaacgcgcaataactt
acttggtccgaacgctttgaggattgacagtttctggtacaatgtgcggcttgtttgtta
caactacgaatgattcgaattgttgtaaatatgacttggccggccttcgggtgtcttgga
tcggcgtatcaggtcgtacattgtattcaatgagaaagttcttttatgattatgtggtag
gtggtgcatggccgtctttaattcgtggagtgatctgtctgcttaattgcgcattgcaaa
ttgtaattgatctttgaacagatccgtctttttatgttgaatagtacgtacagtcagacc
cggttg------------------------------------------------------
------------------------------------------------------------
---------------------------------------------------ggcatgtac
ggaaaggtcacatataaagtacggtctgctaaagatatgaatatcttgccctaaagattg
attaacaccgtgagtgcaac-gagtgagattgcgagtctttgttatgtagtgctcaacat
acctatgtgcagtaggatttaactaca---------------------------------
------------------------------------------------------------
--------------------------------------ccatgtaacctttttcaaaggt
tgaatgaactt-agg-cgactgctata----------cttttaagatggtcgaaggttgt
ggc-aatgac-aggtc-tgtgatg-ccc-ttagatgttcagggctgcacacg-tactac-
attgat-ctagtc---aataagtatgtgtgtaacaata----------------------
------------------------------------------------------------
----------------------------attttgaatgtattggttaagcttttcttata
ttttggtaagaggttaatacag--aacttcgagagagttccgacaac------agtcaat
ctagttattgcttgtagtcgatct-catgattgtttagtt--------------------
------------------------------------------------------------
------------------------------------------------------------
---------------ttatgcaacttcgggtcatgattcactagtacgcttctaattcac
agtggggacagtcgtttg-taattctgagactcggt-tcaactaggaatgcctagtattg
a----tggttcactaaactttctggaataagtccctgccctttgtacaca-ccg-cccgt
cgcttttaccaa-tggccctcgttgtgagtgagctggacaagttatt-------------
------------------------------------------------------------
--------------------ttaacttgaaaagttctcaatcaaggtttgctaaaggaaa
aagaagtcgtaac---------------------------------
[truncated: 154,128 more chars]
