# Supplementary material for: Using the Multiple Analysis Approach to Reconstruct Phylogenetic Relationships among Planktonic Foraminifera from Highly Divergent and Length-polymorphic SSU rDNA Sequences
Source: Bioinform Biol Insights. 2009 Nov 11;3:155–77. doi: 10.4137/bbi.s3334 (PMC2808177; doi:10.4137/bbi.s3334)
Supplement: Additional file 1—Sequence list [file Additional_File_1.zip › Additional_File_1/Alignments/aligned.ginsi.fas]

>Globigerina_bulloides|R043|01
-------------------gtggagcatgtggcttaatttgactcaacgcggggaatctt
accgggtccggacacactgaggattgacagaca-at------------------------
---------------------------------t----gtctt--tt---tgtc------
----------------------------------------aaattt------aaagacaa
aagataacag-------------------atctttcatgattatgtgatgggtggtgcat
ggccgttcttagttcgtggagtgatctgtctgcttaattgcgtttcaaata---------
----------ta-----------------------------tttt---------------
------------------------------------------------------------
------------------------------------attatataac-gagtc-tacaaag
gagtgg--ttca-----------------tt---------------aacagacaatcat-
--------atctttgagcgtctggaatct---------actctatttggc------tcaa
ttgaacgcaacgg-acgnnnnnnnnnnnnnnnnnnnn-----nnnnnnnnnnnnnnnnnn
nnnnnnnnnnnnnnnnnnnnnnnnnnnnnnnnnnnnnnnnnnnnnnnnnnn-nnnnnnnn
------------nnnnnnnnnnnnnnn---------------------------------
------nnnnnnnnnnnnn------------nnnnnnnnn-nnnnnnnn--n--nn-nnn
--------------------------------------------nn-nnn-----n-nnn
nnnnnn-nnn-nnnnnnnnn-nnnn--n-nnn-nnnnnnnnnnnnnnnnnnnnnnnnnnn
-nnnnnn-nnnnn-nnnnnnn-nnn-nnnnnnnnnnnnnnnnnnnnnnn-nnnnnn-nn-
nnnn-nn-nnnn--nntgcg-catacttt-caat-at-----gataca-t-tag------
--------------attggat------tgttct---------------------------
---------------------gttgagctccat-ctaatac-tatccg----gcttgaga
a-ggc---tgggtaatcaattgtaagtgctggttcc-tcc-tcccgt-----tga-----
-gcatttta-ata-----------------atggcctctctac--atccc-tagc--aat
a-tg---cctagtgcg-at-tgtagttg--------------------------------
----------------agccttgccatttatgcaa----gtgtcaattctcagtggggac
agacatttgataattctttgtctcgttcttaactaggaatgccttgtacgggtc-ttggt
tcaacagaccacccggaatacgtccctgccctttgtacaca-ccg-cccgtc--------
------------------------------------------------------------
------------------------------------------------------------
------------------------------------------------------------
-------gc----------------------------
>Globigerina_bulloides|R043|05
------------------------gcatgtggcttaatttgactcaacgcggggaatctt
accgggtccggacacactgaggattgacagaca-at------------------------
---------------------------------t----gtctt--tt---tgtc------
----------------------------------------aaattt------aaagacaa
aagataacag-------------------atctttcatgattatgtgatgggtggtgcat
ggccgttcttagttcgtggagtgatctgtctgcttaattgcgtttcaaata---------
----------ta-----------------------------tttt---------------
------------------------------------------------------------
------------------------------------attatataac-gagtc-tacaaag
gagtgg--ttca-----------------tt---------------aacagacaatcat-
--------atctttgagcgtctggaatct---------actctatttggc------tcaa
ttgaacgcaacgg-acg--tgatcgcgagtccttgtt-----gaacttcagtatatattg
actatccccgtaggaagggattggcaataattgaatgttcgctttctatta-ggtgtgta
------------tatatagtctcaaaa---------------------------------
------ttacatgtatttg------------taatggcga-gtaatatttat--ac-tat
--------------------------------------------cc-tgt-----a-gga
aaactc-ggg-cgaccgctg-taat--a-ttt-ctctttaaaacagaggaagattgcggc
-aataac-aggtc-tgtgatg-ccc-tcagatgtcccgggccgcacacg-tgctac-at-
tgat-ta-gcgc--agtgcg-catacttt-caat-at-----gataca-t-tag------
--------------attggat------tgttct---------------------------
---------------------gttgagctccat-ctaatac-tatccg----gcttgaga
a-ggc---tgggtaatcaattgtaagtgctggttcc-tcc-tcccgt-----tga-----
-gcatttta-ata-----------------atggcctctctac--atccc-tagc--aat
a-tg---cctagtgcg-at-tgtagttg--------------------------------
----------------agccttgccatttatgcaa----gtgtcaattctcagtggggac
agacatttgataattctttgtctcgttcttaactaggaatgccttgtacgggtc-ttggt
tcaacagaccacccggaatacgtccctgccctttgtacaca-ccg-cccgtcgctcttac
cga-tgaatttccctgtgagtttgaaggactgatggt------------------tgca-
a-----------------------------------------a-----------------
-----------atcattggaaattctgtcaaaca--------------------------
-------------------------------------
>Globigerina_falconensis|R053|18
----------------------------------------gactcaacgcggaaaaactt
accaggtccggacacactgaggattgacagacg-gtt-----------------------
------------------------------aacgc-------------------------
------------------------------------ccttcggggc------aagagaca
aaatttttgg-------------------ctctttcatgattatgtgataggtggtgcat
ggccgttcttagttcgtggagtgatctgtctgcccaatcgcgtttcataaa---------
--tcttaagctc-----------------------------aaaaggca-----------
------------------------------------------------------------
------------------------------------gtcttaccttcgggttga------
------------------------------------------------------------
--------------------------------------gttttgctggga-gacttttgt
gtgaacgcaacgg-acg--tgattgcaaccccttgtt-----------------------
----------------------------------------gattggccatc-acgtaagc
---------tcacttgtaatttattacag---------------------tgtggtatta
tcttagccattccctttta--------------gttgtggagtgatt----------aac
--------------------------------------------ca-ctcta-a-a-ttg
taactc-ggg-ggaccgctg-tga-----ttt-ttcttcaaaccggaggaaggttgcggc
-aataac-aggtc-tgtgatg-ccc-tcagatgtcctgggctgcacacg-tgctac-ac-
tgat-cc-cggc--agttgg-cat---gt-gatt-ttctccaatga---c-gaacctagt
ggacttggc---gtctgtgcgc-----attcgt---------------------------
----------------gtgctaatgactgccgtcactttaaacactgg----tcgttaga
ct------cgtgcgatccctcggaaaacgtgatttc-tgt-tcccaa---acaaa-----
-gcactttc-------------------gtaccctcgctcaaa--caaacgtgattccaa
a------tcccttacg-at-tgctacatcctttctcgtaacgtctcg-------------
-----cctagcggagctttcaacttttcgtcgcaa----ctctcaattcacagtggggac
agtcgtttgtcaacttttcgtctcggtcccaactaggaatgcctcgtacgag---ttggt
tcatcagaccactcggaatacgtccctgccctttgtacaca-ccg-cccgtcgcttttac
cga-tgaacttttttgcgagtatgatggactaacttt------------------gcgct
c-----------------------------------------aatttgaatc--------
-----------tgttgtggaaattcactcgaacaacgggatttaaag-------------
-------------------------------------
>Globigerina_falconensis|R053|25
-------------ga--acgtggagcatgtggcttaattygactcaacgcggaaaaactt
accaggtccggacacactgaggattgacagacg-gtt-----------------------
------------------------------aacgc-------------------------
------------------------------------ccttcggggc------aagagaca
aaatttttgg-------------------ctctttcatgattatgtgataggtggtgcat
ggccgttcttagttcgtggagtgatctgtctgcccaatcgcgtttcataaa---------
--tcttaagctc-----------------------------aaaaggca-----------
------------------------------------------------------------
------------------------------------gtcttaccttcgggttga------
------------------------------------------------------------
--------------------------------------gttttgctggga-gacttttgt
gtgaacgcaacgg-acg--tgattgcaaccccttgtt-----------------------
----------------------------------------gattggccatc-acgtaagc
---------tcacttgtaatttattacag---------------------tgtggtatta
tcttagccattccctttta--------------gttgtggagtgatt----------aac
--------------------------------------------ca-ctcta-a-a-ttg
taactc-ggg-ggaccgctg-tga-----ttt-ttcttcaaaccggaggaaggttgcggc
-aataac-aggtc-tgtgatg-ccc-tcagatgtcctgggctgcacacg-tgctac-ac-
tgat-cc-cggc--agttgg-cat---gt-gatt-ttctccaatga---c-gaacctagt
ggacttggc---gtctgtgcgc-----attcgt---------------------------
----------------gtgctaatgactgccgtcactttaaacactgg----tcgttaga
ct------cgtgcgatccctcggaaaacgtgatttc-tgt-tcccaa---acaaa-----
-gcactttc-------------------gtaccctcgctcaaa--caaacgtgattccaa
a------tcccttacg-at-tgctacatcctttctcgtaacgtctcg-------------
-----cctagcggagctttcaacttttcgtcgcaa----ctctcaattcacagtggggac
agtcgtttgtcaacttttcgtctcggtcccaactaggaatgcctcgtacgag---ttggt
tcatcagaccactcggaatacgtccctgccctttgtacaca-ccg-cccgtcgcttttac
cga-tgaacttttttgcgagtatgatggactaacttt------------------gcgct
c-----------------------------------------aatttgaatc--------
-----------tgttgtggaaattcactcgaacaacgggatttaaag-------------
-------------------------------------
>Globigerinita_glutinata|P148|05
----------------------------gtggcttaatttgactcaacgcgggaaatctt
accgggtccggacacactgaggattgacaggta-tta-----------------------
------------------------------tata----gca-----a---cctt------
------------------------------------cgggt-tgtc------tattgtta
aatatgctag-------------------tcctttcatgattatgtgataggtggtgcat
ggccgttcttagttcgtggagtgatctgtctgcttaattgcgtttcagata------agg
atctatattctt-----------------------------taca-agt-----------
------------------------------------------------------------
------------------------------------gt------c--gcagt-gtaattg
acccct--ctttcacg------------------------------agagtgtgtgtc--
---tttt-----tt----------gcgctcgcac----tttacattaggt---------c
ctgaaagcaacga-acg--tgaccgcaacctcttgtt-----------------------
----------------------------------------gcct-----ca-tct-ccca
------------a---cattctt-------------------------------------
------tcc-ttcgggtta------------ga------ta--tttc-cat--------t
--------------------------------------------ga-ggct--t-t-cca
aaacta-gag-ggaccgctg-t-------caa-cttcttaaaccagaggaaggttgcggc
-aataac-aggtc-tgtgatg-ccc-ttagatgttccgggctgcacacg-tgctac-aa-
tgat-tg-ttgc--agtgag-cat---ct-caat-tt-----tttacc-t-aacaccgc-
acacgtgagtt----t--gcat-----acttgt---------------------------
-atg-t----------------tactttacgca-gcggtaa-agcctg----cttcgaga
gcaag---tgggtaatcaattagaagtaacgatttc-cca-aatt---------a-----
-gcacactt-atat-----------acggcgtttgtgcccggg--tttcacttgttggaa
c-tt---ttgtgcgcg-ca-gatg-t----------------------------------
------------------tttttccgtatgtgcaa----ttgtcaattcatggtggggac
agaccattgttaattgttggtctcggtcttaactaggaatgccttgtacgggtctttggt
tcaacaaaccacccggaatacgtccctgccctttgtacaca-ccg-cccgtcgctcttac
cga-tggacttctctgtgagtttgagggactggattt------------------gatcg
t-----------------------------------------acattc-gtg-------t
gcgcattaat-atctatggaaacttaaac-------------------------------
-------------------------------------
>Globigerinita_glutinata|P148|07
-------------------gtggagcatgtggcttaatttgactcaacgcgggaaatctt
accgggtccggacacactgaggattgacaggta-tta-----------------------
------------------------------tata----gca-----a---cttt------
------------------------------------cgggt-tgtc------tattgtta
aatatgctag-------------------tcctttcatgattatgtgataggtggtgcat
ggccgttcttagttcgtggagtgatctgtctgcttaattgcgtttcagata------agg
atctatattctt-----------------------------taca-agt-----------
------------------------------------------------------------
------------------------------------gt------c--gcagt-gtaattg
acccct--ctttcacg------------------------------agagtgcgtgtc--
---tttt-----tt----------gcgctcgcac----tttacattaggt---------c
ctgaaagcaacga-acg--tgaccgcaacctcttgtt-----------------------
----------------------------------------gcct-----ca-tct-ccca
------------a---cattctt-------------------------------------
------tcc-ttcgggtta------------ga------ta--tttc-cat--------t
--------------------------------------------ga-ggct--t-t-cca
aaacta-gag-ggaccgctg-t-------caa-cttcttaaaccagaggaaggttgcggc
-aataac-aggtc-tgtgatg-ccc-ttagatgttccgggctgcacacg-tgctac-aa-
tgat-tg-ttgc--agtgag-cat---ct-caat-tt-----tttacc-t-aacaccgc-
acacgtgagtt----t--gcat-----acttgt---------------------------
-atg-ct--------------atactttacgca-gcggtaa-agcctg----cttcgaga
gcaag---tgggtaatcaattagaagtaacgatttc-cca-aatt---------a-----
-gcacactt-atat-----------acggcgtttgtgcccggg--tttcacttgttggaa
c-tt---ttgtgcgcg-ca-gatgtt----------------------------------
------------------tttttccgtatgtgcaa----ttgtcaattcatggtggggac
agaccattgttaattgttggtctcggtcttaactaggaatgccttgtacgggtctttggt
tcaacaaaccacccggaatacgtccctgccctttgtacaca-ccg-cccgtcgctcttac
cga-tggacttctctgtgagtttgagggactggattt------------------gatcg
t-----------------------------------------acattc-gtg-------t
gcgcattaat-atctatggaaacttaaacgaacagtgtggtctaaag-------------
-------------------------------------
>Globigerinita_glutinata|P148|13
----------------------------gtggcttaatttgactcaacgcgggaaatctt
accgggtccggacacactgaggattgacaggta-tta-----------------------
------------------------------tata----gca-----a---cttt------
------------------------------------cgggt-tgtc------tattgtta
aatatgctag-------------------tcctttcatgattatgtgataggtggtgcat
ggccgttcttagttcgtggagtgatctgtctgcttaattgcgtttcagata------agg
atctatattctt-----------------------------taca-agt-----------
------------------------------------------------------------
------------------------------------gt------c--gcagt-gtaattg
acccct--ctttcacg------------------------------agagtgcgtgtc--
---tttt-----tt----------gcgctcgcac----tttacattaggt---------c
ctgaaagcaacga-acg--tgaccgcaacctcttgtt-----------------------
----------------------------------------gcct-----ca-tct-ccca
------------a---cattctt-------------------------------------
------tcc-ttcgggtta------------ga------ta--tttc-cat--------t
--------------------------------------------ga-ggct--t-t-cca
aaacta-gag-ggaccgctg-t-------caa-cttcttaaaccagaggaaggttgcggc
-aataac-aggtc-tgtgatg-ccc-ttagatgttccgggctgcacacg-tgctac-aa-
tgat-tg-ttgc--agtgag-cat---ct-caat-tt-----tttacc-t-aacaccgc-
acacgtgagtt----t--gcat-----acttgt---------------------------
-atg-ct--------------atactttacgca-gcggtaa-agcctg----cttcgaga
gcaag---tgggtaatcaattagaagtaacgatttc-cca-aatt---------a-----
-gcacactt-atat-----------acggcgtttgtgcccggg--tttcacttgttggaa
c-tt---ttgtgcgcg-ca-gatgtt----------------------------------
------------------tttttccgtatgtgcaa----ttgtcaattcatggtggggac
agaccattgttaattgttggtctcggtcttaactaggaatgccttgtacgggtctttggt
tcaacaaaccacccggaatacgtccctgccctttgtacaca-ccg-cccgtcgctcttac
cga-tggacttctctgtgagtttgagggactggattt------------------gatcg
t-----------------------------------------acattc-gtg-------t
gcgcattaat-atctatggaaacttaaac-------------------------------
-------------------------------------
>Globigerinita_glutinata|P148|15
-------------------gtggagcatgtggcttaatttgactcaacgcgggaaatctt
accgggtccggacacactgaggattgacaggta-tta-----------------------
------------------------------tata----gca-----a---cttt------
------------------------------------cgggt-tgtc------tattgtta
aatatgctag-------------------tcctttcatgattatgtgataggtggtgcat
ggccgttcttagttcgtggagtgatctgtctgcttaattgcgtttcagata------agg
atctatattctt-----------------------------taca-agt-----------
------------------------------------------------------------
------------------------------------gt------c--gcagt-gtaattg
acccct--ctttcacg------------------------------agagtgcgtgtc--
---tttt-----tt----------gcgctcgcac----tttacattaggt---------c
ctgaaagcaacga-acg--tgaccgcaacctcttgtt-----------------------
----------------------------------------gcct-----ca-tct-ccca
------------a---cattctt-------------------------------------
------tcc-ttcgggtta------------ga------ta--tttc-cat--------t
--------------------------------------------ga-ggct--t-t-cca
aaacta-gag-ggaccgctg-t-------caa-cttcttaaaccagaggaaggttgcggc
-aataac-aggtc-tgtgatg-ccc-ttagatgttccgggctgcacacg-tgctac-aa-
tgat-tg-ttgc--agtgag-cat---ct-caat-tt-----tttacc-t-aacaccgc-
acacgtgagtt----t--gcat-----acttgt---------------------------
-atg-ct--------------atactttacgca-gcggtaa-agcctg----cttcgaga
gcaag---tgggtaatcaattagaagtaacgatttc-cca-aatt---------a-----
-gcacactt-atat-----------acggcgtttgtgcccggg--tttcacttgttggaa
c-tt---ttgtgcgcg-ca-gatgtt----------------------------------
------------------tttttccgtatgtgcaa----ttgtcaattcatggtggggac
agaccattgttaattgttggtctcggtcttaactaggaatgccttgtacgggtctttggt
tcaacaaaccacccggaatacgtccctgccctttgtacaca-ccg-cccgtcgctcttac
cga-tggacttctctgtgagtttgagggactggattt------------------gatcg
t-----------------------------------------acattc-gtg-------t
gcgcattaat-atctatggaaacttaaacgaacagtgtggtctaaag-------------
-------------------------------------
>Globigerinita_glutinata|P148|17
-------------------gtggagcatgtggcttaatttgactcaacgcgggaaatctt
accgggtccggacacactgaggattgacaggta-tta-----------------------
------------------------------tata----gca-----a---cttt------
------------------------------------cgggt-tgtc------tattgtta
aatatgctag-------------------tcctttcatgattatgtgataggtggtgcat
ggccgttcttagttcgtggagtgatctgtctgcttaattgcgtttcagata------agg
atctatattctt-----------------------------taca-agt-----------
------------------------------------------------------------
------------------------------------gt------c--gcagt-gtaattg
acccct--ctttcacg------------------------------agagtgcgtgtc--
---tttt-----tt----------gcgctcgcac----tttacattaggt---------c
ctgaaagcaacga-acg--tgaccgcaacctcttgtt-----------------------
----------------------------------------gcct-----ca-tct-ccca
------------a---cattctt-------------------------------------
------tcc-ttcgggtta------------ga------ta--tttc-cat--------t
--------------------------------------------ga-ggct--t-t-cca
aaacta-gag-ggaccgctg-t-------caa-cttcttaaaccagaggaaggttgcggc
-aataac-aggtc-tgtgatg-ccc-ttagatgttccgggctgcacacg-tgctac-aa-
tgat-tg-ttgc--agtgag-cat---ct-caat-tt-----tttacc-t-aacaccgc-
acacgtgagtt----t--gcat-----acttgt---------------------------
-atg-ct--------------atactttacgca-gcggtaa-agcctg----cttcgaga
gcaag---tgggtaatcaattagaagtaacgatttc-cca-aatt---------a-----
-gcacactt-atat-----------acggcgtttgtgcccggg--tttcacttgttggaa
c-tt---ttgtgcgcg-ca-gatgtt----------------------------------
------------------tttttccgtatgtgcaa----ttgtcaattcatggtggggac
agaccattgttaattgttggtctcggtcttaactaggaatgccttgtacgggtctttggt
tcaacaaaccacccggaatacgtccctgccctttgtacaca-ccg-cccgtcgctcttac
cga-tggacttctctgtgagtttgagggactggattt------------------gatcg
t-----------------------------------------acattc-gtg-------t
gcgcattaat-atctatggaaacttaaacgaacagtgtggtctaaag-------------
-------------------------------------
>Globigerinita_glutinata|P148|20
-------------------gtggagcatgtggcttaatttgactcaacgcgggaaatctt
accgggtccggacacactgaggattgacaggta-tta-----------------------
------------------------------tata----gca-----a---cctt------
------------------------------------cgggt-tgtc------tattgtta
aatatgctag-------------------tcctttcatgattatgtgataggtggtgcat
ggccgttcttagttcgtggagtgatctgtctgcttaattgcgtttcagata------agg
atctatattctt-----------------------------taca-agt-----------
------------------------------------------------------------
------------------------------------gt------c--gcagt-gtaattg
acccct--ctttcacg------------------------------agagtgtgtgtc--
---tttt-----tt----------gcgctcgcac----tttacattaggt---------c
ctgaaagcaacga-acg--tgaccgcaacctcttgtt-----------------------
----------------------------------------gcct-----ca-tct-ccca
------------a---cattctt-------------------------------------
------tcc-ttcgggtta------------ga------ta--tttc-cat--------t
--------------------------------------------ga-ggct--t-t-cca
aaacta-gag-ggaccgctg-t-------caa-cttcttaaaccagaggaaggttgcggc
-aataac-aggtc-tgtgatg-ccc-ttagatgttccgggctgcacacg-tgctac-aa-
tgat-tg-ttgc--agtgag-cat---ct-caat-tt-----tttacc-t-aacaccgc-
acacgtgagtt----t--gcat-----acttgt---------------------------
-atg-t----------------tactttacgca-gcggtaa-agcctg----cttcgaga
gcaag---tgggtaatcaattagaagtaacgatttc-cca-aatt---------a-----
-gcacactt-atat-----------acggcgtttgtgcccggg--tttcacttgttggaa
c-tt---ttgtgcgcg-ca-gatg-t----------------------------------
------------------tttttccgtatgtgcaa----ttgtcaattcatggtggggac
agaccattgttaattgttggtctcggtcttaactaggaatgccttgtacgggtctttggt
tcaacaaaccacccggaatacgtccctgccctttgtacaca-ccg-cccgtcgctcttac
cga-tggacttctctgtgagtttgagggactggattt------------------gatcg
t-----------------------------------------acattc-gtg-------t
gcgcattaat-atctatggaaacttaaacgaacagtgtggtctaaag-------------
-------------------------------------
>Globigerinita_glutinata|P148|21
-------------------gtggagcatgtggcttaatttgactcaacgcgggaaatctt
accgggtccggacacactgaggattgacaggta-tta-----------------------
------------------------------tata----gcacg--ta---cttt------
------------------------------------tgtgcgtgtc------tattgtta
aatatgctag-------------------tcctttcatgattatgtgataggtggtgcat
ggccgttcttagttcgtggagtgatctgtctgcttaattgcgtttcagata------agg
atctatattctt-----------------------------taca-agt-----------
------------------------------------------------------------
------------------------------------gt------c--gcagt-gtaattg
acccct--ctttcacg------------------------------agagtgtgtgtc--
---tttt-----tt----------gcgctcgcac----tttacattaggt---------c
ctgaaagcaacga-acg--tgaccgcaacctcttgtt-----------------------
----------------------------------------gcct-----ca-tct-ccca
------------a---cattctt-------------------------------------
------tcc-ttcgggtta------------ga------ta--tttc-cat--------t
--------------------------------------------ga-ggct--t-t-cca
aaacta-gag-ggaccgctg-t-------caa-cttcttaaaccagaggaaggttgcggc
-aataac-aggtc-tgtgatg-ccc-ttagatgttccgggctgcacacg-tgctac-aa-
tgat-tg-ttgc--agtgag-cat---ct-caat-tt-----tttacc-t-aacaccgc-
acacgtgagtt----t--gcat-----acttgt---------------------------
-atg-ct--------------atactttacgca-gcggtaa-agcctg----cttcgaga
gcaag---tgggtaatcaattagaagtaacgatttc-cca-aatt---------a-----
-gcacactt-atat-----------acggcgtttgtgcccggg--tttcacttgttggaa
c-tt---ttgtgcgcg-ca-gatgtt----------------------------------
------------------tttttccgtatgtgcaa----ttgtcaattcatggtggggac
agaccattgttaattgttggtctcggtcttaactaggaatgccttgtacgggtctttggt
tcaacaaaccacccggaatacgtccctgccctttgtacaca-ccg-cccgtcgctcttac
cga-tggacttctctgtgagtttgagggactggattt------------------gatcg
t-----------------------------------------acattc-gtg-------t
gcgcattaat-atctatggaaacttaaacgaacagtgtggtctaaag-------------
-------------------------------------
>Globigerinita_glutinata|P148|26
-------------------gtggagcatgtggcttaatttgactcaacgcgggaaatctt
accgggtccggacacactgaggattgacaggta-tta-----------------------
------------------------------tata----gca-----a---cctt------
------------------------------------cgggt-tgtc------tattgtta
aatatgctag-------------------tcctttcatgattatgtgataggtggtgcat
ggccgttcttagttcgtggagtgatctgtctgcttaattgcgtttcagata------agg
atctatattctt-----------------------------taca-agt-----------
------------------------------------------------------------
------------------------------------gt------c--gcagt-gtaattg
acccct--ctttcacg------------------------------agagtgcgtgtc--
---tttt-----tt----------gcgctcgcac----tttacattaggt---------c
ctgaaagcaacga-acg--tgaccgcaacctcttgtt-----------------------
----------------------------------------gcct-----ca-tct-ccca
------------a---cattctt-------------------------------------
------tcc-ttcgggtta------------ga------ta--tttc-cat--------t
--------------------------------------------ga-ggct--t-t-cca
aaacta-gag-ggaccgctg-t-------caa-cttcttaaaccagaggaaggttgcggc
-aataac-aggtc-tgtgatg-ccc-ttagatgttccgggctgcacacg-tgctac-aa-
tgat-tg-ttgc--agtgag-cat---ct-caat-tt-----tttacc-t-aacaccgc-
acacgtgagtt----t--gcat-----acttgt---------------------------
-atg-ct--------------atactttacgca-gcggtaa-agcctg----cttcgaga
gcaag---tgggtaatcaattagaagtaacgatttc-cca-aatt---------a-----
-gcacactt-atat-----------acggcgtttgtgcccggg--tttcacttgttggaa
c-tt---ttgtgcgcg-ca-gatgtt----------------------------------
------------------tttttccgtatgtgcaa----ttgtcaattcatggtggggac
agaccattgttaattgttggtctcggtcttaactaggaatgccttgtacgggtctttggt
tcaacaaaccacccggaatacgtccctgccctttgtacaca-ccg-cccgtcgctcttac
cga-tggacttctctgtgagtttgagggactggattt------------------gatcg
t-----------------------------------------acattc-gtg-------t
--gcattaat-atctatggaaacttaaacgaacagtgtggtctaaag-------------
-------------------------------------
>Globigerinita_glutinata|P148|28
-------------------gtggagcatgtggcttaatttgactcaacgcgggaaatctt
accgggtccggacacactgaggattgacaggta-tta-----------------------
------------------------------tata----gca-----a---cctt------
------------------------------------cgggt-tgtc------tattgtta
aatatgctag-------------------tcctttcatgattatgtgataggtggtgcat
ggccgttcttagttcgtggagtgatctgtctgcttaattgcgtttcagata------agg
atctatattctt-----------------------------taca-agt-----------
------------------------------------------------------------
------------------------------------gt------c--gcagt-gtaattg
acccct--ctttcacg------------------------------agagtgtgtgtc--
---tttt-----tt----------gcgctcgcac----tttacattaggt---------c
ctgaaagcaacga-acg--tgaccgcaacctcttgtt-----------------------
----------------------------------------gcct-----ca-tct-ccca
------------a---cattctt-------------------------------------
------tcc-ttcgggtta------------ga------ta--tttc-cat--------t
--------------------------------------------ga-ggct--t-t-cca
aaacta-gag-ggaccgctg-t-------caa-cttcttaaaccagaggaaggttgcggc
-aataac-aggtc-tgtgatg-ccc-ttagatgttccgggctgcacacg-tgctac-aa-
tgat-tg-ttgc--agtgag-cat---ct-caat-tt-----tttacc-t-aacaccgc-
acacgtgagtt----t--gcat-----acttgt---------------------------
-atg-t----------------tactttacgc----------------------------
------------------------------------------------------------
------------------------------------------------------------
------------------------------------------------------------
------------------------------------------------------------
------------------------------------------------------------
------------------------------------------------------------
------------------------------------------------------------
------------------------------------------------------------
------------------------------------------------------------
-------------------------------------
>Globigerinita_glutinata|P149|04
-------------------gtggagcatgtggcttaatttgactcaacgcgggaaatctt
accgggtccggacacactgaggattgacaggta-tta-----------------------
------------------------------tata----gcacgcaca---cttc------
------------------------------------ggtgtgtgtc------tattgtta
aatatgctag-------------------tcctttcatgattatgtgataggtggtgcat
ggccgttcttagttcgtggagtgatctgtctgcttaattgcgtttcagata------agg
atctatattctt-----------------------------tac--agt-----------
------------------------------------------------------------
------------------------------------gc------t--gcagtcgtaattg
acccct--ttctcacg------------------------------agagtgtgtgtc--
----ttt-----tt----------gcgctcacac----tttacattaggt---------c
ctgaaagcaacga-acg--tgaccgcaacctcttgtt-----------------------
----------------------------------------gcct-----ca-tctcccca
------------t---cactagg-------------------------------------
------tag-tttcggcta------------ct------taacgtat-cat--------t
--------------------------------------------ga-ggct--t-t-cca
aaacta-gag-ggaccgctg-t-------caa-cttcttaaaccagaggaaggttgcggc
-aataac-aggtc-tgtgatg-ccc-ttagatgttccgggctgcacacg-tgctac-aa-
tgat-tg-ttgc--agtgag-cat---ct-caat-tt-----tttacctt-aacaccgc-
acacgtgag------t--gcat-----acttgt---------------------------
-atg-t----------------tactttacgca-gcggtaa-agcctg----cttcgaga
gcaag---tgggtaatcaattagaagtaacgatttc-cca-aatt---------a-----
-gcacactt-atat-----------acggcgtttgtgcccggg--tttcacttgttggaa
c-tt---ttgtgcgcg-ca-gatg------------------------------------
------------------tttttccgtatgtgcaa----ttgtcaattcatggtggggac
agaccattgttaattgttggtctcggtcttaactaggaatgccttgtacgggtctttggt
tcaacaaaccacccggaatacgtccctgccctttgtacaca-ccg-cccgtcgctcttac
cga-tggacttctctgtgagtttgagggactggattt------------------gatcg
t-----------------------------------------gcttcg-gc---------
acgcattaac-atctatggaaacttaaacgaacagtgtggtctaaag-------------
-------------------------------------
>Globigerinita_glutinata|P149|07
-------------------gtggagcatgtggcttaatttgactcaacgcgggaaatctt
accgggtccggacacactgaggattgacaggta-tta-----------------------
------------------------------tata----gcacg--ca---cttc------
------------------------------------ggtgtgtgtc------tattgtta
aatatgctag-------------------tcctttcatgattatgtgataggtggtgcat
ggccgttcttagttcgtggagtgatctgtctgcttaattgcgtttcagata------agg
atctatattctt-----------------------------tac--g-------------
------------------------------------------------------------
-----------------------------------------------tgagtgattgcag
acccct--ttctcacg------------------------------agagtgtgtgtc--
------------tc----------gcatgatctc----tctacattaggt---------c
ctgaaagcaacga-acg--tgaccgcaacctcttgtt-----------------------
----------------------------------------gcct-----ca-tctcccca
------------t---cactagg-------------------------------------
------tag-tttcggcta------------ct------taacgtat-cat--------t
--------------------------------------------ga-ggct--t-t-cca
aaacta-gag-ggaccgctg-t-------caa-cttcttaaaccagaggaaggttgcggc
-aataac-aggtc-tgtgatg-ccc-ttagatgttccgggctgcacacg-tgctac-aa-
tgat-tg-ttgc--agtgag-cat---ct-caat-tt-----tttacc-t-aacaccgc-
acacgtgag------tacgcat-----acttgt---------------------------
-atg-t----------------tactttacgca-gcggtaa-agcctg----cttcgaga
gcaag---tgggtaatcaattagaagtaacgatttc-cca-aatt---------a-----
-gcacactt-atat-----------acggcgtttgtgcccggg--tttcacttgttggaa
c-tt---ttgtgcgcg-ca-gatg------------------------------------
------------------tttttccgtatgtgcaa----ttgtcaattcatggtggggac
agaccattgttaattgttggtctcggtcttaactaggaatgccttgtacgggtctttggt
tcaacaaaccacccggaatacgtccctgccctttgtacaca-ccg-cccgtcgctcttac
cga-tggacttctctgtgagtttgagggactggattt------------------gatcg
t-----------------------------------------gcttcg-gc---------
acgcattaac-atctatggaaacttaaac-------------------------------
-------------------------------------
>Globigerinita_glutinata|P149|18
-------------------gtggagcatgtggcttaatttgactcaacgcgggaaatctt
accgggtccggacacactgaggattgacaggta-tta-----------------------
------------------------------tata----gca----ca---cttc------
------------------------------------g--gtgtgtc------tattgtta
aatatgctag-------------------tcctttcatgattatgtgataggtggtgcat
ggccgttcttagttcgtggagtgatctgtctgcttaattgcgtttcagata------agg
atctatattctt-----------------------------tac--agt-----------
------------------------------------------------------------
------------------------------------gc------t--gcagtcgtaattg
acccct--ttctcacg------------------------------agagtgtgtgtc--
----ttt-----tt----------gcgctcacac----tttacattaggt---------c
ctgaaagcaacga-acg--tgaccgcaacctcttgtt-----------------------
----------------------------------------gcct-----ca-tctcccca
------------t---cactagg-------------------------------------
------tag-tttcggcta------------ct------taacgtat-cat--------t
--------------------------------------------ga-ggct--t-t-cca
aaacta-gag-ggaccgctg-t-------caa-cttcttaaaccagaggaaggttgcggc
-aataac-aggtc-tgtgatg-ccc-ttagatgttccgggctgcacacg-tgctac-aa-
tgat-tg-ttgc--agtgag-cat---ct-caat-tt-----tttacctt-aacaccgc-
acacgtgag------t--gcat-----acttgt---------------------------
-atg-t----------------tactttacgca-gcggtaa-agcctg----cttcgaga
gcaag---tgggtaatcaattagaagtaacgatttc-cca-aatt---------a-----
-gcacactt-atat-----------acggcgtttgtgcccggg--tttcacttgttggaa
c-tt---ttgtgcgtg-ca-gatg------------------------------------
------------------tttttccgtatgtgcaa----ttgtcaattcatggtggggac
agaccattgttaattgttggtctcggtcttaactaggaatgccttgtacgggtctttggt
tcaacaaaccacccggaatacgtccctgccctttgtacaca-ccg-cccgtcgctcttac
cga-tggacttctctgtgagtttgagggactggattt------------------gatcg
t-----------------------------------------gcttcg-gc---------
acgcattaac-atctatggaaacttaaacgaacagtgtggtctaaag-------------
-------------------------------------
>Globigerinita_glutinata|P149|22
-------------------gtggagcatgtggcttaatttgactcaacgcgggaaatctt
accgggtccggacacactgaggattgacaggta-tta-----------------------
------------------------------tata----gcacg--ca---cttc------
------------------------------------ggtgtgtgtc------tattgtta
aatatgctag-------------------tcctttcatgattatgtgataggtggtgcat
ggccgttcttagttcgtggagtgatctgtctgcttaattgcgtttcagata------agg
atctatattctt-----------------------------tac--g-------------
------------------------------------------------------------
-----------------------------------------------tgagtgattgcag
acccct--ttctcacg------------------------------agagtgtgtgtc--
------------tc----------gcatgatctc----tctacattaggt---------c
ctgaaagcaacga-acg--tgaccgcaacctcttgtt-----------------------
----------------------------------------gcct-----ca-tctcccca
------------t---cactagg-------------------------------------
------tag-tttcggcta------------ct------taacgtat-cat--------t
--------------------------------------------ga-ggct--t-t-cca
aaacta-gag-ggaccgctg-t-------caa-cttcttaaaccagaggaaggttgcggc
-aataac-aggtc-tgtgatg-ccc-ttagatgttccgggctgcacacg-tgctac-aa-
tgat-tg-ttgc--agtgag-cat---ct-caat-tt-----tttacctt-aacaccgc-
acacgtgag------t--gcat-----acttgt---------------------------
-atg-t----------------tactttacgca-gcggtaa-agcctg----cttcgaga
gcaag---tgggtaatcaattagaagtaacgatttc-cca-aatt---------a-----
-gcacactt-atat-----------acggcgtttgtgcccggg--tttcacttgttggaa
c-tt---ttgtgcgtg-ca-gatg------------------------------------
------------------tttttccgtatgtgcaa----ttgtcaattcatggtggggac
agaccattgttaattgttggtctcggtcttaactaggaatgccttgtacgggtctttggt
tcaacaaaccacccggaatacgtccctgccctttgtacaca-ccg-cccgtcgctcttac
cga-tggacttctctgtgagtttgagggactggattt------------------gatcg
t-----------------------------------------gcttcg-gc---------
acgcattaac-atctatggaaacttaaacgaacagtgtggtctaaag-------------
-------------------------------------
>Globigerinita_glutinata|P149|28
-------------------gtggagcatgtggcttaatttgactcaacgcgggaaatctt
accgggtccggacacactgaggattgacaggta-tta-----------------------
------------------------------tata----gcacg--ca---cttc------
------------------------------------ggtgtgtgtc------tattgtta
aatatgctag-------------------tcctttcatgattatgtgataggtggtgcat
ggccgttcttagttcgtggagtgatctgtctgcttaattgcgtttcagata------agg
atctatattctt-----------------------------tac--agt-----------
------------------------------------------------------------
------------------------------------gc------t--gcagtcgtaattg
acccct--ttctcacg------------------------------agagtgtgtgtc--
----ttt-----tt----------gcgctcacac----tttacattaggt---------c
ctgaaagcaacga-acg--tgaccgcaacctcttgtt-----------------------
----------------------------------------gcct-----ca-tctcccca
------------t---cactagg-------------------------------------
------tag-tttcggcta------------ct------taacgtat-cat--------t
--------------------------------------------ga-ggct--t-t-cca
aaacta-gag-ggaccgctg-t-------caa-cttcttaaaccagaggaaggttgcggc
-aataac-aggtc-tgtgatg-ccc-ttagatgttccgggctgcacacg-tgctac-aa-
tgat-tg-ttgc--agtgag-cat---ct-caat-tt-----tttacc-t-aacaccgc-
acacgtgag------t--gcat-----acttgt---------------------------
-atg-t----------------tactttacgca-gcggtaa-agcctg----cttcgaga
gcaag---tgggtaatcaattagaagtaacgatttc-cca-aatt---------a-----
-gcacactt-atat-----------acggcgtttgtgcccggg--tttcacttgttggaa
c-tt---ttgtgcgtg-ca-gatg------------------------------------
------------------tttttccgtatgtgcaa----ttgtcaattcatggtggggac
agaccattgttaattgttggtctcggtcttaactaggaatgccttgtacgggtctttggt
tcaacaaaccacccggaatacgtccctgccctttgtacaca-ccg-cccgtcgctcttac
cga-tggacttctctgtgagtttgagggactggattt------------------gatc-
------------------------------------------gcttcg-g----------
-cgcattaac-atctatggaaacttaaacgaacagtgtggtctaaag-------------
-------------------------------------
>Globigerinita_glutinata|P149|30
-------------------gtggagcatgtggcttaatttgactcaacgcgggaaatctt
accgggtccggacacactgaggattgacaggta-tta-----------------------
------------------------------tata----gcacg--ca---cttc------
------------------------------------ggtgtgtgtc------tattgtta
aatatgctag-------------------tcctttcatgattatgtgataggtggtgcat
ggccgttcttagttcgtggagtgatctgtctgcttaattgcgtttcagata------agg
atctatattctt-----------------------------tac--g-------------
------------------------------------------------------------
-----------------------------------------------tgagtgattgcag
acccct--ttctcacg------------------------------agagtgtgtgtc--
------------tc----------gcatgatctc----tctacattaggt---------c
ctgaaagcaacga-acg--tgaccgcaacctcttgtt-----------------------
----------------------------------------gcct-----ca-tctcccca
------------t---cactagg-------------------------------------
------tag-tttcggcta------------ct------taacgtat-cat--------t
--------------------------------------------ga-ggct--t-t-cca
aaacta-gag-ggaccgctg-t-------caa-cttcttaaaccagaggaaggttgcggc
-aataac-aggtc-tgtgatg-ccc-ttagatgttccgggctgcacacg-tgctac-aa-
tgat-tg-ttgc--agtgag-cat---ct-caat-tt-----tttacc-t-aacaccgc-
acacgtgag------tacgcat-----acttgt---------------------------
-atg-t----------------tactttacgca-gcggtaa-agcctg----cttcgaga
gcaag---tgggtaatcaattagaagtaacgatttc-cca-aatt---------a-----
-gcacactt-atat-----------acggcgtttgtgcccggg--tttcacttgttggaa
c-tt---ttgtgcgtg-ca-gatg------------------------------------
------------------tttttccgtatgtgcaa----ttgtcaattcatggtggggac
agaccattgttaattgttggtctcggtcttaactaggaatgccttgtacgggtctttggt
tcaacaaaccacccggaatacgtccctgccctttgtacaca-ccg-cccgtcgctcttac
cga-tggacttctctgtgagtttgagggactggattt------------------gatcg
t-----------------------------------------gcttcg-gc---------
acgcattaac-atctatggaaacttaaacgaacagtgtggtctaaag-------------
-------------------------------------
>Globigerinita_glutinata|P151|06
-------------------gtggagcatgtggcttaatttgactcaacgcgggaaatctt
accgggtccggacacactgaggattgacaggta-tta-----------------------
------------------------------tata----gcacg--ta---cttt------
------------------------------------tgtgcgtgtc------tattgtta
aatatgctag-------------------tcctttcatgattatgtgataggtggtgcat
ggccgttcttagttcgtggagtgatctgtctgcttaattgcgtttcagata------agg
atctatattctt-----------------------------taca-agt-----------
------------------------------------------------------------
------------------------------------gt------c--gcagt-gtaattg
acccct--ctttcacg------------------------------agagtgcgtgtc--
---tttt-----tt----------gcgctcgcac----tttacattaggt---------c
ctgaaagcaacga-acg--tgaccgcaacctcttgtt-----------------------
----------------------------------------gcct-----ca-tct-ccca
------------a---cattctt-------------------------------------
------tcc-ttcgggtta------------ga------ta--tttc-cat--------t
--------------------------------------------ga-ggct--t-t-cca
aaacta-gag-ggaccgctg-t-------caa-cttcttaaaccagaggaaggttgcggc
-aataac-aggtc-tgtgatg-ccc-ttagatgttccgggctgcacacg-tgctac-aa-
tgat-tg-ttgc--agtgag-cat---ct-caat-tt-----tttacc-t-aacaccgc-
acacgtgagtt----t--gcat-----acttgt---------------------------
-atg-ct--------------atactttacgca-gcggtaa-agcctg----cttcgaga
gcaag---tgggtaatcaattagaagtaacgatttc-cca-aatt---------a-----
-gcacactt-atat-----------acggcgtttgtgcccggg--tttcacttgttggaa
c-tt---ttgtgcgcg-ca-gatgtt----------------------------------
------------------tttttccgtatgtgcaa----ttgtcaattcatggtggggac
agaccattgttaattgttggtctcggtcttaactaggaatgccttgtacgggtctttggt
tcaacaaaccacccggaatacgtccctgccctttgtacaca-ccg-cccgtcgctcttac
cga-tggacttctctgtgagtttgagggactggattt------------------gatcg
t-----------------------------------------acattc-gtg-------t
gcgcattaat-atctatggaaacttaaacgaacagtgtggtctaaag-------------
-------------------------------------
>Globigerinita_glutinata|P151|08
-------------------gtggagcatgtggcttaatttgactcaacgcgggaaatctt
accgggtccggacacactgaggattgacaggta-tta-----------------------
------------------------------tata----gcacg--ta---cttt------
------------------------------------tgtgcgtgtc------tattgtta
aatatgctag-------------------tcctttcatgattatgtgataggtggtgcat
ggccgttcttagttcgtggagtgatctgtctgcttaattgcgtttcagata------agg
atctatattctt-----------------------------taca-agt-----------
------------------------------------------------------------
------------------------------------gt------c--gcagt-gtaattg
acccct--ctttcacg------------------------------agagtgcgtgtc--
---tttt-----tt----------gcgctcgcac----tttacattaggt---------c
ctgaaagcaacga-acg--tgaccgcaacctcttgtt-----------------------
----------------------------------------gcct-----ca-tct-ccca
------------a---cattctt-------------------------------------
------tcc-ttcgggtta------------ga------ta--tttc-cat--------t
--------------------------------------------ga-ggct--t-t-cca
aaacta-gag-ggaccgctg-t-------caa-cttcttaaaccagaggaaggttgcggc
-aataac-aggtc-tgtgatg-ccc-ttagatgttccgggctgcacacg-tgctac-aa-
tgat-tg-ttgc--agtgag-cat---ct-caat-tt-----tttacc-t-aacaccgc-
acacgtgagtt----t--gcat-----acttgt---------------------------
-atg-ct--------------atactttacgca-gcggtaa-agcctg----cttcgaga
gcaag---tgggtaatcaattagaagtaacgatttc-cca-aatt---------a-----
-gcacactt-atat-----------acggcgtttgtgcccggg--tttcacttgttggaa
c-tt---ttgtgcgcg-ca-gatgtt----------------------------------
------------------tttttccgtatgtgcaa----ttgtcaattcatggtggggac
agaccattgttaattgttggtctcggtcttaactaggaatgccttgtacgggtctttggt
tcaacaaaccacccggaatacgtccctgccctttgtacaca-ccg-cccgtcgctcttac
cga-tggacttctctgtgagtttgagggactggattt------------------gatcg
t-----------------------------------------acattc-gtg-------t
gcgcattaat-atctatggaaacttaaacgaacagtgtggtctaaag-------------
-------------------------------------
>Globigerinita_glutinata|P152|03
-------------------gtggagcatgtggcttaatttgactcaacgcgggaaatctt
accgggtccggacacactgaggattgacaggta-tta-----------------------
------------------------------tata----gcacg--ca---cttc------
------------------------------------ggtgtgtgtc------tattgtta
aatatgctag-------------------tcctttcatgattatgtgataggtggtgcat
ggccgttcttagttcgtggagtgatctgtctgcttaattgcgtttcagata------agg
atctatattctt-----------------------------tac--g-------------
------------------------------------------------------------
-----------------------------------------------tgagtgattgcag
acccct--ttctcacg------------------------------agagtgtgtgtc--
------------tc----------gcatgatctc----tctacattaggt---------c
ctgaaagcaacga-acg--tgaccgcaacctcttgtt-----------------------
----------------------------------------gcct-----ca-tctcccca
------------tatcaactagg-------------------------------------
------tag-tttcggcta------------ct------taacgtat-cat--------t
--------------------------------------------ga-ggct--t-t-cca
aaacta-gag-ggaccgctg-t-------caa-cttcttaaaccagaggaaggttgcggc
-aataac-aggtc-tgtgatg-ccc-ttagatgttccgggctgcacacg-tgctac-aa-
tgat-tg-ttgc--agtgag-cat---ct-caat-tt-----tttacc-t-aacaccgc-
acacgtgag------t--gcat-----acttgt---------------------------
-atg-c----------------tactttacgca-gcggtaa-agcctg----cttcgaga
gcaag---tgggtaatcaattagaagtaacgatttc-cca-aatt---------a-----
-gcacactt-atat-----------acggcgtttgtgcccggg--tttcacttgttggaa
c-tt---ttgtgcgtg-ca-gatg------------------------------------
------------------tttttccgtatgtgcaa----ttgtcaattcatggtggggac
agaccattgttaattgttggtctcggtcttaactaggaatgccttgtacgggtctttggt
tcaacaaaccacccggaatacgtccctgccctttgtacaca-ccg-cccgtcgctcttac
cga-tggacttctctgtgagtttgagggactggattt------------------gatc-
------------------------------------------gcttcg-g----------
-cgcattaac-atctatggaaacttaaacgaacagtgtggtctaaag-------------
-------------------------------------
>Globigerinita_glutinata|P152|28
-----------------------------------------------cgcgggaaatctt
accgggtccggacacactgaggattgacaggta-tta-----------------------
------------------------------tata----gca----ca---cttc------
------------------------------------g--gtgtgtc------tattgtta
aatatgctag-------------------tcctttcatgattatgtgataggtggtgcat
ggccgttcttagttcgaggagtgatctgtctgcttaattgcgtttcaaata------agg
atctatattctt-----------------------------tac--agt-----------
------------------------------------------------------------
------------------------------------gc------t--gcagtcgtaattg
acccct--ttctcacg------------------------------agagtgtgtgtc--
----ttt-----tt----------gcgctcacac----tttacattaggt---------c
ctgaaagcaacga-acg--tgaccgcaacctcttgtt-----------------------
----------------------------------------gcct-----ca-tctcccca
------------t---cactagg-------------------------------------
------tag-tttcggcta------------ct------taacgtat-cat--------t
--------------------------------------------ga-ggct--t-t-cca
aaacta-gag-ggaccgctg-t-------caa-cttcttaaaccagaggaaggttgcggc
-aataac-aggtc-tgtgatg-ccc-ttagatgttccgggctgcacacg-tgctac-aa-
tgat-tg-ttgc--agtgag-cat---ct-caat-tt-----tttacc-t-aacaccgc-
acacgtgag------t--gcat-----acttgt---------------------------
-atg-t----------------tactttacgca-gcggtaa-agcctg----cttcgaga
gcaag---tgggtaatcaattagaagtaacgatttc-cca-aatt---------a-----
-gcacactt-atat-----------acggcgtttgtgcccggg--tttcacttgttggaa
c-tt---ttgtgcgcg-ca-gatg------------------------------------
------------------tttttccgtatgtgcaa----ttgtcaattcatggtggggac
agaccattgttaattgttggtctcggtcttaactaggaatgccttgtacgggtctttggt
tcaacaaaccacccggaatacgtccctgccctttgtacaca-ccg-cccgtcgctcttac
cga-tggacttctctgtgagtttgagggactggattt------------------gat--
------------------------------------------------------------
------------------------------------------------------------
-------------------------------------
>Globigerinita_glutinata|R019|10
-------------gaacgcgtggagcatgtggcttaatttgactcaacgcgggaaatctt
accgggtccggacacactgaggattgacaggta-tta-----------------------
------------------------------tata----gca-----a---cttt------
------------------------------------cgagt-tgtc------tattgtta
aatatgctag-------------------tcctttcatgattatgtgataggtggtgcat
ggccgttcttagttcgtggagtgatctgtctgcttaattgcgtttcagata------agg
atctatattctt-----------------------------taca-agt-----------
------------------------------------------------------------
------------------------------------gt------c--gcagt-gtaattg
acccct--ctttcacg------------------------------agagtgtgtgtc--
---tttt-----tt----------gcgctcgcac----tttacattaggt---------c
ctgaaagcaacga-acg--tgaccgcaacctcttgtt-----------------------
----------------------------------------gcct-----ca-tct-ccca
------------a---cattctt-------------------------------------
------tcc-ttcgggtta------------ga------ta--tttc-cat--------t
--------------------------------------------ga-ggct--t-t-cca
aaacta-gag-ggaccgctg-t-------caa-cttcttaaaccagaggaaggttgcggc
-aataac-aggtc-tgtgatg-ccc-ttagatgttccgggctgcacacg-tgctac-aa-
tgat-tg-ttgc--agtgag-cat---ct-caat-tt-----tttacc-t-aacaccgc-
acacgtgag------t--gcat-----acttgt---------------------------
-atg-t----------------tactttacgca-gcggtaa-agcctg----cttcgaga
gcaag---tgggtaatcaattagaagtaacgatttc-cca-aatt---------a-----
-gcacactt-atat-----------acggcgtttgtgcccggg--tttcacttgttggaa
c-tt---ttgtgcgcg-ca-gatg-t----------------------------------
------------------tttttccgtatgtgcaa----ttgtcaattcatggtggggac
agaccattgttaattgttggtctcggtcttaactaggaatgccttgtacgggtctttggt
tcaacaaaccacccggaatacgtccctgccctttgtacaca-ccg-cccgtcgctcttac
cga-tggacttctctgtgagtttgagggactggattt------------------gatcg
-------------------------------------------cattc-gt---------
--gcattaat-atctatggaaacttaaacgaacagtgtggtctaaag-------------
-------------------------------------
>Globigerinita_glutinata|R019|17
-------------gaacgcgtggagcatgtggcttaatttgactcaacgcgggaaatctt
accgggtccggacacactgaggattgacaggta-tta-----------------------
------------------------------tata----gca-----a---cttt------
------------------------------------cgagt-tgtc------tattgtta
aatatgctag-------------------tcctttcatgattatgtgataggtggtgcat
ggccgttcttagttcgtggagtgatctgtctgcttaattgcgtttcagata------agg
atctatattctt-----------------------------taca-agt-----------
------------------------------------------------------------
------------------------------------gt------c--gcagt-gtaattg
acccct--ctttcacg------------------------------agagtgtgtgtc--
---tttt-----tt----------gcgctcgcac----tttacattaggt---------c
ctgaaagcaacga-acg--tgaccgcaacctcttgtt-----------------------
----------------------------------------gcct-----ca-tct-ccca
------------a---cattctt-------------------------------------
------tcc-ttcgggtta------------ga------ta--tttc-cat--------t
--------------------------------------------ga-ggct--t-t-cca
aaacta-gag-ggaccgctg-t-------caa-cttcttaaaccagaggaaggttgcggc
-aataac-aggtc-tgtgatg-ccc-ttagatgttccgggctgcacacg-tgctac-aa-
tgat-tg-ttgc--agtgag-cat---ct-caat-tt-----tttacc-t-aacaccgc-
acacgtgag------t--gcat-----acttgt---------------------------
-atg-t----------------tactttacgca-gcggtaa-agcctg----cttcgaga
gcaag---tgggtaatcaattagaagtaacgatttc-cca-aatt---------a-----
-gcacactt-atat-----------acggcgtttgtgcccggg--tttcacttgttggaa
c-tt---ttgtgcgcg-ca-gatg-t----------------------------------
------------------tttttccgtatgtgcaa----ttgtcaattcatggtggggac
agaccattgttaattgttggtctcggtcttaactaggaatgccttgtacgggtctttggt
tcaacaaaccacccggaatacgtccctgccctttgtacaca-ccg-cccgtcgctcttac
cga-tggacttctctgtgagtttgagggactggattt------------------gatcg
-------------------------------------------cattc-gt---------
--gcattaat-atctatggaaacttaaacgaacagtgtggtctaaag-------------
-------------------------------------
>assumed_uvula|P085|16
-------------gaacgcgtggagcatgtgacttaatttgactcaacgcgggaaatctt
accgggtccggacacactgaggattgacaggca-ata-----------------------
------------------------------tatg----attca---g---cttt------
------------------------------------cgggttgttt------cattgtta
aatatgctag-------------------tcctttcatgattatgtgataggtggtgcat
ggccgttcttagttcgtggagtgatctgtctgcttaattgcgtttcacttaatttatagg
atctaatatttt-----------------------------tacg-agt-----------
------------------------------------------------------------
------------------------------------gagtaggtt--ttgacccacactg
catttt--attatgtg------------------------------gtggtccgtgcg--
---tcattacaatt----------actggcctgc----ttcgctctaatt-agctatcct
ttgaaagcaacga-acg--tgaccgcaacctcttgtt-----------------------
----------------------------------------gccttcgttta-acatccta
------------ctcttagtggt-------------------------------------
------ggg-tattgaggg------------ct------tcactcat-tgcg--tgtaac
--------------------------------------------ag-cgtg--t-g-agt
aaacta-gag-ggaccgctg-t-------caa-cttcttaaaccagaggaaggttgcggc
-aataac-aggtc-tgtgatg-ccc-ttagatgttccgggctgcacacg-tgctac-aa-
tgat-tg-tggc--agtgag-cat---ct-cta--ac-----gataat-t-tattacat-
acac-----------------c-----acgagt---------------------------
-gag-t----------------caaatcacgag-tggtaaa-agcctg----ctttgaga
gcaag---tgggtaatcaattagaagtaacgatttcttcg-catt---------a-----
-gcacactt-atat-----------acggcgtttatgcccggg--tttcacttgttggag
c-ct---ctgcgtgcg-ta-gatgttga---------------------gct------tg
catctgatgtaagtctc-atttaccgtatgtgcaa----ttgtcaattcatggtggggac
agaccattgttaattgttggtctcggtcttaactaggaatgccttgtacgggtctttggt
tcaacagaccacccggaatatgtccctgccctttgtacaca-ccg-cccgtcgctcttac
cga-tggacttctctgtgagtttgagggactggagct------------------gagct
t-----------------------------------------------------------
--aggtttgg-ttctatggaaacttaaacgaacagtgtggtctaaag-------------
-------------------------------------
>assumed_uvula|P085|23
-------------gaacgcgtggagcatgtggcttaatttgactcaacgcgggaaatctt
accgggtccggacacactgaggattgacaggca-ata-----------------------
------------------------------tatg----attca---g---cttt------
------------------------------------cgggttgttt------cattgtta
aatatgctag-------------------tcctttcatgattatgtgataggtggtgcat
ggccgttcttagttcgtggagtgatctgtctgcttaattgcgtttcacttaatttatagg
atctaatatttt-----------------------------tacg-agt-----------
------------------------------------------------------------
------------------------------------gagtaggtt--ttgacccacactg
catttt--attatgtg------------------------------gtggtccgtgcg--
---tcattacaatt----------actggcctgc----ttcgctctaatt-agctatcct
ttgaaagcaacga-acg--tgaccgcaacctcttgtt-----------------------
----------------------------------------gccttcgttta-acatccta
------------ctcttagtggt-------------------------------------
------ggg-tattgaggg------------ct------tcactcat-tgcg--tgtaac
--------------------------------------------ag-cgtg--t-g-agt
aaacta-gag-ggaccgctg-t-------caa-cttcttaaaccagaggaaggttgcggc
-aataac-aggtc-tgtgatg-ccc-ttagatgttccgggctgcacacg-tgctac-aa-
tgat-tg-tggc--agtgag-cat---ct-cta----------------c-tattg-at-
acac-----------------c-----acgagt---------------------------
-gag-t----------------caaatcacgag-tggtaaa-agcctg----ctttgaga
gcaag---tgggtaatcaattagaagtaacgatttcttcg-catt---------a-----
-gcacactt-atat-----------acggcgtttatgcccggg--tttcacttgttggag
c-ct---ctgcgtgcg-ta-gatgttga---------------------gct------tg
catctgatgtaagtctc-atttaccgtatgtgcaa----ttgtcaattcatggtggggac
agaccattgttaattgttggtctcggtcttaactaggaatgccttgtacgggtctttggt
tcaacagaccacccggaatatgtccctgccctttgtacaca-ccg-cccgtcgctcttac
cga-tggacttctctgtgagtttgagggactggagct------------------gagct
t-----------------------------------------------------------
--aggtttgg-ttctatggaaacttaaacgaacagtgtggtctaaag-------------
-------------------------------------
>assumed_uvula|P085|45
-------------gaacgcgtggagcatgtggcttaatttgactcaacgcgggaaatctt
accgggtccggacacactgaggattgacaggca-ata-----------------------
------------------------------tatg----attca---g---cttt------
------------------------------------cgggttgttt------cattgtta
aatatgctag-------------------tcctttcatgattatgtgataggtggtgcat
ggccgttcttagttcgtggagtgatctgtctgcttaattgcgtttcacttaatttatagg
atctaatatttt-----------------------------tacg-agt-----------
------------------------------------------------------------
------------------------------------gagtaggtt--ttgacccacactg
catttt--attatgtg------------------------------gtggtccgtgcg--
---tcattacatttcc--------attggcctgc----ttcgctctaatt-agctatcct
ttgaaagcaacga-acg--tgaccgcaacctcttgtt-----------------------
----------------------------------------gccttcgttta-acatccta
------------ctcttagtggt-------------------------------------
------ggg-tattgaggg------------ct------tcactcat-tgcg--tgtaac
--------------------------------------------ag-cgtg--t-g-agt
aaacta-gag-ggaccgctg-t-------caa-cttcttaaaccagaggaaggttgcggc
-aataac-aggtc-tgtgatg-ccc-ttagatgttccgggctgcacacg-tgctac-aa-
tgat-tg-tggc--agtgag-cat---ct-ctat-ac-----gataat-t-tattacat-
acac-----------------c-----acgagt---------------------------
-gag-t----------------caaatcacgag-tggtaaa-agcctg----ctttgaga
gcaag---tgggtaatcaattagaagtaacgatttcttcg-catt---------a-----
-gcacactt-atat-----------acggcgtttatgcccggg--tttcacttgttggag
c-ct---ctgcgtgcg-ta-gatgttga---------------------gct------tg
catctgatgtaagtctc-atttaccgtatgtgcaa----ttgtcaattcatggtggggac
agaccattgttaattgttggtctcggtcttaactaggaatgccttgtacgggtctttggt
tcaacagaccacccggaatatgtccctgccctttgtacaca-ccg-cccgtcgctcttac
cga-tggacttctctgtgagtttgagggactggagct------------------gagct
t-----------------------------------------------------------
--aggtttgg-ttctatggaaacttaaacgaacagtgtggtctaaag-------------
-------------------------------------
>assumed_uvula|P085|47
-------------gaacgcgtggagcatgtggcttaatttgactcaacgcgggaaatctt
accgggtccggacacactgaggattgacaggca-ata-----------------------
------------------------------tatg----attca---g---cttt------
------------------------------------cgggttgttt------cattgtta
aatatgctag-------------------tcctttcatgattatgtgataggtggtgcat
ggccgttcttagttcgtggagtgatctgtctgcttaattgcgtttcacttaatttatagg
atctaatatttt-----------------------------tacg-agt-----------
------------------------------------------------------------
------------------------------------gagtaggtt--ttgacccacactg
catttt--attatgtg------------------------------gtggtccgtgcg--
---tcattacaatt----------actggcctgc----ttcgctctaatt-agctatcct
ttgaaagcaacga-acg--tgaccgcaacctcttgtt-----------------------
----------------------------------------gccttcgttta-acatccta
------------ctcttagtggt-------------------------------------
------ggg-tattgaggg------------ct------tcactcat-tgcg--tgtaac
--------------------------------------------ag-cgtg--t-g-agt
aaacta-gag-ggaccgctg-t-------caa-cttcttaaaccagaggaaggttgcggt
-aataac-aggtc-tgtgatg-ccc-ttagatgttccgggctgcacacg-tgctac-aa-
tgat-tg-tggc--agtgag-cat---ct-ctat-ac-----gataat-t-tattacat-
acac-----------------c-----acgagt---------------------------
-gag-t----------------caaatcacgag-tggtaaa-agcctg----ctttgaga
gcaag---tgggtaatcaattagaagtaacgatttcttcg-catt---------a-----
-gcacactt-atat-----------acggcgtttatgcccggg--tttcacttgttggag
c-ct---ctgcgtgcg-ta-gatgttga---------------------gct------tg
catctgatgtaagtctc-atttaccgtatgtgcaa----ttgtcaattcatggtggggac
agaccattgttaattgttggtctcggtcttaactaggaatgccttgtacgggtctttggt
tcaacagaccacccggaatatgtccctgccctttgtacaca-ccg-cccgtcgctcttac
cga-tggacttctctgtgagtttgagggactggagct------------------gagct
t-----------------------------------------------------------
--aggtttgg-ttctatggaaacttaaacgaacagtgtggtctaaag-------------
-------------------------------------
>assumed_uvula|P086|11
-------------gaacgcgtggagcatgtggcttaatttgactcaacgcgggaaatctt
accgggtccggacacactgaggattgacaggca-ata-----------------------
------------------------------tatg----attca---g---cttt------
------------------------------------cgggttgttt------cattgtta
aatatgctag-------------------tcctttcatgattatgtgataggtggtgcat
ggccgttcttagttcgtggagtgatctgtctgcttaattgcgtttcacttaatttatagg
atctaatatttt-----------------------------tacg-agt-----------
------------------------------------------------------------
------------------------------------gagtaggtt--ttgacccacactg
catttt--attatgtg------------------------------gtggtccgtgcg--
---tcattacaatt----------actggcctgc----ttcgctctaatt-agctatcct
ttgaaagcaacga-acg--tgaccgcaacctcttgtt-----------------------
----------------------------------------gccttcgttta-acatccta
------------ctcttagtggt-------------------------------------
------ggg-tattgaggg------------ct------tcactcat-tgcg--tgtaac
--------------------------------------------ag-cgtg--t-g-agt
aaacta-gag-ggaccgctg-t-------caa-cttcttaaaccagaggaaggttgcggc
-aataac-aggtc-tgtgatg-ccc-ttagatgttccgggctgcacacg-tgctac-aa-
tgat-tg-tggc--agtgag-cat---ct-ctat-ac-----gataat-t-tattacat-
acac-----------------c-----acgagt---------------------------
-gag-t----------------caaatcacgag-tggtaaa-agcctg----ctttgaga
gcaag---tgggtaatcaattagaagtaacgatttcttcg-catt---------a-----
-gcacactt-atat-----------acggcgtttatgcccggg--tttcacttgttggag
c-ct---ctgcgtgcg-ta-gatgttga---------------------gct------tg
catctgatgtaagtctc-atttaccgtatgtgcaa----ttgtcaattcatggtggggac
agaccattgttaattgttggtctcggtcttaactaggaatgccttgtatgaatctttggt
tcaacagaccattcagaatatgtccctgccctttgtacaca-ccg-cccgtcgctcttat
cga-tggacttctctgtgagtttgagggactggagct------------------gagct
t-----------------------------------------------------------
--aggtttgg-ttctatggaaacttaaacgaactgtgtggtctaaag-------------
-------------------------------------
>Globorotalia_hirsuta|P027|02
-------------------gtggagcatgtggcttaatttgactcaacgcggggaatctt
accgggtccggacacactgaggattgacaggca-aat-----------------------
------------------------------ctaa-----taga--at---ctttcttatt
ttctaataagtat-----------------------agatttctat------ttgttata
aagatgctag-------------------tcctttcatgattatgtgataggtggtgcat
ggccattcttagttcgtggagtgatctgtctgcttaattgcgtttca-cta------agg
tcccagtaatct-----------------------------aagg-tat-----------
------------------------------------------------------------
------------------------------------gctcgtctac-ttatc-tcatatg
acgct---------------------gataga----cccctcg---taagagcgcgttgt
ctattgcgttaatata--tgtaa-caagtgacac----atactgttggga---------t
ctgaaagcaacga-acg--tgaccgcaacgtcttgtt-----------------------
----------------------------------------gcctttctaat-ttattcta
------------attctt------------------------------------------
----------ttgtaatt---------------------agtctaat-aac--------a
--------------------------------------------aa-ggctatt-c-ttt
aaacta-gac-ggaccgctg-t-------ttc-tcttttaaaccagaggaaggttgcggc
-aataac-aggtc-tgtgatg-ccc-ttagatgttccgggctgcacacg-tgctac-aa-
tgat-ca-gtac--agtgag-cat---ct-caat-tt-----attac--t-aacaccgc-
tttattaaagcattcactgtgt-----agttgt---------------------------
----------gtaagcagct-gcctctgatatgcgcggtaa-cacctg----tctcgaga
gtcga---tgggtaatccattagaagtaatgattcc-tct-cttt----tatata-----
-gcacactg-atat-----------acagcatcggttcccgag--gtaaccttgtgttac
t-------tatgtgcg-ag-cgtgatgtcagagcttaacgtttattattctt------ta
tgtctaatagatctctgattttactgtatgtgcaa----ttgttaattcgtggtggggac
agaccattgttaactattggtctcggtcttaactaggaatgcctcgtacgggtc-ttggt
tcaacaaaccacccggaatacgtccctgccctttgtacaca-ccg-cccgtcgctcttac
cga-tgaacttctttgtgagtctaagggactgggtaa------------------tgatt
c-----------------------------------------attctt----tt--ctaa
agtttgaatt-acctatagaaacttagccgaacaaggtggtttaaag-------------
-------------------------------------
>Globorotalia_hirsuta|P027|06
-------------------gtggagcatgtggcttaatttgactcaacgcggggaatctt
accgggtccggacacactgaggattgacaggca-aat-----------------------
------------------------------ctaa-----taga--at---ctttcttatt
ttctaataagtat-----------------------agatttctat------ttgttata
aagatgctag-------------------tcctttcatgattatgtgataggtggtgcat
ggccgttcttagttcgtggagtgatctgtctgcttaattgcgtttca-cta------agg
tcccagtaatct-----------------------------aagg-tat-----------
------------------------------------------------------------
------------------------------------gctcgtctac-ttatc-tcatatg
acgct---------------------gataga----cccctcg---taagagcgcgttgt
ctattgcgttaatata--tgtaa-caagtgacac----atactgttggga---------t
ctgaaagcaacga-acg--tgaccgcaacgtcttgtt-----------------------
----------------------------------------gcctttctaat-ttattcta
------------attctt------------------------------------------
----------ttgtaatt---------------------agtctaat-aac--------a
--------------------------------------------aa-ggctatt-c-ttt
aaacta-gac-ggaccgctg-t-------ttc-tcttttaaaccagaggaaggttgcggc
-aataac-aggtc-tgtgatg-ccc-ttagatgttccgggctgcacacg-tgctac-aa-
tgat-ca-gtac--agtgag-cat---ct-caat-tt-----attac--t-aacaccgc-
tttattaaagcattcactgtgt-----agttgt---------------------------
----------gtaagcagct-gcctctgatatgcgcggtaa-cacctg----tctcgaga
gtcga---tgggtaatccattagaagtaatgattcc-tct-cttt----tatata-----
-gcacactg-atat-----------acagcatcggttcccgag--gtaaccttgtgttac
t-------tatgtgcg-ag-cgtgatgtcagagcttaacgtttattattctt------ta
tgtctaatagatctctgattttactgtatgtgcaa----ttgttaattcgtggtggggac
agaccattgttaactattggtctcggtcttaactaggaatgcctcgtacgggtc-ttggt
tcaacaaaccacccggaatacgtccctgtcctttgtacaca-ccg-cccgtcgctcttac
cga-tgaacttctttgtgagtctaagggactgggtaa------------------tgatt
c-----------------------------------------attctt----tt--ctaa
agtttgaatt-acctatagaaacttagccgaacaaggtggtttaaag-------------
-------------------------------------
>Globorotalia_hirsuta|P029|05
-----------------------------------------------cgcggggaatctt
accgggtccggacacactgaggattgacaggca-aat-----------------------
------------------------------ctaa-----taga--at---ctttctcatt
tt-taatgagtat-----------------------agatttctat------ttgttata
aagatgctag-------------------tcctttcatgattatgtgataggtggtgcat
ggccgttcttagttcgtggagtgatctgtctgcttaattgcgtttca-cta------agg
tcccagtaatct-----------------------------aagg-tat-----------
------------------------------------------------------------
------------------------------------gctcgtctac-ttatc-tcatatg
acgct---------------------gataga----cccctcg---taagagcgcgttgt
ctattgcgttaatata--tgtaa-caagtgacac----atactgttggga---------t
ctgaaagcaacga-acg--tgaccgcaacgtcttgtt-----------------------
----------------------------------------gcctttctaat-ttattcta
------------attctt------------------------------------------
----------ttgtaatt---------------------agtctaat-aac--------a
--------------------------------------------aa-ggctatt-c-ttt
aaacta-gac-ggaccgctg-t-------ttc-tcttttaaaccagaggaaggttgcggc
-aataac-aggtc-tgtgatg-ccc-ttagatgttccgggctgcacacg-tgctac-aa-
tgat-ca-gtac--agtgag-cat---ct-caat-tt-----attac--t-aacaccgc-
tttattaaagcattcagtgtgt-----agttgt---------------------------
----------gtaagcagct-gcctctgatatgcgcggtaa-cacctg----tctcgaga
gtcga---tgggtaatccattagaagtaatgattcc-tct-cttt----tatata-----
-gcacactg-atat-----------acagcatcggttcccgag--gtaaccttgtgttac
t-------tatgtgcg-ag-cgtgatgtcagagcttaacgtttattattctt------ta
tgtctaatagatctctgattttactgtatgtgcaa----ttgttaattcgtggtggggac
agaccattgttaactattggtctcggtcttaactaggaatgcctcgtacgggtc-ttggt
tcaacaaaccacccggaatacgtccctgccctttgtacaca-ccg-cccgtcgctcttac
cga-tgaacttctttgtgagtctaagggactgggtaa------------------tgatt
c-----------------------------------------attctt----tttcttaa
agtttgaatt-accta--------------------------------------------
-------------------------------------
>Globorotalia_hirsuta|P029|09
-------------------gtggagcatgtggcttaatttgactcaacgcggggaatctt
accgggtccggacacactgaggattgacaggca-aat-----------------------
------------------------------ctaa-----taga--at---ctttcttatt
ttctaataagtat-----------------------agatttctat------ttgttata
aagatgctag-------------------tcctttcatgattatgtgataggtggtgcat
ggccgttcttagttcgtggagtgatctgtctgcttaattgcgtttca-cta------agg
tcccagtaatct-----------------------------aagg-tat-----------
------------------------------------------------------------
------------------------------------gctcgtctac-ttatc-tcatatg
acgct---------------------gataga----cccctcg---taagagcgcgttgt
ctattgcgttaatata--tgtaa-caagtgacac----atactgttggga---------t
ctgaaagcaacga-acg--tgaccgcaacgtcttgtt-----------------------
----------------------------------------gcctttctaat-ttattcta
------------attctt------------------------------------------
----------ttgtaatt---------------------agtctaat-aac--------a
--------------------------------------------aa-ggctatt-c-ttt
aaacta-gac-ggaccgctg-t-------ttc-tcttttaaaccagaggaaggttgcggc
-aataac-aggtc-tgtgatg-ccc-ttagatgttccgggctgcacacg-tgctac-aa-
tgat-ca-gtac--agtgag-cat---ct-caat-tt-----attac--t-aacaccgc-
tttattaaagcattcactgtgt-----agttgt---------------------------
----------gtaagcagct-gcctctgatatgcgcggtaa-cacctg----tctcgaga
gtcga---tgggtaatccattagaagtaatgattcc-tct-cttt----tatata-----
-gcacactg-atat-----------acagcatcggttcccgag--gtaaccttgtgttac
t-------tatgtgcg-ag-cgtgatgtcagagcttaacgtttattattctt------ta
tgtctaatagatctctgattttactgtatgtgcaa----ttgttaattcgtggtggggac
agaccattgttaactattggtctcggtcttaactaggaatgcctcgtacgggtc-ttggt
tcaacaaaccacccggaatacgtccctgccctttgtacaca-ccg-cccgtcgctcttac
cga-tgaacttctttgtgagtctaagggactgggtaa------------------tgatt
c-----------------------------------------attctt----tt--ctaa
agtttgaatt-acctatagaaacttagccgaacaaggtggtttaaag-------------
-------------------------------------
>Globorotalia_hirsuta|P066|04
--------------------------------------------------ggggaatctt
accgggtccggacacactgaggattgacaggca-aat-----------------------
------------------------------ctaa-----taga--at---ctttctcatt
tt-taatgagtat-----------------------agatttctat------ttgttata
aagatgctag-------------------tcctttcatgattatgtgataggtggtgcat
ggccgttcttagttcgtggagtgatctgtctgcttaattgcgtttca-cta------agg
tcccagtaatct-----------------------------aagg-tat-----------
------------------------------------------------------------
------------------------------------gctcgtctac-ttatc-tcatatg
acgct---------------------gataga----cccctcg---taagagcgcgttgt
ctattgcgttaatata--tgtaa-caagtgacac----atactgttggga---------t
ctgaaagcaacga-acg--tgaccgcaacgtcttgtt-----------------------
----------------------------------------gcctttctaat-ttattcta
------------attctt------------------------------------------
----------ttgtaatt---------------------agtctaat-aac--------a
--------------------------------------------aa-ggctatt-c-ttt
aaacta-gac-ggaccgctg-t-------ttc-tcttttaaaccagaggaaggttgcggc
-aataac-aggtc-tgtgatg-ccc-ttagatgttccgggctgcacacg-tgctac-aa-
tgat-ca-gtac--agtgag-cat---ct-caat-tt-----attac--t-aacaccgc-
tttattaaagcattcagtgtgt-----agttgt---------------------------
----------gtaagcagct-gcctctgatatgcgcggtaa-cacctg----tctcgaga
gtcga---tgggtaatccattagaagtaatgattcc-tct-cttt----tatata-----
-gcacactg-atat-----------acagcatcggttcccgag--gtaaccttgtgttac
t-------tatgtgcg-ag-cgtgatgtcagagcttaacgtttattattctt------ta
tgtctaatagatctctgattttactgtatgtgcaa----ttgttaattcgtggtggggac
agaccattgttaactattggtctcggtcttaactaggaatgcctcgtacgggtc-ttggt
tcaacaaaccacccggaatacgtccctgccctttgtacaca-ccg-cccgtcgctcttac
cga-tgaacttctttgtgagtctaagggactgggtaa------------------tgatt
c-----------------------------------------attctt----tttcttaa
agtttgaatt-acc----------------------------------------------
-------------------------------------
>Globorotalia_hirsuta|P066|13
-------------------gtggagcatgtggcttaatttgactcaacgcggggaatctt
accgggtccggacacactgaggattgacaggca-aat-----------------------
------------------------------ctaa-----taga--at---ctttctcatt
tt-taatgagtat-----------------------agatttctat------ttgttata
aagatgctag-------------------tcctttcatgattatgtgataggtggtgcat
ggccgttcttagttcgtggagtgatctgtctgcttaattgcgtttca-cta------agg
tcccagtaatct-----------------------------aagg-tat-----------
------------------------------------------------------------
------------------------------------gctcgtctac-ttatc-tcatatg
acgct---------------------gataga----cccctcg---taagagcgcgttgt
ctattgcgttaatata--tgtaa-caagtgacac----atactgttggga---------t
ctgaaagcaacga-acg--tgaccgcaacgtcttgtt-----------------------
----------------------------------------gcctttctaat-ttattcta
------------attctt------------------------------------------
----------ttgtaatt---------------------agtctaat-aac--------a
--------------------------------------------aa-ggctatt-c-ttt
aaacta-gac-ggaccgctg-t-------ttc-tcttttaaaccagaggaaggttgcggc
-aataac-aggtc-tgtgatg-ccc-ttagatgttccgggctgcacacg-tgctac-aa-
tgat-ca-gtac--agtgag-cat---ct-caat-tt-----attac--t-aacaccgc-
tttattaaagcattcagtgtgt-----agttgt---------------------------
----------gtaagcagct-gcctctgatatgcgcggtaa-cacctg----tctcgaga
gtcga---tgggtaatccattagaagtaatgattcc-tct-cttt----tatata-----
-gcacactg-atat-----------acagcatcggttcccgag--gtaaccttgtgttac
t-------tatgtgcg-ag-cgtgatgtcagagcttaacgtttattattctt------ta
tgtctaatagatctctgattttactgtatgtgcaa----ttgttaattcgtggtggggac
agaccattgttaactattggtctcggtcttaactaggaatgcctcgtacgggtc-ttggt
tcaacaaaccacccggaatacgtccctgccctttgtacaca-ccg-cccgtcgctcttac
cga-tgaacttctttgtgagtctaagggactgggtaa------------------tgatt
c-----------------------------------------attctt----tttcttaa
agtttgaatt-acctatagaaacttagccgaacaaggtggtttaaag-------------
-------------------------------------
>Globorotalia_hirsuta|P069|60
-------------------gtggagcatgtggcttaatttgactcaacgcggggaatctt
accgggtccggacacactgaggattgacaggca-aat-----------------------
------------------------------ctaa-----taga--at---ctttctcatt
tt-taatgagtat-----------------------agatttctat------ttgttata
aagatgctag-------------------tcctttcatgattatgtgataggtggtgcat
ggccgttcttagttcgtggagtgatctgtctgcttaattgcgtttca-cta------agg
tcccagtaatct-----------------------------aagg-tat-----------
------------------------------------------------------------
------------------------------------gctcgtctac-ttatc-tcatatg
acgct---------------------gataga----cccctcg---taagagcgcgttgt
ctattgcgttaatata--tgtaa-caagtgacac----atactgttggga---------t
ctgaaagcaacga-acg--tgaccgcaacgtcttgtt-----------------------
----------------------------------------gcctttctaat-ttattcta
------------attctt------------------------------------------
----------ttgtaatt---------------------agtctaat-aac--------a
--------------------------------------------aa-ggctatt-c-ttt
aaacta-gac-ggaccgctg-t-------ttc-tcttttaaaccagaggaaggttgcggc
-aataac-aggtc-tgtgatg-ccc-ttagatgttccgggctgcacacg-tgctac-aa-
tgat-ca-gtac--agtgag-cat---ct-caat-tt-----attac--t-aacaccgc-
tttattaaagcattcagtgtgt-----agttgt---------------------------
----------gtaagcagct-gcctctgatatgcgcggtaa-cacctg----tctcgaga
gtcga---tgggtaatccattagaagtaatgattcc-tct-cttt----tatata-----
-gcacactg-atat-----------acagcatcggttcccgag--gtaaccttgtgttac
t-------tatgtgcg-ag-cgtgatgtcagagcttaacgtttattattctt------ta
tgtctaatagatctctgattttactgtatgtgcaa----ttgttaattcgtggtggggac
agaccattgttaactattggtctcggtcttaactaggaatgcctcgtacgggtc-ttggt
tcaacaaaccacccggaatacgtccctgccctttgtacaca-ccg-cccgtcgctcttac
cga-tgaacttctttgtgagtctaagggactgggtaa------------------tgatt
c-----------------------------------------attctt----tt--ctaa
agtttgaatt-acctatagaaacttagccgaacaaggtggtttaaag-------------
-------------------------------------
>Globorotalia_hirsuta|P069|71
-------------------gtggagcatgtggcttaatttgactcaacgcggggaatctt
accgggtccggacacactgaggattgacaggca-aat-----------------------
------------------------------ctaa-----taga--at---ctttctcatt
tt-taatgagtat-----------------------agatttctat------ttgttata
aagatgctag-------------------tcctttcatgattatgtgataggtggtgcat
ggccgttcttagttcgtggagtgatctgtctgcttaattgcgtttca-cta------agg
tcccagtaatct-----------------------------aagg-tat-----------
------------------------------------------------------------
------------------------------------gctcgtctac-ttatc-tcatatg
acgct---------------------gataga----cccctcg---taagagcgcgttgt
ctattgcgttaatata--tgtaa-caagtgacac----atactgttggga---------t
ctgaaagcaacga-acg--tgaccgcaacgtcttgtt-----------------------
----------------------------------------gcctttctaat-ttattcta
------------attctt------------------------------------------
----------ttgtaatt---------------------agtctaat-aac--------a
--------------------------------------------aa-ggctatt-c-ttt
aaacta-gac-ggaccgctg-t-------ttc-tcttttaaaccagaggaaggttgcggc
-aataac-aggtc-tgtgatg-ccc-ttagatgttccgggctgcacacg-tgctac-aa-
tgat-ca-gtac--agtgag-cat---ct-caat-tt-----attac--t-aacaccgc-
tttattaaagcattcagtgtgt-----agttgt---------------------------
----------gtaagcagct-gcctctgatatgcgcggtaa-cacctg----tctcgaga
gtcga---tgggtaatccattagaagtaatgattcc-tct-cttt----tatata-----
-gcacactg-atat-----------acagcatcggttcccgag--gtaaccttgtgttac
t-------tatgtgcg-ag-cgtgatgtcagagcttaacgtttattattctt------ta
tgtctaatagatctctgattttactgtatgtgcaa----ttgttaattcgtggtggggac
agaccattgttaactattggtctcggtcttaactaggaatgcctcgtacgggtc-ttggt
tcaacaaaccacccggaatacgtccctgccctttgtacaca-ccg-cccgtcgctcttac
cga-tgaacttctttgtgagtctaagggactgggtaa------------------tgatt
c-----------------------------------------attctt----tt--ctaa
agtttgaatt-acctatagaaacttagccgaacaaggtggtttaaag-------------
-------------------------------------
>Globorotalia_hirsuta|R002|02
-------------gaacgcgyggagcatgtggcttaatttgactcaacgcggggaatctt
accgggtccggacacactgaggattgacaggca-aat-----------------------
------------------------------ctaa-----taga--at---ctttctcatt
tt-taatgagtat-----------------------agatttctat------ttgttata
aagatgctag-------------------tcctttcatgattatgtgataggtggtgcat
ggccgttcttagttcgtggagtgatctgtctgcttaattgcgtttca-cta------agg
tcccagtaatct-----------------------------aagg-tat-----------
------------------------------------------------------------
------------------------------------gctcgtctac-ttatc-tcatatg
acgct---------------------gataga----cccctcg---taagagcgcgttgt
ctattgcgttaatata--tgtaa-caagtgacac----atactgttggga---------t
ctgaaagcaacga-acg--tgaccgcaacgtcttgtt-----------------------
----------------------------------------gcctttctaat-ttattcta
------------attctt------------------------------------------
----------ttgtaatt---------------------agtctaat-aac--------a
--------------------------------------------ga-ggctatt-c-ttt
aaacta-gac-ggaccgctg-t-------ttc-tcttttaaaccagaggaaggttgcggc
-aataac-aggtc-tgtgatg-ccc-ttagatgttccgggctgcacacg-tgctac-aa-
tgat-ca-gtac--agtgag-cat---ct-caat-tt-----attac--t-aacaccgc-
tttattaaagcattcagtgtgt-----agttgt---------------------------
----------gtaagcagct-gcctctgatatgcgcggtaa-cacctg----tctcgaga
gtcga---tgggtaatccattagaagtaatgattcc-tct-cttt----tatata-----
-gcacactg-atat-----------acagcatcggttcccgag--gtaaccttgtgttac
t-------tatgtgcg-ag-cgtgatgtcagagcttaacgtttattattctt------ta
tgtctaatagatctctgattttactgtatgtgcaa----ttgttaattcgtggtggggac
agaccattgttaactattggtctcggtcttaactaggaatgcctcgtacgggtc-ttggt
tcaacaaaccacccggaatacgtccctgccctttgtacaca-ccg-cccgtcgctcttac
cga-tgaacttctttgtgagtctaagggactgggtaa------------------tgatt
c-----------------------------------------attctt----tt--ctaa
agtttgaatt-acctatagaaacttagccgaacaaggtggtttaaag-------------
-------------------------------------
>Globorotalia_hirsuta|R002|09
-------------gaacgcgtggagcatgtggcttaatttgactcaacgcggggaatctt
accgggtccggacacactgaggattgacaggca-aat-----------------------
------------------------------ctaa-----taga--at---ctttctcatt
tt-taatgagtat-----------------------agatttctat------ttgttata
aagatgctag-------------------tcctttcatgattatgtgataggtggtgcat
ggccgttcttagttcgtggagtgatctgtctgcttaattgcgtttca-cta------agg
tcccagtaatct-----------------------------aagg-tat-----------
------------------------------------------------------------
------------------------------------gctcgtctac-ttatc-tcatatg
acgct---------------------gataga----cccctcg---taagagcgcgttgt
ctattgcgttaatata--tgtaa-caagtgacac----atactgttggga---------t
ctgaaagcaacga-acg--tgaccgcaacgtcttgtt-----------------------
----------------------------------------gcctttctaat-ttattcta
------------attctt------------------------------------------
----------ttgnaatt---------------------agtctaat-aac--------a
--------------------------------------------ga-ggctatt-c-ttt
aaacta-gac-ggaccgctg-t-------ttc-tctttnnnnnnnnnnnnnnnnnnnnnn
-nnnnnn-nnnnn-nnnnnnn-nnn-nnnnnnnnnnnnnnnnnnnnnnn-nnnnnn-nn-
nnnn-nn-nnnn--nnnnnn-nnn---nn-nnnn-nn-----nnnnn--n-nnnnnnnn-
nnnnnnnnnnnnnnnnnnnnnn-----nnnnnn---------------------------
----------nnnnnnnnnn-nnnnnngatatgcgcggtaa-cacctg----tctcgaga
gtcga---tgggtaatccattagaagtaatgattcc-tct-cttt----tatata-----
-gcacactg-atat-----------acagcatcggttcccgag--gtaaccttgtgttac
t-------tatgtgcg-ag-cgtgatgtcagagcttaacgtttattattctt------ta
tgtctaatagatctctgattttactgtatgtgcaa----ttgttaattcgtggtggggac
agaccattgttaactattggtctcggtcttaactaggaatgcctcgtacgggtc-ttggt
tcaacaaaccacccggaatacgtccctgccctttgtacaca-ccg-cccgtcgctcttac
cga-tgaacttctttgtgagtctaagggactgggtaa------------------tgatt
c-----------------------------------------attctt----tt--ctaa
agtttgaatt-acctatagaaacttagccgaacaaggtggtttaaag-------------
-------------------------------------
>Globorotalia_hirsuta|R002|11
-------------gaacgcgtggagcatgtggcttaatttgactcaacgcggggaatctt
accgggtccggacacactgaggattgacaggca-aat-----------------------
------------------------------ctaa-----taga--at---ctttctcatt
tt-taatgagtat-----------------------agatttctat------ttgttata
aagatgctag-------------------tcctttcatgattatgtgataggtggtgcat
ggccgttcttagttcgtggagtgatctgtctgcttaattgcgtttca-cta------agg
tcccagtaatct-----------------------------aagg-tat-----------
------------------------------------------------------------
------------------------------------gctcgtctac-ttatc-tcatatg
acgct---------------------gataga----cccctcg---taagagcgcgttgt
ctattgcgttaatata--tgtaa-caagtgacac----atactgttggga---------t
ctgaaagcaacga-acg--tgaccgcaacgtcttgtt-----------------------
----------------------------------------gcctttctaat-ttattcta
------------attctt------------------------------------------
----------ttgtaatt---------------------agtctaat-aac--------a
--------------------------------------------ga-ggctatt-c-ttt
aaacta-gac-ggaccgctg-t-------ttc-tcttttaaaccagaggaaggttgcggc
-aataac-aggtc-tgtgatg-ccc-ttagatgttccgggctgcacacg-tgctac-aa-
tgat-ca-gtac--agtgag-cat---ct-caat-tt-----attac--t-aacaccgc-
tttattaaagcattcagtgtgt-----agttgt---------------------------
----------gtaagcagct-gcctctgatatgcgcggtaa-cacctg----tctcgaga
gtcga---tgggtaatccattagaagtaatgattcc-tct-cttt----tatata-----
-gcacactg-atat-----------acagcatcggttcccgag--gtaaccttgtgttac
t-------tatgtgcg-ag-cgtgatgtcagagcttaacgtttattattctt------ta
tgtctaatagatctctgattttactgtatgtgcaa----ttgttaattcgtggtggggac
agaccattgttaactattggtctcggtcttaactaggaatgcctcgtacgggtc-ttggt
tcaacaaaccacccggaatacgtccctgccctttgtacaca-ccg-cccgtcgctcttac
cga-tgaacttctttgtgagtctaagggactgggtaa------------------tgatt
c-----------------------------------------attctt----tt--ctaa
agtttgaatt-acctatagaaacttagccgaacaaggtggtttaaag-------------
-------------------------------------
>Globorotalia_inflata|P121|05
-------------------gtggagcatgtggcttaatttgactcaacgcgggaaatctt
accgggtccggacacactgaggattgacaggca-ata-----------------------
------------------------------tatt----agcat--a----aagactc---
-----gt-----------------------------ctttagcgct------aattgtta
aatatgctag-------------------tcctttcatgattatgtgataggtggtgcat
ggccgttcttagttcgtggagtgatctgtctgcttaattgcgtttca-cta------agg
gcccataaattc-----------------------------aagg-tat-----------
------------------------------------------------------------
------------------------------------gttagcaaat-gctgc-tctattg
acccct--aata--------------ggctta----actgtct---ttagcgcgtgtc--
---tcta--cgagttc--tttaa-agcactgcgc----atgctgttgggt---------c
ctgaaagcaacga-acg--tgaccgcaacgtcttgtt-----------------------
----------------------------------------gcctctctata-ataccttc
------------tt----------------------------------------------
-------at-ttttaata--------------a------gagtattt-acc--------t
--------------------------------------------ga-ggcta-t-t-tta
aaacta-gac-ggaccgctg-t-------ttc-tttcttaaaccagaggaaggttgcggc
-aataac-aggtc-tgtgatg-ccc-ttagatgttccgggctgcacacg-tgctac-aa-
tgat-ca-gtac--agtgag-cat---ct-caat-ttt----ataaca-c-cgtattaa-
gcgcttggg---------tcgt-----aattgt-taggcctt-tt---------------
gggt-tt-tttcaattgcgt-ttctccaatgcgcacggtaa-agcctg----cttcgaga
gtaag---tgggtaatccattggaagtaatgatttc-ctt-attttt-ataaaca-----
-gcacacca-atat-----------acggcattcattcccgag--acggcttagttccga
c-------tttgtgcg-aa-tgtaatgt---------------------a-t------t-
------------------cttatccgtatgtgcga----ttgtcaattcatggtggggac
agaccattgttaattgttggtctcggtcttaactaggaatgccttgtacgggtctttggt
tcaacaaaccacccggaatacgtccctgccctttgtacaca-ccg-cccgtcgctcttac
cga-tggacttctttgtgagtcttggggactgggtta------------------agcga
t-----------------------------------------ttc-tttaga--------
-atgagctct-acctatggaaaccaatacgaacaatgtggtctaaag-------------
-------------------------------------
>Globorotalia_inflata|P137|47
-------------------gtggagcatgtggcttaatttgactcaacgcgggaaatctt
accgggtccggacacactgaggattgacaggca-ata-----------------------
------------------------------tatt----agcat--a----aagactc---
-----gt-----------------------------ctttagcgct------aattgtta
aatatgctag-------------------tcctttcatgattatgtgataggtggtgcat
ggccgttcttagttcgtggagtgatctgtctgcttaattgcgtttca-cta------agg
gcccataaattc-----------------------------aagg-tat-----------
------------------------------------------------------------
------------------------------------gttagcaaat-gctgc-tctattg
acccct--aata--------------ggctta----actgtct---ttagcgcgtgtc--
---tcta--cgagttc--tttaa-agcactgcgc----atgctgttgggt---------c
ctgaaagcaacga-acg--tgaccgcaacgtcttgtt-----------------------
----------------------------------------gcctctctata-ataccttc
------------tt----------------------------------------------
-------at-ttttaata--------------a------gagtattt-acc--------t
--------------------------------------------ga-ggcta-t-t-tta
aaacta-gac-ggaccgctg-t-------ttc-tttcttaaaccagaggaaggttgcggc
-aataac-aggtc-tgtgatg-ccc-ttagatgttccgggctgcacacg-tgctac-aa-
tgat-ca-gtac--agtgag-cat---ct-caat-ttt----ataaca-c-cgtattaa-
gcgcttggg---------tcgt-----aattgt-taggcctt-tt---------------
gggt-tt-tttcaattgcgt-ttctccaatgcgcacggtaa-agcctg----cttcgaga
gtaag---tgggtaatccattggaagtaatgatttc-ctt-attttt-ataaaca-----
-gcacacca-atat-----------acggcattcattcccgag--acggcttagttccga
c-------tttgtgcg-aa-tgtaatgt---------------------a-t------t-
------------------cttatccgtatgtgcga----ttgtcaattcatggtggggac
agaccattgttaattgttggtctcggtcttaactaggaatgccttgtacgggtctttggt
tcaacaaaccacccggaatacgtccctgccctttgtacaca-ccg-cccgtcgctcttac
cga-tggacttctttgtgagtcttggggactgggtta------------------agcga
t-----------------------------------------ttc-tttaga--------
-atgagctct-acctatggaaaccaatacgaacaatgtggtctaaag-------------
-------------------------------------
>Globorotalia_inflata|P137|70
-------------------gtggagcatgtggcttaatttgactcaacgcgggaaatctt
accgggtccggacacactgaggattgacaggca-ata-----------------------
------------------------------tatt----agcat--a----aagactc---
-----gt-----------------------------ctttagcgct------aattgtta
aatatgctag-------------------tcctttcatgattatgtgataggtggtgcat
ggccgttcttagttcgtggagtgatctgtctgcttaattgcgtttca-cta------agg
gcccataaattc-----------------------------aagg-tat-----------
------------------------------------------------------------
------------------------------------gttagcaaat-gctgc-tctattg
acccct--aata--------------ggctta----accgtct---ttagcgcgtgtc--
---tcta--cgagttc--tttaa-agcactgcgc----atgctgttgggt---------c
ctgaaagcaacga-acg--tgaccgcaacgtcttgtt-----------------------
----------------------------------------gcctctctata-ataccttc
------------tt----------------------------------------------
-------at-ttttaata--------------a------gagtattt-acc--------t
--------------------------------------------ga-ggcta-t-t-tta
aaacta-gac-ggaccgctg-t-------ttc-tttcttaaaccagaggaaggttgcggc
-aataac-aggtc-tgtgatg-ccc-ttagatgttccgggctgcacacg-tgctac-aa-
tgat-ca-gtac--agtgag-cat---ct-caat-ttt----ataaca-c-cgtattaa-
gcgcttggg---------tcgt-----aattgt-taggcctt-tt---------------
gggt-tt-tttcaattgcgt-ttctccaatgcgcacggtaa-agcctg----cttcgaga
gtaag---tgggtaatccattggaagtaatgatttc-ctt-attttt-ataaaca-----
-gcacacca-atat-----------acggcattcattcccgag--acggcttagttccga
c-------tttgtgcg-aa-tgtaatgt---------------------a-t------t-
------------------cttatccgtatgtgcga----ttgtcaattcatggtggggac
agaccattgttaattgttggtctcggtcttaactaggaatgccttgtacgggtctttggt
tcaacaaaccacccggaatacgtccctgccctttgtacaca-ccg-cccgtcgctcttac
cga-tggacttctttgtgagtcttggggactgggtta------------------agcga
t-----------------------------------------ttc-tttaga--------
-atgagctct-acctatggaaaccaatacgaacaatgtggtctaaag-------------
-------------------------------------
>Globorotalia_inflata|P138|01
-------------------gtggagcatgtggcttaatttgactcaacgcgggaaatctt
accgggtccggacacactgaggattgacaggca-ata-----------------------
------------------------------tatt----agcat--a----aagactc---
-----gt-----------------------------ctttagcgct------aattgtta
aatatgctag-------------------tcctttcatgattatgtgataggtggtgcat
ggccgttcttagttcgtggagtgatctgtctgcttaattgcgtttca-cta------agg
gcccataaattc-----------------------------aagg-tat-----------
------------------------------------------------------------
------------------------------------gttagcaaat-gctgc-tctattg
acccct--aata--------------ggctta----accgtct---ttagcgcgtgtc--
---tcta--cgagttc--tttaa-agcactgcgc----atgctgttgggt---------c
ctgaaagcaacga-acg--tgaccgcaacgtcttgtt-----------------------
----------------------------------------gcctctctata-atatcttc
------------tt----------------------------------------------
-------at-ttttaata--------------a------gagtattt-acc--------t
--------------------------------------------ga-ggcta-t-t-tta
aaacta-gac-ggaccgctg-t-------ttc-tttcttaaaccagaggaaggttgcggc
-aataac-aggtc-tgtgatg-ccc-ttagatgttccgggctgcacacg-tgctac-aa-
tgat-ca-gtac--agtgag-cat---ct-caat-ttt----ataaca-c-cgtattaa-
gcgcttggg---------tcgt-----aattgt-taggcctt-tt---------------
aggt-tt-tttcaattgcgt-ttctccaatgcgcacggtaa-agcctg----cttcgaga
gtaag---tgggtaatccattggaagtaatgatttc-ctt-attttt-ataaaca-----
-gcacacca-atat-----------acggcattcattcccgag--acggcttagttccga
c-------tttgtgcg-aa-tgtaatgt---------------------a-t------t-
------------------cttatccgtatgtgcga----ttgtcaattcatggtggggac
agaccattgttaattgttggtctcggtcttaactaggaatgccttgtacgggtctttggt
tcaacaaaccacccggaatacgtccctgccctttgtacaca-ccg-cccgtcgctcttac
cga-tggacttctttgtgagtcttggggactgggtta------------------agcga
t-----------------------------------------ttcttttaga--------
-atgagctct-acctatggaaaccaatacgaacaatgtggtctaaag-------------
-------------------------------------
>Globorotalia_inflata|P138|14
-------------------gtggagcatgtggcttaatttgactcaacgcgggaaatctt
accgggtccggacacactgaggattgacaggca-ata-----------------------
------------------------------tatt----agcat--a----aagactc---
-----gt-----------------------------ctttagcgct------aattgtta
aatatgctag-------------------tcctttcatgattatgtgataggtggtgcat
ggccgttcttagttcgtggagtgatctgtctgcttaattgcgtttca-cta------agg
gcccataaattc-----------------------------aagg-tat-----------
------------------------------------------------------------
------------------------------------gttagcaaat-gctgc-tctattg
acccct--aata--------------ggctta----actgtct---ttagcgcgtgtc--
---tcta--cgagttc--tttaa-agcactgcgc----atgctgttgggt---------c
ctgaaagcaacga-acg--tgaccgcaacgtcttgtt-----------------------
----------------------------------------gcctctctata-ataccttc
------------tt----------------------------------------------
-------at-ttttaata--------------a------gagtattt-acc--------t
--------------------------------------------ga-ggcta-t-t-tta
aaacta-gac-ggaccgctg-t-------ttc-tttcttaaaccagaggaaggttgcggc
-aataac-aggtc-tgtgatg-ccc-ttagatgttccgggctgcacacg-tgctac-aa-
tgat-ca-gtac--agtgag-cat---ct-caat-ttt----ataaca-c-cgtattaa-
gcgcttggg---------tcgt-----aattgt-taggcctt-tt---------------
aggt-tt-tttcaattgcgt-ttctccaatgcgcacggtaa-agcctg----cttcgaga
gtaag---tgggtaatccattggaagtaatgatttc-ctt-attttt-ataaaca-----
-gcacacca-atat-----------acggcattcattcccgag--acggcttagttccga
c-------tttgtgcg-aa-tgtaatgt---------------------a-t------t-
------------------cttatccgtatgtgcga----ttgtcaattcatggtggggac
agaccattgttaattgttggtctcggtcttaactaggaatgccttgtacgggtctttggt
tcaacaaaccacccggaatacgtccctgccctttgtacaca-ccg-cccgtcgctcttac
cga-tggacttctttgtgagtcttggggactgggtta------------------agcga
t-----------------------------------------ttcttttaga--------
-atgagctct-acctatggaaaccaatacgaacaatgtggtctaaag-------------
-------------------------------------
>Globorotalia_inflata|R023|01
-------------gaacgcgtggagcatgtggcttaatttgactcaacgcgggaaatctt
accgggtccggacacactgaggattgacaggca-ata-----------------------
------------------------------tatt----agcat--a----aagactc---
-----gt-----------------------------ctttagcgct------aattgtta
aatatgctag-------------------tcctttcatgattatgtgataggtggtgcat
ggccgttcttagttcgtggagtgatctgtctgcttaattgcgtttca-cta------agg
gcccataaattc-----------------------------aagg-tat-----------
------------------------------------------------------------
------------------------------------gttagcaaat-gctgc-tctattg
acccct--aata--------------ggctta----attgtct---ttagcgcgtgtc--
---tcta--cgagttc--tttaa-agcactgcgc----atgctgttgggt---------c
ctgaaagcaacga-acg--tgaccgcaacgtcttgtt-----------------------
----------------------------------------gcctctctata-atatcttc
------------tt----------------------------------------------
-------at-ttttaata--------------a------gagtannn-nnn--------n
--------------------------------------------nn-nnnnn-n-n-nnn
nnnnnn-nnn-nnnnnnnnn-n-------nnn-nnnnnnnnnnnnnnnnnnnnnnnnnnn
-nnnnnn-nnnnn-nnnnnnn-nnn-nnnnnnnnnnnnnnctgcacacg-tgctac-aa-
tgat-ca-gtac--agtgag-cat---ct-caat-ttt----ataaca-c-cgtattaa-
gcgcttggg---------tcgt-----aattgt-taggcctt-tt---------------
gggt-tt-tttcaattgcgt-ttctccaatgcgcacggtaa-agcctg----cttcgaga
gtaag---tgggtaatccattggaagtaatgatttc-ctt-attttt-ataaaca-----
-gcacacca-atat-----------acggcattcattcccgag--acggcttagttccga
c-------tttgtgcg-aa-tgtaatgt---------------------a-t------t-
------------------cttatccgtatgtgcga----ttgtcaattcatggtggggac
agaccattgttaattgttggtctcggtcttaactaggaatgccttgtacgggtctttggt
tcaacaaaccacccggaatacgtccctgccctttgtacaca-ccg-cccgtcgctcttac
cga-tggacttctttgtgagtcttggggactgggtta------------------agcga
t-----------------------------------------ttc-tttaga--------
-atgagctct-acctatggaaaccaatacgaacaatgtggtctaaag-------------
-------------------------------------
>Globorotalia_inflata|R023|08
-------------gaacgcgtggagcatgtggcttaatttgactcaacgcgggaaatctt
accgggtccggacacactgaggattgacaggca-ata-----------------------
------------------------------tatt----agcat--a----aagactc---
-----gt-----------------------------ctttagcgct------aattgtta
aatatgctag-------------------tcctttcatgattatgtgataggtggtgcat
ggccgttcttagttcgtggagtgatctgtctgcttaattgcgtttca-cta------agg
gcccataaattc-----------------------------aagg-tat-----------
------------------------------------------------------------
------------------------------------gttagcaaat-gctgc-tctattg
acccct--aata--------------ggctta----actgtct---ttagcgcgtgtc--
---tcta--cgagttc--tttaa-agcactgcgc----atgctgttgggt---------c
ctgaaagcaacga-acg--tgaccgcaacgtcttgtt-----------------------
----------------------------------------gcctctctata-ataccttc
------------tt----------------------------------------------
-------at-ttttaata--------------a------gagtattt-acc--------t
--------------------------------------------ga-ggcta-t-t-tta
aaacta-gac-nnnnnnnnn-n-------nnn-nnnnnnnnnnnnnnnnnnnnnnnnnnn
-nnnnnn-nnnnn-nnnnnnn-nnn-nnnnnnnnnnnnnnctgcacacg-tgctac-aa-
tgat-ca-gtac--agtgag-cat---ct-caat-ttt----ataaca-c-cgtattaa-
gcgcttggg---------tcgt-----aattgt-taggcctt-tt---------------
aggt-tt-tttcaattgcgt-ttctccaatgcgcacggtaa-agcctg----cttcgaga
gtaag---tgggtaatccattggaagtaatgatttc-ctt-attttt-ataaaca-----
-gcacacca-atat-----------acggcattcattcccgag--acggcttagttccga
c-------tttgtgcg-aa-tgtaatgt---------------------a-t------t-
------------------cttatccgtatgtgcga----ttgtcaattcatggtggggac
agaccattgttaattgttggtctcggtcttaactaggaatgccttgtacgggtctttggt
tcaacaaaccacccggaatacgtccctgccctttgtacaca-ccg-cccgtcgctcttac
cga-tggacttctttgtgagtcttggggactgggtta------------------agcga
t-----------------------------------------ttcttttaga--------
-atgagctct-acctatggaaaccaatacgaacaatgtggtctaaag-------------
-------------------------------------
>poss_scitula|R021|36
------------------------------------------------------------
------------------------------------------------------------
------------------------------ctaa-----taga--at---ctttctcatt
tt-taatgagtat-----------------------agatttctat------ttgttata
aagatgctag-------------------tcctttcatgattatgtgataggtggtgcat
ggccgttcttagttcgtggagtgatctgtctgcttaattgcgtttca-cta------agg
tcccagtaatct-----------------------------aagg-tat-----------
------------------------------------------------------------
------------------------------------gctcgtctac-ttatc-tcatatg
acgct---------------------gataga----cccctcg---taagagcgcgttgt
ctattgcgttaatata--tgtaa-caagtgacac----atactgttggga---------t
ctgaaagcaacga-acg--tgaccgcaacgtcttgtt-----------------------
----------------------------------------gcctttctaat-ttattcta
------------attctt------------------------------------------
----------ttgtaatt---------------------agtctaat-aac--------a
--------------------------------------------aa-ggctatt-c-ttt
aaacta-gac-ggaccgctg-t-------ttc-tcttttaaaccagaggaaggttgcggc
-aataac-aggtc-tgtgatg-ccc-ttagatgttccgggctgcacacg-tgctac-aa-
tgat-ca-gtac--agtgag-cat---ct-caat-tt-----attac--t-aacaccgc-
tttattaaagcattcactgtgt-----agttgt---------------------------
----------gtaagcagct-gcctctgatatgcgcggtaa-cacctg----tctcgaga
gtcga---tgggtaatccattagaagtaatgattcc-tct-cttt----tatata-----
-gcacactg-atat-----------acagcatcggttcccgag--gtaaccttgtgttac
t-------tatgtgcg-ag-cgtgatgtcagagcttaacgtttattattctt------ta
tgtctaatagatctctgattttactgtatgtgcaa----ttgttaattcgtggtggggac
agaccattgttaactattggtctcggtcttaactaggaatgcctcgtacgggtc-ttggt
tcaacaaaccacccggaatacgtccctgccctttgtacaca-ccg-cccgtcgctcttac
cga-tgaacttctttgtgagtctaagggactgggtaa------------------tgatt
c-----------------------------------------attctt----tt--ctaa
agtttgaatt-acctatagaaacttagccg------------------------------
-------------------------------------
>Globorotalia_truncatulinoides|P114|01
------------------------------------------------------aatctt
accgggtccggacacactgaggattgacagacg-gtt-----------------------
------------------------------attgacttatact--cg---cttaatg---
--------gctttaagctgttaaacg-----------tttaacacc------tttacaca
aagatgctag-------------------tcctttcatgatcgtttgataggtggtgcat
ggccgttcttagttcgtggagtgatctgtctgcctaattgcgtttca-cta------agg
tcccattcttca-----------------------------tacg-tat-----------
------------------------------------------------------------
------------------------------------gaatagcgtc-ttaactcactttt
acc-------------------------------------------gctacctatttg--
----------------------tagtaagcgctc----atactattggga---------c
cggaatgcaacga-gcg--cgactgcaccacctaatt-----------------------
----------------------------------------gccccttatct-accattaa
---------------------------------------------------ttact-t--
tattaaccgccctgtacgg--------------------gcaccggggcct---------
--------------------------------------------ta-cctt--t-a-ctg
aaacta-gct-ggaccgctg---------ctt-tcctttaagccagaggaaggttgcggc
-aataac-aggtc-tgtgatg-ccc-tcagatgttccgggccgcacacg-tgctac-aa-
tgat-ca-gcac--agagag-tat---tacctatctt-----cttatacc-taacccaat
atgttaaacttattgcgt-aagggtattgtctt----------------------a---a
cgacttatccgctttagcgctttaagattattgggcggtta-tgcctg----cctcgaga
g--ag---tgtacagggcagcaagagtaatgattcc-ttc-gtttttactactaataccg
cgcttggta-acat-----------attacactcgattaagta--gggtctttgctt---
-------ctaatagca-at-tgctatcctcacccttaggctctaaggatatt--acta--
tctctaaggtctacagggaggtgtatatggcgcac----ttacttattcacggtggggac
agaccattgttaactgttggtctcggtctcaactaggaatgcctcgtacggg---ttggt
tcaccaaaccacccggaatatgtccctgccctttgtacaca-ccg-cccgtcgctcttat
cga-tgaactcatttgtgaggctgagggactgcgtct------------------a-tta
t-acccgtgtaatcctaatatctcacatacatttcgctaaaagcgattttgctttaagga
tttatacgaccttacgcacaaacttattcgaccaaatgggtttaaa--------------
------------------------g------------
>Globorotalia_truncatulinoides|P114|06
-------------------gtggagcatgtggcttaatttgactcaacgcggggaatctt
accgggtccggacacactgaggattgacagacg-gtt-----------------------
------------------------------attgacttatact--cg---cttaatg---
--------gctttaagctgttaagtg-----------tttaacacc------tttacaca
aagatgctag-------------------tcctttcatgatcgtttgataggtggtgcat
ggccgttcttagttcgtggagtgatctgtctgcctaattgcgtttca-cta------agg
tcccattcttca-----------------------------tacg-tat-----------
------------------------------------------------------------
------------------------------------gaatagcgtc-ttaactcactttt
acc-------------------------------------------gctacctatttg--
----------------------tagtaagcgctc----atactattggga---------c
cggaatgcaacga-gcg--cgactgcaccacctaatt-----------------------
----------------------------------------gccccttatct-accattaa
---------------------------------------------------ttact-t--
tattaaccgccctgtacgg--------------------gcaccggggcct---------
--------------------------------------------ta-cctt--t-a-ctg
aaacta-gct-ggaccgctg---------ctt-tcctttaagccagaggaaggttgcggc
-aataac-aggtc-tgtgatg-ccc-tcagatgttccgggccgcacacg-tgctac-aa-
tgat-ca-gcac--agagag-tat---tacctatctt-----cttatacc-taacccaat
atgttaaacttattgcgt-aaggatattgtctt----------------------a---a
cgacttatccgctttagcgctttaagattattggacggtta-tgcctg----cctcgaga
g--ag---tgtacagggcagcaagagtaatgattcc-ttc-gtttttactactaataccg
cgcttggta-acat-----------attacactcgattaagta--gggtctttgctt---
-------ctaatagca-at-tgctatcctcacccttaggctctaaggatatt--acta--
tctctaaggtctacagggaggtgtatatggcgcac----ttacttattcacggtggggac
agaccattgttaactgttggtctcggtctcaactaggaatgcctcgtacggg---ttggt
tcaccaaaccacccggaatatgtccctgccctttgtacaca-ccg-cccgtcgctcttat
cga-tgaactcatttgtgaggctgagggactgcgtct------------------a-tta
t-acccgtgtaatcctaatatctcacatacatttcgctaaaagcgattttgctttaagga
tttatacgaccttacgcacaaacttattcgaccaaatgggtttaaa--------------
------------------------g------------
>Globorotalia_truncatulinoides|P114|14
-------------------gtggagcatgtggcttaatttgactcaacgcggggaatctt
accgggtccggacacactgaggattgacagacg-gtt-----------------------
------------------------------attgacttatact--cg---cttaatg---
--------gctttaagctgttaaacg-----------tttaacacc------tttacaca
aagatgctag-------------------tcctttcatgatcgtttgataggtggtgcat
ggccgttcttagttcgtggagtgatctgtctgcctaattgcgtttca-cta------agg
tcccattcttca-----------------------------tacg-tat-----------
------------------------------------------------------------
------------------------------------gaatagcgtc-ttaactcactttt
acc-------------------------------------------gctacctatttg--
----------------------tagtaagcgctc----atactattggga---------c
cggaatgcaacga-gcg--cgactgcaccacctaatt-----------------------
----------------------------------------gccccttatct-accattaa
---------------------------------------------------ttact-t--
tattaaccgccctgtacgg--------------------gcaccggggcct---------
--------------------------------------------ta-cctt--t-a-ctg
aaacta-gct-ggaccgctg---------ctt-tcctttaagccagaggaaggttgcggc
-aataac-aggtc-tgtgatg-ccc-tcagatgttccgggccgcacacg-tgctac-aa-
tgat-ca-gcac--agagag-tat---tacctatctt-----cttatacc-taacccaat
atgttaaacttattgcgt-aagggtattgtctt----------------------a---a
cgacttatccgctttagcgctttaagattattgggcggtta-tgcctg----cctcgaga
g--ag---tgtacagggcagcaagagtaatgattcc-ttc-gtttttactactaataccg
cgcttggta-acat-----------attacactcgattaagta--gggtctttgctt---
-------ctaatagca-at-tgctatcctcacccttaggctctaaggatatt--acta--
tctctaaggtctacagggaggtgtatatggcgcac----ttacttattcacggtggggac
agaccattgttaactgttggtctcggtctcaactaggaatgcctcgtacggg---ttggt
tcaccaaaccacccggaatatgtccctgccctttgtacaca-ccg-cccgtcgctcttat
cga-tgaactcatttgtgaggctgagggactgcgtct------------------a-tta
t-acccgtgtaatcctaatatctcacatacatttcgctaaaagcgattttgctttaagga
tttatacgaccttacgcacaaacttattcgaccaaatgggtttaaa--------------
------------------------g------------
>Globorotalia_truncatulinoides|P115|03
------------------------------------------------------------
------------------------------------------------------------
------------------------------------------------------------
------------------------------------------------------------
------------------------------------------------------------
------------------------------------------------------------
------------------------------------------------------------
------------------------------------------------------------
------------------------------------------------------------
------------------------------------------------------------
------------------------------------------------------------
------------------------------------------------------------
------------------------------------------------------------
------------------------------------------------------------
------------------------------------------------------------
------------------------------------------------------------
------------------------------------------------------------
------------------------------------------------------------
------------------------------------------------------------
-----------------------------------------------------------a
cgacttatccgctttagcgctttaagattattggacggtta-tgcctg----cctcgaga
g--ag---tgtacagggcagcaagagtaatgattcc-ctc-gtttttactactaataccg
cgcttggta-acat-----------attacactcgattaagta--gggtctttgctt---
-------ctaatagca-at-tgctatcctcacccttaggctctaaggatatt--acta--
tctgtaaggtctacagggaggtgtatatggcgtac----ttacttattcacggtggggac
agaccattgttaactgttggtctcggtctcaactaggaatgcctcgtacggg---ttggt
tcaccaaaccacccggaatatgtccctgccctttgtacaca-ccg-cccgtcgctcttat
cga-tgaactcacttgtgaggctgagggactgcgtct------------------attta
t-acccgtgtaatcctaatatcttacatacatttcgctaaaggcgatattgctttaagga
tttacacgaccttacgcacaaacttattcgaccaagtgggtttaaa--------------
------------------------g------------
>Globorotalia_truncatulinoides|P115|05
-------------------gtggagcatgtggcttaatttgactcaacgcggggaatctt
accgggtccggacacactgaggattgacagacg-gtt-----------------------
------------------------------attgacttatact--cg---cttaatggct
ttaagctcgctttaagctgttaaacg-----------tttaacacc------tttacaca
aagatgctag-------------------tcctttcatgatcgtttgataggtggtgcat
ggccgttcttagttcgtggagtgatctgtctgcctaattgcgtttca-cta------agg
tcccattcttca-----------------------------tacg-tat-----------
------------------------------------------------------------
------------------------------------gaatagcgtc-ttaactcactttt
acc-------------------------------------------gctacctatttg--
----------------------tagtaagcgctc----atactattggga---------c
cggaatgcaacga-gcg--cgactgcaccacctaatt-----------------------
----------------------------------------gccccttatct-accattaa
---------------------------------------------------ttact-t--
tattaaccgccctgtacgg--------------------gcaccggggcct---------
--------------------------------------------ta-cctt--t-a-ctg
aaacta-gct-ggaccgctg---------ctt-tcctttaagccagaggaaggttgcggc
-aataac-aggtc-tgtgatg-ccc-tcagatgttccgggccgcacacg-tgctac-aa-
tgat-ca-gcac--agagag-tat---tacctatctt-----cttatacc-taacccaat
atgttaaacttattgcgt-aaggatattgtctt----------------------a---a
cgacttatccgctttagcgctttaagattattggacggtta-tgcctg----cctcgaga
g--ag---tgtacagggcagcaagagtaatgattcc-ttc-gtttttactactaataccg
cgcttggta-acat-----------attacactcgattaagta--gggtctttgctt---
-------ctaatagca-at-tgctatcctcacccttaggctctaaggatatt--acta--
tctgtaaggtctacagggaggtgtatatggcgcac----ttacttattcacggtggggac
agaccattgttaactgttggtctcggtctcaactaggaatgcctcgtacggg---ttggt
tcaccaaaccacccggaatatgtccctgccctttgtacaca-ccg-cccgtcgctcttat
cga-tgaactcacttgtgaggctgagggactgcgtct------------------attta
t-acccgtgtaatcctaatatttcacatacatttcgctaaaggcgattttgctttaagga
tttacacgaccttacgcacaaacttattcgaccaagtgggtttaaa--------------
------------------------g------------
>Globorotalia_truncatulinoides|P115|06
-------------------gtggagcatgtggcttaatttgactcaacgcggggaatctt
accgggtccggacacactgaggattgacagacg-gtt-----------------------
------------------------------attgacttatact--cg---cttaatggct
ttaagctcgctttaagctgttaaacg-----------tttaacacc------tttacaca
aagatgctag-------------------tcctttcatgatcgtttgataggtggtgcat
ggccgttcttagttcatggagtgatctgtctgcctaattgcgtttca-cta------agg
tcccattcttca-----------------------------tacg-tat-----------
------------------------------------------------------------
------------------------------------gaatagcgtc-ttaactcactttt
acc-------------------------------------------gctacctatttg--
----------------------tagtaagcgctc----atactattggga---------c
cggaatgcaacga-gcg--cgactgcaccacctaatt-----------------------
----------------------------------------gccccttatct-accattaa
---------------------------------------------------ttact-t--
tattaaccgccctgtacgg--------------------gcaccggggcct---------
--------------------------------------------ta-cctt--t-a-ctg
aaacta-gct-ggaccgctg---------ctt-tcctttaagccagaggaaggttgcggc
-aataac-aggtc-tgtgatg-ccc-tcagatgttccgggccgcacacg-tgctac-aa-
tgat-ca-gcac--agagag-tat---tacctatctt-----cttatacc-taacccaat
atgttaaacttattgcgt-aaggatattgtctt----------------------a---a
cgacttatccgctttagcgctttaagattattggacggtta-tgcctg----cctcgaga
g--ag---tgtacagggcagcaagagtaatgattcc-ctc-gtttttactactaataccg
cgcttggta-acat-----------attacactcgattaagta--gggtctttgctt---
-------ctaatagca-at-tgctatcctcacccttaggctctaaggatatt--acta--
tctctaaggtctacagggaggtgtatatggcgcac----ttacttattcacggtggggac
agaccattgttaactgttggtctcggtctcaactaggaatgcctcgtacggg---ttggt
tcaccaaaccacccggaatatgtccctgccctttgtacaca-ccg-cccgtcgctcttat
cga-tgaactcacttgtgaggctgagggactgcgtct------------------attta
t-acccgtgtaatcctaatatttcacatacatttcgctaaaggcgattttgctttaagga
tttacacgaccttacgcacaaacttaatcgaccgagtgggtttaaa--------------
------------------------g------------
>Globorotalia_truncatulinoides|P115|10
-------------------gtggagcatgtggcttaatttgactcaacgcggggaatctt
accgggtccggacacactgaggattgacagacg-gtt-----------------------
------------------------------attgacttatact--cg---cttaatggct
ttaagctcgctttaagctgttaaacg-----------tttaacacc------tttacaca
aagatgctag-------------------tcctttcatgatcgtttgataggtggtgcat
ggccgttcttagttcgtggagtgatctgtctgcctaattgcgtttca-cta------agg
tcccattcttca-----------------------------tacg-tat-----------
------------------------------------------------------------
------------------------------------gaatagcgtc-ttaactcactttt
acc-------------------------------------------gctacctatttg--
----------------------tagtaagcgctc----atactattggga---------c
cggaatgcaacga-gcg--cgactgcaccacctaatt-----------------------
----------------------------------------gccccttatct-accattaa
---------------------------------------------------ttact-t--
tattaaccgccctgtacgg--------------------gcaccggggcct---------
--------------------------------------------ta-cctt--t-a-ctg
aaacta-gct-ggaccgctg---------ctt-tcctttaagccagaggaaggttgcggc
-aataac-aggtc-tgtgatg-ccc-tcagatgttccgggccgcacatg-tgctac-aa-
tgat-ca-gcac--aaagag-tat---tacctatctt-----cttatacc-taacccaat
atgttaaacttattgcgt-aaggatattgtctt----------------------a---a
cgacttatccgctttagcgctttaagattattggacggtta-tgcctg----cctcgaga
g--ag---tgtacagggcagcaagagtaatgattcc-ttc-gtttttactactaataccg
cgcttggta-acat-----------attacactcgattaagta--gggtctttgctt---
-------ctaatagca-at-tgctatcctcacccttaggctctaaggatatt--acta--
tctctaaggtctacagggaggtgtatatggcgcac----ttacttattcacggtggggac
agaccattgttaactgttggtctcggtctcaactaggaatgcctcgtacggg---ttggt
tcaccaaaccacccggaatatgtccctgccctttgtacaca-ccg-cccgtcgctcttat
cga-tgaactcacttgtgaggctgagggactgcgtct------------------attta
t-acccgtgaaatcctaatatctcacatacatttcgctaaaggcgattttgctttaagga
tttacacgaccttacgcacaaacttattcgaccaagtgggtttaaa--------------
------------------------g------------
>Globorotalia_truncatulinoides|P115|13
------------------------------------------------------------
-----------------tgaggattgacagacg-gtt-----------------------
------------------------------attgacttatact--cg---cttaatggct
ttaagctcgctttaagctgttaaacg-----------tttaacacc------tttacaca
aagatgctag-------------------tcctttcatgatcgtttgataggtggtgcat
ggccgttcttagttcgtggagtgatctgtctgcctaattgcgtttca-cta------agg
tcccattcttca-----------------------------tacg-tat-----------
------------------------------------------------------------
------------------------------------gaatagcgtc-ttaactcactttt
acc-------------------------------------------gctacctatttg--
----------------------tagtaagcgctc----atactattggga---------c
cggaatgcaacga-gcg--cgactgcaccacctaatt-----------------------
----------------------------------------gccccttatct-accattaa
---------------------------------------------------ttact-t--
tattaaccgccctgtacgg--------------------gcaccggggcct---------
--------------------------------------------ta-cctt--t-a-ctg
aaacta-gct-ggaccgctg---------ctt-tcctttaagccagaggaaggttgcggc
-aataac-aggtc-tgtgatg-ccc-tcagatgttccgggccgcacacg-tgctac-aa-
tgat-ca-gcac--aaagag-tat---tacctatctt-----cttatacc-taacccaat
atgttaaacttattgcgt-aagggtattgtctt----------------------a---a
cgacttatccgctttagcgctttaagattattggacggtta-tgcctg----cctcgaga
g--ag---tgtacagggcagcaagagtaatgattcc-ctc-gtttttactactaataccg
cgcttggta-acat-----------attacactcgattaagta--gggtctttgctt---
-------ctaatagca-at-tgctatcctcacccttaggctctaaggatatt--acta--
tctgtaaggtctacagggaggtgtatatggcgtac----ttacttattcacggtggggac
agaccattgttaactgttggtctcggtctcaactaggaatgcctcgtacggg---ttggt
tcaccaaaccacccggaatatgtccctgccctttgtacaca-ccg-cccgtcgctcttat
cga-tgaactcacttgtgaggctgagggactgcgtct------------------attta
t-acccgtgtaatcctaatatcttacatacatttcgctaaaggcgatattgctttaagga
tttacacgaccttacgcacaaacttattcgaccaagtgggtttaaa--------------
------------------------g------------
>Globorotalia_truncatulinoides|R005|04
-------------gaacgcgtggagcatgtggcttaatttgactcaacgcggggaatctt
accgggtccggacacactgaggattgacagacg-gtt-----------------------
------------------------------attgacttatact--cg---cttaata---
--------gctttaagctgttaagtg-----------tttaacacc------tttacaca
aagatgctag-------------------tcctttcatgatcgtttgataggtggtgcat
ggccgttcttagttcgtggagtgatctgtctgcctaattgcgtttca-cta------agg
tcccattcttca-----------------------------tacg-tat-----------
------------------------------------------------------------
------------------------------------gaatagcgtc-ttaactcactttt
acc-------------------------------------------gctacctatttg--
----------------------tagtaagcgctc----atactattggga---------c
cggaatgcaacga-gcg--cgactgcaccacctaatt-----------------------
----------------------------------------gccccttatct-accattaa
---------------------------------------------------ttact-t--
tattaaccgccctgtacgg--------------------gcaccggggcct---------
--------------------------------------------ta-cctt--t-a-ctg
aaacta-gct-ggaccgctg---------ctt-tcctttaagccagaggaaggttgcggc
-aataac-aggtc-tgtgatg-ccc-tcagatgnnnnnnnnnnnnnnnn-nnnnnn-nn-
nnnn-nn-nnnn--nnnnnn-nnn---nnnnnnnnnn-----nnnnnnnn-nnnnnnnnn
nnnnnnnnnnnnnnnnnn-nnnnnnnnnnnnnn----------------------n---n
nnnnnnnnnnnnnnnnnnnnnnnnnnnnnnnnnnnnnnnng-tgcctg----cctcgaga
g--ag---tgtacagggcagcaagagtaatgattcc-ttc-gtttttactactaataccg
cgcttggta-acat-----------attacactcgattaagta--gggtctttgctt---
-------ttaatagca-at-tgctatcctcacccttaggctctaaggatatt--acta--
tctctaaggtctacagggaggtgtatatggcgcac----ttacttattcacggtggggac
agaccattgttaactgttggtctcggtctcaactaggaatgcctcgtacggg---ttggt
tcaccaaaccacccggaatatgtccctgccctttgtacaca-ccg-cccgtcgctcttat
cga-tgaactcacttgtgaggctgagggactgcgtct------------------a-tta
t-acccgtgtaatcctaatatcttacatacatttcgctaaaagcgattttgctctaagga
tttacacgaccttacgcacaaacttattcgaccaagtgggtttaaa--------------
------------------------g------------
>Globorotalia_truncatulinoides|R005|10
-------------gaacgcgtggagcatgtggcttaatttgactcaacgcggggaatctt
accgggtccggacacactgaggattgacagacg-gtt-----------------------
------------------------------attgacttatact--cg---cttaata---
--------gctttaagctgttaagtg-----------tttaacacc------tttacaca
aagatgctag-------------------tcctttcatgatcgtttgataggtggtgcat
ggccgttcttagttcgtggagtgatctgtctgcctaattgcgtttca-cta------agg
tcccattcttca-----------------------------tacg-tat-----------
------------------------------------------------------------
------------------------------------gaatagcgtc-ttaactcactttt
acc-------------------------------------------gctacctatttg--
----------------------tagtaagcgctc----atactattggga---------c
cggaatgcaacga-gcg--cgactgcaccacctaatt-----------------------
----------------------------------------gccccttatct-accattaa
---------------------------------------------------ttact-t--
tattaaccgccctgtacgg--------------------gcaccggggcct---------
--------------------------------------------ta-cctt--t-a-ctg
aaacta-gct-ggaccgctg---------ctt-tcctttaagccagaggaaggttgcggc
-aataac-aggtc-tgtgatg-ccc-tcagatgttccgggccgcacacg-tgctac-aa-
tgat-ca-gcac--aaagag-tat---tacctatctt-----cttatacc-taacccaat
atgttaaacttattgcgt-aagggtattgtctt----------------------a---a
cgacttatccgctttagcgctttaagattattggacggttg-tgcctg----cctcgaga
g--ag---tgtacagggcagcaagagtaatgattcc-ttc-gtttttactactaataccg
cgcttggta-acat-----------attacactcgattaagta--gggtctttgctt---
-------ttaatagca-at-tgctatcctcacccttaggctctaaggatatt--acta--
tctctaaggtctacagggaggtgtatatggcgcac----ttacttattcacggtggggac
agaccattgttaactgttggtctcggtctcaactaggaatgcctcgtacggg---ttggt
tcaccaaaccacccggaatatgtccctgccctttgtacaca-ccg-cccgtcgctcttat
cga-tgaactcacttgtgaggctgagggactgcgtct------------------a-tta
t-acccgtgtaatcctaatatcttacatacatttcgctaaaagcgattttgctctaagga
tttacacgaccttacgcacaaacttattcgaccaagtgggtttaaa--------------
------------------------g------------
>Globorotalia_truncatulinoides|R005|15
-------------gaacgcgtggagcatgtggcttaatttgactcaacgcggggaatctt
accgggtccggacacactgaggattgacagacg-gtt-----------------------
------------------------------attgacttatact--cg---cttaatg---
--------gctttaagctgttaagtg-----------tttaacacc------tttacaca
aagatgctag-------------------tcctttcatgatcgtttgataggtggtgcat
ggccgttcttagttcgtggagtgatctgtctgcctaattgcgtttca-cta------agg
tcccattcttca-----------------------------tacg-tat-----------
------------------------------------------------------------
------------------------------------gaatagcgtc-ttaactcactttt
acc-------------------------------------------gctacctatttg--
----------------------tagtaagcgctc----atactattggga---------c
cggaatgcaacga-gcg--cgactgcaccacctaatt-----------------------
----------------------------------------gccccttatct-accattaa
---------------------------------------------------ttact-t--
tattaaccgccctgtacgg--------------------gcaccggggcct---------
--------------------------------------------ta-cctt--t-a-ctg
aaacta-gct-ggaccgctg---------ctt-tcctttaagccagaggaaggttgcggc
-aataac-aggtc-tgtgatg-ccc-tcagatgttccgggccgcacacg-tgctac-aa-
tgat-ca-gcac--aaagag-tat---tacctatctt-----cttatacc-taacccaat
atgttaaacttattgcgt-aagggtattgtctt----------------------a---a
cgacttatccgctttagcgctttaagattattggacggttg-tgcctg----cctcgaga
g--ag---tgtacagggcagcaagagtaatgattcc-ttc-gtttttactactaataccg
cgcttggta-acat-----------attacactcgattaagta--gggtctttgctt---
-------ttaatagca-at-tgctatcctcacccttaggctctaaggatatt--acta--
tctctaaggtctacagggaggtgtatatggcgcac----ttacttattcacggtggggac
agaccattgttaactgttggtctcggtctcaactaggaatgcctcgtacggg---ttggt
tcaccaaaccacccggaatatgtccctgccctttgtacaca-ccg-cccgtcgctcttat
cga-tgaactcacttgtgaggctgagggactgcgtct------------------a-tta
t-acccgtgtaatcctaatatcttacatacatttcgctaaaagcgattttgctctaagga
tttacacgaccttacgcacaaacttattcgaccaagtgggtttaaa--------------
------------------------g------------
>Globorotalia_truncatulinoides|R005|19
-------------gaacgcgtggagcatgtggcttaatttgactcaacgcggggaatctt
accgggtccggacacactgaggattgacagacg-gtt-----------------------
------------------------------attgacttatact--cg---cttaata---
--------gctttaagctgttaagtg-----------tttaacacc------tttacaca
aagatgctag-------------------tcctttcatgatcgtttgataggtggtgcat
ggccgttcttagttcgtggagtgatctgtctgcctaattgcgtttca-cta------agg
tcccattcttca-----------------------------tacg-tat-----------
------------------------------------------------------------
------------------------------------gaatagcgtc-ttaactcactttt
acc-------------------------------------------gctacctatttg--
----------------------tagtaagcgctc----atactattggga---------c
cggaatgcaacga-gcg--cgactgcaccacctaatt-----------------------
----------------------------------------gccccttatct-accattaa
---------------------------------------------------ttact-t--
tattaaccgccctgtacgg--------------------gcaccggggcct---------
--------------------------------------------ta-cctt--t-a-ctg
aaacta-gct-ggaccgctg---------ctt-tcctttaagccagaggaaggttgcggc
-aataac-aggtc-tgtgatg-ccc-tcagatgttccgggccgcacacg-tgctac-aa-
tgat-ca-gcac--aaagag-tat---tacctatctt-----cttatacc-taacccaat
atgttaaacttattgcgt-aagggtattgtctt----------------------a---a
cgacttatccgctttagcgctttaagattattggacggttg-tgcctg----cctcgaga
g--ag---tgtacagggcagcaagagtaatgattcc-ttc-gtttttactactaataccg
cgcttggta-acat-----------attacactcgattaagta--gggtctttgctt---
-------ttaatagca-at-tgctatcctcacccttaggctctaaggatatt--acta--
tctctaaggtctacagggaggtgtatatggcgcac----ttacttattcacggtggggac
agaccattgttaactgttggtctcggtctcaactaggaatgcctcgtacggg---ttggt
tcaccaaaccacccggaatatgtccctgccctttgtacaca-ccg-cccgtcgctcttat
cga-tgaactcacttgtgaggctgagggactgcgtct------------------a-tta
t-acccgtgtaattctcatatctcacatacatttcgctaaaggcgattttgctttaggga
tttacacgaccttacgcacaaacttattcgaccaagtgggtttaaa--------------
------------------------g------------
>Globorotalia_truncatulinoides|R012|09
-------------gaacgcgtggagcatgtggcttaatttgactcaacgcggggaatctt
accgggtccggacacactgaggattgacagacg-gtt-----------------------
------------------------------attgacttatact--cg---cttaatggct
ttaagctcgctttaagctgttaaacg-----------tttaacacc------tttacaca
aagatgctag-------------------tcctttcatgatcgtttgataggtggtgcat
ggccgttcttagttcgtggagtgatctgtctgcctaattgcgtttca-cta------agg
tcccattcttca-----------------------------tacg-tat-----------
------------------------------------------------------------
------------------------------------gaatagcgtc-ttaactcactttt
acc-------------------------------------------gctacctatttg--
----------------------tagtaagcgctc----atactattggga---------c
cggaatgcaacga-gcg--cgactgcaccacctaatt-----------------------
----------------------------------------gccccttatct-accattaa
---------------------------------------------------ttact-t--
tattaaccgccctgtacgg--------------------gcaccggggcct---------
--------------------------------------------ta-cctt--t-a-ctg
aaacta-gct-ggaccgctg---------ctt-tcctttaagccagaggaaggttgcggc
-aataac-aggtc-tgtgatg-ccc-tcagatgttccgggccgcacacg-tgctac-aa-
tgat-ca-gcac--aaagag-tat---tacctatctt-----cttatacc-taacccaat
atgttaaacttattgcgt-aaggatattgtctt----------------------aacga
cgacttatccgctttagcgctttaagattattggacggtta-tgcctg----cctcgaga
g--ag---tgtacagggcagcaagagtaatgattcc-ctc-gtttttactactaataccg
cgcttggta-acat-----------attacactcgattaagta--gggtctttgctt---
-------ctaatggca-at-tgctatcctcacccttaggctctaaggatatt--acta--
tctctaaggtctacagggaggtgtatatggcgcac----ttacttattcacggtggggac
agaccattgttaactgttggtctcggtctcaactaggaatgcctcgtacggg---ttggt
tcaccaaaccacccggaatatgtccctgccctttgtacaca-ccg-cccgtcgctcttat
cga-tgaactcacttgtgaggctgagggactgcgtct------------------attta
t-acccatgtaatcctaatatctcacatacatttcgctaaaggcgattttgctttaagga
tttacacgaccttacgcacaaacttattcgaccgagtgggtttaaa--------------
------------------------g------------
>Globorotalia_truncatulinoides|R012|27
-------------gaacgcgtggagcatgtggcttaatttgactcaacgcggggaatctt
accgggtccggacacactgaggattgacagacg-gtt-----------------------
------------------------------attgacttatact--cg---cttaatggct
ttaagctcgctttaagctgttaaacg-----------tttaacacc------tttacaca
aagatgctag-------------------tcctttcatgatcgtttgataggtggtgcat
ggccgttcttagttcgtggagtgatctgtctgcctaattgcgtttca-cta------agg
tcccattcttca-----------------------------tacg-tat-----------
------------------------------------------------------------
------------------------------------gaatagcgtc-ttaactcactttt
acc-------------------------------------------gctacctatttg--
----------------------tagtaagcgctc----atactattggga---------c
cggaatgcaacga-gcg--cgactgcaccacctaatt-----------------------
----------------------------------------gccccttatct-accattaa
---------------------------------------------------ttact-t--
tattaaccgccctgtacgg--------------------gcaccggggcct---------
--------------------------------------------ta-cctt--t-a-ctg
aaacta-gct-ggaccgctg---------ctt-tcctttaagccagaggaaggttgcggc
-aataac-aggtc-tgtgatg-ccc-tcagatgnnnnnnnnnnnnnnnn-nnnnnn-nn-
nnnn-nn-nnnn--nnnnnn-nnn---nnnnnnnnnn-----nnnnnnnn-nnnnnnnnn
nnnnnnnnnnnnnnnnnn-nnnnnnnnnnnnnn----------------------nnnnn
nnnnnnnnnnnnnnnnnnnnnnnnnnnnnnnnnnnnnnnna-tgcctg----cctcgaga
g--ag---tgtacagggcagcaagagtaatgattcc-ctc-gtttttactactaataccg
cgcttggta-acat-----------attacactcgattaagta--gggtctttgctt---
-------ctaatagca-at-tgctatcctcacccttaggctctaaggatatt--acta--
tctctaaggtctacagggaggtgtatatggcgcac----ttacttattcacggtggggac
agaccattgttaactgttggtctcggtctcaactaggaatgcctcgtacggg---ttggt
tcaccaaaccacccggaatatgtccctgccctttgtacaca-ccg-cccgtcgctcttat
cga-tgaactcacttgtgaggctgagggactgcgtct------------------attta
t-acccatgtaatcctaatatctcacatacatttcgctaaaggcgattttgctttaagga
tttacacgaccttacgcacaaacttattcgaccgagtgggtttaaa--------------
------------------------g------------
>Globorotalia_truncatulinoides|R012|28
-------------gaacgcgtggagcatgtggcttaatttgactcaacgcggggaatctt
accgggtccggacacactgaggattgacagacg-gtt-----------------------
------------------------------attgacttatact--cg---cttaatggct
ttaagctcgctttaagctgttaaacg-----------tttaacacc------tttacaca
aagatgctag-------------------tcctttcatgatcgtttgataggtggtgcat
ggccgttcttagttcgtggagtgatctgtctgcctaattgcgtttca-cta------agg
tcccattcttca-----------------------------tacg-tat-----------
------------------------------------------------------------
------------------------------------gaatagcgtc-ttaactatctttt
acc-------------------------------------------gctacctatttg--
----------------------tagtaagcgctc----atactattggga---------c
cggaatgcaacga-gcg--cgactgcaccacctaatt-----------------------
----------------------------------------gccccttatct-accattaa
---------------------------------------------------ttact-t--
tattaaccgccctgtacgg--------------------gcaccggggcct---------
--------------------------------------------ta-cctt--t-a-ctg
aaacta-gct-ggaccgctg---------ctt-tcctttaagccagaggaaggttgcggc
-aataac-aggtc-tgtgatg-ccc-tcagatgttccgggccgcacacg-tgctac-aa-
tgat-ca-gcac--aaagag-tat---tacctatctt-----cttatacc-taacccaat
atgttaaacttattgcgt-aaggatattgtctt----------------------aacga
cgacttatccgctttagcgctttaagattattggacggtta-tgcctg----cctcgaga
g--ag---tgtacagggcagcaagagtaatgattcc-ctc-gtttttactactaataccg
cgcttggta-acat-----------attacactcgattaagta--gggtctttgctt---
-------ctaatrgca-at-tgctatcctcacccttaggctctaaggatatt--acta--
tctctaaggtctacagggaggtgtatatggcgcac----ttacttattcacggtggggac
agaccattgttaactgttggtctcggtctcaactaggaatgcctcgtacggg---ttggt
tcaccaaaccacccggaatatgtccctgccctttgtacaca-ccg-cccgtcgctcttat
cga-tgaactcacttgtgaggctgagggactgcgtct------------------attta
t-acccatgtaatcctaatatctcacatacatttcgctaaaggcgattttgctttaagga
tttacacgaccttacgcacaaacttattcgaccgagtgggtttaaa--------------
------------------------g------------
>Globorotalia_truncatulinoides|R012|31
-------------gaacgcgtggagcatgtggcttaatttgactcaacgcggggaatctt
accgggtccggacacactgaggattgacagacg-gtt-----------------------
------------------------------attgacttatact--cg---cttaatg---
--------gctttaagctgttaagtg-----------tttaacacc------tttacaca
aagatgctag-------------------tcctttcatgatcgtttgataggtggtgcat
ggccgttcttagttcgtggagtgatctgtctgcctaattgcgtttca-cta------agg
tcccattcttca-----------------------------tacg-tat-----------
------------------------------------------------------------
------------------------------------gaatagcgtc-ttaactcactttt
acc-------------------------------------------gctacctatttg--
----------------------tagtaagcgctc----atactattggga---------c
cggaatgcaacga-gcg--cgactgcaccacctaatt-----------------------
----------------------------------------gccccttatct-accattaa
---------------------------------------------------ttact-t--
tattaaccgccctgtacgg--------------------gcaccggggcct---------
--------------------------------------------ta-cctt--t-a-ctg
aaacta-gct-ggaccgctg---------ctt-tcctttaagccagaggaaggttgcggc
-aataac-aggtc-tgtgatg-ccc-tcagatgttccgggccgcacacg-tgctac-aa-
tgat-ca-gcac--aaagag-tat---tacctatctt-----cttatacc-taacccaat
atgttaaacttattgcgt-aaggatattgtctt----------------------aacga
cgacttatccgctttagcgctttaagattattggacggtta-tgcctg----cctcgaga
g--ag---tgtacagggcagcaagagtaatgattcc-ctc-gtttttactactaataccg
cgcttggta-acat-----------attacactcgattaagta--gggtctttgctt---
-------ctaatagca-at-tgctatcctcacccttaggctctaaggatatt--acta--
tctctaaggtctacagggaggtgtatatggcgcac----ttacttattcacggtggggac
agaccattgttaactgttggtctcggtctcaactaggaatgcctcgtacggg---ttggt
tcaccaaaccacccggaatatgtccctgccctttgtacaca-ccg-cccgtcgctcttat
cga-tgaactcacttgtgaggctgagggactgcgtct------------------attta
t-acccatgtaatcctaatatctcacatacatttcgctaaaggcgattttgctttaagga
tttacacgaccttacgcacaaacttattcgacc---------------------------
-------------------------------------
>Globorotalia_truncatulinoides|R030|12
-------------gaacgcgtggagcatgtggcttaatttgactcaacgcggggaatctt
accgggtccggacacactgaggattgacagacg-gtt-----------------------
------------------------------attgacttatact--cg---cttaatg---
--------gctttaagctgttaaacg-----------tttaacacc------tttacaca
aagatgctag-------------------tcctttcatgatcgtttgataggtggtgcat
ggccgttcttagttcgtggagtgatctgtctgcctaattgcgtttca-cta------agg
tcccattcttca-----------------------------tacg-tat-----------
------------------------------------------------------------
------------------------------------gaatagcgtc-ttaactcactttt
acc-------------------------------------------gctacctatttg--
----------------------tagtaagcgctc----atactattggga---------c
cggaatgcaacga-gcg--cgactgcaccacctaatt-----------------------
----------------------------------------gccccttatct-accattaa
---------------------------------------------------ttact-t--
tattaaccgccctgtacgg--------------------gcaccggggcct---------
--------------------------------------------ta-cctt--t-a-ctg
aaacta-gct-ggaccgctg---------ctt-tcctttaagccagaggaaggttgcggc
-aataac-aggtc-tgtgatg-ccc-tcagatgttccgggccgcacacg-tgctac-aa-
tgat-ca-gcac--agagag-tat---tacctatctt-----cttatacc-taacccaat
atgttaaacttattgcgt-aaggatattgtctt----------------------a---a
cgacttatccgctttagcgctttaagattattggacggtta-tgcctg----cctcgaga
g--ag---tgtacagggcagcaagagtaatgattcc-ctc-gtttttactactaataccg
cgcttggta-acat-----------attacactcgattaagta--gggtctttgttt---
-------ctaatagca-at-tgctatcctcacccttaggctctaaggatatt--acta--
tctgtaaggtctacagggaggtgtatatggcgcac----ttacttattcacggtggggac
agaccattgttaactgttggtctcggtctcaactaggaatgcctcgtacggg---ttggt
tcaccaaaccacccggaatatgtccctgccctttgtacaca-ccg-cccgtcgctcttat
cga-tgaactcacttgtgaggctgagggactgcgtct------------------a-tta
t-acccatgtaatcctaatatcttacatacatttcgctaaaggcgattttgctttaagga
tttacacgaccttacgcacaaacttaatcgaccgagtgggtttaaa--------------
------------------------g------------
>Globorotalia_truncatulinoides|R031|08
-------------gaacgcgtggagcatgtggcttaatttgactcaacgcggggaatctt
accgggtccggacacactgaggattgacagacg-gtt-----------------------
------------------------------attgacttatact--cg---cttaatg---
--------gctttaagctgttaaacg-----------tttaacacc------tttacaca
aagatgctag-------------------tcctttcatgatcgtttgataggtggtgcat
ggccgttcttagttcgtggagtgatctgtctgcctaattgcgtttca-cta------agg
tcccattcttca-----------------------------tacg-tat-----------
------------------------------------------------------------
------------------------------------gaatagcgtc-ttaactcactttt
acc-------------------------------------------gctacctatttg--
----------------------tagtaagcgctc----atactattggga---------c
cggaatgcaacga-gcg--cgactgcaccacctaatt-----------------------
----------------------------------------gccccttatct-accattaa
---------------------------------------------------ttact-t--
tattaaccgccctgtacgg--------------------gcaccggggcct---------
--------------------------------------------ta-cctt--t-a-ctg
aaacta-gct-ggaccgctg---------ctt-tcctttaagccagaggaaggttgcggc
-aataac-aggtc-tgtgatg-ccc-tcagatgttccgggccgcacacg-tgctac-aa-
tgat-ca-gcac--aaagag-tat---tacctatctt-----cttatacc-taacccaat
atgttaaacttattgcgt-aagggtattgtctt----------------------a---a
cgacttatccgctttagcgctttaagattattggacggttg-tgcctg----cctcgaaa
g--ag---tgtacagggcagcaagagtaatgattcc-ctc-gtttttactactaataccg
cgcttggta-acat-----------attacactcgattaagta--gggtctttgctt---
-------ttaatagca-at-tgctatcctcacccttaggctctaaggatatt--acta--
tctctaaggtctacagggaggtgtatatggcgcac----ttacttattcacggtggggac
agaccattgttaactgttggtctcggtctcaactaggaatgcctcgtacggg---ttggt
tcaccaaaccacccggaatatgtccctgccctttgtacaca-ccg-cccgtcgctcttat
cga-tgaactctcttgtgaggctgagggactgcgtct------------------a-tta
t-acccgtgtaatcctaatatctcacatacatttcgctaaaggcgattttgctttaggga
tttacacgaccttacgcacaaacttattcgaccaagtgggtttaaa--------------
------------------------g------------
>Globorotalia_truncatulinoides|R036|04
-------------gaacgcgtggagcatgtggcttaatttgactcaacgcggggaatctt
accgggtccggacacactgaggattgacagacg-gtt-----------------------
------------------------------attgacttatact--cg---cttaatg---
--------gctttaagctgttaaacg-----------tttaacacc------tttacaca
aagatgctag-------------------tcctttcatgatcgtttgataggtggtgcat
ggccgttcttagttcgtggagtgatctgtctgcctaattgcgtttca-cta------agg
tcccattcttca-----------------------------tacg-tat-----------
------------------------------------------------------------
------------------------------------gaatagcgtc-ttaactcactttt
acc-------------------------------------------gctacctatttg--
----------------------tagtaagcgctc----atactattggga---------c
cggaatgcaacga-gcg--cgactgcaccacctaatt-----------------------
----------------------------------------gccccttatct-accattaa
---------------------------------------------------ttact-t--
tattaaccgccctgtacgg--------------------gcaccggggcct---------
--------------------------------------------ta-cctt--t-a-ctg
aaacta-gct-ggaccgctg---------ctt-tcctttaagccagaggaaggttgcggc
-aataac-aggtc-tgtgatg-ccc-tcagatgttccgggccgcacacg-tgctac-aa-
tgat-ca-gcac--agagag-tat---tacctatctt-----cttatacc-taacccaat
atgttaaacttattgcgt-aaggatattgtctt----------------------a---a
cgacttatccgctttagcgctttaagattattggacggtta-tgcctg----cctcgaga
g--ag---tgtacagggcagcaagagtaatgattcc-ttc-gtttttactactaataccg
cgcttggta-acat-----------attacactcgattaagta--gggtctttgctt---
-------ctaatagca-at-tgctatcctcacccttaggctctaaggatatt--acta--
tctctaaggtctacagggaggtgtatatggcgcac----ttacttattcacggtggggac
agaccattgttaactgttggtctcggtctcaactaggaatgcctcgtacggg---ttggt
tcaccaaaccacccggaatatgtccctgccctttgtacaca-ccg-cccgtcgctcttat
cga-tgaactcacttgtgaggctgagggactgcgtct------------------attta
t-acccgtgaaatcctaatatctcacatacatttcgctaaaggcgattttgctttaagga
tttacacgaccttacgcacaaacttattcgacc---------------------------
-------------------------------------
>Globorotalia_truncatulinoides|R036|06
-------------gaacgcgtggagcatgtggcttaatttgactcaacgcggggaatctt
accgggtccggacacactgaggattgacagacg-gtt-----------------------
------------------------------attgacttatact--cg---cttaatg---
--------gctttaagctgttaaacg-----------tttaacacc------tttacaca
aagatgctag-------------------tcctttcatgatcgtttgataggtggtgcat
ggccgttcttagttcgtggagtgatctgtctgcctaattgcgtttca-cta------agg
tcccattcttca-----------------------------tacg-tat-----------
------------------------------------------------------------
------------------------------------gaatagcgtc-ttaactcactttt
acc-------------------------------------------gctacctatttg--
----------------------tagtaagcgctc----atactattggga---------c
cggaatgcaacga-gcg--cgactgcaccacctaatt-----------------------
----------------------------------------gccccttatct-accattaa
---------------------------------------------------ttact-t--
tattaaccgccctgtacgg--------------------gcaccggggcct---------
--------------------------------------------ta-cctt--t-a-ctg
aaacta-gct-ggaccgctg---------ctt-tcctttaagccagaggaaggttgcggc
-aataac-aggtc-tgtgatg-ccc-tcagatgttccgggccgcacacg-tgctac-aa-
tgat-ca-gcac--aaagag-tat---tacctatctt-----cttatacc-taacccaat
atgttaaacttattgcgt-aaggatattgtctt----------------------a---a
cgacttatccgctttagcgctttaagattattgggcggtta-tgcctg----cctcgaga
g--ag---tgtacagggcagcaagagtaatgattcc-ctc-gtttttactactaataccg
cgcttggta-acat-----------attacactcgattaagta--gggtctttgctt---
-------ctaatagca-at-tgctatcctcacccttaggctctaaggatatt--acta--
tctgtaaggtctacagggaggtgtatatggcgtac----ttacttattcacggtggggac
agaccattgttaactgttggtctcggtctcaactaggaatgcctcgtacggg---ttggt
tcaccaaaccacccggaatatgtccctgccctttgtacaca-ccg-cccgtcgctcttat
cga-tgaactcacttgtgaggctgagggactgcgtct------------------a-tta
t-acccatgtaatcctaatatcttacatacatttcgctaaaggcgattttgctttaagga
tttacacgaccttacgcacaaacttattcgacc---------------------------
-------------------------------------
>Globorotalia_truncatulinoides|R036|08
-------------gaacgcgtggagcatgtggcttaatttgactcaacgcggggaatctt
accgggtccggacacactgaggattgacagacg-gtt-----------------------
------------------------------attgacttatact--cg---cttaatg---
--------gctttaagctgttaaacg-----------tttaacacc------tttacaca
aagatgctag-------------------tcctttcatgatcgtttgataggtggtgcat
ggccgttcttagttcgtggagtgatctgtctgcctaattgcgtttca-cta------agg
tcccattcttca-----------------------------tacg-tat-----------
------------------------------------------------------------
------------------------------------gaatagcgtc-ttaactatctttt
acc-------------------------------------------gctacctatttg--
----------------------tagtaagcgctc----atactattggga---------c
cggaatgcaacga-gcg--cgactgcaccacctaatt-----------------------
----------------------------------------gccccttatct-accattaa
---------------------------------------------------ttact-t--
tattaaccgccctgtacgg--------------------gcaccggggcct---------
--------------------------------------------ta-cctt--t-a-ctg
aaacta-gct-ggaccgctg---------ctt-tcctttaagccagaggaaggttgcggc
-aataac-aggtc-tgtgatg-ccc-tcagatgttccgggccgcacacg-tgctac-aa-
tgat-ca-gcac--aaagag-tat---tacctatctt-----cttatacc-taacccaat
atgttaaacttattgcgt-aagggtattgtctt----------------------a---a
cgacttatccgctttagcgctttaagattattggacggttg-tgcctg----cctcgaaa
g--ag---tgtacagggcagcaagagtaatgattcc-ctc-gtttttactactaataccg
cgcttggta-acat-----------attacactcgattaagta--gggtctttgctt---
-------ctaatagca-at-tgctatcctcacccttaggctctaaggatatt--acta--
tctctaaggtctacagggaggtgtatatggcgcac----ttacttattcacggtggggac
agaccattgttaactgttggtctcggtctcaactaggaatgcctcgtacggg---ttggt
tcaccaaaccacccggaatatgtccctgccctttgtacaca-ccg-cccgtcgctcttat
cga-tgaactctcttgtgaggctgagggactgcgtct------------------a-tta
t-acccgtgtaatcctaatatctcacatacatttcgctaaaggcgattttgctctaagga
tttacacgaccttacgcacaaacttattcgaccaagtgggtttaaa--------------
------------------------g------------
>Globorotalia_truncatulinoides|R036|34
-------------gaacgcgtggagcatgtggcttaatttgactcaacgcggggaatctt
accgggtccggacacactgaggattgacagacg-gtt-----------------------
------------------------------attgacttatact--cg---cttaatg---
--------gctttaagctgttaaacg-----------tttaacacc------tttacaca
aagatgctag-------------------tcctttcatgatcgtttgataggtggtgcat
ggccgttcttagttcgtggagtgatctgtctgcctaattgcgtttca-cta------agg
tcccattcttca-----------------------------tacg-tat-----------
------------------------------------------------------------
------------------------------------gaatagcgtc-ttaactatctttt
acc-------------------------------------------gctacctatttg--
----------------------tagtaagcgctc----atactattggga---------c
cggaatgcaacga-gcg--cgactgcaccacctaatt-----------------------
----------------------------------------gccccttatct-accattaa
---------------------------------------------------ttact-tta
tattaaccgccctgtacgg--------------------gcaccggggcct---------
--------------------------------------------ta-cctt--t-a-ctg
aaacta-gct-ggaccgctg---------ctt-tcctttaagccagaggaaggttgcggc
-aataac-aggtc-tgtgatg-ccc-tcagatgttccgggccgcacacg-tgctac-aa-
tgat-ca-gcac--aaagag-tat---tacctatctt-----cttatacc-taacccaat
atgttaaacttattgcgt-aagggtattgtctt----------------------a---a
cgacttatccgctttagcgctttaagattattggacggttg-tgcctg----cctcgaaa
g--ag---tgtacagggcagcaagagtaatgattcc-ctc-gtttttactactaataccg
cgcttggta-acat-----------attacactcgattaagta--gggtctttgctt---
-------ttaatagca-at-tgctatcctcacccttaggctctaaggatatt--acta--
tctctaaggtctacagggaggtgtatatggcgcac----ttacttattcacggtggggac
agaccattgttaactgttggtctcggtctcaactaggaatgcctcgtacggg---ttggt
tcaccaaaccacccggaatatgtccctgccctttgtacaca-ccg-cccgtcgctcttat
cga-tgaactcacttgtgaggctgagggactgcgtct------------------a-tta
t-acccgtgtaattctcatatctcacatacatttcgctaaaggcgattttgctttaggga
tttacacgaccttacgcacaaacttattcgacc---------------------------
-------------------------------------
>Globorotalia_truncatulinoides|R063|19
---------------------ggagcatgtggcttaatttgactcaacgcggggaatctt
accgggtccggacacactgaggattgacagacg-gtt-----------------------
------------------------------attgacttatact--cg---cttaatg---
--------gctttaagctgttaaacg-----------tttaacacc------tttacaca
aagatgctag-------------------tcctttcatgatcgtttgataggtggtgcat
ggccgttcttagttcgtggagtgatctgtctgcctaattgcgtttca-cta------agg
tcccattcttca-----------------------------tacg-tat-----------
------------------------------------------------------------
------------------------------------gaatagcgtc-ttaactcactttt
acc-------------------------------------------gctacctatttg--
----------------------tagtaagcgctc----atactattggga---------c
cggaatgcaacga-gcg--cgactgcaccacctaatt-----------------------
----------------------------------------gccccttatct-accattaa
---------------------------------------------------ttact-t--
tattaaccgccctgtacgg--------------------gcaccggggcct---------
--------------------------------------------ta-cctt--t-a-ctg
aaacta-gct-ggaccgctg---------ctt-tcctttaagccagaggaaggttgcggc
-aataac-aggtc-tgtgatg-ccc-tcagatgttccgggccgcacacg-tgctac-aa-
tgat-ca-gcac--agagag-tat---tacctatctt-----cttatacc-taacccaat
atgttaaacttattgcgt-aaggatattgtctt----------------------a---a
cgacttatccgctttagcgctttaagattattgggcggtta-tgcctg----cctcgaga
g--ag---tgtacagggcagcaagagtaatgattcc-ttc-gtttttactactaataccg
cgcttggta-acat-----------attacactcgattaagta--gggtctttgctt---
-------ctaatagca-at-tgctatcctcacccttaggctctaaggatatt--acta--
tctctaaggtctacagggaggtgtatatggcgcac----ttacttattcacggtggggac
agaccattgttaactgttggtctcggtctcaactaggaatgcctcgtacggg---ttggt
tcaccaaaccacccggaatatgtccctgccctttgtacaca-ccg-cccgtcgctcttat
cga-tgaactcatttgtgaggctgagggactgcgtct------------------a-tta
t-acccgtgtaatcctaatatctcacatacatttcgctaaaagcgattttgctttaagga
tttatacgacc-------------------------------------------------
-------------------------------------
>Globorotalia_truncatulinoides|R066|54
--------------------------------------ttgactcaacgcggggaatctt
accgggtctggacacactgaggattgacagacg-gtt-----------------------
------------------------------attgacttatact--cg---cttaatggct
ttaagctcgctttaagctgttaaacg-----------tttaacacc------tttacaca
aagatgctag-------------------tcctttcatgatcgtttgataggtggtgcat
ggccgttcttagttcgtggagtgatctgtctgcctaattgcgtttca-cta------agg
tcccattcttca-----------------------------tacg-tat-----------
------------------------------------------------------------
------------------------------------gaatagcgtc-ttaactatctttt
acc-------------------------------------------gctacctatttg--
----------------------tagtaagcgctc----atactattggga---------c
cggaatgcaacga-gcg--cgactgcaccacctaatt-----------------------
----------------------------------------gccccttatct-accattaa
---------------------------------------------------ttact-t--
tattaaccgccctgtacgg--------------------gcaccggggcct---------
--------------------------------------------ta-cctt--t-a-ctg
aaacta-gct-ggaccgctg---------ctt-tcctttaagccagaggaaggttgcggc
-aataac-aggtc-tgtgatg-ccc-tcagatgttccgggccgcacacg-tgctac-aa-
tgat-ca-gcac--aaagag-tat---tacctatctt-----cttatacc-taacccaat
atgttaaacttattgcgt-aagggtattgtctt----------------------a---a
cgacttatccgctttagcgctttaagattattggacggtta-tgcctg----cctcgaga
g--ag---tgtacagggcagcaagagtaatgattcc-ctc-gtttttactactaataccg
cgcttggta-acat-----------attacactcgattaagta--gggtctttgctt---
-------ctaatggca-at-tgctatcctcacccttaggctctaaggatatt--acta--
tctgtaaggtctacagggaggtgtatatggcgcac----ttacttattcacggtggggac
agaccattgttaactgttggtctcggtctcaactaggaatgcctcgtacggg---ttggt
tcaccaaaccacccggaatatgtccctgccctttgtacaca-ccg-cccgtcgctcttat
cga-tgaactcacttgtgaggctgagggactgcgtct------------------attta
t-acccgtgaaatcctaatatctcacatacatttcgctaaaggcgattttgctttaagga
tttacacgaccttacgcacaaa--------------------------------------
-------------------------------------
>Hastigerina_pelagica|P080|03
------------------------------------------------------------
------------------------------------------------------------
------------------------------------------------------------
------------------------------------------------------------
------------------------------------------------------------
------------------------------------------------------------
------------------------------------------------------------
------------------------------------------------------------
------------------------------------------------------------
-----------------------------------------------------gtctc--
------------------ttcaactcactcgcac----attct----------------c
ttgaacgcaacga-gcg--tgaccgcaacctcttgtt-----------------------
----------------------------------------gtgtataccaa-gtgtgtcg
-------ttg--cttgcaactcacactcc---------------------aatgcacgta
ttttggtcacattgtctcg--g-ccgtcgcgcgcagcctcggctgtgtcggc--gccagc
--------------------------------------------aa-tgtc--c-a-aat
aaactt-gag-ggaccgctg-taac--aat---tcttttaaaccagaggaaggttgcggc
-aataac-aggtc-tgtgatg-ccc-ttagatgtcccgggctgcacacg-tgctac-aa-
tgat-ca-gtac--agtgag-catctttg-caat-ac------------c-agcgtttgg
aggcctggc--caagtcacttg-----tgac-t---------------------------
-------------------cggcttgcagtctctacgttgccttccca----agtctgac
aagat---ttggaaatccattggaagtcctgaatca--at-ccctat-----tga-----
-gcatttttct-ct-----------acagtggcgccagacttc--gtccc-atgtcggtt
cgcctgac-ttgtgcg-gcacttggcgt--------------------------------
----------------------ctactatatgcaa----ttgtcaattcatagtggggac
agacgattgttaattgttcgtctcggtctcaactaggaatgccttgtacgggtctttggt
tcaccagaccacccggaatacgtccctgccctttgtacaca-ccg-cccgtcgctcttac
cga-tgaacttctctgtgagtttgagggaccgtcaat------------------tgtgt
g-----------------------------------------gcaacacacga-------
-----------cgctatggaaacttaaacgaacagtgtgatttaaag-------------
-------------------------------------
>Hastigerina_pelagica|P080|08
-------------------gcggagcatgtggcttaatttgactcaacgcgggaaatctt
accgggtccggacacactgaggattgacagaca-gta-----------------------
------------------------------ttca----tgccg--ac---t---------
------------------------------------gaatttcgac------atatttca
aatgtgcgag-------------------ttctttcatgattgtgtgataggtggtgcat
ggccgttcttagttcgtggagtgatctgtctgcttaattgcgtttcatatt---------
-----------------------------------------tacg-aat-----------
------------------------------------------------------------
------------------------------------gtcgcttac--gtgattgctgcag
acctcgtctctctttattgag-t-----------------------gcgacgcgtctc--
------------------ttcaactcactcgcac----attct----------------c
ttgaacgcaacga-gcg--tgaccgcaacctcttgtt-----------------------
----------------------------------------gtgtataccaa-gtgtgtcg
-------ttg--cttgcaactcacactcc---------------------aatgcacgta
ttttggtcacattgtctcg--g-ccgtcgcgcgcagcctcggctgtgtcggc--gccagc
--------------------------------------------aa-tgtc--c-a-aat
aaactt-gag-ggaccgctg-taac--aat---tcttttaaaccagaggaaggttgcggc
-aataac-aggtc-tgtgatg-ccc-ttagatgtcccgggctgcacacg-tgctac-aa-
tgat-ca-gtac--agtgag-catctttg-caat-ac------------c-agcgtttgg
aggcctggc--caagtcacttg-----tgac-t---------------------------
-------------------cggcttgcagtctctacgttgccttccca----agtctgac
aagat---ttggaaatccattggaagtcctgaatca--at-ccctat-----tga-----
-gcatttttct-ct-----------acagtggcgccagacttc--gtccc-atgtcggtt
cgcctgac-ttgtgcg-gcacttggcgt--------------------------------
----------------------ctactatatgcaa----ttgtcaattcatagtggggac
agacgattgttaattgttcgtctcggtctcaactaggaatgccttgtacgggtctttggt
tcaccagaccacccggaatacgtccctgccctttgtacaca-ccg-cccgtcgctcttac
cga-tgaacttctctgtgagtttgagggaccgtcaat------------------tgtgt
g-----------------------------------------gcaacacacga-------
-----------cgctatggaaacttaaacgaacagtgtgatttaaag-------------
-------------------------------------
>Hastigerina_pelagica|P080|10
-------------------gtggagcatgtggcttaatttgactcaacgcgggaaatctt
accgggtccggacacactgaggattgacagaca-gta-----------------------
------------------------------ttca----tgccg--ac---t---------
------------------------------------gaatttcgac------atatttca
aatgtgcgag-------------------ttctttcatgattgtgtgataggtggtgcat
ggccgttcttagttcgtggagtgatctgtctgcttaattgcgtttcatatt---------
-----------------------------------------tacg-aat-----------
------------------------------------------------------------
------------------------------------gtcgcttac--gtgattgctgcag
acctcg--tctctttattgag-t-----------------------gcgacgcgtctc--
------------------ttcaactcactcgcac----attct----------------c
ttgaacgcaacga-gcg--tgaccgcaacctcttgtt-----------------------
----------------------------------------gtgtataccaa-gtgtgtcg
-------ttg--cttgcaactcacactcc---------------------aatgcacgta
ttttggtcacattgtctcg--g-ccgtcgcgcgcagcctcggctgtgtcggc--gccagc
--------------------------------------------aa-tgtc--c-a-aat
aaactt-gag-ggaccgctg-taac--aat---tcttttaaaccagaggaaggttgcggc
-aataac-aggtc-tgtgatg-ccc-ttagatgtcccgggctgcacacg-tgctac-aa-
tgat-ca-gtac--agtgag-catctttg-caat-ac------------c-agcgtttgg
aggcctggc--caagtcacttg-----tgac-t---------------------------
-------------------cggcttgcagtctctacgttgccttccca----agtctgac
aagat---ttggaaatccattggaagtcctgaatca--at-ccctat-----tga-----
-gcatttttct-ct-----------acagtggcgccagacttc--gtccc-atgtcggtt
cgcctgac-ttgtgcg-gcacttggcgt--------------------------------
----------------------ctactatatgcaa----ttgtcaattcatagtggggac
agacgattgttaattgttcgtctcggtctcaactaggaatgccttgtacgggtctttggt
tcaccagaccacccggaatacgtccctgccctttgtacaca-ccg-cccgtcgctcttac
cga-tgaacttctctgtgagtttgagggaccgtcaat------------------tgtgt
g-----------------------------------------gcaacacacga-------
-----------cgctatggaaacttaaacgaacagtgtgatttaaag-------------
-------------------------------------
>Hastigerina_pelagica|P080|16
-------------------gtggagcatgtggcttaatttgactcaacgcgggaaatctt
accgggtccggacacactgaggattgacagaca-gta-----------------------
------------------------------ttca----tgccg--ac---t---------
------------------------------------gaatttcgac------atatttca
aatgtgcgag-------------------ttctttcatgattgtgtgataggtggtgcat
ggccgttcttagttcgtggagtgatctgtctgcttaattgcgtttcatatt---------
-----------------------------------------tacg-aat-----------
------------------------------------------------------------
------------------------------------gtcgcttac--gtgattgctgcag
acctcg--tctctttattgag-t-----------------------gcgacgcgtctc--
------------------ttcaactcactcgcac----attct----------------c
ttgaacgcaacga-gcg--tgaccgcaacctcttgtt-----------------------
----------------------------------------gtgtataccaa-gtgtgtcg
-------ttg--cttgcaactcacactcc---------------------aatgcacgta
ttttggtcacattgtctcg--g-ccgtcgcgcgcagcctcggctgtgtcggc--gccagc
--------------------------------------------aa-tgtc--c-a-aat
aaactt-gag-ggaccgctg-taac--aat---tcttttaaaccagaggaaggttgcggc
-aataac-aggtc-tgtgatg-ccc-ttagatgtcccgggctgcacacg-tgctac-aa-
tgat-ca-gtac--agtgag-catctttg-caat-ac------------c-agcgtttgg
aggcctggc--caagtcacttg-----tgac-t---------------------------
-------------------cggcttgcagtctctacgttgccttccca----agtctgac
aagat---ttggaaatccattggaagtcctgaatca--at-ccctat-----tga-----
-gcatttttct-ct-----------acagtggcgccagacttc--gtccc-atgtcggtt
cgcctgac-ttgtgcg-gcacttggcgt--------------------------------
----------------------ctactatatgcaa----ttgtcaattcatagtggggac
agacgattgttaattgttcgtctcggtctcaactaggaatgccttgtacgggtctttggt
tcaccagaccacccggaatacgtccctgccctttgtacaca-ccg-cccgtcgctcttac
cga-tgaacttctctgtgagtttgagggaccgtcaat------------------tgtgt
g-----------------------------------------gcaacacacga-------
-----------cgctatggaaacttaaacgaacagtgtgatttaaag-------------
-------------------------------------
>Hastigerina_pelagica|P080|20
-------------------gtggagcatgtggcttaatttgactcaacgcgggaaatctt
accgggtccggacacactgaggattgacagaca-gta-----------------------
------------------------------ttca----tgccg--ac---t---------
------------------------------------gaatttcgac------atatttca
aatgtgcgag-------------------ttctttcatgattgtgtgataggtggtgcat
ggccgttcttagttcgtggagtgatctgtctgcttaattgcgtttcatatt---------
-----------------------------------------tacg-aat-----------
------------------------------------------------------------
------------------------------------gtcgcttac--gtgattgctgcag
acctcg--tctctttattgag-t-----------------------gcgacgcgtctc--
------------------ttcaactcactcgcac----attct----------------c
ttgaacgcaacga-gcg--tgaccgcaacctcttgtt-----------------------
----------------------------------------gtgtataccaa-gtgtgtcg
-------ttg--cttgcaactcacactcc---------------------aatgcacgta
ttttggtcacattgtctcg--g-ccgtcgcgcgcagcctcggctgtgtcggc--gccagc
--------------------------------------------aa-tgtc--c-a-aat
aaactt-gag-ggaccgctg-taac--aat---tcttttaaaccagaggaaggttgcggc
-aataac-aggtc-tgtgatg-ccc-ttagatgtcccgggctgcacacg-tgctac-aa-
tgat-ca-gtac--agtgag-catctttg-caat-ac------------c-agcgtttgg
aggcctggc--caagtcacttg-----tgac-t---------------------------
-------------------cggcttgcagtctctacgttgccttccca----agtctgac
aagat---ttggaaatccattggaagtcctgaatca--at-ccctat-----tga-----
-gcatttttct-ct-----------acagtggcgccagacttc--gtccc-atgtcggtt
cgcctgac-ttgtgcg-gcacttggcgt--------------------------------
----------------------ctactatatgcaa----ttgtcaattcatagtggggac
agacgattgttaattgttcgtctcggtctcaactaggaatgccttgtacgggtctttggt
tcaccagaccacccggaatacgtccctgccctttgtacaca-ccg-cccgtcgctcttac
cga-tgaacttctctgtgagtttgagggaccgtcaat------------------tgtgt
g-----------------------------------------gcaacacacga-------
-----------cgctatggaaacttaaacgaacagtgtgatttaaag-------------
-------------------------------------
>Hastigerina_pelagica|P080|41
-------------------gtggagcatgtggcttaatttgactcaacgcgggaaatctt
accgggtccggacacactgaggattgacagaca-gta-----------------------
------------------------------ttca----tgccg--ac---t---------
------------------------------------gaatttcgac------atatttca
aatgtgcgag-------------------ttctttcatgattgtgtgataggtggtgcat
ggccgttcttagttcgtggagtgatctgtctgcttaattgcgtttcatatt---------
-----------------------------------------tacg-aat-----------
------------------------------------------------------------
------------------------------------gtcgcttac--gtgattgctgcag
acctcgtctctctttattgag-t-----------------------gcgacgcgtctc--
------------------ttcaactcactcgcac----attct----------------c
ttgaacgcaacga-gcg--tgaccgcaacctcttgtt-----------------------
----------------------------------------gtgtataccaa-gtgtgtcg
-------ttg--cttgcaactcacactcc---------------------aatgcacgta
ttttggtcacattgtctcg--g-ccgtcgcgcgcagcctcggctgtgtcggc--gccagc
--------------------------------------------aa-tgtc--c-a-aat
aaactt-gag-ggaccgctg-taac--aat---tcttttaaaccagaggaaggttgtggc
-aataac-aggtc-tgtgatg-ccc-ttagatgtcccgggctgcacacg-tgctac-aa-
tgat-ca-gtac--agtgag-catctttg-caat-ac------------c-agcgtttgg
aggcctggc--caagtcacttg-----tgac-t---------------------------
-------------------cggcttgcagtctctacgttgccttccca----agtctgac
aagat---ttggaaatccattggaagtcctgaatca--at-ccctat-----tga-----
-gcatttttct-ct-----------acagtggcgccagacttc--gtccc-atgtcggtt
cgcctgac-ttgtgcg-gcacttggcgt--------------------------------
----------------------ctactatatgcaa----ttgtcaattcatagtggggac
agacgattgttaattgttcgtctcggtctcaactaggaatgccttgtacgggtctttggt
tcaccagaccacccggaatacgtccctgccctttgtacaca-ccg-cccgtcgctcttac
cga-tgaacttctctgtgagtttgagggaccgtcaat------------------tgtgt
g-----------------------------------------gcaacacacga-------
-----------cgctatggaaacttaaacgaacagtgtgatttaaag-------------
-------------------------------------
>Hastigerina_pelagica|P100|01
------------------------------------------------gcgggaaatctt
accgggtccggacacactgaggattgacagaca-gta-----------------------
------------------------------ttca----tggcg--a--------------
------------------------------------gtctctcgtc------atatttca
aatgtgcgag-------------------ttctttcatgattgtgtgataggtggtgcat
ggccgttcttagttcgtggagtgatctgtctgcttaattgcgtttcatatt---------
-----------------------------------------tacg-aat-----------
------------------------------------------------------------
------------------------------------gtcgcttac--gtgattgctgcag
acctcg--tctcct--ctgga-g-----------------------gcgacgcgtctc--
------------------ttcaactcactcgcac----attct----------------c
ttgaacgcaacga-gcg--tgaccgcaacctcttgtt-----------------------
----------------------------------------gtgtataccaa-gtgtggcg
-------ctggcttgccagctcgcactcc---------------------aatgcacgta
ttttggtcacattgtctcg------------cggcgcctcgg------cgtt--tgcagc
--------------------------------------------aa-tgtc--c-a-aat
aaactt-gag-ggaccgctg-taac--aat---tcttttaaaccagaggaaggttgcggc
-aataac-aggtc-tgtgatg-ccc-ttagatgtcccgggctgcacacg-tgctac-aa-
tgat-ca-gtac--agtgag-catctttg-caat-ac------------c-agcgtttgg
aggcctggccgcgcgtcacttg-----tggcgc---------------------------
-------------------cggcttgcagtctctacgttgccttccca----agtctgac
aagat---ttggaaatccattggaagttctgattcgatat-ccctat-----tga-----
-gcatttttttact-----------acagcggcgtctaacttc--gtccc-tcgtcggtt
cgcctgac-ttgtgcg-gcacttggcgt--------------------------------
----------------------ctgctatatgcaa----ttgtcaattcatagtggggac
agacgattgttaattgttcgtctcggtctcaactaggaatgccttgtacgggtctttggt
tcaccagaccacccggaatacgtccctgccctttgtacaca-ccg-cccgtcgctcttac
cga-tgaacttctctgtgagtttgagggaccgtcaat------------------tgtgt
g-----------------------------------------gcaacacacga-------
-----------cgctatggaaacttaaacgaacagtgtgatttaa---------------
-------------------------------------
>Hastigerina_pelagica|P100|02
-------------ga--acgtggagcatgtggcttaatttgactcaacgcgggaaatctt
accgggtccggacacactgaggattgacagaca-gta-----------------------
------------------------------ttca----tggcg--a--------------
------------------------------------gtctctcgtc------atatttca
aatgtgcgag-------------------ttctttcatgattgtgtgataggtggtgcat
ggccgttcttagttcgtggagtgatctgtctgcttaattgcgtttcatatt---------
-----------------------------------------tacg-aat-----------
------------------------------------------------------------
------------------------------------gtcgcttac--gtgattgctgcag
acctcg--tctcct--ctgga-g-----------------------gcgacgcgtctc--
------------------ttcaactcactcgcac----attct----------------c
ttgaacgcaacga-gcg--tgaccgcaacctcttgtt-----------------------
----------------------------------------gtgtataccaa-gtgtggcg
-------ctggcttgccagctcgcactcc---------------------aatgcacgta
ttttggtcacattgtctcg------------cggcgcctcgg------cgtt--tgcagc
--------------------------------------------aa-tgtc--c-a-aat
aaactt-gag-ggaccgctg-taac--aat---tcttttaaaccagaggaaggttgcggc
-aataac-aggtc-tgtgatg-ccc-ttagatgtcccgggctgcacacg-tgctac-aa-
tgat-ca-gtac--agtgag-catctttg-caat-ac------------c-agcgtttgg
aggcctggccgcgcgtcacttg-----tggtgc---------------------------
-------------------cggcttgcagtctctacgttgccttccca----agtctgac
aagat---ttggaaatccattggaagttctgattcgatat-ccctat-----tga-----
-gcatttttttact-----------acagcggcgtctaacttc--gtccc-tcgtcggtt
cgcctgac-ttgtgcg-gcacttggcgt--------------------------------
----------------------ctgctatatgcaa----ttgtcaattcatagtggggac
agacgattgttaattgttcgtctcggtctcaactaggaatgccttgtacgggtctttggt
tcaccagaccacccggaatacgtccctgccctttgtacaca-ccg-cccgtcgctcttac
cga-tgaacttctctgtgagtttgagggaccgtcaat------------------tgtgt
g-----------------------------------------gcaacacacga-------
-----------cgctatggaaacttaaacgaacagtgtgatttaaag-------------
-------------------------------------
>Hastigerina_pelagica|P100|03
-------------ga--acgcggagcatgtggcttaatttgactcaacgcgggaaatctt
accgggtccggacacactgaggattgacagaca-gta-----------------------
------------------------------ttca----tggcg--a--------------
------------------------------------gtctctcgtc------atatttca
aatgtgcgag-------------------ttctttcatgattgtgtgataggtggtgcat
ggccgttcttagttcgtggagtgatctgtctgcttaattgcgtttcatatt---------
-----------------------------------------tacg-aat-----------
------------------------------------------------------------
------------------------------------gtcgcttac--gtgattgctgcag
acctcg--tctcct--ctgga-g-----------------------gcgacgcgtctc--
------------------ttcaactcactcgcac----attct----------------c
ttgaacgcaacga-gcg--tgaccgcaacctcttgtt-----------------------
----------------------------------------gtgtataccaa-gtgtggcg
-------ctggcttgccagctcgcactcc---------------------aatgcacgta
ttttggtcacattgtctcg------------cggcgcctcgg------cgtt--tgcagc
--------------------------------------------aa-tgtc--c-a-aat
aaactt-gag-ggaccgctg-taac--aat---tcttttaaaccagaggaaggttgcggc
-aataac-aggtc-tgtgatg-ccc-ttagatgtcccgggctgcacacg-tgctac-aa-
tgat-ca-gtac--agtgag-catctttg-caat-ac------------c-agcgtttgg
aggcctggccgcgcgtcacttg-----tggcgc---------------------------
-------------------cggcttgcagtctctacgttgccttccca----agtctgac
aagat---ttggaaatccattggaagttctgattcgatat-ccctat-----tga-----
-gcatttttttact-----------acagcggcgtctaacttc--gtccc-tcgtcggtt
cgcctgac-ttgtgcg-gcacttggcgt--------------------------------
----------------------ctgctatatgcaa----ttgtcaattcatagtggggac
agacgattgttaattgttcgtctcggtctcaactaggaatgccttgtacgggtctttggt
tcaccagaccacccggaatacgtccctgccctttgtacaca-ccg-cccgtcgctcttac
cga-tgaacttctctgtgagtttgagggaccgtcaat------------------tgtgt
g-----------------------------------------gcaacacacga-------
-----------cgctatggaaacttaaacgaacagtgtgatttaaag-------------
-------------------------------------
>Hastigerina_pelagica|P100|05
-------------ga--acgtggagcatgtggcttaatttgactcaacgcgggaaatctt
accgggtccggacacactgaggattgacagaca-gta-----------------------
------------------------------ttca----tggcg--a--------------
------------------------------------gtctctcgtc------atatttca
aatgtgcgag-------------------ttctttcatgattgtgtgataggtggtgcat
ggccgttcttagttcgtggagtgatctgtctgcttaattgcgtttcatatt---------
-----------------------------------------tacg-aat-----------
------------------------------------------------------------
------------------------------------gtcgcttac--gtgattgctgcag
acctcg--tctcct--ctgga-g-----------------------gcgacgcgtctc--
------------------ttcaactcactcgcac----attct----------------c
ttgaacgcaacga-gcg--tgaccgcaacctcttgtt-----------------------
----------------------------------------gtgtataccaa-gtgtggcg
-------ctggcttgccagctcgcactcc---------------------aatgcacgta
ttttggtcacattgtctcg------------cggcgcctcgg------cgtt--tgcagc
--------------------------------------------aa-tgtc--c-a-aat
aaactt-gag-ggaccgctg-taac--aat---tcttttaaaccagaggaaggttgcggc
-aataac-aggtc-tgtgatg-ccc-ttagatgtcccgggctgcacacg-tgctac-aa-
tgat-ca-gtac--agtgag-catctttg-caat-ac------------c-agcgtttgg
aggcctggccgcgcgtcacttg-----tggcgc---------------------------
-------------------cggcttgcagtctctacgttgccttccca----agtctgac
aagat---ttggaaatccattggaagttctgattcgatat-ccctat-----tga-----
-gcatttttttact-----------acagcggcgtctaacttc--gtccc-tcgtcggtt
cgcctgac-ttgtgcg-gcacttggcgt--------------------------------
----------------------ctgctatatgcaa----ttgtcaattcatagtggggac
agacgattgttaattgttcgtctcggtctcaactaggaatgccttgtacgggtctttggt
tcaccagaccacccggaatacgtccctgccctttgtacaca-ccg-cccgtcgctcttac
cga-tgaacttctctgtgagtttgagggaccgtcaat------------------tgtgt
g-----------------------------------------gcaacacacga-------
-----------cgctatggaaacttaaacgaacagtgtgatttaaag-------------
-------------------------------------
>Hastigerina_pelagica|P100|07
-------------ga--acgcggagcatgtggcttaatttgactcaacgcgggaaatctt
accgggtccggacacactgaggattgacagaca-gta-----------------------
------------------------------ttca----tggcg--a--------------
------------------------------------gtctctcgtc------atatttca
aatgtgcgag-------------------ttctttcatgattgtgtgataggtggtgcat
ggccgttcttagttcgtggagtgatctgtctgcttaattgcgtttcatatt---------
-----------------------------------------tacg-aat-----------
------------------------------------------------------------
------------------------------------gtcgcttac--gtgattgctgcag
acctcg--tctcct--ctgga-g-----------------------gcgacgcgtctc--
------------------ttcaactcactcgcac----attct----------------c
ttgaacgcaacga-gcg--tgaccgcaacctcttgtt-----------------------
----------------------------------------gtgtataccaa-gtgtggcg
-------ctggcttgccagctcgcactcc---------------------aatgcacgta
ttttggtcacattgtctcg------------cggcgcctcgg------cgtt--tgcagc
--------------------------------------------aa-tgtc--c-a-aat
aaactt-gag-ggaccgctg-taac--aat---tcttttaaaccagaggaaggttgcggc
-aataac-aggtc-tgtgatg-ccc-ttagatgtcccgggctgcacacg-tgctac-aa-
tgat-ca-gtac--agtgag-catctttg-caat-ac------------c-agcgtttgg
aggcctggccgcgcgtcacttg-----tggcgc---------------------------
-------------------cggcttgcagtctctacgttgccttccca----agtctgac
aagat---ttggaaatccattggaagttctgattcgatat-ccctat-----tga-----
-gcatttttttact-----------acagcggcgtctaacttc--gtccc-tcgtcggtt
cgcctgac-ttgtgcg-gcacttggcgt--------------------------------
----------------------ctgctatatgcaa----ttgtcaattcatagtggggac
agacgattgttaattgttcgtctcggtctcaactaggaatgccttgtacgggtctttggt
tcaccagaccacccggaatacgtccctgccctttgtacaca-ccg-cccgtcgctcttac
cga-tgaacttctctgtgagtttgagggaccgtcaat------------------tgtgt
g-----------------------------------------gcaacacacga-------
-----------cgctatggaaacttaaacgaacagtgtgatttaaag-------------
-------------------------------------
>Hastigerina_pelagica|P100|08
-------------ga--acgcggagcatgtggcttaatttgactcaacgcgggaaatctt
accgggtccggacacactgaggattgacagaca-gta-----------------------
------------------------------ttca----tggcg--a--------------
------------------------------------gtctctcgtc------atatttca
aatgtgcgag-------------------ttctttcatgattgtgtgataggtggtgcat
ggccgttcttagttcgtggagtgatctgtctgcttaattgcgtttcatatt---------
-----------------------------------------tacg-aat-----------
------------------------------------------------------------
------------------------------------gtcgcttac--gtgattgctgcag
acctcg--tctcct--ctgga-g-----------------------gcgacgcgtctc--
------------------ttcaactcactcgcac----attct----------------c
ttgaacgcaacga-gcg--tgaccgcaacctcttgtt-----------------------
----------------------------------------gtgtataccaa-gtgtggcg
-------ctggctcgccagctcgcactcc---------------------aatgcacgta
ttttggtcacattgtctcg------------cggcgcctcgg------cgtt--tgcagc
--------------------------------------------aa-tgtc--c-a-aat
aaactt-gag-ggaccgctg-taac--aat---tcttttaaaccagaggaaggttgcggc
-aataac-aggtc-tgtgatg-ccc-ttagatgtcccgggctgcacacg-tgctac-aa-
tgat-ca-gtac--agtgag-catctttg-caat-ac------------c-agcgtttgg
aggcctggccgcgcgtcacttg-----tggcgc---------------------------
-------------------cggcttgcagtctctacgttgccttccca----agtctgac
aagat---ttggaaatccattggaagttctgattcgatat-ccctat-----tga-----
-gcatttttttact-----------acagcggcgtctaacttc--gtccc-tcgtcggtt
cgcctgac-ttgtgcg-gcacttggcgt--------------------------------
----------------------ctgctatatgcaa----ttgtcaattcatagtggggac
agacgattgttaattgttcgtctcggtctcaactaggaatgccttgtacgggtctttggt
tcaccagaccacccggaatacgtccctgccctttgtacaca-ccg-cccgtcgctcttac
cga-tgaacttctctgtgagtttgagggaccgtcaat------------------tgtgt
g-----------------------------------------gcaacacacga-------
-----------cgctatggaaacttaaacgaacagtgtgatttaaag-------------
-------------------------------------
>Hastigerina_pelagica|P100|09
-------------ga--acgtggagcatgtggcttaatttgactcaacgcgggaaatctt
accgggtccggacacactgaggattgacagaca-gta-----------------------
------------------------------ttca----tggcg--a--------------
------------------------------------gtctctcgtc------atatttca
aatgtgcgag-------------------ttctttcatgattgtgtgataggtggtgcat
ggccgttcttagttcgtggagtgatctgtctgcttaattgcgtttcatatt---------
-----------------------------------------tacg-aat-----------
------------------------------------------------------------
------------------------------------gtcgcttac--gtgattgctgcag
acctcg--tctcct--ctgga-g-----------------------gcgacgcgtctc--
------------------ttcaactcactcgcac----attct----------------c
ttgaacgcaacga-gcg--tgaccgcaacctcttgtt-----------------------
----------------------------------------gtgtataccaa-gtgtggcg
-------ctggcttgccagctcgcactcc---------------------aatgcacgta
ttttggtcacattgtctcg------------cggcgcctcgg------cgtt--tgcagc
--------------------------------------------aa-tgtc--c-a-aat
aaactt-gag-ggaccgctg-taac--aat---tcttttaaaccagaggaaggttgcggc
-aataac-aggtc-tgtgatg-ccc-ttagatgtcccgggcagcacacg-tgctac-aa-
tgat-ca-gtac--agtgag-catctttg-caat-ac------------c-agcgtttgg
aggcctggccgcgcgtcacttg-----tggcgc---------------------------
-------------------cggcttgcagtctctacgttgccttccca----agtctgac
aagat---ttggaaatccattggaagttctgattcgatat-ccctat-----tga-----
-gcatttttttact-----------acagcggcgtctaacttc--gtccc-tcgtcggtt
cgcctgac-ttgtgcg-gcacttggcgt--------------------------------
----------------------ctgctatatgcaa----ttgtcaattcatagtggggac
agacgattgttaattgttcgtctcggtctcaactaggaatgccttgtacgggtctttggt
tcaccagaccacccggaatacgtccctgccctttgtacaca-ccg-cccgtcgctcttac
cga-tgaacttctctgtgagtttgagggaccgtcaat------------------tgtgt
g-----------------------------------------gcaacacacga-------
-----------cgctatggaaacttaaacgaacagtgtgatttaaag-------------
-------------------------------------
>Hastigerina_pelagica|P100|10
-------------ga--acgcggagcatgtggcttaatttgactcaacgcgggaaatctt
accgggtccggacacactgaggattgacagaca-gta-----------------------
------------------------------ttca----tggcg--a--------------
------------------------------------gtctctcgtc------atatttca
aatgtgcgag-------------------ttctttcatgattgtgtgataggtggtgcat
ggccgttcttagttcgtggagtgatctgtctgcttaattgcgtttcatatt---------
-----------------------------------------tacg-aat-----------
------------------------------------------------------------
------------------------------------gtcgcttac--gtgattgctgcag
acctcg--tctcct--ctgga-g-----------------------gcgacgcgtctc--
------------------ttcaactcactcgcac----attct----------------c
ttgaacgcaacga-gcg--tgaccgcaacctcttgtt-----------------------
----------------------------------------gtgtataccaa-gtgtggcg
-------ctggctcgccagctcgcactcc---------------------aatgcacgta
ttttggtcacattgtctcg------------cggcgcctcgg------cgtt--tgcagc
--------------------------------------------aa-tgtc--c-a-aat
aaactt-gag-ggaccgctg-taac--aat---tcttttaaaccagaggaaggttgcggc
-aataac-aggtc-tgtgatg-ccc-ttagatgtcccgggctgcacacg-tgctac-aa-
tgat-ca-gtac--agtgag-catctttg-caat-ac------------c-agcgtttgg
aggcctggccgcgcgtcacttg-----tggcgc---------------------------
-------------------cggcttgcagtctctacgttgccttccca----agtctgac
aagat---ttggaaatccattggaagttctgattcgatat-ccctat-----tga-----
-gcatttttttact-----------acagcggcgtctaacttc--gtccc-tcgtcggtt
cgcctgac-ttgtgcg-gcacttggcgt--------------------------------
----------------------ctgctatatgcaa----ttgtcaattcatagtggggac
agacgattgttaattgttcgtctcggtctcaactaggaatgccttgtacgggtctttggt
tcaccagaccacccggaatacgtccctgccctttgtacaca-ccg-cccgtcgctcttac
cga-tgaacttctctgtgagtttgagggaccgtcaat------------------tgtgt
g-----------------------------------------gcaacacacga-------
-----------cgctatggaaacttaaacgaacagtgtgatttaaag-------------
-------------------------------------
>Hastigerina_pelagica|P101|16
-------------------gtggagcatgtggcttaatttgactcaacgcgggaaatctt
accgggtccggacacactgaggattgacagagtggctt----------------------
----------------------------a-ggccacagacaca--ga---atgggtttct
t-----------------------------------ttaatacaccccatttgctgtgtc
aacgtgccgg-------------------ttctttcatgattgtgtgataggtggtgcat
ggccgttcttagttcgtggagtgatctgtctgcttaattgcgtttcaaata-cttcgagg
atataaacgcat-----------------------------tcat-tgt-----------
------------------------------------------------------------
------------------------------------gagttgctatttagctgggaatag
caattt----------------------------------------tcgccacgggcc--
-------------------accgtggggaaacaa----gtcactttgagcgatcctcaat
ttgaaagcaacga-acg--tgaccgcagccctttgtt-----------------------
----------------------------------------gtgtctttgcc-agagacac
--gcgtctttgttggttaattcctcacacaacgacggcattgtacctctgtatggccgtg
tcttgttatttgtgtctctgaatgtgctgacgacttccgtcgtgggctgtttagttatgc
atttagcaacgacgtagctgtataagggggtgtcgagaggtttaaa-tcacaga-g-aat
aaactc-agg-ggacagctg-gtt-----taa-tgcgttaaaccagaggaaggatgcggc
-aataac-aggtc-tgtgatg-ccc-tcagatgttccgggctgcacacg-tgctac-at-
tgat-ta-gcac--attgtg-tat---gc-cactgacc-----------c-aatactgga
atttctggtgtccact--------------------------------------------
---------------------ggacacagcacacacagtac-cgcccgtcgaccatgaga
g-agg---tcgaaaatccatttgaagtgttgatatg-agg-tcaagg--caaatt-----
-gcaccacacaca-----------------gatggctctttgt--gtactccattatt--
-------cactgagta-ag-tgcgagtc--------------------------------
---------------acaaaggggcatttctgcaa----ttgtcaattcacagtggggac
agtcgattggtaacaattcgactcggtcctaactaggaatgcctcgtacggg----tgaa
tcattatttcacccggaatacgtccctgccctttgtacaca-ccg-cccgtcgctcttac
cga-tgaattacgctgtgagtttaagggactggctgt------------------cattc
a-----------------------------------------atgata------------
-----------agctatggaaacttaaacaaacagtgtgctttaaag-------------
-------------------------------------
>Hastigerina_pelagica|P101|30
-------------------gtggagcatgtggcttaatttgactcaacgcgggaaatctt
accgggtccggacacactgaggattgacagagtggctt----------------------
----------------------------a-ggccacagacaca--ga---atgggtttct
t-----------------------------------ttaatacaccccatttgctgtgtc
aacgtgccgg-------------------ttctttcatgattgtgtgataggtggtgcat
ggccgttcttagttcgtggagtgatctgtctgcttaattgcgtttcaaata-cttcgagg
atataaacgcat-----------------------------tcat-tgt-----------
------------------------------------------------------------
------------------------------------gagttgctatttagctgggaatag
caattt----------------------------------------tcgccacgggcc--
-------------------accgtggggaaacaa----gtcactttgagcgatcctcaat
ttgaaagcaacga-acg--tgaccgcagccctttgtt-----------------------
----------------------------------------gtgtctttgcc-agagacac
--gcgtctttgttggttaattcctcacac-acgacggcaatgt-cctttgtatggccgtg
tcttgttatttgtgtctctgaatgtgctgacgacttccgtcgtgggctgtttagttatgc
atttagcaacgacgtagctgtataagggggtgtcgagaggtttaaa-tcacaga-g-aat
aaactc-agg-ggacagctg-gtt-----taa-tgcgttaaaccagaggaaggatgcggc
-aataac-aggtc-tgtgatg-ccc-tcagatgttccgggctgcacacg-tgctac-at-
tgat-ta-gcac--attgtg-tat---gc-cactgacc-----------c-aatactgga
atttctggtgtccact--------------------------------------------
---------------------ggacacagcacacacagtac-cgcccgtcgaccatgaga
g-agg---tcgaaaatccatttgaagtgttgatatg-agg-tcaagg--caaatt-----
-gcaccacacaca-----------------gatggctctttgt--gtactccattatt--
-------cactgagta-ag-tgcgagtc--------------------------------
---------------acaaaggggcatttctgcaa----ttgtcaattcacagtggggac
agtcgattggtaacaattcgactcggtcctaactaggaatgcctcgtacggg----tgaa
tcattatttcacccggaatacgtccctgccctttgtacaca-ccg-cccgtcgctcttac
cga-tgaattacgctgtgagtttaagggactggctgt------------------cattc
a-----------------------------------------atgata------------
-----------agctatggaaacttaaacaaacagtgtgctttaaag-------------
-------------------------------------
>Hastigerina_pelagica|P101|49
------------------------------------------------------------
------------------------------------------------------------
------------------------------------agacaca--ga---atgggtttct
t-----------------------------------ttaatacaccccatttgctgtgtc
aacgtgccgg-------------------ttctttcatgattgtgtgataggtggtgcat
ggccgttcttagttcgtggagtgatctgtctgcttaattgcgtttcaaata-cttcgagg
atataaacgcat-----------------------------tcat-tgt-----------
------------------------------------------------------------
------------------------------------gagttgctatttagctgggaatag
caattt----------------------------------------tcgccacgggcc--
-------------------accgtggggaaacaa----gtcactttgagcgatcctcaat
ttgaaagcaacga-acg--tgaccgcagccctttgtt-----------------------
----------------------------------------gtgtctttgcc-agagacac
--gcgtctttgttggttaattcctcacac-acgacggcaatgt-cctttgtatggccgtg
tcttgttatttgtgtctctgaatgtgctgacgacttccgtcgtgggctgtttagttatgc
atttagcaacgacgtagctgtataagggggtgtcgagaggtttaaa-tcacaga-g-aat
aaactc-agg-ggacagctg-gtt-----taa-tgcgttaaaccagaggaaggatgcggc
-aataac-aggtc-tgtgatg-ccc-tcagatgttccgggctgcacacg-tgctac-at-
tgat-ta-gcac--attgtg-tat---gc-cactgacc-----------c-aatactgga
atttctggtgtccact--------------------------------------------
---------------------ggacacagcacacacagtac-cgcccgtcgaccatgaga
g-agg---tcgaaaatccatttgaagtgttgatatg-agg-tcaagg--caaatt-----
-gcaccacacaca-----------------gatggctctttgt--gtactccattatt--
-------cactgagta-ag-tgcgagtc--------------------------------
---------------acaaaggggcatttctgcaa----ttgtcaattcacagtggggac
agtcgattggtaacaattcgactcggtcctaactaggaatgcctcgtacggg----tgaa
tcattatttcacccggaatacgtccctgccctttgtacaca-ccg-cccgtcgctcttac
cga-tgaattacgctgtgagtttaagggactggctgt------------------cattc
a-----------------------------------------atgata------------
-----------agctatggaaacttaaacaaacagtgtgctttaaag-------------
-------------------------------------
>Hastigerina_pelagica|P101|67
-------------------gtggagcatgtggcttaatttgactcaacgcgggaaatctt
accgggtccggacacactgaggattgacagagtggctt----------------------
----------------------------a-ggccacagacaca--ga---atgggtttct
t-----------------------------------ttaatacaccccatttgctgtgtc
aacgtgccgg-------------------ttctttcatgattgtgtgataggtggtgcat
ggccgttcttagttcgtggagtgatctgtctgcttaattgcgtttcaaata-cttcgagg
atataaacgcat-----------------------------tcat-tgt-----------
------------------------------------------------------------
------------------------------------gagttgctatttagctgggaatag
caattt----------------------------------------tcgccacgggcc--
-------------------accgtggggaaacaa----gtcactttgagcgatcctcaat
ttgaaagcaacga-acg--tgaccgcagccctttgtt-----------------------
----------------------------------------gtgtctttgcc-agagacac
--gcgtctttgttggttaattcctcacac-acgacggcaatgt-cctttgtatggccgtg
tcttgttatttgtgtctctgaatgtgctgacgacttccgtcgtgggctgtttagttatgc
atttagcaacgacgtagctgtataagggggtgtcgagaggtttaaa-tcacaga-g-aat
aaactc-agg-ggacagctg-gtt-----taa-tgcgttaaaccagaggaaggatgcggc
-aataac-aggtc-tgtgatg-ccc-tcagatgttccgggctgcacacg-tgctac-at-
tgat-ta-gcac--attgtg-tat---gc-cactgacc-----------c-aatactgga
atttctggtgtccact--------------------------------------------
---------------------ggacacagcacacacagtac-cgcccgtcgaccatgaga
g-agg---tcgaaaatccatttgaagtgttgatatg-agg-tcaagg--caaatt-----
-gcaccacacaca-----------------gatggctctttgt--gtactccattatt--
-------cactgagta-ag-tgcgagtc--------------------------------
---------------acaaaggggcatttctgcaa----ttgtcaattcacagtggggac
agtcgattggtaacaattcgactcggtcctaactaggaatgcctcgtacggg----tgaa
tcattatttcacccggaatacgtccctgccctttgtacaca-ccg-cccatcgctcttac
cga-tgaattacgctgtgagtttaagggactggctgt------------------cattc
a-----------------------------------------atgata------------
-----------agctatggaaacttaaacaaacagtgtgctttaaag-------------
-------------------------------------
>Hastigerina_pelagica|P101|72
-------------------gtggagcatgtggcttaatttgactcaacgcgggaaatctt
accgggtccggacacactgaggattgacagagtggctt----------------------
----------------------------a-ggccacagacaca--ga---atgggtttct
t-----------------------------------ttaatacaccccatttgctgtgtc
aacgtgccgg-------------------ttctttcatgattgtgtgataggtggtgcat
ggccgttcttagttcgtggagtgatctgtctgcttaattgcgtttcaaata-cttcgagg
atataaacgcat-----------------------------tcat-tgt-----------
------------------------------------------------------------
------------------------------------gagttgctatttagctgggaatag
caattt----------------------------------------tcgccacgggcc--
-------------------accgtggggaaacaa----gtcactttgagcgatcctcaat
ttgaaagcaacga-acg--tgaccgcagccctttgtt-----------------------
----------------------------------------gtgtctttgcc-agagacac
--gcgtctttgttggttaattcctcacacaacgacggcattgtacctctgtatggccgtg
tcttgttatttgtgtctctgaatgtgctgacgacttccgtcgtgggctgtttagttatgc
atttagcaacgacgtagctgtataagggggtgtcgagaggtttaaa-tcacaga-g-aat
aaactc-agg-ggacagctg-gtt-----taa-tgcgttaaaccagaggaaggatgcggc
-aataac-aggtc-tgtgatg-ccc-tcagatgttccgggctgcacacg-tgctac-at-
tgat-ta-gcac--attgtg-tat---gc-cactgacc-----------c-aatactgga
atttctggtgtccact--------------------------------------------
---------------------ggacacagcacacacagtac-cgcccgtcgaccatgaga
g-agg---tcgaaaatccatttgaagtgttgatatg-agg-tcaagg--caaatt-----
-gcaccacacaca-----------------gatggctctttgt--gtactccattatt--
-------cactgagta-ag-tgcgagtc--------------------------------
---------------acaaaggggcatttctgcaa----ttgtcaattcacagtggggac
agtcgattggtaacaattcgactcggtcctaactaggaatgcctcgtacggg----tgaa
tcattatttcacccggaatacgtccctgccctttgtacaca-ccg-cccgtcgctcttac
cga-tgaattacgctgtgagtttaagggactggctgt------------------cattc
a-----------------------------------------atgata------------
-----------agctatggaaacttaaacaaacagtgtgctttaaag-------------
-------------------------------------
>Hastigerina_pelagica|R022|01
-------------ga--acgtggagcatgtggcttaatttgactcaacgcgggaaatctt
accgggtccggacacactgaggattgacagagtggctt----------------------
----------------------------a-ggccacagacaca--ga---atgggtttct
t-----------------------------------ttaatacaccccatttgctgtgtc
aacgtgccgg-------------------ttctttcatgattgtgtgataggtggtgcat
ggccgttcttagttcgtggagtgatctgtctgcttaattgcgtttcaaata-cttcgagg
atataaacgcat-----------------------------tcat-tgt-----------
------------------------------------------------------------
------------------------------------gagttgctatttagctgggaatag
caattt----------------------------------------tcgccacgggcc--
-------------------accgtggggaaacaa----gtcactttgagcgatcctcaat
ttgaaagcaacga-acg--tgaccgcagccctttgtt-----------------------
----------------------------------------gtgtctttgcc-agagacac
--gcgtctttgttggttaattcctcacac-acgacggcaatgt-cctttgtatggccgtg
tcttgttatttgtgtctctgaatgtgctgacgacttccgtcgtgggctgtttagttatgc
atttagcaacgacgtagctgtataagggggtgtcgagaggtttaaa-tcacaga-g-aat
aaactc-agg-ggacagctg-gtt-----taa-tgcgttaaaccagaggaaggatgcggc
-aataac-aggtc-tgtgatg-ccc-tcagatgttccgggctgcacacg-tgctac-at-
tgat-ta-gcac--attgtg-tat---gc-cactgacc-----------c-aatactgga
atttctggtgtccact--------------------------------------------
---------------------ggacacagcacacacagtac-cgcccgtcgaccatgaga
g-agg---tcgaaaatccatttgaagtgttgatatg-agg-tcaagg--caaatt-----
-gcaccacacaca-----------------gatggctctttgt--gtactccattatt--
-------cactgagta-ag-tgcgagtc--------------------------------
---------------acaaaggggcatttctgcaa----ttgtcaattcacagtggggac
agtcgattggtaacaattcgactcggtcctaactaggaatgcctcgtacggg----tgaa
tcattatttcacccggaatacgtccctgccctttgtacaca-ccg-cccgtcgctcttac
cga-tgaattacgctgtgagtttaagggactggctgt------------------cattc
a-----------------------------------------atgata------------
-----------agctatggaaacttaaacaaacagtgtgctttaaag-------------
-------------------------------------
>Hastigerina_pelagica|R022|05
-------------ga--acgtggagcatgtggcttaatttgactcaacgcgggaaatctt
accgggtccggacacactgaggattgacagagtggctt----------------------
----------------------------a-ggccacagacaca--ga---atgggtttct
t-----------------------------------ttaatacaccccatttgctgtgtc
aacgtgccgg-------------------ttctttcatgattgtgtgataggtggtgcat
ggccgttcttagttcgtggagtgatctgtctgcttaattgcgtttcaaata-cttcgagg
atataaacgcat-----------------------------tcat-tgt-----------
------------------------------------------------------------
------------------------------------gagttgctatttagctgggaatag
caattt----------------------------------------tcgccacgggcc--
-------------------accgtggggaaacaa----gtcactttgagcgatcctcaat
ttgaaagcaacga-acg--tgaccgcagccctttgtt-----------------------
----------------------------------------gtgtctttgcc-agagacac
--gcgtctttgttggttaattcctcacac-acgacggcaatgt-cctttgtatggccgtg
tcttgttatttgtgtctctgaatgtgctgacgacttccgtcgtgggctgtttagttatgc
atttagcaacgacgtagctgtataagggggtgtcgagaggtttaaa-tcacaga-g-aat
aaactc-agg-ggacagctg-gtt-----taa-tgcgttaaaccagaggaaggatgcggc
-aataac-aggtc-tgtgatg-ccc-tcagatgttccgggctgcacacg-tgctac-at-
tgat-ta-gcac--attgtg-tat---gc-cactgacc-----------c-aatactgga
atttctggtgtccact--------------------------------------------
---------------------ggacacagcacacacagtac-cgcccgtcgaccatgaga
g-agg---tcgaaaatccatttgaagtgttgatatg-agg-tcaagg--caaatt-----
-gcaccacacaca-----------------gatggctctttgt--gtactccattatt--
-------cactgagta-ag-tgcgagtc--------------------------------
---------------acaaaggggcatttctgcaa----ttgtcaattcacagtggggac
agtcgattggtaacaattcgactcggtcctaactaggaatgcctcgtacggg----tgaa
tcattatttcacccggaatacgtccctgccctttgtacaca-ccg-cccgtcgctcttac
cga-tgaattacgctgtgagtttaagggactggctgt------------------cattc
a-----------------------------------------atgata------------
-----------agctatggaaacttaaacaaacagtgtgctttaaag-------------
-------------------------------------
>Hastigerina_pelagica|R022|18
-------------ga--acgtggagcatgtggcttaatttgactcaacgcgggaaatctt
accgggtccggacacactgaggattgacagagtggctt----------------------
----------------------------a-ggccacagacaca--ga---atgggtttct
t-----------------------------------ttaatacaccccatttgctgtgtc
aacgtgccgg-------------------ttctttcatgattgtgtgataggtggtgcat
ggtcgttcttagttcgtggagtgatctgtctgcttaattgcgtttcaaata-cttcgagg
atataaacgcat-----------------------------tcat-tgt-----------
------------------------------------------------------------
------------------------------------gagttgctatttagctgggaatag
caattt----------------------------------------tcgccacgggcc--
-------------------accgtggggaaacaa----gtcactttgagcgatcctcaat
ttgaaagcaacga-acg--tgaccgcagccctttgtt-----------------------
----------------------------------------gtgtctttgcc-agagacac
--gcgtctttgttggttaattcctcacac-acgacggcaatgt-cctttgtatggccgtg
tcttgttatttgtgtctctgaatgtgctgacgacttccgtcgtgggctgtttagttatgc
atttagcaacgacgtagctgtataagggggtgtcgagaggtttaaa-tcacaga-g-aat
aaactc-agg-ggacagctg-gtt-----taa-tgcgttaaaccagaggaaggatgcggc
-aataac-aggtc-tgtgatg-ccc-tcagatgttccgggctgcacacg-tgctac-at-
tgat-ta-gcac--attgtg-tat---gc-cactgacc-----------c-aatactgga
atttctggtgtccact--------------------------------------------
---------------------ggacacagcacacacagtac-cgcccgtcgaccatgaga
g-agg---tcgaaaatccatttgaagtgttgatatg-agg-tcaagg--caaatt-----
-gcaccacacaca-----------------gatggctctttgt--gtactccattatt--
-------cactgagta-ag-tgcgagtc--------------------------------
---------------acaaaggggcatttctgcaa----ttgtcaattcacagtggggac
agtcgattggtaacaattcgactcggtcctaactaggaatgcctcgtacggg----tgaa
tcattatttcacccggaatacgtccctgccctttgtacaca-ccg-cccgtcgctcttac
cga-tgaattacgctgtgagtttaagggactggctgt------------------cattc
a-----------------------------------------atgata------------
-----------agctatggaaacttaaacaaacagtgtgctttaaag-------------
-------------------------------------
>Hastigerina_pelagica|R022|30
--------------------------------------------caacgcgggaaatctt
accgggtccggacacactgaggattgacagagtggctt----------------------
----------------------------a-ggccacagacaca--ga---atgggtttct
t-----------------------------------ttaatacaccccatttgctgtgtc
aacgtgccgg-------------------ttctttcatgattgtgtgataggtggtgcat
ggccgttcttagttcgtggagtgatctgtctgcttaattgcgtttcaaata-cttcgagg
atataaacgcat-----------------------------tcat-tgt-----------
------------------------------------------------------------
------------------------------------gagttgctatttagctgggaatag
caattt----------------------------------------tcgccacgggcc--
-------------------accgtggggaaacaa----gtcactttgagcgatcctcaat
ttgaaagcaacga-acg--tgaccgcagccctttgtt-----------------------
----------------------------------------gtgtctttgcc-agagacac
--gcgtctttgttggttaattcctcacac-acgacggcaatgt-cctttgtatggccgtg
tcttgttatttgtgtctctgaatgtgctgacgacttccgtcgtgggctgtttagttatgc
atttagcaacgacgtagctgtataagggggtgtcgagaggtttaaa-tcacaga-g-aat
aaactc-agg-ggacagctg-gtt-----taa-tgcgttaaaccagaggaaggatgcggc
-aataac-aggtc-tgtgatg-ccc-tcagatgttccgggctgcacacg-tgctac-at-
tgat-ta-gcac--attgtg-tat---gc-cactgacc-----------c-aatactgga
atttctggtgtccact--------------------------------------------
---------------------ggacacagcacacacagtac-cgcccgtcgaccatgaga
g-agg---tcgaaaatccatttgaagtgttgatatg-agg-tcaagg--caaatt-----
-gcaccacacaca-----------------gatggctctttgt--gtactccattatt--
-------cactgagta-ag-tgcgagtc--------------------------------
---------------acaaaggggcatttctgcaa----ttgtcaattcacagtggggac
agtcgattggtaacaattcgactcggtcctaactaggaatgcctcgtacggg----tgaa
tcattatttcacccggaatacgtccctgccctttgtacaca-ccg-cccgtcgctcttac
cga-tgaattacgctgtgagtttaagggactggctgt------------------cattc
a-----------------------------------------atgata------------
-----------agctatggaaacttaaacaaacagtgtgctttaaag-------------
-------------------------------------
>Hastigerina_pelagica|R025|06
----------------------------------------gactcaacgcgggaaatctt
accgggtccggacacactgaggattgacagaca-gta-----------------------
------------------------------ttca----tgccg--ac---t---------
------------------------------------gaatttcgac------atatttca
aatgtgcgag-------------------ttctttcatgattgtgtgataggtggtgcat
ggccgttcttagttcgtggagtgatctgtctgcttaattgcgtttcatatt---------
-----------------------------------------tacg-aat-----------
------------------------------------------------------------
------------------------------------gtcgcttac--gtgattgctgcag
acctcg--tctctttattgag-t-----------------------gcgacgcgtctc--
------------------ttcaactcactcgcac----attct----------------c
ttgaacgcaacga-gcg--tgaccgcaacctcttgtt-----------------------
----------------------------------------gtgtataccaa-gtgtgtcg
cttggcttta--ctgccagctcgcactcc---------------------aatgcacgta
ttttggtcacattgtctcg--g-ccgt--cgcgcagcctcggctgtgtcggc--gccagc
--------------------------------------------aa-tgtc--c-a-aat
aaactt-gag-ggaccgctg-taac--aat---tcttttaaaccagaggaaggttgcggc
-aataac-aggtc-tgtgatg-ccc-ttagatgtcccgggctgcacacg-tgctac-aa-
tgat-ca-gtac--agtgag-catctttg-caat-ac------------c-agcgtttgg
aggcctggc--caagtcacttg-----tgac-t---------------------------
-------------------cggcttgcagtctctacgttgccttccca----agtctgac
aagat---ttggaaatccattggaagtcctgaatca--at-ccctat-----tga-----
-gcatttttct-ct-----------acagtggcgccagacttc--gtccc-atgtcggtt
cgcctgac-ttgtgcg-gcacttggcgt--------------------------------
----------------------ctactatatgcaa----ttgtcaattcatagtggggac
agacgattgttaattgttcgtctcggtctcaactaggaatgccttgtacgggtctttggt
tcaccagaccacccggaatacgtccctgccctttgtacaca-ccg-cccgtcgctcttac
cga-tgaacttctctgtgagtttgagggaccgtcaat------------------tgtgt
g-----------------------------------------gcaacacacga-------
-----------cgctatggaaacttaaacgaacagtgtgatttaaag-------------
-------------------------------------
>Hastigerina_pelagica|R025|09
-------------ga--acgtggagcatgtggcttaatttgactcaacgcgggaaatctt
accgggtccggacacactgaggattgacagaca-gta-----------------------
------------------------------ttca----tgccg--ac---t---------
------------------------------------gaatttcgac------atatttca
aatgtgcgag-------------------ttctttcatgattgtgtgataggtggtgcat
ggccgttcttagttcgtggagtgatctgtctgcttaattgcgtttcatatt---------
-----------------------------------------tacg-aat-----------
------------------------------------------------------------
------------------------------------gtcgcttac--gtgattgctgcag
acctcg--tctctttattgag-t-----------------------gcgacgcgtctc--
------------------ttcaactcactcgcac----attct----------------c
ttgaacgcaacga-gcg--tgaccgcaacctcttgtt-----------------------
----------------------------------------gtgtataccaa-gtgtgtcg
cttggcttta--ctgccagctcgcactcc---------------------aatgcacgta
ttttggtcacattgtctcg--g-ccgt--cgcgcagcctcggctgtgtcggc--gccagc
--------------------------------------------aa-tgtc--c-a-aat
aaactt-gag-ggaccgctg-taac--aat---tcttttaaaccagaggaaggttgcggc
-aataac-aggtc-tgtgatg-ccc-ttagatgtcccgggctgcacacg-tgctac-aa-
tgat-ca-gtac--agtgag-catctttg-caat-ac------------c-agcgtttgg
aggcctggc--caagtcacttg-----tgac-t---------------------------
-------------------cggcttgcagtctctacgttgccttccca----agtctgac
aagat---ttggaaatccattggaagtcctgaatca--at-ccctat-----tga-----
-gcatttttct-ct-----------acagtggcgccagacttc--gtccc-atgtcggtt
cgcctgac-ttgtgcg-gcacttggcgt--------------------------------
----------------------ctactatatgcaa----ttgtcaattcatagtggggac
agacgattgttaattgttcgtctcggtctcaactaggaatgccttgtacgggtctttggt
tcaccagaccacccggaatacgtccctgccctttgtacaca-ccg-cccgtcgctcttac
cga-tgaacttctctgtgagtttgagggaccgtcaat------------------tgtgt
g-----------------------------------------gcaacacacga-------
-----------cgctatggaaacttaaacgaacagtgtgatttaaag-------------
-------------------------------------
>Hastigerina_pelagica|R025|15
-------------ga--acgtggagcatgtggcttaatttgactcaacgcgggaaatctt
accgggtccggacacactgaggattgacagaca-gta-----------------------
------------------------------ttca----tgccg--ac---t---------
------------------------------------gaatttcgac------atatttca
aatgtgcgag-------------------ttctttcatgattgtgtgataggtggtgcat
ggccgttcttagttcgtggagtgatctgtctgcttaattgcgtttcatatt---------
-----------------------------------------tacg-aat-----------
------------------------------------------------------------
------------------------------------gtcgcttac--gtgattgctgcag
acctcg--tctctttattgag-t-----------------------gcgacgcgtctc--
------------------ttcaactcactcgcac----attct----------------c
ttgaacgcaacga-gcg--tgaccgcaacctcttgtt-----------------------
----------------------------------------gtgtataccaa-gtgtgtcg
cttggcttta--ctgccagctcgcactcc---------------------aatgcacgta
ttttggtcacattgtctcg--g-ccgt--cgcgcagcctcggctgtgtcggc--gccagc
--------------------------------------------aa-tgtc--c-a-aat
aaactt-gag-ggaccgctg-taac--aat---tcttttaaaccagaggaaggttgcggc
-aataac-aggtc-tgtgatg-ccc-ttagatgtcccgggctgcacacg-tgctac-aa-
tgat-ca-gtac--agtgag-catctttg-caat-ac------------c-agcgtttgg
aggcctggc--caagtcacttg-----tgac-t---------------------------
-------------------cggcttgcagtctctacgttgccttccca----agtctgac
aagat---ttggaaatccattggaagtcctgaatca--at-ccctat-----tga-----
-gcatttttct-ct-----------acagtggcgccagacttc--gtccc-atgtcggtt
cgcctgac-ttgtgcg-gcacttggcgt--------------------------------
----------------------ctactatatgcaa----ttgtcaattcatagtggggac
agacgattgttaattgttcgtctcggtctcaactaggaatgccttgtacgggtctttggt
tcaccagaccacccggaatacgtccctgccctttgtacaca-ccg-cccgtcgctcttac
cga-tgaacttctctgtgagtttgagggaccgtcaat------------------tgtgt
g-----------------------------------------gcaacacacga-------
-----------cgctatggaaacttaaacgaacagtgtgatttaaag-------------
-------------------------------------
>Neogloboquadrina_incompta|P106|09
-------------------gtggagcatgtggcttaatttgactcaacgcgggaaatctt
accaggtccggacacactgaggattgacaggaa-gta-----------------------
------------------------------tcgtcttttgaat--tc---tttaaggaca
tgtcgttttta----atgaca---------------tcttttagatggatgattcgtgta
aatatgctag-------------------ttctttcatgattatgtgataggtggtgcat
ggccgttcttagttcgtggagtgatctgtctgcttaattgcgtttca-cta------agg
ccccaaagttag-----------------------------caaa---------------
------------------------------------------------------------
-------------------------------------ttat-caatcgttac-agagtcg
acccct--cacctt--------------------------------tgagtgcgcgtc--
---ctaacttgtagta--catggtgtaaatggat-----ttgttttgggt-------acc
cagaaagcaacga-acg--tgaccgcaacgtcttgtt-----------------------
----------------------------------------gtctctct-tt-gacagtta
-------------------tgggttatcc---------------------cagtcatgtg
tttatacttttatgtgtaa------------------atacgtacga-cac--------a
--------------------------------------------ga-gactaga-t-acc
aaacta-ggc-gtaccgctg-tat-----cat-ttctttaaaccagaggaaggttgcggc
-aataac-aggtc-tgtgatg-ccc-ttagatgttctgggctgcacacg-tgctac-aa-
tgat-ca-gcac--agtaag-cat---ct-caat-tt------ttacaac-accgtcaac
acacgtagtgagctgcttgatc-----tctcattcatgcattctgtgcttcg--------
-gtgcagtgtgcaatgtgag-ttgtctaatgcgcgcggtta-tgcctg----taccgaga
ggtgacgtcgggtaaacattctctaatgctgaccta-ttt-ttctga---aatat-----
-gcacaactctaat-----------atgacattcattcccggg--aggac-tagttgcct
-------ctttgtgtg-ag-tgtaatgc--------------------aaac------at
gaatagcgactgtcgctgtttactcatatgtgccc----ctgtcaattcgtggtggggac
agaccattgctaattgttggtctcgcttataactaggaatgccttgtacgggtctttggt
tcaacaaaccacccggaatacgtccctgccctttgtacaca-ccg-cccgtcgctcttac
cga-tgaactcgtttgtgagttttaaggactggatta------------------agcta
t-----------------------------------------atgcgta-----------
-----------acctatggaaattcatgcgaatgaactggtttaaag-------------
-------------------------------------
>Neogloboquadrina_incompta|P150|05
---------------------------------------------------------ctt
accaggtccggacacactgaggattgacaggaa-gta-----------------------
------------------------------tcgtcttttgaat--tc---tttaaggaca
tgtcgttttta----atgaca---------------tcttttagatggatgattcgtgta
aatatgctag-------------------ttctttcatgattatgtgataggtggtgcat
ggccgttcttagttcgtggagtgatctgtctgcttaattgcgtttca-cta------agg
ccccaaagttag-----------------------------caaa---------------
------------------------------------------------------------
-------------------------------------ttat-caatcgttac-agagtcg
acccct--cacctt--------------------------------tgagtgcgcgtc--
---ctaacttgtagta--catggtgtaaatggat-----ttgttttgggt-------acc
cagaaagcaacga-acg--tgaccgcaacgtcttgtt-----------------------
----------------------------------------gtctctct-tt-gacagtta
-------------------tgggttatcc---------------------cagtcatgtg
tttatacttttatgtgtaa------------------atacgtacga-cac--------a
--------------------------------------------ga-gactaga-t-acc
aaacta-ggc-gtaccgctg-tat-----cat-ttctttaaaccagaggaaggttgcggc
-aataac-aggtc-tgtgatg-ccc-ttagatgttctgggctgcacacg-tgctac-aa-
tgat-ca-gcac--agtaag-cat---ct-caat-tt------ttacaac-accgtcaac
acacgtagtgagctgcttgatc-----tctcattcatgcattctgtgcttcg--------
-gtgcagtgtgcaatgtgag-ttgtctaatgcgcgcggtta-tgcctg----taccgaga
ggtgacgtcgggtaaacattctctaatgctgaccta-ttt-ttctga---aatat-----
-gcacaactctaat-----------atgacattcattcccggg--aggac-tagttgcct
-------ctttgtgtg-ag-tgtaatgc--------------------aaac------at
gaatagcgactgtcgctgtttactcatatgtgccc----ctgtcaattcgtggtggggac
agaccattgctaattgttggtctcgcttataactaggaatgccttgtacgggtctttggt
tcaacaaaccacccggaatacgtccctgccctttgtacaca-ccg-cccgtcgctcttac
cga-tgaactcgtttgtgagttttaaggactggatta------------------agcta
t-----------------------------------------atgcgta-----------
-----------acctatggaaattcatgcgaatgaactggtttaaag-------------
-------------------------------------
>Neogloboquadrina_incompta|P150|07
-------------------gtggagcatgtggcttaatttgactcaacgcgggaaatctt
accaggtccggacacactgaggattgacaggaa-gta-----------------------
------------------------------tcgtcttttgaat--tc---tttaaggaca
tgtcgttttta----atgaca---------------tcttttagatggatgattcgtgta
aatatgctag-------------------ttctttcatgattatgtgataggtggtgcat
ggccgttcttagttcgtggagtgatctgtctgcttaattgcgtttca-cta------agg
ccccaaagttag-----------------------------caaa---------------
------------------------------------------------------------
-------------------------------------ttat-caatcgttac-agagtcg
acccct--cacctt--------------------------------tgagtgcgcgtc--
---ctaacttgtagta--catggtgtaaatggat-----ttgttttgggt-------acc
cagaaagcaacga-acn--ngaccgcaacgtcttgtt-----------------------
----------------------------------------gtctctct-tt-gacagtta
-------------------tgggttatcc---------------------cagtcatgtg
tttatacttttatgtgtaa------------------atacgtacga-cac--------a
--------------------------------------------ga-gactaka-t-acc
aaacta-ggc-gtaccgctg-tat-----cat-ttctttaaaccagaggaaggttgcggc
-aataac-aggtc-tgtgatg-ccc-ttagatgttctgggctgcacacg-tgctac-aa-
tgat-ca-gcac--agtaag-cat---ct-caat-tt------ttacaac-accgtcaac
acacgtagtgagctgcttgatc-----tctcawtcatgcattctgtgcttcg--------
-gtgcagtgtgcaatgtgag-ttgtctaatgcgcgcggtta-tgcctg----taccgaga
ggtgacgtcgggtaaacattctctaatgctgaccta-ttt-ttctga---aatat-----
-gcacaactctaat-----------atgacattcattcccggg--aggac-tagttgcct
-------ctttgtgtg-ag-tgtaatgc--------------------aaac------at
gaatagcgactgtcgctgtttactcatatgtgccc----ctgtcaattcgtggtggggac
agaccattgctaattgttggtctcgcttataactaggaatgccttgtacgggtctttggt
tcaacaaaccacccggaatacgtccctgccctttgtacaca-ccg-cccgtcgctcttac
cga-tgaactcgtttgtgagttttaaggactggatta------------------agcta
t-----------------------------------------atgcgta-----------
-----------acctatggaaattcatg--------------------------------
-------------------------------------
>Neogloboquadrina_incompta|P150|08
------------------------------------------------------------
------------------------------------------------------------
-------------------------------cgtcttttgaat--tc---tttaaggaca
tgtcgttttta----atgaca---------------tcttttagatggatgattcgtgta
aatatgctag-------------------ttctttcatgattatgtgataggtggtgcat
ggccgttcttagttcgtggagtgatctgtctgcttaattgcgtttca-cta------agg
ccccaaagttag-----------------------------caaa---------------
------------------------------------------------------------
-------------------------------------ttat-caatcgttac-agagtcg
acccct--cacctt--------------------------------tgagtgcgcgtc--
---ctaacttgtagta--catggtgtaaatggat-----ttgttttgggt-------acc
cagaaagcaacga-acg--tgaccgcaacgtcttgtt-----------------------
----------------------------------------gtctctct-tt-gacagtta
-------------------tgggttatcc---------------------cagtcatgtg
tttatacttttatgtgtaa------------------atacgtacga-cac--------a
--------------------------------------------ga-gactaga-t-acc
aaacta-ggc-gtaccgctg-tat-----cat-ttctttaaaccagaggaaggttgcggc
-aataac-aggtc-tgtgatg-ccc-ttagatgttctgggctgcacacg-tgctac-aa-
tgat-ca-gcac--agtaag-cat---ct-caat-tt------ttacaac-accgtcaac
acacgtagtgagctgcttgatc-----tctcattcatgcattctgtgcttcg--------
-gtgcagtgtgcaatgtgag-ttgtctaatgcgcgcggtta-tgcctg----taccgaga
ggtgacgtcgggtaaacattctctaatgctgaccta-ttt-ttctga---aatat-----
-gcacaactctaat-----------atgacattcattcccggg--aggac-tagttgcct
-------ctttgtgtg-ag-tgtaatgc--------------------aaac------at
gaatagcgactgtcgctgtttactcatatgtgccc----ctgtcaattcgtggtggggac
agaccattgctaattgttggtctcgcttataactaggaatgccttgtacgggtctttggt
tcaacaaaccacccggaatacgtccctgccctttgtacaca-ccg-cccgtcgctcttac
cga-tgaactcgtttgtgagttttaaggactggatta------------------agcta
t-----------------------------------------atgcgta-----------
-----------acctatggaaattcatg--------------------------------
-------------------------------------
>Neogloboquadrina_incompta|P150|10
-------------------gtggagcatgtggcttaatttgactcaacgcgggaaatctt
accaggtccggacacactgaggattgacaggaa-gta-----------------------
------------------------------tcgtcttttgaat--tc---tttaaggaca
tgtcgttttta----atgaca---------------tcttttagatggatgattcgtgta
aatatgctag-------------------ttctttcatgattatgtgataggtggtgcat
ggccgttcttagttcgtggagtgatctgtctgcttaattgcgtttca-cta------agg
ccccaaagttag-----------------------------caaa---------------
------------------------------------------------------------
-------------------------------------ttat-caatcgttac-agagtcg
acccct--cacctt--------------------------------tgagtgcgcgtc--
---ctaacttgtagta--catggtgtaaatggat-----ttgttttgggt-------acc
cagaaagcaacga-acg--tgaccgcaacgtcttgtt-----------------------
----------------------------------------gtctctct-tt-gacagtta
-------------------tgggttatcc---------------------cagtcatgtg
tttatacttttatgtgtaa------------------atacgtacga-cac--------a
--------------------------------------------ga-gactaga-t-acc
aaacta-ggc-gtaccgctg-tat-----cat-ttctttaaaccagaggaaggttgcggc
-aataac-aggtc-tgtgatg-ccc-ttagatgttctgggctgcacacg-tgctac-aa-
tgat-ca-gcac--agtaag-cat---ct-caat-tt------ttacaac-accgtcaac
acacgtagtgagctgcttgatc-----tctcattcatgcattctgtgcttcg--------
-gtgcagtgtgcaatgtgag-ttgtctaatgcgcgcggtta-tgcctg----taccgaga
ggtgacgtcgggtaaacattctctaatgctgaccta-ttt-ttctga---aatat-----
-gcacaactctaat-----------atgacattcattcccggg--aggac-tagttgcct
-------ctttgtgtg-ag-tgtaatgc--------------------aaac------at
gaatagcgactgtcgctgtttactcatatgtgccc----ctgtcaattcgtggtggggac
agaccattgctaattgttggtctcgcttataactaggaatgccttgtacgggtctttggt
tcaacaaaccacccggaatacgtccctgccctttgtacaca-ccg-cccgtcgctcttac
cga-tgaactcgtttgtgagttttaaggactggatta------------------agcta
t-----------------------------------------atgcgta-----------
-----------acctatggaaattcatgcgaatgaactggtttaaag-------------
-------------------------------------
>Neogloboquadrina_incompta|P106|02
-------------------------------------tttgactcaacgcgggaaatctt
accaggtccggacacactgaggattgacaggaa-gta-----------------------
------------------------------tcgtcttttgaat--tc---tttaaggaca
tgtcgttttta----atgaca---------------tcttttagatggatgattcgtgta
aatatgctag-------------------ttctttcatgattatgtgataggtggtgcat
ggccgttcttagttcgtggagtgatctgtctgcttaattgcgtttca-cta------agg
ccccaaagttag-----------------------------caaa---------------
------------------------------------------------------------
-------------------------------------ttat-caatcgttac-agagtcg
acccct--cacctt--------------------------------tgagtgcgcgtc--
---ctaacttgtagta--catggtgtaaatggat-----ttgttttgggt-------acc
cagaaagcaacga-acg--tgaccgcaacgtcttgtt-----------------------
----------------------------------------gtctctct-tt-gacagtta
-------------------tgggttatcc---------------------cagtcatgtg
tttatacttttatgtgtaa------------------atacgtacga-cac--------a
--------------------------------------------ga-gactaga-t-acc
aaacta-ggc-gtaccgctg-tat-----cat-ttctttaaaccagaggaaggttgcggc
-aataac-aggtc-tgtgatg-ccc-ttagatgttctgggctgcacacg-tgctac-aa-
tgat-ca-gcac--agtaag-cat---ct-caat-tt------ttacaac-accgtcaac
acacgtagtgagctgcttgatc-----tctcattcatgcattctgtgcttcg--------
-gtgcagtgtgcaatgtgag-ttgtctaatgcgcgcggtta-tgcctg----taccgaga
ggtgacgtcgggtaaacattctctaatgctgaccta-ttt-ttctga---aatat-----
-gcacaactctaat-----------atgacattcattcccggg--aggac-tagttgcct
-------ctttgtgtg-ag-tgtaatgc--------------------aaac------at
gaatagcgactgtcgctgtttamtcatatgtgccc----ctgtcaattcgtggtggggac
agaccattgctaattgttggtctcgcttataactaggaatgccttgtacgggtctttggt
tcaacaaaccacccggaatacgtccctgccctttgtacaca-ccg-cccgtcgctcttac
cga-tgaactcgtttgtgagttttaaggactggatta------------------agcta
t-----------------------------------------atgcgta-----------
-----------acctatggaaattcatgcgaatgaactggtttaaag-------------
-------------------------------------
>indet_spinose|P125|10
-------------ga--acgtggagcatgtggcttaatttgactcaacgcggggaatctt
accgggtccggacacactgaggattgacagaca-at------------------------
---------------------------------t----gtcct--tt---tggc------
-------------------------------------------tta------aaagacaa
aagataacag-------------------atctttcatgattatgtgatgggtggtgcat
ggccgttcttagttcgtggagtgatctgtctgcttaattgcgtttcaaata---------
----------ta-----------------------------cttt---------------
------------------------------------------------------------
-------------------------------------ttttacaac-gagtc-tacaaag
gagtgg--ttca-----------------gt---------------tacaacagacaatt
aattcttgtgttttgaacgtttggaatgt---------actctatttggc------tcaa
ttgaacgcaacgg-acg--tgatcgcaagtccttgtt-----gaacttcagtatatattg
actttccccgtaggaagggattgccaataattgaatgttcgctttctattg-g-------
------------tgtgtgatctcaaaa---------------------------------
------ttgcatgtatttg------------tgatggcga-gtgatct---------aat
--------------------------------------------cc-ctt-----a-gga
aaactt-ggg-cgaccgctg-taat--a-ctt-ctctttaaaacagaggcaggttgcggc
-aataac-aggtc-tgtgatg-ccc-tcagatgtcccgggccgcacacg-tgctac-at-
tgat-ta-gcgc--agtgcg-catacttt-caat-at-----gataca-t-tgg------
--------------attggtg------gtgaat---------------------------
---------------------tgttggccccgt-ctaatac-tgtcct----gtctgaga
a-ggc---tgggtaatcaattgtaagtgctggttcc-tac-tcccgt-----tga-----
-gcatttta-ata-----------------atggcctctctac--atccc-tagt--aac
-------cctagtgcg-at-tgtagttg--------------------------------
----------------agccttgccatttatgcaa----gtgtcaattctcagtggggac
agacatttgataattctttgtctcgttcttaactaggaatgccttgtacgggtc-ttggt
tcaacagaccacccggaatacgtccctgccctttgtacaca-ccg-cccgtcgctcttac
cga-tgactttccctgtgagtttgaaggactggtggt------------------tgca-
t-----------------------------------------g-----------------
-----------actattggaaattctgtcaaacagcgagatttaaag-------------
-------------------------------------
>indet_spinose|P155|07
-------------------gtggagcatgtggcttaatttgactcaacgcggggaatctt
accgggtccggacatactgaggattgacagaca-tca-----------------------
------------------------------ccac----gtctt--tt---tgtc------
-----------------------------------------cttaa------aaagacaa
aagataacag-------------------atctttcatgattatgtggtgggtggtgcat
ggccgttcttagttcgtggagtgatctgtctgcttaattgcgtttcaaatg---------
----------ta-----------------------------tttt-tga-----------
------------------------------------------------------------
------------------------------------tttatcaaac-gagtc-tacgaag
gaccta--ttca----------------------------------tacaagcacttca-
--------tttatgatttgtttggaattt---------ggttctttcggc------tcaa
ttgaacgcaacgg-acg--tgattgcaagtccttgtt-----gaacttctgtatatatca
tttacattcttaactgagtgtatctaagataatagagttcgctttctattg-gt------
------------gacgggatctcc------------------------------------
--------tcatttgtgga----------------------gtgatct---------aat
--------------------------------------------cc-tct-----a-gga
aaactc-ggg-cgaccgctg-taat--acttt-ctttttaaaacagaggaagattgcggc
-aataac-aggtc-tgtgatg-ccc-tcagatgtcccgggccgcacacg-tgctac-at-
tgat-ta-gcgc--agtgcg-catacttt-caat-at-----gataca-t-tggttttg-
gtagtaagctattcatctgat------ggatat---------------------------
---------------------gctactctccataccaatac-tatcta----gtctgaaa
a-gac---tgggtaatctattgtaagtgctggttcc-tct-tcccgt-----tga-----
-gcatttta-ata-----------------atggtctctctac--gtccc-tagt--ata
t------tctagtgcg-at-tgtagttg--------------------------------
----------------agtc-tgccatttatgcaa----gtgtcaattctcagtggggac
agacatttgataattctttgtctcgttcttaactaggaatgccttgtacgggtc-ttggt
tcaacagaccacccggaatacgtccctgccctttgtacaca-ccg-cccgtcgctcttac
cga-tgaatttcactgtgagttcaatggaccgatttt------------------ttc--
------------------------------------------------------------
------------cctttggaaatttggtcaaacagtgagatttaaag-------------
-------------------------------------
>Globigerinita_glutinata|R049|03
----------------------------gtggcttaatttgactcaacgcgggaaatctt
accgggtccggacacactgaggattgacaggta-tta-----------------------
------------------------------tata----gcgcg--c--------------
-------------------------------------ttgcgcgtc------tattgtta
aatatgctag-------------------tcctttcatgattatgtgataggtggtgcat
ggccgttcttagttcgtggagtgatctgtctgcttaattgcgtttcagata------agg
atctatattctt-----------------------------taca-gaa-----------
------------------------------------------------------------
------------------------------------gtgttg--c--gttgt-gcatttg
acccct--cgttcgcg------------------------------agtgcgtgt-----
---cttt-----tc----------gcgctcgcacgctttttacattaggt---------c
ctgaaagcaacga-acg--tgaccgcaacctcttgtt-----------------------
----------------------------------------gcct-----ca-tctcccta
----------------ctttttt-agc---------------------------------
------act-tcggtgttg------------aa------ta--attt-cat--------t
--------------------------------------------ga-ggct--t-t-cca
aaacta-gag-ggaccgctg-t-------caa-cttcttaaaccagaggaaggttgcggc
-aataac-aggt------------------------------------------------
------------------------------------------------------------
------------------------------------------------------------
------------------------------------------------------------
------------------------------------------------------------
------------------------------------------------------------
------------------------------------------------------------
------------------------------------------------------------
------------------------------------------------------------
------------------------------------------------------------
------------------------------------------------------------
------------------------------------------------------------
------------------------------------------------------------
-------------------------------------
>Globigerinita_glutinata|R049|06
-------------------gtggagcatgtggcttaatttgactcaacgcgggaaatctt
accgggtccggacacactgaggattgacaggta-tta-----------------------
------------------------------tata----gcgcg--c--------------
-------------------------------------ttgcgcgtc------tattgtta
aatatgctag-------------------tcctttcatgattatgtgataggtggtgcat
ggccgttcttagttcgtggagtgatctgtctgcttaattgcgtttcagata------agg
atctatattctt-----------------------------taca-gaa-----------
------------------------------------------------------------
------------------------------------gtgttg--c--gttgt-gcatttg
acccct--cgttcgcg------------------------------agtgcgtgt-----
---cttt-----tc----------gcgctcgcacgctttttacattaggt---------c
ctgaaagcaacga-acg--tgaccgcaacctcttgtt-----------------------
----------------------------------------gcct-----ca-tctcccta
----------------ctttttt-agc---------------------------------
------act-tcggtgttg------------aa------ta--attt-cat--------t
--------------------------------------------ga-ggct--t-t-cca
aaacta-gag-ggaccgctg-t-------caa-cttcttaaaccagaggaaggttgcggc
-aataac-aggt------------------------------------------------
------------------------------------------------------------
------------------------------------------------------------
------------------------------------------------------------
------------------------------------------------------------
------------------------------------------------------------
------------------------------------------------------------
------------------------------------------------------------
------------------------------------------------------------
------------------------------------------------------------
------------------------------------------------------------
------------------------------------------------------------
------------------------------------------------------------
-------------------------------------
>Globigerinita_glutinata|R049|a1
-------------------gtggagcatgtggcttaatttgactcaacgcgggaaatctt
accgggtccggacacactgaggattgacaggta-tta-----------------------
------------------------------tata----gcgcg--c--------------
-------------------------------------ttgcgcgtc------tattgtta
aatatgctag-------------------tcctttcatgattatgtgataggtggtgcat
ggccgttcttagttcgtggagtgatctgtctgcttaattgcgtttcagata------agg
atctatattctt-----------------------------taca-gaa-----------
------------------------------------------------------------
------------------------------------gtgttg--c--gttgt-gcatttg
acccct--cgttcgcg------------------------------agtgcgtgt-----
---cttt-----tc----------gcgctcgcacgctttttacattaggt---------c
ctgaaagcaacga-acg--tgaccgcaacctcttgtt-----------------------
----------------------------------------gcct-----ca-tctcccta
----------------ctttttt-agc---------------------------------
------act-tcggtgttg------------aa------ta--attt-cat--------t
--------------------------------------------ga-ggct--t-t-cca
aaacta-gag-ggaccgctg-t-------caa-cttcttaaaccagaggaaggttgcggc
-aataac-aggt------------------------------------------------
------------------------------------------------------------
------------------------------------------------------------
------------------------------------------------------------
------------------------------------------------------------
------------------------------------------------------------
------------------------------------------------------------
------------------------------------------------------------
------------------------------------------------------------
------------------------------------------------------------
------------------------------------------------------------
------------------------------------------------------------
------------------------------------------------------------
-------------------------------------
>Globigerina_falconensis|R018|02
------------------------------------------------------------
------------------------------------------------------------
------------------------------------------------------------
------------------------------------------------------------
------------------------------------------------------------
------------------------------------------------------------
------------------------------------------------------------
------------------------------------------------------------
------------------------------------------------------------
------------------------------------------------------------
------------------------------------------------------------
--------------------------------ttgtt-----------------------
----------------------------------------gattggccatc-acgtaagc
---------tcacttgtaatttattacag---------------------tgtggtatta
tcttagccattccctttta--------------gttgtggagtgatt----------aac
--------------------------------------------ca-ctcta-a-a-ttg
taactc-ggg-ggaccgctg-tga-----ttt-ttcttcaaaccggaggaaggttgcggc
-aataac-aggtc-tgtgatg-ccc-tcagatgtcctgggctgcacacg-tgctac-ac-
tgat-cc-cggc--agttgg-cat---gt-gatt-ttctccaatga---c-gaacctagt
ggacttggc---gtctgtgcgc-----attcgt---------------------------
----------------gtgctaatgactgccgtcactttaaacactgg----tcgttaga
ct------cgtgcgatccctcggaaaacgtgatttc-tgt-tcccaa---acaaa-----
-gcactttc-------------------gtaccctcgctcaaa--caaacgtgattccaa
a------tcccttacg-at-tgctacatcctttctcgtaacgtctcg-------------
-----cctagcggagctttcaacttttcgtcgcaa----ctctcaattcacagtggggac
agtcgtttgtcaacttttcgtctcggtcccaactaggaatgcctcgtacgag---ttggt
tcatcagaccactcggaatacgtccctgccctttgtacaca-ccg-cccgtcgcttttac
cga-tgaacttttttgcgagtatgatggactaacttt------------------gcgct
c-----------------------------------------aatttgaatc--------
-----------tgttgtggaaattcactcgaacaacgggatttaaag-------------
-------------------------------------
>Globigerina_falconensis|R018|04
------------------------------------------------------------
------------------------------------------------------------
------------------------------------------------------------
------------------------------------------------------------
------------------------------------------------------------
------------------------------------------------------------
------------------------------------------------------------
------------------------------------------------------------
------------------------------------------------------------
------------------------------------------------------------
------------------------------------------------------------
------------------------------------------------------------
--------------------------------------------------c-acgtaagc
---------tcacttgtaatttattacag---------------------tgtggtatta
tcttagccattccctttta--------------gttgtggagtgatt----------aac
--------------------------------------------ca-ctcta-a-a-ttg
taactc-ggg-ggaccgctg-tga-----ttt-ttcttcaaaccggaggaaggttgcggc
-aataac-aggtc-tgtgatg-ccc-tcagatgtcctgggctgcacacg-tgctac-ac-
tgat-cc-cggc--agttgg-cat---gt-gatt-ttctccaatga---c-gaacctagt
ggacttggc---gtctgtgcgc-----attcgt---------------------------
----------------gtgctaatgactgccgtcactttaaacactgg----tcgttaga
ct------cgtgcgatccctcggaaaacgtgatttc-tgt-tcccaa---acaaa-----
-gcactttc-------------------gtaccctcgctcaaa--caaacgtgattccaa
a------tcccttacg-at-tgctacatcctttctcgtaacgtctcg-------------
-----cctagcggagctttcaacttttcgtcgcaa----ctctcaattcacagtggggac
agtcgtttgtcaacttttcgtctcggtcccaactaggaatgcctcgtacgag---ttggt
tcatcagaccactcggaatacgtccctgccctttgtacaca-ccg-cccgtcgcttttac
cga-tgaacttttttgcgagtatgatggactaacttt------------------gcgct
c-----------------------------------------aatttgaatc--------
-----------tgttgtggaaattcgctcgaacaacgggatttaaag-------------
-------------------------------------
>poss_scitula|R021|01
------------------------------------------------------------
------------------------------------------------------------
------------------------------------------------------------
------------------------------------------------------------
------------------------------------------------------------
------------------------------------------------------------
------------------------------------------------------------
------------------------------------------------------------
------------------------------------------------------------
------------------------------------------------------------
------------------------------------------------------------
--------------------------------ttgtt-----------------------
----------------------------------------gcctttctaat-ttattcta
------------attctt------------------------------------------
----------ttgtaatt---------------------agtctaat-aac--------a
--------------------------------------------ga-ggctatt-c-ttt
aaacta-gac-ggaccgctg-t-------ttc-tcttttaaaccagaggaaggttgcggc
-aataac-aggtc-tgtgatg-ccc-ttagatgttccgggctgcacacg-tgctac-aa-
tgat-ca-gtac--agtgag-cat---ct-caat-tt-----attac--t-aacaccgc-
tttattaaagcattcagtgtgt-----agttgt---------------------------
----------gtaagcagct-gcctctgatatgcgcggtaa-cacctg----tctcgaga
gtcga---tgggtaatccattagaagtaatgattcc-tct-cttt----tatata-----
-gcacactg-atat-----------acagcatcggttcccgag--gtaaccttgtgttac
t-------tatgtgcg-ag-cgtgatgtcagagcttaacgtttattattctt------ta
tgtctaatagatctctgattttactgtatgtgcaa----ttgttaattcgtggtggggac
agaccattgttaactattggtctcggtcttaactaggaatgcctcgtacgggtc-ttggt
tcaacaaaccacccggaatacgtccctgccctttgtacaca-ccg-cccgtcgctcttac
cga-tgaacttctttgtgagtctaagggactgggtaa------------------tgatt
c-----------------------------------------attctt----tt--ctaa
agtttgaatt-acctatagaaacttagccgaacaaggtggtttaaag-------------
-------------------------------------
>poss_scitula|R021|02
------------------------------------------------------------
------------------------------------------------------------
------------------------------------------------------------
------------------------------------------------------------
------------------------------------------------------------
------------------------------------------------------------
------------------------------------------------------------
------------------------------------------------------------
------------------------------------------------------------
------------------------------------------------------------
------------------------------------------------------------
--------------------------------ttgtt-----------------------
----------------------------------------gcctttctaat-ttattcta
------------attctt------------------------------------------
----------ttgtaatt---------------------agtctaat-aac--------a
--------------------------------------------ga-ggctatt-c-ttt
aaacta-gac-ggaccgctg-t-------ttc-tcttttaaaccagaggaaggttgcggc
-aataac-aggtc-tgtgatg-ccc-ttagatgttccgggctgcacacg-tgctac-aa-
tgat-ca-gtac--agtgag-cat---ct-caat-tt-----attac--t-aacaccgc-
tttattaaagcattcagtgtgt-----agttgt---------------------------
----------gtaagcagct-gcctctgatatgcgcggtaa-cacctg----tctcgaga
gtcga---tgggtaatccattagaagtaatgattcc-tct-cttt----tatata-----
-gcacactg-atat-----------acagcatcggttcccgag--gtaaccttgtgttac
t-------tatgtgcg-ag-cgtgatgtcagagcttaacgtttattattctt------ta
tgtctaatagatctctgattttactgtatgtgcaa----ttgttaattcgtggtggggac
agaccattgttaactattggtctcggtcttaactaggaatgcctcgtacgggtc-ttggt
tcaacaaaccacccggaatacgtccctgccctttgtacaca-ccg-cccgtcgctcttac
cga-tgaacttctttgtgagtctaagggactgggtaa------------------tgatt
c-----------------------------------------attctt----tt--ctaa
agtttgaatt-acctatagaaacttagccgaacaaggtggtttaaag-------------
-------------------------------------
>poss_scitula|R034|02
-------------------ttgttgcctctctctatgtt---------------------
------------------------------------------------------------
------------------------------------------------------------
------------------------------------------------------------
---------a-------------------ttcattcacacttgtgtgtt-----------
---------------------------------ttgatt---------------------
------------------------------------------------------------
------------------------------------------------------------
------------------------------------------------------------
------------------------------------------------------------
------------------------------------------------------------
------------------------------------------------------------
------------------------------------------------------------
------------------------------------------------------------
-----------------------------------------acaatc-tac--------a
--------------------------------------------ga-ggcta-t-t-ata
aaacta-gac-ggaccgctg-t-------ttc-tttcttaaaccagaggaaggttgcggc
-aataac-aggtc-tgtgatg-ccc-ttagatgttccgggctgcacacg-tgctac-aa-
tgat-ca-gtac--agtgag-cat---ct-caat-tatttataataca-c-cgtatctaa
gcgctt-------tctatctta-----agactt---------------------------
----------ttgttttaag-gtttgaaatgtgcgcggtaa-cgcctg----tttcgaga
gtgaa---tgggtaacccattagaagtactgatttc-tct-gttttttatacttc-----
-gcacaaca-atat-----------acggcatgctatcccgag--gtgac-tagtttcac
c--t---ttttgtgcg-at-tgtcatgttagaggcagtcggttcttaatcgt------t-
-------caggctactcttatacccgtatgtgcaa----ttgtcaattcatggtggggac
agaccattgttaactgttggtctcggtcttaactaggaatgccttgtacgggtc-ttggt
tcaacaaaccacccggaatacgtccctgccctttgtacaca-ccg-cccgtcgctcttac
cga-tgaacttctttgtgagtctaagggactggaaat------------------cttaa
g-----------------------------------------gtttctaatc--------
-tatatagat-atctatggaaacttagccgaacaaagtggtttaaag-------------
-------------------------------------
>poss_scitula|R034|03
-------------------ttgttgcctctctctatgtt---------------------
------------------------------------------------------------
------------------------------------------------------------
------------------------------------------------------------
---------a-------------------ttcattcacacttgtgtgtt-----------
---------------------------------ttgatt---------------------
------------------------------------------------------------
------------------------------------------------------------
------------------------------------------------------------
------------------------------------------------------------
------------------------------------------------------------
------------------------------------------------------------
------------------------------------------------------------
------------------------------------------------------------
-----------------------------------------acaatc-tac--------a
--------------------------------------------ga-ggcta-t-t-ata
aaacta-gac-ggaccgctg-t-------ttc-tttcttaaaccagaggaaggttgcggc
-aataac-aggtc-tgtgatg-ccc-ttagatgttccgggctgcacacg-tgctac-aa-
tgat-ca-gtac--agtgag-cat---ct-caat-tatttataataca-c-cgtatctaa
gcgctt-------tctatctta-----agactt---------------------------
----------ttgttttaag-gtttgaaatgtgcgcggtaa-cgcctg----tttcgaga
gtgaa---tgggtaacccattagaagtactgatttc-tct-gttttttatacttc-----
-gcacaaca-atat-----------acggcatgctatcccgag--gtgac-tagtttcac
c--t---ttttgtgcg-at-tgtcatgttagaggcagtcggttcttaatcgt------t-
-------caggctactcttatacccgtatgtgcaa----ttgtcaattcatggtggggac
agaccattgttaactgttggtctcggtcttaactaggaatgccttgtacgggtc-ttggt
tcaacaaaccacccggaatacgtccctgccctttgtacaca-ccg-cccgtcgctcttac
cga-tgaacttctttgtgagtctaagggactggaaa------------------------
------------------------------------------------------------
------------------------------------------------------------
-------------------------------------
>Hastigerina_pelagica|0101|72
-------------------gtggagcatgtggcttaatttgactcaacgcgggaaatctt
accgggtccggacacactgaggattgacagagtggctt----------------------
----------------------------a-ggccacagacaca--ga---atgggtttct
t-----------------------------------ttaatacaccccatttgctgtgtc
aacgtgccgg-------------------ttctttcatgattgtgtgataggtggtgcat
-gccgttcttagttcgtggagtgatctgtctgcttaattgcgtttcaaata-cttcgagg
atataaacgcat-----------------------------tcat-tgt-----------
------------------------------------------------------------
------------------------------------gagttgctatttagctgggaatag
caattt----------------------------------------tcgccacgggcc--
-------------------accgtggggaaacaa----gtcactttgagcgatcctcaat
ttgaaagcaacga-acg--tgaccgcagccctttgtt-----------------------
----------------------------------------gtgtctttgcc-agagacac
--gcgtctttgttggttaattcctcacacaacgacggcattgtacctctgtatggccgtg
tcttgttatttgtgtctctgaatgtgctgacgacttccgtcgtgggctgtttagttatgc
atttagcaacgacgtagctgtataagggggtgtcgagaggtttaaa-tcacaga-g-aat
aaactc-agg-ggacagctg-gtt-----taa-tgcgttaaaccagaggaaggatgcggc
-aataac-aggtc-tgtgatg-ccc-tcagatgttccgggctgcacacg-tgctac-at-
tgat-ta-gcac--attgtg-tat---gc-cactgacc-----------c-aatactgga
atttctggtgtccact--------------------------------------------
---------------------ggacacagcacacacagtac-cgcccgtcgaccatgaga
g-agg---tcgaaaatccatttgaagtgttgatatg-agg-tcaagg--caaatt-----
-gcaccacacaca-----------------gatggctctttgt--gtactccattatt--
-------cactgagta-ag-tgcgagtc--------------------------------
---------------acaaaggggcatttctgcaa----ttgtcaattcacagtggggac
agtcgattggtaacaattcgactcggtcctaactaggaatgcctcgtacggg----tgaa
tcattatttcacccggaatacgtccctgccctttgtacaca-ccg-cccgtcgctcttac
cga-tgaattacgctgtgagtttaagggactggctgt------------------cattc
a-----------------------------------------atgata------------
-----------agctatggaaacttaaacaaacagtgtgctttaaag-------------
-------------------------------------
>Hastigerina_pelagica|0101|30
-------------------gtggagcatgtggcttaatttgactcaacgcgggaaatctt
accgggtccggacacactgaggattgacagagtggctt----------------------
----------------------------a-ggccacagacaca--ga---atgggtttct
t-----------------------------------ttaatacaccccatttgctgtgtc
aacgtgccgg-------------------ttctttcatgattgtgtgataggtggtgcat
ggccgttcttagttcgtggagtgatctgtctgcttaattgcgtttcaaata-cttcgagg
atataaacgcat-----------------------------tcat-tgt-----------
------------------------------------------------------------
------------------------------------gagttgctatttagctgggaatag
caattt----------------------------------------tcgccacgggcc--
-------------------accgtggggaaacaa----gtcactttgagcgatcctcaat
ttgaaagcaacga-acg--tgaccgcagccctttgtt-----------------------
----------------------------------------gtgtctttgcc-agagacac
--gcgtctttgttggttaattcctcacac-acgacggcaatgt-cctttgtatggccgtg
tcttgttatttgtgtctctgaatgtgctgacgacttccgtcgtgggctgtttagttatgc
atttagcaacgacgtagctgtataagggggtgtcgagaggtttaaa-tcacaga-g-aat
aaactc-agg-ggacagctg-gtt-----taa-tgcgttaaaccagaggaaggatgcggc
-aataac-aggtc-tgtgatg-ccc-tcagatgttccgggctgcacacg-tgctac-at-
tgat-ta-gcac--attgtg-tat---gc-cactgacc-----------c-aatactgga
atttctggtgtccact--------------------------------------------
---------------------ggacacagcacacacagtac-cgcccgtcgaccatgaga
g-agg---tcgaaaatccatttgaagtgttgatatg-agg-tcaagg--caaatt-----
-gcaccacacaca-----------------gatggctctttgt--gtactccattatt--
-------cactgagta-ag-tgcgagtc--------------------------------
---------------acaaaggggcatttctgcaa----ttgtcaattcacagtggggac
agtcgattggtaacaattcgactcggtcctaactaggaatgcctcgtacggg----tgaa
tcattatttcacccggaatacgtccctgccctttgtacaca-ccg-cccgtcgctcttac
cga-tgaattacgctgtgagtttaagggactggctgt------------------cattc
a-----------------------------------------atgata------------
-----------agctatggaaacttaaacaaacagtgtgctttaaag-------------
-------------------------------------
>Hastigerina_pelagica|0101|49
------------------------------------------------------------
------------------------------------------------------------
------------------------------------------------------------
--------------------------------------------------ttgctgtgtc
aacgtgccgg-------------------ttctttcatgattgtgtgataggtggtgcat
ggccgttcttagttcgtggagtgatctgtctgcttaattgcgtttcaaata-cttcgagg
atataaacgcat-----------------------------tcat-tgt-----------
------------------------------------------------------------
------------------------------------gagttgctatttagctgggaatag
caattt----------------------------------------tcgccacgggcc--
-------------------accgtggggaaacaa----gtcactttgagcgatcctcaat
ttgaaagcaacga-acg--tgaccgcagccctttgtt-----------------------
----------------------------------------gtgtctttgcc-agagacac
--gcgtctttgttggttaattcctcacac-acgacggcaatgt-cctttgtatggccgtg
tcttgttatttgtgtctctgaatgtgctgacgacttccgtcgtgggctgtttagttatgc
atttagcaacgacgtagctgtataagggggtgtcgagaggtttaaa-tcacaga-g-aat
aaactc-agg-ggacagctg-gtt-----taa-tgcgttaaaccagaggaaggatgcggc
-aataac-aggtc-tgtgatg-ccc-tcagatgttccgggctgcacacg-tgctac-at-
tgat-ta-gcac--attgtg-tat---gc-cactgacc-----------c-aatactgga
atttctggtgtccact--------------------------------------------
---------------------ggacacagcacacacagtac-cgcccgtcgaccatgaga
g-agg---tcgaaaatccatttgaagtgttgatatg-agg-tcaagg--caaatt-----
-gcaccacacaca-----------------gatggctctttgt--gtactccattatt--
-------cactgagta-ag-tgcgagtc--------------------------------
---------------acaaaggggcatttctgcaa----ttgtcaattcacagtggggac
agtcgattggtaacaattcgactcggtcctaactaggaatgcctcgtacggg----tgaa
tcattatttcacccggaatacgtccctgccctttgtacaca-ccg-cccgtcgctcttac
cga-tgaattacgctgtgagtttaagggactggctgt------------------cattc
a-----------------------------------------atgata------------
-----------agctatggaaacttaaacaaacagtgtgctttaaag-------------
-------------------------------------
>Hastigerina_pelagica|0101|67
-------------------gtggagcatgtggcttaatttgactcaacgcgggaaatctt
accgggtccggacacactgaggattgacagagtggctt----------------------
----------------------------a-ggccacagacaca--ga---atgggtttct
t-----------------------------------ttaatacaccccatttgctgtgtc
aacgtgccgg-------------------ttctttcatgattgtgtgataggtggtgcat
ggccgttcttagttcgtggagtgatctgtctgcttaattgcgtttcaaata-cttcgagg
atataaacgcat-----------------------------tcat-tgt-----------
------------------------------------------------------------
------------------------------------gagttgctatttagctgggaatag
caattt----------------------------------------tcgccacgggcc--
-------------------accgtggggaaacaa----gtcactttgagcgatcctcaat
ttgaaagcaacga-acg--tgaccgcagccctttgtt-----------------------
----------------------------------------gtgtctttgcc-agagacac
--gcgtctttgttggttaattcctcacac-acgacggcaatgt-cctttgtatggccgtg
tcttgttatttgtgtctctgaatgtgctgacgacttccgtcgtgggctgtttagttatgc
atttagcaacgacgtagctgtataagggggtgtcgagaggtttaaa-tcacaga-g-aat
aaactc-agg-ggacagctg-gtt-----taa-tgcgttaaaccagaggaaggatgcggc
-aataac-aggtc-tgtgatg-ccc-tcagatgttccgggctgcacacg-tgctac-at-
tgat-ta-gcac--attgtg-tat---gc-cactgacc-----------c-aatactgga
atttctggtgtccact--------------------------------------------
---------------------ggacacagcacacacagtac-cgcccgtcgaccatgaga
g-agg---tcgaaaatccatttgaagtgttgatatg-agg-tcaagg--caaatt-----
-gcaccacacaca-----------------gatggctctttgt--gtactccattatt--
-------cactgagta-ag-tgcgagtc--------------------------------
---------------acaaaggggcatttctgcaa----ttgtcaattcacagtggggac
agtcgattggtaacaattcgactcggtcctaactaggaatgcctcgtacggg----tgaa
tcattatttcacccggaatacgtccctgccctttgtacaca-ccg-cccatcgctcttac
cga-tgaattacgctgtgagtttaagggactggctgt------------------cattc
a-----------------------------------------atgata------------
-----------agctatggaaacttaaacaaacagtgtgctttaaag-------------
-------------------------------------
>Hastigerina_pelagica|0100|08
-------------ga--acgcggagcatgtggcttaatttgactcaacgcgggaaatctt
accgggtccggacacactgaggattgacagaca-gta-----------------------
------------------------------ttca----tggcg--a--------------
------------------------------------gtctctcgtc------atatttca
aatgtgcgag-------------------ttctttcatgattgtgtgataggtggtgcat
ggccgttcttagttcgtggagtgatctgtctgcttaattgcgtttcatatt---------
-----------------------------------------tacg-aat-----------
------------------------------------------------------------
------------------------------------gtcgcttac--gtgattgctgcag
acctcg--tctcct--ctgga-g-----------------------gcgacgcgtctc--
------------------ttcaactcactcgcac----attct----------------c
ttgaacgcaacga-gcg--tgaccgcaacctcttgtt-----------------------
----------------------------------------gtgtataccaa-gtgtggcg
-------ctggctcgccagctcgcactcc---------------------aatgcacgta
ttttggtcacattgtctcg------------cggcgcctcgg------cgtt--tgcagc
--------------------------------------------aa-tgtc--c-a-aat
aaactt-gag-ggaccgctg-taac--aat---tcttttaaaccagaggaaggttgcggc
-aataac-aggtc-tgtgatg-ccc-ttagatgtcccgggctgcacacg-tgctac-aa-
tgat-ca-gtac--agtgag-catctttg-caat-ac------------c-agcgtttgg
aggcctggccgcgcgtcacttg-----tggcgc---------------------------
-------------------cggcttgcagtctctacgttgccttccca----agtctgac
aagat---ttggaaatccattggaagttctgattcgatat-ccctat-----tga-----
-gcatttttttact-----------acagcggcgtctaacttc--gtccc-tcgtcggtt
cgcctgac-ttgtgcg-gcacttggcgt--------------------------------
----------------------ctgctatatgcaa----ttgtcaattcatagtggggac
agacgattgttaattgttcgtctcggtctcaactaggaatgccttgtacgggtctttggt
tcaccagaccacccggaatacgtccctgccctttgtacaca-ccg-cccgtcgctcttac
cga-tgaacttctctgtgagtttgagggaccgtcaat------------------tgtgt
g-----------------------------------------gcaacacacga-------
-----------cgctatggaaacttaaacgaacagtgtgatttaaag-------------
-------------------------------------
>Hastigerina_pelagica|0100|07
-------------ga--acgcggagcatgtggcttaatttgactcaacgcgggaaatctt
accgggtccggacacactgaggattgacagaca-gta-----------------------
------------------------------ttca----tggcg--a--------------
------------------------------------gtctctcgtc------atatttca
aatgtgcgag-------------------ttctttcatgattgtgtgataggtggtgcat
ggccgttcttagttcgtggagtgatctgtctgcttaattgcgtttcatatt---------
-----------------------------------------tacg-aat-----------
------------------------------------------------------------
------------------------------------gtcgcttac--gtgattgctgcag
acctcg--tctcct--ctgga-g-----------------------gcgacgcgtctc--
------------------ttcaactcactcgcac----attct----------------c
ttgaacgcaacga-gcg--tgaccgcaacctcttgtt-----------------------
----------------------------------------gtgtataccaa-gtgtggcg
-------ctggcttgccagctcgcactcc---------------------aatgcacgta
ttttggtcacattgtctcg------------cggcgcctcgg------cgtt--tgcagc
--------------------------------------------aa-tgtc--c-a-aat
aaactt-gag-ggaccgctg-taac--aat---tcttttaaaccagaggaaggttgcggc
-aataac-aggtc-tgtgatg-ccc-ttagatgtcccgggctgcacacg-tgctac-aa-
tgat-ca-gtac--agtgag-catctttg-caat-ac------------c-agcgtttgg
aggcctggccgcgcgtcacttg-----tggcgc---------------------------
-------------------cggcttgcagtctctacgttgccttccca----agtctgac
aagat---ttggaaatccattggaagttctgattcgatat-ccctat-----tga-----
-gcatttttttact-----------acagcggcgtctaacttc--gtccc-tcgtcggtt
cgcctgac-ttgtgcg-gcacttggcgt--------------------------------
----------------------ctgctatatgcaa----ttgtcaattcatagtggggac
agacgattgttaattgttcgtctcggtctcaactaggaatgccttgtacgggtctttggt
tcaccagaccacccggaatacgtccctgccctttgtacaca-ccg-cccgtcgctcttac
cga-tgaacttctctgtgagtttgagggaccgtcaat------------------tgtgt
g-----------------------------------------gcaacacacga-------
-----------cgctatggaaacttaaacgaacagtgtgatttaaag-------------
-------------------------------------
>Hastigerina_pelagica|0100|10
-------------ga--acgcggagcatgtggcttaatttgactcaacgcgggaaatctt
accgggtccggacacactgaggattgacagaca-gta-----------------------
------------------------------ttca----tggcg--a--------------
------------------------------------gtctctcgtc------atatttca
aatgtgcgag-------------------ttctttcatgattgtgtgataggtggtgcat
ggccgttcttagttcgtggagtgatctgtctgcttaattgcgtttcatatt---------
-----------------------------------------tacg-aat-----------
------------------------------------------------------------
------------------------------------gtcgcttac--gtgattgctgcag
acctcg--tctcct--ctgga-g-----------------------gcgacgcgtctc--
------------------ttcaactcactcgcac----attct----------------c
ttgaacgcaacga-gcg--tgaccgcaacctcttgtt-----------------------
----------------------------------------gtgtataccaa-gtgtggcg
-------ctggctcgccagctcgcactcc---------------------aatgcacgta
ttttggtcacattgtctcg------------cggcgcctcgg------cgtt--tgcagc
--------------------------------------------aa-tgtc--c-a-aat
aaactt-gag-ggaccgctg-taac--aat---tcttttaaaccagaggaaggttgcggc
-aataac-aggtc-tgtgatg-ccc-ttagatgtcccgggctgcacacg-tgctac-aa-
tgat-ca-gtac--agtgag-catctttg-caat-ac------------c-agcgtttgg
aggcctggccgcgcgtcacttg-----tggcgc---------------------------
-------------------cggcttgcagtctctacgttgccttccca----agtctgac
aagat---ttggaaatccattggaagttctgattcgatat-ccctat-----tga-----
-gcatttttttact-----------acagcggcgtctaacttc--gtccc-tcgtcggtt
cgcctgac-ttgtgcg-gcacttggcgt--------------------------------
----------------------ctgctatatgcaa----ttgtcaattcatagtggggac
agacgattgttaattgttcgtctcggtctcaactaggaatgccttgtacgggtctttggt
tcaccagaccacccggaatacgtccctgccctttgtacaca-ccg-cccgtcgctcttac
cga-tgaacttctctgtgagtttgagggaccgtcaat------------------tgtgt
g-----------------------------------------gcaacacacga-------
-----------cgctatggaaacttaaacgaacagtgtgatttaaag-------------
-------------------------------------
>Hastigerina_pelagica|0100|01
------------------------------------------------------------
---------------actgaggattgacagaca-gta-----------------------
------------------------------ttca----tggcg--a--------------
------------------------------------gtctctcgtc------atatttca
aatgtgcgag-------------------ttctttcatgattgtgtgataggtggtgcat
ggccgttcttagttcgtggagtgatctgtctgcttaattgcgtttcatatt---------
-----------------------------------------tacg-aat-----------
------------------------------------------------------------
------------------------------------gtcgcttac--gtgattgctgcag
acctcg--tctcct--ctgga-g-----------------------gcgacgcgtctc--
------------------ttcaactcactcgcac----attct----------------c
ttgaacgcaacga-gcg--tgaccgcaacctcttgtt-----------------------
----------------------------------------gtgtataccaa-gtgtggcg
-------ctggcttgccagctcgcactcc---------------------aatgcacgta
ttttggtcacattgtctcg------------cggcgcctcgg------cgtt--tgcagc
--------------------------------------------aa-tgtc--c-a-aat
aaactt-gag-ggaccgctg-taac--aat---tcttttaaaccagaggaaggttgcggc
-aataac-aggtc-tgtgatg-ccc-ttagatgtcccgggctgcacacg-tgctac-aa-
tgat-ca-gtac--agtgag-catctttg-caat-ac------------c-agcgtttgg
aggcctggccgcgcgtcacttg-----tggcgc---------------------------
-------------------cggcttgcagtctctacgttgccttccca----agtctgac
aagat---ttggaaatccattggaagttctgattcgatat-ccctat-----tga-----
-gcatttttttact-----------acagcggcgtctaacttc--gtccc-tcgtcggtt
cgcctgac-ttgtgcg-gcacttggcgt--------------------------------
----------------------ctgctatatgcaa----ttgtcaattcatagtggggac
agacgattgttaattgttcgtctcggtctcaactaggaatgccttgtacgggtctttggt
tcaccagaccacccggaatacgtccctgccctttgtacaca-ccg-cccgtcgctcttac
cga-tgaacttctctgtgagtttgagggaccgtcaat------------------tgtgt
g-----------------------------------------gcaacacacga-------
-----------cgctatggaaacttaaacgaacagtgtgatttaa---------------
-------------------------------------
>Hastigerina_pelagica|0100|02
------------------------------------------------------------
---------------actgaggattgacagaca-gta-----------------------
------------------------------ttca----tggcg--a--------------
------------------------------------gtctctcgtc------atatttca
aatgtgcgag-------------------ttctttcatgattgtgtgataggtggtgcat
ggccgttcttagttcgtggagtgatctgtctgcttaattgcgtttcatatt---------
-----------------------------------------wacr-aay-----------
------------------------------------------------------------
------------------------------------gycgcttac--gtgattgctgcaa
acctcg--tctcct--ctgga-g-----------------------gcgacgcgtctc--
------------------ttcaactcactcgcac----attct----------------c
ttgaacgcaacga-gcg--tgaccgcaacctcttgtt-----------------------
----------------------------------------gtgtataccaa-gtgtggcg
-------ctggcttgccagctcgcactcc---------------------aatgcacgta
ttttggtcacattgtctcg------------cggcgcctcgg------cgtt--tgcagc
--------------------------------------------aa-tgtc--c-a-aat
aaactt-gag-ggaccgctg-taac--aat---tcttttaaaccagaggaaggttgcggc
-aataac-aggtc-tgtgatg-ccc-ttagatgtcccgggctgcacacg-tgctac-aa-
tgat-ca-gtac--agtgag-catctttg-caat-ac------------c-agcgtttgg
aggcctggccgcgcgtcacttg-----tggtgc---------------------------
-------------------cggcttgcagtctctacgttgccttccca----agtctgac
aagat---ttggaaatccattggaagttctgattcgatat-ccctat-----tga-----
-gcatttttttact-----------acagcggcgtctaacttc--gtccc-tcgtcggtt
cgcctgac-ttgtgcg-gcacttggcgt--------------------------------
----------------------ctgctatatgcaa----ttgtcaattcatagtggggac
agacgattgttaattgttcgtctcggtctcaactaggaatgccttgtacgggtctttggt
tcaccagaccacccggaatacgtccctgccctttgtacaca-ccg-cccgtcgctcttac
cga-tgaacttctctgtgagtttgagggaccgtcaat------------------tgtgt
g-----------------------------------------gcaac-------------
------------------------------------------------------------
-------------------------------------
>Hastigerina_pelagica|0100|03
------------------------------------------------------------
---------------actgaggattgacagaca-gta-----------------------
------------------------------ttca----tggcg--a--------------
------------------------------------gtctctcgtc------atatttca
aatgtgcgag-------------------ttctttcatgattgtgtgataggtggtgcat
ggccgttcttagttcgtggagtgatctgtctgcttaattgcgtttcatatt---------
-----------------------------------------tacr-aat-----------
------------------------------------------------------------
------------------------------------gtcgcttac--gtgattgctgcar
acctcg--tctcct--ctgga-g-----------------------gcracgcgtctc--
------------------ttcaactcactcgcac----attct----------------c
ttgaacgcaacga-gcg--tgaccgcaacctcttgtt-----------------------
----------------------------------------gtgtataccaa-gtgtggcg
-------ctggcttgccagctcgcactcc---------------------aatgcacgta
ttttggtcacattgtctcg------------cggcgcctcgg------cgtt--tgcagc
--------------------------------------------aa-tgtc--c-a-aat
aaactt-gag-ggaccgctg-taac--aat---tcttttaaaccaraggaaggttgcggc
-aataac-aggtc-tgtgatg-ccc-ttagatgtcccgggctgcacacg-tgctac-aa-
tgat-ca-gtac--agtgag-catctttg-caat-ac------------c-agcgtttgg
aggcctggccgcgcgtcacttg-----tggcgc---------------------------
-------------------cggcttgcagtctctacgttgccttccca----agtctgac
aagat---ttggaaatccattggaagttctgattcgatat-ccctat-----tga-----
-gcatttttttact-----------acagcggcgtctaacttc--gtccc-tcgtcggtt
cgcctgac-ttgtgcg-gcacttggcgt--------------------------------
----------------------ctgctatatgcaa----ttgtcaattcatagtggggac
agacgattgttaattgttcgtctcggtctcaactaggaatgccttgtacgggtctttggt
tcaccagaccacccggaatacgtccctgccctttgtacaca-ccg-cccgtcgctcttac
cga-tgaacttctctgtgagtttgagggaccgtcaat------------------tgtgt
g-----------------------------------------gcaacacacga-------
-----------cgctatggaaacttaaacgaacag-------------------------
-------------------------------------
>Hastigerina_pelagica|0100|09
-------------ga--acgtggagcatgtggcttaatttgactcaacgcgggaaatctt
accgggtccggacacactgaggattgacagaca-gta-----------------------
------------------------------ttca----tggcg--a--------------
------------------------------------gtctctcgtc------atatttca
aatgtgcgag-------------------ttctttcatgattgtgtgataggtggtgcat
ggccgttcttagttcgtggagtgatctgtctgcttaattgcgtttcatatt---------
-----------------------------------------tacg-aat-----------
------------------------------------------------------------
------------------------------------gtcgcttac--gtgattgctgcag
acctcg--tctcct--ctgga-g-----------------------gcgacgcgtctc--
------------------ttcaactcactcgcac----attct----------------c
ttgaacgcaacga-gcg--tgaccgcaacctcttgtt-----------------------
----------------------------------------gtgtataccaa-gtgtggcg
-------ctggcttgccagctcgcactcc---------------------aatgcacgta
ttttggtcacattgtctcg------------cggcgcctcgg------cgtt--tgcagc
--------------------------------------------aa-tgtc--c-a-aat
aaactt-gag-ggaccgctg-taac--aat---tcttttaaaccagaggaaggttgcggc
-aataac-aggtc-tgtgatg-ccc-ttagatgtcccgggcagcacacg-tgctac-aa-
tgat-ca-gtac--agtgag-catctttg-caat-ac------------c-agcgtttgg
aggcctggccgcgcgtcacttg-----tggcgc---------------------------
-------------------cggcttgcagtctctacgttgccttccca----agtctgac
aagat---ttggaaatccattggaagttctgattcgatat-ccctat-----tga-----
-gcatttttttact-----------acagcggcgtctaacttc--gtccc-tcgtcggtt
cgcctgac-ttgtgcg-gcacttggcgt--------------------------------
----------------------ctgctatatgcaa----ttgtcaattcatagtggggac
agacgattgttaattgttcgtctcggtctcaactaggaatgccttgtacgggtctttggt
tcaccagaccacccggaatacgtccctgccctttgtacaca-ccg-cccgtcgctcttac
cga-tgaacttctctgtgagtttgagggaccgtcaat------------------tgtgt
g-----------------------------------------gcaacacacga-------
-----------cgctatggaaacttaaacgaacagtgtgatttaaag-------------
-------------------------------------
>Hastigerina_pelagica|0100|05
-------------ga--acgtggagcatgtggcttaatttgactcaacgcgggaaatctt
accgggtccggacacactgaggattgacagaca-gta-----------------------
------------------------------ttca----tggcg--a--------------
------------------------------------gtctctcgtc------atatttca
aatgtgcgag-------------------ttctttcatgattgtgtgataggtggtgcat
ggccgttcttagttcgtggagtgatctgtctgcttaattgcgtttcatatt---------
-----------------------------------------tacg-aat-----------
------------------------------------------------------------
------------------------------------gtcgcttac--gtgattgctgcag
acctcg--tctcct--ctgga-g-----------------------gcgacgcgtctc--
------------------ttcaactcactcgcac----attct----------------c
ttgaacgcaacga-gcg--tgaccgcaacctcttgtt-----------------------
----------------------------------------gtgtataccaa-gtgtggcg
-------ctggcttgccagctcgcactcc---------------------aatgcacgta
ttttggtcacattgtctcg------------cggcgcctcgg------cgtt--tgcagc
--------------------------------------------aa-tgtc--c-a-aat
aaactt-gag-ggaccgctg-taac--aat---tcttttaaaccagaggaaggttgcggc
-aataac-aggtc-tgtgatg-ccc-ttagatgtcccgggctgcacacg-tgctac-aa-
tgat-ca-gtac--agtgag-catctttg-caat-ac------------c-agcgtttgg
aggcctggccgcgcgtcacttg-----tggcgc---------------------------
-------------------cggcttgcagtctctacgttgccttccca----agtctgac
aagat---ttggaaatccattggaagttctgattcgatat-ccctat-----tga-----
-gcatttttttact-----------acagcggcgtctaacttc--gtccc-tcgtcggtt
cgcctgac-ttgtgcg-gcacttggcgt--------------------------------
----------------------ctgctatatgcaa----ttgtcaattcatagtggggac
agacgattgttaattgttcgtctcggtctcaactaggaatgccttgtacgggtctttggt
tcaccagaccacccggaatacgtccctgccctttgtacaca-ccg-cccgtcgctcttac
cga-tgaacttctctgtgagtttgagggaccgtcaat------------------tgtgt
g-----------------------------------------gcaacacacga-------
-----------cgctatggaaacttaaacgaacagtgtgatttaaag-------------
-------------------------------------
>Hastigerina_pelagica|0723|00
------------------------------------------------------------
------------------------------------------------------------
------------------------------------------------------------
------------------------------------------------------------
----------------------------------------------------ttgtgcat
ggccgttcttagttcgtggagtgatctgtctgcttaattgcgtttcatatt---------
-----------------------------------------tacg-aat-----------
------------------------------------------------------------
------------------------------------gtcgcttac--gtgattgctgcag
acctcg--tctcct--ctgga-g-----------------------gcgacgcgtctc--
------------------ttcaactcactcgcac----attct----------------c
ttgaacgcaacga-gcg--tgaccgcaacctcttgtt-----------------------
----------------------------------------gtgtataccaa-gtgtggcg
-------ctggcttgccagctcgcactcc---------------------aatgcacgta
ttttggtcacattgtctcg------------cggcgcctcgg------cgtt--tgcagc
--------------------------------------------aa-tgtc--c-a-aat
aaact---ga-ggaccgct-----------------------------------------
------------------------------------------------------------
------------------------------------------------------------
------------------------------------------------------------
------------------------------------------------------------
------------------------------------------------------------
------------------------------------------------------------
------------------------------------------------------------
------------------------------------------------------------
------------------------------------------------------------
------------------------------------------------------------
------------------------------------------------------------
------------------------------------------------------------
------------------------------------------taaca-------------
-------------------------------------
>Hastigerina_pelagica|0722|00
------------------------------------------------------------
------------------------------------------------------------
------------------------------------------------------------
------------------------------------------------------------
--------------------------------------------------catggtgcat
ggccgttcttagttcgtggagtgatctgtctgcttaattgcgtttcatatt---------
-----------------------------------------tacg-aat-----------
------------------------------------------------------------
------------------------------------gtcgcttac--gtgattgctgcag
acctcg--ttttct--ctgga-g-----------------------gcgacgcgtctc--
------------------ttcaactcactcgcac----attct----------------c
ttgaacgcaacga-gcg--tgaccgcaacctcttgtt-----------------------
----------------------------------------gtgtataccaa-gtgtggcg
-------ctggcttgccagctcgcactcc---------------------aatgcacgta
ttttggtcacattgtctcg------------cggcgcctcgg------cgtt--tgcagc
--------------------------------------------aa-tgtc--c-a-aat
aaact---ga-ggaccgc------------------------------------------
------------------------------------------------------------
------------------------------------------------------------
------------------------------------------------------------
------------------------------------------------------------
------------------------------------------------------------
------------------------------------------------------------
------------------------------------------------------------
------------------------------------------------------------
------------------------------------------------------------
------------------------------------------------------------
------------------------------------------------------------
------------------------------------------------------------
------------------------------------------gaaca-------------
-------------------------------------
>Hastigerina_pelagica|0080|10
-------------------gtggagcatgtggcttaatttgactcaacgcgggaaatctt
accgggtccggacacactgaggattgacagaca-gta-----------------------
------------------------------ttca----tgccg--ac---t---------
------------------------------------gaatttcgac------atatttca
aatgtgcgag-------------------ttctttcatgattgtgtgataggtggtgcat
ggccgttcttagttcgtggagtgatctgtctgcttaattgcgtttcatatt---------
-----------------------------------------tacg-aat-----------
------------------------------------------------------------
------------------------------------gtcgcttac--gtgattgctgcag
acctcg--tctctttattgag-t-----------------------gcgacgcgtctc--
------------------ttcaactcactcgcac----attct----------------c
ttgaacgcaacga-gcg--tgaccgcaacctcttgtt-----------------------
----------------------------------------gtgtataccaa-gtgtgtcg
-------ttg--cttgcaactcacactcc---------------------aatgcacgta
ttttggtcacattgtctcg--g-ccgtcgcgcgcagcctcggctgtgtcggc--gccagc
--------------------------------------------aa-tgtc--c-a-aat
aaactt-gag-ggaccgctg-taac--aat---tcttttaaaccagaggaaggttgcggc
-aataac-aggtc-tgtgatg-ccc-ttagatgtcccgggctgcacacg-tgctac-aa-
tgat-ca-gtac--agtgag-catctttg-caat-ac------------c-agcgtttgg
aggcctggc--caagtcacttg-----tgac-t---------------------------
-------------------cggcttgcagtctctacgttgccttccca----agtctgac
aagat---ttggaaatccattggaagtcctgaatca--at-ccctat-----tga-----
-gcatttttct-ct-----------acagtggcgccagacttc--gtccc-atg-----t
cgcctgac-ttgtgcg-gcacttggcgt--------------------------------
----------------------ctactatatgcaa----ttgtcaattcatagtggggac
agacgattgttaattgttcgtctcggtctcaactaggaatgccttgtacgggtctttggt
tcaccagaccacccggaatacgtccctgccctttgtacaca-ccg-cccgtcgctcttac
cga-tgaacttctctgtgagtttgagggaccgtcaat------------------tgtgt
g-----------------------------------------gcaacacacga-------
-----------cg-tatggaaacttaaacgaacagtgtgatttaaag-------------
-------------------------------------
>Hastigerina_pelagica|0080|03
------------------------------------------------------------
------------------------------------------------------------
------------------------------------------------------------
------------------------------------------------------------
------------------------------------------------------------
------------------------------------------------------------
------------------------------------------------------------
------------------------------------------------------------
------------------------------------------------------------
------------------------------------------------------------
------------------------------------------------------------
----------cga-gcg--tgaccgcaacctcttgtt-----------------------
----------------------------------------gtgtataccaa-gtgtgtcg
-------ttg--cttgcaactcacactcc---------------------aatgcacgta
ttttggtcacattgtctcg--g-ccgtcgcgcgcagcctcggctgtgtcggc--gccagc
--------------------------------------------aa-tgtc--c-a-aat
aaactt-gag-ggaccgctg-taac--aat---tcttttaaaccagaggaaggttgcggc
-aataac-aggtc-tgtgatg-ccc-ttagatgtcccgggctgcacacg-tgctac-aa-
tgat-ca-gtac--agtgag-catctttg-caat-ac------------c-agcgtttgg
aggcctggc--caagtcacttg-----tgac-t---------------------------
-------------------cggcttgcagtctctacgttgccttccca----agtctgac
aagat---ttggaaatccattggaagtcctgaatca--at-ccctat-----tga-----
-gcatttttct-ct-----------acagtggcgccagacttc--gtccc-atgtcggtt
cgcctgac-ttgtgcg-gcacttggcgt--------------------------------
----------------------ctactatatgcaa----ttgtcaattcatagtggggac
agacgattgttaattgttcgtctcggtctcaactaggaatgccttgtacgggtctttggt
tcaccagaccacccggaatacgtccctgccctttgtacaca-ccg-cccgtcgctcttac
cga-tgaacttctctgtgagtttgagggaccgtcaat------------------tgtgt
g-----------------------------------------gcaacacacga-------
-----------cgctatggaaacttaaacgaacagtgtgatttaaag-------------
-------------------------------------
>Hastigerina_pelagica|0080|16
-------------------gtggagcatgtggcttaatttgactcaacgcgggaaatctt
accgggtccggacacactgaggattgacagaca-gta-----------------------
------------------------------ttca----tgccg--ac---t---------
------------------------------------gaatttcgac------atatttca
aatgtgcgag-------------------ttctttcatgattgtgtgataggtggtgcat
ggccgttcttagttcgtggagtgatctgtctgcttaattgcgtttcatatt---------
-----------------------------------------tacg-aat-----------
------------------------------------------------------------
------------------------------------gtcgcttac--gtgattgctgcag
acctcg--tctctttattgag-t-----------------------gcgacgcgtctc--
------------------ttcaactcactcgcac----attct----------------c
ttgaacgcaacga-gcg--tgaccgcaacctcttgtt-----------------------
----------------------------------------gtgtataccaa-gtgtgtcg
-------ttg--cttgcaactcacactcc---------------------aatgcacgta
ttttggtcacattgtctcg--g-ccgtcgcgcgcagcctcggctgtgtcggc--gccagc
--------------------------------------------aa-tgtc--c-a-aat
aaactt-gag-ggaccgctg-taac--aat---tcttttaaaccagaggaaggttgcggc
-aataac-aggtc-tgtgatg-ccc-ttagatgtcccgggctgcacacg-tgctac-aa-
tgat-ca-gtac--agtgag-catctttg-caat-ac------------c-agcgtttgg
aggcctggc--caagtcacttg-----tgac-t---------------------------
-------------------cggcttgcagtctctacgttgccttccca----agtctgac
aagat---ttggaaatccattggaagtcctgaatca--at-ccctat-----tga-----
-gcatttttct-ct-----------acagtggcgccagacttc--gtccc-atgtcggtt
cgcctgac-ttgtgcg-gcacttggcgt--------------------------------
----------------------ctactatatgcaa----ttgtcaattcatagtggggac
agacgattgttaattgttcgtctcggtctcaactaggaatgccttgtacgggtctttggt
tcaccagaccacccggaatacgtccctgccctttgtacaca-ccg-cccgtcgctcttac
cga-tgaacttctctgtgagtttgagggaccgtcaat------------------tgtgt
g-----------------------------------------gcaacacacga-------
-----------cgctatggaaacttaaacgaacagtgtgatttaaag-------------
-------------------------------------
>Hastigerina_pelagica|0080|20
-------------------gtggagcatgtggcttaatttgactcaacgcgggaaatctt
accgggtccggacacactgaggattgacagaca-gta-----------------------
------------------------------ttca----tgccg--ac---t---------
------------------------------------gaatttcgac------atatttca
aatgtgcgag-------------------ttctttcatgattgtgtgataggtggtgcat
ggccgttcttagttcgtggagtgatctgtctgcttaattgcgtttcatatt---------
-----------------------------------------tacg-aat-----------
------------------------------------------------------------
------------------------------------gtcgcttac--gtgattgctgcag
acctcg--tctctttattgag-t-----------------------gcgacgcgtctc--
------------------ttcaactcactcgcac----attct----------------c
ttgaacgcaacga-gcg--tgaccgcaacctcttgtt-----------------------
----------------------------------------gtgtataccaa-gtgtgtcg
-------ttg--cttgcaactcacactcc---------------------aatgcacgta
ttttggtcacattgtctcg--g-ccgtcgcgcgcagcctcggctgtgtcggc--gccagc
--------------------------------------------aa-tgtc--c-a-aat
aaactt-gag-ggaccgctg-taac--aat---tcttttaaaccagaggaaggttgcggc
-aataac-aggtc-tgtgatg-ccc-ttagatgtcccgggctgcacacg-tgctac-aa-
tgat-ca-gtac--agtgag-catctttg-caat-ac------------c-agcgtttgg
aggcctggc--caagtcacttg-----tgac-t---------------------------
-------------------cggcttgcagtctctacgttgccttccca----agtctgac
aagat---ttggaaatccattggaagtcctgaatca--at-ccctat-----tga-----
-gcatttttct-ct-----------acagtggcgccagacttc--gtccc-atgtcggtt
cgcctgac-ttgtgcg-gcacttggcgt--------------------------------
----------------------ctactatatgcaa----ttgtcaattcatagtggggac
agacgattgttaattgttcgtctcggtctcaactaggaatgccttgtacgggtctttggt
tcaccagaccacccggaatacgtccctgccctttgtacaca-ccg-cccgtcgctcttac
cga-tgaacttctctgtgagtttgagggaccgtcaat------------------tgtgt
g-----------------------------------------gcaacacacga-------
-----------cgctatggaaacttaaacgaacagtgtgatttaaag-------------
-------------------------------------
>Hastigerina_pelagica|0842|01
aagggcaccacaaga--acgtggagcatgtggcttaatttgactcaacgcgggaaatctt
accgggtccggacacactgaggattgacagaca-gta-----------------------
------------------------------ttca----tgccg--ac---t---------
------------------------------------gaatttcgac------atatttca
aatgtgcgag-------------------ttctttcatgattgtgtgataggtggtgcat
ggccgttcttagttcgtggagtgatctgtctgcttaattgcgtttcatatt---------
-----------------------------------------tacg-aat-----------
------------------------------------------------------------
------------------------------------gtcgcttac--gtgattgctgcag
acctcg--tctctttattgag-t-----------------------gcgacgcgtctc--
------------------ttcaactcactcgcac----attct----------------c
ttgaacgcaacga-gcg--tgaccgcaacctcttgtt-----------------------
----------------------------------------gtgtataccaa-gtgtgtcg
c-tggcttta--ctgccagctcgcactcc---------------------aatgcacgta
ttttggtcacattgtctcg--g-ccgtcgcacgcagcctcggctgtgtcggc--gccagc
--------------------------------------------aa-tgtc--c-a-aat
aaactt-gag-ggaccgctg-taac--aat---tcttttaaaccagaggaaggttgcggc
-aataac-aggtc-tgtgatg-ccc-ttagatgtcccgggctgcacacg-tgctac-aa-
tgat-ca-gtac--agtgag-catctttg-caat-ac------------c-agcgtttgg
aggcctggc--catgtcacttg-----tgac-t---------------------------
-------------------cggcttgcagtctctacgttgccttccca----agtctgac
aagat---ttggaaatccattggaagtcctgaatca--at-ccctat-----tga-----
-gcatttttct-ct-----------acagtggcgccagacttc--gtccc-atgtcggtt
cgcctgac-ttgtgcg-gcacttggcgt--------------------------------
----------------------ctactatatgcaa----ttgtcaattcatagtggggac
agacgattgttaattgttcgtctcgg----------------------------------
------------------------------------------------------------
------------------------------------------------------------
------------------------------------------------------------
------------------------------------------------------------
-------------------------------------
>Hastigerina_pelagica|0842|03
aagggcaccacaaga--acgtggagcatgtggcttaatttgactcaacgcgggaaatctt
accgggtccggacacactgaggattgacagaca-gta-----------------------
------------------------------ttca----tgccg--ac---t---------
------------------------------------gaatttcgac------atatttca
aatgtgcgag-------------------ttctttcatgattgtgtgataggtggtgcat
ggccgttcttagttcgtggagtgatctgtctgcttaattgcgtttcatatt---------
-----------------------------------------tacg-aat-----------
------------------------------------------------------------
------------------------------------gtcgcttac--gtgattgctgcag
acctcg--tctctttattgag-t-----------------------gcgacgcgtctc--
------------------ttcaactcactcgcac----attct----------------c
ttgaacgcaacga-gcg--tgaccgcaacctcttgtt-----------------------
----------------------------------------gtgtataccaa-gtgtgtcg
c-tggcttta--ctgccagctcgcactcc---------------------aatgcacgta
ttttggtcacattgtctcg--g-ccgtcgcacgcagcctcggctgtgtcggc--gccagc
--------------------------------------------aa-tgtc--c-a-aat
aaactt-gag-ggaccgctg-taac--aat---tcttttaaaccagaggaaggttgcggc
-aataac-aggtc-tgtgatg-ccc-ttagatgtcccgggctgcacacg-tgctac-aa-
tgat-ca-gtac--agtgag-catctttg-caat-ac------------c-agcgtttgg
aggcctggc--catgtcacttg-----tgac-t---------------------------
-------------------cggcttgcagtctctacgttgccttccca----agtctgac
aagat---ttggaaatccattggaagtcctgaatca--at-ccctat-----tga-----
-gcatttttct-ct-----------acagtggcgccagacttc--gtccc-atgtcggtt
cgcctgac-ttgtgcg-gcacttggcgt--------------------------------
----------------------ctactatatgcaa----ttgtcaattcatagtggggac
aga---------------------------------------------------------
------------------------------------------------------------
------------------------------------------------------------
------------------------------------------------------------
------------------------------------------------------------
-------------------------------------
>Hastigerina_pelagica|0842|04
------------------------------------------------------------
------------------------------------------------------------
------------------------------------------------------------
------------------------------------------------------------
------------------------------------------------------------
------------------------------------------------------------
------------------------------------------------------------
------------------------------------------------------------
------------------------------------------------------------
------------------------------------------------gacgcgtctc--
------------------ttcaactcactcgcac----attct----------------c
ttgaacgcaacga-gcg--tgaccgcaacctcttgtt-----------------------
----------------------------------------gtgtataccaa-gtgtgtcg
-------ttg--cttgcaactcacactcc---------------------aatgcacgta
ttttggtcacattgtctcg--g-ccgtcgcgcgcagcctcggctgtgtcggc--gccagc
--------------------------------------------aa-tgtc--c-a-aat
aaactt-gag-ggaccgctg-taac--aat---tcttttaaaccagaggaaggttgcggc
-aataac-aggtc-tgtgatg-ccc-ttagatgtcccgggctgcacacg-tgctac-aa-
tgat-ca-gtac--agtgag-catctttg-caat-ac------------c-agcgtttgg
aggcctggc--caagtcacttg-----tgac-t---------------------------
-------------------cggcttgcagtctctacgttgccttccca----agtctgac
aagat---ttggaaatccattggaagtcctgaatca--at-ccctat-----tga-----
-gcatttttct-ct-----------acagtggcgccagacttc--gtccc-atgtcggtt
cgcctgac-ttgtgcg-gcacttggcgt--------------------------------
----------------------ctactatatgcaa----ttgtcaattcatagtggggac
agacgattgttaattgttcgtctcggtctcaactaggaatgccttgtacgggtctttggt
tcaccagaccacccggaatacgtccctgccctttgtacaca-ccg-cccgtcgctcttac
cga-tgaacttctctgtgagtttgagggaccgtcaat------------------tgtgt
g-----------------------------------------gcaacacacga-------
-----------cgctatggaaacttaaacgaacagtgtgatttaaaggaaagagaagtcg
taacaaggcatcagggtaccgagc-------------
>Hastigerina_pelagica|0842|05
aagggcaccacaaga--acgtggagcatgtggcttaatttgactcaacgcgggaaatctt
accgggtccggacacactgaggattgacagaca-gta-----------------------
------------------------------ttca----tgccg--ac---t---------
------------------------------------gaatttcgac------atatttca
aatgtgcgag-------------------ttctttcatgattgtgtgataggtggtgcat
ggccgttcttagttcgtggagtgatctgtctgcttaattgcgtttcatatt---------
-----------------------------------------tacg-aat-----------
------------------------------------------------------------
------------------------------------gtcgcttac--gtgattgctgcag
acctcg--tctctttattgag-t-----------------------gcgacgcgtctc--
------------------ttcaactcactcgcac----attct----------------c
ttgaacgcaacga-gcg--tgaccgcaacctcttgtt-----------------------
----------------------------------------gtgtataccaa-gtgtgtcg
-------ttg--cttgcaactcacactcc---------------------aatgcacgta
ttttggtcacattgtctcg--g-ccgtcgcgcgcagcctcggctgtgtcggc--gccagc
--------------------------------------------aa-tgtc--c-a-aat
aaactt-gag-ggaccgctg-taac--aat---tcttttaaaccagaggaaggttgcggc
-aataac-aggtc-tgtgatg-ccc-ttagatgtcccgggctgcacacg-tgctac-aa-
tgat-ca-gtac--agtgag-catctttg-caat-ac------------c-agcgtttgg
aggcctggc--caagtcacttg-----tgac-t---------------------------
-------------------cggcttgcagtctctacgttgccttccca----agtctgac
aagat---ttggaaatccattggaagtcctgaatca--at-ccctat-----tga-----
-gcatttttct-ct-----------acagtggcgccagacttc--gtccc-atgtcggtt
cgcctgac-ttgtgcg-gcacttggcgt--------------------------------
----------------------ctactatatgcaa----ttgtcaattcatagtggggac
agacgattgttaattgttcgtctcggtctcaactaggaatgccttgtacgggtctttg--
------------------------------------------------------------
------------------------------------------------------------
------------------------------------------------------------
------------------------------------------------------------
-------------------------------------
>Hastigerina_pelagica|0842|06
------------------------------------------------------------
------------------------------------------------------------
------------------------------------------------------------
------------------------------------------------------------
------------------------------------------------------------
------------------------------tgcttaa-tgcgtttcatatt---------
-----------------------------------------tacg-aat-----------
------------------------------------------------------------
------------------------------------gtcgcttac--gtgattgctgcag
acctcg--tctctttattgag-t-----------------------gagacgcgtctc--
------------------ttcaactcactcgcac----attct----------------c
ttgaacgcaacga-gcg--tgaccgcaacctcttgtt-----------------------
----------------------------------------gtgtataccaa-gtgtgtcg
cttggcttta--ctgccagctcgcactcc---------------------aatgcacgta
ttttggtcacattgtctcg--g-ccgtcgcgcgcagcctcggctgtgtcggc--gccagc
--------------------------------------------aa-tgtc--c-a-aat
aaactt-gag-ggaccgctg-taac--aat---tcttttaaaccagaggaaggttgcggc
-aataac-aggtc-tgtgatg-ccc-ttagatgtcccgggctgcacacg-tgctac-aa-
tgat-ca-gtac--agtgag-catctttg-caat-ac------------c-agcgtttgg
aggcctggc--caagtcacttg-----tgac-t---------------------------
-------------------cggcttgcagtctctacgttgccttccca----agtctgac
aagat---ttggaaatccattggaagtcctgaatca--at-ccctat-----tga-----
-gcatttttct-ct-----------acagtggcgccagacttc--gtccc-atgtcggtt
cgcctgac-ttgtgcg-gcacttggcgt--------------------------------
----------------------ctactatatgcaa----ttgtcaattcatagtggggac
agacgattgttaattgttcgtctcggtctcaactaggaatgccttgtacgggtctttggt
tcaccagaccacccggaatacgtccctgccctttgtacaca-ccg-cccgtcgctcttac
cga-tgaacttctctgtgagtttgagggaccgtcaat------------------tgtgt
g-----------------------------------------gcaacacacga-------
-----------cgctatggaaacttaaacgaacagtgtgatttaaaggaaagagaagtcg
taacaaggcatcagggtaccgagctcga---------
>Hastigerina_pelagica|0843|00
------------------------------------------------------------
------------------------------------------------------------
------------------------------------------------------------
------------------------------------------------------------
----------------------------------------------------tggtgcat
ggccgttcttagttcgtggagtgatctgtctgcttaattgcgtttcatatt---------
-----------------------------------------tacg-aat-----------
------------------------------------------------------------
------------------------------------gtcgcttac--gtgattgctgcag
acctcg--tctctttattgag-t-----------------------gcgacgcgtctc--
------------------ttcaactcactcgcac----attct----------------c
ttgaacgcaacga-gcg--tgaccgcaacctcttgtt-----------------------
----------------------------------------gtgtataccaa-gtgtgtcg
-------ttg--cttgcaactcacactcc---------------------aatgcacgta
ttttggtcacattgtctcg--g-ccgtcgcgcgcagcctcggctgtgtcggc--gccagc
--------------------------------------------aa-tgtc--c-a-aat
aaact---ga-ggaccgc-g-taac--a--------------------------------
------------------------------------------------------------
------------------------------------------------------------
------------------------------------------------------------
------------------------------------------------------------
------------------------------------------------------------
------------------------------------------------------------
------------------------------------------------------------
------------------------------------------------------------
------------------------------------------------------------
------------------------------------------------------------
------------------------------------------------------------
------------------------------------------------------------
------------------------------------------------------------
-------------------------------------
>Hastigerina_pelagica|0091|02
------------------------------------------------------------
--cgggtccggacacactgaggattgacagaca-gta-----------------------
------------------------------ttca----tgccg--at---t---------
------------------------------------gaatttcgac------atatttca
aatgtgcgag-------------------ttctttcatgattgtgtgataggtggtgcat
ggccgttcttagttcgtggagttatctgtctgcttaattgcgtttcatatt---------
-----------------------------------------tacg-aat-----------
------------------------------------------------------------
------------------------------------gtcgcttac--gtgattgctgcag
acctcgcgtctctttattgagtt-----------------------gcgacgcgtctc--
------------------ttcaactcactcgcac----attct----------------c
ttgaacgcaacga-gcg--tgaccgcaacctcttgtt-----------------------
----------------------------------------gtgtataccaa-gtgtgtcg
-------ttg--cttgcaactcacactcc---------------------aatgcacgta
ttttggtcacattgtctcggtg-ccgtcgcgcgcagcctcggctgtgtcggcgtgccagc
--------------------------------------------aa-tgtc--c-a-aat
aaactt-gag-ggaccgctg-taac--aat---tcttttaaaccagaggaaggttgcggc
-aataac-aggtc-tgtgatg-ccc-ttagatgtcccgggctgcacacg-tgctac-aa-
tgat-ca-gtac--agtgag-catctttg-caat-ac------------c-agcgtttgg
aggcctggc--caagtcacttg-----tgactt---------------------------
-------------------cggcttgcagtctctacgttgccttccca----agtctgac
aagat---ttggaaatccattggaagtcctgaatca--at-ccctat-----tga-----
-gcatttttct-ct-----------acagtggcgccagacttc--gtccc-atgtcggtt
cgcctgac-ttgtgcg-gcacttggcgt--------------------------------
----------------------ctac----------------------------------
------------------------------------------------------------
------------------------------------------------------------
------------------------------------------------------------
------------------------------------------------------------
------------------------------------------------------------
-------------------------------------
>Hastigerina_pelagica|0080|41
-------------------gtggagcatgtggcttaatttgactcaacgcgggaaatctt
accgggtccggacacactgaggattgacagaca-gta-----------------------
------------------------------ttca----tgccg--ac---t---------
------------------------------------gaatttcgac------atatttca
aatgtgcgag-------------------ttctttcatgattgtgtgataggtggtgcat
ggccgttcttagttcgtggagtgatctgtctgcttaattgcgtttcatatt---------
-----------------------------------------tacg-aat-----------
------------------------------------------------------------
------------------------------------gtcgcttac--gtgattgctgcag
acctcgtctctctttattgag-t-----------------------gcgacgcgtctc--
------------------ttcaactcactcgcac----attct----------------c
ttgaacgcaacga-gcg--tgaccgcaacctcttgtt-----------------------
----------------------------------------gtgtataccaa-gtgtgtcg
-------ttg--cttgcaactcacactcc---------------------aatgcacgta
ttttggtcacattgtctcg--g-ccgtcgcgcgcagcctcggctgtgtcggc--gccagc
--------------------------------------------aa-tgtc--c-a-aat
aaactt-gag-ggaccgctg-taac--aat---tcttttaaaccagaggaaggttgtggc
-aataac-aggtc-tgtgatg-ccc-ttagatgtcccgggctgcacacg-tgctac-aa-
tgat-ca-gtac--agtgag-catctttg-caat-ac------------c-agcgtttgg
aggcctggc--caagtcacttg-----tgac-t---------------------------
-------------------cggcttgcagtctctacgttgccttccca----agtctgac
aagat---ttggaaatccattggaagtcctgaatca--at-ccctat-----tga-----
-gcatttttct-ct-----------acagtggcgccagacttc--gtccc-atgtcggtt
cgcctgac-ttgtgcg-gcacttggcgt--------------------------------
----------------------ctactatatgcaa----ttgtcaattcatagtggggac
agacgattgttaattgttcgtctcggtctcaactaggaatgccttgtacgggtctttggt
tcaccagaccacccggaatacgtccctgccctttgtacaca-ccg-cccgtcgctcttac
cga-tgaacttctctgtgagtttgagggaccgtcaat------------------tgtgt
g-----------------------------------------gcaacacacga-------
-----------cgctatggaaacttaaacgaacagtgtgatttaaag-------------
-------------------------------------
>Hastigerina_pelagica|0080|08
-------------------gcggagcatgtggcttaatttgactcaacgcgggaaatctt
accgggtccggacacactgaggattgacagaca-gta-----------------------
------------------------------ttca----tgccg--ac---t---------
------------------------------------gaatttcgac------atatttca
aatgtgcgag-------------------ttctttcatgattgtgtgataggtggtgcat
ggccgttcttagttcgtggagtgatctgtctgcttaattgcgtttcatatt---------
-----------------------------------------tacg-aat-----------
------------------------------------------------------------
------------------------------------gtcgcttac--gtgattgctgcag
acctcgtctctctttattgag-t-----------------------gcgacgcgtctc--
------------------ttcaactcactcgcac----attct----------------c
ttgaacgcaacga-gcg--tgaccgcaacctcttgtt-----------------------
----------------------------------------gtgtataccaa-gtgtgtcg
-------ttg--cttgcaactcacactcc---------------------aatgcacgta
ttttggtcacattgtctcg--g-ccgtcgcgcgcagcctcggctgtgtcggc--gccagc
--------------------------------------------aa-tgtc--c-a-aat
aaactt-gag-ggaccgctg-taac--aat---tcttttaaaccagaggaaggttgcggc
-aataac-aggtc-tgtgatg-ccc-ttagatgtcccgggctgcacacg-tgctac-aa-
tgat-ca-gtac--agtgag-catctttg-caat-ac------------c-agcgtttgg
aggcctggc--caagtcacttg-----tgac-t---------------------------
-------------------cggcttgcagtctctacgttgccttccca----agtctgac
aagat---ttggaaatccattggaagtcctgaatca--at-ccctat-----tga-----
-gcatttttct-ct-----------acagtggcgccagacttc--gtccc-atgtcggtt
cgcctgac-ttgtgcg-gcacttggcgt--------------------------------
----------------------ctactatatgcaa----ttgtcaattcatagtggggac
agacgattgttaattgttcgtctcggtctcaactaggaatgccttgtacgggtctttggt
tcaccagaccacccggaatacgtccctgccctttgtacaca-ccg-cccgtcgctcttac
cga-tgaacttctctgtgagtttgagggaccgtcaat------------------tgtgt
g-----------------------------------------gcaacacacga-------
-----------cgctatggaaacttaaacgaacagtgtgatttaaag-------------
-------------------------------------
>Hastigerina_pelagica|1611|01
aagggcaccacaaga--acgcggagcatgtggcttaatttgactcaacgcgggaaatctt
accgggtccggacacactgaggattgacagaca-gta-----------------------
------------------------------ttca----tgccg--ac---t---------
------------------------------------gaatttcgac------atatttca
aatgtgcgag-------------------ttctttcatgattgtgtg-taggtggtgcat
ggccgttcttagttcgtggagtgatctgtctgcttaattgcgtttcatatt---------
-----------------------------------------tacg-aat-----------
------------------------------------------------------------
------------------------------------gtcgcttac--gtgattgctgcag
acctcg--tctctttattgag-t-----------------------gcgacgcgtctc--
------------------ttcaactcactcgcac----attct----------------c
ttgaacgcaacga-gcg--tgaccgcaacctcttgtt-----------------------
----------------------------------------gtgtataccaa-gtgtgtcg
cttggcttta--ctgccagctcgcactcc---------------------aatgcacgta
ttttggtcacattgtctcg--gtccgtcgcgcgcagcctcggctgtgtcggc--gccagc
--------------------------------------------aa-tgtc--c-a-aat
aaactt-gag-ggaccgctg-taac--aat---tcttttaaaccagaggaaggttgcggc
-aataac-aggtc-tgtgatg-ccc-ttagatgtcccgggctgcacacg-tgctac-aa-
tgat-ca-gtac--agtgag-catctttg-caat-ac------------c-agcgtttgg
aggcctggc--caagtcacttg-----tgac-t---------------------------
-------------------cggcttgcagtctctacgttgccttccca----agtctgac
aagat---ttggaaatccattggaagtcctgaatca--at-ccctat-----tga-----
-gcatttttct-ct-----------acagtggcgccagacttc--gtccc-atgtcggtt
cgcctgactttgtgcg-gcactt-gcgt--------------------------------
----------------------ctactatatgcaa----ttgtcaattcatagtggggac
agacgattgttaattgttcgtctcggtctcaac---------------------------
------------------------------------------------------------
------------------------------------------------------------
------------------------------------------------------------
------------------------------------------------------------
-------------------------------------
>Hastigerina_pelagica|1611|04
------------------------------------------------------------
------------------------------------------------------------
------------------------------------------------------------
------------------------------------------------------------
------------------------------------------------------------
----------------------------------taaatgcgtttcatatt---------
-----------------------------------------tacgaaat-----------
------------------------------------------------------------
------------------------------------gtcgcttac--gtgattgctgcag
acctcg--tctctttattgag-t-----------------------gcgacgcgtctc--
------------------ttcaactcactcgcac----attct----------------c
ttgaacgcaacga-gcg--tgaccgcaacctcttgtt-----------------------
----------------------------------------gtgtataccaa-gtgtgtcg
c-tggcttta--ctgccagctcgcactcc---------------------aatgcacgta
ttttggtcacattgtctcg--g-ccgtcgcgcgcagcctcggctgtgtcggc--gccagc
--------------------------------------------aa-tgtc--c-a-aat
aaactt-gag-ggaccgctg-taac--aat---tcttttaaaccagaggaaggttgcggc
-aataac-aggtc-tgtgatg-ccc-ttagatgtcccgggctgcacacg-tgctac-aa-
tgat-ca-gtac--agtgag-catctttg-caat-ac------------c-agcgtttgg
aggcctggc--caagtcacttg-----tgac-t---------------------------
-------------------cggcttgcagtctctacgttgccttccca----agtctgac
aagat---ttggaaatccattggaagtcctgaatca--at-ccctat-----tga-----
-gcatttttct-ct-----------acagtggcgccagacttc--gtccc-atgtcggtt
cgcctgac-ttgtgcg-gcacttggcgt--------------------------------
----------------------ctactatatgcaa----ttgtcaattcatagtggggac
agacgattgttaattgttcgtctcggtctcaactaggaatgccttgtacgggtctttggt
tcaccagaccacccggaatacgtccctgccctttgtacaca-ccg-cccgtcgctcttac
cga-tgaacttctctgtgagtttgagggaccgtcaat------------------tgtgt
g-----------------------------------------gcaacacacga-------
-----------cgctatggaaacttaaacgaacagtgtgatttaaaggaaagagaagtcg
taacaaggcatcagggtaccgagctcga---------
>Hastigerina_pelagica|1611|08
------------------------------------------------------------
------------------------------------------------------------
------------------------------------------------------------
------------------------------------------------------------
------------------------------------------------------------
----------------------------tctgcttaattgcg-ttcata-t---------
-----------------------------------------tacg-aaa-----------
------------------------------------------------------------
------------------------------------gtcgcttac--gtgattgctgcag
acctcg--tctcttta-tgag-t-----------------------gcgacgcgtctc--
------------------ttcaactcactcgcac----attct----------------c
ttgaacgcaacga-gcg--tgaccgcaacctcttgtt-----------------------
----------------------------------------gtgtataccaa-gtgtgtcg
c-tggcttta--ctgccagctcgcactcc---------------------aatgcacgta
ttttggtcacattgtctcg--g-ccgtcgcgcgcagcctcggctgtgtcggc--gccagc
--------------------------------------------aa-tgtc--c-a-aat
aaactt-gag-ggaccgctg-taac--aat---tcttttaaaccagaggaaggttgcggc
-aataac-aggtc-tgtgatg-ccc-ttagatgtcccgggctgcacacg-tgctac-aa-
tgat-ca-gtac--agtgag-catctttg-caat-ac------------c-agcgtttgg
aggcctggc--caagtcacttg-----tgac-t---------------------------
-------------------cggcttgcagtctctacgttgccttccca----agtctgac
aagat---ttggaaatccattggaagtcctgaatca--at-ccctat-----tga-----
-gcatttttct-ct-----------acagtggcgccagacttc--gtccc-atgtcggtt
cgcctgac-ttgtgcg-gcacttggcgt--------------------------------
----------------------ctactatatgcaa----ttgtcaattcatagtggggac
agacgattgttaattgttcgtctcggtctcaactaggaatgccttgtacgggtctttggt
tcaccagaccacccggaatacgtccctgccctttgtacaca-ccg-cccgtcgctcttac
cga-tgaacttctctgtgagtttgagggaccgtcaat------------------tgtgt
g-----------------------------------------gcaacacacga-------
-----------cgctatggaaacttaaacgaacagtgtgatttaaaggaaagagaagtcg
taacaaggcatcagggtaccgagctcga---------
>Pulleniatina_obliquiloculata|225066|DQ407271
aagggcaccacaagaacgcgtggagcatgtggcttaatttgactcaacgcgggaaatctt
accgggtccggacacactgaggattgacaggca-ata-----------------------
------------------------------tcta------------t---taaaaga---
-----attg------ttattata-------------acaatctcttatttaatagtgtta
aatatgctag-------------------tcctttcatgattatgtgataggtggtgcat
ggccgttcttagttcgtggagtgatctgtctgcttaattgcgtttca-cta------agg
gcccataaattc-----------------------------aagg-tat-----------
------------------------------------------------------------
------------------------------------gttagctatt-gtttc-cctattg
acccct--tata--------------------------tctta---taagcgcgtgtc--
---ttt-----atggg--tttaa--acattgcgc----atgctgttgggt---------c
ctgaaagcaacga-acg--tgaccgcaacgtcttgtt-----------------------
----------------------------------------gcctttatctt-gttatatc
------------tat---------------------------------------------
-------taattttattaa------------ta------gaataact-aac--------a
--------------------------------------------ga-ggcta-a-t-cta
aaacta-gac-ggaccgctg-t-------ttc-tttcttaaaccagaggaaggttgcggc
-aataac-aggtc-tgtgatg-ccc-ttagatgttccgggctgcacacg-tgctac-aa-
tgat-ca-gtac--agtgag-cat---ct-caat-tta----tataca-c-cgtattta-
gcgctaag----------atat-----gattat-tggctc-t-ttta-------------
-ggg-tc-ttttaattgt---atttcttatgcgcgcggtaa-agcctg----cttcgaga
gtaag---tgggtaatccattggaagtaatgatttc-tct-tttat------ata-----
-gcacacct-atat-----------acggcattcattcccggg--atgac-tagtttcgt
c-tt---ttttgtgcg-aa-tgtaatgt---------------------att------t-
------------------cttatccgtatgtgcga----ttgtcaattcatggtggggac
agaccattgttaattgttggtctcggtcttaactaggaatgccttgtacgggtctttggt
tcaacaaaccacccggaatacgtccctgccctttgtacaca-ccg-cccgtcgctcttac
cga-tgaacttctttgtgagtctaagggactgggtta------------------atagc
t-----------------------------------------attttt-ata--------
--gt-tatat-acctatggaaacttatacgaacaatgtggtttaaaggaaagagaagtcg
taacaaggcatca------------------------
>Pulleniatina_obliquiloculata|225066|DQ407270
aagggcaccacaagaacgcgtggagcatgtggcttaatttgactcaacgcgggaaatctt
accgggtccggacacactgaggattgacaggca-ata-----------------------
------------------------------tcta------------t---taaaaga---
-----a-ta------ttatttta-------------ata-tctctt-tttaatagtgtta
aatatgctag-------------------tcctttcatgattatgtgataggtggtgcat
ggccgttcttagttcgtggagtgatctgtctgcttaattgcgtttca-cta------agg
gcccataaattc-----------------------------aagg-tat-----------
------------------------------------------------------------
------------------------------------gttagctatt-gtttc-cctattg
acccct--tata-------------------------ttctta---taagcgcgtgtc--
---ttt-----atggg--tttaa--acattgcgc----atgctgttgggt---------c
ctgaaagcaacga-acg--tgaccgcaacgtcttgtt-----------------------
----------------------------------------gcctttatctt-gttatatc
------------tat---------------------------------------------
-------ta-tttatttaa------------ta------gaataact-aac--------a
--------------------------------------------ga-ggcta-a-t-cta
aaacta-gac-ggaccgctg-t-------ttc-tttcttaaaccagaggaaggttgcggc
-aataac-aggtc-tgtgatg-ccc-ttagatgttccgggctgcacacg-tgctac-aa-
tgat-ca-gtac--agtgag-cat---ct-caat-tta----tataca-c-cgtattta-
gcgctaag----------atat-----gattat-tggctc---ttta-------------
-ggg-tc-ttttaattgt---atttcttatgcgcgcggtaa-agcctg----cttcgaga
gtaag---tgggtaatccattggaagtaatgatttc-tct-tttat------ata-----
-gcacacct-atat-----------acggcattcattcccggg--atgac-tagtttcgt
c-tt---ttttgtgcg-aa-tgtaatgt---------------------att------t-
------------------cttatccgtatgtgcga----ttgtcaattcatggtggggac
agaccattgttaattgttggtctcggtcttaactaggaatgccttgtacgggtctttggt
tcaacaaaccacccggaatacgtccctgccctttgtacaca-ccg-cccgtcgctcttac
cga-tgaacttctttgtgagtctaagggactgggtta------------------atagc
t-----------------------------------------attttt-ata--------
--gt-tatat-acctatggaaacttatacgaacaatgtggtttaaaggaaagagaagtcg
taacaaggcatca------------------------
>Globigerina_sp._Okinawa_trough_2006|375012|DQ407269
---cgtg--------------gtagtatgtggcttaatttgactcaacgcggaaaagctt
atctggtccggacacagtgaggattgacagacg-gtc-----------------------
------------------------------ttattggtgg--------------------
------------------------------------actctaagac------gtcatggt
aaagttgaag-------------------ttctttcatgatcttgtggcaggtggtgcat
ggccgttcttagttcgtgtagtgatacgtctgcctaatcgcgtcacgataa---------
-cctatttctcg-----------------------------acaa---------------
------------------------------------------------------------
----------------------------------------tccaaagatcttcg-tgcag
tatctattggt-----------------------------------acgatgctcacg--
--------------------------------------ttagtaggctag-agatttgaa
cagtacgcaacgg-acg--cgatcgtaatctcttgtt-----------------------
----------------------------------------aagtggccatc-ctgtgagc
-------------ccctgatttaatggca---------------------ggcggtatca
tctcagccacatttcctc---------------------tggtagtag------------
--------------------------------------------tg-ggccaga-t-tta
aaactc-gag-aaacatctg-tgact---ttc-tttctttacgcagaggaaggttatggc
-aataac-aggtc-tgtgatg-ccc-tcagatgtccagagctgcacacg-tactac-ag-
tgat-cg-actc--actaag-tgt---cg-tgtt-ttctccaaataa--c-gtatacagt
ggacttggtgtcgggtgctggcctct-ggtcat---------------------------
----------------gtgctttgattactg-tcactttaaacactgg----tcgttaga
ct------cgtgcaagcaattcagagcaacgaattgcaaa-cactct----ttgg-----
-gcactgtt------------------tactcccgtttacaga--ggagagatagactaa
c------cacctattc--------------------------------------------
------------------tcgactcgcccgcccat----ctttcaattcttggtggggac
agtaggttgttaactttcttactcggtcctaaccaggaatgcctcgtacagg---ttggt
tcaccataccacctggaattagtccctgccctttgtacaca-ccg-cccgtcgcttttac
caa-tgaactactttgcgagagtgtgggacctattga-----------------------
------------------------------------------------------------
----gctttcaagtacagggaacccattcgaccaacggagtttaaaggaaagagaagtcg
taacaaggcatcg------------------------
>Neogloboquadrina_pachyderma|125957|EF447104
----gcaccacaagaacgcgtggagcatgtggcttaatttgactcaacgcgggaaatctt
accgggtccggacacactgaggattgacaggca-ata-----------------------
------------------------------tctc----atgtt--tc---attaacc---
-----gtta------ttaacgtatcg---gttatttccttaacatc------gagtgtta
aatatgctag-------------------tcctttcatgattatgtgataggtggtgcat
ggccgttcttagttcgtggagtgatctgtctgcttaattgcgtttca-cta------agg
gcccataaattc-----------------------------aagg-tat-----------
------------------------------------------------------------
------------------------------------gttagctatc-gccgc-tctatgg
acccct--taacct-------------------------cggt---taagcgcgcgtc--
---tttatttaaagag--tttaa-ggcattgcgc----atgctgttgggc---------t
ctgaaagcaacga-acg--tgaccgcaacgtcttgtt-----------------------
----------------------------------------gccttaattaa-gtcgtgtt
------------taaatggtattt------------------------------------
-------ga-ttacaatt---------------------taaccgct-tac--------c
--------------------------------------------ga-ggct--a-t-tta
aaacta-gac-ggaccgctg-t-------ttcttttcttaaaccagaggaaggttgcggc
-aataac-aggtc-tgt-------------------------------------------
------------------------------------------------------------
------------------------------------------------------------
------------------------------------------------------------
------------------------------------------------------------
------------------------------------------------------------
------------------------------------------------------------
------------------------------------------------------------
------------------------------------------------------------
------------------------------------------------------------
------------------------------------------------------------
------------------------------------------------------------
------------------------------------------------------------
-------------------------------------
>Neogloboquadrina_pachyderma|125957|EF447103
----gcaccacaagaacgcgtggagcatgtggcttaatttgactcaacgcgggaaatctt
accgggtccggacacactgaggattgacaggca-ata-----------------------
------------------------------tctc----atgtt--t----aataacc---
-----gtta------ttaac---gtatc-gtgttatttaatacatc------gagtgtta
aatatgctag-------------------tcctttcatgattatgtgataggtggtgcat
ggccgttcttagttcgtggagtgatctgtctgcttaattgcgtttca-cta------agg
gcccataaattc-----------------------------aagg-tat-----------
------------------------------------------------------------
------------------------------------gttagctatctgtcgc-tctatgg
acccct--taaccga------------gttaa----atcgagt---taagcgcgcgtc--
---tttatttaaagag--tttaa-gacattgcgc----atgctgttgggc---------t
ctgaaagcaacga-acg--tgaccgcaacgtcttgtt-----------------------
----------------------------------------gccttaataaa-gttgtgtt
------------------------------------------------------------
-------aa-tagcaata--------------t------taaccgct-tac--------a
--------------------------------------------aa-ggct--a-t-tta
aaacta-gac-ggaccgctg-t-------ttcttttcttaaaccagaggaaggttgcggc
-aataac-aggtc-tgtgatg-ccc-ttagatgttccgggctgcacacg-tgctac-aa-
tgat-ca-gtac--agtgag-cat---ct-caat-at-----aataca-c-cgtcttta-
gcgcttag----------acgc-----gattat-cggcttac-tttttatta------ag
gagg-tctgtttaatcgatg-ttttctaatgtgcgcggtaa-agcctg----cttcgaga
gtaag---cgggtaatccattggaagtaatgatttc-tct-atatct-----agt-----
-gcacaact-atgc-----------acggcactcattcccgag--acggc-tagtttcgt
c--t---tttagtgtg-aa-tgtg--gt---------------------gtt------a-
------------------ttcaaacgtgcgtgcaa----ttgtcaattcatggtggggac
agaccattgttaactgttggtctcggtcttaactaggaatgccttgtacgggtctttggt
tcaacaaaccacccggaatacgtccctgccctttgtacaca-ccg-cccgtcgctcttac
cga-tggacttttttgtgagtctaagggactgggtta------------------aaccg
c-----------------------------------------tcgttt-att-------c
ggatggcagt-acctatggaaacttatgcgaacaaagtggtctaaaggaaagagaagtcg
taac---------------------------------
>Neogloboquadrina_pachyderma|125957|EF447102
----gcaccacaagaacgcgtggagcatgtggcttaatttgactcaacgcgggaaatctt
accgggtccggacacactgaggattgacaggta-ata-----------------------
------------------------------tctc----atggt--t----attaacc---
---cggtta------tttgttta------atcagttattaagcatc------gagtgtta
aatatgctag-------------------tcctttcatgattatgtgataggtggtgcat
ggccgttcttagttcgtggagtgatctgtctgcttaattgcgtttca-cta------agg
gcccataaattc-----------------------------aagg-tat-----------
------------------------------------------------------------
------------------------------------gttagctatc-gtcgc-tctatgg
acccct--tattcac-----tgctttaattag----ttttgtt---taagcgcgcgtc--
---tttaattaacgag--tttaa-gacattgcgc----atgctgttgggc---------t
ctgaaagcaacga-acg--tgaccgcaacgtcttgtt-----------------------
----------------------------------------gccttaacaca-gttggctt
------------taaatacga---------------------------------------
-------aa-ttcgtatt--------------t------aaaccgct-tac--------a
--------------------------------------------ga-ggct--a-t-tta
aaacta-gac-ggaccgctg-t-------ttcttttcttaaaccagaggaaggttgcggc
-aataac-aggtc-tgtgatg-ccc-ttagatgttccgggctgcacacg-tgctac-aa-
tgat-ca-gtac--agtgag-cat---ct-caat-at-----aataca-c-cgtcttta-
gcgcttag----------acgc-----gattaa-tggattgc-tttttatta------ag
cgag-tc-gtttaatcgatg-ttttttaatgtgcgcggtaa-agcctg----cttcgaga
gtaag---cgggtaatccattggaagtaatgatttc-tct-atatct-----agt-----
-gcacaact-atgc-----------acggcactcattcccgag--acggc-tagtttcgt
c--t---tttagtgtg-aa-tgta--gt---------------------gtt------a-
------------------ttcaaacgtgcgtgcaa----ttgtcaattcatggtggggac
agaccattgttaactgttggtctcggtcttaactaggaatgccttgtacgggtctttggt
tcaacaaaccacccggaatacgtccctgccctttgtacaca-ccg-cccgtcgctcttac
cga-tggacttttttgtgagtctaagggactgggtta------------------aacca
c-----------------------------------------tcgcttaatttattaagc
ggatggcagt-acctatggaaacttatgcgaacaaagtggtctaaaggaaagagaagtcg
taac---------------------------------
>Globorotalia_truncatulinoides|69029|AY359167
-agggcaccacaagaacgcgtggagcatgtggcttaatttgactcaacgcggggaatctt
accgggtccggacacactgaggattgacagacg-gtt-----------------------
------------------------------attgacttatact--cg---cttaata---
--------gctttaagctgttaagtg-----------tttaacacc------tttacaca
aagatgctag-------------------tcctttcatgatcgtttgataggtggtgcat
ggccgttcttagttcgtggagtgatctgtctgcctaattgcgtttca-cta------agg
tcccattcttca-----------------------------tacg-tat-----------
------------------------------------------------------------
------------------------------------gaatagcgtc-ttaactcactttt
acc-------------------------------------------gctacctatttg--
----------------------tagtaagcgctc----atactattggga---------c
cggaatgcaacga-gcg--cgactgcaccacctaatt-----------------------
----------------------------------------gccccttatct-accattaa
---------------------------------------------------ttact-t--
tattaaccgccctgtacgg--------------------gcaccggggcct---------
--------------------------------------------ta-cctt--t-a-ctg
aaacta-gct-ggaccgctg---------ctt-tcctttaagccagaggaaggttgcggc
-aataac-aggtc-tgtgatg-ccc-tcagatgttccgggccgcacacg-tgctac-aa-
tgat-ca-gcaccaaagagg-tat---tacctatctt-----cttataccttaacccaat
atgttaaacttattgcgt-aagggta-tgtctt----------------------a---a
cgacttatccgctttagcgctttaagattattggacggttg-tgcctg----cctcgaga
g--ag---tgtacagggcagcaagagtaatgattcc-ttc-gtttttactactaataccg
cgcttggta-acat-----------attacactcgattaagta--gggtctttgctt---
-------ttaatagca-at-tgctatcctcacccttaggctctaaggatatt--acta--
tctctaaggtctacagggaggtgtatatggcgcac----ttacttattcacggtggggac
agaccattgttaactgttggtctcggtctcaactaggaatgcctcgtacggg---ttggt
tcaccaaaccacccggaatatgtccctgccctttgtacaca-ccg-cccgtcgctcttat
cga-tgaactcacttgtgaggctgagggactgcgtct------------------a-tta
t-acccgtgtaatcctaatatcttacatacatttcgctaaaagcgattttgctctaagga
tttacacgaccttacgcacaaacttattcgaccaagtgggtttaag-gaaagagaagtcg
taacaaggcatc------------a------------
>Globorotalia_truncatulinoides|69029|AY359166
aagggcaccacaagaacgcgtggagcatgtggcttaatttgactcaacgcggggaatctt
accgggtccggacacactgaggattgacagacg-gtt-----------------------
------------------------------attgacttatact--cg---cttaatggct
ttaagctcgctttaagctgttaaacg-----------tttaacacc------tttacaca
aagatgctag-------------------tcctttcatgatcgtttgataggtggtgcat
ggccgttcttagttcgtggagtgatctgtctgcctaattgcgtttca-cta------agg
tcccattcttca-----------------------------tacg-tat-----------
------------------------------------------------------------
------------------------------------gaatagcgtc-ttaactcactttt
acc-------------------------------------------gctacctatttg--
----------------------tagtaagcgctc----atactattggga---------c
cggaatgcaacga-gcg--cgactgcaccacctaatt-----------------------
----------------------------------------gccccttatct-accattaa
---------------------------------------------------ttact-t--
tattaaccgccctgtacgg--------------------gcaccggggcct---------
--------------------------------------------ta-cctt--t-a-ctg
aaacta-gct-ggaccgctg---------ctt-tcctttaagccagaggaaggttgcggc
-aataac-aggtc-tgtgatg-ccc-tcagatgttccgggccgcacacg-tgctac-aa-
tgat-ca-gcac--aaagag-tat---tacctatctt-----cttatacc-taacccaat
atgttaaacttattgcgt-aaggatattgtctt----------------------aacga
cgacttatccgctttagcgctttaagattattggacggtta-tgcctg----cctcgaga
g--ag---tgtacagggcagcaagagtaatgattcc-ctc-gtttttactactaataccg
cgcttggta-acat-----------attacactcgattaagta--gggtctttgctt---
-------ctaatagca-at-tgctatcctcacccttaggctctaaggatatt--acta--
tctctaaggtctacagggaggtgtatatggcgcac----ttacttattcacggtggggac
agaccattgttaactgttggtctcggtctcaactaggaatgcctcgtacggg---ttggt
tcaccaaaccacccggaatatgtccctgccctttgtacaca-ccg-cccgtcgctcttat
cga-tgaactcacttgtgaggctgagggactgcgtct------------------attta
t-acccatgtaatcctaatatctcacatacatttcgctaaaggcgattttgctttaagga
tttacacgaccttacgcacaaacttattcgaccgagtgggtttaaaggaaagagaagtcg
taacaaggcatc------------g------------
>Neogloboquadrina_pachyderma|125957|AY973272
aagggcaccacaagaacgcgtggagcatgtggcttaatttgactcaacgcgggaaatctt
accgggtccggacacactgaggattgacaggca-ata-----------------------
------------------------------tctc----atgtt--t----aataacc---
-----gtta------ttaac---gtatc-gtgttatttaatacatc------gagtgtta
aatatgctag-------------------tcctttcatgattatgtgataggtggtgcat
ggccgttcttagttcgtggagtgatctgtctgcttaattgcgtttca-cta------agg
gcccataaattc-----------------------------aagg-tat-----------
------------------------------------------------------------
------------------------------------gttagctatc-gtcgc-tctatgg
acccct--taaccga------------gttaa----atcgagt---taagcgcgcgtc--
---tttatttaaagag--tttaa-gacaatgcgc----atgctgttgggc---------t
ctgaaagcaacga-acg--tgaccgcaacgtcttgtt-----------------------
----------------------------------------gccttaataaa-gttgtgtt
------------------------------------------------------------
-------aa-tagcaata--------------t------taaccgct-tac--------a
--------------------------------------------ga-ggct--a-t-tta
aaacta-gac-ggaccgctg-t-------ttcttttcttaaaccagaggaaggttgcggc
-aataac-aggtc-tgtgatg-ccc-ttagatgttccgggctgcacacg-tgctac-aa-
tgat-ca-gtac--agtgag-cat---ct-caat-at-----aataca-c-cgtcttta-
gcgcttag----------acgc-----gattat-cggcttac-tttttatta------ag
gagg-tctgtttaatcgatg-ttttctaatgtgcgcggtaa-agcctg----cttcgaga
gtaag---cgggtaatccattggaagtaatgatttc-tct-atatct-----agt-----
-gcacaact-atgc-----------acggcactcattcccgag--acggc-tagtttcgt
c--t---tttagtgtg-aattgta--gt---------------------gtt------a-
------------------ttcaaacgtgcgtgcaa----ttgtcaattcatggtggggac
agaccattgttaactgttggtctcggtcttaactaggaatgccttgtacgggtctttggt
tcaacaaaccacccggaatacgtccctgccctttgtacaca-ccg-cccgtcgctcttac
cga-tggacttttttgtgagtctaagggactgggtta------------------aaccg
c-----------------------------------------tcgttt-att-------c
ggatggcagt-acctatggaaacttatgcgaacaaagtggtctaaaggaaagagaagtcg
taacaaggcaacagtaggtgaacctgcagaaggatca
>Neogloboquadrina_pachyderma|125957|AY305332
----gcaccacaagaacgcgtggagcatgtggcttaatttgactcaacgcgggaaatctt
accgggtccggacacactgaggattgacaggca-ata-----------------------
------------------------------tctc----atggt--t----attaacc---
----ggtta------tttatttaa-----ccggttaattaagcatc------gagtgtta
aatatgctag-------------------tcctttcatgattatgtgataggtggtgcat
ggccgttcttagttcgtggagtgatctgtctgcttaattgcgtttca-cta------agg
gcccataaattc-----------------------------aagg-tat-----------
------------------------------------------------------------
------------------------------------gttwgctatc-gtcgc-tctatgg
acccct--tawtcaagctatta--------------gtttgtt---taagcgcgcgtc--
---tttatttaaagag--tttaa-gacactgcgc----atgctgttgggc---------t
ctgaaagcaacga-acg--tgaccgcaacgtcttgtt-----------------------
----------------------------------------gccttaataaa-gttggctt
------------taaatacga---------------------------------------
-------aa-ttcgtatt--------------t------aaaccgct-tac--------a
--------------------------------------------ga-ggct--a-t-tta
aaacta-gac-ggaccgctg-t-------ttcttttcttaaaccagaggaaggttgcggc
-aataac-aggtc-tgtgatg-ccc-ttagatgttccgggctgcacacg-tgctac-aa-
tgat-ca-gtac--agtgag-cat---ct-caat-at-----aataca-c-cgtcttta-
gcgcttag----------acgc-----gattaa-tggattgc-tttttatta------ag
cgag-tc-gtttaatcgatg-ttttctaatgtgcgcggtaa-agcctg----cttcgaga
gtaag---cgggtaatccattggaagtaatgatttc-tct-atatct-----agt-----
-gcacaact-atgc-----------acggcctatattcccgag--acggc-tagtttcgt
c--t---tttagtgtg-aa-tgta--gt---------------------gtt------a-
------------------ttcaaacgtgcgtgcaa----ttgtcaattcatggtggggac
agaccattgttaactgttggtctcggtcttaactaggaatgccttgtacgggtctttggt
tcaacaaaccacccggaatacgtccctgccctttgtacaca-ccg-cccgtcgctcttac
cga-tggacttttttgtgagtctaagggactgggtta------------------aacca
c-----------------------------------------tcgttt-atttattaagc
ggatggcagt-acctatggaaacttatgcgaacaaagtggtctaaaggaaagagaagtcg
taac---------------------------------
>Neogloboquadrina_pachyderma|125957|AY305331
----gcaccacaagaacgcgtggagcatgtggcttaatttgactcaacgcgggaaatctt
accgggtccggacacactgaggattgacaggca-ata-----------------------
------------------------------tctc----atggt--t----attaacc---
----ggtta------tttattta------atcggttattaagcatc------gagtgtta
aatatgctag-------------------tcctttcatgattatgtgataggtggtgcat
ggccgttcttagttcgtggagtgatctgtctgcttaattgcgtttca-cta------agg
gcccataaattc-----------------------------aagg-tat-----------
------------------------------------------------------------
------------------------------------gttagctatc-gtcgc-tctatgg
acccct--tatactcgatttcgctttaattagcgttatttgtt---taagcgcgcgtc--
---tttatttaatgag--tttaa-gacactgcgc----atgctgttgggc---------t
ctgaaagcaacga-acg--tgaccgcaacgtcttgtt-----------------------
----------------------------------------gccttaataaa-gttggctt
------------twaatacaattycccg--------------------------------
-------aa-ttcgtatt--------------t------aaaccgct-tac--------a
--------------------------------------------ga-ggct--a-t-tta
aaacta-gac-ggaccgctg-t-------ttcttttcttaaaccagaggaaggttgcggc
-aataac-aggtc-tgtgatg-ccc-ttagatgttccgggctgcacacg-tgctac-aa-
tgat-ca-gtac--agtgag-cat---ct-caat-at-----aataca-c-cgtcttta-
gcgcttag----------acgc-----gattaa-tggatcgt-tttttatta------ag
cgag-tc-gtttaatcgatg-ttttctaatgtgcgcggtaa-agcctg----cttcgaga
gtaag---cgggtaatccattggaagtaatgatttc-tct-atatct-----agt-----
-gcacaact-atgc-----------acggcactcattcccgag--acggc-tagtttcgt
c--t---tttagtgtg-aa-tgta--gt---------------------gtt------a-
------------------ttcaaacgtgcgtgcaa----ttgtcaattcatggtggggac
agaccattgttaactgttggtctcggtcttaactaggaatgccttgtacgggtctttggt
tcaacaaaccacccggaatacgtccctgccctttgtacaca-ccg-cccgtcgctcttac
cga-tggacttttttgtgagtctaagggactgggtta------------------aacca
c-----------------------------------------tcgttt-atttaataagc
ggatggcagt-acctatggaaacttatgcgaacaaagtggtctaaaggaaagagaagtcg
taac---------------------------------
>Neogloboquadrina_pachyderma|125957|AY305330
----gcaccacaagaacgcgtggagcatgtggcttaatttgactcaacgcgggaaatctt
accgggtccggacacactgaggattgacaggca-ata-----------------------
------------------------------tctc----atggt--t----attaaccggt
taatggtta------tttatttaatagccatcggttattaagcatc------gagtgtta
aatatgctag-------------------tcctttcatgattatgtgataggtggtgcat
ggccgttcttagttcgtggagtgatctgtctgcttaattgcgtttca-cta------agg
gcccataaattc-----------------------------aagg-tat-----------
------------------------------------------------------------
------------------------------------gttagctatc-gtcgc-tctatgg
acccct--tattcac-----tgctttaattag-----tctgtt---taagcgcgcgtc--
---tttatttaawgag--tttaa-gacactgcgc----atgctgttgggc---------t
ctgaaagcaacga-acg--tgaccgcaacgtcttgtt-----------------------
----------------------------------------gccttaataaa-gttggctt
------------taaatacgaattcg----------------------------------
-------ta-ttcgtatt--------------t------aaaccgct-tac--------a
--------------------------------------------ga-ggct--a-t-tta
aaacta-gac-ggaccgctg-t-------ttcttttcttaaaccagaggaaggttgcggc
-aataac-aggtc-tgtgatg-ccc-ttagatgttccgggctgcacacg-tgctac-aa-
tgat-ca-gtac--agtgag-cat---ct-caat-at-----aatata-c-cgtcttta-
gcgcttag----------acgc-----gattaa-tggatcgt-tttttatta------ag
cgag-tc-gtttaatcgatg-ttttctaatgtgcgcggtaa-agcctg----cttcgaga
gtaag---cgggtaatccattggaagtaatgatttc-tct-atatct-----agt-----
-gcacaact-atgc-----------acggcactcattcccgag--acggc-tagtttcgt
c--t---tttagtgtg-aa-tgta--gt---------------------gtt------a-
------------------ttcaaacgtgcgtgcaa----ttgtcaattcatggtggggac
agaccattgttaactgttggtctcggtcttaactaggaatgccttgtacgggtctttggt
tcaacaaaccacccggaatacgtccctgccctttgtacaca-ccg-cccgtcgctcttac
cga-tggacttttttgtgagtctaagggactgggtta------------------aacca
c-----------------------------------------tcgttt-att-------c
ggatggcagt-acctatggaaacttatgcgaacaaagtggtctaaaggaaagagaagtcg
taac---------------------------------
>Neogloboquadrina_pachyderma|125957|AY305329
----gcaccacaagaacgcgtggagcatgtggcttaatttgactcaacgcgggaaatctt
accgggtccggacacactgaggattgacaggca-ata-----------------------
------------------------------tctc----atgtt--tc---attaacc---
-----gtta------ttaacgtatcg---gttatttccttaacatc------gagtgtta
aatatgctag-------------------tcctttcatgattatgtgataggtggtgcat
ggccgttcttagttcgtggagtgatctgtctgcttaattgcgtttca-cta------agg
gcccataaattc-----------------------------aagg-tat-----------
------------------------------------------------------------
------------------------------------gttagctatc-gccgc-tctatgg
acccct--taactta-----------------------acggt---taagcgcgcgtc--
---tttatttaaagag--tttaa-ggcattgcgc----atgctgttgggc---------t
ctgaaagcaacga-acg--tgaccgcaacgtcttgtt-----------------------
----------------------------------------gccttaattaa-gtcgtgtt
------------taaatggtattt------------------------------------
-------ga-ttacaatt---------------------taaccgct-tac--------c
--------------------------------------------ga-ggct--a-t-tta
aaacta-gac-ggaccgctg-t-------ttcttttcttaaaccagaggaaggttgcggc
-aataac-aggtc-tgtgatg-ccc-ttagatgttccgggctgcacacg-tgctac-aa-
tgat-ca-gtac--agtgag-cat---ct-caat-at-----aataca-c-cgtcttta-
gcgcttag----------acgc-----ggttat-tggcttac-ttttttttattaacgag
tgag-tttaattaaccgatg-atttctaatgtgcgcggtaa-agcctg----cttcgaga
gtaag---cgggtaatccattggaagtaatgatttc-tct-atatct-----agt-----
-gcacaact-atgt-----------acggcattcattcccgag--acggc-tagttccgt
c--t---tttagtgcg-aa-tgta--gt---------------------gtt------a-
------------------ttcaaacgtacgtgcaa----ttgtcaattcatggtggggac
agaccattgttaactgttggtctcggtcttaactaggaatgccttgtacgggtctttggt
tcaacaaaccacccggaatacgtccctgccctttgtacaca-ccg-cccgtcgctcttac
cga-tggacttttttgtgagtctaagggactgggtta------------------aacca
c-----------------------------------------tcgttt-att-------c
ggatggcagtaacctatggaaacttatgcgaacaaagtggtctaaaggaaagagaagtcg
taac---------------------------------
>Globigerina_bulloides|69025|AY241713
----gcaccacaaga--gcgtggagtatgtggcttaatttgactcaacgcggaaaagctt
atctggtccggacacagtgaggattgacagaca-gtta----------------------
----------------------------g-acag----aagtg--ag---gt--------
------------------------------------tttgg--taa------caattgag
agagttgaag-------------------ttctttcatgatcttgtgagaggtggtgcat
ggccgttcttagttcgtgtagtgatatgtctgcctaatcgcgtcacgataa---------
-cctattggtcg-----------------------------acaa---------------
------------------------------------------------------------
----------------------------------------cccaattatcacaactgcag
cataactccccttggg------------------------------tgggcgaggctc--
--------------------------------------tgtgtaggatag-acctctgaa
cagtacgcaacga-acg--cgatcgtaatcccttgtt-----------------------
----------------------------------------gagtggccatc-ctgtaagc
------t------gctggattaggaaccc---------------------agtggtatta
tctcagccacagattttc---------------------tggttgta------------g
--------------------------------------------tg-ggccagt-t-ttg
aaactc-ggg-gaacatctg-tgac--t-ttc-tttcttaacgcagaggaaggttatggc
-aataac-aggtc-tgtgatg-ccc-ttagatgtccagggctgcacacg-tactac-at-
tgat-ca-actc--agtagg-cgt---cg-tgttagttctccaataa--c-gtatctagt
ggacttggtgtcgggtgtgtggcctctggtcat---------------------------
----------------gcgctttgattactg-tcactttaaacactgg----tcgttaga
ctc------gtgcaatccaatagaagaggtgaat----aa-gtttcc----caaa-----
-gtaccgtg----t-----------ttagctcccgtgttcgta--gagacccctc-----
-------gcat-tgcc-ag-----------------------------------------
-------------tcgatgtgggtcctttgtgctt----ttttcaaatcttagtggggac
agacatctgttaactttttgtctcggtcccaaccaggaatgcctcgtacagg---ttggt
tcaccataccacctggaattagtccctgccctttgtacaca-ccg-cccgtcgcttttac
caa-tgaacttctttgcgagagtgagagacttaaaga-----------------------
------------------------------------------t-----------------
-----------aat-cgcggaactcactcgaccgacgggatttaaaggaaaaagaagtcg
taac---------------------------------
>Globigerina_bulloides|69025|AY241712
----gcaccacaaga--gcgtggagtatgtggcttaatttgactcaacgcggaaaagctt
atctggtccggacgcagtgaggattgacagaca-gtt-----------------------
------------------------------tcag----gagtg--gt---tc--------
------------------------------------ttggt--aaa------caattgag
agagttgaag-------------------ttctttcatgatcttgtgagaggtggtgcat
ggccgttcttagttcgtgtagtgatatgtctgcctaatcgcgtcacgataa---------
-cctattggtcg-----------------------------acaa---------------
------------------------------------------------------------
----------------------------------------cccaattatcacaactgcag
cataactccccttggg------------------------------tgggcgaggctc--
--------------------------------------tgtgtaggatag-acctctgaa
cagtacgcaacga-acg--cgatcgtaatcccttgtt-----------------------
----------------------------------------gagtggccatc-ctgtaagc
------t------gctggattaggaaccc---------------------agtggtatta
tctcagccacagattttc---------------------tggttgta------------a
--------------------------------------------tg-ggccagt-t-ttg
aaactc-ggg-gaacatctg-tgac--t-ttc-tttcttaacgcagaggaaggttatggc
-aataac-aggtc-tgtgatg-ccc-ttagatgtccagggctgcacacg-tactac-at-
tgat-ca-actc--agtagg-cgt---cg-tgtt--ttctccaataa--c-gtatctagt
ggacttggtgtcgggtgcgtggcctc-ggtcgt---------------------------
----------------gtactttgattactg-tcactttaaacactgg----tcgttaga
ctc------gtgcaatccaatagaagaggtgact----aa-gtttcc----c--a-----
-gtaccgtg----t-----------tcgcctcccgtgtcagta--g-ggcccctc-----
-------gcatatacc-ag-----------------------------------------
-------------tcgaagtgggccctttgtgctt----ttttcaaatcttagtggggac
agacatctgttaactttttgtctcggtcccaaccaggaatgcctcgtacagg---ttggt
tcaccataccacctggaattagtccctgccctttgtacaca-ccg-cccgtcgcttttac
caa-tgaacttctttgcgagcgtgagagactaaa--------------------------
------------------------------------------a-----------------
-----------tat-cgcggaactcactcgaccgacgggacttaaaggaaaaagaagtcg
taac---------------------------------
>Neogloboquadrina_pachyderma|125957|AY241711
----gcaccacaagaacgcgtggagcatgtggcttaatttgactcaacgcgggaaatctt
accaggtccggacacactgaggattgacaggaa-gta-----------------------
------------------------------tcgtcttttgaaa--tc---tttaagcaca
tgtcgtttcta----atgaca---------------tcttttagatgaatgattcgtgta
aatatgctag-------------------ttctttcatgattatgtgataggtggtgcat
ggccgttcttagttcgtggagtgatctgtctgcttaattgcgtttca-cta------tgg
ccccaaagttag-----------------------------caag---------------
------------------------------------------------------------
-------------------------------------ttatccaatcatgaccttcgtcg
acccct--cacctt--------------------------------tgagtgcgcgtc--
---ctagcttagagta--catggtgtaaatggac-----ttgttttgggt-------acc
cagaaagcaacga-acg--tgaccgcaacgtcttgtt-----------------------
----------------------------------------gtctctctttt-gacagtta
-------------------tgggttatcc---------------------cagtcatgtg
tttatgcttttatgtgtaa------------------atacgtacga-cac--------a
--------------------------------------------ga-gactaga-t-acc
aaacta-ggc-gtaccgctg-tat-----cat-ttctttaaaccagaggaaggttgcggc
-aataac-aggtc-tgtgatg-ccc-ttagatgttctgggctgcacacg-tgctac-aa-
tgat-ca-gcac--agtaag-cat---ct-caat-tt------ttacaac-accgttaac
acacgtagtgagccgcttgaaa-----tctcatctgcatatgc-atatttcg--------
-gtatggattgcaatgtgag-ttatctaatgcgcgcggtta-tgcctg----taccgaga
ggtgacgtcgggtaaccattctctaatgctgaccta-ttt-ttctga---aatat-----
-gcacaactctaat-----------atgacattcattcccggg--aggac-tagttgcct
-------ctttgtgtg-ag-tgcaatgc--------------------aaac------at
-----gtcggcgtaagacttcattcatatgtgccc----ctgtcaattcgtggtggggac
agaccattgctaattgttggtctcgcttataactaggaatgccttgtaccggtctttggt
tcatcaaaccaccgggaatacgtccctgccctttgtacaca-ccg-cccgtcgctcttac
cga-tgaactcgtttgtgagttttaaggactggatta------------------agcta
t-----------------------------------------atgcgta-----------
-----------acctatggaaattcatgcgaatgaactggtttaaaggaaagagaagtcg
taac---------------------------------
>Turborotalita_quinqueloba|125971|AY241710
----gcaccacaaga--gcgtggagtatgtggcttaattcgactcaacgcgcaacaattt
acttggtccgaacgctttgaggattgacagtta-ttg-----------------------
------------------------------tatagttctgata--tgggtggtatttgta
gtcaacgt----------------------------gtaggtagtt------gtatatta
aatatgaaag-------------------ttcttttatgattatgtgataggtggtgcat
ggccgtccttaattcgtggagtgatttgtctgcttaattgcgcattgcaaattgtaattg
atcttttaccagtctcgttctgatttttgttgtgaatattgtagaatattgttgtcgtcg
agtcattattgccactacgtctggtccttt--gggcagaatagtgttttatattttgtct
tg-caacacaaaattcttcacaatattgtagccgtacttcattgtatgcgctattcatg-
-tatatgtgacacatttgtggttcaagaccagttcggctgcttgtacacatataca-ctc
gacatgatcattcaggctgctagagaccttgtgt-cttgccccaaaggttgattaacacc
gtgagtgcaacga-gtg--agattgcaagcctttgtt-----------------------
----------------------------------------atgtagtgaac-aacatata
--------------------------------------------cctactactactacta
ctac---tttgtagtaatgtaggattccaact--acacagaataacc-------------
--------------------------------------------at-taaggtg-a-aat
gaactc-agg-cgactgcta-------------tactttaagatggtggaa---------
------------------------------------------------------------
------------------------------------------------------------
------------------------------------------------------------
------------------------------------------------------------
------------------------------------------------------------
------------------------------------------------------------
------------------------------------------------------------
------------------------------------------------------------
------------------------------------------------------------
------------------------------------------------------------
------------------------------------------------------------
------------------------------------------------------------
-----------------------------------------------------------g
ttgt---------------------------------
>Pulleniatina_obliquiloculata|225066|AY241709
----gcaccacaagaacgcgtggagcatgtggcttaatttgactcaacgcgggaaatctt
accgggtccggacacactgaggattgacaggca-ata-----------------------
------------------------------tcta------------t---taaaaga---
-----attg------ttattata-------------acattctctt-tttaatagtgtta
aatatgctag-------------------tcctttcatgattatgtgataggtggtgcat
ggccgttcttagttcgtggagtgatctgtctgcttaattgcgtttca-cta------agg
gcccataaattc-----------------------------aagg-tat-----------
------------------------------------------------------------
------------------------------------gttagctatt-gtttc-cctattg
acccct--tat---------------------------tctta---taagcgcgtgtc--
---ttt-----atggg--tttaa--acattgcgc----atgctgttgggt---------c
ctgaaagcaacga-acg--tgaccgcaacgtcttgtt-----------------------
----------------------------------------gcctttatctt-gttatatc
------------tat---------------------------------------------
-------ta--tttaataa------------ta------gaataact-aac--------a
--------------------------------------------ga-ggcta-a-t-cta
aaacta-gac-ggaccgctg-t-------ttc-tttcttaaaccagaggaaggttgcggc
-aataac-aggtc-tgtgatg-ccc-ttagatgttccgggctgcacacg-tgctac-aa-
tgat-ca-gtac--agtgag-cat---ct-caat-tta----tataca-c-cgtattta-
gcgctaag----------atat-----gattat-tggctc-t-ttta-------------
-ggg-tc-ttttaattgt---atttcttatgcgcgcggtaa-agcctg----cttcgaga
gtaag---tgggtaatccattggaagtaatgatttc-tct-tttat------ata-----
-gcacacct-atat-----------acggcattcatccccggg--atgac-tagtttcgt
c-tt---ttttgtgcg-aa-tgtaatgt---------------------att------t-
------------------cttatccgtatgtgcga----ttgtcaattcatggtggggac
agaccattgttaattgttggtctcggtcttaactaggaatgccttgtacgggtctttggt
tcaacaaaccacccggaatacgtccctgccctttgtacaca-ccg-cccgtcgctcttac
cga-tgaacttctttgtgagtctaagggactgggtta------------------atagc
t-----------------------------------------attttt-ata--------
--gt-tatat-acctatggaaacttatacgaacaatgtggtttaaaggaaagagaagtcg
taac---------------------------------
>Neogloboquadrina_dutertrei|51039|AY241708
----gcaccacaagaacgcgtggagcatgtggcttaatttgactcaacgcgggaaatctt
accgggtccggacacactgaggattgacaggca-ata-----------------------
------------------------------tcta----aatcg--tt---tataa-----
-------tt------ctattata-------------atacgctatt------tagtgtta
aatatgctag-------------------tcctttcatgattatgtgataggtggtgcat
ggccgttcttagttcgtggagtgatctgtctgcttaattgcgtttca-cta------agg
gcccataaattc-----------------------------aagg-tat-----------
------------------------------------------------------------
------------------------------------gttagctatc-gtttc-tcaattg
acccct--tatt--------------------------tctaa---taagcgcgtgtc--
---ttt-----tagag--tttaa--acattgcgc----atgctgttgggt---------c
ctgaaagcaacga-acg--tgaccgcaacgtcttatt-----------------------
----------------------------------------gcctttatctt-gttatatt
------------c-t---------------------------------------------
-------aa-tttaatta--------------g------gaataact-aac--------a
--------------------------------------------ga-ggcta-a-t-tta
aaatta-gac-ggaccgctg-t-------act-tttcttaaaccagaggaaggttgc---
------------------------------------------------------------
------------------------------------------------------------
------------------------------------------------------------
------------------------------------------------------------
------------------------------------------------------------
------------------------------------------------------------
------------------------------------------------------------
------------------------------------------------------------
------------------------------------------------------------
------------------------------------------------------------
------------------------------------------------------------
------------------------------------------------------------
------------------------------------------------------------
-------------------------------------
>Neogloboquadrina_dutertrei|51039|AY241707
----gcaccacaagaacgcgtggagcatgtggcttaatttgactcaacgcgggaaatctt
accgggtccggacacactgaggattgacaggca-ata-----------------------
------------------------------tcta----aatcg--tt---tataa-----
-------tt------ctattata-------------atacg-tatt------tagtgtta
aatatgctag-------------------tcctttcatgattatgtgataggtggtgcat
ggccgttcttagttcgtggagtgatctgtctgcttaattgcgtttca-cta------agg
gcccataaattc-----------------------------aagg-tat-----------
------------------------------------------------------------
------------------------------------gttagctatc-gtttc-tcaattg
acccct--tgtc--------------------------ttcga---taagcgcgtgtc--
---ttt-----tagag--tttaa--acattgcgc----atgctgttgggt---------c
ctgaaagcaacga-acg--tgaccgcaacgtcttatt-----------------------
----------------------------------------gcctttatctt-gttatatt
------------c-t---------------------------------------------
-------aa-tttaatta--------------g------gaataact-aac--------a
--------------------------------------------ga-ggcta-a-t-tta
aaatta-gac-ggaccgctg-t-------act-tttcttaaaccagaggaaggttgcggc
-aataac-aggtc-tgtgatg-ccc-ttagatgttccgggctgcacacg-tgctac-aa-
tgat-ca-gtac--agtgag-cat---ct-caat-at-----tataca-c-cgtattaa-
gcgcttag----------ttgc-----gattat-tggctcat-tatt-------------
-ggg-tc-ttttaattgt---atttctaatgcgcgcggtaa-agcctg----cttcgaga
gtaag---tgggtaatccattggaagtaatgatttc-tcc-ttttta-----ata-----
-gcacacct-atat-----------acggcattcattcccggg--acgac-tagtttcgt
cttt---ttttgtgcg-aa-tgtaatgt---------------------att------c-
------------------tttatccgtatgtgcga----ttgtcaattcatggtggggac
agaccattgttaattgttggtctcggtcttaactaggaatgccttgtacgggtctttggt
tcaacaaaccacccggaatacgtccctgccctttgtacaca-ccg-cccgtcgctcttac
cga-tgaacttctttgtgagtctaagggactgggtta------------------atctg
t-----------------------------------------aattct-att--------
--atggatat-acctatggaaacttatacgaacaatgtggtttaaaggaaagagaagtcg
taac---------------------------------
>Neogloboquadrina_pachyderma|125957|AY453138
aagggcaccacaagaacgcgtggagcatgtggcctaatttgactcaacgcgggaaatctt
accgggtccggacacactgaggattgacaggca-ata-----------------------
------------------------------tctc----atgtt--t----aataacc---
-----gtta------ttaacataatatc-gcgttatttaatacatc------gagtgtta
aatatgctag-------------------tcctttcatgattatgtgataggtggagcat
ggccgttcttagttcgtggagtgatctgtctgcttaattgcgtttca-cta------agg
gcccataaattc-----------------------------aagg-tat-----------
------------------------------------------------------------
------------------------------------gttagctatc-gtcgc-tctatgg
acccct--taaccga------------gctaa----attgagt---taagcgcgcgtc--
---tttatttaaagagtttttaa-gacattgcgc----atgctgttgggc---------t
ctgaaagcaacga-acg--tgaccgcaacgtcttgtt-----------------------
----------------------------------------gccttaataaa-gttgtgtt
------------------------------------------------------------
-------aa-tagcaata--------------t------taaccgct-tac--------a
--------------------------------------------ga-ggct--a-t-tta
aaacta-gac-ggaccgctg-t-------ttcttttcttaaaccagaggaaggttgcggc
-aataac-aggtc-tgtgatg-ccctttagatgttccgggctgcacacg-tgctac-aat
tgat-caggtac-aagtgag-cat---ctccaat-aca----aatacacc-cgtctttag
gcgcctaga---------acgc-----gattatccggcttacttttttatta------ag
gaggttctgtttaatcgatgtttttctagtgtgcgcggtaa-agcctg----cttcgaga
gtaag---cgggtaatccattggaagtaatgatttc-tct-atatct-----agt-----
-gcacaact-atgc-----------acggcactcattcccgag--acggc-tagtttcgt
c--t---tttagtgtg-aa-tgta--gt---------------------gtt------a-
------------------ttcaaatgtgcgtgcaa----ttgtcaattcatggtggggac
agaccattgttaactgttggtctcggtcttaactaggaatgccttgtacgggtctttggt
tcaacaaaccacccggaatacgtccctgccctttgtacaca-ccg-cccgtcgctcttac
cga-tggacttttttgtgagtctaagggactgggtta------------------aaccg
c-----------------------------------------tcgttt-att-------c
ggatggcagt-acctatggaaacttatgcgaacaaagtggtctaaaggaaagagaagtcg
taacaaggcaacagtaggtgaacctgcagaaggatca
>Neogloboquadrina_pachyderma|125957|AY453137
aagggcaccacaagaacgcgtggagcatgtggcttaatttgactcaacgcgggaaatctt
actgggtccggacacactgaggattgacaggca-ata-----------------------
------------------------------tctc----atgtt--t----aataacc---
-----gtta------ttaacataatatc-gcgttatttaatacatc------gagtgtta
aatatgctag-------------------tcctttcacgattatgtgataggtggagcat
ggccgttcttagttcgtggagtgatctgtctgcttaattgcgtttca-cta------agg
gcccataaattc-----------------------------aagg-tat-----------
------------------------------------------------------------
------------------------------------gttagctattcgtcgc-tctatgg
acccct--taaccga------------gttaa----attgagt---taagcgcgcgtc--
---tttatttaaagagtttttaa-gacattgcgc----atgctgttgggc---------t
ctgaaagcaacga-acg--tgaccgcaacgtcttgtt-----------------------
----------------------------------------gccttaataaa-gttgtgtt
------------------------------------------------------------
-------aa-tagcaata--------------t------taaccgct-tac--------a
--------------------------------------------ga-ggct--a-t-tta
aaacta-gac-ggaccgctg-t-------ttcttttcttaaaccagaggaaggttgcggc
-aataac-aggtc-tgtgatg-ccc-ttagatgttccgggctgcacacg-tactac-aa-
tgat-ca-gtac--agtgag-cat---ct-caat-at-----aataca-c-cgtcttta-
gcgcttag----------acgc-----gattat-cggcttac-tttttatta------ag
gagg-tctgtttaatcgatg-ttttctaatgtgcgcggtaa-agcctg----cttcgaga
gtaag---cgggtaatccattggaagtaatgatttc-tct-atatct-----agt-----
-gcacaact-atgc-----------acggcactcattcccgag--acggc-tagtttcgt
c--t---tttagtgtg-aa-tgta--gt---------------------gtt------a-
------------------ttcaaacgtgcgtgcga----ttgtcaattcatggtggggac
agaccattgtttactgttggtctcggtcttaactaggaatgccttgtacgggtctttggt
tcaacaaaccacccggaatacgtccctgccctttgtacaca-ccg-cccgtcgctcttac
cga-tggacttttttgtgagtctaaggaactgggtta------------------aaccg
c-----------------------------------------tcgttt-att-------c
ggatggcagt-acctatggaaacttatgcgaacaaagtggtctaaaggaaagagaagtcg
taacaaggcaacagtaggtgaacctgcagaaggatca
>Globigerinita_glutinata|69041|AY453136
aagggcaccacaagaacgcgtggagcatgtggcttaatttgactcaacgcgggaaatctt
accgggtccggacacactgaggattgacaggta-tta-----------------------
------------------------------tata----gca-----a---cttt------
------------------------------------cgggt-tgtc------tattgtta
aatatgctag-------------------tcctttcatgattatgtgataggtggtgcat
ggccgttcttagttcgtggagtgatctgtctgcttaattgcgtttcagata------agg
atctatattctt-----------------------------taca-agt-----------
------------------------------------------------------------
------------------------------------gt------c--gcagt-gtaattg
acccct--ctttcacg------------------------------agagtgtgtgtc--
---tttt-----tt----------gcgctcgcac----tttacattaggt---------c
ctgaaagcaacga-acg--tgaccgcaacctcttgtt-----------------------
----------------------------------------gcct-----ca-tct-ccca
------------a---cattctt-------------------------------------
------tcc-ttcgggtta------------ga------ta--tttc-cat--------t
--------------------------------------------ga-ggct--t-t-cca
aaacta-gag-ggaccgctg-t-------caa-cttcttaaaccagaggaaggttgcggc
-aataac-aggtc-tgtgatgcccc-ttagatgtcccgggctgcacacg-tgctac-aa-
tgat-tg-ttgc--agtgag-cat---ct-caat-tt-----tttacc-t-aacaccgc-
acacgtgag------t--gcat-----acttgt---------------------------
-atg-t----------------tactttacgca-gcggtaa-agcctg----cttcgaga
gcaag---tgggtaatcaattagaagtaacgatttc-cca-aatt---------a-----
-gcacactt-atat-----------acggcgtttgtgcccggg--tttcacttgttggaa
c-tt---ttgtgcgcg-ca-gatgtt----------------------------------
------------------tttttccgtatgtgcaa----ttgtcaattcatggtggggac
agaccattgttaattgttggtcccggtcttaactaggaatgccttgtacgggtctttggt
tcaacaaaccacccggaatacgtccctgccctttgtacaca-ccg-cccgtcgctcttac
cga-tggacttctctgtgagtttgagggactggattt------------------gatcg
t-----------------------------------------acattc-gt---------
--gcattaat-atctatggaaacttaaacgaacagtgtggtctaaaggaaagagaagtcg
taacaaggcatcggtaggtgaacctgcagaaggatca
>Neogloboquadrina_dutertrei|51039|AY453135
aagggcaccacaagaacgcgtggagcatgtggcttaatttgactcaacgcgggaaatctt
accgggtccggacacactgaggattgacaggca-ata-----------------------
------------------------------tcta----aatcg--tt---tataa-----
-------tt------ctattata-------------atacg-tatt------tagtgtta
aatatgctag-------------------tcctttcatgattatgtgataggtggtgcat
ggccgttcttagttcgtggagtgatctgtctgcttaattgcgtttca-cta------agg
gcccataaattc-----------------------------aagg-tat-----------
------------------------------------------------------------
------------------------------------gttagctatc-gtttc-tcaattg
acccct--tgtc--------------------------ttcga---taagcgcgtgtc--
---ttt-----tagag--tttaa--acattgcgc----atgctgttgggt---------c
ctgaaagcaacga-acg--tgaccgcaacgtcttatt-----------------------
----------------------------------------gcctttatctt-gttatatt
------------c-t---------------------------------------------
-------aa-tttaatta--------------g------gaataact-aac--------a
--------------------------------------------ga-ggcta-a-t-tta
aaatta-gac-ggaccgctg-t-------act-tttcttaaaccagaggaaggttgcggc
-aataac-aggtc-tgtgatg-ccc-ttagatgttccgggctgcacacg-tgctac-aa-
tgat-ca-gtac--agtgag-cat---ct-caat-at-----tataca-c-cgtattaa-
gcgcttag----------ttgc-----gattat-tggctcat-tatt-------------
-ggg-tc-ttttaattgt---atttctaatgcgcgcggtaa-agcctg----cttcgaga
gtaag---tgggtaatccattggaagtaatgatttc-tct-tttt-------ata-----
-gcacacct-atat-----------acggcattcattcccggg--acgac-tagtttcgt
c-tt---ttttgtgcg-aa-tgtaatgt---------------------att------c-
------------------tttatccgtatgtgcga----ttgtcaattcatggcggggac
agaccattgttaattgttggtctcggtcttaactaggaatgccttgtacgggtctttggt
tcaacaaaccacccggaatacgtccctgccctttgtacaca-ccg-cccgtcgctcttac
cga-tgaacttctttgtgagtctaagggactgggtta------------------atctg
t-----------------------------------------aattct-att--------
--atagatat-acctatggaaacttatacgaacaatgtggtttaaaggaaagagaagtcg
taacaaggcaacagtaggtgaacctgcagaaggatca
>Globorotalia_crassaformis|255239|AY453134
aagggcaccacaagaacgcgtggagcatgtggcttaatttgactcaacgcgggaaatctt
accgggtccggacacactgaggattgacaggca-ata-----------------------
------------------------------tatt----agcat--a----aagactc---
-----gt-----------------------------ctttagcgct------aattgtta
aatatgctag-------------------tcctttcatgattatgtgataggtggtgcat
ggccgttcttagttcgtggagtgatctgtctgcttaattgcgtttca-cta------agg
gcccataaattc-----------------------------aagg-tat-----------
------------------------------------------------------------
------------------------------------gttagcaaat-gctgc-tctattg
acccct--aata--------------ggctta----actgtct---ttagcgcgtgtc--
---tcta--cgagttc--tttaa-agcactgcgc----atgctgttgggt---------c
ctgaaagcaacga-acg--tgaccgcaacgtcttgtt-----------------------
----------------------------------------gcctctctata-atatcctc
------------tt----------------------------------------------
-------at-ttttaata--------------a------gagtattt-acc--------t
--------------------------------------------ga-ggcta-t-t-tta
aaacta-gac-ggaccgctgtt-------ttc-tttcttaaaccagaggaaggttgcggc
-ataaac-aggtc-tgtgatg-ccc-ttagatgttccgggctgcacacg-tgctac-aa-
tgat-ca-gtac--agtgag-cat---ct-caat-ttt----ataaca-c-cgtattaa-
gcgcttggg---------tcgt-----aattgt-taggcctt-tt---------------
aggt-tt-tttcaattgcg--ttctccaatgcacacggtaa-agcctg----cttcgaga
gtaag---tgggtaatccattggaagtaatgatttc-ctt-attttt-ataaaca-----
-gcacacca-atat-----------acggcattcattcccgag--acggcttagttccga
c-------tttgtgcg-aa-tgtaatgt---------------------a-t------t-
------------------cttatccgtatgtgcga----ttgtcaattcatggtggggac
agaccattgttaattgttggtctcggtcttaactaggaatgccttgtacgggtctttggt
tcaacaaaccatccggaatacgtccctgccctttgtacaca-ccg-cccgtcgctcttac
cga-tggacttctttgtgagtcttggggactgggtta------------------agcga
t-----------------------------------------ttctttttga--------
-atgagctct-acctatggaaaccaatacgaacaatgtggtctaaaggaaagagaagtcg
taacaaggcaacagtaggtgaacctgcagaaggatca
>Globorotalia_truncatulinoides|69029|AY453133
aagggcaccacaagaacgcgtggagcatgtggcttaatttgactcaacgcggggaatctt
accgggtccggacacactgaggattgacagacg-gtt-----------------------
------------------------------attgacttaagtg--agcgccttaata---
--------gatttattctgttaagcgc---------tcttaacacc------tttacaca
aagatgctag-------------------tcctttcatgatcgtttgataggtggtgcat
ggccgttcttagttcgtggagtgatctgtctgcctaattgcgtttca-cta------agg
tcccattcatca-----------------------------tacg-tat-----------
------------------------------------------------------------
------------------------------------gaatagcgtc-ttaactcactttt
atc-------------------------------------------attactta-ttg--
----------------------tagtaagcgctc----atactattggga---------c
cggaatgcaacga-gcg--cgactgcaccacctaatt-----------------------
----------------------------------------gccccttatct-accattaa
---------------------------------------------------ttattat--
tattaaccgccctgtacgg--------------------gcaccggggcct---------
--------------------------------------------ta-cctt--t-a-ctg
aaacta-gct-ggaccgctg---------ctt-tcctttaagccagaggaaggttgcggc
-aataac-aggtc-tgtgatg-ccc-tcagatgttccgggccgcacacg-tgctac-aa-
tgat-ca-gcac--aaagag-tat---tacctatctt-----cttatacc-taacccaat
atgttaaacttattgcgt-aagggtattgtctt----------------------a---a
cgacgtatccgctttagcgcgttaagattattgggcggtta-tgcctg----cctcgaga
g--ag---tgtacagggcagcaagagtaatgattcc-ctc-gtttttactactaataccg
cgcttggta-acat-----------ataacactcgattaagta--gagtctttgctt---
-------ctaatagc--at-tgctactctcacccttagtctcttaagatatttatata--
tctcccaggtctacagggaggtgtgtatggcgcac----ttacttattcacggtggggac
agaccattgttaactgttggtctcggtctcaactaggaatgcctcgtacggg---ttggt
tcaccaaaccacccggaatatgtccctgccctttgtacaca-ccg-cccgtcgctcttat
cga-tgaactcacttgtgaggctaagggactgcgtcttaacacatatatatctacactta
t-acccgtgtaatcctcatattctaaatacatttc-ctaaacgcgattttcctttaagga
tttacacgaccttgcgcacaaacttattcgaccaagtgggtttaaaggaaagagaagtcg
taacaaggcagcagtaggtgaacctgcagaaggatca
>Neogloboquadrina_pachyderma|125957|AY453132
aagggcaccacaagaacgcgtggagcatgtggcttaatttgactcaacgcgggaaatctt
accgggtccggacacactgaggattgacaggca-ata-----------------------
------------------------------tctc----atgtt--t----aataacc---
-----gtta------ttaac---gtatc-gtgttatttaatacatc------gagtgtta
aatatgctag-------------------tcctttcatgattatgtgataggtggtgcat
ggccgttcttagttcgtggagtgatctgtctgcttaattgcgtttca-cta------agg
gcccataaattc-----------------------------aagg-tat-----------
------------------------------------------------------------
------------------------------------gttagctatc-gtcgc-tctatgg
acccct--taaccta------------gttaa----atcgagt---taagcgcgcgtc--
---tttatttaaagag--tttaa-gacaatgcgc----atgctgttgggc---------t
ctgaaagcaacga-acg--tgaccgcaacgtcttgtt-----------------------
----------------------------------------gccttgataaa-gttgtgtt
------------------------------------------------------------
-------aa-tagcaata--------------t------taaccgct-tac--------a
--------------------------------------------ga-ggct--a-t-tta
aaacta-gac-ggaccgctg-t-------ttcttttcttaaaccagaggaaggttgcggc
-aataac-aggtc-tgtgatg-ccc-ttagatgttccgggctgcacacg-tgctac-aa-
tgat-ca-gtac--ggtgag-cat---ct-caat-at-----aataca-c-cgtcttta-
gcgcttag----------acgc-----gattat-cggcttac-tttttatta------ag
gagg-tctgtttaatcgatg-ttttctaatgtgcgcggtaa-agcctg----cttcgaga
gtaag---cgggtaatccattggaggtaatgatttc-tct-atatct-----agt-----
-gcacaact-atgc-----------acggcactcattcccgag--acggc-tagtttcgt
c--t---tttagtgtg-aattgta--gt---------------------gtt------a-
------------------ttcaaacgtgcgtgcaa----ttgtcaattcatggtggggac
agaccattgttaactgttggtctcggtcttaactaggaatgccttgtacgggtctttggt
tcaacaaaccacccggaatacgtccctgccctttgtacaca-ccg-cccgtcgctcttac
cga-tggacttttttgtgagtctaagggactgggtta------------------aaccg
c-----------------------------------------tcgttt-att-------c
ggatggcagt-acctatggaaacttatgcgaacaaggtggtctaaaggaaagagaagtcg
taacaaggcaacagtaggtg-acctgcagaaggatca
>Neogloboquadrina_pachyderma|125957|AY453131
aagggcaccacaagaacgcgtggagcatgtggcttaatttgactcaacgcgggaaatctt
accaggtccggacacactgaggattgacaggaa-gta-----------------------
------------------------------tcgtcttttgaaa--tc---tttaagcaca
tgtcgtttcta----atgaca---------------tcttttagatgaatgattcgtgta
aatatgctag-------------------ttctttcatgattatgtgataggtggtgcat
ggccgttcttagttcgtggagtgatctgtctgcttaattgcgtttca-cta------tgg
ccccaaagttag-----------------------------caag---------------
------------------------------------------------------------
-------------------------------------ttatccaatcatgaccttcgtcg
acccct--cacctt--------------------------------tgagtgcgcgtc--
---ctagcttagagta--catggtgtaaatggac-----ttgttttgggt-------acc
cagaaagcaacga-acg--tgaccgcaacgtcttgtt-----------------------
----------------------------------------gtctctctttt-gacagtta
-------------------tgggttatcc---------------------cagtcatgtg
tttatacttttatgcgtaa------------------atacgtacga-cac--------a
--------------------------------------------ga-gactaga-t-acc
aaacta-ggc-gtaccgctg-tat-----cat-ttctttaaaccagaggaaggttgcggc
aaataac-aggtc-tgtgatg-ccc-ttagatgttctgggctgcacacg-tgctacaaa-
tgat-ca-gcac--agtaag-cat---ct-caa--tt------ttacaac-accgtaaac
acacgtagtgagccgcttgaaa-----tctcatctgcatatgc-gtatctcg--------
-gtacggattgcaatgtgag-ttatctaatgcgcgcggtta-tgcctg----taccgaga
ggtgacgtcgggtaaccattctctaatgctgaccta-ttt-ttctga---aatat-----
-gcacaactctaat-----------atgacattcattcccggg--aggac-tagttgcct
-------ctttgtgtg-ag-tgtaatgc--------------------aaac------at
-----gtcggcgtaagacttcattcatatgtgccc----ctgtcaattcgtggtggggac
agaccattgctaattgttggtctcgcttataactaggaatgccttgtaccggtctttggt
tcatcaaaccaccgggaatacgtccctgccctttgtacaca-ccg-cccgtcgctcttac
cga-tgaactcgtttgtgagttttaaggactggatta------------------agcta
t-----------------------------------------atgcgta-----------
-----------acctatggaaattcatgcgaatgaactggtttaaaggaaagagaagtcg
taacaaggcatcagtaggtgaacctgcagaaggatca
>Neogloboquadrina_pachyderma|125957|AY453130
aagggcaccacaagaacgcgtggagcatgtggcttaatttgactcaacgcgggaaatctt
accaggtccggacacactgaggattgacaggaa-gta-----------------------
------------------------------tcgtcttttgaaa--tc---tttaagcaca
tgtcgtgtatgtcatgtcgtt---------------tcttttagatgaatgattcgtgta
aatatgctag-------------------ttctttcatgattatgtgataggtggtgcat
ggccgttcttagttcgtggagtgatctgtctgcttaattgcgtttca-cta------tgg
ccccaaagttag-----------------------------caag---------------
------------------------------------------------------------
-------------------------------------ttatccaatcatgaccttcgtcg
acccct--cacctt--------------------------------tgagtgcgcgtc--
---ctagcttagagta--catggtgtaaatggac-----ttgttttgggt-------acc
cagaaagcaacga-acg--tgaccgcaacgtcttgtt-----------------------
----------------------------------------gtctctctttt-gacagtta
-------------------tgggttatcc---------------------cagtcatgtg
tttatacttttatgtgtaa------------------atacgtacga-cac--------a
--------------------------------------------ga-gactaga-t-acc
aaacta-ggc-gtaccgctg-tat-----cat-ttctttaaaccagaggaaggttgcggc
-aataacaaggtc-tgtgatg-ccc-ttagatgttctgggctgcacacg-tgctac-aa-
tgat-ca-gcac--agtaag-cat---ct-caa--at------ttacaac-accgttaac
acacgtagtgagccgcttgaaa-----tctcatctgcatatgc-gtatctcg--------
-gtacggattgcaatgtgag-ttatctaatgcgcgcggtta-tgcctg----taccgaga
ggtgacgtcgggtaaccattctctaatgctgaccta-ttt-ttctga---aatat-----
-gcacaactctaat-----------atgacattcattcccggg--aggac-tagttgcct
-------ctttgtgtg-ag-tgtaatgc--------------------aaac------at
-----gtcggcgtaagacttcattcatatgtgccc----ctgtcaattcgtggtggggac
agaccattgctaattgttggtctcgcttataactaggaatgccttgtaccggtctttggt
tcatcaaaccaccgggagtacgtccctgccctttgtacaca-ccg-cccgtcgctcttac
cga-tgaactcgtttgtgagttttaaggactggatta------------------agcta
t-----------------------------------------atgcgta-----------
-----------acctatggaaattcatgcgaatgaactggtttaaaggaaagagaagtcg
taacaaggcatcagtaggtgaacctgcagaaggatca
>Neogloboquadrina_pachyderma|125957|AY453129
aagggcaccacaagaacgcgtggagcatgtggcttaatttgactcaacgcgggaaatctt
accaggtccggacacactgaggattgacaggaa-gta-----------------------
------------------------------tcgtcttttgaaa--tc---tttaagcaca
tgtcgtttcta----atgaca---------------tcttttagatgaatgattcgtgta
aatatgctag-------------------ttctttcatgattatgtgataggtggtgcat
ggccgttcttagttcgtggagtgatctgtctgcttaattgcgtttca-cta------tgg
ccccaaagttag-----------------------------caag---------------
------------------------------------------------------------
-------------------------------------ttatccaatcatgaccttcgtcg
acccct--cacctt--------------------------------tgagtgcgcgtc--
---ctagcttagagta--catggtgtaaatggac-----ttgttttgggt-------acc
cagaaagcaacga-acg--tgaccgcaacgtcttgtt-----------------------
----------------------------------------gtctctctttt-gacagtta
-------------------tgggttatcc---------------------cagtcatgtg
tttatacttttatgtgtaa------------------atacgtacga-cac--------a
--------------------------------------------ga-gactaga-t-acc
aaacta-ggc-gtaccgctg-tat-----cat-ttctttaagccagaggaaggttgcggc
-aataac-aggtc-tgtgatg-ccc-ttagatgttctgggctgcacacg-tgctac-aa-
tgat-ca-gcac--agtaag-cat---ct-caa--tt------ttacaac-accgttaac
acacgtagtgagccgcttgaaa-----tctcatctgcatatgc-gtatctcg--------
-gtacggattgcaatgtgag-ttatctaatgcgcgcggtta-tgcctg----taccgaga
ggtgacgtcgggtaaccattctctaatgctgaccta-ttt-ttctga---aatat-----
-gcacaactctaat-----------atgacattcattcccggg--aggac-tagttgcct
-------ctttgtgtg-ag-tgcaatgc--------------------aaac------at
-----gtcggcgtaagacttcattcatatgtgccc----ctgtcaattcgtggtggggac
agaccattgctaattgttggtctcgcttataactaggaatgccttgtaccggtctttggt
tcatcaaaccaccgggaatacgtccctgccctttgtacaca-ccg-cccgtcgctcttac
cga-tgaactcgtttgtgagttttaaggactgaatta------------------agcta
t-----------------------------------------atgcgta-----------
-----------acctatggaaattcatgcgaatgaactggtttaaaggaaagagaagtcg
taacaaggcatcagtaggtgaacctgcagaaggatca
>Neogloboquadrina_pachyderma|125957|AY453128
aagggcaccacaagaacgcgtggagcatgtggcttaatttgactcaacgcgggaaatctt
accaggtccggacacactgaggattgacaggaa-gta-----------------------
------------------------------tcgtcttttgaaa--tc---tttaagcaca
tgtcgtttcta----atgaca---------------tcttttagatgaatgattcgtgta
aatatgctag-------------------ttctttcatgattatgtgataggtggtgcat
ggccgttcttagttcgtggagtgatctgtctgcttaattgcgtttca-cta------tgg
ccccaaagttag-----------------------------caag---------------
------------------------------------------------------------
-------------------------------------ttatccaatcatgaccttcgtcg
acccct--cacctt--------------------------------tgagtgcgcgtc--
---ctagcttagagta--catggtgtaaatggac-----ttgttttgggt-------acc
cagaaagcaacga-acg--tgaccgcaacgtcttgtt-----------------------
----------------------------------------gtctctctttt-gacagtta
-------------------tgggttatcc---------------------cagtcatgtg
tttatacttttatgtgtaa------------------atacgtacga-cac--------a
--------------------------------------------ga-gactaga-t-acc
aaacta-ggc-gtaccgctg-tat-----cat-ttctttaaaccagaggaaggttgcggc
-aataac-aggtc-tgtgatg-ccc-ttagatgttctgggctgcacacg-tgctac-aa-
tgat-ca-gcac--agtaag-cat---ct-caa--tt------ttacaac-accgttaac
acacgtagtgagccgcttgaaa-----tctcatctgcatatgc-gtatctcg--------
-gtacggattgcaatgtgag-ttatctaatgcgcgcggtta-tgcctg----taccgaga
ggtgacgtcgggtaaccattctctaatgctgaccta-ttt-ttctga---aatat-----
-gcacaactctaat-----------atgacattcattcccggg--aggac-tagttgcct
-------ctttgtgtg-ag-tgtaatgc--------------------aaac------at
-----gtcggcgtaagacttcattcatatgtgccc----ctgtcaattcgtggtggggac
agaccattgctaattgttggtctcgcttataactaggaatgccttgtaccggtctttggt
tcatcaaaccaccgggaatacgtccctgccctttgtacaca-ccg-cccgtcgctcttac
cga-tgaactcgtttgtgagttttaaggactggatta------------------agcta
t-----------------------------------------atgcgta-----------
-----------acctatggaaattcatgcgaatgaactggtttaaaggaaagagaagtcg
taacaaggcatcagtaggtgaacctgcagaaggatca
>Turborotalita_quinqueloba|125971|AY453127
aagggcaccacaagc--gcgtggagtatgtggcttaattcgactcaacgcgcaacaattt
acttggtccgaacgctttgaggattgacagtta-ttg-----------------------
------------------------------tatagttctgata--tgggtggtatttgta
gtcaacgt----------------------------gtaggtagtt------gtatatta
aatatgaaag-------------------ttcttttatgattatgtgataggtggtgcat
ggccgtccttaattcgtggagtgatttgtctgcttaattgcgcattgcaaattgtaattg
atcttttaccagtctcgttctgatttttgttgtgaatattgtagaatattgttgtcgtcg
agtcattattgccactacgtctggtccttt--gggcagaatagtgttttatattttgtct
tg-caacacaaaattcttcacaatattgtagccgtacttcattgtatgcgctattcatg-
-tatatgtgacacatttgtggttcaagaccagttcggctgcttgtacacatataca-ctc
gacatgatcattcaggctgctagagaccttgtgt-cttgccccaaaggttgattaacacc
gtgagtgcaacg--gtg--agattgcaggcctttgtt-----------------------
----------------------------------------atgtagtg-ac-aacatata
--------------------------------------------------cctactacta
ctac---tttgtagtaatgtaggattccaact--acacagaataacc-------------
--------------------------------------------at-taaggtg-a-aat
gaactc-agg-cgactgcta-------------tactttaagatggtggaaggttgtggc
-aatgac-aggtc-tgtgatg-ccctttagatgttcaaggctgcacacg-tactac-at-
tga--ct-agtc--aacgag-tatgtatg-taacattg--------------attatgca
tctattggtt--------------------------------------------------
------------------------------------------aagcta----taatgtat
ttcgg-----taacgttaattcagaacttcgagaaggttc-cgacaacagtcaat-----
-------------------------ctagttattgcttgtagt--tgttaattgtataat
tgttta-gttcgcgca-ac-----------------------------------------
-------------gttcgtttatcattctctagta----ttgttaattcacagtggggac
agtcgtttg-taattctgagactcggt-tcaaccaggaatgcctcgtatttg----tggt
tcattaaactccgtggaataagtccctgtcctttgtacaca-ccg-cccgtcgcttttac
caa-tggccctcgttgtgagatagctggacaagtatt-----------------------
------------------------------------------------------------
----------tactacttcaaaagttctcaatcaaggtttgctaaaggaaaaagaagtcg
taacaaggcatcagtaggtgaacctgcagaaggatca
>Neogloboquadrina_pachyderma|125957|AY453126
aagggcaccacaagaacgcgtggagcatgtggcttaatttgactcaacgcgggaaatctt
accgggtccggacacactgaggattgacaggca-ata-----------------------
------------------------------tctc----atgtt--t----aataacc---
-----gtta------ttaac---gtatc-gtgttatttaatacatc------gagtgtta
aatatgctag-------------------tcctttcatgattatgtgataggtggtgcat
ggccgttcttagttcgtggagtgatctgtctgcttaattgcgtttca-cta------agg
gcccataaattc-----------------------------aagg-tat-----------
------------------------------------------------------------
------------------------------------gttagctatc-gtcgc-tctatgg
acccct--taaccga------------gttaa----atcgagt---taagcgcgcgtc--
---tttatttaaagag--tttaa-gacaatgcgc----atgctgttgggc---------t
ctgaaagcaacga-acg--tgaccgcaacgtcttgtt-----------------------
----------------------------------------gccttaataaa-gttgtgtt
------------------------------------------------------------
-------aa-tagcaata--------------t------taaccgct-tac--------a
--------------------------------------------ga-ggct--a-t-tta
aaacta-gac-ggaccgctg-t-------ttc-tttcttaaaccagaggaaggttgcggc
-aataac-aggtc-tgtgatg-ccc-ttagatgttccgggctgcacacg-tgctac-aa-
tgat-ca-gtac--agtgag-cat---ct-caat-at-----aataca-c-cgtcttta-
gcgcttag----------acgc-----gattat-cggcttac-tctttatta------ag
gagg-tctgtttaatcgatg-ttttctaatgtgcgcggtaa-agcctg----cttcgaga
gtaag---cgggtaatccattggaagtaatgatttc-tct-atatct-----agt-----
-gcacaact-atgc-----------acggcactcattcccgag--acggc-tagtttcgt
c--t---tttagtgtg-aattgta--gt---------------------gtt------a-
------------------ttcaaacgtgcgtgcaa----ttgtcaattcatggtggggac
agaccattgttaactgttggtctcggtcttaactaggaatgccttgtacgggtctttggt
tcaacaaaccacccggaatacgtccctgccctttgtacaca-ccg-cccgtcgctcttac
cga-tggacttttttgtgagtctaagggactgggtta------------------aaccg
c-----------------------------------------tcgttt-att-------c
ggatggcagt-acctatggaaacttatgcgaacaaagtggtctaaaggaaagagaagtcg
taacaaggcaacagtaggtgaacctgcagaaggatca
>Neogloboquadrina_pachyderma|125957|AY453125
aagggcaccacaagaacgcgtggagcatgtggcttaatttgactcaacgcgggaaatctt
accgggtccggacacactgaggattgacaggca-ata-----------------------
------------------------------tctc----atgtt--t----aataacc---
-----gtta------ttaac---gtatc-gtgttatttaatacatc------gagtgtta
aatatgctag-------------------tcctttcatgattatgtgataggtggtgcat
ggccgttcttagttcgtggagtgatctgtctgcttaattgcgtttca-cta------agg
gcccataaattc-----------------------------aagg-tat-----------
------------------------------------------------------------
------------------------------------gttagctatc-gtcgc-tctatgg
acccct--taaccga------------gttaa----atcgagt---taagcgcgcgtc--
---tttatttaaagag--tttaa-gacaatgcgc----atgctgttgggc---------t
ctgaaagcaacga-acg--tgaccgcaacgtcttgtt-----------------------
----------------------------------------gccttaataaa-gttgtgtt
------------------------------------------------------------
-------aa-tagcaata--------------t------taaccgctatac--------a
--------------------------------------------ga-ggct--a-t-tta
agacta-gacgggaccgctg-t-------t--ctttcttaaaccagaggaaggttgcggc
-aataac-aggtc-tgtgatg-ccc-ttagatgttccgggctgcacacg-tgctac-aa-
tgat-ca-gtac--agtgag-cat---ct-caat-at-----aataca-c-cgtcttta-
gcgcttag----------acgc-----gattat-cggcttac-tctttatta------ag
gagg-tctgtttaatcgatg-ttttctaatgtgcgcggtaa-agcctg----cttcgaga
gtaag---cgggtaatccattggaagtaatgatttc-tct-atatct-----agt-----
-gcacaact-atgc-----------acggcactcattcccgag--acggc-tagtttcgt
c--t---tttagtgtg-aa-tgta--gt---------------------gtt------a-
------------------ttcaaacgtgcgtgcaa----ttgtcaattcatggtggggac
agaccattgttaactgttggtctcggtcttaactaggaatgccttgtacgggtctttggt
tcaacaaaccacccggaatacgtccctgccctttgtacaca-ccg-cccgtcgctcttac
cga-tggacttttttgtgagtctaagggactgggtta------------------aaccg
t-----------------------------------------tcgttt-att-------c
ggatggcagt-acctatggaaacttatgcgaacaaagtggtctaaaggaaagagaagtcg
taacaaggcaacagtaggtgaacctgcagaaggatca
>Neogloboquadrina_pachyderma|125957|AF250120
----gcaccacaagaacgcgtggagcatgtggcttaatttgactcaacgcgggaaatctt
accgggtccggacacactgaggattgacaggca-ata-----------------------
------------------------------tctc----atgtt--a--------acg---
-----gtaag-----tttacttacc-----------gcttaacatc------gagtgtta
aatatgctag-------------------tcctttcatgattatgtgataggtggtgcat
ggccgttcttagttcgtggagtgatctgtctgcttaattgcgtttca-cta------agg
gcccataaattc-----------------------------aagg-tat-----------
------------------------------------------------------------
------------------------------------gttagctctc-gtcgc-tctatgg
acccct--taactcc--------aatattctt----attgtgt---taagcgcgtgtc--
---tttattttaagag-ttttaa-gacactgcgc----atgctgttgggc---------t
ctgaaagcaacga-acg--tgaccgcaacgtcttgtt-----------------------
----------------------------------------gccttaa---a-ctagcgta
------------------------------------------------------------
-------ta-ttgcaatt--------------tattgyaatatcgct-tac--------a
--------------------------------------------ga-ggct--a-t-tta
aaacta-gac-ggaccgctg-t-------ttc-tttcttaaaccagaggaaggttgcggc
-aataac-aggtc-tgtgatg-ccc-ttagatgttccgggctgcacacg-tgctac-aa-
tgat-ca-gtac--agtgag-cat---ct-caat-at-----aataca-c-cgtcttta-
gcgcttag----------acgc-----gattat-tggctttt-tttttatta------ag
aaag-tc-tattaatcg-tg-ttttctaatgtgcgcggtaa-agcctg----cttcgaga
gtaag---cgggtaatccattggaagtaatgatttc-tct-atatct-----agt-----
-gcacaact-atgc-----------acggcattcattcccgag--acggc-tagtttcgt
c--t---tttagtgcg-aa-tgta--at---------------------gtt------a-
------------------ttcaaacgtgcgtgcaa----ttgtcaattcatggtggggac
agaccattgttaactgttggtctcggtcttaactaggaatgccttgtacgggtctttggt
tcaacaaaccacccggaatacgtccctgccctttgtacaca-ccg-cccgtcgctcttac
cga-tggacttttttgtgagtctaagggactgggtta------------------aacca
t-----------------------------------------tcgttc--tt-------c
ggatggcagt-acctatggaaacttatgcgaacaaagtggtctaaaggaaagagaagtcg
taac---------------------------------
>Neogloboquadrina_pachyderma|125957|AF250119
----gcaccacaagaacgcgtggagcatgtggcttaatttgactcaacgcgggaaatctt
accgggtccggacacactgaggattgacaggca-ata-----------------------
------------------------------tctc----atggt--t----attaacc---
---cggttattacattttgttta------atcggttattaagcatc------gagtgtta
aatatgctag-------------------tcctttcatgattatgtgataggtggtgcat
ggccgttcttagttcgtggagtgatctgtctgcttaattgcgtttca-cta------agg
gcccataaattc-----------------------------aagg-tat-----------
------------------------------------------------------------
------------------------------------gttagctatc-gtcgc-tctatgg
acccct--tatactcgatttcgctttaattagcgttatttgtttaataagcgcgcgtc--
---tttatttaaagag--tttaaggacactgcgc----atgctgttgggc---------t
ctgaaagcaacga-acg--tgaccgcaacgtcttgtt-----------------------
----------------------------------------gccttaataaa-gttggctt
------------ttaatacaaattcccg--------------------------------
-------aa-ttcgtatt--------------t------aaaccgct-tac--------a
--------------------------------------------ga-ggct--a-t-tta
aaacta-gac-ggaccgctg-t-------ttcttttcttaaaccagaggaaggttgcggc
-aataac-aggtc-tgtgatg-ccc-ttagatgttccgggctgcacacg-tgctac-aa-
tgat-ca-gtac--agtgag-cat---ct-caat-at-----aataca-c-cgtcttta-
gcgcttag----------acgc-----gattaa-tggatcgt-tttttatta------ag
cgag-tc-gtttaatcgatg-ttttctaatgtgcgcggtaa-agcctg----cttcgaga
gtaag---cgggtaatccattggaagtaatgatttc-tct-atatct-----agt-----
-gcacaact-atgc-----------acggcactcattcccgag--acggc-tagtttcgt
c--t---tttagtgtg-aa-tgta--gt---------------------gtt------a-
------------------ttcaaacgtgcgtgcaa----ttgtcaattcatggtggggac
agaccattgttaactgttggtctcggtcttaactaggaatgccttgtacgggtctttggt
tcaacaaaccacccggaatacgtccctgccctttgtacaca-ccg-cccgtcgctcttac
cga-tggacttttttgtgagtctaagggactgggtta------------------aacca
c-----------------------------------------tcgttt-atttaataagc
ggatggcagt-acctatggaaacttatgcgaacaaagtggtctaaaggaaagagaagtcg
taac---------------------------------
>Globigerinella_siphonifera|46132|AJ390580
------------------------------------------------------------
------------------------------------------------------------
------------------------------------------------------------
------------------------------------------------------------
------------------------------------------------------------
------------------------------------------------------------
------------------------------------------------------------
------------------------------------------------------------
------------------------------------------------------------
------------------------------------------------------------
------------------------------------------------------------
------gcaacggaacg--tgattgcaagtccttgtt-----gaacttctatacatatca
tttacattcttaactgagtgtatctaagataatagagttcgctttctattg-gt------
------------gacgggatctccaa----------------------------------
--------tcactttcgag------------tgagagtga-gtgatct---------aat
--------------------------------------------cc-ttt-----a-gga
aaactc-ggg-cgaccgctg-taat--acttt-ctttttaaaacagaggaagattgcggc
-aataac-aggtc-tgtgatg-ccc-tcagatgtcccgggccgcacacg-tgctac-at-
tgat-ta-gcgc--agtgcg-catacttt-caat-at-----gataca-t-tggttttg-
gtagtaagctattcatctgat------ggatat---------------------------
---------------------gctactctccataccaatac-tatcta----gtctgaaa
a-gac---tgggtaatctattgtaagtgctggttcc-tct-tcccgt-----tga-----
-gcatttta-ata-----------------atggtctctctac--gtccc-tagt--ata
t------tctagtgcg-at-tgtagttg--------------------------------
----------------agtc-tgccatttatgcaa----gtgtcaattctcagtggggac
agacatttgataattctttgtctcgttcttaactaggaatgccttgtacgggtc-ttggt
tcaacagaccacccggaatacgtccctgccctttgtacaca-ccg-cccgtcgctcttac
cga-tgaatttcactgtgagttcaatggaccgatttt------------------ttc--
------------------------------------------------------------
------------cctttg------------------------------------------
-------------------------------------
>Globigerinella_siphonifera|46132|AJ390579
------------------------------------------------------------
------------------------------------------------------------
------------------------------------------------------------
------------------------------------------------------------
------------------------------------------------------------
------------------------------------------------------------
------------------------------------------------------------
------------------------------------------------------------
------------------------------------------------------------
------------------------------------------------------------
------------------------------------------------------------
------------------------------------------------------------
--ttcatcattagt---------------atatatagttcgcttctcatg----------
------------tcgtagcagtcaaac---------------------------------
------gggcgggcgtctt------------aattggcgc-gtcacgaggct--taatat
--------------------------------------------gc-tgcggca-g-gga
aaactt-ggg-cgaccgctg-taat--acttc-tctcttaaaccagaggaagattgcggc
-aataac-aggtc-tgtgatg-ccc-tcagatgtcccgggccgcacacg-tgctac-at-
tgat-ta-gcgc--agtgcg-catactta-c-at-at-----agatca-t-tga------
-------------------tt------ggttat---------------------------
---------------------ttataaccg----tcaatat-cgcctt----gtctgaaa
g-gac---taggtaatctattgtaagtgctggttcc-tcc-tcccgt-----tga-----
-gcatttta-ata-----------------atggtctctctac--atccc-tagcacatg
a-tg---tctagtgcg-at-tgtagttg--------------------------------
----------------agtcttgccatttatgcaa----gtgtcaattctcagtggggac
agccatttgataattctttggctcggcctcaactaggaatgccttgtacgggtc-ttggt
tcaacagaccacccggaatacgtccctgccctttgtacacamccg-cccgtcgctcttac
cga-tgaattgtactgtgagtttgcaggaccgaaccc------------------attt-
t-----------------------------------------t-----------------
-----------gggtttggaaatgcagtc-------------------------------
-------------------------------------
>Globigerinella_siphonifera|46132|AJ390578
------------------------------------------------------------
------------------------------------------------------------
------------------------------------------------------------
------------------------------------------------------------
------------------------------------------------------------
------------------------------------------------------------
------------------------------------------------------------
------------------------------------------------------------
------------------------------------------------------------
------------------------------------------------------------
------------------------------------------------------------
------gcaacggaacg--tgattgcaagtccttgtt-----gaacttctatacatatca
tttacattcttaactgagtgtatctaagataatagagttcgctttctattg-gt------
------------gacgggatctccaa----------------------------------
--------tcactttcgag------------tgagagtga-gtgatct---------aat
--------------------------------------------cc-ttt-----a-gga
aaactc-ggg-cgaccgctg-taat--acttt-ctttttaaaacagaggaagattgcggc
-aataac-aggtc-tgtgatg-ccc-tcagatgtcccgggccgcacacg-tgctac-at-
tgat-ta-gcgc--agtgcg-catacttt-caat-at-----gataca-t-tggttttg-
gtagtaagctattcatctgat------ggatat---------------------------
---------------------gctactctccataccaatac-tatcta----gtctgaaa
a-gac---tgggtaatctattgtaagtgctggttcc-tct-tcccgt-----tga-----
-gcatttta-ata-----------------atggtctctctac--gtccc-tagt--ata
t------tctagtgcg-at-tgtagttg--------------------------------
----------------agtc-tgccatttatgcaa----gtgtcaattctcagtggggac
agacatttgataattctttgtctcgttcttaactaggaatgccttgtacgggtc-ttggt
tcaacagaccacccggaatacgtccctgccctttgtacaca-ccg-cccgtcgctcttac
cga-tgaatttcactgtgagttcaatggaccgatttt------------------ttc--
------------------------------------------------------------
------------cctttg------------------------------------------
-------------------------------------
>Globigerinella_siphonifera|46132|AJ390577
------------------------------------------------------------
------------------------------------------------------------
------------------------------------------------------------
------------------------------------------------------------
------------------------------------------------------------
------------------------------------------------------------
------------------------------------------------------------
------------------------------------------------------------
------------------------------------------------------------
------------------------------------------------------------
------------------------------------------------------------
------------------------------------------aaatt-atatatata-ct
acttcatcattagt---------------atatatagttcgcttctcatg----------
------------tcgtagcagtcaaac---------------------------------
------gggcgggcgtctt------------aattggcgc-gtcacgaggct--taatat
--------------------------------------------gc-tgcggca-g-gga
aaactt-ggg-cgaccgctg-taat--acttc-tctcttaaaccagaggaagattgcggc
-aataac-aggtc-tgtgatg-ccc-tcagatgtcccgggccgcacacg-tgctac-at-
tgat-ta-gcgc--agtgcg-catactta-c-at-at-----agatca-t-tga------
-------------------tt------ggttat---------------------------
---------------------ttataaccg----tcaatat-cgcctt----gtctgaaa
g-gac---taggtaatctattgtaagtgctggttcc-tcc-tcccgt-----tga-----
-gcatttta-ata-----------------atggtctctctac--atccc-tagcacatg
a-tg---tctagtgcg-at-tgtagttg--------------------------------
----------------agtcttgccatttatgcaa----gtgtcaattctcagtggggac
agccatttgataattctttggctcggcctcaactaggaatgccttgtacgggtc-ttggt
tcaacagaccacccggaatacgtccctgccctttgtacaca-ccg-cccgtcgctcttac
cga-tgaattgtactgtgagtttgcaggaccgaaccc------------------attt-
t-----------------------------------------t-----------------
-----------gggtt--------------------------------------------
-------------------------------------
>Globigerinella_siphonifera|46132|AJ390576
------------------------------------------------------------
------------------------------------------------------------
------------------------------------------------------------
------------------------------------------------------------
------------------------------------------------------------
------------------------------------------------------------
------------------------------------------------------------
------------------------------------------------------------
------------------------------------------------------------
------------------------------------------------------------
------------------------------------------------------------
------------------------------------------aaatt-atatatata-ct
acttcatcattagt---------------atatatagttcgcttctcatg----------
------------tcgtagcagtcaaac---------------------------------
------gggcgggcgtctt------------aattggcgc-gtcacgaggc---taatat
--------------------------------------------gc-tgcggca-g-gga
aaactt-ggg-cgaccgctg-taat--acttc-tctcttaaaccagaggaagattgcggc
-aataac-aggtc-tgtgatg-ccc-tcagatgtcccgggccgcacacg-tgctac-at-
tgat-ta-gcgc--agtgcg-catactta-c-at-at-----agatca-t-tga------
-------------------tt------ggttat---------------------------
---------------------ttataaccg----tcaatat-cgcctt----gtctgaaa
g-gac---taggtaatctattgtaagtgctggttcc-tcc-tcccgt-----tga-----
-gcatttta-ata-----------------atggtctctctac--atccc-tagcacatg
a-tg---tctagtgcg-at-tgtagttg--------------------------------
----------------agtcttgccatttatgcaa----gtgtcaattctcagtggggac
agccatttgataattctttggctcggcctcaactaggaatgccttgtacgggtc-ttggt
tcaacagaccacccggaatacgtccctgccctttgtacaca-ccg-cccgtcgctcttac
cga-tgaattgtactgtgagtttgcaggaccgaaccc------------------attt-
t-----------------------------------------t-----------------
-----------gggtt--------------------------------------------
-------------------------------------
>Globigerinella_siphonifera|46132|AJ390575
------------------------------------------------------------
------------------------------------------------------------
------------------------------------------------------------
------------------------------------------------------------
------------------------------------------------------------
------------------------------------------------------------
------------------------------------------------------------
------------------------------------------------------------
------------------------------------------------------------
------------------------------------------------------------
------------------------------------------------------------
------------------------------------------------------------
------------------------------------------------------------
------------------------------------------------------------
------------------------------------------------------------
------------------------------------------------------------
------------------------------------------------------------
------------------------------------------------------------
------------------------------------------------------------
------------------------------------------------------------
------------------------------------------------------------
------------------------------------------------------------
------------------------------------------------------------
-------cctagtgcg-at-tgtagttg--------------------------------
----------------agccttgccatttatgcaa----gtgtcaattctcagtggggac
agacatttgataattctttgtctcgttcttaactaggaatgccttgtacgggtc-ttggt
tcaacagaccacccggaatacgtccctgccctttgtamaca-ccg-cccgtcgctcttac
cga-tgaatttccctgngagt---------------------------------------
------------------------------------------------------------
------------------------------------------------------------
-------------------------------------
>Globigerinella_siphonifera|46132|AJ390574
------------------------------------------------------------
------------------------------------------------------------
------------------------------------------------------------
------------------------------------------------------------
------------------------------------------------------------
------------------------------------------------------------
------------------------------------------------------------
------------------------------------------------------------
------------------------------------------------------------
------------------------------------------------------------
------------------------------------------------------------
------------------------------------------------------------
--------cgtaggaagggattggcaataattgaatgttcgctttctatta-ggtgtgta
------------tatatagtctcaaaa---------------------------------
------ttacatgtatttg------------taatggcga-gtaatatttat--ac-tat
--------------------------------------------cc-tgt-----a-gga
aaactc-ggg-cgaccgctg-taat--a-ttt-ctctttaaaacagaggaagattgcggc
-aataac-aggtc-tgtgatg-ccc-tcagatgtcccgggccgcacacg-tgctac-at-
tgat-ta-gcgc--agtgcg-catacttt-caat-at-----gataca-t-tag------
--------------attggat------tgttct---------------------------
---------------------gttgagctccat-ctaatac-tatccg----gcttgaga
a-ggc---tgggtaatcaattgtaagtgctggttcc-tcc-tcccgt-----tga-----
-gcatttta-ata-----------------atggcctctctac--atccc-tagc--aat
a-tg---cctagtgcg-at-tgtagttg--------------------------------
----------------agccttgccatttatgcaa----gtgtcaattctcagtggggac
agacatttgataattctttgtctcgttcttaactaggaatgccttgtacgggtc-ttggt
tcaacagaccacccggaatacgtccctgccctttgtacaca-ccg-cccgtcgctcttac
cga-tgaatttccctgtgagtttraaggactgatggt------------------tgca-
a-----------------------------------------a-----------------
-----------atcattggaaattctgtc-------------------------------
-------------------------------------
>Globigerinella_siphonifera|46132|AJ390573
------------------------------------------------------------
------------------------------------------------------------
------------------------------------------------------------
------------------------------------------------------------
------------------------------------------------------------
------------------------------------------------------------
------------------------------------------------------------
------------------------------------------------------------
------------------------------------------------------------
------------------------------------------------------------
------------------------------------------------------------
------------------------------------------------------------
--------cgtaggaagggattggcaataattgaatgttcgctttctatta-ggtgtgta
------------tatatagtctcaaaa---------------------------------
------ttacatgtatttg------------taatggcga-gtaatatttat--acttat
--------------------------------------------cc-tgt-----a-gga
aaactc-ggg-cgaccgctg-taat--a-ttt-ctctttaaaacagaggaagattgcggc
-aataac-aggtc-tgtgatg-ccc-tcagatgtcccgggccgcacacg-tgctac-at-
tgat-ta-gcgc--agtgcg-catacttt-caat-at-----gataca-t-tag------
--------------attggat------tgttct---------------------------
---------------------gttgagctccat-ctaatac-tatccg----gcttgaga
a-ggc---tgggtaatcaattgtaagtgctggttcc-tcc-tcccgt-----tga-----
-gcatttta-ata-----------------atggcctctctac--atccc-tagc--aat
a-tg---cctagtgcg-at-tgtagttg--------------------------------
----------------agccttgccatttatgcaa----gtgtcaattctcagtggggac
agacatttgataattctttgtctcgttcttaactaggaatgccttgtacgggtc-ttggt
tcaacagaccacccggaatacgtccctgccctttgtacaca-ccg-cccgtcgctcttac
cga-tgaatttccctgagagtttgaaggactgatggt------------------tgca-
a-----------------------------------------a-----------------
-----------atcattggaaattctgtc-------------------------------
-------------------------------------
>Globigerinella_siphonifera|46132|AJ390572
------------------------------------------------------------
------------------------------------------------------------
------------------------------------------------------------
------------------------------------------------------------
------------------------------------------------------------
------------------------------------------------------------
------------------------------------------------------------
------------------------------------------------------------
------------------------------------------------------------
------------------------------------------------------------
------------------------------------------------------------
------------------------------------------------------------
----------------------------------------------------ggtgtgta
------------tatatagtctcaaaa---------------------------------
------ttacatgtatttg------------taatggcga-gtaatatttat--ac-tat
--------------------------------------------cc-tgt-----a-gga
aaactcgggg-cgaccgctg-taat--a-ttt-ctctttaaaacagaggaagattgcggc
-aataac-aggtc-tgtgatg-ccc-tcagatgtcccgggccgcacacg-tgctac-at-
tgat-ta-gcgc--agtgcg-catacttt-caat-at-----gataca-t-tag------
--------------attggat------tgttct---------------------------
---------------------gttgagctccat-ctaatac-tatccg----gcttgaga
a-ggc---tgggtaatcaattgtaagtgctggttcc-tcc-tcccgt-----tga-----
-gcatttta-ata-----------------atggcctctctac--atccc-tagc--aat
a-tg---cctagtgcg-at-tgtagttg--------------------------------
----------------agccttgccatttatgcaa----gtgtcaattctcagtggggac
agacatttgataattctttgtctcgttcttaactaggaatgccttgtacgggtc-ttggt
tcaacagaccacccggaatacgtccctgccctttgtacaca-ccg-cccgtcgctcttac
cga-tgaatttccctgagagtttgaaggactgatggt------------------tg---
------------------------------------------------------------
------------------------------------------------------------
-------------------------------------
>Globigerinella_siphonifera|46132|AJ390571
------------------------------------------------------------
------------------------------------------------------------
------------------------------------------------------------
------------------------------------------------------------
------------------------------------------------------------
------------------------------------------------------------
------------------------------------------------------------
------------------------------------------------------------
------------------------------------------------------------
------------------------------------------------------------
------------------------------------------------------------
------------------------------------------------------------
------------------------------------------------------------
------------------------------------------------------------
---------------tttg------------taatggcga-gtaatatt--t--ac-tat
--------------------------------------------cc-tgt-----a-gga
aaactc-ggg-cgaccgctg-taat--a-ttt-ctctttaaaacagaggaagattgcggc
-aataac-aggtc-tgtgatg-ccc-tcagatgtcccgggccgcacacg-tgctac-at-
tgat-ta-gcgc--agtgcg-catacttt-caat-at-----gataca-t-tag------
--------------attggat------tgttct---------------------------
---------------------gttgagctccat-ctaatac-tatccg----gcttgaga
a-ggc---tgggtaatcaattgtaagtgctggttcc-tcc-tcccgt-----tga-----
-gcatttta-ata-----------------atggcctctctac--atccc-tagc--aat
a-tg---cctagtgcg-at-tgtagttg--------------------------------
----------------agccttgccatttatgcaa----gtgtcaattctcagtggggac
agacatttgataattctttgtctcgttcttaactaggaatgccttgtacgggtc-ttggt
tcaacagaccacccggaatacgtccctgccctttgtacaca-ccg-cccgtcgctcttac
cga-tgaatttccctgtgagtttgaaggactgatggt------------------tgca-
a-----------------------------------------a-----------------
-----------atcattggaaattctgtc-------------------------------
-------------------------------------
>Globigerinella_siphonifera|46132|AJ390570
------------------------------------------------------------
------------------------------------------------------------
------------------------------------------------------------
------------------------------------------------------------
------------------------------------------------------------
------------------------------------------------------------
------------------------------------------------------------
------------------------------------------------------------
------------------------------------------------------------
------------------------------------------------------------
------------------------------------------------------------
------------------------------------------------------------
--------cgtaggaagggattgccaataattgaatgttcgctttctatta-ggtgtgta
------------tatatagtctcaaaa---------------------------------
------ttacatgtatttg------------taatggcga-gtaatatt--t--ac-tat
--------------------------------------------cc-tgt-----a-gga
aaactc-ggg-cgaccgctg-taat--a-ttt-ctctttaaaacagaggaagattgcggc
-aataac-aggtc-tgtgatg-ccc-tcagatgtcccgggccgcacacg-tgctac-at-
tgat-ta-gcgc--agtgcg-catacttt-caat-at-----gataca-t-tag------
--------------attggat------tgttct---------------------------
---------------------gttgagctccat-ctaatac-tatccg----gcttgaga
a-ggc---tgggtaatcaattgtaagtgctggttcc-tcc-tcccgt-----tga-----
-gcatttta-ata-----------------atggcctctctac--atccc-tagc--aat
a-tg---cctagtgcg-at-tgtagttg--------------------------------
----------------agccttgccatttatgcaa----gtgtcaattctcagtggggac
agacatttgataattctttgtctcgttcttaactaggaatgccttgtacgggtc-ttggt
tcaacagaccacccggaatacgtccctgccctttgaaaaaa-ccg-cccgtcgctcttac
cga-tgaatttccctg--------------------------------------------
------------------------------------------------------------
------------------------------------------------------------
-------------------------------------
>Globigerinella_siphonifera|46132|AJ390569
------------------------------------------------------------
------------------------------------------------------------
------------------------------------------------------------
------------------------------------------------------------
------------------------------------------------------------
------------------------------------------------------------
------------------------------------------------------------
------------------------------------------------------------
------------------------------------------------------------
------------------------------------------------------------
------------------------------------------------------------
------------------------------------------------------------
------------------------------------------------------------
------------------------------------------------------------
------------------------------------------------------------
------------------------------------------------------------
------------------------------------------------------------
-aataac-aggtc-tgtgatg-ccc-tcagatgtcccgggccgcacacg-tgctac-at-
tgat-ta-gcgc--agtgcg-catacttt-caat-at-----gataca-t-tag------
--------------attggat------tgttct---------------------------
---------------------gttgagctccat-ctaatac-tatccg----gcttgaga
a-ggc---tgggtaatcaattgtaagtgctggttcc-tcc-tcccgt-----tga-----
-gcatttta-ata-----------------atggcctctctac--atccc-tagc--aat
a-tg---cctagtgcg-at-tgtagttg--------------------------------
----------------agccttgccatttatgcaa----gtgtcaattctcagtggggac
agacatttgataattctttgtctcgttcttaactaggaatgccttgtacgggtc-ttggt
tcaacagaccacccggaatacgtccctgccctttgtacaca-ccg-cccgtcgctcttac
cga-tgaatttccctgwgagtttgaaggactgatggt------------------tgca-
a-----------------------------------------a-----------------
-----------atcattggaaattctgtc-------------------------------
-------------------------------------
>Globigerinella_siphonifera|46132|AJ390568
------------------------------------------------------------
------------------------------------------------------------
------------------------------------------------------------
------------------------------------------------------------
------------------------------------------------------------
------------------------------------------------------------
------------------------------------------------------------
------------------------------------------------------------
------------------------------------------------------------
------------------------------------------------------------
------------------------------------------------------------
------------------------------------------------------------
----------------------------------------gctttctatta-ggtgtgta
------------tatatagtctcaaaa---------------------------------
------ttacatgtatttg------------taatggcga-gtaatatttat--ac-tat
--------------------------------------------cc-tgt-----a-gga
aaactc-ggg-cgaccgctg-taat--a-ttt-ctctttaaaacagaggaagattgcggc
-aataac-aggtc-tgtgatg-ccc-tcagatgtcccgggccgcacacg-tgctac-at-
tgat-ta-gcgc--agtgcg-catacttt-caat-at-----gataca-t-tag------
--------------attggat------tgttct---------------------------
---------------------gttgagctccat-ctaatac-tatccg----gcttgaga
a-ggc---tgggtaatcaattgtaagtgctggttcc-tcc-tcccgt-----tga-----
-gcatttta-ata-----------------atggcctctctac--atccc-tagc--aat
a-tg---cctagtgcg-at-tgtagttg--------------------------------
----------------agccttgccatttatgcaa----gtgtcaattctcagtggggac
agacatttgataattctttgtctcgttcttaactaggaatgccttgtacgggtc-ttggt
tcaacagaccacccggaatacgtccctgccctttgtamaca-ccg-cccgtcgctcttac
cga-tgaatttccctg--------------------------------------------
------------------------------------------------------------
------------------------------------------------------------
-------------------------------------
>Globigerinella_siphonifera|46132|AJ390567
------------------------------------------------------------
------------------------------------------------------------
------------------------------------------------------------
------------------------------------------------------------
------------------------------------------------------------
------------------------------------------------------------
------------------------------------------------------------
------------------------------------------------------------
------------------------------------------------------------
------------------------------------------------------------
------------------------------------------------------------
------------------------------------------------------------
------------------------------------------tttctatta-ggtgtgta
------------tatatagtctcaaaa---------------------------------
------ttacatgtatttg------------taatggcga-gtaatatttat--ac-tat
--------------------------------------------cc-tgt-----a-gga
aaactcgggg-cgaccgctg-taat--a-ttt-ctctttaaaacagaggaagattgcggc
-aataac-aggtc-tgtgatg-ccc-tcagatgtcccgggccgcacacg-tgctac-at-
tgat-ta-gcgc--agtgcg-catacttt-caat-at-----gataca-t-tag------
--------------attggat------tgttct---------------------------
---------------------gttgagctccat-ctaatac-tatccg----gcttgaga
a-ggc---tgggtaatcaattgtaagtgctggttcc-tcc-tcccgt-----tga-----
-gcatttta-ata-----------------atggcctctctac--atccc-tagc--aat
a-tg---cctagtgcg-at-tgtagttg--------------------------------
----------------agccttgccatttatgcaa----gtgtcaattctcagtggggac
agacatttgataattctttgtctcgttcttaactaggaatgccttgtacgggtc-ttggt
tcaacagaccacccggaatacgtccctgccctttgtamaca-ccg-cccgtcgctcttac
cga-tgaatttccctg--------------------------------------------
------------------------------------------------------------
------------------------------------------------------------
-------------------------------------
>Globigerinella_siphonifera|46132|AJ390566
------------------------------------------------------------
------------------------------------------------------------
------------------------------------------------------------
------------------------------------------------------------
------------------------------------------------------------
------------------------------------------------------------
------------------------------------------------------------
------------------------------------------------------------
------------------------------------------------------------
------------------------------------------------------------
------------------------------------------------------------
------------------------------------------------------------
-------------------------------------ttcgctttctatta-ggtgtgta
------------tatatagtctcaaaa---------------------------------
------ttacatgtatttg------------taatggcga-gtaatatttat--ac-tat
--------------------------------------------cc-tgt-----a-gga
aaactc-ggg-cgaccgctg-taat--a-ttt-ctctttaaaacagaggaagattgcggc
-aataac-aggtc-tgtgatg-ccc-tcagatgtcccgggccgcacacg-tgctac-at-
tgat-ta-gcgc--agtgcg-catacttt-caat-at-----gataca-t-tag------
--------------attggat------tgttct---------------------------
---------------------gttgagctccat-ctaatac-tatccg----gcttgaga
a-ggc---tgggtaatcaattgtaagtgctggttcc-tcc-tcccgt-----tga-----
-gcatttta-ata-----------------atggcctctctac--atccc-tagc--aat
a-tg---cctagtgcg-at-tgtagttg--------------------------------
----------------agccttgccatttatgcaa----gtgtcaattctcagtggggac
agacatttgataattctttgtctcgttcttaactaggaatgccttgtacgggtc-ttggt
tcaacagaccacccggaatacgtccctgccctttgtacaca-ccg-cccgtcgctcttac
cga-tgaatttccctgtgagtttgaaggactgatggt------------------tgca-
a-----------------------------------------a-----------------
-----------atcattggaaattctgtc-------------------------------
-------------------------------------
>Globigerinella_siphonifera|46132|AJ390565
------------------------------------------------------------
------------------------------------------------------------
------------------------------------------------------------
------------------------------------------------------------
------------------------------------------------------------
------------------------------------------------------------
------------------------------------------------------------
------------------------------------------------------------
------------------------------------------------------------
------------------------------------------------------------
------------------------------------------------------------
------------------------------------------------------------
--------cgtaggaagggattggcaataattgaatgttcgctttctatta-ggtgtgta
------------tatatagtctcaaaa---------------------------------
------ttacatgtatttg------------taatggcga-gtaatatttat--ac-tat
--------------------------------------------cc-tgt-----a-gga
aaactc-ggg-cgaccgctg-taat--a-ttt-ctctttaaaacagaggaagattgcggc
-aataac-aggtc-tgtgatg-ccc-tcagatgtcccgggccgcacacg-tgctac-at-
tgat-ta-gcgc--agtgcg-catacttt-caat-at-----gataca-t-tag------
--------------attggat------tgttct---------------------------
---------------------gttgagctccat-ctaatac-tatccg----gcttgaga
a-ggc---tgggtaatcaattgtaagtgctggttcc-tcc-tcccgt-----tga-----
-gcatttta-ata-----------------atggcctctctac--atccc-tagc--aat
a-tg---cctagtgcg-at-tgtagttg--------------------------------
----------------agccttgccatttatgcaa----gtgtcaattctcagtggggac
agacatttgataattctttgtctcgttcttaactaggaatgccttgtacgggtc-ttggt
tcaacagaccacccggaatacgtccctgccctttgtacaca-ccg-cccgtcgctcttac
cga-tgaatttccctgtgagtttgaaggactgatggt------------------tgca-
a-----------------------------------------a-----------------
-----------atcattggaaattctgtc-------------------------------
-------------------------------------
>Globigerinella_siphonifera|46132|AJ390564
------------------------------------------------------------
------------------------------------------------------------
------------------------------------------------------------
------------------------------------------------------------
------------------------------------------------------------
------------------------------------------------------------
------------------------------------------------------------
------------------------------------------------------------
------------------------------------------------------------
------------------------------------------------------------
------------------------------------------------------------
------------------------------------------------------------
--------cgtaggaagggattggcaataattgaatgttcgctttctatta-ggtgtgta
------------tatatagtctcaaaa---------------------------------
------ttacatgtatttg------------taatggcga-gtaatatttat--ac-tat
--------------------------------------------cc-tgt-----a-gga
aaactc-ggg-cgaccgctg-taat--a-ttt-ctctttaaaacagaggaagattgcggc
-aataac-aggtc-tgtgatg-ccc-tcagatgtcccgggccgcacacg-tgctac-at-
tgat-ta-gcgc--agtgcg-catacttt-caat-at-----gataca-t-tag------
--------------attggat------tgttct---------------------------
---------------------gttgagctccat-ctaatac-tatccg----gcttgaga
a-ggc---tgggtaatcaattgtaagtgctggttcc-tcc-tcccgt-----tga-----
-gcatttta-ata-----------------atggcctctctac--atccc-tagc--aat
a-tg---cctagtgcg-at-tgtagttg--------------------------------
----------------agccttgccatttatgcaa----gtgtcaattctcagtggggac
agacatttgataattctttgtctcgttcttaactaggaatgccttgtacgggtc-ttggt
tcaacagaccacccggaatacgtccctgccctttgtacaca-ccg-cccgtcgctcttac
cga-tgaatttccctgtgagtttgaaggactgatggt------------------tgca-
a-----------------------------------------a-----------------
-----------atcattggaaattctgtc-------------------------------
-------------------------------------
>Globigerinella_siphonifera|46132|AJ390563
------------------------------------------------------------
------------------------------------------------------------
------------------------------------------------------------
------------------------------------------------------------
------------------------------------------------------------
------------------------------------------------------------
------------------------------------------------------------
------------------------------------------------------------
------------------------------------------------------------
------------------------------------------------------------
------------------------------------------------------------
------------------------------------------------------------
------------------------------------------------------------
------------------------------------------------------------
------------------------------------------------------------
------------------------------------------------------------
------------------tg-taat--a-ctt-ctctttaaaacagaggcaggttgcggc
-aataac-aggtc-tgtgatg-ccc-tcagatgtcccgggccgcacacgktgctac-at-
tgat-ta-gcgc--agtgcg-catacttt-caat-at-----gataca-t-tgg------
--------------attggtg------gtgaat---------------------------
---------------------tgttggccccgt-ctaatac-tgtcct----gtctgaga
a-ggc---tgggtaatcaattgtaagtgctggttcc-tac-tcccgt-----tga-----
-gcatttta-ata-----------------atggcctctctac--atccc-tagt--aac
-------cctagtgcg-at-tgtagttg--------------------------------
----------------agccttgccatttatgcaa----gtgtcaattctcagtggggac
agacatttgataattctttgtctcgttcttaactaggaatgccttgtacgggtc-ttggt
tcaacagaccacccggaatacgtccctgccctttgaaaana-ccg-cccgtcgctcttac
cga-tgactttccctaagagt---------------------------------------
------------------------------------------------------------
------------------------------------------------------------
-------------------------------------
>Globigerinella_siphonifera|46132|AJ390562
------------------------------------------------------------
------------------------------------------------------------
------------------------------------------------------------
------------------------------------------------------------
------------------------------------------------------------
------------------------------------------------------------
------------------------------------------------------------
------------------------------------------------------------
------------------------------------------------------------
------------------------------------------------------------
------------------------------------------------------------
------------------------------------------------------------
------------------------------------------------------------
------------------------------------------------------------
------ttgcatgtatttg------------tgatggcga-gtgatct---------aat
--------------------------------------------cc-ctt-----a-gga
aaactt-ggg-cgaccgctg-taat--a-ctt-ctctttaaaacagaggcaggttgcggc
-aataac-aggtcttgtgatg-ccc-tcagatgtcccgggccgcacacg-tgctac-at-
tgat-ta-gcgc--agtgcg-catacttt-caat-at-----gataca-t-tgg------
--------------attggtg------gtgaat---------------------------
---------------------tgttggccccgt-ctaatac-tgtcct----gtctgaga
a-ggc---tgggtaatcaattgtaagtgctggttcc-tac-tcccgt-----tga-----
-gcatttta-ata-----------------atggcctctctac--atccc-tagt--aac
-------cctagtgcg-at-tgtagttg--------------------------------
----------------agccttgccatttatgcaa----gtgtcaattctcagtggggac
agacatttgataattctttgtctcgttcttaactaggaatgccttgtacgggtc-ttggt
tcaacagaccacccggaatacgtccctgccctttgtamaca-ccg-cccgtcgctcttac
cga-tgactttccctragagt---------------------------------------
------------------------------------------------------------
------------------------------------------------------------
-------------------------------------
>Globigerinella_siphonifera|46132|AJ390561
------------------------------------------------------------
------------------------------------------------------------
------------------------------------------------------------
------------------------------------------------------------
------------------------------------------------------------
------------------------------------------------------------
------------------------------------------------------------
------------------------------------------------------------
------------------------------------------------------------
------------------------------------------------------------
------------------------------------------------------------
------------------------------------------------------------
------------------------------------------------------------
------------------------------------------------------------
------------------------------------------------------------
------------------------------------------------------------
------------------------------------------------------------
--------------tgtgatg-ccc-tcagatgtcccgggccgcacacg-tgctac-at-
tgat-ta-gcgc--agtgcg-catacttt-caat-at-----gataca-t-tgg------
--------------attggtg------gtgaat---------------------------
---------------------tgttggccccgt-ctaatac-tgtcct----gtctgaga
a-ggc---tgggtaatcaattgtaagtggtggttcc-tac-tcccgt-----tga-----
-gcatttta-ata-----------------atggcctctctac--atccc-tagt--aac
-------cctagtgcg-at-tgtagttg--------------------------------
----------------agccttgccatttatgcaa----gtgtcaattctcagtggggac
agacatttgataattctttgtctcgttcttaactaggaatgccttgtacgggtc-ttggt
tcaacagaccacccggaatacgtccctgccctttgtacaca-ccg-cccgtcgctcttac
cga-tgactttccctg--------------------------------------------
------------------------------------------------------------
------------------------------------------------------------
-------------------------------------
>Globigerinella_siphonifera|46132|AJ390560
------------------------------------------------------------
------------------------------------------------------------
------------------------------------------------------------
------------------------------------------------------------
------------------------------------------------------------
------------------------------------------------------------
------------------------------------------------------------
------------------------------------------------------------
------------------------------------------------------------
------------------------------------------------------------
------------------------------------------------------------
------------------------------------------------------------
----------------gggattgccaataattgaatgttcgctttctattg-g-------
------------tgtgtgatctcaaaa---------------------------------
------ttgcatgtatttg------------tgatggcga-gtgatct---------aat
--------------------------------------------cc-ctt-----a-gga
aaactt-ggg-cgaccgctg-taat--a-ctt-ctctttaaaacagaggcaggttgcggc
-aataac-aggtc-tgtgatg-ccc-tcagatgtcccgggccgcacacg-tgctac-at-
tgat-ta-gcgc--agtgcg-catacttt-caat-at-----gataca-t-tgg------
--------------attggtg------gtgaat---------------------------
---------------------tgttggccccgt-ctaatac-tgtcct----gtctgaga
a-ggc---tgggtaatcaattgtaagtgctggttcc-tac-tcccgt-----tga-----
-gcatttta-ata-----------------atggcctctctac--atccc-tagt--aac
-------cctagtgcg-at-tgtagttg--------------------------------
----------------agccttgccatttatgcaa----gtgtcaattctcagtggggac
agacatttgataattctttgtctcgttcttaactaggaatgccttgtacgggtc-ttggt
tcaacagaccacccggaatacgtccctgccctttgtacaca-ccg-cccgtcgctcttac
cga-tgactttccctg--------------------------------------------
------------------------------------------------------------
------------------------------------------------------------
-------------------------------------
>Globigerinella_siphonifera|46132|AJ390559
------------------------------------------------------------
------------------------------------------------------------
------------------------------------------------------------
------------------------------------------------------------
------------------------------------------------------------
------------------------------------------------------------
------------------------------------------------------------
------------------------------------------------------------
------------------------------------------------------------
------------------------------------------------------------
------------------------------------------------------------
------------------------------------------------------------
----------------gggattgccaataattgaatgttcgctttctattg-g-------
------------tgtgtgatctcaaaa---------------------------------
------ttgcatgtatttg------------tgatggcga-gtgatct---------aat
--------------------------------------------cc-ctt-----a-gga
aaactt-ggg-cgaccgctg-taat--a-ctt-ctctttaaaacagaggcaggttgcggc
-aataac-aggtc-tgtgatg-ccc-tcagatgtcccgggccgcacacg-tgctac-at-
tgat-ta-gcgc--agtgcg-catacttt-caat-at-----gataca-t-tgg------
--------------attggtg------gtgaat---------------------------
---------------------tgttggccccgt-ctaatac-tgtcct----gtctgaga
a-ggc---tgggtaatcaattgtaagtgctggttcc-tac-tcccgt-----tga-----
-gcatttta-ata-----------------atggcctctctac--atccc-tagt--aac
-------cctagtgcg-at-tgtagttg--------------------------------
----------------agccttgccatttatgcaa----gtgtcaattctcagtggggac
agacatttgataattctttgtctcgttcttaactaggaatgccttgtacgggtc-ttggt
tcaacagaccacccggaatacgtccctgccctttgtacaca-ccg-cccgtcgctcttac
cga-tgactttccctgtgagtttgaaggactggtggt------------------tgca-
t-----------------------------------------g-----------------
-----------actattggaaattctgtc-------------------------------
-------------------------------------
>Globigerinella_siphonifera|46132|AJ390558
------------------------------------------------------------
------------------------------------------------------------
------------------------------------------------------------
------------------------------------------------------------
------------------------------------------------------------
------------------------------------------------------------
------------------------------------------------------------
------------------------------------------------------------
------------------------------------------------------------
------------------------------------------------------------
------------------------------------------------------------
------------------------------------------------------------
------------------------------------------------------------
------------------------------------------------------------
------------------------------------------------------------
------------------------------------------------------------
------------------------------------------------------------
------------------------------------------------------------
------------------------------------------------------------
------------------------------------------------------------
------------------------------------------------------------
------------------------------------------------------------
----------------------------------------------tccc-tagt--aac
-------cctagtgcg-at-tgtagttg--------------------------------
----------------agccttgccatttatgcaa----gtgtcaattctcagtggggac
agacatttgataattctttgtctcgttcttaactaggaatgccttgtacgggtc-ttggt
tcaacagaccacccggaatacgtccctgccctttgtacaca-ccg-cccgtcgctcttac
cga-tgactttccctgtgagtttgaaggactggtggt------------------tgcat
r-----------------------------------------g-----------------
-----------actattggaaattctgtc-------------------------------
-------------------------------------
>Globigerinella_siphonifera_type_IV|109345|AJ251213
------------------------------------------------------------
---gggcccggacatactgaggattgacagaca-tca-----------------------
------------------------------ccac----gtctt--tt---tgtc------
-----------------------------------------cttaa------aaagacaa
aagataacag-------------------atctttcatgattatgtggtgggtggtgcat
ggccgttcttagttcgtggagtgatctgtctgcttaattgcgtttcaaatg---------
----------ta-----------------------------tttt-tga-----------
------------------------------------------------------------
------------------------------------tttctcaaac-gagtc-tacgaag
atgtct--attc-----------------at---------------aacaagcacttca-
--------tttatgatttgtttggaatac---------gactctttcggc------tcaa
ttgaacgcaacgg-acg--tgattgcaagtccttgtt-----gaacttctatacatatca
tttacattcttaactgagtgtatctaagataatagagttcgctttctattg-gt------
------------gacgggatctccaa----------------------------------
--------tcactttcgag------------tgagagtga-gtgatct---------aat
--------------------------------------------cc-ttt-----a-gga
aaactc-ggg-cgaccgctg-taat--acttt-ctttttaaaacagaggaagattgcggc
-aataac-aggtc-tgtgatg-ccc-tcagatgtcccgggccgcacacg-tgctac-at-
tgat-ta-gcgc--agtgcg-catacttt-caat-at-----gataca-t-tggttttg-
gtagtaagctattcatctgat------ggatat---------------------------
---------------------gctactctccataccaatac-tatcta----gtctgaaa
a-gac---tgggtaatctattgtaagtgctggttcc-tct-tcccgt-----tga-----
-gcatttta-ata-----------------atggtctctctac--gtccc-tagt--ata
t------tctagtgcg-at-tgtagttg--------------------------------
----------------agtc-tgccatttatgcaa----gtgtcaattctcagtggggac
agacatttgataattctttgtctcgttcttaactaggaatgccttgtacgggtc-ttggt
tcaacagaccacccggaatacgtccctgccctttgtacaca-ccg-cccgtcgctcttac
cga-tgaatttcactgtgagttcaatggaccgatttt------------------ttc--
------------------------------------------------------------
------------cctttggaaatttggtcaaacagtgagatttaaaggaaaaaggggtc-
-------------------------------------
>Globigerinella_siphonifera_type_III|109344|AJ251212
----------------------------------------------------------tt
accgggtccggacacactgaggattgacagaca-at------------------------
---------------------------------t----gtcct--tt---tggc------
-------------------------------------------tta------aaagacaa
aagataacag-------------------atctttcatgattatgtgatgggtggtgcat
ggccgttcttagttcgtggagtgatctgtctgcttaattgcgtttcaaata---------
----------ta-----------------------------cttt---------------
------------------------------------------------------------
-------------------------------------ttttacaac-gagtc-tacaaag
gagtgg--ttca-----------------gt---------------tacaacagacaatt
aattcttgtgttttgaacgtttggaatgt---------actctatttggc------tcaa
ttgaacgcaacgg-acg--tgatcgcaagtccttgtt-----gaacttcagtatatattg
actttccccgtaggaagggattgccaataattgaatgttcgctttctattg-g-------
------------tgtgtgatctcaaaa---------------------------------
------ttgcatgtatttg------------tgatggcga-gtgatct---------aat
--------------------------------------------cc-ctt-----a-gga
aaactt-ggg-cgaccgctg-taat--a-ctt-ctctttaaaacagaggcaggttgcggc
-aataac-aggtc-tgtgatg-ccc-tcagatgtcccgggccgcacacg-tgctac-at-
tgat-ta-gcgc--agtgcg-catacttt-caat-at-----gataca-t-tgg------
--------------attggtg------gtgaat---------------------------
---------------------tgttggccccgt-ctaatac-tgtcct----gtctgaga
a-ggc---tgggtaatcaattgtaagtgctggttcc-tac-tcccgt-----tga-----
-gcatttta-ata-----------------atggcctctctac--atccc-tagt--aac
-------cctagtgcg-at-tgtagttg--------------------------------
----------------agccttgccatttatgcaa----gtgtcaattctcagtggggac
agacatttgataattctttgtctcgttcttaactaggaatgccttgtacgggtc-ttggt
tcaacagaccacccggaatacgtccctgccctttgtacaca-ccg-cccgtcgctcttac
cga-tgactttccctgtgagtttgaaggactggtggt------------------tgca-
t-----------------------------------------g-----------------
-----------actattggaaattctgtcaaacagcgagatttaaaggaaagagaagtcg
-------------------------------------
>Globigerinita_uvula|164914|AF387173
----gcaccacaagaacgcgtggagcatgtggcttaatttgactcaacgcgggaaatctt
accgggtccggacacactgaggattgacaggca-ata-----------------------
------------------------------tatg----tgact--ct-------------
------------------------------------tcggagtttg------cattgtta
aatatgctag-------------------tcctttcatgattatgtgataggtggtgcat
ggccgttcttagttcgtggagtgatctgtctgcttaattgcgtttcaaatt---------
acttataaggta-----------------------------gcaa-tac-----------
------------------------------------------------------------
------------------------------------gcgatgaagc-------tttcaat
agtcct--cacg----------------------------------gattcacttg----
------------------------agtctctcgc----ttcgctat----------cctt
tcgaatgcaacga-acg--tgaccgcaacctcttgtt-----------------------
----------------------------------------gccttcgttta-acatcctg
------------cagctcgctgtgggtac---------------------tgagggcttc
actcggtgactttgggctg------------ag------caatcggt-ctt--------t
--------------------------------------------tt-gatc--t-g-agt
aaacta-gag-ggaccgctg-t-------caa-cttcttaaaccagaggaaggttgcggc
-aataac-aggtc-tgtgatg-ccc-ttagatgttccgggctgcacacg-tgctac-aa-
tgat-cg-tagc--agtgag-cat---ct-tatt-tgatttgcgcact-t-aacaccgc-
atacgtgagttccaactagctt-----agcaat---------------------------
-------aagtcaagta----gatctctacgca-gcggtaacagcctg----cttcgaga
gcaag---tgggtaatcaattagaagtaacgatttc-ttc-gcat--------ta-----
-gcacacttaatat-----------aaggcgttgacgctcatg--attcgctctcacgag
tgtttcattgcacgtg-tt-gatgtgcg--------------------------------
-----ggttcgattcctgctttaccttatgtgcaa----ttgtcaattcatggtggggac
agaccattgttaattgttggtctcggtcttaactaggaatgccttgtatgagtctttggt
tcaacaaaccactcagaatatgtccctgccctttgtacaca-ccg-cccgtcgctcttac
cga-tggacttctctgtgagtttgagggactggagct------------------tactt
t-----------------------------------------a-----------------
--ctgtgagt-ctctatggaaacttaaacgaacagtgtggtctaaaggaaagagaagtcg
taac---------------------------------
>Globigerina_falconensis|164913|AF387172
----gcaccacaaga--gcgtggagcatgtggcttaatttgactcaacgcggaaaaactt
accaggtccggacacactgaggattgacagacg-gtt-----------------------
------------------------------aacgc-------------------------
------------------------------------ccttcggggc------aagagaca
aaatttttgg-------------------ctctttcatgattatgtgataggtggtgcat
ggccgttcttagttcgtggagtgatctgtctgcccaatcgcgtttcataaa---------
--tcttaagctc-----------------------------aaaaggca-----------
------------------------------------------------------------
------------------------------------gtcttaccttcgggttga------
------------------------------------------------------------
--------------------------------------gttttgctggga-gacttttgt
gtgaacgcaacgg-acg--tgattgcaaccccttgtt-----------------------
----------------------------------------gattggccatc-acgtaagc
---------tcacttgtaatttattacag---------------------tgtggtatta
tcttagccattccctttta--------------gttgtggagtgatt----------aac
--------------------------------------------ca-ctcta-a-a-ttg
taactc-ggg-ggaccgctg-tga-----ttt-ttcttcaaaccggaggaaggttgcggc
-aataac-aggtc-tgtgatg-ccc-tcagatgtcctgggctgcacacg-tgctac-ac-
tgat-cc-cggc--agttgg-cat---gt-gatt-ttctccaatga---c-gaacctagt
ggacttggc---gtctgtgcgc-----attcgt---------------------------
----------------gtgctaatgactgccgtcactttaaacactgg----tcgttaga
ct------cgtgcgatccctcggaaaacgtgatttc-tgt-tcccaa---acaaa-----
-gcactttc-------------------gtaccctcgctcaaa--caaacgtgattccaa
a------tcccttacg-at-tgctacatcctttctcgtaacgtctcg-------------
-----cctagcggagctttcaacttttcgtcgcaa----ctctcaattcacagtggggac
agtcgtttgtcaacttttcgtctcggtcccaactaggaatgcctcgtacgag---ttggt
tcatcagaccactcggaatacgtccctgccctttgtacaca-ccg-cccgtcgcttttac
cga-tgaacttttttgcgagtatgatggactaacttt------------------gcgct
c-----------------------------------------aatttgaatc--------
-----------tgttgtggaaattcactcgaacaacgggatttaaaggaaaaagaagtcg
taac---------------------------------
>Globorotalia_truncatulinoides|69029|AJ272477
---------------------------------------------------gggaatctt
accgggtccggacacactgaggattgacagacg-gtt-----------------------
------------------------------attgacttaaacc--cg---tttaataga-
--------tttttaatctgtttaaca-----------cttaacacc------tttacaca
aagatgctag-------------------tcctttcatgatcgtttgataggtggtgcat
ggccgttcttagttcgtggagtgatctgtctgcctaattgcgtttca-cta------agg
tcccattcttca-----------------------------tacg-tat-----------
------------------------------------------------------------
------------------------------------gaatagcgtc-ttaactcactttt
acc-------------------------------------------gctacctatttg--
----------------------tagtaagcgctc----atactattggga---------c
cggaatgcaacga-gcg--cgactgcaccacctaatt-----------------------
----------------------------------------gccccttatct-accattaa
---------------------------------------------------ctac-----
tatttaccgccctgtatgg--------------------gcaccggggcct---------
--------------------------------------------ta-cctt--t-a-ctg
aaacta-gct-ggaccgctg---------ctt-tcctttaagccagaggaaggttgcggc
-aataac-aggtc-tgtgatg-ccc-tcagatgttccgggccgcacacg-tgctac-aa-
tgat-ca-gcac--aaagag-tat---tacctat-tt-----cttatacc-taacccaat
atgttatcctttctgcgt-aggg--tatgtctt--------------------------a
cgatgtatccgcttaagcgcttaaagattattgggcggtta-tgcctg----cctcgaga
g--ag---tgtccagggcagcaagagtaatgattcc-ctc-gtttttactactaataccg
cgcttggta-acat-----------atcacactcgattaagta--gggtctttgc-t---
-------atattagc--at-tgctatcctcacccttagcctctaaggatatt--cgtatc
tcttaacaggctacagggaggtgtatatggcgcac----ttacttattcacggtggggac
agaccattgttaactgttggtctcggtctcaactaggaatgcctcgtacggg---ttggt
tcaccaaaccacccggaatatgtccctgccctttgtacaca-ccg-cccgtcgctcttat
cga-tgaactcacttgtgaggctaagggactgcgctc------------------atctt
t-acccgtatattcgctatacactaaatacattttgctaaaagccaatttgctttaagca
tttacacacacttgcgcacaaacttattcgaccaagtgggtttaaaggaaagagaagtcg
t------------------------------------
>Globorotalia_truncatulinoides|69029|AJ272476
---------------------------------------------------gggaatctt
accgggtccggacacactgaggattgacagacg-gtt-----------------------
------------------------------attgacttaaacc--cg---tttaataga-
[truncated: 169,694 more chars]
