# Supplementary material for: Using the Multiple Analysis Approach to Reconstruct Phylogenetic Relationships among Planktonic Foraminifera from Highly Divergent and Length-polymorphic SSU rDNA Sequences
Source: Bioinform Biol Insights. 2009 Nov 11;3:155–77. doi: 10.4137/bbi.s3334 (PMC2808177; doi:10.4137/bbi.s3334)
Supplement: Additional file 1—Sequence list [file Additional_File_1.zip › Additional_File_1/Alignments/aligned.kalign.fas]

>Globigerina_bulloides|R043|01
G---------------------TGGAGCATGTGGCTTAATTTGACTCAACGCGGGGAATC
TTACCGGGTCCGGACACACTGAGGATTGACAGACA-AT--T-------------------
-------GTC-T-TT----TT---GTC--AAA-------------TT------T-A---A
AGA-----------------------------------------CAAAA-GATAACAGA-
------------------TCTTTCATGATTATGTGATGGGTGGTGCATGGCCGTTCTTAG
TTCGTGGAGTGATCTGTCTGCTTAATTGCGTTTC-AA-A-----TA------T-------
-ATTT-TATT-ATAT--A--------------------ACG--AGTC---TACAA-----
---------------------AGGA-G--T--GGT-T--C-A-TTAACA-----GACAAT
-CAT--------------ATCTTT-----G--AG-CGT---CTGGAATCTACTCT-AT--
TTGGC--T-CAAT--T-GA-ACGC-AAC-G---------GACG---N-NNNNNN--NNNN
N---NNNNNNNNNNNNN-------NNNN-NNN-NNNN-N------NNNNN--NNNNNNNN
NNNN-----------------------NNNNN----NNN-N-NNN---------N--N--
NN--N-N------------------NNN-N-NNNN--NN-----------NN-N---N--
---------N-NN---------N-N--------------------NNNNN-N-N----NN
NNNNNNNNN-NNNNN--NNN-N-----N---NN-N-NNNN-NNNNNNNNNNNNNNNN-NN
NNNNN-NNNNNN-NNNN----N-NNNNNNN-NNNNN-NNNNNNNNNN-NNNNNNNNNN--
--N-NNNNN------------------------NNN-N-NNNN--N-NNNN--NNNN---
NN-NNNNNN-NNN-N----N-NN-N-----NNNN-NN-NN-NNNNN-NNNNNNN--N---
---NNN-NN-NNNN-NN-N-N-NN-NNNNN-------------NNT---GC---------
-------------GC--A-TAC-TT-TCA-ATA-----T-----G-A-T------A-CAT
TAGA--TTGGATTGTTCTG---TTGAGCTCCATC-------TA-AT---ACTAT--C-CG
G-CT--TG----------AG-AAGGCTGG-GTAA-TC-AA----TTGTA---AGTGCTGG
TTCCTC------------CTCCCGTT--GAGCAT----TT-T----AA-TA-ATGGCCTC
TCTACATCCCT----------------------------AGCAAT-ATG--CCTA-GTGC
----GATTGTAGTTGAGCCTTGCCATTTA-TGCAAG--TGTCAATTCTCAGTGGGGACAG
ACATTTGATAATTCTTTGTCTCGTTCTTAACTAGGAATGCCTTGTACGGGTCTT-GGTTC
AACAGACC--ACCCGGAATACGTCCCTGCCCTTTGTACACA-CCGCCC-GTCG-------
------------------------------------------------------------
------------------------------------------------------------
------------------------------------------------------------
------------------------------------------------------------
--------------------------------------------C
>Globigerina_bulloides|R043|05
G----CA----------------------TGTGGCTTAATTTGACTCAACGCGGGGAATC
TTACCGGGTCCGGACACACTGAGGATTGACAGACA-AT-------------------TGT
-C-TT--------TT----TG---TCA--------------------------A-A----
--------------------------------T---TTAAAG-ACAAAA-GATAACAGA-
------------------TCTTTCATGATTATGTGATGGGTGGTGCATGGCCGTTCTTAG
TTCGTGGAGTGATCTGTCTGCTTAATTGCGTTTC-AAAT--AT-AT-TTT--A---TTAT
ATAAC-GAGTCTACA--A--------------------AGG--AGTG-GTTCATT---AA
CAGACAATCATATC------TTTGA-G--C--GTC-T--G-G-AATCTA-----CTCTAT
-TTG-G---CTCAATTG-AACGCAA----CG--G-ACG---TGATCGCGAGTCCT-TG-T
TGAAC--T-TCAG--T-AT-ATAT-TGA-C-TATCCC--CGTA---G-GAAGGG--ATTG
G-C-AATAATTGAATGT-------TCGC-TTT-CTAT-T------AGGTG--TGTATATA
TAGT-----------------------CTCAA----AAT-T-ACA---------T--G--
TA--T-T--T---------------GTA-A-TGGC--GA-----------GT-A---A--
T--------A-TTTATA--CT-A-T--------------------CCTGT-A-G----GA
AAACTCGGG-CGACC--GCT-G-TAA-T-A-TT-T-CTCT-TTAAAACAGAGGAAGA-TT
GCGGC-AATAAC-AGGT----C-TGTGATG-CCCTC-AGATGTCCCG-GGCCGCACAC--
--G-TGCTA------------------------CAT-T-GATT--A-GCGC--AGTG---
CG-CATACT------------TT-C-----A-------AT-ATGAT-ACATTAG------
---------------AT-T---GG-ATTGT--------------------------TCTG
----------T-TGA----GCT--------CCA-------------T-CTA-ATAC-TAT
CCGG--CTTGAGAA-GGCT---GGGTAATCAATTGTA--AGTG-CTG--GTTCC--T-CC
T-CC--C--GT------------TGAGCA------T--TT----TAATAATGGCCTCTCT
ACATCC------------CTAGCAAT--ATGCCT--A-GTGC----GA-TT-GTAGTTGA
G--------------------------------------------------CCTT-GCCA
-------------------------TTTA-TGCAAG--TGTCAATTCTCAGTGGGGACAG
ACATTTGATAATTCTTTGTCTCGTTCTTAACTAGGAATGCCTTGTACGGGTCTT-GGTTC
AACAGACC--ACCCGGAATACGTCCCTGCCCTTTGTACACA-CCGCCC-GTCGCTCTTAC
CGA-TGAATTTCCCTGTGAGTTTGAAGGACTGA-------------T-G-----------
-----------------------------------GT--T-GCAA-AA------------
------------------------TCA---TTGGAAATTCTGTCAAAC------------
------------------------------------------------------------
--------------------------------------------A
>Globigerina_falconensis|R053|18
G--------------A----------------------------CTCAACGCGGAAAAAC
TTACCAGGTCCGGACACACTGAGGATTGACAGACG-GT--T-------------------
----A--ACG-C-CC----TT---CGG--------------------------G-G----
--------------------------------C---AAGAGA--CAAAA--TTTTTGGC-
------------------TCTTTCATGATTATGTGATAGGTGGTGCATGGCCGTTCTTAG
TTCGTGGAGTGATCTGTCTGCCCAATCGCGTTTC-AT-A-----AA------T-------
-CTTA-AGCTCAAAA--G--------------------GCA--GTCT---TAC-------
-----------------------------------------------CT-----TCGGGT
-TGA-------------------------GT--T-TTG-C-T--------GGGAG-AC--
TTTTG--T-GT-G--A----ACGC-AAC-G---------GACG---T-GATTGC--AACC
C-C-TTGTTGATTGGCC-------ATCA-CGT-AAGC-T--C---ACTTGTAATTTATTA
CAGT-----------------------GTGGT----ATT-A-TCT---------T--A--
GC--C-A--T---------------TCC-C-TTTT--AG---TTGT----GG-A---G--
T-G------A-TT---------A-A--------------------CCACT-C-TAAATTG
TAACTCGGG-GGACC--GCT-G-TGA-T-T-TT-T-CTTC---AAACCGGAGGAAGG-TT
GCGGC-AATAAC-AGGT----C-TGTGATG-CCCTC-AGATGTCCTG-GGCTGCACAC--
--G-TGCTA------------------------CAC-T-GATC--C-CGGC--AGTT---
GG-CATGTG-ATT------T-TC-T-----C-------CA-ATGAC-GAACCTA------
-------GT-GGAC-TT-G-G-CG-TC-----------------------T-G---TGCG
-C-AT-----T-CGT--G-TGC-TAATGA-CTG-----C--C--G-T-CAC-TTTA-AAC
ACTG--GTCGTTAG-ACTC---GTGCGATCCCTCGGA--AAAC-GTG--ATTTC--T-GT
T-CC--C--AA------------ACAAAG-C----AC-TT----TCGTACCCTCGCTCAA
ACAAACGTGATTCCAAATCCCTTACG--ATTGCT--ACATCC-TT-TC-TC-GTAACGT-
---------------------------------------------------CTCG-CCTA
-G--CGGAGCTTTCAACTT------TTCGTCGCAAC--TCTCAATTCACAGTGGGGACAG
TCGTTTGTCAACTTTTCGTCTCGGTCCCAACTAGGAATGCCTCGTACGAGTT---GGTTC
ATCAGACC--ACTCGGAATACGTCCCTGCCCTTTGTACACA-CCGCCC-GTCGCTTTTAC
CGA-TGAACTTTTTTGCGAGTATGATGGACTAA---------------------------
-----------------------------------CT--T-TGCG-CT--C-A-ATTT-G
------------------AATCT-GTT---GTGGAAATTCACTCGAACAACGGGATTTAA
--A---------------------------------------------------------
--------------------------------------------G
>Globigerina_falconensis|R053|25
G--------------AACG---TGGAGCATGTGGCTTAATTYGACTCAACGCGGAAAAAC
TTACCAGGTCCGGACACACTGAGGATTGACAGACG-GT--T-------------------
----A--ACG-C-CC----TT---CGG--------------------------G-G----
--------------------------------C---AAGAGA--CAAAA--TTTTTGGC-
------------------TCTTTCATGATTATGTGATAGGTGGTGCATGGCCGTTCTTAG
TTCGTGGAGTGATCTGTCTGCCCAATCGCGTTTC-AT-A-----AA------T-------
-CTTA-AGCTCAAAA--G--------------------GCA--GTCT---TAC-------
-----------------------------------------------CT-----TCGGGT
-TGA-------------------------GT--T-TTG-C-T--------GGGAG-AC--
TTTTG--T-GT-G--A----ACGC-AAC-G---------GACG---T-GATTGC--AACC
C-C-TTGTTGATTGGCC-------ATCA-CGT-AAGC-T--C---ACTTGTAATTTATTA
CAGT-----------------------GTGGT----ATT-A-TCT---------T--A--
GC--C-A--T---------------TCC-C-TTTT--AG---TTGT----GG-A---G--
T-G------A-TT---------A-A--------------------CCACT-C-TAAATTG
TAACTCGGG-GGACC--GCT-G-TGA-T-T-TT-T-CTTC---AAACCGGAGGAAGG-TT
GCGGC-AATAAC-AGGT----C-TGTGATG-CCCTC-AGATGTCCTG-GGCTGCACAC--
--G-TGCTA------------------------CAC-T-GATC--C-CGGC--AGTT---
GG-CATGTG-ATT------T-TC-T-----C-------CA-ATGAC-GAACCTA------
-------GT-GGAC-TT-G-G-CG-TC-----------------------T-G---TGCG
-C-AT-----T-CGT--G-TGC-TAATGA-CTG-----C--C--G-T-CAC-TTTA-AAC
ACTG--GTCGTTAG-ACTC---GTGCGATCCCTCGGA--AAAC-GTG--ATTTC--T-GT
T-CC--C--AA------------ACAAAG-C----AC-TT----TCGTACCCTCGCTCAA
ACAAACGTGATTCCAAATCCCTTACG--ATTGCT--ACATCC-TT-TC-TC-GTAACGT-
---------------------------------------------------CTCG-CCTA
-G--CGGAGCTTTCAACTT------TTCGTCGCAAC--TCTCAATTCACAGTGGGGACAG
TCGTTTGTCAACTTTTCGTCTCGGTCCCAACTAGGAATGCCTCGTACGAGTT---GGTTC
ATCAGACC--ACTCGGAATACGTCCCTGCCCTTTGTACACA-CCGCCC-GTCGCTTTTAC
CGA-TGAACTTTTTTGCGAGTATGATGGACTAA---------------------------
-----------------------------------CT--T-TGCG-CT--C-A-ATTT-G
------------------AATCT-GTT---GTGGAAATTCACTCGAACAACGGGATTTAA
--A---------------------------------------------------------
--------------------------------------------G
>Globigerinita_glutinata|P148|05
G------------------------------TGGCTTAATTTGACTCAACGCGGGAAATC
TTACCGGGTCCGGACACACTGAGGATTGACAGGTA-TT--A----------------TAT
-A-GC--A-----AC----CT---TCG--GGT---------------------T-G----
--------------------------------T---CTATTG--TTAAA-TATGCTAGT-
------------------CCTTTCATGATTATGTGATAGGTGGTGCATGGCCGTTCTTAG
TTCGTGGAGTGATCTGTCTGCTTAATTGCGTTTC-AGAT-----AA------G-------
-GATC-TATATTCTT--T--------------------ACA--AGTG---TC--------
--------------------------G--C--AGT-G--T-A-ATTGAC-----CCCTCT
-TTC-------------------------------ACG---AGAGTGTGTGTCTT-----
-------T-TTTG-------CGCT-CGC-A---------CTTT---A-CATTAG--GTCC
T---GAAAGCAACGAAC-------GTGA-CCG-CAAC-C------TCTTG--TTGCCTCA
TCTC-----------------------CCAAC----ATT-C-TTT---------C--C--
TT--C-G--G---------------GTT-A-GATA--TT-----------TC-C---A--
---------T-TG---------A-G--------------------GCTT--T-C----CA
AAACTAGAG-GGACC--GCT-G-----T---CA-A-CTTC-TTAAACCAGAGGAAGG-TT
GCGGC-AATAAC-AGGT----C-TGTGATG-CCCTT-AGATGTTCCG-GGCTGCACAC--
--G-TGCTA------------------------CAA-T-GATT--G-TTGC--AGTG---
AG-CATCTC-AAT-T----T-TT-T-----A-----C-CT-AACAC--CGCACA------
-----C-GT-GAGT-TT-G-C-AT-ACTTG--------------------------TATG
----------T-TA------CT-TT-----ACG-----C-------A-GCG-GTAA-AGC
CTGC--TTCGAGAGCAAGT---GGGTAATCAATTAGA--AGTA-ACG--ATTTC--C-CA
A-AT--T----------------AGCACA-CTTA-TA-TA----CGGCGTTTGTGCCCGG
GTTTCA------------CTTGTTGG--AACTTT--T-GTGC----GC-GC-AGATGTT-
---------------------------------------------------TTTT--CCG
-------------------------TATG-TGCAAT--TGTCAATTCATGGTGGGGACAG
ACCATTGTTAATTGTTGGTCTCGGTCTTAACTAGGAATGCCTTGTACGGGTCTTTGGTTC
AACAAACC--ACCCGGAATACGTCCCTGCCCTTTGTACACA-CCGCCC-GTCGCTCTTAC
CGA-TGGACTTCTCTGTGAGTTTGAGGGACTGG-------------A-T-----------
-----------------------------------TT--G-ATCG-TA----C-ATTC-G
--TG-------TGCGCATTAATA-TCT---ATGGAAACTTAAA-----------------
------------------------------------------------------------
--------------------------------------------C
>Globigerinita_glutinata|P148|07
G---------------------TGGAGCATGTGGCTTAATTTGACTCAACGCGGGAAATC
TTACCGGGTCCGGACACACTGAGGATTGACAGGTA-TT--A----------------TAT
-A-GC--A-----AC----TT---TCG--GGT---------------------T-G----
--------------------------------T---CTATTG--TTAAA-TATGCTAGT-
------------------CCTTTCATGATTATGTGATAGGTGGTGCATGGCCGTTCTTAG
TTCGTGGAGTGATCTGTCTGCTTAATTGCGTTTC-AGAT-----AA------G-------
-GATC-TATATTCTT--T--------------------ACA--AGTG---TC--------
--------------------------G--C--AGT-G--T-A-ATTGAC-----CCCTCT
-TTC-------------------------------ACG---AGAGTGCGTGTCTT-----
-------T-TTTG-------CGCT-CGC-A---------CTTT---A-CATTAG--GTCC
T---GAAAGCAACGAAC-------GTGA-CCG-CAAC-C------TCTTG--TTGCCTCA
TCTC-----------------------CCAAC----ATT-C-TTT---------C--C--
TT--C-G--G---------------GTT-A-GATA--TT-----------TC-C---A--
---------T-TG---------A-G--------------------GCTT--T-C----CA
AAACTAGAG-GGACC--GCT-G-----T---CA-A-CTTC-TTAAACCAGAGGAAGG-TT
GCGGC-AATAAC-AGGT----C-TGTGATG-CCCTT-AGATGTTCCG-GGCTGCACAC--
--G-TGCTA------------------------CAA-T-GATT--G-TTGC--AGTG---
AG-CATCTC-AAT-T----T-TT-T-----A-----C-CT-AACAC--CGCACA------
-----C-GT-GAGT-TT-G-C-AT-ACTTG--------------------------TATG
----------C-TAT----ACT-TT-----ACG-----C-------A-GCG-GTAA-AGC
CTGC--TTCGAGAGCAAGT---GGGTAATCAATTAGA--AGTA-ACG--ATTTC--C-CA
A-AT--T----------------AGCACA-CTTA-TA-TA----CGGCGTTTGTGCCCGG
GTTTCA------------CTTGTTGG--AACTTT--T-GTGC----GC-GC-AGATGTT-
---------------------------------------------------TTTT-TCCG
-------------------------TATG-TGCAAT--TGTCAATTCATGGTGGGGACAG
ACCATTGTTAATTGTTGGTCTCGGTCTTAACTAGGAATGCCTTGTACGGGTCTTTGGTTC
AACAAACC--ACCCGGAATACGTCCCTGCCCTTTGTACACA-CCGCCC-GTCGCTCTTAC
CGA-TGGACTTCTCTGTGAGTTTGAGGGACTGG-------------A-T-----------
-----------------------------------TT--G-ATCG-TA----C-ATTC-G
--TG-------TGCGCATTAATA-TCT---ATGGAAACTTAAACGAACAGTGTGGTCTAA
--A---------------------------------------------------------
--------------------------------------------G
>Globigerinita_glutinata|P148|13
G------------------------------TGGCTTAATTTGACTCAACGCGGGAAATC
TTACCGGGTCCGGACACACTGAGGATTGACAGGTA-TT--A----------------TAT
-A-GC--A-----AC----TT---TCG--GGT---------------------T-G----
--------------------------------T---CTATTG--TTAAA-TATGCTAGT-
------------------CCTTTCATGATTATGTGATAGGTGGTGCATGGCCGTTCTTAG
TTCGTGGAGTGATCTGTCTGCTTAATTGCGTTTC-AGAT-----AA------G-------
-GATC-TATATTCTT--T--------------------ACA--AGTG---TC--------
--------------------------G--C--AGT-G--T-A-ATTGAC-----CCCTCT
-TTC-------------------------------ACG---AGAGTGCGTGTCTT-----
-------T-TTTG-------CGCT-CGC-A---------CTTT---A-CATTAG--GTCC
T---GAAAGCAACGAAC-------GTGA-CCG-CAAC-C------TCTTG--TTGCCTCA
TCTC-----------------------CCAAC----ATT-C-TTT---------C--C--
TT--C-G--G---------------GTT-A-GATA--TT-----------TC-C---A--
---------T-TG---------A-G--------------------GCTT--T-C----CA
AAACTAGAG-GGACC--GCT-G-----T---CA-A-CTTC-TTAAACCAGAGGAAGG-TT
GCGGC-AATAAC-AGGT----C-TGTGATG-CCCTT-AGATGTTCCG-GGCTGCACAC--
--G-TGCTA------------------------CAA-T-GATT--G-TTGC--AGTG---
AG-CATCTC-AAT-T----T-TT-T-----A-----C-CT-AACAC--CGCACA------
-----C-GT-GAGT-TT-G-C-AT-ACTTG--------------------------TATG
----------C-TAT----ACT-TT-----ACG-----C-------A-GCG-GTAA-AGC
CTGC--TTCGAGAGCAAGT---GGGTAATCAATTAGA--AGTA-ACG--ATTTC--C-CA
A-AT--T----------------AGCACA-CTTA-TA-TA----CGGCGTTTGTGCCCGG
GTTTCA------------CTTGTTGG--AACTTT--T-GTGC----GC-GC-AGATGTT-
---------------------------------------------------TTTT-TCCG
-------------------------TATG-TGCAAT--TGTCAATTCATGGTGGGGACAG
ACCATTGTTAATTGTTGGTCTCGGTCTTAACTAGGAATGCCTTGTACGGGTCTTTGGTTC
AACAAACC--ACCCGGAATACGTCCCTGCCCTTTGTACACA-CCGCCC-GTCGCTCTTAC
CGA-TGGACTTCTCTGTGAGTTTGAGGGACTGG-------------A-T-----------
-----------------------------------TT--G-ATCG-TA----C-ATTC-G
--TG-------TGCGCATTAATA-TCT---ATGGAAACTTAAA-----------------
------------------------------------------------------------
--------------------------------------------C
>Globigerinita_glutinata|P148|15
G---------------------TGGAGCATGTGGCTTAATTTGACTCAACGCGGGAAATC
TTACCGGGTCCGGACACACTGAGGATTGACAGGTA-TT--A----------------TAT
-A-GC--A-----AC----TT---TCG--GGT---------------------T-G----
--------------------------------T---CTATTG--TTAAA-TATGCTAGT-
------------------CCTTTCATGATTATGTGATAGGTGGTGCATGGCCGTTCTTAG
TTCGTGGAGTGATCTGTCTGCTTAATTGCGTTTC-AGAT-----AA------G-------
-GATC-TATATTCTT--T--------------------ACA--AGTG---TC--------
--------------------------G--C--AGT-G--T-A-ATTGAC-----CCCTCT
-TTC-------------------------------ACG---AGAGTGCGTGTCTT-----
-------T-TTTG-------CGCT-CGC-A---------CTTT---A-CATTAG--GTCC
T---GAAAGCAACGAAC-------GTGA-CCG-CAAC-C------TCTTG--TTGCCTCA
TCTC-----------------------CCAAC----ATT-C-TTT---------C--C--
TT--C-G--G---------------GTT-A-GATA--TT-----------TC-C---A--
---------T-TG---------A-G--------------------GCTT--T-C----CA
AAACTAGAG-GGACC--GCT-G-----T---CA-A-CTTC-TTAAACCAGAGGAAGG-TT
GCGGC-AATAAC-AGGT----C-TGTGATG-CCCTT-AGATGTTCCG-GGCTGCACAC--
--G-TGCTA------------------------CAA-T-GATT--G-TTGC--AGTG---
AG-CATCTC-AAT-T----T-TT-T-----A-----C-CT-AACAC--CGCACA------
-----C-GT-GAGT-TT-G-C-AT-ACTTG--------------------------TATG
----------C-TAT----ACT-TT-----ACG-----C-------A-GCG-GTAA-AGC
CTGC--TTCGAGAGCAAGT---GGGTAATCAATTAGA--AGTA-ACG--ATTTC--C-CA
A-AT--T----------------AGCACA-CTTA-TA-TA----CGGCGTTTGTGCCCGG
GTTTCA------------CTTGTTGG--AACTTT--T-GTGC----GC-GC-AGATGTT-
---------------------------------------------------TTTT-TCCG
-------------------------TATG-TGCAAT--TGTCAATTCATGGTGGGGACAG
ACCATTGTTAATTGTTGGTCTCGGTCTTAACTAGGAATGCCTTGTACGGGTCTTTGGTTC
AACAAACC--ACCCGGAATACGTCCCTGCCCTTTGTACACA-CCGCCC-GTCGCTCTTAC
CGA-TGGACTTCTCTGTGAGTTTGAGGGACTGG-------------A-T-----------
-----------------------------------TT--G-ATCG-TA----C-ATTC-G
--TG-------TGCGCATTAATA-TCT---ATGGAAACTTAAACGAACAGTGTGGTCTAA
--A---------------------------------------------------------
--------------------------------------------G
>Globigerinita_glutinata|P148|17
G---------------------TGGAGCATGTGGCTTAATTTGACTCAACGCGGGAAATC
TTACCGGGTCCGGACACACTGAGGATTGACAGGTA-TT--A----------------TAT
-A-GC--A-----AC----TT---TCG--GGT---------------------T-G----
--------------------------------T---CTATTG--TTAAA-TATGCTAGT-
------------------CCTTTCATGATTATGTGATAGGTGGTGCATGGCCGTTCTTAG
TTCGTGGAGTGATCTGTCTGCTTAATTGCGTTTC-AGAT-----AA------G-------
-GATC-TATATTCTT--T--------------------ACA--AGTG---TC--------
--------------------------G--C--AGT-G--T-A-ATTGAC-----CCCTCT
-TTC-------------------------------ACG---AGAGTGCGTGTCTT-----
-------T-TTTG-------CGCT-CGC-A---------CTTT---A-CATTAG--GTCC
T---GAAAGCAACGAAC-------GTGA-CCG-CAAC-C------TCTTG--TTGCCTCA
TCTC-----------------------CCAAC----ATT-C-TTT---------C--C--
TT--C-G--G---------------GTT-A-GATA--TT-----------TC-C---A--
---------T-TG---------A-G--------------------GCTT--T-C----CA
AAACTAGAG-GGACC--GCT-G-----T---CA-A-CTTC-TTAAACCAGAGGAAGG-TT
GCGGC-AATAAC-AGGT----C-TGTGATG-CCCTT-AGATGTTCCG-GGCTGCACAC--
--G-TGCTA------------------------CAA-T-GATT--G-TTGC--AGTG---
AG-CATCTC-AAT-T----T-TT-T-----A-----C-CT-AACAC--CGCACA------
-----C-GT-GAGT-TT-G-C-AT-ACTTG--------------------------TATG
----------C-TAT----ACT-TT-----ACG-----C-------A-GCG-GTAA-AGC
CTGC--TTCGAGAGCAAGT---GGGTAATCAATTAGA--AGTA-ACG--ATTTC--C-CA
A-AT--T----------------AGCACA-CTTA-TA-TA----CGGCGTTTGTGCCCGG
GTTTCA------------CTTGTTGG--AACTTT--T-GTGC----GC-GC-AGATGTT-
---------------------------------------------------TTTT-TCCG
-------------------------TATG-TGCAAT--TGTCAATTCATGGTGGGGACAG
ACCATTGTTAATTGTTGGTCTCGGTCTTAACTAGGAATGCCTTGTACGGGTCTTTGGTTC
AACAAACC--ACCCGGAATACGTCCCTGCCCTTTGTACACA-CCGCCC-GTCGCTCTTAC
CGA-TGGACTTCTCTGTGAGTTTGAGGGACTGG-------------A-T-----------
-----------------------------------TT--G-ATCG-TA----C-ATTC-G
--TG-------TGCGCATTAATA-TCT---ATGGAAACTTAAACGAACAGTGTGGTCTAA
--A---------------------------------------------------------
--------------------------------------------G
>Globigerinita_glutinata|P148|20
G---------------------TGGAGCATGTGGCTTAATTTGACTCAACGCGGGAAATC
TTACCGGGTCCGGACACACTGAGGATTGACAGGTA-TT--A----------------TAT
-A-GC--A-----AC----CT---TCG--GGT---------------------T-G----
--------------------------------T---CTATTG--TTAAA-TATGCTAGT-
------------------CCTTTCATGATTATGTGATAGGTGGTGCATGGCCGTTCTTAG
TTCGTGGAGTGATCTGTCTGCTTAATTGCGTTTC-AGAT-----AA------G-------
-GATC-TATATTCTT--T--------------------ACA--AGTG---TC--------
--------------------------G--C--AGT-G--T-A-ATTGAC-----CCCTCT
-TTC-------------------------------ACG---AGAGTGTGTGTCTT-----
-------T-TTTG-------CGCT-CGC-A---------CTTT---A-CATTAG--GTCC
T---GAAAGCAACGAAC-------GTGA-CCG-CAAC-C------TCTTG--TTGCCTCA
TCTC-----------------------CCAAC----ATT-C-TTT---------C--C--
TT--C-G--G---------------GTT-A-GATA--TT-----------TC-C---A--
---------T-TG---------A-G--------------------GCTT--T-C----CA
AAACTAGAG-GGACC--GCT-G-----T---CA-A-CTTC-TTAAACCAGAGGAAGG-TT
GCGGC-AATAAC-AGGT----C-TGTGATG-CCCTT-AGATGTTCCG-GGCTGCACAC--
--G-TGCTA------------------------CAA-T-GATT--G-TTGC--AGTG---
AG-CATCTC-AAT-T----T-TT-T-----A-----C-CT-AACAC--CGCACA------
-----C-GT-GAGT-TT-G-C-AT-ACTTG--------------------------TATG
----------T-TA------CT-TT-----ACG-----C-------A-GCG-GTAA-AGC
CTGC--TTCGAGAGCAAGT---GGGTAATCAATTAGA--AGTA-ACG--ATTTC--C-CA
A-AT--T----------------AGCACA-CTTA-TA-TA----CGGCGTTTGTGCCCGG
GTTTCA------------CTTGTTGG--AACTTT--T-GTGC----GC-GC-AGATGTT-
---------------------------------------------------TTTT--CCG
-------------------------TATG-TGCAAT--TGTCAATTCATGGTGGGGACAG
ACCATTGTTAATTGTTGGTCTCGGTCTTAACTAGGAATGCCTTGTACGGGTCTTTGGTTC
AACAAACC--ACCCGGAATACGTCCCTGCCCTTTGTACACA-CCGCCC-GTCGCTCTTAC
CGA-TGGACTTCTCTGTGAGTTTGAGGGACTGG-------------A-T-----------
-----------------------------------TT--G-ATCG-TA----C-ATTC-G
--TG-------TGCGCATTAATA-TCT---ATGGAAACTTAAACGAACAGTGTGGTCTAA
--A---------------------------------------------------------
--------------------------------------------G
>Globigerinita_glutinata|P148|21
G---------------------TGGAGCATGTGGCTTAATTTGACTCAACGCGGGAAATC
TTACCGGGTCCGGACACACTGAGGATTGACAGGTA-TT--A----------------TAT
-A-GC--ACG-T-AC----TT---TTG--TGC-----------G---------T-G----
--------------------------------T---CTATTG--TTAAA-TATGCTAGT-
------------------CCTTTCATGATTATGTGATAGGTGGTGCATGGCCGTTCTTAG
TTCGTGGAGTGATCTGTCTGCTTAATTGCGTTTC-AGAT-----AA------G-------
-GATC-TATATTCTT--T--------------------ACA--AGTG---TC--------
--------------------------G--C--AGT-G--T-A-ATTGAC-----CCCTCT
-TTC-------------------------------ACG---AGAGTGTGTGTCTT-----
-------T-TTTG-------CGCT-CGC-A---------CTTT---A-CATTAG--GTCC
T---GAAAGCAACGAAC-------GTGA-CCG-CAAC-C------TCTTG--TTGCCTCA
TCTC-----------------------CCAAC----ATT-C-TTT---------C--C--
TT--C-G--G---------------GTT-A-GATA--TT-----------TC-C---A--
---------T-TG---------A-G--------------------GCTT--T-C----CA
AAACTAGAG-GGACC--GCT-G-----T---CA-A-CTTC-TTAAACCAGAGGAAGG-TT
GCGGC-AATAAC-AGGT----C-TGTGATG-CCCTT-AGATGTTCCG-GGCTGCACAC--
--G-TGCTA------------------------CAA-T-GATT--G-TTGC--AGTG---
AG-CATCTC-AAT-T----T-TT-T-----A-----C-CT-AACAC--CGCACA------
-----C-GT-GAGT-TT-G-C-AT-ACTTG--------------------------TATG
----------C-TAT----ACT-TT-----ACG-----C-------A-GCG-GTAA-AGC
CTGC--TTCGAGAGCAAGT---GGGTAATCAATTAGA--AGTA-ACG--ATTTC--C-CA
A-AT--T----------------AGCACA-CTTA-TA-TA----CGGCGTTTGTGCCCGG
GTTTCA------------CTTGTTGG--AACTTT--T-GTGC----GC-GC-AGATGTT-
---------------------------------------------------TTTT-TCCG
-------------------------TATG-TGCAAT--TGTCAATTCATGGTGGGGACAG
ACCATTGTTAATTGTTGGTCTCGGTCTTAACTAGGAATGCCTTGTACGGGTCTTTGGTTC
AACAAACC--ACCCGGAATACGTCCCTGCCCTTTGTACACA-CCGCCC-GTCGCTCTTAC
CGA-TGGACTTCTCTGTGAGTTTGAGGGACTGG-------------A-T-----------
-----------------------------------TT--G-ATCG-TA----C-ATTC-G
--TG-------TGCGCATTAATA-TCT---ATGGAAACTTAAACGAACAGTGTGGTCTAA
--A---------------------------------------------------------
--------------------------------------------G
>Globigerinita_glutinata|P148|26
G---------------------TGGAGCATGTGGCTTAATTTGACTCAACGCGGGAAATC
TTACCGGGTCCGGACACACTGAGGATTGACAGGTA-TT--A----------------TAT
-A-GC--A-----AC----CT---TCG--GGT---------------------T-G----
--------------------------------T---CTATTG--TTAAA-TATGCTAGT-
------------------CCTTTCATGATTATGTGATAGGTGGTGCATGGCCGTTCTTAG
TTCGTGGAGTGATCTGTCTGCTTAATTGCGTTTC-AGAT-----AA------G-------
-GATC-TATATTCTT--T--------------------ACA--AGTG---TC--------
--------------------------G--C--AGT-G--T-A-ATTGAC-----CCCTCT
-TTC-------------------------------ACG---AGAGTGCGTGTCTT-----
-------T-TTTG-------CGCT-CGC-A---------CTTT---A-CATTAG--GTCC
T---GAAAGCAACGAAC-------GTGA-CCG-CAAC-C------TCTTG--TTGCCTCA
TCTC-----------------------CCAAC----ATT-C-TTT---------C--C--
TT--C-G--G---------------GTT-A-GATA--TT-----------TC-C---A--
---------T-TG---------A-G--------------------GCTT--T-C----CA
AAACTAGAG-GGACC--GCT-G-----T---CA-A-CTTC-TTAAACCAGAGGAAGG-TT
GCGGC-AATAAC-AGGT----C-TGTGATG-CCCTT-AGATGTTCCG-GGCTGCACAC--
--G-TGCTA------------------------CAA-T-GATT--G-TTGC--AGTG---
AG-CATCTC-AAT-T----T-TT-T-----A-----C-CT-AACAC--CGCACA------
-----C-GT-GAGT-TT-G-C-AT-ACTTG--------------------------TATG
----------C-TAT----ACT-TT-----ACG-----C-------A-GCG-GTAA-AGC
CTGC--TTCGAGAGCAAGT---GGGTAATCAATTAGA--AGTA-ACG--ATTTC--C-CA
A-AT--T----------------AGCACA-CTTA-TA-TA----CGGCGTTTGTGCCCGG
GTTTCA------------CTTGTTGG--AACTTT--T-GTGC----GC-GC-AGATGTT-
---------------------------------------------------TTTT-TCCG
-------------------------TATG-TGCAAT--TGTCAATTCATGGTGGGGACAG
ACCATTGTTAATTGTTGGTCTCGGTCTTAACTAGGAATGCCTTGTACGGGTCTTTGGTTC
AACAAACC--ACCCGGAATACGTCCCTGCCCTTTGTACACA-CCGCCC-GTCGCTCTTAC
CGA-TGGACTTCTCTGTGAGTTTGAGGGACTGG-------------A-T-----------
-----------------------------------TT--G-ATCG-TA----C-ATTC-G
--TG-------TG--CATTAATA-TCT---ATGGAAACTTAAACGAACAGTGTGGTCTAA
--A---------------------------------------------------------
--------------------------------------------G
>Globigerinita_glutinata|P148|28
G---------------------TGGAGCATGTGGCTTAATTTGACTCAACGCGGGAAATC
TTACCGGGTCCGGACACACTGAGGATTGACAGGTA-TT--A----------------TAT
-A-GC--A-----AC----CT---TCG--GGT---------------------T-G----
--------------------------------T---CTATTG--TTAAA-TATGCTAGT-
------------------CCTTTCATGATTATGTGATAGGTGGTGCATGGCCGTTCTTAG
TTCGTGGAGTGATCTGTCTGCTTAATTGCGTTTC-AGAT-----AA------G-------
-GATC-TATATTCTT--T--------------------ACA--AGTG---TC--------
--------------------------G--C--AGT-G--T-A-ATTGAC-----CCCTCT
-TTC-------------------------------ACG---AGAGTGTGTGTCTT-----
-------T-TTTG-------CGCT-CGC-A---------CTTT---A-CATTAG--GTCC
T---GAAAGCAACGAAC-------GTGA-CCG-CAAC-C------TCTTG--TTGCCTCA
TCTC-----------------------CCAAC----ATT-C-TTT---------C--C--
TT--C-G--G---------------GTT-A-GATA--TT-----------TC-C---A--
---------T-TG---------A-G--------------------GCTT--T-C----CA
AAACTAGAG-GGACC--GCT-G-----T---CA-A-CTTC-TTAAACCAGAGGAAGG-TT
GCGGC-AATAAC-AGGT----C-TGTGATG-CCCTT-AGATGTTCCG-GGCTGCACAC--
--G-TGCTA------------------------CAA-T-GATT--G-TTGC--AGTG---
AG-CATCTC-AAT-T----T-TT-T-----A-----C-CT-AACAC--CGCACA------
-----C-GT-GAGT-TT-G-C-AT-ACTTG--------------------------TATG
----------T-T------ACT-TT-----ACG---------------------------
------------------------------------------------------------
------------------------------------------------------------
------------------------------------------------------------
------------------------------------------------------------
------------------------------------------------------------
------------------------------------------------------------
------------------------------------------------------------
------------------------------------------------------------
------------------------------------------------------------
------------------------------------------------------------
------------------------------------------------------------
--------------------------------------------C
>Globigerinita_glutinata|P149|04
G---------------------TGGAGCATGTGGCTTAATTTGACTCAACGCGGGAAATC
TTACCGGGTCCGGACACACTGAGGATTGACAGGTA-TT--A----------------TAT
-A-GCACGCA-C-AC----TT---CGG--TGT-----------G---------T-G----
--------------------------------T---CTATTG--TTAAA-TATGCTAGT-
------------------CCTTTCATGATTATGTGATAGGTGGTGCATGGCCGTTCTTAG
TTCGTGGAGTGATCTGTCTGCTTAATTGCGTTTC-AGAT-----AA------G-------
-GATC-TATATTCTT--T--------------------ACA---GTG---CT--------
--------------------------G--C--AGTCG--T-A-ATTGAC-----CCCTTT
-CTC-------------------------------ACG---AGAGTGTGTGTCTT-----
-------T-TT-G-------CGCT-CAC-A---------CTTT---A-CATTAG--GTCC
T---GAAAGCAACGAAC-------GTGA-CCG-CAAC-C------TCTTG--TTGCCTCA
TCTC-----------------------CCCATC---ACT-A-GGT---------A--G--
TT--T-C--G---------------GCT-A-CTTAACGT-----------AT-C---A--
---------T-TG---------A-G--------------------GCTT--T-C----CA
AAACTAGAG-GGACC--GCT-G-----T---CA-A-CTTC-TTAAACCAGAGGAAGG-TT
GCGGC-AATAAC-AGGT----C-TGTGATG-CCCTT-AGATGTTCCG-GGCTGCACAC--
--G-TGCTA------------------------CAA-T-GATT--G-TTGC--AGTG---
AG-CATCTC-AAT-T----T-TT-T-----A-----C-CTTAACAC--CGCACA------
-----C-GT-GAGT----G-C-AT-ACTTG--------------------------TATG
----------T-T------ACT-TT-----ACG-----C-------A-GCG-GTAA-AGC
CTGC--TTCGAGAGCAAGT---GGGTAATCAATTAGA--AGTA-ACG--ATTTC--C-CA
A-AT--T----------------AGCACA-CTTA-TA-TA----CGGCGTTTGTGCCCGG
GTTTCA------------CTTGTTGG--AACTTT--T-GTGC----GC-GC-AGATGTT-
---------------------------------------------------TTT---CCG
-------------------------TATG-TGCAAT--TGTCAATTCATGGTGGGGACAG
ACCATTGTTAATTGTTGGTCTCGGTCTTAACTAGGAATGCCTTGTACGGGTCTTTGGTTC
AACAAACC--ACCCGGAATACGTCCCTGCCCTTTGTACACA-CCGCCC-GTCGCTCTTAC
CGA-TGGACTTCTCTGTGAGTTTGAGGGACTGG-------------A-T-----------
-----------------------------------TT--G-ATCG-TG----C-TTCG-G
--CA-------CG--CATTAACA-TCT---ATGGAAACTTAAACGAACAGTGTGGTCTAA
--A---------------------------------------------------------
--------------------------------------------G
>Globigerinita_glutinata|P149|07
G---------------------TGGAGCATGTGGCTTAATTTGACTCAACGCGGGAAATC
TTACCGGGTCCGGACACACTGAGGATTGACAGGTA-TT--A----------------TAT
-A-GC--ACG-C-AC----TT---CGG--TGT-----------G---------T-G----
--------------------------------T---CTATTG--TTAAA-TATGCTAGT-
------------------CCTTTCATGATTATGTGATAGGTGGTGCATGGCCGTTCTTAG
TTCGTGGAGTGATCTGTCTGCTTAATTGCGTTTC-AGAT-----AA------G-------
-GATC-TATATTCTT--T--------------------AC----GTG-------------
--------------------------------AGTGA--T-T-GCAGAC-----CCCTTT
-CTC-------------------------------ACG---AGAGTGTGTGTCTC-----
------------G-------CATG-ATC-T---------CTCT---A-CATTAG--GTCC
T---GAAAGCAACGAAC-------GTGA-CCG-CAAC-C------TCTTG--TTGCCTCA
TCTC-----------------------CCCATC---ACT-A-GGT---------A--G--
TT--T-C--G---------------GCT-A-CTTAACGT-----------AT-C---A--
---------T-TG---------A-G--------------------GCTT--T-C----CA
AAACTAGAG-GGACC--GCT-G-----T---CA-A-CTTC-TTAAACCAGAGGAAGG-TT
GCGGC-AATAAC-AGGT----C-TGTGATG-CCCTT-AGATGTTCCG-GGCTGCACAC--
--G-TGCTA------------------------CAA-T-GATT--G-TTGC--AGTG---
AG-CATCTC-AAT-T----T-TT-T-----A-----C-CT-AACAC--CGCACA------
-----C-GT-GAGT-AC-G-C-AT-ACTTG--------------------------TATG
----------T-T------ACT-TT-----ACG-----C-------A-GCG-GTAA-AGC
CTGC--TTCGAGAGCAAGT---GGGTAATCAATTAGA--AGTA-ACG--ATTTC--C-CA
A-AT--T----------------AGCACA-CTTA-TA-TA----CGGCGTTTGTGCCCGG
GTTTCA------------CTTGTTGG--AACTTT--T-GTGC----GC-GC-AGATGTT-
---------------------------------------------------TTT---CCG
-------------------------TATG-TGCAAT--TGTCAATTCATGGTGGGGACAG
ACCATTGTTAATTGTTGGTCTCGGTCTTAACTAGGAATGCCTTGTACGGGTCTTTGGTTC
AACAAACC--ACCCGGAATACGTCCCTGCCCTTTGTACACA-CCGCCC-GTCGCTCTTAC
CGA-TGGACTTCTCTGTGAGTTTGAGGGACTGG-------------A-T-----------
-----------------------------------TT--G-ATCG-TG----C-TTCG-G
--CA-------CG--CATTAACA-TCT---ATGGAAACT------------------TAA
--A---------------------------------------------------------
--------------------------------------------C
>Globigerinita_glutinata|P149|18
G---------------------TGGAGCATGTGGCTTAATTTGACTCAACGCGGGAAATC
TTACCGGGTCCGGACACACTGAGGATTGACAGGTA-TT--A----------------TAT
-A-----GCA-C-AC----TT---CGG--TGT-----------G---------T------
------------------------------------CTATTG--TTAAA-TATGCTAGT-
------------------CCTTTCATGATTATGTGATAGGTGGTGCATGGCCGTTCTTAG
TTCGTGGAGTGATCTGTCTGCTTAATTGCGTTTC-AGAT-----AA------G-------
-GATC-TATATTCTT--T--------------------ACA---GTG---CT--------
--------------------------G--C--AGTCG--T-A-ATTGAC-----CCCTTT
-CTC-------------------------------ACG---AGAGTGTGTGTCTT-----
-------T-TT-G-------CGCT-CAC-A---------CTTT---A-CATTAG--GTCC
T---GAAAGCAACGAAC-------GTGA-CCG-CAAC-C------TCTTG--TTGCCTCA
TCTC-----------------------CCCATC---ACT-A-GGT---------A--G--
TT--T-C--G---------------GCT-A-CTTAACGT-----------AT-C---A--
---------T-TG---------A-G--------------------GCTT--T-C----CA
AAACTAGAG-GGACC--GCT-G-----T---CA-A-CTTC-TTAAACCAGAGGAAGG-TT
GCGGC-AATAAC-AGGT----C-TGTGATG-CCCTT-AGATGTTCCG-GGCTGCACAC--
--G-TGCTA------------------------CAA-T-GATT--G-TTGC--AGTG---
AG-CATCTC-AAT-T----T-TT-T-----A-----C-CTTAACAC--CGCACA------
-----C-GT-GAGT----G-C-AT-ACTTG--------------------------TATG
----------T-T------ACT-TT-----ACG-----C-------A-GCG-GTAA-AGC
CTGC--TTCGAGAGCAAGT---GGGTAATCAATTAGA--AGTA-ACG--ATTTC--C-CA
A-AT--T----------------AGCACA-CTTA-TA-TA----CGGCGTTTGTGCCCGG
GTTTCA------------CTTGTTGG--AACTTT--T-GTGC----GT-GC-AGATGTT-
---------------------------------------------------TTT---CCG
-------------------------TATG-TGCAAT--TGTCAATTCATGGTGGGGACAG
ACCATTGTTAATTGTTGGTCTCGGTCTTAACTAGGAATGCCTTGTACGGGTCTTTGGTTC
AACAAACC--ACCCGGAATACGTCCCTGCCCTTTGTACACA-CCGCCC-GTCGCTCTTAC
CGA-TGGACTTCTCTGTGAGTTTGAGGGACTGG-------------A-T-----------
-----------------------------------TT--G-ATCG-TG----C-TTCG-G
--CA-------CG--CATTAACA-TCT---ATGGAAACTTAAACGAACAGTGTGGTCTAA
--A---------------------------------------------------------
--------------------------------------------G
>Globigerinita_glutinata|P149|22
G---------------------TGGAGCATGTGGCTTAATTTGACTCAACGCGGGAAATC
TTACCGGGTCCGGACACACTGAGGATTGACAGGTA-TT--A----------------TAT
-A-GC--ACG-C-AC----TT---CGG--TGT-----------G---------T-G----
--------------------------------T---CTATTG--TTAAA-TATGCTAGT-
------------------CCTTTCATGATTATGTGATAGGTGGTGCATGGCCGTTCTTAG
TTCGTGGAGTGATCTGTCTGCTTAATTGCGTTTC-AGAT-----AA------G-------
-GATC-TATATTCTT--T--------------------AC----GTG-------------
--------------------------------AGTGA--T-T-GCAGAC-----CCCTTT
-CTC-------------------------------ACG---AGAGTGTGTGTCTC-----
------------G-------CATG-ATC-T---------CTCT---A-CATTAG--GTCC
T---GAAAGCAACGAAC-------GTGA-CCG-CAAC-C------TCTTG--TTGCCTCA
TCTC-----------------------CCCATC---ACT-A-GGT---------A--G--
TT--T-C--G---------------GCT-A-CTTAACGT-----------AT-C---A--
---------T-TG---------A-G--------------------GCTT--T-C----CA
AAACTAGAG-GGACC--GCT-G-----T---CA-A-CTTC-TTAAACCAGAGGAAGG-TT
GCGGC-AATAAC-AGGT----C-TGTGATG-CCCTT-AGATGTTCCG-GGCTGCACAC--
--G-TGCTA------------------------CAA-T-GATT--G-TTGC--AGTG---
AG-CATCTC-AAT-T----T-TT-T-----A-----C-CTTAACAC--CGCACA------
-----C-GT-GAGT----G-C-AT-ACTTG--------------------------TATG
----------T-T------ACT-TT-----ACG-----C-------A-GCG-GTAA-AGC
CTGC--TTCGAGAGCAAGT---GGGTAATCAATTAGA--AGTA-ACG--ATTTC--C-CA
A-AT--T----------------AGCACA-CTTA-TA-TA----CGGCGTTTGTGCCCGG
GTTTCA------------CTTGTTGG--AACTTT--T-GTGC----GT-GC-AGATGTT-
---------------------------------------------------TTT---CCG
-------------------------TATG-TGCAAT--TGTCAATTCATGGTGGGGACAG
ACCATTGTTAATTGTTGGTCTCGGTCTTAACTAGGAATGCCTTGTACGGGTCTTTGGTTC
AACAAACC--ACCCGGAATACGTCCCTGCCCTTTGTACACA-CCGCCC-GTCGCTCTTAC
CGA-TGGACTTCTCTGTGAGTTTGAGGGACTGG-------------A-T-----------
-----------------------------------TT--G-ATCG-TG----C-TTCG-G
--CA-------CG--CATTAACA-TCT---ATGGAAACTTAAACGAACAGTGTGGTCTAA
--A---------------------------------------------------------
--------------------------------------------G
>Globigerinita_glutinata|P149|28
G---------------------TGGAGCATGTGGCTTAATTTGACTCAACGCGGGAAATC
TTACCGGGTCCGGACACACTGAGGATTGACAGGTA-TT--A----------------TAT
-A-GC--ACG-C-AC----TT---CGG--TGT-----------G---------T-G----
--------------------------------T---CTATTG--TTAAA-TATGCTAGT-
------------------CCTTTCATGATTATGTGATAGGTGGTGCATGGCCGTTCTTAG
TTCGTGGAGTGATCTGTCTGCTTAATTGCGTTTC-AGAT-----AA------G-------
-GATC-TATATTCTT--T--------------------ACA---GTG---CT--------
--------------------------G--C--AGTCG--T-A-ATTGAC-----CCCTTT
-CTC-------------------------------ACG---AGAGTGTGTGTCTT-----
-------T-TT-G-------CGCT-CAC-A---------CTTT---A-CATTAG--GTCC
T---GAAAGCAACGAAC-------GTGA-CCG-CAAC-C------TCTTG--TTGCCTCA
TCTC-----------------------CCCATC---ACT-A-GGT---------A--G--
TT--T-C--G---------------GCT-A-CTTAACGT-----------AT-C---A--
---------T-TG---------A-G--------------------GCTT--T-C----CA
AAACTAGAG-GGACC--GCT-G-----T---CA-A-CTTC-TTAAACCAGAGGAAGG-TT
GCGGC-AATAAC-AGGT----C-TGTGATG-CCCTT-AGATGTTCCG-GGCTGCACAC--
--G-TGCTA------------------------CAA-T-GATT--G-TTGC--AGTG---
AG-CATCTC-AAT-T----T-TT-T-----A-----C-CT-AACAC--CGCACA------
-----C-GT-GAGT----G-C-AT-ACTTG--------------------------TATG
----------T-T------ACT-TT-----ACG-----C-------A-GCG-GTAA-AGC
CTGC--TTCGAGAGCAAGT---GGGTAATCAATTAGA--AGTA-ACG--ATTTC--C-CA
A-AT--T----------------AGCACA-CTTA-TA-TA----CGGCGTTTGTGCCCGG
GTTTCA------------CTTGTTGG--AACTTT--T-GTGC----GT-GC-AGATGTT-
---------------------------------------------------TTT---CCG
-------------------------TATG-TGCAAT--TGTCAATTCATGGTGGGGACAG
ACCATTGTTAATTGTTGGTCTCGGTCTTAACTAGGAATGCCTTGTACGGGTCTTTGGTTC
AACAAACC--ACCCGGAATACGTCCCTGCCCTTTGTACACA-CCGCCC-GTCGCTCTTAC
CGA-TGGACTTCTCTGTGAGTTTGAGGGACTGG-------------A-T-----------
-----------------------------------TT--G-ATCG-------C-TTCG-G
-----------CG--CATTAACA-TCT---ATGGAAACTTAAACGAACAGTGTGGTCTAA
--A---------------------------------------------------------
--------------------------------------------G
>Globigerinita_glutinata|P149|30
G---------------------TGGAGCATGTGGCTTAATTTGACTCAACGCGGGAAATC
TTACCGGGTCCGGACACACTGAGGATTGACAGGTA-TT--A----------------TAT
-A-GC--ACG-C-AC----TT---CGG--TGT-----------G---------T-G----
--------------------------------T---CTATTG--TTAAA-TATGCTAGT-
------------------CCTTTCATGATTATGTGATAGGTGGTGCATGGCCGTTCTTAG
TTCGTGGAGTGATCTGTCTGCTTAATTGCGTTTC-AGAT-----AA------G-------
-GATC-TATATTCTT--T--------------------AC----GTG-------------
--------------------------------AGTGA--T-T-GCAGAC-----CCCTTT
-CTC-------------------------------ACG---AGAGTGTGTGTCTC-----
------------G-------CATG-ATC-T---------CTCT---A-CATTAG--GTCC
T---GAAAGCAACGAAC-------GTGA-CCG-CAAC-C------TCTTG--TTGCCTCA
TCTC-----------------------CCCATC---ACT-A-GGT---------A--G--
TT--T-C--G---------------GCT-A-CTTAACGT-----------AT-C---A--
---------T-TG---------A-G--------------------GCTT--T-C----CA
AAACTAGAG-GGACC--GCT-G-----T---CA-A-CTTC-TTAAACCAGAGGAAGG-TT
GCGGC-AATAAC-AGGT----C-TGTGATG-CCCTT-AGATGTTCCG-GGCTGCACAC--
--G-TGCTA------------------------CAA-T-GATT--G-TTGC--AGTG---
AG-CATCTC-AAT-T----T-TT-T-----A-----C-CT-AACAC--CGCACA------
-----C-GT-GAGT-AC-G-C-AT-ACTTG--------------------------TATG
----------T-T------ACT-TT-----ACG-----C-------A-GCG-GTAA-AGC
CTGC--TTCGAGAGCAAGT---GGGTAATCAATTAGA--AGTA-ACG--ATTTC--C-CA
A-AT--T----------------AGCACA-CTTA-TA-TA----CGGCGTTTGTGCCCGG
GTTTCA------------CTTGTTGG--AACTTT--T-GTGC----GT-GC-AGATGTT-
---------------------------------------------------TTT---CCG
-------------------------TATG-TGCAAT--TGTCAATTCATGGTGGGGACAG
ACCATTGTTAATTGTTGGTCTCGGTCTTAACTAGGAATGCCTTGTACGGGTCTTTGGTTC
AACAAACC--ACCCGGAATACGTCCCTGCCCTTTGTACACA-CCGCCC-GTCGCTCTTAC
CGA-TGGACTTCTCTGTGAGTTTGAGGGACTGG-------------A-T-----------
-----------------------------------TT--G-ATCG-TG----C-TTCG-G
--CA-------CG--CATTAACA-TCT---ATGGAAACTTAAACGAACAGTGTGGTCTAA
--A---------------------------------------------------------
--------------------------------------------G
>Globigerinita_glutinata|P151|06
G---------------------TGGAGCATGTGGCTTAATTTGACTCAACGCGGGAAATC
TTACCGGGTCCGGACACACTGAGGATTGACAGGTA-TT--A----------------TAT
-A-GC--ACG-T-AC----TT---TTG--TGC-----------G---------T-G----
--------------------------------T---CTATTG--TTAAA-TATGCTAGT-
------------------CCTTTCATGATTATGTGATAGGTGGTGCATGGCCGTTCTTAG
TTCGTGGAGTGATCTGTCTGCTTAATTGCGTTTC-AGAT-----AA------G-------
-GATC-TATATTCTT--T--------------------ACA--AGTG---TC--------
--------------------------G--C--AGT-G--T-A-ATTGAC-----CCCTCT
-TTC-------------------------------ACG---AGAGTGCGTGTCTT-----
-------T-TTTG-------CGCT-CGC-A---------CTTT---A-CATTAG--GTCC
T---GAAAGCAACGAAC-------GTGA-CCG-CAAC-C------TCTTG--TTGCCTCA
TCTC-----------------------CCAAC----ATT-C-TTT---------C--C--
TT--C-G--G---------------GTT-A-GATA--TT-----------TC-C---A--
---------T-TG---------A-G--------------------GCTT--T-C----CA
AAACTAGAG-GGACC--GCT-G-----T---CA-A-CTTC-TTAAACCAGAGGAAGG-TT
GCGGC-AATAAC-AGGT----C-TGTGATG-CCCTT-AGATGTTCCG-GGCTGCACAC--
--G-TGCTA------------------------CAA-T-GATT--G-TTGC--AGTG---
AG-CATCTC-AAT-T----T-TT-T-----A-----C-CT-AACAC--CGCACA------
-----C-GT-GAGT-TT-G-C-AT-ACTTG--------------------------TATG
----------C-TAT----ACT-TT-----ACG-----C-------A-GCG-GTAA-AGC
CTGC--TTCGAGAGCAAGT---GGGTAATCAATTAGA--AGTA-ACG--ATTTC--C-CA
A-AT--T----------------AGCACA-CTTA-TA-TA----CGGCGTTTGTGCCCGG
GTTTCA------------CTTGTTGG--AACTTT--T-GTGC----GC-GC-AGATGTT-
---------------------------------------------------TTTT-TCCG
-------------------------TATG-TGCAAT--TGTCAATTCATGGTGGGGACAG
ACCATTGTTAATTGTTGGTCTCGGTCTTAACTAGGAATGCCTTGTACGGGTCTTTGGTTC
AACAAACC--ACCCGGAATACGTCCCTGCCCTTTGTACACA-CCGCCC-GTCGCTCTTAC
CGA-TGGACTTCTCTGTGAGTTTGAGGGACTGG-------------A-T-----------
-----------------------------------TT--G-ATCG-TA----C-ATTC-G
--TG-------TGCGCATTAATA-TCT---ATGGAAACTTAAACGAACAGTGTGGTCTAA
--A---------------------------------------------------------
--------------------------------------------G
>Globigerinita_glutinata|P151|08
G---------------------TGGAGCATGTGGCTTAATTTGACTCAACGCGGGAAATC
TTACCGGGTCCGGACACACTGAGGATTGACAGGTA-TT--A----------------TAT
-A-GC--ACG-T-AC----TT---TTG--TGC-----------G---------T-G----
--------------------------------T---CTATTG--TTAAA-TATGCTAGT-
------------------CCTTTCATGATTATGTGATAGGTGGTGCATGGCCGTTCTTAG
TTCGTGGAGTGATCTGTCTGCTTAATTGCGTTTC-AGAT-----AA------G-------
-GATC-TATATTCTT--T--------------------ACA--AGTG---TC--------
--------------------------G--C--AGT-G--T-A-ATTGAC-----CCCTCT
-TTC-------------------------------ACG---AGAGTGCGTGTCTT-----
-------T-TTTG-------CGCT-CGC-A---------CTTT---A-CATTAG--GTCC
T---GAAAGCAACGAAC-------GTGA-CCG-CAAC-C------TCTTG--TTGCCTCA
TCTC-----------------------CCAAC----ATT-C-TTT---------C--C--
TT--C-G--G---------------GTT-A-GATA--TT-----------TC-C---A--
---------T-TG---------A-G--------------------GCTT--T-C----CA
AAACTAGAG-GGACC--GCT-G-----T---CA-A-CTTC-TTAAACCAGAGGAAGG-TT
GCGGC-AATAAC-AGGT----C-TGTGATG-CCCTT-AGATGTTCCG-GGCTGCACAC--
--G-TGCTA------------------------CAA-T-GATT--G-TTGC--AGTG---
AG-CATCTC-AAT-T----T-TT-T-----A-----C-CT-AACAC--CGCACA------
-----C-GT-GAGT-TT-G-C-AT-ACTTG--------------------------TATG
----------C-TAT----ACT-TT-----ACG-----C-------A-GCG-GTAA-AGC
CTGC--TTCGAGAGCAAGT---GGGTAATCAATTAGA--AGTA-ACG--ATTTC--C-CA
A-AT--T----------------AGCACA-CTTA-TA-TA----CGGCGTTTGTGCCCGG
GTTTCA------------CTTGTTGG--AACTTT--T-GTGC----GC-GC-AGATGTT-
---------------------------------------------------TTTT-TCCG
-------------------------TATG-TGCAAT--TGTCAATTCATGGTGGGGACAG
ACCATTGTTAATTGTTGGTCTCGGTCTTAACTAGGAATGCCTTGTACGGGTCTTTGGTTC
AACAAACC--ACCCGGAATACGTCCCTGCCCTTTGTACACA-CCGCCC-GTCGCTCTTAC
CGA-TGGACTTCTCTGTGAGTTTGAGGGACTGG-------------A-T-----------
-----------------------------------TT--G-ATCG-TA----C-ATTC-G
--TG-------TGCGCATTAATA-TCT---ATGGAAACTTAAACGAACAGTGTGGTCTAA
--A---------------------------------------------------------
--------------------------------------------G
>Globigerinita_glutinata|P152|03
G---------------------TGGAGCATGTGGCTTAATTTGACTCAACGCGGGAAATC
TTACCGGGTCCGGACACACTGAGGATTGACAGGTA-TT--A----------------TAT
-A-GC--ACG-C-AC----TT---CGG--TGT-----------G---------T-G----
--------------------------------T---CTATTG--TTAAA-TATGCTAGT-
------------------CCTTTCATGATTATGTGATAGGTGGTGCATGGCCGTTCTTAG
TTCGTGGAGTGATCTGTCTGCTTAATTGCGTTTC-AGAT-----AA------G-------
-GATC-TATATTCTT--T--------------------AC----GTG-------------
--------------------------------AGTGA--T-T-GCAGAC-----CCCTTT
-CTC-------------------------------ACG---AGAGTGTGTGTCTC-----
------------G-------CATG-ATC-T---------CTCT---A-CATTAG--GTCC
T---GAAAGCAACGAAC-------GTGA-CCG-CAAC-C------TCTTG--TTGCCTCA
TCTC-----------------------CCCATATCAACT-A-GGT---------A--G--
TT--T-C--G---------------GCT-A-CTTAACGT-----------AT-C---A--
---------T-TG---------A-G--------------------GCTT--T-C----CA
AAACTAGAG-GGACC--GCT-G-----T---CA-A-CTTC-TTAAACCAGAGGAAGG-TT
GCGGC-AATAAC-AGGT----C-TGTGATG-CCCTT-AGATGTTCCG-GGCTGCACAC--
--G-TGCTA------------------------CAA-T-GATT--G-TTGC--AGTG---
AG-CATCTC-AAT-T----T-TT-T-----A-----C-CT-AACAC--CGCACA------
-----C-GT-GAGT----G-C-AT-ACTTG--------------------------TATG
----------C-T------ACT-TT-----ACG-----C-------A-GCG-GTAA-AGC
CTGC--TTCGAGAGCAAGT---GGGTAATCAATTAGA--AGTA-ACG--ATTTC--C-CA
A-AT--T----------------AGCACA-CTTA-TA-TA----CGGCGTTTGTGCCCGG
GTTTCA------------CTTGTTGG--AACTTT--T-GTGC----GT-GC-AGATGTT-
---------------------------------------------------TTT---CCG
-------------------------TATG-TGCAAT--TGTCAATTCATGGTGGGGACAG
ACCATTGTTAATTGTTGGTCTCGGTCTTAACTAGGAATGCCTTGTACGGGTCTTTGGTTC
AACAAACC--ACCCGGAATACGTCCCTGCCCTTTGTACACA-CCGCCC-GTCGCTCTTAC
CGA-TGGACTTCTCTGTGAGTTTGAGGGACTGG-------------A-T-----------
-----------------------------------TT--G-ATC---G----C-TTCG-G
-----------CG--CATTAACA-TCT---ATGGAAACTTAAACGAACAGTGTGGTCTAA
--A---------------------------------------------------------
--------------------------------------------G
>Globigerinita_glutinata|P152|28
C-------------------------------------------------GCGGGAAATC
TTACCGGGTCCGGACACACTGAGGATTGACAGGTA-TT--A----------------TAT
-A-----GCA-C-AC----TT---CGG--TGT-----------G---------T------
------------------------------------CTATTG--TTAAA-TATGCTAGT-
------------------CCTTTCATGATTATGTGATAGGTGGTGCATGGCCGTTCTTAG
TTCGAGGAGTGATCTGTCTGCTTAATTGCGTTTC-AAAT-----AA------G-------
-GATC-TATATTCTT--T--------------------ACA---GTG---CT--------
--------------------------G--C--AGTCG--T-A-ATTGAC-----CCCTTT
-CTC-------------------------------ACG---AGAGTGTGTGTCTT-----
-------T-TT-G-------CGCT-CAC-A---------CTTT---A-CATTAG--GTCC
T---GAAAGCAACGAAC-------GTGA-CCG-CAAC-C------TCTTG--TTGCCTCA
TCTC-----------------------CCCATC---ACT-A-GGT---------A--G--
TT--T-C--G---------------GCT-A-CTTAACGT-----------AT-C---A--
---------T-TG---------A-G--------------------GCTT--T-C----CA
AAACTAGAG-GGACC--GCT-G-----T---CA-A-CTTC-TTAAACCAGAGGAAGG-TT
GCGGC-AATAAC-AGGT----C-TGTGATG-CCCTT-AGATGTTCCG-GGCTGCACAC--
--G-TGCTA------------------------CAA-T-GATT--G-TTGC--AGTG---
AG-CATCTC-AAT-T----T-TT-T-----A-----C-CT-AACAC--CGCACA------
-----C-GT-GAGT----G-C-AT-ACTTG--------------------------TATG
----------T-T------ACT-TT-----ACG-----C-------A-GCG-GTAA-AGC
CTGC--TTCGAGAGCAAGT---GGGTAATCAATTAGA--AGTA-ACG--ATTTC--C-CA
A-AT--T----------------AGCACA-CTTA-TA-TA----CGGCGTTTGTGCCCGG
GTTTCA------------CTTGTTGG--AACTTT--T-GTGC----GC-GC-AGATGTT-
---------------------------------------------------TTT---CCG
-------------------------TATG-TGCAAT--TGTCAATTCATGGTGGGGACAG
ACCATTGTTAATTGTTGGTCTCGGTCTTAACTAGGAATGCCTTGTACGGGTCTTTGGTTC
AACAAACC--ACCCGGAATACGTCCCTGCCCTTTGTACACA-CCGCCC-GTCGCTCTTAC
CGA-TGGACTTCTCTGTGAGTTTGAGGGACTGG-------------A-T-----------
-----------------------------------TT--G-A------------------
------------------------------------------------------------
------------------------------------------------------------
--------------------------------------------T
>Globigerinita_glutinata|R019|10
G--------------AACG-CGTGGAGCATGTGGCTTAATTTGACTCAACGCGGGAAATC
TTACCGGGTCCGGACACACTGAGGATTGACAGGTA-TT--A----------------TAT
-A-GC--A-----AC----TT---TCG--AGT---------------------T-G----
--------------------------------T---CTATTG--TTAAA-TATGCTAGT-
------------------CCTTTCATGATTATGTGATAGGTGGTGCATGGCCGTTCTTAG
TTCGTGGAGTGATCTGTCTGCTTAATTGCGTTTC-AGAT-----AA------G-------
-GATC-TATATTCTT--T--------------------ACA--AGTG---TC--------
--------------------------G--C--AGT-G--T-A-ATTGAC-----CCCTCT
-TTC-------------------------------ACG---AGAGTGTGTGTCTT-----
-------T-TTTG-------CGCT-CGC-A---------CTTT---A-CATTAG--GTCC
T---GAAAGCAACGAAC-------GTGA-CCG-CAAC-C------TCTTG--TTGCCTCA
TCTC-----------------------CCAAC----ATT-C-TTT---------C--C--
TT--C-G--G---------------GTT-A-GATA--TT-----------TC-C---A--
---------T-TG---------A-G--------------------GCTT--T-C----CA
AAACTAGAG-GGACC--GCT-G-----T---CA-A-CTTC-TTAAACCAGAGGAAGG-TT
GCGGC-AATAAC-AGGT----C-TGTGATG-CCCTT-AGATGTTCCG-GGCTGCACAC--
--G-TGCTA------------------------CAA-T-GATT--G-TTGC--AGTG---
AG-CATCTC-AAT-T----T-TT-T-----A-----C-CT-AACAC--CGCACA------
-----C-GT-GAG---T-G-C-AT-ACTTG--------------------------TATG
----------T-T------ACT-TT-----ACG-----C-------A-GCG-GTAA-AGC
CTGC--TTCGAGAGCAAGT---GGGTAATCAATTAGA--AGTA-ACG--ATTTC--C-CA
A-AT--T----------------AGCACA-CTTA-TA-TA----CGGCGTTTGTGCCCGG
GTTTCA------------CTTGTTGG--AACTTT--T-GTGC----GC-GC-AGATG-T-
---------------------------------------------------TTTT-TCCG
-------------------------TATG-TGCAAT--TGTCAATTCATGGTGGGGACAG
ACCATTGTTAATTGTTGGTCTCGGTCTTAACTAGGAATGCCTTGTACGGGTCTTTGGTTC
AACAAACC--ACCCGGAATACGTCCCTGCCCTTTGTACACA-CCGCCC-GTCGCTCTTAC
CGA-TGGACTTCTCTGTGAGTTTGAGGGACTGG-------------A-T-----------
-----------------------------------TT--G-ATC---G----C-ATTC-G
--TG-----------CATTAATA-TCT---ATGGAAACTTAAACGAACAGTGTGGTCTAA
--A---------------------------------------------------------
--------------------------------------------G
>Globigerinita_glutinata|R019|17
G------------AACGCG---TGGAGCATGTGGCTTAATTTGACTCAACGCGGGAAATC
TTACCGGGTCCGGACACACTGAGGATTGACAGGTA-TT--A----------------TAT
-A-GC--A-----AC----TT---TCG--AGT---------------------T-G----
--------------------------------T---CTATTG--TTAAA-TATGCTAGT-
------------------CCTTTCATGATTATGTGATAGGTGGTGCATGGCCGTTCTTAG
TTCGTGGAGTGATCTGTCTGCTTAATTGCGTTTC-AGAT-----AA------G-------
-GATC-TATATTCTT--T--------------------ACA--AGTG---TC--------
--------------------------G--C--AGT-G--T-A-ATTGAC-----CCCTCT
-TTC-------------------------------ACG---AGAGTGTGTGTCTT-----
-------T-TTTG-------CGCT-CGC-A---------CTTT---A-CATTAG--GTCC
T---GAAAGCAACGAAC-------GTGA-CCG-CAAC-C------TCTTG--TTGCCTCA
TCTC-----------------------CCAAC----ATT-C-TTT---------C--C--
TT--C-G--G---------------GTT-A-GATA--TT-----------TC-C---A--
---------T-TG---------A-G--------------------GCTT--T-C----CA
AAACTAGAG-GGACC--GCT-G-----T---CA-A-CTTC-TTAAACCAGAGGAAGG-TT
GCGGC-AATAAC-AGGT----C-TGTGATG-CCCTT-AGATGTTCCG-GGCTGCACAC--
--G-TGCTA------------------------CAA-T-GATT--G-TTGC--AGTG---
AG-CATCTC-AAT-T----T-TT-T-----A-----C-CT-AACAC--CGCACA------
-----C-GT-GAGT----G-C-AT-ACTTG--------------------------TATG
----------T-TA------CT-TT-----ACG-----C-------A-GCG-GTAA-AGC
CTGC--TTCGAGAGCAAGT---GGGTAATCAATTAGA--AGTA-ACG--ATTTC--C-CA
A-AT--T----------------AGCACA-CTTA-TA-TA----CGGCGTTTGTGCCCGG
GTTTCA------------CTTGTTGG--AACTTT--T-GTGC----GC-GC-AGATGTT-
---------------------------------------------------TTTT--CCG
-------------------------TATG-TGCAAT--TGTCAATTCATGGTGGGGACAG
ACCATTGTTAATTGTTGGTCTCGGTCTTAACTAGGAATGCCTTGTACGGGTCTTTGGTTC
AACAAACC--ACCCGGAATACGTCCCTGCCCTTTGTACACA-CCGCCC-GTCGCTCTTAC
CGA-TGGACTTCTCTGTGAGTTTGAGGGACTGG-------------A-T-----------
-----------------------------------TT--G-ATCG-------C-ATTC-G
--TG-----------CATTAATA-TCT---ATGGAAACTTAAACGAACAGTGTGGTCTAA
--A---------------------------------------------------------
--------------------------------------------G
>assumed_uvula|P085|16
G------------AACGCG---TGGAGCATGTGACTTAATTTGACTCAACGCGGGAAATC
TTACCGGGTCCGGACACACTGAGGATTGACAGGCA-AT--A----------------TAT
-G-AT--TCA---GC----TT---TCG--GGT-----------T---------G-T----
--------------------------------T---TCATTG--TTAAA-TATGCTAGT-
------------------CCTTTCATGATTATGTGATAGGTGGTGCATGGCCGTTCTTAG
TTCGTGGAGTGATCTGTCTGCTTAATTGCGTTTC-ACTT-----AATTTATAG-------
-GATC-TAATATTTT--T--------------------ACG--AGTG---AG--------
--------------------------T--A--GGTTT--T-G-ACCCAC-----ACTGCA
-TTTTA-----------------------TT--ATGTG---GTGGTCCGTGCGTC-ATTA
CAATT--A-CTGG-------CCTG-CTT-C---------GCTC---T-AATTAGCTATCC
TTT-GAAAGCAACGAAC-------GTGA-CCG-CAAC-C------TCTTG--TTGCCTTC
GTTT-----------------------AACATC-C-TAC-T-CTT---------A--G--
TG--G-T--G---------------GGT-A-TTGAGGGC-----------TT-C---ACT
C-A------T-TG---------C-GTGTAACAGC-----------GTGT--G-A----GT
AAACTAGAG-GGACC--GCT-G-----T---CA-A-CTTC-TTAAACCAGAGGAAGG-TT
GCGGC-AATAAC-AGGT----C-TGTGATG-CCCTT-AGATGTTCCG-GGCTGCACAC--
--G-TGCTA------------------------CAA-T-GATT--G-TGGC--AGTG---
AG-CATCTC-TA--A----C-GA-T-----A-----A-TT---TAT--TACATA------
-----C-A----------C-C-AC-GAGTG--------------------------AGTC
-------------------AAA-TC-----ACG-------------A-GTG-GTAAAAGC
CTGC--TTTGAGAGCAAGT---GGGTAATCAATTAGA--AGTA-ACG--ATTTC--TTCG
C-AT--T----------------AGCACA-CTTA-TA-TA----CGGCGTTTATGCCCGG
GTTTCA------------CTTGTTGG--AGCCTC--T-GCGT----GC-GT-AGATGTTG
AGCTTGCATCT----------------------------GATGTAAGTCTCATTT-ACCG
-------------------------TATG-TGCAAT--TGTCAATTCATGGTGGGGACAG
ACCATTGTTAATTGTTGGTCTCGGTCTTAACTAGGAATGCCTTGTACGGGTCTTTGGTTC
AACAGACC--ACCCGGAATATGTCCCTGCCCTTTGTACACA-CCGCCC-GTCGCTCTTAC
CGA-TGGACTTCTCTGTGAGTTTGAGGGACTGG-------------A-G-----------
-----------------------------------CT--G-AGCT-TA----G-GTTT-G
---------------------GT-TCT---ATGGAAACTTAAACGAACAGTGTGGTCTAA
--A---------------------------------------------------------
--------------------------------------------G
>assumed_uvula|P085|23
G------------AACGCG---TGGAGCATGTGGCTTAATTTGACTCAACGCGGGAAATC
TTACCGGGTCCGGACACACTGAGGATTGACAGGCA-AT--A----------------TAT
-G-AT--TCA---GC----TT---TCG--GGT-----------T---------G-T----
--------------------------------T---TCATTG--TTAAA-TATGCTAGT-
------------------CCTTTCATGATTATGTGATAGGTGGTGCATGGCCGTTCTTAG
TTCGTGGAGTGATCTGTCTGCTTAATTGCGTTTC-ACTT-----AATTTATAG-------
-GATC-TAATATTTT--T--------------------ACG--AGTG---AG--------
--------------------------T--A--GGTTT--T-G-ACCCAC-----ACTGCA
-TTTTA-----------------------TT--ATGTG---GTGGTCCGTGCGTC-ATTA
CAATT--A-CTGG-------CCTG-CTT-C---------GCTC---T-AATTAGCTATCC
TTT-GAAAGCAACGAAC-------GTGA-CCG-CAAC-C------TCTTG--TTGCCTTC
GTTT-----------------------AACATC-C-TAC-T-CTT---------A--G--
TG--G-T--G---------------GGT-A-TTGAGGGC-----------TT-C---ACT
C-A------T-TG---------C-GTGTAACAGC-----------GTGT--G-A----GT
AAACTAGAG-GGACC--GCT-G-----T---CA-A-CTTC-TTAAACCAGAGGAAGG-TT
GCGGC-AATAAC-AGGT----C-TGTGATG-CCCTT-AGATGTTCCG-GGCTGCACAC--
--G-TGCTA------------------------CAA-T-GATT--G-TGGC--AGTG---
AG-CATCTC-TA---------------------------C---TAT--TG-ATA------
-----C-A----------C-C-AC-GAGTG--------------------------AGTC
-------------------AAA-TC-----ACG-------------A-GTG-GTAAAAGC
CTGC--TTTGAGAGCAAGT---GGGTAATCAATTAGA--AGTA-ACG--ATTTC--TTCG
C-AT--T----------------AGCACA-CTTA-TA-TA----CGGCGTTTATGCCCGG
GTTTCA------------CTTGTTGG--AGCCTC--T-GCGT----GC-GT-AGATGTTG
AGCTTGCATCT----------------------------GATGTAAGTCTCATTT-ACCG
-------------------------TATG-TGCAAT--TGTCAATTCATGGTGGGGACAG
ACCATTGTTAATTGTTGGTCTCGGTCTTAACTAGGAATGCCTTGTACGGGTCTTTGGTTC
AACAGACC--ACCCGGAATATGTCCCTGCCCTTTGTACACA-CCGCCC-GTCGCTCTTAC
CGA-TGGACTTCTCTGTGAGTTTGAGGGACTGG-------------A-G-----------
-----------------------------------CT--G-AGCT-TA----G-GTTT-G
---------------------GT-TCT---ATGGAAACTTAAACGAACAGTGTGGTCTAA
--A---------------------------------------------------------
--------------------------------------------G
>assumed_uvula|P085|45
G------------AACGCG---TGGAGCATGTGGCTTAATTTGACTCAACGCGGGAAATC
TTACCGGGTCCGGACACACTGAGGATTGACAGGCA-AT--A----------------TAT
-G-AT--TCA---GC----TT---TCG--GGT-----------T---------G-T----
--------------------------------T---TCATTG--TTAAA-TATGCTAGT-
------------------CCTTTCATGATTATGTGATAGGTGGTGCATGGCCGTTCTTAG
TTCGTGGAGTGATCTGTCTGCTTAATTGCGTTTC-ACTT-----AATTTATAG-------
-GATC-TAATATTTT--T--------------------ACG--AGTG---AG--------
--------------------------T--A--GGTTT--T-G-ACCCAC-----ACTGCA
-TTTTA-----------------------TT--ATGTG---GTGGTCCGTGCGTC-ATTA
CATTTCCA-TTGG-------CCTG-CTT-C---------GCTC---T-AATTAGCTATCC
TTT-GAAAGCAACGAAC-------GTGA-CCG-CAAC-C------TCTTG--TTGCCTTC
GTTT-----------------------AACATC-C-TAC-T-CTT---------A--G--
TG--G-T--G---------------GGT-A-TTGAGGGC-----------TT-C---ACT
C-A------T-TG---------C-GTGTAACAGC-----------GTGT--G-A----GT
AAACTAGAG-GGACC--GCT-G-----T---CA-A-CTTC-TTAAACCAGAGGAAGG-TT
GCGGC-AATAAC-AGGT----C-TGTGATG-CCCTT-AGATGTTCCG-GGCTGCACAC--
--G-TGCTA------------------------CAA-T-GATT--G-TGGC--AGTG---
AG-CATCTC-TAT-A----C-GA-T-----A-----A-TT---TAT--TACATA------
-----C-A----------C-C-AC-GAGTG--------------------------AGTC
-------------------AAA-TC-----ACG-------------A-GTG-GTAAAAGC
CTGC--TTTGAGAGCAAGT---GGGTAATCAATTAGA--AGTA-ACG--ATTTC--TTCG
C-AT--T----------------AGCACA-CTTA-TA-TA----CGGCGTTTATGCCCGG
GTTTCA------------CTTGTTGG--AGCCTC--T-GCGT----GC-GT-AGATGTTG
AGCTTGCATCT----------------------------GATGTAAGTCTCATTT-ACCG
-------------------------TATG-TGCAAT--TGTCAATTCATGGTGGGGACAG
ACCATTGTTAATTGTTGGTCTCGGTCTTAACTAGGAATGCCTTGTACGGGTCTTTGGTTC
AACAGACC--ACCCGGAATATGTCCCTGCCCTTTGTACACA-CCGCCC-GTCGCTCTTAC
CGA-TGGACTTCTCTGTGAGTTTGAGGGACTGG-------------A-G-----------
-----------------------------------CT--G-AGCT-TA----G-GTTT-G
---------------------GT-TCT---ATGGAAACTTAAACGAACAGTGTGGTCTAA
--A---------------------------------------------------------
--------------------------------------------G
>assumed_uvula|P085|47
G------------AACGCG---TGGAGCATGTGGCTTAATTTGACTCAACGCGGGAAATC
TTACCGGGTCCGGACACACTGAGGATTGACAGGCA-AT--A----------------TAT
-G-AT--TCA---GC----TT---TCG--GGT-----------T---------G-T----
--------------------------------T---TCATTG--TTAAA-TATGCTAGT-
------------------CCTTTCATGATTATGTGATAGGTGGTGCATGGCCGTTCTTAG
TTCGTGGAGTGATCTGTCTGCTTAATTGCGTTTC-ACTT-----AATTTATAG-------
-GATC-TAATATTTT--T--------------------ACG--AGTG---AG--------
--------------------------T--A--GGTTT--T-G-ACCCAC-----ACTGCA
-TTTTA-----------------------TT--ATGTG---GTGGTCCGTGCGTC-ATTA
CAATT--A-CTGG-------CCTG-CTT-C---------GCTC---T-AATTAGCTATCC
TTT-GAAAGCAACGAAC-------GTGA-CCG-CAAC-C------TCTTG--TTGCCTTC
GTTT-----------------------AACATC-C-TAC-T-CTT---------A--G--
TG--G-T--G---------------GGT-A-TTGAGGGC-----------TT-C---ACT
C-A------T-TG---------C-GTGTAACAGC-----------GTGT--G-A----GT
AAACTAGAG-GGACC--GCT-G-----T---CA-A-CTTC-TTAAACCAGAGGAAGG-TT
GCGGT-AATAAC-AGGT----C-TGTGATG-CCCTT-AGATGTTCCG-GGCTGCACAC--
--G-TGCTA------------------------CAA-T-GATT--G-TGGC--AGTG---
AG-CATCTC-TAT-A----C-GA-T-----A-----A-TT---TAT--TACATA------
-----C-A----------C-C-AC-GAGTG--------------------------AGTC
-------------------AAA-TC-----ACG-------------A-GTG-GTAAAAGC
CTGC--TTTGAGAGCAAGT---GGGTAATCAATTAGA--AGTA-ACG--ATTTC--TTCG
C-AT--T----------------AGCACA-CTTA-TA-TA----CGGCGTTTATGCCCGG
GTTTCA------------CTTGTTGG--AGCCTC--T-GCGT----GC-GT-AGATGTTG
AGCTTGCATCT----------------------------GATGTAAGTCTCATTT-ACCG
-------------------------TATG-TGCAAT--TGTCAATTCATGGTGGGGACAG
ACCATTGTTAATTGTTGGTCTCGGTCTTAACTAGGAATGCCTTGTACGGGTCTTTGGTTC
AACAGACC--ACCCGGAATATGTCCCTGCCCTTTGTACACA-CCGCCC-GTCGCTCTTAC
CGA-TGGACTTCTCTGTGAGTTTGAGGGACTGG-------------A-G-----------
-----------------------------------CT--G-AGCT-TA----G-GTTT-G
---------------------GT-TCT---ATGGAAACTTAAACGAACAGTGTGGTCTAA
--A---------------------------------------------------------
--------------------------------------------G
>assumed_uvula|P086|11
G------------AACGCG---TGGAGCATGTGGCTTAATTTGACTCAACGCGGGAAATC
TTACCGGGTCCGGACACACTGAGGATTGACAGGCA-AT--A----------------TAT
-G-AT--TCA---GC----TT---TCG--GGT-----------T---------G-T----
--------------------------------T---TCATTG--TTAAA-TATGCTAGT-
------------------CCTTTCATGATTATGTGATAGGTGGTGCATGGCCGTTCTTAG
TTCGTGGAGTGATCTGTCTGCTTAATTGCGTTTC-ACTT-----AATTTATAG-------
-GATC-TAATATTTT--T--------------------ACG--AGTG---AG--------
--------------------------T--A--GGTTT--T-G-ACCCAC-----ACTGCA
-TTTTA-----------------------TT--ATGTG---GTGGTCCGTGCGTC-ATTA
CAATT--A-CTGG-------CCTG-CTT-C---------GCTC---T-AATTAGCTATCC
TTT-GAAAGCAACGAAC-------GTGA-CCG-CAAC-C------TCTTG--TTGCCTTC
GTTT-----------------------AACATC-C-TAC-T-CTT---------A--G--
TG--G-T--G---------------GGT-A-TTGAGGGC-----------TT-C---ACT
C-A------T-TG---------C-GTGTAACAGC-----------GTGT--G-A----GT
AAACTAGAG-GGACC--GCT-G-----T---CA-A-CTTC-TTAAACCAGAGGAAGG-TT
GCGGC-AATAAC-AGGT----C-TGTGATG-CCCTT-AGATGTTCCG-GGCTGCACAC--
--G-TGCTA------------------------CAA-T-GATT--G-TGGC--AGTG---
AG-CATCTC-TAT-A----C-GA-T-----A-----A-TT---TAT--TACATA------
-----C-A----------C-C-AC-GAGTG--------------------------AGTC
-------------------AAA-TC-----ACG-------------A-GTG-GTAAAAGC
CTGC--TTTGAGAGCAAGT---GGGTAATCAATTAGA--AGTA-ACG--ATTTC--TTCG
C-AT--T----------------AGCACA-CTTA-TA-TA----CGGCGTTTATGCCCGG
GTTTCA------------CTTGTTGG--AGCCTC--T-GCGT----GC-GT-AGATGTTG
AGCTTGCATCT----------------------------GATGTAAGTCTCATTT-ACCG
-------------------------TATG-TGCAAT--TGTCAATTCATGGTGGGGACAG
ACCATTGTTAATTGTTGGTCTCGGTCTTAACTAGGAATGCCTTGTATGAATCTTTGGTTC
AACAGACC--ATTCAGAATATGTCCCTGCCCTTTGTACACA-CCGCCC-GTCGCTCTTAT
CGA-TGGACTTCTCTGTGAGTTTGAGGGACTGG-------------A-G-----------
-----------------------------------CT--G-AGCT-TA----G-GTTT-G
---------------------GT-TCT---ATGGAAACTTAAACGAACTGTGTGGTCTAA
--A---------------------------------------------------------
--------------------------------------------G
>Globorotalia_hirsuta|P027|02
G---------------------TGGAGCATGTGGCTTAATTTGACTCAACGCGGGGAATC
TTACCGGGTCCGGACACACTGAGGATTGACAGGCA-AA--T----------------CTA
-A-TA--GAA-T-CT----TT---CTT--ATT-------------TT-----CT-A---A
TAA--GT----A--TAGA-TT-------TCT-A---TTTGTT--ATAAA-GATGCTAGT-
------------------CCTTTCATGATTATGTGATAGGTGGTGCATGGCCATTCTTAG
TTCGTGGAGTGATCTGTCTGCTTAATTGCGTTTC-AC-T-----AA------G-------
-GTCC-CAGTAATCT--A--------------------AGG--TATG---CTCGT-----
---------------------CTAC-T--T--ATC-T--C-A-TATGAC-----GCTGAT
-AGA-C------------CCCTCGT----AA--G-AGC---GCGTTGTCTATTGC-GT--
TAATA--T-ATGT--A-AC-AAGT-GAC-A---------CATA---C-TGTTGG--GATC
T---GAAAGCAACGAAC-------GTGA-CCG-CAAC-G------TCTTG--TTGCCTTT
CTAA-----------------------TTTAT----TCT-A-ATT---------C--T--
TT--T-G--T---------------AAT-T-AGTC--TA-----------AT-A---A--
---------C-AA---------A-G--------------------GCTAT-TCT----TT
AAACTAGAC-GGACC--GCT-G-----T---TT-C-TCTT-TTAAACCAGAGGAAGG-TT
GCGGC-AATAAC-AGGT----C-TGTGATG-CCCTT-AGATGTTCCG-GGCTGCACAC--
--G-TGCTA------------------------CAA-T-GATC--A-GTAC--AGTG---
AG-CATCTC-AAT-T----T-AT-T-----A-------CT-AACAC--CGCTTT--A---
-----T-TA-AAGC-AT-T-C-AC-TGTGT---------------A---GT-----TGTG
-T-AA-----G-CAG--C-TGC-CT-CTG-ATA-----T-----G-C-GCG-GTAA-CAC
CTGT--CTCGAGAGTCGAT---GGGTAATCCATTAGA--AGTA-ATG--ATTCC--T-CT
C-TT--TT-AT-------AT---AGCACA-CTGA-TA-TA----CAGCATCGGTTCCCGA
GGTAAC------------CTTGTGTT--ACTTAT----GTGC----GA-GC-GTGATGTC
AGAGCTTAACG----------------------------TTTATTATTC--TTTA-TGTC
-T--AATAGATCTCTGATTTTACTGTATG-TGCAAT--TGTTAATTCGTGGTGGGGACAG
ACCATTGTTAACTATTGGTCTCGGTCTTAACTAGGAATGCCTCGTACGGGTCTT-GGTTC
AACAAACC--ACCCGGAATACGTCCCTGCCCTTTGTACACA-CCGCCC-GTCGCTCTTAC
CGA-TGAACTTCTTTGTGAGTCTAAGGGACTGG-------------G-T-----------
-----------A-A---------------------TG--A-TTCA-TT----C-TTTT-C
--TA-------AAGTTTGAATTA-CCT---ATAGAAACTTAGCCGAACAAGGTGGTTTAA
--A---------------------------------------------------------
--------------------------------------------G
>Globorotalia_hirsuta|P027|06
G---------------------TGGAGCATGTGGCTTAATTTGACTCAACGCGGGGAATC
TTACCGGGTCCGGACACACTGAGGATTGACAGGCA-AA--T----------------CTA
-A-TA--GAA-T-CT----TT---CTT--ATT-------------TT-----CT-A---A
TAA--GT----A--TAGA-TT-------TCT-A---TTTGTT--ATAAA-GATGCTAGT-
------------------CCTTTCATGATTATGTGATAGGTGGTGCATGGCCGTTCTTAG
TTCGTGGAGTGATCTGTCTGCTTAATTGCGTTTC-AC-T-----AA------G-------
-GTCC-CAGTAATCT--A--------------------AGG--TATG---CTCGT-----
---------------------CTAC-T--T--ATC-T--C-A-TATGAC-----GCTGAT
-AGA-C------------CCCTCGT----AA--G-AGC---GCGTTGTCTATTGC-GT--
TAATA--T-ATGT--A-AC-AAGT-GAC-A---------CATA---C-TGTTGG--GATC
T---GAAAGCAACGAAC-------GTGA-CCG-CAAC-G------TCTTG--TTGCCTTT
CTAA-----------------------TTTAT----TCT-A-ATT---------C--T--
TT--T-G--T---------------AAT-T-AGTC--TA-----------AT-A---A--
---------C-AA---------A-G--------------------GCTAT-TCT----TT
AAACTAGAC-GGACC--GCT-G-----T---TT-C-TCTT-TTAAACCAGAGGAAGG-TT
GCGGC-AATAAC-AGGT----C-TGTGATG-CCCTT-AGATGTTCCG-GGCTGCACAC--
--G-TGCTA------------------------CAA-T-GATC--A-GTAC--AGTG---
AG-CATCTC-AAT-T----T-AT-T-----A-------CT-AACAC--CGCTTT--A---
-----T-TA-AAGC-AT-T-C-AC-TGTGT---------------A---GT-----TGTG
-T-AA-----G-CAG--C-TGC-CT-CTG-ATA-----T-----G-C-GCG-GTAA-CAC
CTGT--CTCGAGAGTCGAT---GGGTAATCCATTAGA--AGTA-ATG--ATTCC--T-CT
C-TT--TT-AT-------AT---AGCACA-CTGA-TA-TA----CAGCATCGGTTCCCGA
GGTAAC------------CTTGTGTT--ACTTAT----GTGC----GA-GC-GTGATGTC
AGAGCTTAACG----------------------------TTTATTATTC--TTTA-TGTC
-T--AATAGATCTCTGATTTTACTGTATG-TGCAAT--TGTTAATTCGTGGTGGGGACAG
ACCATTGTTAACTATTGGTCTCGGTCTTAACTAGGAATGCCTCGTACGGGTCTT-GGTTC
AACAAACC--ACCCGGAATACGTCCCTGTCCTTTGTACACA-CCGCCC-GTCGCTCTTAC
CGA-TGAACTTCTTTGTGAGTCTAAGGGACTGG-------------G-T-----------
-----------A-A---------------------TG--A-TTCA-TT----C-TTTT-C
--TA-------AAGTTTGAATTA-CCT---ATAGAAACTTAGCCGAACAAGGTGGTTTAA
--A---------------------------------------------------------
--------------------------------------------G
>Globorotalia_hirsuta|P029|05
C-------------------------------------------------GCGGGGAATC
TTACCGGGTCCGGACACACTGAGGATTGACAGGCA-AA--T----------------CTA
-A-TA--GAA-T-CT----TT---CTC--ATT-------------TT------T-A---A
TGA--GT----A--TAGA-TT-------TCT-A---TTTGTT--ATAAA-GATGCTAGT-
------------------CCTTTCATGATTATGTGATAGGTGGTGCATGGCCGTTCTTAG
TTCGTGGAGTGATCTGTCTGCTTAATTGCGTTTC-AC-T-----AA------G-------
-GTCC-CAGTAATCT--A--------------------AGG--TATG---CTCGT-----
---------------------CTAC-T--T--ATC-T--C-A-TATGAC-----GCTGAT
-AGA-C------------CCCTCGT----AA--G-AGC---GCGTTGTCTATTGC-GT--
TAATA--T-ATGT--A-AC-AAGT-GAC-A---------CATA---C-TGTTGG--GATC
T---GAAAGCAACGAAC-------GTGA-CCG-CAAC-G------TCTTG--TTGCCTTT
CTAA-----------------------TTTAT----TCT-A-ATT---------C--T--
TT--T-G--T---------------AAT-T-AGTC--TA-----------AT-A---A--
---------C-AA---------A-G--------------------GCTAT-TCT----TT
AAACTAGAC-GGACC--GCT-G-----T---TT-C-TCTT-TTAAACCAGAGGAAGG-TT
GCGGC-AATAAC-AGGT----C-TGTGATG-CCCTT-AGATGTTCCG-GGCTGCACAC--
--G-TGCTA------------------------CAA-T-GATC--A-GTAC--AGTG---
AG-CATCTC-AAT-T----T-AT-T-----A-------CT-AACAC--CGCTTT--A---
-----T-TA-AAGC-AT-T-C-AG-TGTGT---------------A---GT-----TGTG
-T-AA-----G-CAG--C-TGC-CT-CTG-ATA-----T-----G-C-GCG-GTAA-CAC
CTGT--CTCGAGAGTCGAT---GGGTAATCCATTAGA--AGTA-ATG--ATTCC--T-CT
C-TT--TT-AT-------AT---AGCACA-CTGA-TA-TA----CAGCATCGGTTCCCGA
GGTAAC------------CTTGTGTT--ACTTAT----GTGC----GA-GC-GTGATGTC
AGAGCTTAACG----------------------------TTTATTATTC--TTTA-TGTC
-T--AATAGATCTCTGATTTTACTGTATG-TGCAAT--TGTTAATTCGTGGTGGGGACAG
ACCATTGTTAACTATTGGTCTCGGTCTTAACTAGGAATGCCTCGTACGGGTCTT-GGTTC
AACAAACC--ACCCGGAATACGTCCCTGCCCTTTGTACACA-CCGCCC-GTCGCTCTTAC
CGA-TGAACTTCTTTGTGAGTCTAAGGGACTGG-------------G-T-----------
-----------A-A---------------------TG--A-TTCA-TT----C-TTTT-T
CTTA-------AAGTTTGAATTA-CCT---------------------------------
------------------------------------------------------------
--------------------------------------------A
>Globorotalia_hirsuta|P029|09
G---------------------TGGAGCATGTGGCTTAATTTGACTCAACGCGGGGAATC
TTACCGGGTCCGGACACACTGAGGATTGACAGGCA-AA--T----------------CTA
-A-TA--GAA-T-CT----TT---CTT--ATT-------------TT-----CT-A---A
TAA--GT----A--TAGA-TT-------TCT-A---TTTGTT--ATAAA-GATGCTAGT-
------------------CCTTTCATGATTATGTGATAGGTGGTGCATGGCCGTTCTTAG
TTCGTGGAGTGATCTGTCTGCTTAATTGCGTTTC-AC-T-----AA------G-------
-GTCC-CAGTAATCT--A--------------------AGG--TATG---CTCGT-----
---------------------CTAC-T--T--ATC-T--C-A-TATGAC-----GCTGAT
-AGA-C------------CCCTCGT----AA--G-AGC---GCGTTGTCTATTGC-GT--
TAATA--T-ATGT--A-AC-AAGT-GAC-A---------CATA---C-TGTTGG--GATC
T---GAAAGCAACGAAC-------GTGA-CCG-CAAC-G------TCTTG--TTGCCTTT
CTAA-----------------------TTTAT----TCT-A-ATT---------C--T--
TT--T-G--T---------------AAT-T-AGTC--TA-----------AT-A---A--
---------C-AA---------A-G--------------------GCTAT-TCT----TT
AAACTAGAC-GGACC--GCT-G-----T---TT-C-TCTT-TTAAACCAGAGGAAGG-TT
GCGGC-AATAAC-AGGT----C-TGTGATG-CCCTT-AGATGTTCCG-GGCTGCACAC--
--G-TGCTA------------------------CAA-T-GATC--A-GTAC--AGTG---
AG-CATCTC-AAT-T----T-AT-T-----A-------CT-AACAC--CGCTTT--A---
-----T-TA-AAGC-AT-T-C-AC-TGTGT---------------A---GT-----TGTG
-T-AA-----G-CAG--C-TGC-CT-CTG-ATA-----T-----G-C-GCG-GTAA-CAC
CTGT--CTCGAGAGTCGAT---GGGTAATCCATTAGA--AGTA-ATG--ATTCC--T-CT
C-TT--TT-AT-------AT---AGCACA-CTGA-TA-TA----CAGCATCGGTTCCCGA
GGTAAC------------CTTGTGTT--ACTTAT----GTGC----GA-GC-GTGATGTC
AGAGCTTAACG----------------------------TTTATTATTC--TTTA-TGTC
-T--AATAGATCTCTGATTTTACTGTATG-TGCAAT--TGTTAATTCGTGGTGGGGACAG
ACCATTGTTAACTATTGGTCTCGGTCTTAACTAGGAATGCCTCGTACGGGTCTT-GGTTC
AACAAACC--ACCCGGAATACGTCCCTGCCCTTTGTACACA-CCGCCC-GTCGCTCTTAC
CGA-TGAACTTCTTTGTGAGTCTAAGGGACTGG-------------G-T-----------
-----------A-A---------------------TG--A-TTCA-TT----C-TTTT-C
--TA-------AAGTTTGAATTA-CCT---ATAGAAACTTAGCCGAACAAGGTGGTTTAA
--A---------------------------------------------------------
--------------------------------------------G
>Globorotalia_hirsuta|P066|04
G-------------------------------------------------G---GGAATC
TTACCGGGTCCGGACACACTGAGGATTGACAGGCA-AA--T----------------CTA
-A-TA--GAA-T-CT----TT---CTC--ATT-------------TT------T-A---A
TGA--GT----A--TAGA-TT-------TCT-A---TTTGTT--ATAAA-GATGCTAGT-
------------------CCTTTCATGATTATGTGATAGGTGGTGCATGGCCGTTCTTAG
TTCGTGGAGTGATCTGTCTGCTTAATTGCGTTTC-AC-T-----AA------G-------
-GTCC-CAGTAATCT--A--------------------AGG--TATG---CTCGT-----
---------------------CTAC-T--T--ATC-T--C-A-TATGAC-----GCTGAT
-AGA-C------------CCCTCGT----AA--G-AGC---GCGTTGTCTATTGC-GT--
TAATA--T-ATGT--A-AC-AAGT-GAC-A---------CATA---C-TGTTGG--GATC
T---GAAAGCAACGAAC-------GTGA-CCG-CAAC-G------TCTTG--TTGCCTTT
CTAA-----------------------TTTAT----TCT-A-ATT---------C--T--
TT--T-G--T---------------AAT-T-AGTC--TA-----------AT-A---A--
---------C-AA---------A-G--------------------GCTAT-TCT----TT
AAACTAGAC-GGACC--GCT-G-----T---TT-C-TCTT-TTAAACCAGAGGAAGG-TT
GCGGC-AATAAC-AGGT----C-TGTGATG-CCCTT-AGATGTTCCG-GGCTGCACAC--
--G-TGCTA------------------------CAA-T-GATC--A-GTAC--AGTG---
AG-CATCTC-AAT-T----T-AT-T-----A-------CT-AACAC--CGCTTT--A---
-----T-TA-AAGC-AT-T-C-AG-TGTGT---------------A---GT-----TGTG
-T-AA-----G-CAG--C-TGC-CT-CTG-ATA-----T-----G-C-GCG-GTAA-CAC
CTGT--CTCGAGAGTCGAT---GGGTAATCCATTAGA--AGTA-ATG--ATTCC--T-CT
C-TT--TT-AT-------AT---AGCACA-CTGA-TA-TA----CAGCATCGGTTCCCGA
GGTAAC------------CTTGTGTT--ACTTAT----GTGC----GA-GC-GTGATGTC
AGAGCTTAACG----------------------------TTTATTATTC--TTTA-TGTC
-T--AATAGATCTCTGATTTTACTGTATG-TGCAAT--TGTTAATTCGTGGTGGGGACAG
ACCATTGTTAACTATTGGTCTCGGTCTTAACTAGGAATGCCTCGTACGGGTCTT-GGTTC
AACAAACC--ACCCGGAATACGTCCCTGCCCTTTGTACACA-CCGCCC-GTCGCTCTTAC
CGA-TGAACTTCTTTGTGAGTCTAAGGGACTGG-------------G-T-----------
-----------A-A---------------------TG--A-TTCA-TT----C-TTTT-T
CTTA-------AAGTTTGAATTA-C-----------------------------------
------------------------------------------------------------
--------------------------------------------C
>Globorotalia_hirsuta|P066|13
G---------------------TGGAGCATGTGGCTTAATTTGACTCAACGCGGGGAATC
TTACCGGGTCCGGACACACTGAGGATTGACAGGCA-AA--T----------------CTA
-A-TA--GAA-T-CT----TT---CTC--ATT-------------TT------T-A---A
TGA--GT----A--TAGA-TT-------TCT-A---TTTGTT--ATAAA-GATGCTAGT-
------------------CCTTTCATGATTATGTGATAGGTGGTGCATGGCCGTTCTTAG
TTCGTGGAGTGATCTGTCTGCTTAATTGCGTTTC-AC-T-----AA------G-------
-GTCC-CAGTAATCT--A--------------------AGG--TATG---CTCGT-----
---------------------CTAC-T--T--ATC-T--C-A-TATGAC-----GCTGAT
-AGA-C------------CCCTCGT----AA--G-AGC---GCGTTGTCTATTGC-GT--
TAATA--T-ATGT--A-AC-AAGT-GAC-A---------CATA---C-TGTTGG--GATC
T---GAAAGCAACGAAC-------GTGA-CCG-CAAC-G------TCTTG--TTGCCTTT
CTAA-----------------------TTTAT----TCT-A-ATT---------C--T--
TT--T-G--T---------------AAT-T-AGTC--TA-----------AT-A---A--
---------C-AA---------A-G--------------------GCTAT-TCT----TT
AAACTAGAC-GGACC--GCT-G-----T---TT-C-TCTT-TTAAACCAGAGGAAGG-TT
GCGGC-AATAAC-AGGT----C-TGTGATG-CCCTT-AGATGTTCCG-GGCTGCACAC--
--G-TGCTA------------------------CAA-T-GATC--A-GTAC--AGTG---
AG-CATCTC-AAT-T----T-AT-T-----A-------CT-AACAC--CGCTTT--A---
-----T-TA-AAGC-AT-T-C-AG-TGTGT---------------A---GT-----TGTG
-T-AA-----G-CAG--C-TGC-CT-CTG-ATA-----T-----G-C-GCG-GTAA-CAC
CTGT--CTCGAGAGTCGAT---GGGTAATCCATTAGA--AGTA-ATG--ATTCC--T-CT
C-TT--TT-AT-------AT---AGCACA-CTGA-TA-TA----CAGCATCGGTTCCCGA
GGTAAC------------CTTGTGTT--ACTTAT----GTGC----GA-GC-GTGATGTC
AGAGCTTAACG----------------------------TTTATTATTC--TTTA-TGTC
-T--AATAGATCTCTGATTTTACTGTATG-TGCAAT--TGTTAATTCGTGGTGGGGACAG
ACCATTGTTAACTATTGGTCTCGGTCTTAACTAGGAATGCCTCGTACGGGTCTT-GGTTC
AACAAACC--ACCCGGAATACGTCCCTGCCCTTTGTACACA-CCGCCC-GTCGCTCTTAC
CGA-TGAACTTCTTTGTGAGTCTAAGGGACTGG-------------G-T-----------
-----------A-A---------------------TG--A-TTCA-TT----C-TTTT-T
CTTA-------AAGTTTGAATTA-CCT---ATAGAAACTTAGCCGAACAAGGTGGTTTAA
--A---------------------------------------------------------
--------------------------------------------G
>Globorotalia_hirsuta|P069|60
G---------------------TGGAGCATGTGGCTTAATTTGACTCAACGCGGGGAATC
TTACCGGGTCCGGACACACTGAGGATTGACAGGCA-AA--T----------------CTA
-A-TA--GAA-T-CT----TT---CTC--ATT-------------TT------T-A---A
TGA--GT----A--TAGA-TT-------TCT-A---TTTGTT--ATAAA-GATGCTAGT-
------------------CCTTTCATGATTATGTGATAGGTGGTGCATGGCCGTTCTTAG
TTCGTGGAGTGATCTGTCTGCTTAATTGCGTTTC-AC-T-----AA------G-------
-GTCC-CAGTAATCT--A--------------------AGG--TATG---CTCGT-----
---------------------CTAC-T--T--ATC-T--C-A-TATGAC-----GCTGAT
-AGA-C------------CCCTCGT----AA--G-AGC---GCGTTGTCTATTGC-GT--
TAATA--T-ATGT--A-AC-AAGT-GAC-A---------CATA---C-TGTTGG--GATC
T---GAAAGCAACGAAC-------GTGA-CCG-CAAC-G------TCTTG--TTGCCTTT
CTAA-----------------------TTTAT----TCT-A-ATT---------C--T--
TT--T-G--T---------------AAT-T-AGTC--TA-----------AT-A---A--
---------C-AA---------A-G--------------------GCTAT-TCT----TT
AAACTAGAC-GGACC--GCT-G-----T---TT-C-TCTT-TTAAACCAGAGGAAGG-TT
GCGGC-AATAAC-AGGT----C-TGTGATG-CCCTT-AGATGTTCCG-GGCTGCACAC--
--G-TGCTA------------------------CAA-T-GATC--A-GTAC--AGTG---
AG-CATCTC-AAT-T----T-AT-T-----A-------CT-AACAC--CGCTTT--A---
-----T-TA-AAGC-AT-T-C-AG-TGTGT---------------A---GT-----TGTG
-T-AA-----G-CAG--C-TGC-CT-CTG-ATA-----T-----G-C-GCG-GTAA-CAC
CTGT--CTCGAGAGTCGAT---GGGTAATCCATTAGA--AGTA-ATG--ATTCC--T-CT
C-TT--TT-AT-------AT---AGCACA-CTGA-TA-TA----CAGCATCGGTTCCCGA
GGTAAC------------CTTGTGTT--ACTTAT----GTGC----GA-GC-GTGATGTC
AGAGCTTAACG----------------------------TTTATTATTC--TTTA-TGTC
-T--AATAGATCTCTGATTTTACTGTATG-TGCAAT--TGTTAATTCGTGGTGGGGACAG
ACCATTGTTAACTATTGGTCTCGGTCTTAACTAGGAATGCCTCGTACGGGTCTT-GGTTC
AACAAACC--ACCCGGAATACGTCCCTGCCCTTTGTACACA-CCGCCC-GTCGCTCTTAC
CGA-TGAACTTCTTTGTGAGTCTAAGGGACTGG-------------G-T-----------
-----------A-A---------------------TG--A-TTCA-TT----C-TTTT-C
--TA-------AAGTTTGAATTA-CCT---ATAGAAACTTAGCCGAACAAGGTGGTTTAA
--A---------------------------------------------------------
--------------------------------------------G
>Globorotalia_hirsuta|P069|71
G---------------------TGGAGCATGTGGCTTAATTTGACTCAACGCGGGGAATC
TTACCGGGTCCGGACACACTGAGGATTGACAGGCA-AA--T----------------CTA
-A-TA--GAA-T-CT----TT---CTC--ATT-------------TT------T-A---A
TGA--GT----A--TAGA-TT-------TCT-A---TTTGTT--ATAAA-GATGCTAGT-
------------------CCTTTCATGATTATGTGATAGGTGGTGCATGGCCGTTCTTAG
TTCGTGGAGTGATCTGTCTGCTTAATTGCGTTTC-AC-T-----AA------G-------
-GTCC-CAGTAATCT--A--------------------AGG--TATG---CTCGT-----
---------------------CTAC-T--T--ATC-T--C-A-TATGAC-----GCTGAT
-AGA-C------------CCCTCGT----AA--G-AGC---GCGTTGTCTATTGC-GT--
TAATA--T-ATGT--A-AC-AAGT-GAC-A---------CATA---C-TGTTGG--GATC
T---GAAAGCAACGAAC-------GTGA-CCG-CAAC-G------TCTTG--TTGCCTTT
CTAA-----------------------TTTAT----TCT-A-ATT---------C--T--
TT--T-G--T---------------AAT-T-AGTC--TA-----------AT-A---A--
---------C-AA---------A-G--------------------GCTAT-TCT----TT
AAACTAGAC-GGACC--GCT-G-----T---TT-C-TCTT-TTAAACCAGAGGAAGG-TT
GCGGC-AATAAC-AGGT----C-TGTGATG-CCCTT-AGATGTTCCG-GGCTGCACAC--
--G-TGCTA------------------------CAA-T-GATC--A-GTAC--AGTG---
AG-CATCTC-AAT-T----T-AT-T-----A-------CT-AACAC--CGCTTT--A---
-----T-TA-AAGC-AT-T-C-AG-TGTGT---------------A---GT-----TGTG
-T-AA-----G-CAG--C-TGC-CT-CTG-ATA-----T-----G-C-GCG-GTAA-CAC
CTGT--CTCGAGAGTCGAT---GGGTAATCCATTAGA--AGTA-ATG--ATTCC--T-CT
C-TT--TT-AT-------AT---AGCACA-CTGA-TA-TA----CAGCATCGGTTCCCGA
GGTAAC------------CTTGTGTT--ACTTAT----GTGC----GA-GC-GTGATGTC
AGAGCTTAACG----------------------------TTTATTATTC--TTTA-TGTC
-T--AATAGATCTCTGATTTTACTGTATG-TGCAAT--TGTTAATTCGTGGTGGGGACAG
ACCATTGTTAACTATTGGTCTCGGTCTTAACTAGGAATGCCTCGTACGGGTCTT-GGTTC
AACAAACC--ACCCGGAATACGTCCCTGCCCTTTGTACACA-CCGCCC-GTCGCTCTTAC
CGA-TGAACTTCTTTGTGAGTCTAAGGGACTGG-------------G-T-----------
-----------A-A---------------------TG--A-TTCA-TT----C-TTTT-C
--TA-------AAGTTTGAATTA-CCT---ATAGAAACTTAGCCGAACAAGGTGGTTTAA
--A---------------------------------------------------------
--------------------------------------------G
>Globorotalia_hirsuta|R002|02
G--------------AACG-CGYGGAGCATGTGGCTTAATTTGACTCAACGCGGGGAATC
TTACCGGGTCCGGACACACTGAGGATTGACAGGCA-AA--T----------------CTA
-A-TA--GAA-T-CT----TT---CTC--ATT-------------TT------T-A---A
TGA--GT----A--TAGA-TT-------TCT-A---TTTGTT--ATAAA-GATGCTAGT-
------------------CCTTTCATGATTATGTGATAGGTGGTGCATGGCCGTTCTTAG
TTCGTGGAGTGATCTGTCTGCTTAATTGCGTTTC-AC-T-----AA------G-------
-GTCC-CAGTAATCT--A--------------------AGG--TATG---CTCGT-----
---------------------CTAC-T--T--ATC-T--C-A-TATGAC-----GCTGAT
-AGA-C------------CCCTCGT----AA--G-AGC---GCGTTGTCTATTGC-GT--
TAATA--T-ATGT--A-AC-AAGT-GAC-A---------CATA---C-TGTTGG--GATC
T---GAAAGCAACGAAC-------GTGA-CCG-CAAC-G------TCTTG--TTGCCTTT
CTAA-----------------------TTTAT----TCT-A-ATT---------C--T--
TT--T-G--T---------------AAT-T-AGTC--TA-----------AT-A---A--
---------C-AG---------A-G--------------------GCTAT-TCT----TT
AAACTAGAC-GGACC--GCT-G-----T---TT-C-TCTT-TTAAACCAGAGGAAGG-TT
GCGGC-AATAAC-AGGT----C-TGTGATG-CCCTT-AGATGTTCCG-GGCTGCACAC--
--G-TGCTA------------------------CAA-T-GATC--A-GTAC--AGTG---
AG-CATCTC-AAT-T----T-AT-T-----A-------CT-AACAC--CGCTTT--A---
-----T-TA-AAGC-AT-T-C-AG-TGTGT---------------A---GT-----TGTG
-T-AA-----G-CAG--C-TGC-CT-CTG-ATA-----T-----G-C-GCG-GTAA-CAC
CTGT--CTCGAGAGTCGAT---GGGTAATCCATTAGA--AGTA-ATG--ATTCC--T-CT
C-TT--TT-AT-------AT---AGCACA-CTGA-TA-TA----CAGCATCGGTTCCCGA
GGTAAC------------CTTGTGTT--ACTTAT----GTGC----GA-GC-GTGATGTC
AGAGCTTAACG----------------------------TTTATTATTC--TTTA-TGTC
-T--AATAGATCTCTGATTTTACTGTATG-TGCAAT--TGTTAATTCGTGGTGGGGACAG
ACCATTGTTAACTATTGGTCTCGGTCTTAACTAGGAATGCCTCGTACGGGTCTT-GGTTC
AACAAACC--ACCCGGAATACGTCCCTGCCCTTTGTACACA-CCGCCC-GTCGCTCTTAC
CGA-TGAACTTCTTTGTGAGTCTAAGGGACTGG-------------G-T-----------
-----------A-A---------------------TG--A-TTCA-TT----C-TTTT-C
--TA-------AAGTTTGAATTA-CCT---ATAGAAACTTAGCCGAACAAGGTGGTTTAA
--A---------------------------------------------------------
--------------------------------------------G
>Globorotalia_hirsuta|R002|09
G--------------AACG-CGTGGAGCATGTGGCTTAATTTGACTCAACGCGGGGAATC
TTACCGGGTCCGGACACACTGAGGATTGACAGGCA-AA--T----------------CTA
-A-TA--GAA-T-CT----TT---CTC--ATT-------------TT------T-A---A
TGA--GT-------ATAG------AT--TT--C---TATTTGTTATAAA-GATGCTAGT-
------------------CCTTTCATGATTATGTGATAGGTGGTGCATGGCCGTTCTTAG
TTCGTGGAGTGATCTGTCTGCTTAATTGCGTTTC-AC-T-----AA------G-------
-GTCC-CAGTAATCT--A--------------------AGG--TATG---CTCGT-----
---------------------CTAC-T--T--ATC-T--C-A-TATGAC-----GCTGAT
-AGA--------------CCCCTC-----GTAAG-AGC---GCGTTGTCTATTGC-GT--
TAATA--T-ATGT--A-AC-AAGT-GAC-A---------CATA---C-TGTTGG--GATC
T---GAAAGCAACGAAC-------GTGA-CCG-CAAC-G------TCTTG--TTGCCTTT
CTAA-----------------------TTTAT----TCT-A-ATT---------C--T--
TT--T-G------------------NAA-T-TAGT--CT-----------AA-T---A--
---------A-CA---------G-A--------------------GGCTA-T-T----CT
TTAAACTAG-ACGGA--CCG-C-----T---GT-T-TCTC-TTTNNNNNNNNNNNNN-NN
NNNNN-NNNNNN-NNNN----N-NNNNNNN-NNNNN-NNNNNNNNNN-NNNNNNNNNN--
--N-NNNNN------------------------NNN-N-NNNN--N-NNNN--NNNN---
NN-NNNNNN-NNN-N----N-NN-N-----NNNN-NN-NN-NNNNN-NNNNNNN--N---
---NNN-NN-NNNN-NN-N-N-NN-NNNNN-------------NNN---NN---------
-------------NN--N-NNN-NN-NNNGATA-----T-----G-C-GCG-GTAA-CAC
CTGT--CTCGAGAGTCGAT---GGGTAATCCATTAGA--AGTA-ATG--ATTCC--T-CT
C-TT--TT----------AT-ATAGCACA-CTGA-TA-TA----CAGCATCGGTTCCCGA
GGTAAC------------CTTGTGTT--ACTTAT----GTGC----GA-GC-GTGATGTC
AGAGCTTAACG----------------------------TTTATT-ATT--CTTT-ATGT
CT--AATAGATCTCTGATTTTACTGTATG-TGCAAT--TGTTAATTCGTGGTGGGGACAG
ACCATTGTTAACTATTGGTCTCGGTCTTAACTAGGAATGCCTCGTACGGGTCTT-GGTTC
AACAAACC--ACCCGGAATACGTCCCTGCCCTTTGTACACA-CCGCCC-GTCGCTCTTAC
CGA-TGAACTTCTTTGTGAGTCTAAGGGACTGG-------------G-T-----------
----------------------------------AAT--G-ATTC-AT----T-CTTT-T
CTAA--------AGTTTGAATTA-CCT---ATAGAAACTTAGCCGAACAAGGTGGTTTAA
--A---------------------------------------------------------
--------------------------------------------G
>Globorotalia_hirsuta|R002|11
G--------------AACG-CGTGGAGCATGTGGCTTAATTTGACTCAACGCGGGGAATC
TTACCGGGTCCGGACACACTGAGGATTGACAGGCA-AA--T----------------CTA
-A-TA--GAA-T-CT----TT---CTC--ATT-------------TT------T-A---A
TGA--GT----A--TAGA-TT-------TCT-A---TTTGTT--ATAAA-GATGCTAGT-
------------------CCTTTCATGATTATGTGATAGGTGGTGCATGGCCGTTCTTAG
TTCGTGGAGTGATCTGTCTGCTTAATTGCGTTTC-AC-T-----AA------G-------
-GTCC-CAGTAATCT--A--------------------AGG--TATG---CTCGT-----
---------------------CTAC-T--T--ATC-T--C-A-TATGAC-----GCTGAT
-AGA-C------------CCCTCGT----AA--G-AGC---GCGTTGTCTATTGC-GT--
TAATA--T-ATGT--A-AC-AAGT-GAC-A---------CATA---C-TGTTGG--GATC
T---GAAAGCAACGAAC-------GTGA-CCG-CAAC-G------TCTTG--TTGCCTTT
CTAA-----------------------TTTAT----TCT-A-ATT---------C--T--
TT--T-G--T---------------AAT-T-AGTC--TA-----------AT-A---A--
---------C-AG---------A-G--------------------GCTAT-TCT----TT
AAACTAGAC-GGACC--GCT-G-----T---TT-C-TCTT-TTAAACCAGAGGAAGG-TT
GCGGC-AATAAC-AGGT----C-TGTGATG-CCCTT-AGATGTTCCG-GGCTGCACAC--
--G-TGCTA------------------------CAA-T-GATC--A-GTAC--AGTG---
AG-CATCTC-AAT-T----T-AT-T-----A-------CT-AACAC--CGCTTT--A---
-----T-TA-AAGC-AT-T-C-AG-TGTGT---------------A---GT-----TGTG
-T-AA-----G-CAG--C-TGC-CT-CTG-ATA-----T-----G-C-GCG-GTAA-CAC
CTGT--CTCGAGAGTCGAT---GGGTAATCCATTAGA--AGTA-ATG--ATTCC--T-CT
C-TT--TT-AT-------AT---AGCACA-CTGA-TA-TA----CAGCATCGGTTCCCGA
GGTAAC------------CTTGTGTT--ACTTAT----GTGC----GA-GC-GTGATGTC
AGAGCTTAACG----------------------------TTTATTATTC--TTTA-TGTC
-T--AATAGATCTCTGATTTTACTGTATG-TGCAAT--TGTTAATTCGTGGTGGGGACAG
ACCATTGTTAACTATTGGTCTCGGTCTTAACTAGGAATGCCTCGTACGGGTCTT-GGTTC
AACAAACC--ACCCGGAATACGTCCCTGCCCTTTGTACACA-CCGCCC-GTCGCTCTTAC
CGA-TGAACTTCTTTGTGAGTCTAAGGGACTGG-------------G-T-----------
-----------A-A---------------------TG--A-TTCA-TT----C-TTTT-C
--TA-------AAGTTTGAATTA-CCT---ATAGAAACTTAGCCGAACAAGGTGGTTTAA
--A---------------------------------------------------------
--------------------------------------------G
>Globorotalia_inflata|P121|05
G---------------------TGGAGCATGTGGCTTAATTTGACTCAACGCGGGAAATC
TTACCGGGTCCGGACACACTGAGGATTGACAGGCA-AT--A----------------TAT
-T-AG--CAT-A-AA----GA---CTC--GTC-------------TT------T-A---G
CG------------------------------C---TAATTG--TTAAA-TATGCTAGT-
------------------CCTTTCATGATTATGTGATAGGTGGTGCATGGCCGTTCTTAG
TTCGTGGAGTGATCTGTCTGCTTAATTGCGTTTC-AC-T-----AA------G-------
-GGCC-CATAAATTC--A--------------------AGG--TATG---TTAGC-----
---------------------AAAT-G--C--TGC-T--C-T-ATTGAC-----CCCTAA
-TAG--------------GCTTAA-----CT--G-TCT---TTAGCGCGTGTCTC-TA--
CGAGT--T-CTTT--A-AA-GCAC-TGC-G---------CATG---C-TGTTGG--GTCC
T---GAAAGCAACGAAC-------GTGA-CCG-CAAC-G------TCTTG--TTGCCTCT
CTAT-----------------------AATAC----CTT-C-TTA---------T--T--
TT--T-A------------------ATA-A-GAGT--AT-----------TT-A---C--
---------C-TG---------A-G--------------------GCTAT-T-T----TA
AAACTAGAC-GGACC--GCT-G-----T---TT-C-TTTC-TTAAACCAGAGGAAGG-TT
GCGGC-AATAAC-AGGT----C-TGTGATG-CCCTT-AGATGTTCCG-GGCTGCACAC--
--G-TGCTA------------------------CAA-T-GATC--A-GTAC--AGTG---
AG-CATCTC-AAT-T----T-TA-T-----AACA-CC-GT-ATTAA-GCGCTTG--G---
---GTC-GT-AATT-GT-T-A-GG-CCTTT-------------TGG---GT-T---TTTT
-C-AA-----T-TGC--G-TTT-CT-CCA-ATG-----C-----G-C-ACG-GTAA-AGC
CTGC--TTCGAGAGTAAGT---GGGTAATCCATTGGA--AGTA-ATG--ATTTC--C-TT
A-TT--TTTAT-------AA-ACAGCACA-CCAA-TA-TA----CGGCATTCATTCCCGA
GACGGC------------TTAGTTCC--GACTTT----GTGC----GA-AT-GTAAT---
-------------------------------------------GT-ATT--CTTA-TCCG
-------------------------TATG-TGCGAT--TGTCAATTCATGGTGGGGACAG
ACCATTGTTAATTGTTGGTCTCGGTCTTAACTAGGAATGCCTTGTACGGGTCTTTGGTTC
AACAAACC--ACCCGGAATACGTCCCTGCCCTTTGTACACA-CCGCCC-GTCGCTCTTAC
CGA-TGGACTTCTTTGTGAGTCTTGGGGACTGG-------------G-T-----------
-----------------------------------TA--A-GCGA-TT----T-CTTT--
--AG--------AATGAGCTCTA-CCT---ATGGAAACCAATACGAACAATGTGGTCTAA
--A---------------------------------------------------------
--------------------------------------------G
>Globorotalia_inflata|P137|47
G---------------------TGGAGCATGTGGCTTAATTTGACTCAACGCGGGAAATC
TTACCGGGTCCGGACACACTGAGGATTGACAGGCA-AT--A----------------TAT
-T-AG--CAT-A-AA----GA---CTC--GTC-------------TT------T-A---G
CG------------------------------C---TAATTG--TTAAA-TATGCTAGT-
------------------CCTTTCATGATTATGTGATAGGTGGTGCATGGCCGTTCTTAG
TTCGTGGAGTGATCTGTCTGCTTAATTGCGTTTC-AC-T-----AA------G-------
-GGCC-CATAAATTC--A--------------------AGG--TATG---TTAGC-----
---------------------AAAT-G--C--TGC-T--C-T-ATTGAC-----CCCTAA
-TAG--------------GCTTAA-----CT--G-TCT---TTAGCGCGTGTCTC-TA--
CGAGT--T-CTTT--A-AA-GCAC-TGC-G---------CATG---C-TGTTGG--GTCC
T---GAAAGCAACGAAC-------GTGA-CCG-CAAC-G------TCTTG--TTGCCTCT
CTAT-----------------------AATAC----CTT-C-TTA---------T--T--
TT--T-A------------------ATA-A-GAGT--AT-----------TT-A---C--
---------C-TG---------A-G--------------------GCTAT-T-T----TA
AAACTAGAC-GGACC--GCT-G-----T---TT-C-TTTC-TTAAACCAGAGGAAGG-TT
GCGGC-AATAAC-AGGT----C-TGTGATG-CCCTT-AGATGTTCCG-GGCTGCACAC--
--G-TGCTA------------------------CAA-T-GATC--A-GTAC--AGTG---
AG-CATCTC-AAT-T----T-TA-T-----AACA-CC-GT-ATTAA-GCGCTTG--G---
---GTC-GT-AATT-GT-T-A-GG-CCTTT-------------TGG---GT-T---TTTT
-C-AA-----T-TGC--G-TTT-CT-CCA-ATG-----C-----G-C-ACG-GTAA-AGC
CTGC--TTCGAGAGTAAGT---GGGTAATCCATTGGA--AGTA-ATG--ATTTC--C-TT
A-TT--TTTAT-------AA-ACAGCACA-CCAA-TA-TA----CGGCATTCATTCCCGA
GACGGC------------TTAGTTCC--GACTTT----GTGC----GA-AT-GTAAT---
-------------------------------------------GT-ATT--CTTA-TCCG
-------------------------TATG-TGCGAT--TGTCAATTCATGGTGGGGACAG
ACCATTGTTAATTGTTGGTCTCGGTCTTAACTAGGAATGCCTTGTACGGGTCTTTGGTTC
AACAAACC--ACCCGGAATACGTCCCTGCCCTTTGTACACA-CCGCCC-GTCGCTCTTAC
CGA-TGGACTTCTTTGTGAGTCTTGGGGACTGG-------------G-T-----------
-----------------------------------TA--A-GCGA-TT----T-CTTT--
--AG--------AATGAGCTCTA-CCT---ATGGAAACCAATACGAACAATGTGGTCTAA
--A---------------------------------------------------------
--------------------------------------------G
>Globorotalia_inflata|P137|70
G---------------------TGGAGCATGTGGCTTAATTTGACTCAACGCGGGAAATC
TTACCGGGTCCGGACACACTGAGGATTGACAGGCA-AT--A----------------TAT
-T-AG--CAT-A-AA----GA---CTC--GTC-------------TT------T-A---G
CG------------------------------C---TAATTG--TTAAA-TATGCTAGT-
------------------CCTTTCATGATTATGTGATAGGTGGTGCATGGCCGTTCTTAG
TTCGTGGAGTGATCTGTCTGCTTAATTGCGTTTC-AC-T-----AA------G-------
-GGCC-CATAAATTC--A--------------------AGG--TATG---TTAGC-----
---------------------AAAT-G--C--TGC-T--C-T-ATTGAC-----CCCTAA
-TAG--------------GCTTAA-----CC--G-TCT---TTAGCGCGTGTCTC-TA--
CGAGT--T-CTTT--A-AA-GCAC-TGC-G---------CATG---C-TGTTGG--GTCC
T---GAAAGCAACGAAC-------GTGA-CCG-CAAC-G------TCTTG--TTGCCTCT
CTAT-----------------------AATAC----CTT-C-TTA---------T--T--
TT--T-A------------------ATA-A-GAGT--AT-----------TT-A---C--
---------C-TG---------A-G--------------------GCTAT-T-T----TA
AAACTAGAC-GGACC--GCT-G-----T---TT-C-TTTC-TTAAACCAGAGGAAGG-TT
GCGGC-AATAAC-AGGT----C-TGTGATG-CCCTT-AGATGTTCCG-GGCTGCACAC--
--G-TGCTA------------------------CAA-T-GATC--A-GTAC--AGTG---
AG-CATCTC-AAT-T----T-TA-T-----AACA-CC-GT-ATTAA-GCGCTTG--G---
---GTC-GT-AATT-GT-T-A-GG-CCTTT-------------TGG---GT-T---TTTT
-C-AA-----T-TGC--G-TTT-CT-CCA-ATG-----C-----G-C-ACG-GTAA-AGC
CTGC--TTCGAGAGTAAGT---GGGTAATCCATTGGA--AGTA-ATG--ATTTC--C-TT
A-TT--TTTAT-------AA-ACAGCACA-CCAA-TA-TA----CGGCATTCATTCCCGA
GACGGC------------TTAGTTCC--GACTTT----GTGC----GA-AT-GTAAT---
-------------------------------------------GT-ATT--CTTA-TCCG
-------------------------TATG-TGCGAT--TGTCAATTCATGGTGGGGACAG
ACCATTGTTAATTGTTGGTCTCGGTCTTAACTAGGAATGCCTTGTACGGGTCTTTGGTTC
AACAAACC--ACCCGGAATACGTCCCTGCCCTTTGTACACA-CCGCCC-GTCGCTCTTAC
CGA-TGGACTTCTTTGTGAGTCTTGGGGACTGG-------------G-T-----------
-----------------------------------TA--A-GCGA-TT----T-CTTT--
--AG--------AATGAGCTCTA-CCT---ATGGAAACCAATACGAACAATGTGGTCTAA
--A---------------------------------------------------------
--------------------------------------------G
>Globorotalia_inflata|P138|01
G---------------------TGGAGCATGTGGCTTAATTTGACTCAACGCGGGAAATC
TTACCGGGTCCGGACACACTGAGGATTGACAGGCA-AT--A----------------TAT
-T-AG--CAT-A-AA----GA---CTC--GTC-------------TT------T-A---G
CG------------------------------C---TAATTG--TTAAA-TATGCTAGT-
------------------CCTTTCATGATTATGTGATAGGTGGTGCATGGCCGTTCTTAG
TTCGTGGAGTGATCTGTCTGCTTAATTGCGTTTC-AC-T-----AA------G-------
-GGCC-CATAAATTC--A--------------------AGG--TATG---TTAGC-----
---------------------AAAT-G--C--TGC-T--C-T-ATTGAC-----CCCTAA
-TAG--------------GCTTAA-----CC--G-TCT---TTAGCGCGTGTCTC-TA--
CGAGT--T-CTTT--A-AA-GCAC-TGC-G---------CATG---C-TGTTGG--GTCC
T---GAAAGCAACGAAC-------GTGA-CCG-CAAC-G------TCTTG--TTGCCTCT
CTAT-----------------------AATAT----CTT-C-TTA---------T--T--
TT--T-A------------------ATA-A-GAGT--AT-----------TT-A---C--
---------C-TG---------A-G--------------------GCTAT-T-T----TA
AAACTAGAC-GGACC--GCT-G-----T---TT-C-TTTC-TTAAACCAGAGGAAGG-TT
GCGGC-AATAAC-AGGT----C-TGTGATG-CCCTT-AGATGTTCCG-GGCTGCACAC--
--G-TGCTA------------------------CAA-T-GATC--A-GTAC--AGTG---
AG-CATCTC-AAT-T----T-TA-T-----AACA-CC-GT-ATTAA-GCGCTTG--G---
---GTC-GT-AATT-GT-T-A-GG-CCTTT-------------TAG---GT-T---TTTT
-C-AA-----T-TGC--G-TTT-CT-CCA-ATG-----C-----G-C-ACG-GTAA-AGC
CTGC--TTCGAGAGTAAGT---GGGTAATCCATTGGA--AGTA-ATG--ATTTC--C-TT
A-TT--TTTAT-------AA-ACAGCACA-CCAA-TA-TA----CGGCATTCATTCCCGA
GACGGC------------TTAGTTCC--GACTTT----GTGC----GA-AT-GTAAT---
-------------------------------------------GT-ATT--CTTA-TCCG
-------------------------TATG-TGCGAT--TGTCAATTCATGGTGGGGACAG
ACCATTGTTAATTGTTGGTCTCGGTCTTAACTAGGAATGCCTTGTACGGGTCTTTGGTTC
AACAAACC--ACCCGGAATACGTCCCTGCCCTTTGTACACA-CCGCCC-GTCGCTCTTAC
CGA-TGGACTTCTTTGTGAGTCTTGGGGACTGG-------------G-T-----------
-----------------------------------TA--A-GCGA-TT----T-CTTT-T
--AG--------AATGAGCTCTA-CCT---ATGGAAACCAATACGAACAATGTGGTCTAA
--A---------------------------------------------------------
--------------------------------------------G
>Globorotalia_inflata|P138|14
G---------------------TGGAGCATGTGGCTTAATTTGACTCAACGCGGGAAATC
TTACCGGGTCCGGACACACTGAGGATTGACAGGCA-AT--A----------------TAT
-T-AG--CAT-A-AA----GA---CTC--GTC-------------TT------T-A---G
CG------------------------------C---TAATTG--TTAAA-TATGCTAGT-
------------------CCTTTCATGATTATGTGATAGGTGGTGCATGGCCGTTCTTAG
TTCGTGGAGTGATCTGTCTGCTTAATTGCGTTTC-AC-T-----AA------G-------
-GGCC-CATAAATTC--A--------------------AGG--TATG---TTAGC-----
---------------------AAAT-G--C--TGC-T--C-T-ATTGAC-----CCCTAA
-TAG--------------GCTTAA-----CT--G-TCT---TTAGCGCGTGTCTC-TA--
CGAGT--T-CTTT--A-AA-GCAC-TGC-G---------CATG---C-TGTTGG--GTCC
T---GAAAGCAACGAAC-------GTGA-CCG-CAAC-G------TCTTG--TTGCCTCT
CTAT-----------------------AATAC----CTT-C-TTA---------T--T--
TT--T-A------------------ATA-A-GAGT--AT-----------TT-A---C--
---------C-TG---------A-G--------------------GCTAT-T-T----TA
AAACTAGAC-GGACC--GCT-G-----T---TT-C-TTTC-TTAAACCAGAGGAAGG-TT
GCGGC-AATAAC-AGGT----C-TGTGATG-CCCTT-AGATGTTCCG-GGCTGCACAC--
--G-TGCTA------------------------CAA-T-GATC--A-GTAC--AGTG---
AG-CATCTC-AAT-T----T-TA-T-----AACA-CC-GT-ATTAA-GCGCTTG--G---
---GTC-GT-AATT-GT-T-A-GG-CCTTT-------------TAG---GT-T---TTTT
-C-AA-----T-TGC--G-TTT-CT-CCA-ATG-----C-----G-C-ACG-GTAA-AGC
CTGC--TTCGAGAGTAAGT---GGGTAATCCATTGGA--AGTA-ATG--ATTTC--C-TT
A-TT--TTTAT-------AA-ACAGCACA-CCAA-TA-TA----CGGCATTCATTCCCGA
GACGGC------------TTAGTTCC--GACTTT----GTGC----GA-AT-GTAAT---
-------------------------------------------GT-ATT--CTTA-TCCG
-------------------------TATG-TGCGAT--TGTCAATTCATGGTGGGGACAG
ACCATTGTTAATTGTTGGTCTCGGTCTTAACTAGGAATGCCTTGTACGGGTCTTTGGTTC
AACAAACC--ACCCGGAATACGTCCCTGCCCTTTGTACACA-CCGCCC-GTCGCTCTTAC
CGA-TGGACTTCTTTGTGAGTCTTGGGGACTGG-------------G-T-----------
-----------------------------------TA--A-GCGA-TT----T-CTTT-T
--AG--------AATGAGCTCTA-CCT---ATGGAAACCAATACGAACAATGTGGTCTAA
--A---------------------------------------------------------
--------------------------------------------G
>Globorotalia_inflata|R023|01
G--------------AACG-CGTGGAGCATGTGGCTTAATTTGACTCAACGCGGGAAATC
TTACCGGGTCCGGACACACTGAGGATTGACAGGCA-AT--A----------------TAT
-T-AG--CAT-A-AA----GA---CTC--GTC-------------TT------T-A---G
CG------------------------------C---TAATTG--TTAAA-TATGCTAGT-
------------------CCTTTCATGATTATGTGATAGGTGGTGCATGGCCGTTCTTAG
TTCGTGGAGTGATCTGTCTGCTTAATTGCGTTTC-AC-T-----AA------G-------
-GGCC-CATAAATTC--A--------------------AGG--TATG---TTAGC-----
---------------------AAAT-G--C--TGC-T--C-T-ATTGAC-----CCCTAA
-TAG--------------GCTTAA-----TT--G-TCT---TTAGCGCGTGTCTC-TA--
CGAGT--T-CTTT--A-AA-GCAC-TGC-G---------CATG---C-TGTTGG--GTCC
T---GAAAGCAACGAAC-------GTGA-CCG-CAAC-G------TCTTG--TTGCCTCT
CTAT-----------------------AATAT----CTT-C-TTA---------T--T--
TT--T-A------------------ATA-A-GAGT--AN-----------NN-N---N--
---------N-NN---------N-N--------------------NNNNN-N-N----NN
NNNNNNNNN-NNNNN--NNN-N-----N---NN-N-NNNN-NNNNNNNNNNNNNNNN-NN
NNNNN-NNNNNN-NNNN----N-NNNNNNN-NNNNN-NNNNNNNNNN-NNCTGCACAC--
--G-TGCTA------------------------CAA-T-GATC--A-GTAC--AGTG---
AG-CATCTC-AAT-T----T-TA-T-----AACA-CC-GT-ATTAA-GCGCTTG--G---
---GTC-GT-AATT-GT-T-A-GG-CCTTT-------------TGG---GT-T---TTTT
-C-AA-----T-TGC--G-TTT-CT-CCA-ATG-----C-----G-C-ACG-GTAA-AGC
CTGC--TTCGAGAGTAAGT---GGGTAATCCATTGGA--AGTA-ATG--ATTTC--C-TT
A-TT--TTTAT-------AA-ACAGCACA-CCAA-TA-TA----CGGCATTCATTCCCGA
GACGGC------------TTAGTTCC--GACTTT----GTGC----GA-AT-GTAAT---
-------------------------------------------GT-ATT--CTTA-TCCG
-------------------------TATG-TGCGAT--TGTCAATTCATGGTGGGGACAG
ACCATTGTTAATTGTTGGTCTCGGTCTTAACTAGGAATGCCTTGTACGGGTCTTTGGTTC
AACAAACC--ACCCGGAATACGTCCCTGCCCTTTGTACACA-CCGCCC-GTCGCTCTTAC
CGA-TGGACTTCTTTGTGAGTCTTGGGGACTGG-------------G-T-----------
-----------------------------------TA--A-GCGA-TT----T-CTTT--
--AG--------AATGAGCTCTA-CCT---ATGGAAACCAATACGAACAATGTGGTCTAA
--A---------------------------------------------------------
--------------------------------------------G
>Globorotalia_inflata|R023|08
G--------------AACG-CGTGGAGCATGTGGCTTAATTTGACTCAACGCGGGAAATC
TTACCGGGTCCGGACACACTGAGGATTGACAGGCA-AT--A----------------TAT
-T-AG--CAT-A-AA----GA---CTC--GTC-------------TT------T-A---G
CG------------------------------C---TAATTG--TTAAA-TATGCTAGT-
------------------CCTTTCATGATTATGTGATAGGTGGTGCATGGCCGTTCTTAG
TTCGTGGAGTGATCTGTCTGCTTAATTGCGTTTC-AC-T-----AA------G-------
-GGCC-CATAAATTC--A--------------------AGG--TATG---TTAGC-----
---------------------AAAT-G--C--TGC-T--C-T-ATTGAC-----CCCTAA
-TAG--------------GCTTAA-----CT--G-TCT---TTAGCGCGTGTCTC-TA--
CGAGT--T-CTTT--A-AA-GCAC-TGC-G---------CATG---C-TGTTGG--GTCC
T---GAAAGCAACGAAC-------GTGA-CCG-CAAC-G------TCTTG--TTGCCTCT
CTAT-----------------------AATAC----CTT-C-TTA---------T--T--
TT--T-A------------------ATA-A-GAGT--AT-----------TT-A---C--
---------C-TG---------A-G--------------------GCTAT-T-T----TA
AAACTAGAC-NNNNN--NNN-N-----N---NN-N-NNNN-NNNNNNNNNNNNNNNN-NN
NNNNN-NNNNNN-NNNN----N-NNNNNNN-NNNNN-NNNNNNNNNN-NNCTGCACAC--
--G-TGCTA------------------------CAA-T-GATC--A-GTAC--AGTG---
AG-CATCTC-AAT-T----T-TA-T-----AACA-CC-GT-ATTAA-GCGCTTG--G---
---GTC-GT-AATT-GT-T-A-GG-CCTTT-------------TAG---GT-T---TTTT
-C-AA-----T-TGC--G-TTT-CT-CCA-ATG-----C-----G-C-ACG-GTAA-AGC
CTGC--TTCGAGAGTAAGT---GGGTAATCCATTGGA--AGTA-ATG--ATTTC--C-TT
A-TT--TTTAT-------AA-ACAGCACA-CCAA-TA-TA----CGGCATTCATTCCCGA
GACGGC------------TTAGTTCC--GACTTT----GTGC----GA-AT-GTAAT---
-------------------------------------------GT-ATT--CTTA-TCCG
-------------------------TATG-TGCGAT--TGTCAATTCATGGTGGGGACAG
ACCATTGTTAATTGTTGGTCTCGGTCTTAACTAGGAATGCCTTGTACGGGTCTTTGGTTC
AACAAACC--ACCCGGAATACGTCCCTGCCCTTTGTACACA-CCGCCC-GTCGCTCTTAC
CGA-TGGACTTCTTTGTGAGTCTTGGGGACTGG-------------G-T-----------
-----------------------------------TA--A-GCGA-TT----T-CTTT-T
--AG--------AATGAGCTCTA-CCT---ATGGAAACCAATACGAACAATGTGGTCTAA
--A---------------------------------------------------------
--------------------------------------------G
>poss_scitula|R021|36
C-----------------------------------------------------------
----------------------------------------------------------TA
-A-TA--GAA-T-CT----TT---CTC--ATT-------------TT------T-A---A
TGA--GT----A--TAGA-TT-------TCT-A---TTTGTT--ATAAA-GATGCTAGT-
------------------CCTTTCATGATTATGTGATAGGTGGTGCATGGCCGTTCTTAG
TTCGTGGAGTGATCTGTCTGCTTAATTGCGTTTC-AC-T-----AA------G-------
-GTCC-CAGTAATCT--A--------------------AGG--TATG---CTCGT-----
---------------------CTAC-T--T--ATC-T--C-A-TATGAC-----GCTGAT
-AGA-C------------CCCTCGT----AA--G-AGC---GCGTTGTCTATTGC-GT--
TAATA--T-ATGT--A-AC-AAGT-GAC-A---------CATA---C-TGTTGG--GATC
T---GAAAGCAACGAAC-------GTGA-CCG-CAAC-G------TCTTG--TTGCCTTT
CTAA-----------------------TTTAT----TCT-A-ATT---------C--T--
TT--T-G--T---------------AAT-T-AGTC--TA-----------AT-A---A--
---------C-AA---------A-G--------------------GCTAT-TCT----TT
AAACTAGAC-GGACC--GCT-G-----T---TT-C-TCTT-TTAAACCAGAGGAAGG-TT
GCGGC-AATAAC-AGGT----C-TGTGATG-CCCTT-AGATGTTCCG-GGCTGCACAC--
--G-TGCTA------------------------CAA-T-GATC--A-GTAC--AGTG---
AG-CATCTC-AAT-T----T-AT-T-----A-------CT-AACAC--CGCTTT--A---
-----T-TA-AAGC-AT-T-C-AC-TGTGT---------------A---GT-----TGTG
-T-AA-----G-CAG--C-TGC-CT-CTG-ATA-----T-----G-C-GCG-GTAA-CAC
CTGT--CTCGAGAGTCGAT---GGGTAATCCATTAGA--AGTA-ATG--ATTCC--T-CT
C-TT--TT-AT-------AT---AGCACA-CTGA-TA-TA----CAGCATCGGTTCCCGA
GGTAAC------------CTTGTGTT--ACTTAT----GTGC----GA-GC-GTGATGTC
AGAGCTTAACG----------------------------TTTATTATTC--TTTA-TGTC
-T--AATAGATCTCTGATTTTACTGTATG-TGCAAT--TGTTAATTCGTGGTGGGGACAG
ACCATTGTTAACTATTGGTCTCGGTCTTAACTAGGAATGCCTCGTACGGGTCTT-GGTTC
AACAAACC--ACCCGGAATACGTCCCTGCCCTTTGTACACA-CCGCCC-GTCGCTCTTAC
CGA-TGAACTTCTTTGTGAGTCTAAGGGACTGG-------------G-T-----------
-----------A-A---------------------TG--A-TTCA-TT----C-TTTT-C
--TA-------AAGTTTGAATTA-CCT---ATAGAAACTTAGCC----------------
------------------------------------------------------------
--------------------------------------------G
>Globorotalia_truncatulinoides|P114|01
A--------------------------------------------------------ATC
TTACCGGGTCCGGACACACTGAGGATTGACAGACG-GT--T-AT-------------TGA
-C-TT--ATA-C-TC----GC---TTA--ATG-----------G-CTT-----T-A---A
GCT--GT-------TAAA-CG---TT--TAA-C-A-CCTTTA-CACAAA-GATGCTAGT-
------------------CCTTTCATGATCGTTTGATAGGTGGTGCATGGCCGTTCTTAG
TTCGTGGAGTGATCTGTCTGCCTAATTGCGTTTC-AC-T-----AA------G-------
-GTCC-CATTCTTCA--T--------------------ACG--TATG-------------
---------------------A----A--T--AGC-G--T---CTTAAC-----TCACTT
-TTA-------------------------------------CCGCTACCTATTT------
---------GTAG-------TAAG-CGC-T---------CATA---C-TATTGG--GACC
G---GAATGCAACGAGC-------GCGA-CTG-CACC-A------CCTAA--TTGCCCCT
TATC-------------T---------ACCAT--T-AAT-T-ACT---------T--T--
AT--T-A--A---------CC----GCC-C-TGTA--CG-----------GG-C---A--
C--------C-GG---------G-G----CC-TT-----------ACCTT-T-A-C--TG
AAACTAGCT-GGACC--GCT-G---------CT-T-TCCT-TTAAGCCAGAGGAAGG-TT
GCGGC-AATAAC-AGGT----C-TGTGATG-CCCTC-AGATGTTCCG-GGCCGCACAC--
--G-TGCTA------------------------CAA-T-GATC--A-GCAC--AGAG---
AG-TATTAC-CTA-T--C-T-TC-T-TAT-A-CC-TA-AC-CCAAT-ATGTTAA--A--C
TT---A-TT-GCGT-AA-G-G-GT-ATTGT-C-TTAA------CGA---CT-----TATC
-C-GC-T---T-TAG--C-GCT-TT-AAG-ATT---A-T--T--G-G-GCG-GTTA-TGC
CTGC--CTCGAGAG--AGT---GTACAGGGCAGCAAG--AGTA-ATG--ATTCC--T-TC
G-TT--TTTAC---T---AC-T-AATACC-GCGC-TT-GG----TAACATATTACACTCG
ATTAAG-------TA---GGGTCTTT--GCTTCT--A-ATAG--C-AA-TT-GCTATCCT
CACCCTTAGGC-----------------TC---------TAAGGATATT--ACTA-TCTC
-T--AAGGTCTACAGGGAGGTGTA-TATGGCGCACT--TACTTATTCACGGTGGGGACAG
ACCATTGTTAACTGTTGGTCTCGGTCTCAACTAGGAATGCCTCGTACGGGTT---GGTTC
ACCAAACC--ACCCGGAATATGTCCCTGCCCTTTGTACACA-CCGCCC-GTCGCTCTTAT
CGA-TGAACTCATTTGTGAGGCTGAGGGACTGC-------------G-T-C-T-------
-----------A-T--------------T------AT--A-CCCG-TG----T-AATC-C
--TA-AT----ATCTCACATACA-TTT-C-GCTAAAAGCGATTTTGCTTTAAGGATTTAT
--ACGACCTTACGCACAAACTTATTCGACCAAATGGGTTT------AA------------
------------------------------------------A-G
>Globorotalia_truncatulinoides|P114|06
G---------------------TGGAGCATGTGGCTTAATTTGACTCAACGCGGGGAATC
TTACCGGGTCCGGACACACTGAGGATTGACAGACG-GT--T-AT-------------TGA
-C-TT--ATA-C-TC----GC---TTA--ATG-----------G-CTT-----T-A---A
GCT--GT-------TAAG-TG---TT--TAA-C-A-CCTTTA-CACAAA-GATGCTAGT-
------------------CCTTTCATGATCGTTTGATAGGTGGTGCATGGCCGTTCTTAG
TTCGTGGAGTGATCTGTCTGCCTAATTGCGTTTC-AC-T-----AA------G-------
-GTCC-CATTCTTCA--T--------------------ACG--TATG-------------
---------------------A----A--T--AGC-G--T---CTTAAC-----TCACTT
-TTA-------------------------------------CCGCTACCTATTT------
---------GTAG-------TAAG-CGC-T---------CATA---C-TATTGG--GACC
G---GAATGCAACGAGC-------GCGA-CTG-CACC-A------CCTAA--TTGCCCCT
TATC-------------T---------ACCAT--T-AAT-T-ACT---------T--T--
AT--T-A--A---------CC----GCC-C-TGTA--CG-----------GG-C---A--
C--------C-GG---------G-G----CC-TT-----------ACCTT-T-A-C--TG
AAACTAGCT-GGACC--GCT-G---------CT-T-TCCT-TTAAGCCAGAGGAAGG-TT
GCGGC-AATAAC-AGGT----C-TGTGATG-CCCTC-AGATGTTCCG-GGCCGCACAC--
--G-TGCTA------------------------CAA-T-GATC--A-GCAC--AGAG---
AG-TATTAC-CTA-T--C-T-TC-T-TAT-A-CC-TA-AC-CCAAT-ATGTTAA--A--C
TT---A-TT-GCGT-AA-G-G-AT-ATTGT-C-TTAA------CGA---CT-----TATC
-C-GC-T---T-TAG--C-GCT-TT-AAG-ATT---A-T--T--G-G-ACG-GTTA-TGC
CTGC--CTCGAGAG--AGT---GTACAGGGCAGCAAG--AGTA-ATG--ATTCC--T-TC
G-TT--TTTAC---T---AC-T-AATACC-GCGC-TT-GG----TAACATATTACACTCG
ATTAAG-------TA---GGGTCTTT--GCTTCT--A-ATAG--C-AA-TT-GCTATCCT
CACCCTTAGGC-----------------TC---------TAAGGATATT--ACTA-TCTC
-T--AAGGTCTACAGGGAGGTGTA-TATGGCGCACT--TACTTATTCACGGTGGGGACAG
ACCATTGTTAACTGTTGGTCTCGGTCTCAACTAGGAATGCCTCGTACGGGTT---GGTTC
ACCAAACC--ACCCGGAATATGTCCCTGCCCTTTGTACACA-CCGCCC-GTCGCTCTTAT
CGA-TGAACTCATTTGTGAGGCTGAGGGACTGC-------------G-T-C-T-------
-----------A-T--------------T------AT--A-CCCG-TG----T-AATC-C
--TA-AT----ATCTCACATACA-TTT-C-GCTAAAAGCGATTTTGCTTTAAGGATTTAT
--ACGACCTTACGCACAAACTTATTCGACCAAATGGGTTT------AA------------
------------------------------------------A-G
>Globorotalia_truncatulinoides|P114|14
G---------------------TGGAGCATGTGGCTTAATTTGACTCAACGCGGGGAATC
TTACCGGGTCCGGACACACTGAGGATTGACAGACG-GT--T-AT-------------TGA
-C-TT--ATA-C-TC----GC---TTA--ATG-----------G-CTT-----T-A---A
GCT--GT-------TAAA-CG---TT--TAA-C-A-CCTTTA-CACAAA-GATGCTAGT-
------------------CCTTTCATGATCGTTTGATAGGTGGTGCATGGCCGTTCTTAG
TTCGTGGAGTGATCTGTCTGCCTAATTGCGTTTC-AC-T-----AA------G-------
-GTCC-CATTCTTCA--T--------------------ACG--TATG-------------
---------------------A----A--T--AGC-G--T---CTTAAC-----TCACTT
-TTA-------------------------------------CCGCTACCTATTT------
---------GTAG-------TAAG-CGC-T---------CATA---C-TATTGG--GACC
G---GAATGCAACGAGC-------GCGA-CTG-CACC-A------CCTAA--TTGCCCCT
TATC-------------T---------ACCAT--T-AAT-T-ACT---------T--T--
AT--T-A--A---------CC----GCC-C-TGTA--CG-----------GG-C---A--
C--------C-GG---------G-G----CC-TT-----------ACCTT-T-A-C--TG
AAACTAGCT-GGACC--GCT-G---------CT-T-TCCT-TTAAGCCAGAGGAAGG-TT
GCGGC-AATAAC-AGGT----C-TGTGATG-CCCTC-AGATGTTCCG-GGCCGCACAC--
--G-TGCTA------------------------CAA-T-GATC--A-GCAC--AGAG---
AG-TATTAC-CTA-T--C-T-TC-T-TAT-A-CC-TA-AC-CCAAT-ATGTTAA--A--C
TT---A-TT-GCGT-AA-G-G-GT-ATTGT-C-TTAA------CGA---CT-----TATC
-C-GC-T---T-TAG--C-GCT-TT-AAG-ATT---A-T--T--G-G-GCG-GTTA-TGC
CTGC--CTCGAGAG--AGT---GTACAGGGCAGCAAG--AGTA-ATG--ATTCC--T-TC
G-TT--TTTAC---T---AC-T-AATACC-GCGC-TT-GG----TAACATATTACACTCG
ATTAAG-------TA---GGGTCTTT--GCTTCT--A-ATAG--C-AA-TT-GCTATCCT
CACCCTTAGGC-----------------TC---------TAAGGATATT--ACTA-TCTC
-T--AAGGTCTACAGGGAGGTGTA-TATGGCGCACT--TACTTATTCACGGTGGGGACAG
ACCATTGTTAACTGTTGGTCTCGGTCTCAACTAGGAATGCCTCGTACGGGTT---GGTTC
ACCAAACC--ACCCGGAATATGTCCCTGCCCTTTGTACACA-CCGCCC-GTCGCTCTTAT
CGA-TGAACTCATTTGTGAGGCTGAGGGACTGC-------------G-T-C-T-------
-----------A-T--------------T------AT--A-CCCG-TG----T-AATC-C
--TA-AT----ATCTCACATACA-TTT-C-GCTAAAAGCGATTTTGCTTTAAGGATTTAT
--ACGACCTTACGCACAAACTTATTCGACCAAATGGGTTT------AA------------
------------------------------------------A-G
>Globorotalia_truncatulinoides|P115|03
A-----------------------------------------------------------
------------------------------------------------------------
------------------------------------------------------------
------------------------------------------------------------
------------------------------------------------------------
------------------------------------------------------------
------------------------------------------------------------
------------------------------------------------------------
------------------------------------------------------------
------------------------------------------------------------
------------------------------------------------------------
------------------------------------------------------------
------------------------------------------------------------
------------------------------------------------------------
------------------------------------------------------------
------------------------------------------------------------
------------------------------------------------------------
------------------------------------------------------------
-------------------------------------------CGA---CT-----TATC
-C-GC-T---T-TAG--C-GCT-TT-AAG-ATT---A-T--T--G-G-ACG-GTTA-TGC
CTGC--CTCGAGAG--AGT---GTACAGGGCAGCAAG--AGTA-ATG--ATTCC--C-TC
G-TT--TTTAC---T---AC-T-AATACC-GCGC-TT-GG----TAACATATTACACTCG
ATTAAG-------TA---GGGTCTTT--GCTTCT--A-ATAG--C-AA-TT-GCTATCCT
CACCCTTAGGC-----------------TC---------TAAGGATATT--ACTA-TCTG
-T--AAGGTCTACAGGGAGGTGTA-TATGGCGTACT--TACTTATTCACGGTGGGGACAG
ACCATTGTTAACTGTTGGTCTCGGTCTCAACTAGGAATGCCTCGTACGGGTT---GGTTC
ACCAAACC--ACCCGGAATATGTCCCTGCCCTTTGTACACA-CCGCCC-GTCGCTCTTAT
CGA-TGAACTCACTTGTGAGGCTGAGGGACTGC-------------G-T-C-T-------
-----------A-T--------------TT-----AT--A-CCCG-TG----T-AATC-C
--TA-AT----ATCTTACATACA-TTT-C-GCTAAAGGCGATATTGCTTTAAGGATTTAC
--ACGACCTTACGCACAAACTTATTCGACCAAGTGGGTTT------AA-A----------
--------------------------------------------G
>Globorotalia_truncatulinoides|P115|05
G---------------------TGGAGCATGTGGCTTAATTTGACTCAACGCGGGGAATC
TTACCGGGTCCGGACACACTGAGGATTGACAGACG-GT--T-AT-------------TGA
-C-TT--ATA-C-TC----GC---TTA--ATGGCTTTAAGCTCG-CTT-----T-A---A
GCT--GT-------TAAA-CG---TT--TAA-C-A-CCTTTA-CACAAA-GATGCTAGT-
------------------CCTTTCATGATCGTTTGATAGGTGGTGCATGGCCGTTCTTAG
TTCGTGGAGTGATCTGTCTGCCTAATTGCGTTTC-AC-T-----AA------G-------
-GTCC-CATTCTTCA--T--------------------ACG--TATG-------------
---------------------A----A--T--AGC-G--T---CTTAAC-----TCACTT
-TTA-------------------------------------CCGCTACCTATTT------
---------GTAG-------TAAG-CGC-T---------CATA---C-TATTGG--GACC
G---GAATGCAACGAGC-------GCGA-CTG-CACC-A------CCTAA--TTGCCCCT
TATC-------------T---------ACCAT--T-AAT-T-ACT---------T--T--
AT--T-A--A---------CC----GCC-C-TGTA--CG-----------GG-C---A--
C--------C-GG---------G-G----CC-TT-----------ACCTT-T-A-C--TG
AAACTAGCT-GGACC--GCT-G---------CT-T-TCCT-TTAAGCCAGAGGAAGG-TT
GCGGC-AATAAC-AGGT----C-TGTGATG-CCCTC-AGATGTTCCG-GGCCGCACAC--
--G-TGCTA------------------------CAA-T-GATC--A-GCAC--AGAG---
AG-TATTAC-CTA-T--C-T-TC-T-TAT-A-CC-TA-AC-CCAAT-ATGTTAA--A--C
TT---A-TT-GCGT-AA-G-G-AT-ATTGT-C-TTAA------CGA---CT-----TATC
-C-GC-T---T-TAG--C-GCT-TT-AAG-ATT---A-T--T--G-G-ACG-GTTA-TGC
CTGC--CTCGAGAG--AGT---GTACAGGGCAGCAAG--AGTA-ATG--ATTCC--T-TC
G-TT--TTTAC---T---AC-T-AATACC-GCGC-TT-GG----TAACATATTACACTCG
ATTAAG-------TA---GGGTCTTT--GCTTCT--A-ATAG--C-AA-TT-GCTATCCT
CACCCTTAGGC-----------------TC---------TAAGGATATT--ACTA-TCTG
-T--AAGGTCTACAGGGAGGTGTA-TATGGCGCACT--TACTTATTCACGGTGGGGACAG
ACCATTGTTAACTGTTGGTCTCGGTCTCAACTAGGAATGCCTCGTACGGGTT---GGTTC
ACCAAACC--ACCCGGAATATGTCCCTGCCCTTTGTACACA-CCGCCC-GTCGCTCTTAT
CGA-TGAACTCACTTGTGAGGCTGAGGGACTGC-------------G-T-C-T-------
-----------A-T--------------TT-----AT--A-CCCG-TG----T-AATC-C
--TA-AT----ATTTCACATACA-TTT-C-GCTAAAGGCGATTTTGCTTTAAGGATTTAC
--ACGACCTTACGCACAAACTTATTCGACCAAGTGGGTTT------AA-A----------
--------------------------------------------G
>Globorotalia_truncatulinoides|P115|06
G---------------------TGGAGCATGTGGCTTAATTTGACTCAACGCGGGGAATC
TTACCGGGTCCGGACACACTGAGGATTGACAGACG-GT--T-AT-------------TGA
-C-TT--ATA-C-TC----GC---TTA--ATGGCTTTAAGCTCG-CTT-----T-A---A
GCT--GT-------TAAA-CG---TT--TAA-C-A-CCTTTA-CACAAA-GATGCTAGT-
------------------CCTTTCATGATCGTTTGATAGGTGGTGCATGGCCGTTCTTAG
TTCATGGAGTGATCTGTCTGCCTAATTGCGTTTC-AC-T-----AA------G-------
-GTCC-CATTCTTCA--T--------------------ACG--TATG-------------
---------------------A----A--T--AGC-G--T---CTTAAC-----TCACTT
-TTA-------------------------------------CCGCTACCTATTT------
---------GTAG-------TAAG-CGC-T---------CATA---C-TATTGG--GACC
G---GAATGCAACGAGC-------GCGA-CTG-CACC-A------CCTAA--TTGCCCCT
TATC-------------T---------ACCAT--T-AAT-T-ACT---------T--T--
AT--T-A--A---------CC----GCC-C-TGTA--CG-----------GG-C---A--
C--------C-GG---------G-G----CC-TT-----------ACCTT-T-A-C--TG
AAACTAGCT-GGACC--GCT-G---------CT-T-TCCT-TTAAGCCAGAGGAAGG-TT
GCGGC-AATAAC-AGGT----C-TGTGATG-CCCTC-AGATGTTCCG-GGCCGCACAC--
--G-TGCTA------------------------CAA-T-GATC--A-GCAC--AGAG---
AG-TATTAC-CTA-T--C-T-TC-T-TAT-A-CC-TA-AC-CCAAT-ATGTTAA--A--C
TT---A-TT-GCGT-AA-G-G-AT-ATTGT-C-TTAA------CGA---CT-----TATC
-C-GC-T---T-TAG--C-GCT-TT-AAG-ATT---A-T--T--G-G-ACG-GTTA-TGC
CTGC--CTCGAGAG--AGT---GTACAGGGCAGCAAG--AGTA-ATG--ATTCC--C-TC
G-TT--TTTAC---T---AC-T-AATACC-GCGC-TT-GG----TAACATATTACACTCG
ATTAAG-------TA---GGGTCTTT--GCTTCT--A-ATAG--C-AA-TT-GCTATCCT
CACCCTTAGGC-----------------TC---------TAAGGATATT--ACTA-TCTC
-T--AAGGTCTACAGGGAGGTGTA-TATGGCGCACT--TACTTATTCACGGTGGGGACAG
ACCATTGTTAACTGTTGGTCTCGGTCTCAACTAGGAATGCCTCGTACGGGTT---GGTTC
ACCAAACC--ACCCGGAATATGTCCCTGCCCTTTGTACACA-CCGCCC-GTCGCTCTTAT
CGA-TGAACTCACTTGTGAGGCTGAGGGACTGC-------------G-T-C-T-------
-----------A-T--------------TT-----AT--A-CCCG-TG----T-AATC-C
--TA-AT----ATTTCACATACA-TTT-C-GCTAAAGGCGATTTTGCTTTAAGGATTTAC
--ACGACCTTACGCACAAACTTAATCGACCGAGTGGGTTT------AA-A----------
--------------------------------------------G
>Globorotalia_truncatulinoides|P115|10
G---------------------TGGAGCATGTGGCTTAATTTGACTCAACGCGGGGAATC
TTACCGGGTCCGGACACACTGAGGATTGACAGACG-GT--T-AT-------------TGA
-C-TT--ATA-C-TC----GC---TTA--ATGGCTTTAAGCTCG-CTT-----T-A---A
GCT--GT-------TAAA-CG---TT--TAA-C-A-CCTTTA-CACAAA-GATGCTAGT-
------------------CCTTTCATGATCGTTTGATAGGTGGTGCATGGCCGTTCTTAG
TTCGTGGAGTGATCTGTCTGCCTAATTGCGTTTC-AC-T-----AA------G-------
-GTCC-CATTCTTCA--T--------------------ACG--TATG-------------
---------------------A----A--T--AGC-G--T---CTTAAC-----TCACTT
-TTA-------------------------------------CCGCTACCTATTT------
---------GTAG-------TAAG-CGC-T---------CATA---C-TATTGG--GACC
G---GAATGCAACGAGC-------GCGA-CTG-CACC-A------CCTAA--TTGCCCCT
TATC-------------T---------ACCAT--T-AAT-T-ACT---------T--T--
AT--T-A--A---------CC----GCC-C-TGTA--CG-----------GG-C---A--
C--------C-GG---------G-G----CC-TT-----------ACCTT-T-A-C--TG
AAACTAGCT-GGACC--GCT-G---------CT-T-TCCT-TTAAGCCAGAGGAAGG-TT
GCGGC-AATAAC-AGGT----C-TGTGATG-CCCTC-AGATGTTCCG-GGCCGCACAT--
--G-TGCTA------------------------CAA-T-GATC--A-GCAC--AAAG---
AG-TATTAC-CTA-T--C-T-TC-T-TAT-A-CC-TA-AC-CCAAT-ATGTTAA--A--C
TT---A-TT-GCGT-AA-G-G-AT-ATTGT-C-TTAA------CGA---CT-----TATC
-C-GC-T---T-TAG--C-GCT-TT-AAG-ATT---A-T--T--G-G-ACG-GTTA-TGC
CTGC--CTCGAGAG--AGT---GTACAGGGCAGCAAG--AGTA-ATG--ATTCC--T-TC
G-TT--TTTAC---T---AC-T-AATACC-GCGC-TT-GG----TAACATATTACACTCG
ATTAAG-------TA---GGGTCTTT--GCTTCT--A-ATAG--C-AA-TT-GCTATCCT
CACCCTTAGGC-----------------TC---------TAAGGATATT--ACTA-TCTC
-T--AAGGTCTACAGGGAGGTGTA-TATGGCGCACT--TACTTATTCACGGTGGGGACAG
ACCATTGTTAACTGTTGGTCTCGGTCTCAACTAGGAATGCCTCGTACGGGTT---GGTTC
ACCAAACC--ACCCGGAATATGTCCCTGCCCTTTGTACACA-CCGCCC-GTCGCTCTTAT
CGA-TGAACTCACTTGTGAGGCTGAGGGACTGC-------------G-T-C-T-------
-----------A-T--------------TT-----AT--A-CCCG-TG----A-AATC-C
--TA-AT----ATCTCACATACA-TTT-C-GCTAAAGGCGATTTTGCTTTAAGGATTTAC
--ACGACCTTACGCACAAACTTATTCGACCAAGTGGGTTT------AAA-----------
--------------------------------------------G
>Globorotalia_truncatulinoides|P115|13
T-----------------------------------------------------------
--------------------GAGGATTGACAGACG-GT--T-AT-------------TGA
-C-TT--ATA-C-TC----GC---TTA--ATGGCTTTAAGCTCG-CTT-----T-A---A
GCT--GT-------TAAA-CG---TT--TAA-C-A-CCTTTA-CACAAA-GATGCTAGT-
------------------CCTTTCATGATCGTTTGATAGGTGGTGCATGGCCGTTCTTAG
TTCGTGGAGTGATCTGTCTGCCTAATTGCGTTTC-AC-T-----AA------G-------
-GTCC-CATTCTTCA--T--------------------ACG--TATG-------------
---------------------A----A--T--AGC-G--T---CTTAAC-----TCACTT
-TTA-------------------------------------CCGCTACCTATTT------
---------GTAG-------TAAG-CGC-T---------CATA---C-TATTGG--GACC
G---GAATGCAACGAGC-------GCGA-CTG-CACC-A------CCTAA--TTGCCCCT
TATC-------------T---------ACCAT--T-AAT-T-ACT---------T--T--
AT--T-A--A---------CC----GCC-C-TGTA--CG-----------GG-C---A--
C--------C-GG---------G-G----CC-TT-----------ACCTT-T-A-C--TG
AAACTAGCT-GGACC--GCT-G---------CT-T-TCCT-TTAAGCCAGAGGAAGG-TT
GCGGC-AATAAC-AGGT----C-TGTGATG-CCCTC-AGATGTTCCG-GGCCGCACAC--
--G-TGCTA------------------------CAA-T-GATC--A-GCAC--AAAG---
AG-TATTAC-CTA-T--C-T-TC-T-TAT-A-CC-TA-AC-CCAAT-ATGTTAA--A--C
TT---A-TT-GCGT-AA-G-G-GT-ATTGT-C-TTAA------CGA---CT-----TATC
-C-GC-T---T-TAG--C-GCT-TT-AAG-ATT---A-T--T--G-G-ACG-GTTA-TGC
CTGC--CTCGAGAG--AGT---GTACAGGGCAGCAAG--AGTA-ATG--ATTCC--C-TC
G-TT--TTTAC---T---AC-T-AATACC-GCGC-TT-GG----TAACATATTACACTCG
ATTAAG-------TA---GGGTCTTT--GCTTCT--A-ATAG--C-AA-TT-GCTATCCT
CACCCTTAGGC-----------------TC---------TAAGGATATT--ACTA-TCTG
-T--AAGGTCTACAGGGAGGTGTA-TATGGCGTACT--TACTTATTCACGGTGGGGACAG
ACCATTGTTAACTGTTGGTCTCGGTCTCAACTAGGAATGCCTCGTACGGGTT---GGTTC
ACCAAACC--ACCCGGAATATGTCCCTGCCCTTTGTACACA-CCGCCC-GTCGCTCTTAT
CGA-TGAACTCACTTGTGAGGCTGAGGGACTGC-------------G-T-C-T-------
-----------A-T--------------TT-----AT--A-CCCG-TG----T-AATC-C
--TA-AT----ATCTTACATACA-TTT-C-GCTAAAGGCGATATTGCTTTAAGGATTTAC
--ACGACCTTACGCACAAACTTATTCGACCAAGTGGGTTT------AA-A----------
--------------------------------------------G
>Globorotalia_truncatulinoides|R005|04
G--------------AACG-CGTGGAGCATGTGGCTTAATTTGACTCAACGCGGGGAATC
TTACCGGGTCCGGACACACTGAGGATTGACAGACG-GT--TATTGA-----------CTT
-A-TA--CTC-G-CT----TA---ATA--GCT-------------TT------A-A---G
CTG--TT-------AAGT------GT--TTAAC---ACCTTTACACAAA-GATGCTAGT-
------------------CCTTTCATGATCGTTTGATAGGTGGTGCATGGCCGTTCTTAG
TTCGTGGAGTGATCTGTCTGCCTAATTGCGTTTC-AC-T-----AA------G-------
-GTCC-CATTCTTCA--T--------------------ACG--TATG---AATAG-----
---------------------CGTC-T--T--AAC-T--C-ACTTTTAC-----CGCTAC
-CTA--------------TTTGTA-----GTAAG-CGC---TCATACTAT-TGGG-AC--
CGGAA--T-GCAA--C-GA-GCGC-GACTG---------CACC---A-CCTAAT--TGCC
C---CTTATCTACCATT-------AATT-ACT-TTAT-T------AACCG--CCCTGTAC
GGGC-----------------------ACCGG----GGC-C-TTA---------C--C--
TT--T-A------------------CTG-A-AACT--AG-----------CT-G---G--
---------A-CC---------G-C--------------------TGCTT-T-C----CT
TTAAGCCAG-A-GGA--AGG-T-----T---GC-G-GCAA-TAACAGGTCTGTGATG-CC
CTCAG-ATGNNN-NNNN----N-NNNNNNN-NNNNN-NNNNNNNNNN-NNNNNNNNNN--
--N-NNNNN------------------------NNN-N-NNNN--N-NNNN--NNNN---
NN-NNNNNN-NNN-N----N-NN-N-----NNNN-NN-NN-NNNNN-NNNNNNN--N---
---NNN-NN-NNNN-NN-N-N-NN-NNNNN-------------NNN---NN---------
-------------NN--N-NNN-NN-NNN-NNN-----N-----N-N-N-----NG-TGC
CTGC--CTCGAGAG--AGT---GTACAGGGCAGCAAG--AGTA-ATG--ATTCC--T-TC
G-TT--TTTACTACTAATAC-CGCGCTTG-GTAA-CA-TA----TTACACTCGATTAAGT
AGGGTC------------TTTGCTTT--TAATAG----CAAT----TG-CT-ATCCTCAC
CCTTAGGCTCT----------------------------AAGGAT-ATT--ACTA-TCTC
-T--AAGGTCTACAGGGAGGTGTATATGG-CGCACT--TACTTATTCACGGTGGGGACAG
ACCATTGTTAACTGTTGGTCTCGGTCTCAACTAGGAATGCCTCGTACGGG--TT-GGTTC
ACCAAACC--ACCCGGAATATGTCCCTGCCCTTTGTACACA-CCGCCC-GTCGCTCTTAT
CGA-TGAACTCACTTGTGAGGCTGAGGGACTGC-------------G-TCTAT-TATACC
CGTGTAATCCTA-ATATCTTACATACATTTCGCTAAA--A-GCGA-TT----T-TGCT-C
TAAG--------GATTTACACGA-CCTTACGCACAAACTTATTCGACCAAGTGGGTTTAA
--A---------------------------------------------------------
--------------------------------------------G
>Globorotalia_truncatulinoides|R005|10
G--------------AACG-CGTGGAGCATGTGGCTTAATTTGACTCAACGCGGGGAATC
TTACCGGGTCCGGACACACTGAGGATTGACAGACG-GT--T-AT-------------TGA
-C-TT--ATA-C-TC----GC---TTA--ATA-----------G-CTT-----T-A---A
GCT--GT-------TAAG-TG---TT--TAA-C-A-CCTTTA-CACAAA-GATGCTAGT-
------------------CCTTTCATGATCGTTTGATAGGTGGTGCATGGCCGTTCTTAG
TTCGTGGAGTGATCTGTCTGCCTAATTGCGTTTC-AC-T-----AA------G-------
-GTCC-CATTCTTCA--T--------------------ACG--TATG-------------
---------------------A----A--T--AGC-G--T---CTTAAC-----TCACTT
-TTA-------------------------------------CCGCTACCTATTT------
---------GTAG-------TAAG-CGC-T---------CATA---C-TATTGG--GACC
G---GAATGCAACGAGC-------GCGA-CTG-CACC-A------CCTAA--TTGCCCCT
TATC-------------T---------ACCAT--T-AAT-T-ACT---------T--T--
AT--T-A--A---------CC----GCC-C-TGTA--CG-----------GG-C---A--
C--------C-GG---------G-G----CC-TT-----------ACCTT-T-A-C--TG
AAACTAGCT-GGACC--GCT-G---------CT-T-TCCT-TTAAGCCAGAGGAAGG-TT
GCGGC-AATAAC-AGGT----C-TGTGATG-CCCTC-AGATGTTCCG-GGCCGCACAC--
--G-TGCTA------------------------CAA-T-GATC--A-GCAC--AAAG---
AG-TATTAC-CTA-T--C-T-TC-T-TAT-A-CC-TA-AC-CCAAT-ATGTTAA--A--C
TT---A-TT-GCGT-AA-G-G-GT-ATTGT-C-TTAA------CGA---CT-----TATC
-C-GC-T---T-TAG--C-GCT-TT-AAG-ATT---A-T--T--G-G-ACG-GTTG-TGC
CTGC--CTCGAGAG--AGT---GTACAGGGCAGCAAG--AGTA-ATG--ATTCC--T-TC
G-TT--TTTAC---T---AC-T-AATACC-GCGC-TT-GG----TAACATATTACACTCG
ATTAAG-------TA---GGGTCTTT--GCTTTT--A-ATAG--C-AA-TT-GCTATCCT
CACCCTTAGGC-----------------TC---------TAAGGATATT--ACTA-TCTC
-T--AAGGTCTACAGGGAGGTGTA-TATGGCGCACT--TACTTATTCACGGTGGGGACAG
ACCATTGTTAACTGTTGGTCTCGGTCTCAACTAGGAATGCCTCGTACGGGTT---GGTTC
ACCAAACC--ACCCGGAATATGTCCCTGCCCTTTGTACACA-CCGCCC-GTCGCTCTTAT
CGA-TGAACTCACTTGTGAGGCTGAGGGACTGC-------------G-T-C-T-------
-----------A-T--------------T------AT--A-CCCG-TG----T-AATC-C
--TA-AT----ATCTTACATACA-TTT-C-GCTAAAAGCGATTTTGCTCTAAGGATTTAC
--ACGACCTTACGCACAAACTTATTCGACCAAGTGGGTTT------AA-A----------
--------------------------------------------G
>Globorotalia_truncatulinoides|R005|15
G--------------AACG-CGTGGAGCATGTGGCTTAATTTGACTCAACGCGGGGAATC
TTACCGGGTCCGGACACACTGAGGATTGACAGACG-GT--T-AT-------------TGA
-C-TT--ATA-C-TC----GC---TTA--ATG-----------G-CTT-----T-A---A
GCT--GT-------TAAG-TG---TT--TAA-C-A-CCTTTA-CACAAA-GATGCTAGT-
------------------CCTTTCATGATCGTTTGATAGGTGGTGCATGGCCGTTCTTAG
TTCGTGGAGTGATCTGTCTGCCTAATTGCGTTTC-AC-T-----AA------G-------
-GTCC-CATTCTTCA--T--------------------ACG--TATG-------------
---------------------A----A--T--AGC-G--T---CTTAAC-----TCACTT
-TTA-------------------------------------CCGCTACCTATTT------
---------GTAG-------TAAG-CGC-T---------CATA---C-TATTGG--GACC
G---GAATGCAACGAGC-------GCGA-CTG-CACC-A------CCTAA--TTGCCCCT
TATC-------------T---------ACCAT--T-AAT-T-ACT---------T--T--
AT--T-A--A---------CC----GCC-C-TGTA--CG-----------GG-C---A--
C--------C-GG---------G-G----CC-TT-----------ACCTT-T-A-C--TG
AAACTAGCT-GGACC--GCT-G---------CT-T-TCCT-TTAAGCCAGAGGAAGG-TT
GCGGC-AATAAC-AGGT----C-TGTGATG-CCCTC-AGATGTTCCG-GGCCGCACAC--
--G-TGCTA------------------------CAA-T-GATC--A-GCAC--AAAG---
AG-TATTAC-CTA-T--C-T-TC-T-TAT-A-CC-TA-AC-CCAAT-ATGTTAA--A--C
TT---A-TT-GCGT-AA-G-G-GT-ATTGT-C-TTAA------CGA---CT-----TATC
-C-GC-T---T-TAG--C-GCT-TT-AAG-ATT---A-T--T--G-G-ACG-GTTG-TGC
CTGC--CTCGAGAG--AGT---GTACAGGGCAGCAAG--AGTA-ATG--ATTCC--T-TC
G-TT--TTTAC---T---AC-T-AATACC-GCGC-TT-GG----TAACATATTACACTCG
ATTAAG-------TA---GGGTCTTT--GCTTTT--A-ATAG--C-AA-TT-GCTATCCT
CACCCTTAGGC-----------------TC---------TAAGGATATT--ACTA-TCTC
-T--AAGGTCTACAGGGAGGTGTA-TATGGCGCACT--TACTTATTCACGGTGGGGACAG
ACCATTGTTAACTGTTGGTCTCGGTCTCAACTAGGAATGCCTCGTACGGGTT---GGTTC
ACCAAACC--ACCCGGAATATGTCCCTGCCCTTTGTACACA-CCGCCC-GTCGCTCTTAT
CGA-TGAACTCACTTGTGAGGCTGAGGGACTGC-------------G-T-C-T-------
-----------A-T--------------T------AT--A-CCCG-TG----T-AATC-C
--TA-AT----ATCTTACATACA-TTT-C-GCTAAAAGCGATTTTGCTCTAAGGATTTAC
--ACGACCTTACGCACAAACTTATTCGACCAAGTGGGTTT------AA-A----------
--------------------------------------------G
>Globorotalia_truncatulinoides|R005|19
G--------------AACG-CGTGGAGCATGTGGCTTAATTTGACTCAACGCGGGGAATC
TTACCGGGTCCGGACACACTGAGGATTGACAGACG-GT--T-AT-------------TGA
-C-TT--ATA-C-TC----GC---TTA--ATA-----------G-CTT-----T-A---A
GCT--GT-------TAAG-TG---TT--TAA-C-A-CCTTTA-CACAAA-GATGCTAGT-
------------------CCTTTCATGATCGTTTGATAGGTGGTGCATGGCCGTTCTTAG
TTCGTGGAGTGATCTGTCTGCCTAATTGCGTTTC-AC-T-----AA------G-------
-GTCC-CATTCTTCA--T--------------------ACG--TATG-------------
---------------------A----A--T--AGC-G--T---CTTAAC-----TCACTT
-TTA-------------------------------------CCGCTACCTATTT------
---------GTAG-------TAAG-CGC-T---------CATA---C-TATTGG--GACC
G---GAATGCAACGAGC-------GCGA-CTG-CACC-A------CCTAA--TTGCCCCT
TATC-------------T---------ACCAT--T-AAT-T-ACT---------T--T--
AT--T-A--A---------CC----GCC-C-TGTA--CG-----------GG-C---A--
C--------C-GG---------G-G----CC-TT-----------ACCTT-T-A-C--TG
AAACTAGCT-GGACC--GCT-G---------CT-T-TCCT-TTAAGCCAGAGGAAGG-TT
GCGGC-AATAAC-AGGT----C-TGTGATG-CCCTC-AGATGTTCCG-GGCCGCACAC--
--G-TGCTA------------------------CAA-T-GATC--A-GCAC--AAAG---
AG-TATTAC-CTA-T--C-T-TC-T-TAT-A-CC-TA-AC-CCAAT-ATGTTAA--A--C
TT---A-TT-GCGT-AA-G-G-GT-ATTGT-C-TTAA------CGA---CT-----TATC
-C-GC-T---T-TAG--C-GCT-TT-AAG-ATT---A-T--T--G-G-ACG-GTTG-TGC
CTGC--CTCGAGAG--AGT---GTACAGGGCAGCAAG--AGTA-ATG--ATTCC--T-TC
G-TT--TTTAC---T---AC-T-AATACC-GCGC-TT-GG----TAACATATTACACTCG
ATTAAG-------TA---GGGTCTTT--GCTTTT--A-ATAG--C-AA-TT-GCTATCCT
CACCCTTAGGC-----------------TC---------TAAGGATATT--ACTA-TCTC
-T--AAGGTCTACAGGGAGGTGTA-TATGGCGCACT--TACTTATTCACGGTGGGGACAG
ACCATTGTTAACTGTTGGTCTCGGTCTCAACTAGGAATGCCTCGTACGGGTT---GGTTC
ACCAAACC--ACCCGGAATATGTCCCTGCCCTTTGTACACA-CCGCCC-GTCGCTCTTAT
CGA-TGAACTCACTTGTGAGGCTGAGGGACTGC-------------G-T-C-T-------
-----------A-T--------------T------AT--A-CCCG-TG----T-AATT-C
--TC-AT----ATCTCACATACA-TTT-C-GCTAAAGGCGATTTTGCTTTAGGGATTTAC
--ACGACCTTACGCACAAACTTATTCGACCAAGTGGGTTT------AA-A----------
--------------------------------------------G
>Globorotalia_truncatulinoides|R012|09
G--------------AACG-CGTGGAGCATGTGGCTTAATTTGACTCAACGCGGGGAATC
TTACCGGGTCCGGACACACTGAGGATTGACAGACG-GT--T-AT-------------TGA
-C-TT--ATA-C-TC----GC---TTA--ATGGCTTTAAGCTCG-CTT-----T-A---A
GCT--GT-------TAAA-CG---TT--TAA-C-A-CCTTTA-CACAAA-GATGCTAGT-
------------------CCTTTCATGATCGTTTGATAGGTGGTGCATGGCCGTTCTTAG
TTCGTGGAGTGATCTGTCTGCCTAATTGCGTTTC-AC-T-----AA------G-------
-GTCC-CATTCTTCA--T--------------------ACG--TATG-------------
---------------------A----A--T--AGC-G--T---CTTAAC-----TCACTT
-TTA-------------------------------------CCGCTACCTATTT------
---------GTAG-------TAAG-CGC-T---------CATA---C-TATTGG--GACC
G---GAATGCAACGAGC-------GCGA-CTG-CACC-A------CCTAA--TTGCCCCT
TATC-------------T---------ACCAT--T-AAT-T-ACT---------T--T--
AT--T-A--A---------CC----GCC-C-TGTA--CG-----------GG-C---A--
C--------C-GG---------G-G----CC-TT-----------ACCTT-T-A-C--TG
AAACTAGCT-GGACC--GCT-G---------CT-T-TCCT-TTAAGCCAGAGGAAGG-TT
GCGGC-AATAAC-AGGT----C-TGTGATG-CCCTC-AGATGTTCCG-GGCCGCACAC--
--G-TGCTA------------------------CAA-T-GATC--A-GCAC--AAAG---
AG-TATTAC-CTA-T--C-T-TC-T-TAT-A-CC-TA-AC-CCAAT-ATGTTAA--A--C
TT---A-TT-GCGT-AA-G-G-AT-ATTGT-C-TTAA------CGACGACT-----TATC
-C-GC-T---T-TAG--C-GCT-TT-AAG-ATT---A-T--T--G-G-ACG-GTTA-TGC
CTGC--CTCGAGAG--AGT---GTACAGGGCAGCAAG--AGTA-ATG--ATTCC--C-TC
G-TT--TTTAC---T---AC-T-AATACC-GCGC-TT-GG----TAACATATTACACTCG
ATTAAG-------TA---GGGTCTTT--GCTTCT--A-ATGG--C-AA-TT-GCTATCCT
CACCCTTAGGC-----------------TC---------TAAGGATATT--ACTA-TCTC
-T--AAGGTCTACAGGGAGGTGTA-TATGGCGCACT--TACTTATTCACGGTGGGGACAG
ACCATTGTTAACTGTTGGTCTCGGTCTCAACTAGGAATGCCTCGTACGGGTT---GGTTC
ACCAAACC--ACCCGGAATATGTCCCTGCCCTTTGTACACA-CCGCCC-GTCGCTCTTAT
CGA-TGAACTCACTTGTGAGGCTGAGGGACTGC-------------G-T-C-T-------
-----------A-T--------------TT-----AT--A-CCCA-TG----T-AATC-C
--TA-AT----ATCTCACATACA-TTT-C-GCTAAAGGCGATTTTGCTTTAAGGATTTAC
--ACGACCTTACGCACAAACTTATTCGACCGAGTGGGTTT------AA-A----------
--------------------------------------------G
>Globorotalia_truncatulinoides|R012|27
G--------------AACG-CGTGGAGCATGTGGCTTAATTTGACTCAACGCGGGGAATC
TTACCGGGTCCGGACACACTGAGGATTGACAGACG-GT--TATTGACTTATACTCGCTTA
-A-TG--GCT-T-TA----AG---CTC--GCT-------------TT------A-A---G
CTG--TT-------AAAC------GT--TTAAC---ACCTTTACACAAA-GATGCTAGT-
------------------CCTTTCATGATCGTTTGATAGGTGGTGCATGGCCGTTCTTAG
TTCGTGGAGTGATCTGTCTGCCTAATTGCGTTTC-AC-T-----AA------G-------
-GTCC-CATTCTTCA--T--------------------ACG--TATG---AATAG-----
---------------------CGTC-T--T--AAC-T--C-ACTTTTAC-----CGCTAC
-CTA--------------TTTGTA-----GTAAG-CGC---TCATACTAT-TGGG-AC--
CGGAA--T-GCAA--C-GA-GCGC-GACTG---------CACC---A-CCTAAT--TGCC
C---CTTATCTACCATT-------AATT-ACT-TTAT-T------AACCG--CCCTGTAC
GGGC-----------------------ACCGG----GGC-C-TTA---------C--C--
TT--T-A------------------CTG-A-AACT--AG-----------CT-G---G--
---------A-CC---------G-C--------------------TGCTT-T-C----CT
TTAAGCCAG-A-GGA--AGG-T-----T---GC-G-GCAA-TAACAGGTCTGTGATG-CC
CTCAG-ATGNNN-NNNN----N-NNNNNNN-NNNNN-NNNNNNNNNN-NNNNNNNNNN--
--N-NNNNN------------------------NNN-N-NNNN--N-NNNN--NNNN---
NN-NNNNNN-NNN-N----N-NN-N-----NNNN-NN-NN-NNNNN-NNNNNNN--N---
---NNN-NN-NNNN-NN-N-N-NN-NNNNN-------------NNN---NN---------
-------------NN--N-NNN-NN-NNN-NNN-----N-----N-N-N-N-NNNA-TGC
CTGC--CTCGAGAG--AGT---GTACAGGGCAGCAAG--AGTA-ATG--ATTCC--C-TC
G-TT--TTTACTACTAATAC-CGCGCTTG-GTAA-CA-TA----TTACACTCGATTAAGT
AGGGTC------------TTTGCTTC--TAATAG----CAAT----TG-CT-ATCCTCAC
CCTTAGGCTCT----------------------------AAGGAT-ATT--ACTA-TCTC
-T--AAGGTCTACAGGGAGGTGTATATGG-CGCACT--TACTTATTCACGGTGGGGACAG
ACCATTGTTAACTGTTGGTCTCGGTCTCAACTAGGAATGCCTCGTACGGG--TT-GGTTC
ACCAAACC--ACCCGGAATATGTCCCTGCCCTTTGTACACA-CCGCCC-GTCGCTCTTAT
CGA-TGAACTCACTTGTGAGGCTGAGGGACTGC-------------G-TCTATTTATACC
CATGTAATCCTA-ATATCTCACATACATTTCGCTAAA--G-GCGA-TT----T-TGCT-T
TAAG--------GATTTACACGA-CCTTACGCACAAACTTATTCGACCGAGTGGGTTTAA
--A---------------------------------------------------------
--------------------------------------------G
>Globorotalia_truncatulinoides|R012|28
G--------------AACG-CGTGGAGCATGTGGCTTAATTTGACTCAACGCGGGGAATC
TTACCGGGTCCGGACACACTGAGGATTGACAGACG-GT--T-AT-------------TGA
-C-TT--ATA-C-TC----GC---TTA--ATGGCTTTAAGCTCG-CTT-----T-A---A
GCT--GT-------TAAA-CG---TT--TAA-C-A-CCTTTA-CACAAA-GATGCTAGT-
------------------CCTTTCATGATCGTTTGATAGGTGGTGCATGGCCGTTCTTAG
TTCGTGGAGTGATCTGTCTGCCTAATTGCGTTTC-AC-T-----AA------G-------
-GTCC-CATTCTTCA--T--------------------ACG--TATG-------------
---------------------A----A--T--AGC-G--T---CTTAAC-----TATCTT
-TTA-------------------------------------CCGCTACCTATTT------
---------GTAG-------TAAG-CGC-T---------CATA---C-TATTGG--GACC
G---GAATGCAACGAGC-------GCGA-CTG-CACC-A------CCTAA--TTGCCCCT
TATC-------------T---------ACCAT--T-AAT-T-ACT---------T--T--
AT--T-A--A---------CC----GCC-C-TGTA--CG-----------GG-C---A--
C--------C-GG---------G-G----CC-TT-----------ACCTT-T-A-C--TG
AAACTAGCT-GGACC--GCT-G---------CT-T-TCCT-TTAAGCCAGAGGAAGG-TT
GCGGC-AATAAC-AGGT----C-TGTGATG-CCCTC-AGATGTTCCG-GGCCGCACAC--
--G-TGCTA------------------------CAA-T-GATC--A-GCAC--AAAG---
AG-TATTAC-CTA-T--C-T-TC-T-TAT-A-CC-TA-AC-CCAAT-ATGTTAA--A--C
TT---A-TT-GCGT-AA-G-G-AT-ATTGT-C-TTAA------CGACGACT-----TATC
-C-GC-T---T-TAG--C-GCT-TT-AAG-ATT---A-T--T--G-G-ACG-GTTA-TGC
CTGC--CTCGAGAG--AGT---GTACAGGGCAGCAAG--AGTA-ATG--ATTCC--C-TC
G-TT--TTTAC---T---AC-T-AATACC-GCGC-TT-GG----TAACATATTACACTCG
ATTAAG-------TA---GGGTCTTT--GCTTCT--A-ATRG--C-AA-TT-GCTATCCT
CACCCTTAGGC-----------------TC---------TAAGGATATT--ACTA-TCTC
-T--AAGGTCTACAGGGAGGTGTA-TATGGCGCACT--TACTTATTCACGGTGGGGACAG
ACCATTGTTAACTGTTGGTCTCGGTCTCAACTAGGAATGCCTCGTACGGGTT---GGTTC
ACCAAACC--ACCCGGAATATGTCCCTGCCCTTTGTACACA-CCGCCC-GTCGCTCTTAT
CGA-TGAACTCACTTGTGAGGCTGAGGGACTGC-------------G-T-C-T-------
-----------A-T--------------TT-----AT--A-CCCA-TG----T-AATC-C
--TA-AT----ATCTCACATACA-TTT-C-GCTAAAGGCGATTTTGCTTTAAGGATTTAC
--ACGACCTTACGCACAAACTTATTCGACCGAGTGGGTTT------AA-A----------
--------------------------------------------G
>Globorotalia_truncatulinoides|R012|31
G--------------AACG-CGTGGAGCATGTGGCTTAATTTGACTCAACGCGGGGAATC
TTACCGGGTCCGGACACACTGAGGATTGACAGACG-GT--T-AT-------------TGA
-C-TT--ATA-C-TC----GC---TTA--ATGGC------------TT-----T-A---A
GCT--GT-------TAAG-TG---TT--TAA-C-A-CCTTTA-CACAAA-GATGCTAGT-
------------------CCTTTCATGATCGTTTGATAGGTGGTGCATGGCCGTTCTTAG
TTCGTGGAGTGATCTGTCTGCCTAATTGCGTTTC-AC-T-----AA------G-------
-GTCC-CATTCTTCA--T--------------------ACG--TATG-------------
---------------------A----A--T--AGC-G--T---CTTAAC-----TCACTT
-TTA-------------------------------------CCGCTACCTATTT------
---------GTAG-------TAAG-CGC-T---------CATA---C-TATTGG--GACC
G---GAATGCAACGAGC-------GCGA-CTG-CACC-A------CCTAA--TTGCCCCT
TATC-------------T---------ACCAT--T-AAT-T-ACT---------T--T--
AT--T-A--A---------CC----GCC-C-TGTA--CG-----------GG-C---A--
C--------C-GG---------G-G----CC-TT-----------ACCTT-T-A-C--TG
AAACTAGCT-GGACC--GCT-G---------CT-T-TCCT-TTAAGCCAGAGGAAGG-TT
GCGGC-AATAAC-AGGT----C-TGTGATG-CCCTC-AGATGTTCCG-GGCCGCACAC--
--G-TGCTA------------------------CAA-T-GATC--A-GCAC--AAAG---
AG-TATTAC-CTA-T--C-T-TC-T-TAT-A-CC-TA-AC-CCAAT-ATGTTAA--A--C
TT---A-TT-GCGT-AA-G-G-AT-ATTGT-C-TTAA------CGACGACT-----TATC
-C-GC-T---T-TAG--C-GCT-TT-AAG-ATT---A-T--T--G-G-ACG-GTTA-TGC
CTGC--CTCGAGAG--AGT---GTACAGGGCAGCAAG--AGTA-ATG--ATTCC--C-TC
G-TT--TTTAC---T---AC-T-AATACC-GCGC-TT-GG----TAACATATTACACTCG
ATTAAG-------TA---GGGTCTTT--GCTTCT--A-ATAG--C-AA-TT-GCTATCCT
CACCCTTAGGC-----------------TC---------TAAGGATATT--ACTA-TCTC
-T--AAGGTCTACAGGGAGGTGTA-TATGGCGCACT--TACTTATTCACGGTGGGGACAG
ACCATTGTTAACTGTTGGTCTCGGTCTCAACTAGGAATGCCTCGTACGGGTT---GGTTC
ACCAAACC--ACCCGGAATATGTCCCTGCCCTTTGTACACA-CCGCCC-GTCGCTCTTAT
CGA-TGAACTCACTTGTGAGGCTGAGGGACTGC-------------G-T-C-T-------
-----------A-T--------------TT-----AT--A-CCCA-TG----T-AATC-C
--TA-AT----ATCTCACATACA-TTT-C-GCTAAAGGCGATTTTGCTTTAAGGATTTAC
--ACGACCTTACGCACAAACTTATTCGAC-------------------------------
--------------------------------------------C
>Globorotalia_truncatulinoides|R030|12
G--------------AACG-CGTGGAGCATGTGGCTTAATTTGACTCAACGCGGGGAATC
TTACCGGGTCCGGACACACTGAGGATTGACAGACG-GT--T-AT-------------TGA
-C-TT--ATA-C-TC----GC---TTA--ATG-----------G-CTT-----T-A---A
GCT--GT-------TAAA-CG---TT--TAA-C-A-CCTTTA-CACAAA-GATGCTAGT-
------------------CCTTTCATGATCGTTTGATAGGTGGTGCATGGCCGTTCTTAG
TTCGTGGAGTGATCTGTCTGCCTAATTGCGTTTC-AC-T-----AA------G-------
-GTCC-CATTCTTCA--T--------------------ACG--TATG-------------
---------------------A----A--T--AGC-G--T---CTTAAC-----TCACTT
-TTA-------------------------------------CCGCTACCTATTT------
---------GTAG-------TAAG-CGC-T---------CATA---C-TATTGG--GACC
G---GAATGCAACGAGC-------GCGA-CTG-CACC-A------CCTAA--TTGCCCCT
TATC-------------T---------ACCAT--T-AAT-T-ACT---------T--T--
AT--T-A--A---------CC----GCC-C-TGTA--CG-----------GG-C---A--
C--------C-GG---------G-G----CC-TT-----------ACCTT-T-A-C--TG
AAACTAGCT-GGACC--GCT-G---------CT-T-TCCT-TTAAGCCAGAGGAAGG-TT
GCGGC-AATAAC-AGGT----C-TGTGATG-CCCTC-AGATGTTCCG-GGCCGCACAC--
--G-TGCTA------------------------CAA-T-GATC--A-GCAC--AGAG---
AG-TATTAC-CTA-T--C-T-TC-T-TAT-A-CC-TA-AC-CCAAT-ATGTTAA--A--C
TT---A-TT-GCGT-AA-G-G-AT-ATTGT-C-TTAA------CGA---CT-----TATC
-C-GC-T---T-TAG--C-GCT-TT-AAG-ATT---A-T--T--G-G-ACG-GTTA-TGC
CTGC--CTCGAGAG--AGT---GTACAGGGCAGCAAG--AGTA-ATG--ATTCC--C-TC
G-TT--TTTAC---T---AC-T-AATACC-GCGC-TT-GG----TAACATATTACACTCG
ATTAAG-------TA---GGGTCTTT--GTTTCT--A-ATAG--C-AA-TT-GCTATCCT
CACCCTTAGGC-----------------TC---------TAAGGATATT--ACTA-TCTG
-T--AAGGTCTACAGGGAGGTGTA-TATGGCGCACT--TACTTATTCACGGTGGGGACAG
ACCATTGTTAACTGTTGGTCTCGGTCTCAACTAGGAATGCCTCGTACGGGTT---GGTTC
ACCAAACC--ACCCGGAATATGTCCCTGCCCTTTGTACACA-CCGCCC-GTCGCTCTTAT
CGA-TGAACTCACTTGTGAGGCTGAGGGACTGC-------------G-T-C-T-------
-----------A-T--------------T------AT--A-CCCA-TG----T-AATC-C
--TA-AT----ATCTTACATACA-TTT-C-GCTAAAGGCGATTTTGCTTTAAGGATTTAC
--ACGACCTTACGCACAAACTTAATCGACCGAGTGGGTTT------AA------------
------------------------------------------A-G
>Globorotalia_truncatulinoides|R031|08
G--------------AACG-CGTGGAGCATGTGGCTTAATTTGACTCAACGCGGGGAATC
TTACCGGGTCCGGACACACTGAGGATTGACAGACG-GT--T-AT-------------TGA
-C-TT--ATA-C-TC----GC---TTA--ATG-----------G-CTT-----T-A---A
GCT--GT-------TAAA-CG---TT--TAA-C-A-CCTTTA-CACAAA-GATGCTAGT-
------------------CCTTTCATGATCGTTTGATAGGTGGTGCATGGCCGTTCTTAG
TTCGTGGAGTGATCTGTCTGCCTAATTGCGTTTC-AC-T-----AA------G-------
-GTCC-CATTCTTCA--T--------------------ACG--TATG-------------
---------------------A----A--T--AGC-G--T---CTTAAC-----TCACTT
-TTA-------------------------------------CCGCTACCTATTT------
---------GTAG-------TAAG-CGC-T---------CATA---C-TATTGG--GACC
G---GAATGCAACGAGC-------GCGA-CTG-CACC-A------CCTAA--TTGCCCCT
TATC-------------T---------ACCAT--T-AAT-T-ACT---------T--T--
AT--T-A--A---------CC----GCC-C-TGTA--CG-----------GG-C---A--
C--------C-GG---------G-G----CC-TT-----------ACCTT-T-A-C--TG
AAACTAGCT-GGACC--GCT-G---------CT-T-TCCT-TTAAGCCAGAGGAAGG-TT
GCGGC-AATAAC-AGGT----C-TGTGATG-CCCTC-AGATGTTCCG-GGCCGCACAC--
--G-TGCTA------------------------CAA-T-GATC--A-GCAC--AAAG---
AG-TATTAC-CTA-T--C-T-TC-T-TAT-A-CC-TA-AC-CCAAT-ATGTTAA--A--C
TT---A-TT-GCGT-AA-G-G-GT-ATTGT-C-TTAA------CGA---CT-----TATC
-C-GC-T---T-TAG--C-GCT-TT-AAG-ATT---A-T--T--G-G-ACG-GTTG-TGC
CTGC--CTCGAAAG--AGT---GTACAGGGCAGCAAG--AGTA-ATG--ATTCC--C-TC
G-TT--TTTAC---T---AC-T-AATACC-GCGC-TT-GG----TAACATATTACACTCG
ATTAAG-------TA---GGGTCTTT--GCTTTT--A-ATAG--C-AA-TT-GCTATCCT
CACCCTTAGGC-----------------TC---------TAAGGATATT--ACTA-TCTC
-T--AAGGTCTACAGGGAGGTGTA-TATGGCGCACT--TACTTATTCACGGTGGGGACAG
ACCATTGTTAACTGTTGGTCTCGGTCTCAACTAGGAATGCCTCGTACGGGTT---GGTTC
ACCAAACC--ACCCGGAATATGTCCCTGCCCTTTGTACACA-CCGCCC-GTCGCTCTTAT
CGA-TGAACTCTCTTGTGAGGCTGAGGGACTGC-------------G-T-C-T-------
-----------A-T--------------T------AT--A-CCCG-TG----T-AATC-C
--TA-AT----ATCTCACATACA-TTT-C-GCTAAAGGCGATTTTGCTTTAGGGATTTAC
--ACGACCTTACGCACAAACTTATTCGACCAAGTGGGTTT------AA------------
------------------------------------------A-G
>Globorotalia_truncatulinoides|R036|04
G--------------AACG-CGTGGAGCATGTGGCTTAATTTGACTCAACGCGGGGAATC
TTACCGGGTCCGGACACACTGAGGATTGACAGACG-GT--T-AT-------------TGA
-C-TT--ATA-C-TC----GC---TTA--ATG-----------G-CTT-----T-A---A
GCT--GT-------TAAA-CG---TT--TAA-C-A-CCTTTA-CACAAA-GATGCTAGT-
------------------CCTTTCATGATCGTTTGATAGGTGGTGCATGGCCGTTCTTAG
TTCGTGGAGTGATCTGTCTGCCTAATTGCGTTTC-AC-T-----AA------G-------
-GTCC-CATTCTTCA--T--------------------ACG--TATG-------------
---------------------A----A--T--AGC-G--T---CTTAAC-----TCACTT
-TTA-------------------------------------CCGCTACCTATTT------
---------GTAG-------TAAG-CGC-T---------CATA---C-TATTGG--GACC
G---GAATGCAACGAGC-------GCGA-CTG-CACC-A------CCTAA--TTGCCCCT
TATC-------------T---------ACCAT--T-AAT-T-ACT---------T--T--
AT--T-A--A---------CC----GCC-C-TGTA--CG-----------GG-C---A--
C--------C-GG---------G-G----CC-TT-----------ACCTT-T-A-C--TG
AAACTAGCT-GGACC--GCT-G---------CT-T-TCCT-TTAAGCCAGAGGAAGG-TT
GCGGC-AATAAC-AGGT----C-TGTGATG-CCCTC-AGATGTTCCG-GGCCGCACAC--
--G-TGCTA------------------------CAA-T-GATC--A-GCAC--AGAG---
AG-TATTAC-CTA-T--C-T-TC-T-TAT-A-CC-TA-AC-CCAAT-ATGTTAA--A--C
TT---A-TT-GCGT-AA-G-G-AT-ATTGT-C-TTAA------CGA---CT-----TATC
-C-GC-T---T-TAG--C-GCT-TT-AAG-ATT---A-T--T--G-G-ACG-GTTA-TGC
CTGC--CTCGAGAG--AGT---GTACAGGGCAGCAAG--AGTA-ATG--ATTCC--T-TC
G-TT--TTTAC---T---AC-T-AATACC-GCGC-TT-GG----TAACATATTACACTCG
ATTAAG-------TA---GGGTCTTT--GCTTCT--A-ATAG--C-AA-TT-GCTATCCT
CACCCTTAGGC-----------------TC---------TAAGGATATT--ACTA-TCTC
-T--AAGGTCTACAGGGAGGTGTA-TATGGCGCACT--TACTTATTCACGGTGGGGACAG
ACCATTGTTAACTGTTGGTCTCGGTCTCAACTAGGAATGCCTCGTACGGGTT---GGTTC
ACCAAACC--ACCCGGAATATGTCCCTGCCCTTTGTACACA-CCGCCC-GTCGCTCTTAT
CGA-TGAACTCACTTGTGAGGCTGAGGGACTGC-------------G-T-C-T-------
-----------A-T--------------TT-----AT--A-CCCG-TG----A-AATC-C
--TA-AT----ATCTCACATACA-TTT-C-GCTAAAGGCGATTTTGCTTTAAGGATTTAC
--ACGACCTTACGCACAAACTTATTCGAC-------------------------------
--------------------------------------------C
>Globorotalia_truncatulinoides|R036|06
G--------------AACG-CGTGGAGCATGTGGCTTAATTTGACTCAACGCGGGGAATC
TTACCGGGTCCGGACACACTGAGGATTGACAGACG-GT--T-AT-------------TGA
-C-TT--ATA-C-TC----GC---TTA--ATG-----------G-CTT-----T-A---A
GCT--GT-------TAAA-CG---TT--TAA-C-A-CCTTTA-CACAAA-GATGCTAGT-
------------------CCTTTCATGATCGTTTGATAGGTGGTGCATGGCCGTTCTTAG
TTCGTGGAGTGATCTGTCTGCCTAATTGCGTTTC-AC-T-----AA------G-------
-GTCC-CATTCTTCA--T--------------------ACG--TATG-------------
---------------------A----A--T--AGC-G--T---CTTAAC-----TCACTT
-TTA-------------------------------------CCGCTACCTATTT------
---------GTAG-------TAAG-CGC-T---------CATA---C-TATTGG--GACC
G---GAATGCAACGAGC-------GCGA-CTG-CACC-A------CCTAA--TTGCCCCT
TATC-------------T---------ACCAT--T-AAT-T-ACT---------T--T--
AT--T-A--A---------CC----GCC-C-TGTA--CG-----------GG-C---A--
C--------C-GG---------G-G----CC-TT-----------ACCTT-T-A-C--TG
AAACTAGCT-GGACC--GCT-G---------CT-T-TCCT-TTAAGCCAGAGGAAGG-TT
GCGGC-AATAAC-AGGT----C-TGTGATG-CCCTC-AGATGTTCCG-GGCCGCACAC--
--G-TGCTA------------------------CAA-T-GATC--A-GCAC--AAAG---
AG-TATTAC-CTA-T--C-T-TC-T-TAT-A-CC-TA-AC-CCAAT-ATGTTAA--A--C
TT---A-TT-GCGT-AA-G-G-AT-ATTGT-C-TTAA------CGA---CT-----TATC
-C-GC-T---T-TAG--C-GCT-TT-AAG-ATT---A-T--T--G-G-GCG-GTTA-TGC
CTGC--CTCGAGAG--AGT---GTACAGGGCAGCAAG--AGTA-ATG--ATTCC--C-TC
G-TT--TTTAC---T---AC-T-AATACC-GCGC-TT-GG----TAACATATTACACTCG
ATTAAG-------TA---GGGTCTTT--GCTTCT--A-ATAG--C-AA-TT-GCTATCCT
CACCCTTAGGC-----------------TC---------TAAGGATATT--ACTA-TCTG
-T--AAGGTCTACAGGGAGGTGTA-TATGGCGTACT--TACTTATTCACGGTGGGGACAG
ACCATTGTTAACTGTTGGTCTCGGTCTCAACTAGGAATGCCTCGTACGGGTT---GGTTC
ACCAAACC--ACCCGGAATATGTCCCTGCCCTTTGTACACA-CCGCCC-GTCGCTCTTAT
CGA-TGAACTCACTTGTGAGGCTGAGGGACTGC-------------G-T-C-T-------
-----------A-T--------------T------AT--A-CCCA-TG----T-AATC-C
--TA-AT----ATCTTACATACA-TTT-C-GCTAAAGGCGATTTTGCTTTAAGGATTTAC
--ACGACCTTACGCACAAACTTATTCGA--------------------------------
------------------------------------------C-C
>Globorotalia_truncatulinoides|R036|08
G--------------AACG-CGTGGAGCATGTGGCTTAATTTGACTCAACGCGGGGAATC
TTACCGGGTCCGGACACACTGAGGATTGACAGACG-GT--T-AT-------------TGA
-C-TT--ATA-C-TC----GC---TTA--ATG-----------G-CTT-----T-A---A
GCT--GT-------TAAA-CG---TT--TAA-C-A-CCTTTA-CACAAA-GATGCTAGT-
------------------CCTTTCATGATCGTTTGATAGGTGGTGCATGGCCGTTCTTAG
TTCGTGGAGTGATCTGTCTGCCTAATTGCGTTTC-AC-T-----AA------G-------
-GTCC-CATTCTTCA--T--------------------ACG--TATG-------------
---------------------A----A--T--AGC-G--T---CTTAAC-----TATCTT
-TTA-------------------------------------CCGCTACCTATTT------
---------GTAG-------TAAG-CGC-T---------CATA---C-TATTGG--GACC
G---GAATGCAACGAGC-------GCGA-CTG-CACC-A------CCTAA--TTGCCCCT
TATC-------------T---------ACCAT--T-AAT-T-ACT---------T--T--
AT--T-A--A---------CC----GCC-C-TGTA--CG-----------GG-C---A--
C--------C-GG---------G-G----CC-TT-----------ACCTT-T-A-C--TG
AAACTAGCT-GGACC--GCT-G---------CT-T-TCCT-TTAAGCCAGAGGAAGG-TT
GCGGC-AATAAC-AGGT----C-TGTGATG-CCCTC-AGATGTTCCG-GGCCGCACAC--
--G-TGCTA------------------------CAA-T-GATC--A-GCAC--AAAG---
AG-TATTAC-CTA-T--C-T-TC-T-TAT-A-CC-TA-AC-CCAAT-ATGTTAA--A--C
TT---A-TT-GCGT-AA-G-G-GT-ATTGT-C-TTAA------CGA---CT-----TATC
-C-GC-T---T-TAG--C-GCT-TT-AAG-ATT---A-T--T--G-G-ACG-GTTG-TGC
CTGC--CTCGAAAG--AGT---GTACAGGGCAGCAAG--AGTA-ATG--ATTCC--C-TC
G-TT--TTTAC---T---AC-T-AATACC-GCGC-TT-GG----TAACATATTACACTCG
ATTAAG-------TA---GGGTCTTT--GCTTCT--A-ATAG--C-AA-TT-GCTATCCT
CACCCTTAGGC-----------------TC---------TAAGGATATT--ACTA-TCTC
-T--AAGGTCTACAGGGAGGTGTA-TATGGCGCACT--TACTTATTCACGGTGGGGACAG
ACCATTGTTAACTGTTGGTCTCGGTCTCAACTAGGAATGCCTCGTACGGGTT---GGTTC
ACCAAACC--ACCCGGAATATGTCCCTGCCCTTTGTACACA-CCGCCC-GTCGCTCTTAT
CGA-TGAACTCTCTTGTGAGGCTGAGGGACTGC-------------G-T-C-T-------
-----------A-T--------------T------AT--A-CCCG-TG----T-AATC-C
--TA-AT----ATCTCACATACA-TTT-C-GCTAAAGGCGATTTTGCTCTAAGGATTTAC
--ACGACCTTACGCACAAACTTATTCGACCAAGTGGGTTT------AA------------
------------------------------------------A-G
>Globorotalia_truncatulinoides|R036|34
G--------------AACG-CGTGGAGCATGTGGCTTAATTTGACTCAACGCGGGGAATC
TTACCGGGTCCGGACACACTGAGGATTGACAGACG-GT--T-AT-------------TGA
-C-TT--ATA-C-TC----GC---TTA--ATG-----------G-CTT-----T-A---A
GCT--GT-------TAAA-CG---TT--TAA-C-A-CCTTTA-CACAAA-GATGCTAGT-
------------------CCTTTCATGATCGTTTGATAGGTGGTGCATGGCCGTTCTTAG
TTCGTGGAGTGATCTGTCTGCCTAATTGCGTTTC-AC-T-----AA------G-------
-GTCC-CATTCTTCA--T--------------------ACG--TATG-------------
---------------------A----A--T--AGC-G--T---CTTAAC-----TATCTT
-TTA-------------------------------------CCGCTACCTATTT------
---------GTAG-------TAAG-CGC-T---------CATA---C-TATTGG--GACC
G---GAATGCAACGAGC-------GCGA-CTG-CACC-A------CCTAA--TTGCCCCT
TATC-------------T---------ACCAT--T-AAT-T-ACT---------T--T--
ATATT-A--A---------CC----GCC-C-TGTA--CG-----------GG-C---A--
C--------C-GG---------G-G----CC-TT-----------ACCTT-T-A-C--TG
AAACTAGCT-GGACC--GCT-G---------CT-T-TCCT-TTAAGCCAGAGGAAGG-TT
GCGGC-AATAAC-AGGT----C-TGTGATG-CCCTC-AGATGTTCCG-GGCCGCACAC--
--G-TGCTA------------------------CAA-T-GATC--A-GCAC--AAAG---
AG-TATTAC-CTA-T--C-T-TC-T-TAT-A-CC-TA-AC-CCAAT-ATGTTAA--A--C
TT---A-TT-GCGT-AA-G-G-GT-ATTGT-C-TTAA------CGA---CT-----TATC
-C-GC-T---T-TAG--C-GCT-TT-AAG-ATT---A-T--T--G-G-ACG-GTTG-TGC
CTGC--CTCGAAAG--AGT---GTACAGGGCAGCAAG--AGTA-ATG--ATTCC--C-TC
G-TT--TTTAC---T---AC-T-AATACC-GCGC-TT-GG----TAACATATTACACTCG
ATTAAG-------TA---GGGTCTTT--GCTTTT--A-ATAG--C-AA-TT-GCTATCCT
CACCCTTAGGC-----------------TC---------TAAGGATATT--ACTA-TCTC
-T--AAGGTCTACAGGGAGGTGTA-TATGGCGCACT--TACTTATTCACGGTGGGGACAG
ACCATTGTTAACTGTTGGTCTCGGTCTCAACTAGGAATGCCTCGTACGGGTT---GGTTC
ACCAAACC--ACCCGGAATATGTCCCTGCCCTTTGTACACA-CCGCCC-GTCGCTCTTAT
CGA-TGAACTCACTTGTGAGGCTGAGGGACTGC-------------G-T-C-T-------
-----------A-T--------------T------AT--A-CCCG-TG----T-AATT-C
--TC-AT----ATCTCACATACA-TTT-C-GCTAAAGGCGATTTTGCTTTAGGGATTTAC
--ACGACCTTACGCACAAACTTATTCGAC-------------------------------
--------------------------------------------C
>Globorotalia_truncatulinoides|R063|19
G-----------------------GAGCATGTGGCTTAATTTGACTCAACGCGGGGAATC
TTACCGGGTCCGGACACACTGAGGATTGACAGACG-GT--T-AT-------------TGA
-C-TT--ATA-C-TC----GC---TTA--ATG-----------G-CTT-----T-A---A
GCT--GT-------TAAA-CG---TT--TAA-C-A-CCTTTA-CACAAA-GATGCTAGT-
------------------CCTTTCATGATCGTTTGATAGGTGGTGCATGGCCGTTCTTAG
TTCGTGGAGTGATCTGTCTGCCTAATTGCGTTTC-AC-T-----AA------G-------
-GTCC-CATTCTTCA--T--------------------ACG--TATG-------------
---------------------A----A--T--AGC-G--T---CTTAAC-----TCACTT
-TTA-------------------------------------CCGCTACCTATTT------
---------GTAG-------TAAG-CGC-T---------CATA---C-TATTGG--GACC
G---GAATGCAACGAGC-------GCGA-CTG-CACC-A------CCTAA--TTGCCCCT
TATC-------------T---------ACCAT--T-AAT-T-ACT---------T--T--
AT--T-A--A---------CC----GCC-C-TGTA--CG-----------GG-C---A--
C--------C-GG---------G-G----CC-TT-----------ACCTT-T-A-C--TG
AAACTAGCT-GGACC--GCT-G---------CT-T-TCCT-TTAAGCCAGAGGAAGG-TT
GCGGC-AATAAC-AGGT----C-TGTGATG-CCCTC-AGATGTTCCG-GGCCGCACAC--
--G-TGCTA------------------------CAA-T-GATC--A-GCAC--AGAG---
AG-TATTAC-CTA-T--C-T-TC-T-TAT-A-CC-TA-AC-CCAAT-ATGTTAA--A--C
TT---A-TT-GCGT-AA-G-G-AT-ATTGT-C-TTAA------CGA---CT-----TATC
-C-GC-T---T-TAG--C-GCT-TT-AAG-ATT---A-T--T--G-G-GCG-GTTA-TGC
CTGC--CTCGAGAG--AGT---GTACAGGGCAGCAAG--AGTA-ATG--ATTCC--T-TC
G-TT--TTTAC---T---AC-T-AATACC-GCGC-TT-GG----TAACATATTACACTCG
ATTAAG-------TA---GGGTCTTT--GCTTCT--A-ATAG--C-AA-TT-GCTATCCT
CACCCTTAGGC-----------------TC---------TAAGGATATT--ACTA-TCTC
-T--AAGGTCTACAGGGAGGTGTA-TATGGCGCACT--TACTTATTCACGGTGGGGACAG
ACCATTGTTAACTGTTGGTCTCGGTCTCAACTAGGAATGCCTCGTACGGGTT---GGTTC
ACCAAACC--ACCCGGAATATGTCCCTGCCCTTTGTACACA-CCGCCC-GTCGCTCTTAT
CGA-TGAACTCATTTGTGAGGCTGAGGGACTGC-------------G-T-C-T-------
-----------A-T--------------T------AT--A-CCCG-TG----T-AATC-C
--TA-AT----ATCTCACATACA-TTT-C-GCTAAAAGCGATTTTGCTTTAAGGATTTAT
--ACGAC-----------------------------------------------------
--------------------------------------------C
>Globorotalia_truncatulinoides|R066|54
T----------------------------------------TGACTCAACGCGGGGAATC
TTACCGGGTCTGGACACACTGAGGATTGACAGACG-GT--T-AT-------------TGA
-C-TT--ATA-C-TC----GC---TTA--ATGGCTTTAAGCTCG-CTT-----T-A---A
GCT--GT-------TAAA-CG---TT--TAA-C-A-CCTTTA-CACAAA-GATGCTAGT-
------------------CCTTTCATGATCGTTTGATAGGTGGTGCATGGCCGTTCTTAG
TTCGTGGAGTGATCTGTCTGCCTAATTGCGTTTC-AC-T-----AA------G-------
-GTCC-CATTCTTCA--T--------------------ACG--TATG-------------
---------------------A----A--T--AGC-G--T---CTTAAC-----TATCTT
-TTA-------------------------------------CCGCTACCTATTT------
---------GTAG-------TAAG-CGC-T---------CATA---C-TATTGG--GACC
G---GAATGCAACGAGC-------GCGA-CTG-CACC-A------CCTAA--TTGCCCCT
TATC-------------T---------ACCAT--T-AAT-T-ACT---------T--T--
AT--T-A--A---------CC----GCC-C-TGTA--CG-----------GG-C---A--
C--------C-GG---------G-G----CC-TT-----------ACCTT-T-A-C--TG
AAACTAGCT-GGACC--GCT-G---------CT-T-TCCT-TTAAGCCAGAGGAAGG-TT
GCGGC-AATAAC-AGGT----C-TGTGATG-CCCTC-AGATGTTCCG-GGCCGCACAC--
--G-TGCTA------------------------CAA-T-GATC--A-GCAC--AAAG---
AG-TATTAC-CTA-T--C-T-TC-T-TAT-A-CC-TA-AC-CCAAT-ATGTTAA--A--C
TT---A-TT-GCGT-AA-G-G-GT-ATTGT-C-TTAA------CGA---CT-----TATC
-C-GC-T---T-TAG--C-GCT-TT-AAG-ATT---A-T--T--G-G-ACG-GTTA-TGC
CTGC--CTCGAGAG--AGT---GTACAGGGCAGCAAG--AGTA-ATG--ATTCC--C-TC
G-TT--TTTAC---T---AC-T-AATACC-GCGC-TT-GG----TAACATATTACACTCG
ATTAAG-------TA---GGGTCTTT--GCTTCT--A-ATGG--C-AA-TT-GCTATCCT
CACCCTTAGGC-----------------TC---------TAAGGATATT--ACTA-TCTG
-T--AAGGTCTACAGGGAGGTGTA-TATGGCGCACT--TACTTATTCACGGTGGGGACAG
ACCATTGTTAACTGTTGGTCTCGGTCTCAACTAGGAATGCCTCGTACGGGTT---GGTTC
ACCAAACC--ACCCGGAATATGTCCCTGCCCTTTGTACACA-CCGCCC-GTCGCTCTTAT
CGA-TGAACTCACTTGTGAGGCTGAGGGACTGC-------------G-T-C-T-------
-----------A-T--------------TT-----AT--A-CCCG-TG----A-AATC-C
--TA-AT----ATCTCACATACA-TTT-C-GCTAAAGGCGATTTTGCTTTAAGGATTTAC
--ACGACCTTACGCACAA------------------------------------------
--------------------------------------------A
>Hastigerina_pelagica|P080|03
G-----------------------------------------------------------
------------------------------------------------------------
------------------------------------------------------------
------------------------------------------------------------
------------------------------------------------------------
------------------------------------------------------------
------------------------------------------------------------
------------------------------------------------------------
------------------TCTCT------TC--A-ACT---CACTCGCACATTCT-CT-T
GAACGC-A-ACGA--G-CG-TGAC-CGC-A-A-------CCTC---T-TGTTGT--GTAT
A---CCAAGTGTGTCG--------TTGC-TTG-CAAC--------TCACA--CTCCAATG
CACG-------------T---------ATTTT----GGT-C-ACA---------T--T--
GT--C-T--C--G--G-CCGTCGC-GCG-C-AGCC--TC-----------GG-CTGTG--
T--------C-GG--CG--CC-A-G-------CA-----------ATGTC-C-A-A--AT
AAACTTGAG-GGACC--GCT-G-TAA-C---AA-T-TCTT-TTAAACCAGAGGAAGG-TT
GCGGC-AATAAC-AGGT----C-TGTGATG-CCCTT-AGATGTCCCG-GGCTGCACAC--
--G-TGCTA------------------------CAA-T-GATC--A-GTAC--AGTG---
AG-CATCTT------------TG-C-----A-------AT-ACCAG--CGTTTG------
-----G-AG-GCCT-GG-C----C-AAGTC-A-----------------CT-----TGTG
---AC-----T-CGG----CTT-GC-AGT-CTC-----T-----A-C-GTT-GCCT-TCC
CAAG--TCTGACAA-GATT---TGGAAATCCATTGGA--AGTC-CTG--AATCA--A-TC
C-CT-----AT------------TGAGCA-TTT--TT-CT----CTACAGTGGCGCCAGA
CTTCGT------------CCCATGTC--GGTTCG--C-CTGA--C-TT-GT-GCGGCACT
T--------------------------------------------------GGCG-TCTA
-C-----------------------TATA-TGCAAT--TGTCAATTCATAGTGGGGACAG
ACGATTGTTAATTGTTCGTCTCGGTCTCAACTAGGAATGCCTTGTACGGGTCTTTGGTTC
ACCAGACC--ACCCGGAATACGTCCCTGCCCTTTGTACACA-CCGCCC-GTCGCTCTTAC
CGA-TGAACTTCTCTGTGAGTTTGAGGGACCGT---------------C-----------
---------------------------------------A-ATTG-TG----T-GGCA-A
---------------CACACGAC-GCT---ATGGAAACTTAAACGAACAGTGTGATTTAA
--A---------------------------------------------------------
--------------------------------------------G
>Hastigerina_pelagica|P080|08
G--------------C-------GGAGCATGTGGCTTAATTTGACTCAACGCGGGAAATC
TTACCGGGTCCGGACACACTGAGGATTGACAGACA-GT--A----------------TTC
-A-TG--CCG---AC----TG---AAT--TTC-----------------------G----
--------------------------------A---CATATT--TCAAA-TGTGCGAGT-
------------------TCTTTCATGATTGTGTGATAGGTGGTGCATGGCCGTTCTTAG
TTCGTGGAGTGATCTGTCTGCTTAATTGCGTTTC-AT-------AT-TT---A-------
-CGAA-TGTCGCTTA--C--------------------GTG--ATTG---CTGCA-----
------------GA-------CCTC-G--T--CTC-TCTT-T-ATTGAG-----TGCGAC
-GCG--------------TCTCT------TC--A-ACT---CACTCGCACATTCT-CT-T
GAACGC-A-ACGA--G-CG-TGAC-CGC-A-A-------CCTC---T-TGTTGT--GTAT
A---CCAAGTGTGTCG--------TTGC-TTG-CAAC--------TCACA--CTCCAATG
CACG-------------T---------ATTTT----GGT-C-ACA---------T--T--
GT--C-T--C--G--G-CCGTCGC-GCG-C-AGCC--TC-----------GG-CTGTG--
T--------C-GG--CG--CC-A-G-------CA-----------ATGTC-C-A-A--AT
AAACTTGAG-GGACC--GCT-G-TAA-C---AA-T-TCTT-TTAAACCAGAGGAAGG-TT
GCGGC-AATAAC-AGGT----C-TGTGATG-CCCTT-AGATGTCCCG-GGCTGCACAC--
--G-TGCTA------------------------CAA-T-GATC--A-GTAC--AGTG---
AG-CATCTT------------TG-C-----A-------AT-ACCAG--CGTTTG------
-----G-AG-GCCT-GG-C----C-AAGTC-A-----------------CT-----TGTG
---AC-----T-CGG----CTT-GC-AGT-CTC-----T-----A-C-GTT-GCCT-TCC
CAAG--TCTGACAA-GATT---TGGAAATCCATTGGA--AGTC-CTG--AATCA--A-TC
C-CT-----AT------------TGAGCA-TTT--TT-CT----CTACAGTGGCGCCAGA
CTTCGT------------CCCATGTC--GGTTCG--C-CTGA--C-TT-GT-GCGGCACT
T--------------------------------------------------GGCG-TCTA
-C-----------------------TATA-TGCAAT--TGTCAATTCATAGTGGGGACAG
ACGATTGTTAATTGTTCGTCTCGGTCTCAACTAGGAATGCCTTGTACGGGTCTTTGGTTC
ACCAGACC--ACCCGGAATACGTCCCTGCCCTTTGTACACA-CCGCCC-GTCGCTCTTAC
CGA-TGAACTTCTCTGTGAGTTTGAGGGACCGT---------------C-----------
---------------------------------------A-ATTG-TG----T-GGCA-A
---------------CACACGAC-GCT---ATGGAAACTTAAACGAACAGTGTGATTTAA
--A---------------------------------------------------------
--------------------------------------------G
>Hastigerina_pelagica|P080|10
G--------------T-------GGAGCATGTGGCTTAATTTGACTCAACGCGGGAAATC
TTACCGGGTCCGGACACACTGAGGATTGACAGACA-GT--A----------------TTC
-A-TG--CCG---AC----TG---AAT--TTC-----------------------G----
--------------------------------A---CATATT--TCAAA-TGTGCGAGT-
------------------TCTTTCATGATTGTGTGATAGGTGGTGCATGGCCGTTCTTAG
TTCGTGGAGTGATCTGTCTGCTTAATTGCGTTTC-AT-------AT-TT---A-------
-CGAA-TGTCGCTTA--C--------------------GTG--ATTG---CTGCA-----
------------GA-------CCTC-G--T--CTC-T--T-T-ATTGAG-----TGCGAC
-GCG--------------TCTCT------TC--A-ACT---CACTCGCACATTCT-CT-T
GAACGC-A-ACGA--G-CG-TGAC-CGC-A-A-------CCTC---T-TGTTGT--GTAT
A---CCAAGTGTGTCG--------TTGC-TTG-CAAC--------TCACA--CTCCAATG
CACG-------------T---------ATTTT----GGT-C-ACA---------T--T--
GT--C-T--C--G--G-CCGTCGC-GCG-C-AGCC--TC-----------GG-CTGTG--
T--------C-GG--CG--CC-A-G-------CA-----------ATGTC-C-A-A--AT
AAACTTGAG-GGACC--GCT-G-TAA-C---AA-T-TCTT-TTAAACCAGAGGAAGG-TT
GCGGC-AATAAC-AGGT----C-TGTGATG-CCCTT-AGATGTCCCG-GGCTGCACAC--
--G-TGCTA------------------------CAA-T-GATC--A-GTAC--AGTG---
AG-CATCTT------------TG-C-----A-------AT-ACCAG--CGTTTG------
-----G-AG-GCCT-GG-C----C-AAGTC-A-----------------CT-----TGTG
---AC-----T-CGG----CTT-GC-AGT-CTC-----T-----A-C-GTT-GCCT-TCC
CAAG--TCTGACAA-GATT---TGGAAATCCATTGGA--AGTC-CTG--AATCA--A-TC
C-CT-----AT------------TGAGCA-TTT--TT-CT----CTACAGTGGCGCCAGA
CTTCGT------------CCCATGTC--GGTTCG--C-CTGA--C-TT-GT-GCGGCACT
T--------------------------------------------------GGCG-TCTA
-C-----------------------TATA-TGCAAT--TGTCAATTCATAGTGGGGACAG
ACGATTGTTAATTGTTCGTCTCGGTCTCAACTAGGAATGCCTTGTACGGGTCTTTGGTTC
ACCAGACC--ACCCGGAATACGTCCCTGCCCTTTGTACACA-CCGCCC-GTCGCTCTTAC
CGA-TGAACTTCTCTGTGAGTTTGAGGGACCGT---------------C-----------
---------------------------------------A-ATTG-TG----T-GGCA-A
---------------CACACGAC-GCT---ATGGAAACTTAAACGAACAGTGTGATTTAA
--A---------------------------------------------------------
--------------------------------------------G
>Hastigerina_pelagica|P080|16
G--------------T-------GGAGCATGTGGCTTAATTTGACTCAACGCGGGAAATC
TTACCGGGTCCGGACACACTGAGGATTGACAGACA-GT--A----------------TTC
-A-TG--CCG---AC----TG---AAT--TTC-----------------------G----
--------------------------------A---CATATT--TCAAA-TGTGCGAGT-
------------------TCTTTCATGATTGTGTGATAGGTGGTGCATGGCCGTTCTTAG
TTCGTGGAGTGATCTGTCTGCTTAATTGCGTTTC-AT-------AT-TT---A-------
-CGAA-TGTCGCTTA--C--------------------GTG--ATTG---CTGCA-----
------------GA-------CCTC-G--T--CTC-T--T-T-ATTGAG-----TGCGAC
-GCG--------------TCTCT------TC--A-ACT---CACTCGCACATTCT-CT-T
GAACGC-A-ACGA--G-CG-TGAC-CGC-A-A-------CCTC---T-TGTTGT--GTAT
A---CCAAGTGTGTCG--------TTGC-TTG-CAAC--------TCACA--CTCCAATG
CACG-------------T---------ATTTT----GGT-C-ACA---------T--T--
GT--C-T--C--G--G-CCGTCGC-GCG-C-AGCC--TC-----------GG-CTGTG--
T--------C-GG--CG--CC-A-G-------CA-----------ATGTC-C-A-A--AT
AAACTTGAG-GGACC--GCT-G-TAA-C---AA-T-TCTT-TTAAACCAGAGGAAGG-TT
GCGGC-AATAAC-AGGT----C-TGTGATG-CCCTT-AGATGTCCCG-GGCTGCACAC--
--G-TGCTA------------------------CAA-T-GATC--A-GTAC--AGTG---
AG-CATCTT------------TG-C-----A-------AT-ACCAG--CGTTTG------
-----G-AG-GCCT-GG-C----C-AAGTC-A-----------------CT-----TGTG
---AC-----T-CGG----CTT-GC-AGT-CTC-----T-----A-C-GTT-GCCT-TCC
CAAG--TCTGACAA-GATT---TGGAAATCCATTGGA--AGTC-CTG--AATCA--A-TC
C-CT-----AT------------TGAGCA-TTT--TT-CT----CTACAGTGGCGCCAGA
CTTCGT------------CCCATGTC--GGTTCG--C-CTGA--C-TT-GT-GCGGCACT
T--------------------------------------------------GGCG-TCTA
-C-----------------------TATA-TGCAAT--TGTCAATTCATAGTGGGGACAG
ACGATTGTTAATTGTTCGTCTCGGTCTCAACTAGGAATGCCTTGTACGGGTCTTTGGTTC
ACCAGACC--ACCCGGAATACGTCCCTGCCCTTTGTACACA-CCGCCC-GTCGCTCTTAC
CGA-TGAACTTCTCTGTGAGTTTGAGGGACCGT---------------C-----------
---------------------------------------A-ATTG-TG----T-GGCA-A
---------------CACACGAC-GCT---ATGGAAACTTAAACGAACAGTGTGATTTAA
--A---------------------------------------------------------
--------------------------------------------G
>Hastigerina_pelagica|P080|20
G--------------T-------GGAGCATGTGGCTTAATTTGACTCAACGCGGGAAATC
TTACCGGGTCCGGACACACTGAGGATTGACAGACA-GT--A----------------TTC
-A-TG--CCG---AC----TG---AAT--TTC-----------------------G----
--------------------------------A---CATATT--TCAAA-TGTGCGAGT-
------------------TCTTTCATGATTGTGTGATAGGTGGTGCATGGCCGTTCTTAG
TTCGTGGAGTGATCTGTCTGCTTAATTGCGTTTC-AT-------AT-TT---A-------
-CGAA-TGTCGCTTA--C--------------------GTG--ATTG---CTGCA-----
------------GA-------CCTC-G--T--CTC-T--T-T-ATTGAG-----TGCGAC
-GCG--------------TCTCT------TC--A-ACT---CACTCGCACATTCT-CT-T
GAACGC-A-ACGA--G-CG-TGAC-CGC-A-A-------CCTC---T-TGTTGT--GTAT
A---CCAAGTGTGTCG--------TTGC-TTG-CAAC--------TCACA--CTCCAATG
CACG-------------T---------ATTTT----GGT-C-ACA---------T--T--
GT--C-T--C--G--G-CCGTCGC-GCG-C-AGCC--TC-----------GG-CTGTG--
T--------C-GG--CG--CC-A-G-------CA-----------ATGTC-C-A-A--AT
AAACTTGAG-GGACC--GCT-G-TAA-C---AA-T-TCTT-TTAAACCAGAGGAAGG-TT
GCGGC-AATAAC-AGGT----C-TGTGATG-CCCTT-AGATGTCCCG-GGCTGCACAC--
--G-TGCTA------------------------CAA-T-GATC--A-GTAC--AGTG---
AG-CATCTT------------TG-C-----A-------AT-ACCAG--CGTTTG------
-----G-AG-GCCT-GG-C----C-AAGTC-A-----------------CT-----TGTG
---AC-----T-CGG----CTT-GC-AGT-CTC-----T-----A-C-GTT-GCCT-TCC
CAAG--TCTGACAA-GATT---TGGAAATCCATTGGA--AGTC-CTG--AATCA--A-TC
C-CT-----AT------------TGAGCA-TTT--TT-CT----CTACAGTGGCGCCAGA
CTTCGT------------CCCATGTC--GGTTCG--C-CTGA--C-TT-GT-GCGGCACT
T--------------------------------------------------GGCG-TCTA
-C-----------------------TATA-TGCAAT--TGTCAATTCATAGTGGGGACAG
ACGATTGTTAATTGTTCGTCTCGGTCTCAACTAGGAATGCCTTGTACGGGTCTTTGGTTC
ACCAGACC--ACCCGGAATACGTCCCTGCCCTTTGTACACA-CCGCCC-GTCGCTCTTAC
CGA-TGAACTTCTCTGTGAGTTTGAGGGACCGT---------------C-----------
---------------------------------------A-ATTG-TG----T-GGCA-A
---------------CACACGAC-GCT---ATGGAAACTTAAACGAACAGTGTGATTTAA
--A---------------------------------------------------------
--------------------------------------------G
>Hastigerina_pelagica|P080|41
G--------------T-------GGAGCATGTGGCTTAATTTGACTCAACGCGGGAAATC
TTACCGGGTCCGGACACACTGAGGATTGACAGACA-GT--A----------------TTC
-A-TG--CCG---AC----TG---AAT--TTC-----------------------G----
--------------------------------A---CATATT--TCAAA-TGTGCGAGT-
------------------TCTTTCATGATTGTGTGATAGGTGGTGCATGGCCGTTCTTAG
TTCGTGGAGTGATCTGTCTGCTTAATTGCGTTTC-AT-------AT-TT---A-------
-CGAA-TGTCGCTTA--C--------------------GTG--ATTG---CTGCA-----
------------GA-------CCTC-G--T--CTC-TCTT-T-ATTGAG-----TGCGAC
-GCG--------------TCTCT------TC--A-ACT---CACTCGCACATTCT-CT-T
GAACGC-A-ACGA--G-CG-TGAC-CGC-A-A-------CCTC---T-TGTTGT--GTAT
A---CCAAGTGTGTCG--------TTGC-TTG-CAAC--------TCACA--CTCCAATG
CACG-------------T---------ATTTT----GGT-C-ACA---------T--T--
GT--C-T--C--G--G-CCGTCGC-GCG-C-AGCC--TC-----------GG-CTGTG--
T--------C-GG--CG--CC-A-G-------CA-----------ATGTC-C-A-A--AT
AAACTTGAG-GGACC--GCT-G-TAA-C---AA-T-TCTT-TTAAACCAGAGGAAGG-TT
GTGGC-AATAAC-AGGT----C-TGTGATG-CCCTT-AGATGTCCCG-GGCTGCACAC--
--G-TGCTA------------------------CAA-T-GATC--A-GTAC--AGTG---
AG-CATCTT------------TG-C-----A-------AT-ACCAG--CGTTTG------
-----G-AG-GCCT-GG-C----C-AAGTC-A-----------------CT-----TGTG
---AC-----T-CGG----CTT-GC-AGT-CTC-----T-----A-C-GTT-GCCT-TCC
CAAG--TCTGACAA-GATT---TGGAAATCCATTGGA--AGTC-CTG--AATCA--A-TC
C-CT-----AT------------TGAGCA-TTT--TT-CT----CTACAGTGGCGCCAGA
CTTCGT------------CCCATGTC--GGTTCG--C-CTGA--C-TT-GT-GCGGCACT
T--------------------------------------------------GGCG-TCTA
-C-----------------------TATA-TGCAAT--TGTCAATTCATAGTGGGGACAG
ACGATTGTTAATTGTTCGTCTCGGTCTCAACTAGGAATGCCTTGTACGGGTCTTTGGTTC
ACCAGACC--ACCCGGAATACGTCCCTGCCCTTTGTACACA-CCGCCC-GTCGCTCTTAC
CGA-TGAACTTCTCTGTGAGTTTGAGGGACCGT---------------C-----------
---------------------------------------A-ATTG-TG----T-GGCA-A
---------------CACACGAC-GCT---ATGGAAACTTAAACGAACAGTGTGATTTAA
--A---------------------------------------------------------
--------------------------------------------G
>Hastigerina_pelagica|P100|01
G--------------------------------------------------CGGGAAATC
TTACCGGGTCCGGACACACTGAGGATTGACAGACA-GT--A----------------TTC
-A-TG--GCG---A------G---TCT--CTC-----------------------G----
--------------------------------T---CATATT--TCAAA-TGTGCGAGT-
------------------TCTTTCATGATTGTGTGATAGGTGGTGCATGGCCGTTCTTAG
TTCGTGGAGTGATCTGTCTGCTTAATTGCGTTTC-AT-------AT-TT---A-------
-CGAA-TGTCGCTTA--C--------------------GTG--ATTG---CTGCA-----
------------GA-------CCTC-G--T--CTC-C--T-C---TGGA-----GGCGAC
-GCG--------------TCTCT------TC--A-ACT---CACTCGCACATTCT-CT-T
GAACGC-A-ACGA--G-CG-TGAC-CGC-A-A-------CCTC---T-TGTTGT--GTAT
A---CCAAGTGTGGCGC-------TGGC-TTGCCAGC--------TCGCA--CTCCAATG
CACG-------------T---------ATTTT----GGT-C-ACA---------T--T--
GT--C-T--C---------------GCG-G-CGCC--TC-----------GG-C---G--
T--------T-TG--C------A-G-------CA-----------ATGTC-C-A-A--AT
AAACTTGAG-GGACC--GCT-G-TAA-C---AA-T-TCTT-TTAAACCAGAGGAAGG-TT
GCGGC-AATAAC-AGGT----C-TGTGATG-CCCTT-AGATGTCCCG-GGCTGCACAC--
--G-TGCTA------------------------CAA-T-GATC--A-GTAC--AGTG---
AG-CATCTT------------TG-C-----A-------AT-ACCAG--CGTTTG------
-----G-AG-GCCT-GG-C-C-GC-GCGTC-A-----------------CT-----TGTG
---GC---G-C-CGG----CTT-GC-AGT-CTC-----T-----A-C-GTT-GCCT-TCC
CAAG--TCTGACAA-GATT---TGGAAATCCATTGGA--AGTT-CTG--ATTCGATA-TC
C-CT-----AT------------TGAGCA-TTT--TT-TT-A--CTACAGCGGCGTCTAA
CTTCGT------------CCCTCGTC--GGTTCG--C-CTGA--C-TT-GT-GCGGCACT
T--------------------------------------------------GGCG-TCTG
-C-----------------------TATA-TGCAAT--TGTCAATTCATAGTGGGGACAG
ACGATTGTTAATTGTTCGTCTCGGTCTCAACTAGGAATGCCTTGTACGGGTCTTTGGTTC
ACCAGACC--ACCCGGAATACGTCCCTGCCCTTTGTACACA-CCGCCC-GTCGCTCTTAC
CGA-TGAACTTCTCTGTGAGTTTGAGGGACCGT---------------C-----------
---------------------------------------A-ATTG-TG----T-GGCA-A
---------------CACACGAC-GCT---ATGGAAACTTAAACGAACAGTGTGATTT--
--A---------------------------------------------------------
--------------------------------------------A
>Hastigerina_pelagica|P100|02
G--------------AACG---TGGAGCATGTGGCTTAATTTGACTCAACGCGGGAAATC
TTACCGGGTCCGGACACACTGAGGATTGACAGACA-GT--A----------------TTC
-A-TG--GCG---A------G---TCT--CTC-----------------------G----
--------------------------------T---CATATT--TCAAA-TGTGCGAGT-
------------------TCTTTCATGATTGTGTGATAGGTGGTGCATGGCCGTTCTTAG
TTCGTGGAGTGATCTGTCTGCTTAATTGCGTTTC-AT-------AT-TT---A-------
-CGAA-TGTCGCTTA--C--------------------GTG--ATTG---CTGCA-----
------------GA-------CCTC-G--T--CTC-C--T-C---TGGA-----GGCGAC
-GCG--------------TCTCT------TC--A-ACT---CACTCGCACATTCT-CT-T
GAACGC-A-ACGA--G-CG-TGAC-CGC-A-A-------CCTC---T-TGTTGT--GTAT
A---CCAAGTGTGGCGC-------TGGC-TTGCCAGC--------TCGCA--CTCCAATG
CACG-------------T---------ATTTT----GGT-C-ACA---------T--T--
GT--C-T--C---------------GCG-G-CGCC--TC-----------GG-C---G--
T--------T-TG--C------A-G-------CA-----------ATGTC-C-A-A--AT
AAACTTGAG-GGACC--GCT-G-TAA-C---AA-T-TCTT-TTAAACCAGAGGAAGG-TT
GCGGC-AATAAC-AGGT----C-TGTGATG-CCCTT-AGATGTCCCG-GGCTGCACAC--
--G-TGCTA------------------------CAA-T-GATC--A-GTAC--AGTG---
AG-CATCTT------------TG-C-----A-------AT-ACCAG--CGTTTG------
-----G-AG-GCCT-GG-C-C-GC-GCGTC-A-----------------CT-----TGTG
---GT---G-C-CGG----CTT-GC-AGT-CTC-----T-----A-C-GTT-GCCT-TCC
CAAG--TCTGACAA-GATT---TGGAAATCCATTGGA--AGTT-CTG--ATTCGATA-TC
C-CT-----AT------------TGAGCA-TTT--TT-TT-A--CTACAGCGGCGTCTAA
CTTCGT------------CCCTCGTC--GGTTCG--C-CTGA--C-TT-GT-GCGGCACT
T--------------------------------------------------GGCG-TCTG
-C-----------------------TATA-TGCAAT--TGTCAATTCATAGTGGGGACAG
ACGATTGTTAATTGTTCGTCTCGGTCTCAACTAGGAATGCCTTGTACGGGTCTTTGGTTC
ACCAGACC--ACCCGGAATACGTCCCTGCCCTTTGTACACA-CCGCCC-GTCGCTCTTAC
CGA-TGAACTTCTCTGTGAGTTTGAGGGACCGT---------------C-----------
---------------------------------------A-ATTG-TG----T-GGCA-A
---------------CACACGAC-GCT---ATGGAAACTTAAACGAACAGTGTGATTTAA
--A---------------------------------------------------------
--------------------------------------------G
>Hastigerina_pelagica|P100|03
G--------------AACG---CGGAGCATGTGGCTTAATTTGACTCAACGCGGGAAATC
TTACCGGGTCCGGACACACTGAGGATTGACAGACA-GT--A----------------TTC
-A-TG--GCG---A------G---TCT--CTC-----------------------G----
--------------------------------T---CATATT--TCAAA-TGTGCGAGT-
------------------TCTTTCATGATTGTGTGATAGGTGGTGCATGGCCGTTCTTAG
TTCGTGGAGTGATCTGTCTGCTTAATTGCGTTTC-AT-------AT-TT---A-------
-CGAA-TGTCGCTTA--C--------------------GTG--ATTG---CTGCA-----
------------GA-------CCTC-G--T--CTC-C--T-C---TGGA-----GGCGAC
-GCG--------------TCTCT------TC--A-ACT---CACTCGCACATTCT-CT-T
GAACGC-A-ACGA--G-CG-TGAC-CGC-A-A-------CCTC---T-TGTTGT--GTAT
A---CCAAGTGTGGCGC-------TGGC-TTGCCAGC--------TCGCA--CTCCAATG
CACG-------------T---------ATTTT----GGT-C-ACA---------T--T--
GT--C-T--C---------------GCG-G-CGCC--TC-----------GG-C---G--
T--------T-TG--C------A-G-------CA-----------ATGTC-C-A-A--AT
AAACTTGAG-GGACC--GCT-G-TAA-C---AA-T-TCTT-TTAAACCAGAGGAAGG-TT
GCGGC-AATAAC-AGGT----C-TGTGATG-CCCTT-AGATGTCCCG-GGCTGCACAC--
--G-TGCTA------------------------CAA-T-GATC--A-GTAC--AGTG---
AG-CATCTT------------TG-C-----A-------AT-ACCAG--CGTTTG------
-----G-AG-GCCT-GG-C-C-GC-GCGTC-A-----------------CT-----TGTG
---GC---G-C-CGG----CTT-GC-AGT-CTC-----T-----A-C-GTT-GCCT-TCC
CAAG--TCTGACAA-GATT---TGGAAATCCATTGGA--AGTT-CTG--ATTCGATA-TC
C-CT-----AT------------TGAGCA-TTT--TT-TT-A--CTACAGCGGCGTCTAA
CTTCGT------------CCCTCGTC--GGTTCG--C-CTGA--C-TT-GT-GCGGCACT
T--------------------------------------------------GGCG-TCTG
-C-----------------------TATA-TGCAAT--TGTCAATTCATAGTGGGGACAG
ACGATTGTTAATTGTTCGTCTCGGTCTCAACTAGGAATGCCTTGTACGGGTCTTTGGTTC
ACCAGACC--ACCCGGAATACGTCCCTGCCCTTTGTACACA-CCGCCC-GTCGCTCTTAC
CGA-TGAACTTCTCTGTGAGTTTGAGGGACCGT---------------C-----------
---------------------------------------A-ATTG-TG----T-GGCA-A
---------------CACACGAC-GCT---ATGGAAACTTAAACGAACAGTGTGATTTAA
--A---------------------------------------------------------
--------------------------------------------G
>Hastigerina_pelagica|P100|05
G--------------AACG---TGGAGCATGTGGCTTAATTTGACTCAACGCGGGAAATC
TTACCGGGTCCGGACACACTGAGGATTGACAGACA-GT--A----------------TTC
-A-TG--GCG---A------G---TCT--CTC-----------------------G----
--------------------------------T---CATATT--TCAAA-TGTGCGAGT-
------------------TCTTTCATGATTGTGTGATAGGTGGTGCATGGCCGTTCTTAG
TTCGTGGAGTGATCTGTCTGCTTAATTGCGTTTC-AT-------AT-TT---A-------
-CGAA-TGTCGCTTA--C--------------------GTG--ATTG---CTGCA-----
------------GA-------CCTC-G--T--CTC-C--T-C---TGGA-----GGCGAC
-GCG--------------TCTCT------TC--A-ACT---CACTCGCACATTCT-CT-T
GAACGC-A-ACGA--G-CG-TGAC-CGC-A-A-------CCTC---T-TGTTGT--GTAT
A---CCAAGTGTGGCGC-------TGGC-TTGCCAGC--------TCGCA--CTCCAATG
CACG-------------T---------ATTTT----GGT-C-ACA---------T--T--
GT--C-T--C---------------GCG-G-CGCC--TC-----------GG-C---G--
T--------T-TG--C------A-G-------CA-----------ATGTC-C-A-A--AT
AAACTTGAG-GGACC--GCT-G-TAA-C---AA-T-TCTT-TTAAACCAGAGGAAGG-TT
GCGGC-AATAAC-AGGT----C-TGTGATG-CCCTT-AGATGTCCCG-GGCTGCACAC--
--G-TGCTA------------------------CAA-T-GATC--A-GTAC--AGTG---
AG-CATCTT------------TG-C-----A-------AT-ACCAG--CGTTTG------
-----G-AG-GCCT-GG-C-C-GC-GCGTC-A-----------------CT-----TGTG
---GC---G-C-CGG----CTT-GC-AGT-CTC-----T-----A-C-GTT-GCCT-TCC
CAAG--TCTGACAA-GATT---TGGAAATCCATTGGA--AGTT-CTG--ATTCGATA-TC
C-CT-----AT------------TGAGCA-TTT--TT-TT-A--CTACAGCGGCGTCTAA
CTTCGT------------CCCTCGTC--GGTTCG--C-CTGA--C-TT-GT-GCGGCACT
T--------------------------------------------------GGCG-TCTG
-C-----------------------TATA-TGCAAT--TGTCAATTCATAGTGGGGACAG
ACGATTGTTAATTGTTCGTCTCGGTCTCAACTAGGAATGCCTTGTACGGGTCTTTGGTTC
ACCAGACC--ACCCGGAATACGTCCCTGCCCTTTGTACACA-CCGCCC-GTCGCTCTTAC
CGA-TGAACTTCTCTGTGAGTTTGAGGGACCGT---------------C-----------
---------------------------------------A-ATTG-TG----T-GGCA-A
---------------CACACGAC-GCT---ATGGAAACTTAAACGAACAGTGTGATTTAA
--A---------------------------------------------------------
--------------------------------------------G
>Hastigerina_pelagica|P100|07
G--------------AACG---CGGAGCATGTGGCTTAATTTGACTCAACGCGGGAAATC
TTACCGGGTCCGGACACACTGAGGATTGACAGACA-GT--A----------------TTC
-A-TG--GCG---A------G---TCT--CTC-----------------------G----
--------------------------------T---CATATT--TCAAA-TGTGCGAGT-
------------------TCTTTCATGATTGTGTGATAGGTGGTGCATGGCCGTTCTTAG
TTCGTGGAGTGATCTGTCTGCTTAATTGCGTTTC-AT-------AT-TT---A-------
-CGAA-TGTCGCTTA--C--------------------GTG--ATTG---CTGCA-----
------------GA-------CCTC-G--T--CTC-C--T-C---TGGA-----GGCGAC
-GCG--------------TCTCT------TC--A-ACT---CACTCGCACATTCT-CT-T
GAACGC-A-ACGA--G-CG-TGAC-CGC-A-A-------CCTC---T-TGTTGT--GTAT
A---CCAAGTGTGGCGC-------TGGC-TTGCCAGC--------TCGCA--CTCCAATG
CACG-------------T---------ATTTT----GGT-C-ACA---------T--T--
GT--C-T--C---------------GCG-G-CGCC--TC-----------GG-C---G--
T--------T-TG--C------A-G-------CA-----------ATGTC-C-A-A--AT
AAACTTGAG-GGACC--GCT-G-TAA-C---AA-T-TCTT-TTAAACCAGAGGAAGG-TT
GCGGC-AATAAC-AGGT----C-TGTGATG-CCCTT-AGATGTCCCG-GGCTGCACAC--
--G-TGCTA------------------------CAA-T-GATC--A-GTAC--AGTG---
AG-CATCTT------------TG-C-----A-------AT-ACCAG--CGTTTG------
-----G-AG-GCCT-GG-C-C-GC-GCGTC-A-----------------CT-----TGTG
---GC---G-C-CGG----CTT-GC-AGT-CTC-----T-----A-C-GTT-GCCT-TCC
CAAG--TCTGACAA-GATT---TGGAAATCCATTGGA--AGTT-CTG--ATTCGATA-TC
C-CT-----AT------------TGAGCA-TTT--TT-TT-A--CTACAGCGGCGTCTAA
CTTCGT------------CCCTCGTC--GGTTCG--C-CTGA--C-TT-GT-GCGGCACT
T--------------------------------------------------GGCG-TCTG
-C-----------------------TATA-TGCAAT--TGTCAATTCATAGTGGGGACAG
ACGATTGTTAATTGTTCGTCTCGGTCTCAACTAGGAATGCCTTGTACGGGTCTTTGGTTC
ACCAGACC--ACCCGGAATACGTCCCTGCCCTTTGTACACA-CCGCCC-GTCGCTCTTAC
CGA-TGAACTTCTCTGTGAGTTTGAGGGACCGT---------------C-----------
---------------------------------------A-ATTG-TG----T-GGCA-A
---------------CACACGAC-GCT---ATGGAAACTTAAACGAACAGTGTGATTTAA
--A---------------------------------------------------------
--------------------------------------------G
>Hastigerina_pelagica|P100|08
G--------------AACG---CGGAGCATGTGGCTTAATTTGACTCAACGCGGGAAATC
TTACCGGGTCCGGACACACTGAGGATTGACAGACA-GT--A----------------TTC
-A-TG--GCG---A------G---TCT--CTC-----------------------G----
--------------------------------T---CATATT--TCAAA-TGTGCGAGT-
------------------TCTTTCATGATTGTGTGATAGGTGGTGCATGGCCGTTCTTAG
TTCGTGGAGTGATCTGTCTGCTTAATTGCGTTTC-AT-------AT-TT---A-------
-CGAA-TGTCGCTTA--C--------------------GTG--ATTG---CTGCA-----
------------GA-------CCTC-G--T--CTC-C--T-C---TGGA-----GGCGAC
-GCG--------------TCTCT------TC--A-ACT---CACTCGCACATTCT-CT-T
GAACGC-A-ACGA--G-CG-TGAC-CGC-A-A-------CCTC---T-TGTTGT--GTAT
A---CCAAGTGTGGCGC-------TGGC-TCGCCAGC--------TCGCA--CTCCAATG
CACG-------------T---------ATTTT----GGT-C-ACA---------T--T--
GT--C-T--C---------------GCG-G-CGCC--TC-----------GG-C---G--
T--------T-TG--C------A-G-------CA-----------ATGTC-C-A-A--AT
AAACTTGAG-GGACC--GCT-G-TAA-C---AA-T-TCTT-TTAAACCAGAGGAAGG-TT
GCGGC-AATAAC-AGGT----C-TGTGATG-CCCTT-AGATGTCCCG-GGCTGCACAC--
--G-TGCTA------------------------CAA-T-GATC--A-GTAC--AGTG---
AG-CATCTT------------TG-C-----A-------AT-ACCAG--CGTTTG------
-----G-AG-GCCT-GG-C-C-GC-GCGTC-A-----------------CT-----TGTG
---GC---G-C-CGG----CTT-GC-AGT-CTC-----T-----A-C-GTT-GCCT-TCC
CAAG--TCTGACAA-GATT---TGGAAATCCATTGGA--AGTT-CTG--ATTCGATA-TC
C-CT-----AT------------TGAGCA-TTT--TT-TT-A--CTACAGCGGCGTCTAA
CTTCGT------------CCCTCGTC--GGTTCG--C-CTGA--C-TT-GT-GCGGCACT
T--------------------------------------------------GGCG-TCTG
-C-----------------------TATA-TGCAAT--TGTCAATTCATAGTGGGGACAG
ACGATTGTTAATTGTTCGTCTCGGTCTCAACTAGGAATGCCTTGTACGGGTCTTTGGTTC
ACCAGACC--ACCCGGAATACGTCCCTGCCCTTTGTACACA-CCGCCC-GTCGCTCTTAC
CGA-TGAACTTCTCTGTGAGTTTGAGGGACCGT---------------C-----------
---------------------------------------A-ATTG-TG----T-GGCA-A
---------------CACACGAC-GCT---ATGGAAACTTAAACGAACAGTGTGATTTAA
--A---------------------------------------------------------
--------------------------------------------G
>Hastigerina_pelagica|P100|09
G--------------AACG---TGGAGCATGTGGCTTAATTTGACTCAACGCGGGAAATC
TTACCGGGTCCGGACACACTGAGGATTGACAGACA-GT--A----------------TTC
-A-TG--GCG---A------G---TCT--CTC-----------------------G----
--------------------------------T---CATATT--TCAAA-TGTGCGAGT-
------------------TCTTTCATGATTGTGTGATAGGTGGTGCATGGCCGTTCTTAG
TTCGTGGAGTGATCTGTCTGCTTAATTGCGTTTC-AT-------AT-TT---A-------
-CGAA-TGTCGCTTA--C--------------------GTG--ATTG---CTGCA-----
------------GA-------CCTC-G--T--CTC-C--T-C---TGGA-----GGCGAC
-GCG--------------TCTCT------TC--A-ACT---CACTCGCACATTCT-CT-T
GAACGC-A-ACGA--G-CG-TGAC-CGC-A-A-------CCTC---T-TGTTGT--GTAT
A---CCAAGTGTGGCGC-------TGGC-TTGCCAGC--------TCGCA--CTCCAATG
CACG-------------T---------ATTTT----GGT-C-ACA---------T--T--
GT--C-T--C---------------GCG-G-CGCC--TC-----------GG-C---G--
T--------T-TG--C------A-G-------CA-----------ATGTC-C-A-A--AT
AAACTTGAG-GGACC--GCT-G-TAA-C---AA-T-TCTT-TTAAACCAGAGGAAGG-TT
GCGGC-AATAAC-AGGT----C-TGTGATG-CCCTT-AGATGTCCCG-GGCAGCACAC--
--G-TGCTA------------------------CAA-T-GATC--A-GTAC--AGTG---
AG-CATCTT------------TG-C-----A-------AT-ACCAG--CGTTTG------
-----G-AG-GCCT-GG-C-C-GC-GCGTC-A-----------------CT-----TGTG
---GC---G-C-CGG----CTT-GC-AGT-CTC-----T-----A-C-GTT-GCCT-TCC
CAAG--TCTGACAA-GATT---TGGAAATCCATTGGA--AGTT-CTG--ATTCGATA-TC
C-CT-----AT------------TGAGCA-TTT--TT-TT-A--CTACAGCGGCGTCTAA
CTTCGT------------CCCTCGTC--GGTTCG--C-CTGA--C-TT-GT-GCGGCACT
T--------------------------------------------------GGCG-TCTG
-C-----------------------TATA-TGCAAT--TGTCAATTCATAGTGGGGACAG
ACGATTGTTAATTGTTCGTCTCGGTCTCAACTAGGAATGCCTTGTACGGGTCTTTGGTTC
ACCAGACC--ACCCGGAATACGTCCCTGCCCTTTGTACACA-CCGCCC-GTCGCTCTTAC
CGA-TGAACTTCTCTGTGAGTTTGAGGGACCGT---------------C-----------
---------------------------------------A-ATTG-TG----T-GGCA-A
---------------CACACGAC-GCT---ATGGAAACTTAAACGAACAGTGTGATTTAA
--A---------------------------------------------------------
--------------------------------------------G
>Hastigerina_pelagica|P100|10
G--------------AACG---CGGAGCATGTGGCTTAATTTGACTCAACGCGGGAAATC
TTACCGGGTCCGGACACACTGAGGATTGACAGACA-GT--A----------------TTC
-A-TG--GCG---A------G---TCT--CTC-----------------------G----
--------------------------------T---CATATT--TCAAA-TGTGCGAGT-
------------------TCTTTCATGATTGTGTGATAGGTGGTGCATGGCCGTTCTTAG
TTCGTGGAGTGATCTGTCTGCTTAATTGCGTTTC-AT-------AT-TT---A-------
-CGAA-TGTCGCTTA--C--------------------GTG--ATTG---CTGCA-----
------------GA-------CCTC-G--T--CTC-C--T-C---TGGA-----GGCGAC
-GCG--------------TCTCT------TC--A-ACT---CACTCGCACATTCT-CT-T
GAACGC-A-ACGA--G-CG-TGAC-CGC-A-A-------CCTC---T-TGTTGT--GTAT
A---CCAAGTGTGGCGC-------TGGC-TCGCCAGC--------TCGCA--CTCCAATG
CACG-------------T---------ATTTT----GGT-C-ACA---------T--T--
GT--C-T--C---------------GCG-G-CGCC--TC-----------GG-C---G--
T--------T-TG--C------A-G-------CA-----------ATGTC-C-A-A--AT
AAACTTGAG-GGACC--GCT-G-TAA-C---AA-T-TCTT-TTAAACCAGAGGAAGG-TT
GCGGC-AATAAC-AGGT----C-TGTGATG-CCCTT-AGATGTCCCG-GGCTGCACAC--
--G-TGCTA------------------------CAA-T-GATC--A-GTAC--AGTG---
AG-CATCTT------------TG-C-----A-------AT-ACCAG--CGTTTG------
-----G-AG-GCCT-GG-C-C-GC-GCGTC-A-----------------CT-----TGTG
---GC---G-C-CGG----CTT-GC-AGT-CTC-----T-----A-C-GTT-GCCT-TCC
CAAG--TCTGACAA-GATT---TGGAAATCCATTGGA--AGTT-CTG--ATTCGATA-TC
C-CT-----AT------------TGAGCA-TTT--TT-TT-A--CTACAGCGGCGTCTAA
CTTCGT------------CCCTCGTC--GGTTCG--C-CTGA--C-TT-GT-GCGGCACT
T--------------------------------------------------GGCG-TCTG
-C-----------------------TATA-TGCAAT--TGTCAATTCATAGTGGGGACAG
ACGATTGTTAATTGTTCGTCTCGGTCTCAACTAGGAATGCCTTGTACGGGTCTTTGGTTC
ACCAGACC--ACCCGGAATACGTCCCTGCCCTTTGTACACA-CCGCCC-GTCGCTCTTAC
CGA-TGAACTTCTCTGTGAGTTTGAGGGACCGT---------------C-----------
---------------------------------------A-ATTG-TG----T-GGCA-A
---------------CACACGAC-GCT---ATGGAAACTTAAACGAACAGTGTGATTTAA
--A---------------------------------------------------------
--------------------------------------------G
>Hastigerina_pelagica|P101|16
G---------------------TGGAGCATGTGGCTTAATTTGACTCAACGCGGGAAATC
TTACCGGGTCCGGACACACTGAGGATTGACAGAGT-GG--C-T--------------TAG
-G-CC--ACA-G-AC----AC---AGA--ATG-----------G-GTT-----T-C---T
TTT--AA-------TACA-CC-------CCA-T---TTGCTG-TGTCAA-CGTGCCGGT-
------------------TCTTTCATGATTGTGTGATAGGTGGTGCATGGCCGTTCTTAG
TTCGTGGAGTGATCTGTCTGCTTAATTGCGTTTC-AA-------AT------A-------
-CTTC-GAGGATATA--A--------------------ACG--CATT---CA--------
---------------------TTGT-G--A--GTT-G--C-T-ATTTAG-----CTGGGA
-ATA-------------------------GC--A-ATT-T-TCGCCACGGGCCAC-CG--
TGGGG--A-AACA--A-G--TCAC-TTT-G---------AGCG---A-TCCTCA---ATT
T---GAAAGCAACGAAC-------GTGA-CCG-CAGC-C------CTTTG--TTGTGTCT
TTGC-----------------------CAGAG----ACA-C-GCG---------T--C--
TT--T-G--T---------TG----GTT-A-ATTC--CT-----------CA-C---A--
CAA------C-GA---------C-G-------GC-----------ATTGTAC-C----TC
TGTATGGCC-GTGTCTTGTT-A-----T-T-TG-T-GTCT-CTGAATGTGCTGACGACTT
CCGTC-GTGGGC-TGTT----T-AGTTATG-CATTT-AGCAACGACGTAGCTGTATAAGG
GGG-TGTCG------------------------AGA-G-GTTTAAA-TCAC--AGAG---
AA-TAAACT-CAG-G----G-GA-C-----A-GC-TG-GT-TTAAT-GCGTTAA--A---
-----C-CA-GAGG-AA-G-G-AT-GCGGC-A-ATAA------CAG---GT-C---TGTG
-A-TG-C---C-CTC--A-GAT-GT-TCC-GGG-----C-------T-GCA-CACG-TGC
TACA--TTGATTAGCACAT-T-GTGTATGCCACTGACCCAATA-CTGGAATTTC--T-GG
T-GT--CC-AC---TGG-AC-ACAGCACA-CACA-GT-AC----CGCCCGTCGACCATGA
GAGAGG------------TCGAAAAT--CCATTTGAA-GTGT----TG-AT-ATGAGGTC
AAGGCAAATTGCACCACACACAGATGGCTCTTTGTGTACTCCATTATTC--ACTG-AGTA
-A--GTGCGAGTCACAAAGGGGCA-TTTC-TGCAAT--TGTCAATTCACAGTGGGGACAG
TCGATTGGTAACAATTCGACTCGGTCCTAACTAGGAATGCCTCGTACGGGT----GAATC
ATTATTTC--ACCCGGAATACGTCCCTGCCCTTTGTACACA-CCGCCC-GTCGCTCTTAC
CGA-TGAATTACGCTGTGAGTTTAAGGGACTGG-------------C-T-----------
-----------------------------------------GTCA-TT----C-AATG-A
--TA------------------A-GCT---ATGGAAACTTAAACAAACAGTGTGCTTTAA
--A---------------------------------------------------------
--------------------------------------------G
>Hastigerina_pelagica|P101|30
G---------------------TGGAGCATGTGGCTTAATTTGACTCAACGCGGGAAATC
TTACCGGGTCCGGACACACTGAGGATTGACAGAGT-GG--C-T--------------TAG
-G-CC--ACA-G-AC----AC---AGA--ATG-----------G-GTT-----T-C---T
TTT--AA-------TACA-CC-------CCA-T---TTGCTG-TGTCAA-CGTGCCGGT-
------------------TCTTTCATGATTGTGTGATAGGTGGTGCATGGCCGTTCTTAG
TTCGTGGAGTGATCTGTCTGCTTAATTGCGTTTC-AA-------AT------A-------
-CTTC-GAGGATATA--A--------------------ACG--CATT---CA--------
---------------------TTGT-G--A--GTT-G--C-T-ATTTAG-----CTGGGA
-ATA-------------------------GC--A-ATT-T-TCGCCACGGGCCAC-CG--
TGGGG--A-AACA--A-G--TCAC-TTT-G---------AGCG---A-TCCTCA---ATT
T---GAAAGCAACGAAC-------GTGA-CCG-CAGC-C------CTTTG--TTGTGTCT
TTGC-----------------------CAGAG----ACA-C-GCG---------T--C--
TT--T-G--T---------TG----GTT-A-ATTC--CT-----------CA-C---A--
C-A------C-GA---------C-G-------GC-----------AATGT-C-C----TT
TGTATGGCC-GTGTCTTGTT-A-----T-T-TG-T-GTCT-CTGAATGTGCTGACGACTT
CCGTC-GTGGGC-TGTT----T-AGTTATG-CATTT-AGCAACGACGTAGCTGTATAAGG
GGG-TGTCG------------------------AGA-G-GTTTAAA-TCAC--AGAG---
AA-TAAACT-CAG-G----G-GA-C-----A-GC-TG-GT-TTAAT-GCGTTAA--A---
-----C-CA-GAGG-AA-G-G-AT-GCGGC-A-ATAA------CAG---GT-C---TGTG
-A-TG-C---C-CTC--A-GAT-GT-TCC-GGG-----C-------T-GCA-CACG-TGC
TACA--TTGATTAGCACAT-T-GTGTATGCCACTGACCCAATA-CTGGAATTTC--T-GG
T-GT--CC-AC---TGG-AC-ACAGCACA-CACA-GT-AC----CGCCCGTCGACCATGA
GAGAGG------------TCGAAAAT--CCATTTGAA-GTGT----TG-AT-ATGAGGTC
AAGGCAAATTGCACCACACACAGATGGCTCTTTGTGTACTCCATTATTC--ACTG-AGTA
-A--GTGCGAGTCACAAAGGGGCA-TTTC-TGCAAT--TGTCAATTCACAGTGGGGACAG
TCGATTGGTAACAATTCGACTCGGTCCTAACTAGGAATGCCTCGTACGGGT----GAATC
ATTATTTC--ACCCGGAATACGTCCCTGCCCTTTGTACACA-CCGCCC-GTCGCTCTTAC
CGA-TGAATTACGCTGTGAGTTTAAGGGACTGG-------------C-T-----------
-----------------------------------------GTCA-TT----C-AATG-A
--TA------------------A-GCT---ATGGAAACTTAAACAAACAGTGTGCTTTAA
--A---------------------------------------------------------
--------------------------------------------G
>Hastigerina_pelagica|P101|49
A-----------------------------------------------------------
------------------------------------------------------------
-----------G-AC----AC---AGA--ATG-----------G-GTT-----T-C---T
TTT--AA-------TACA-CC-------CCA-T---TTGCTG-TGTCAA-CGTGCCGGT-
------------------TCTTTCATGATTGTGTGATAGGTGGTGCATGGCCGTTCTTAG
TTCGTGGAGTGATCTGTCTGCTTAATTGCGTTTC-AA-------AT------A-------
-CTTC-GAGGATATA--A--------------------ACG--CATT---CA--------
---------------------TTGT-G--A--GTT-G--C-T-ATTTAG-----CTGGGA
-ATA-------------------------GC--A-ATT-T-TCGCCACGGGCCAC-CG--
TGGGG--A-AACA--A-G--TCAC-TTT-G---------AGCG---A-TCCTCA---ATT
T---GAAAGCAACGAAC-------GTGA-CCG-CAGC-C------CTTTG--TTGTGTCT
TTGC-----------------------CAGAG----ACA-C-GCG---------T--C--
TT--T-G--T---------TG----GTT-A-ATTC--CT-----------CA-C---A--
C-A------C-GA---------C-G-------GC-----------AATGT-C-C----TT
TGTATGGCC-GTGTCTTGTT-A-----T-T-TG-T-GTCT-CTGAATGTGCTGACGACTT
CCGTC-GTGGGC-TGTT----T-AGTTATG-CATTT-AGCAACGACGTAGCTGTATAAGG
GGG-TGTCG------------------------AGA-G-GTTTAAA-TCAC--AGAG---
AA-TAAACT-CAG-G----G-GA-C-----A-GC-TG-GT-TTAAT-GCGTTAA--A---
-----C-CA-GAGG-AA-G-G-AT-GCGGC-A-ATAA------CAG---GT-C---TGTG
-A-TG-C---C-CTC--A-GAT-GT-TCC-GGG-----C-------T-GCA-CACG-TGC
TACA--TTGATTAGCACAT-T-GTGTATGCCACTGACCCAATA-CTGGAATTTC--T-GG
T-GT--CC-AC---TGG-AC-ACAGCACA-CACA-GT-AC----CGCCCGTCGACCATGA
GAGAGG------------TCGAAAAT--CCATTTGAA-GTGT----TG-AT-ATGAGGTC
AAGGCAAATTGCACCACACACAGATGGCTCTTTGTGTACTCCATTATTC--ACTG-AGTA
-A--GTGCGAGTCACAAAGGGGCA-TTTC-TGCAAT--TGTCAATTCACAGTGGGGACAG
TCGATTGGTAACAATTCGACTCGGTCCTAACTAGGAATGCCTCGTACGGGT----GAATC
ATTATTTC--ACCCGGAATACGTCCCTGCCCTTTGTACACA-CCGCCC-GTCGCTCTTAC
CGA-TGAATTACGCTGTGAGTTTAAGGGACTGG-------------C-T-----------
-----------------------------------------GTCA-TT----C-AATG-A
--TA------------------A-GCT---ATGGAAACTTAAACAAACAGTGTGCTTTAA
--A---------------------------------------------------------
--------------------------------------------G
>Hastigerina_pelagica|P101|67
G---------------------TGGAGCATGTGGCTTAATTTGACTCAACGCGGGAAATC
TTACCGGGTCCGGACACACTGAGGATTGACAGAGT-GG--C-T--------------TAG
-G-CC--ACA-G-AC----AC---AGA--ATG-----------G-GTT-----T-C---T
TTT--AA-------TACA-CC-------CCA-T---TTGCTG-TGTCAA-CGTGCCGGT-
------------------TCTTTCATGATTGTGTGATAGGTGGTGCATGGCCGTTCTTAG
TTCGTGGAGTGATCTGTCTGCTTAATTGCGTTTC-AA-------AT------A-------
-CTTC-GAGGATATA--A--------------------ACG--CATT---CA--------
---------------------TTGT-G--A--GTT-G--C-T-ATTTAG-----CTGGGA
-ATA-------------------------GC--A-ATT-T-TCGCCACGGGCCAC-CG--
TGGGG--A-AACA--A-G--TCAC-TTT-G---------AGCG---A-TCCTCA---ATT
T---GAAAGCAACGAAC-------GTGA-CCG-CAGC-C------CTTTG--TTGTGTCT
TTGC-----------------------CAGAG----ACA-C-GCG---------T--C--
TT--T-G--T---------TG----GTT-A-ATTC--CT-----------CA-C---A--
C-A------C-GA---------C-G-------GC-----------AATGT-C-C----TT
TGTATGGCC-GTGTCTTGTT-A-----T-T-TG-T-GTCT-CTGAATGTGCTGACGACTT
CCGTC-GTGGGC-TGTT----T-AGTTATG-CATTT-AGCAACGACGTAGCTGTATAAGG
GGG-TGTCG------------------------AGA-G-GTTTAAA-TCAC--AGAG---
AA-TAAACT-CAG-G----G-GA-C-----A-GC-TG-GT-TTAAT-GCGTTAA--A---
-----C-CA-GAGG-AA-G-G-AT-GCGGC-A-ATAA------CAG---GT-C---TGTG
-A-TG-C---C-CTC--A-GAT-GT-TCC-GGG-----C-------T-GCA-CACG-TGC
TACA--TTGATTAGCACAT-T-GTGTATGCCACTGACCCAATA-CTGGAATTTC--T-GG
T-GT--CC-AC---TGG-AC-ACAGCACA-CACA-GT-AC----CGCCCGTCGACCATGA
GAGAGG------------TCGAAAAT--CCATTTGAA-GTGT----TG-AT-ATGAGGTC
AAGGCAAATTGCACCACACACAGATGGCTCTTTGTGTACTCCATTATTC--ACTG-AGTA
-A--GTGCGAGTCACAAAGGGGCA-TTTC-TGCAAT--TGTCAATTCACAGTGGGGACAG
TCGATTGGTAACAATTCGACTCGGTCCTAACTAGGAATGCCTCGTACGGGT----GAATC
ATTATTTC--ACCCGGAATACGTCCCTGCCCTTTGTACACA-CCGCCC-ATCGCTCTTAC
CGA-TGAATTACGCTGTGAGTTTAAGGGACTGG-------------C-T-----------
-----------------------------------------GTCA-TT----C-AATG-A
--TA------------------A-GCT---ATGGAAACTTAAACAAACAGTGTGCTTTAA
--A---------------------------------------------------------
--------------------------------------------G
>Hastigerina_pelagica|P101|72
G---------------------TGGAGCATGTGGCTTAATTTGACTCAACGCGGGAAATC
TTACCGGGTCCGGACACACTGAGGATTGACAGAGT-GG--C-T--------------TAG
-G-CC--ACA-G-AC----AC---AGA--ATG-----------G-GTT-----T-C---T
TTT--AA-------TACA-CC-------CCA-T---TTGCTG-TGTCAA-CGTGCCGGT-
------------------TCTTTCATGATTGTGTGATAGGTGGTGCATGGCCGTTCTTAG
TTCGTGGAGTGATCTGTCTGCTTAATTGCGTTTC-AA-------AT------A-------
-CTTC-GAGGATATA--A--------------------ACG--CATT---CA--------
---------------------TTGT-G--A--GTT-G--C-T-ATTTAG-----CTGGGA
-ATA-------------------------GC--A-ATT-T-TCGCCACGGGCCAC-CG--
TGGGG--A-AACA--A-G--TCAC-TTT-G---------AGCG---A-TCCTCA---ATT
T---GAAAGCAACGAAC-------GTGA-CCG-CAGC-C------CTTTG--TTGTGTCT
TTGC-----------------------CAGAG----ACA-C-GCG---------T--C--
TT--T-G--T---------TG----GTT-A-ATTC--CT-----------CA-C---A--
CAA------C-GA---------C-G-------GC-----------ATTGTAC-C----TC
TGTATGGCC-GTGTCTTGTT-A-----T-T-TG-T-GTCT-CTGAATGTGCTGACGACTT
CCGTC-GTGGGC-TGTT----T-AGTTATG-CATTT-AGCAACGACGTAGCTGTATAAGG
GGG-TGTCG------------------------AGA-G-GTTTAAA-TCAC--AGAG---
AA-TAAACT-CAG-G----G-GA-C-----A-GC-TG-GT-TTAAT-GCGTTAA--A---
-----C-CA-GAGG-AA-G-G-AT-GCGGC-A-ATAA------CAG---GT-C---TGTG
-A-TG-C---C-CTC--A-GAT-GT-TCC-GGG-----C-------T-GCA-CACG-TGC
TACA--TTGATTAGCACAT-T-GTGTATGCCACTGACCCAATA-CTGGAATTTC--T-GG
T-GT--CC-AC---TGG-AC-ACAGCACA-CACA-GT-AC----CGCCCGTCGACCATGA
GAGAGG------------TCGAAAAT--CCATTTGAA-GTGT----TG-AT-ATGAGGTC
AAGGCAAATTGCACCACACACAGATGGCTCTTTGTGTACTCCATTATTC--ACTG-AGTA
-A--GTGCGAGTCACAAAGGGGCA-TTTC-TGCAAT--TGTCAATTCACAGTGGGGACAG
TCGATTGGTAACAATTCGACTCGGTCCTAACTAGGAATGCCTCGTACGGGT----GAATC
ATTATTTC--ACCCGGAATACGTCCCTGCCCTTTGTACACA-CCGCCC-GTCGCTCTTAC
CGA-TGAATTACGCTGTGAGTTTAAGGGACTGG-------------C-T-----------
-----------------------------------------GTCA-TT----C-AATG-A
--TA------------------A-GCT---ATGGAAACTTAAACAAACAGTGTGCTTTAA
--A---------------------------------------------------------
--------------------------------------------G
>Hastigerina_pelagica|R022|01
G----AA-------------CGTGGAGCATGTGGCTTAATTTGACTCAACGCGGGAAATC
TTACCGGGTCCGGACACACTGAGGATTGACAGAGT-GG--C-T--------------TAG
-G-CC--ACA-G-AC----AC---AGA--ATG-----------G-GTT-----T-C---T
TTT--AA-------TACA-CC-------CCA-T---TTGCTG-TGTCAA-CGTGCCGGT-
------------------TCTTTCATGATTGTGTGATAGGTGGTGCATGGCCGTTCTTAG
TTCGTGGAGTGATCTGTCTGCTTAATTGCGTTTC-AA-------AT------A-------
-CTTC-GAGGATATA--A--------------------ACG--CATT---CA--------
---------------------TTGT-G--A--GTT-G--C-T-ATTTAG-----CTGGGA
-ATA-------------------------GC--A-ATT-T-TCGCCACGGGCCAC-CG--
TGGGG--A-AACA--A-G--TCAC-TTT-G---------AGCG---A-TCCTCA---ATT
T---GAAAGCAACGAAC-------GTGA-CCG-CAGC-C------CTTTG--TTGTGTCT
TTGC-----------------------CAGAG----ACA-C-GCG---------T--C--
TT--T-G--T---------TG----GTT-A-ATTC--CT-----------CA-C---A--
C-A------C-GA---------C-G-------GC-----------AATGT-C-C----TT
TGTATGGCC-GTGTCTTGTT-A-----T-T-TG-T-GTCT-CTGAATGTGCTGACGACTT
CCGTC-GTGGGC-TGTT----T-AGTTATG-CATTT-AGCAACGACGTAGCTGTATAAGG
GGG-TGTCG------------------------AGA-G-GTTTAAA-TCAC--AGAG---
AA-TAAACT-CAG-G----G-GA-C-----A-GC-TG-GT-TTAAT-GCGTTAA--A---
-----C-CA-GAGG-AA-G-G-AT-GCGGC-A-ATAA------CAG---GT-C---TGTG
-A-TG-C---C-CTC--A-GAT-GT-TCC-GGG-----C-------T-GCA-CACG-TGC
TACA--TTGATTAGCACAT-T-GTGTATGCCACTGACCCAATA-CTGGAATTTC--T-GG
T-GT--CC-AC---TGG-AC-ACAGCACA-CACA-GT-AC----CGCCCGTCGACCATGA
GAGAGG------------TCGAAAAT--CCATTTGAA-GTGT----TG-AT-ATGAGGTC
AAGGCAAATTGCACCACACACAGATGGCTCTTTGTGTACTCCATTATTC--ACTG-AGTA
-A--GTGCGAGTCACAAAGGGGCA-TTTC-TGCAAT--TGTCAATTCACAGTGGGGACAG
TCGATTGGTAACAATTCGACTCGGTCCTAACTAGGAATGCCTCGTACGGGT----GAATC
ATTATTTC--ACCCGGAATACGTCCCTGCCCTTTGTACACA-CCGCCC-GTCGCTCTTAC
CGA-TGAATTACGCTGTGAGTTTAAGGGACTGG-------------C-T-----------
-----------------------------------------GTCA-TT----C-AATG-A
--TA------------------A-GCT---ATGGAAACTTAAACAAACAGTGTGCTTTAA
--A---------------------------------------------------------
--------------------------------------------G
>Hastigerina_pelagica|R022|05
G----AA-------------CGTGGAGCATGTGGCTTAATTTGACTCAACGCGGGAAATC
TTACCGGGTCCGGACACACTGAGGATTGACAGAGT-GG--C-T--------------TAG
-G-CC--ACA-G-AC----AC---AGA--ATG-----------G-GTT-----T-C---T
TTT--AA-------TACA-CC-------CCA-T---TTGCTG-TGTCAA-CGTGCCGGT-
------------------TCTTTCATGATTGTGTGATAGGTGGTGCATGGCCGTTCTTAG
TTCGTGGAGTGATCTGTCTGCTTAATTGCGTTTC-AA-------AT------A-------
-CTTC-GAGGATATA--A--------------------ACG--CATT---CA--------
---------------------TTGT-G--A--GTT-G--C-T-ATTTAG-----CTGGGA
-ATA-------------------------GC--A-ATT-T-TCGCCACGGGCCAC-CG--
TGGGG--A-AACA--A-G--TCAC-TTT-G---------AGCG---A-TCCTCA---ATT
T---GAAAGCAACGAAC-------GTGA-CCG-CAGC-C------CTTTG--TTGTGTCT
TTGC-----------------------CAGAG----ACA-C-GCG---------T--C--
TT--T-G--T---------TG----GTT-A-ATTC--CT-----------CA-C---A--
C-A------C-GA---------C-G-------GC-----------AATGT-C-C----TT
TGTATGGCC-GTGTCTTGTT-A-----T-T-TG-T-GTCT-CTGAATGTGCTGACGACTT
CCGTC-GTGGGC-TGTT----T-AGTTATG-CATTT-AGCAACGACGTAGCTGTATAAGG
GGG-TGTCG------------------------AGA-G-GTTTAAA-TCAC--AGAG---
AA-TAAACT-CAG-G----G-GA-C-----A-GC-TG-GT-TTAAT-GCGTTAA--A---
-----C-CA-GAGG-AA-G-G-AT-GCGGC-A-ATAA------CAG---GT-C---TGTG
-A-TG-C---C-CTC--A-GAT-GT-TCC-GGG-----C-------T-GCA-CACG-TGC
TACA--TTGATTAGCACAT-T-GTGTATGCCACTGACCCAATA-CTGGAATTTC--T-GG
T-GT--CC-AC---TGG-AC-ACAGCACA-CACA-GT-AC----CGCCCGTCGACCATGA
GAGAGG------------TCGAAAAT--CCATTTGAA-GTGT----TG-AT-ATGAGGTC
AAGGCAAATTGCACCACACACAGATGGCTCTTTGTGTACTCCATTATTC--ACTG-AGTA
-A--GTGCGAGTCACAAAGGGGCA-TTTC-TGCAAT--TGTCAATTCACAGTGGGGACAG
TCGATTGGTAACAATTCGACTCGGTCCTAACTAGGAATGCCTCGTACGGGT----GAATC
ATTATTTC--ACCCGGAATACGTCCCTGCCCTTTGTACACA-CCGCCC-GTCGCTCTTAC
CGA-TGAATTACGCTGTGAGTTTAAGGGACTGG-------------C-T-----------
-----------------------------------------GTCA-TT----C-AATG-A
--TA------------------A-GCT---ATGGAAACTTAAACAAACAGTGTGCTTTAA
--A---------------------------------------------------------
--------------------------------------------G
>Hastigerina_pelagica|R022|18
G----AA-------------CGTGGAGCATGTGGCTTAATTTGACTCAACGCGGGAAATC
TTACCGGGTCCGGACACACTGAGGATTGACAGAGT-GG--C-T--------------TAG
-G-CC--ACA-G-AC----AC---AGA--ATG-----------G-GTT-----T-C---T
TTT--AA-------TACA-CC-------CCA-T---TTGCTG-TGTCAA-CGTGCCGGT-
------------------TCTTTCATGATTGTGTGATAGGTGGTGCATGGTCGTTCTTAG
TTCGTGGAGTGATCTGTCTGCTTAATTGCGTTTC-AA-------AT------A-------
-CTTC-GAGGATATA--A--------------------ACG--CATT---CA--------
---------------------TTGT-G--A--GTT-G--C-T-ATTTAG-----CTGGGA
-ATA-------------------------GC--A-ATT-T-TCGCCACGGGCCAC-CG--
TGGGG--A-AACA--A-G--TCAC-TTT-G---------AGCG---A-TCCTCA---ATT
T---GAAAGCAACGAAC-------GTGA-CCG-CAGC-C------CTTTG--TTGTGTCT
TTGC-----------------------CAGAG----ACA-C-GCG---------T--C--
TT--T-G--T---------TG----GTT-A-ATTC--CT-----------CA-C---A--
C-A------C-GA---------C-G-------GC-----------AATGT-C-C----TT
TGTATGGCC-GTGTCTTGTT-A-----T-T-TG-T-GTCT-CTGAATGTGCTGACGACTT
CCGTC-GTGGGC-TGTT----T-AGTTATG-CATTT-AGCAACGACGTAGCTGTATAAGG
GGG-TGTCG------------------------AGA-G-GTTTAAA-TCAC--AGAG---
AA-TAAACT-CAG-G----G-GA-C-----A-GC-TG-GT-TTAAT-GCGTTAA--A---
-----C-CA-GAGG-AA-G-G-AT-GCGGC-A-ATAA------CAG---GT-C---TGTG
-A-TG-C---C-CTC--A-GAT-GT-TCC-GGG-----C-------T-GCA-CACG-TGC
TACA--TTGATTAGCACAT-T-GTGTATGCCACTGACCCAATA-CTGGAATTTC--T-GG
T-GT--CC-AC---TGG-AC-ACAGCACA-CACA-GT-AC----CGCCCGTCGACCATGA
GAGAGG------------TCGAAAAT--CCATTTGAA-GTGT----TG-AT-ATGAGGTC
AAGGCAAATTGCACCACACACAGATGGCTCTTTGTGTACTCCATTATTC--ACTG-AGTA
-A--GTGCGAGTCACAAAGGGGCA-TTTC-TGCAAT--TGTCAATTCACAGTGGGGACAG
TCGATTGGTAACAATTCGACTCGGTCCTAACTAGGAATGCCTCGTACGGGT----GAATC
ATTATTTC--ACCCGGAATACGTCCCTGCCCTTTGTACACA-CCGCCC-GTCGCTCTTAC
CGA-TGAATTACGCTGTGAGTTTAAGGGACTGG-------------C-T-----------
-----------------------------------------GTCA-TT----C-AATG-A
--TA------------------A-GCT---ATGGAAACTTAAACAAACAGTGTGCTTTAA
--A---------------------------------------------------------
--------------------------------------------G
>Hastigerina_pelagica|R022|30
C----------------------------------------------AACGCGGGAAATC
TTACCGGGTCCGGACACACTGAGGATTGACAGAGT-GG--C-T--------------TAG
-G-CC--ACA-G-AC----AC---AGA--ATG-----------G-GTT-----T-C---T
TTT--AA-------TACA-CC-------CCA-T---TTGCTG-TGTCAA-CGTGCCGGT-
------------------TCTTTCATGATTGTGTGATAGGTGGTGCATGGCCGTTCTTAG
TTCGTGGAGTGATCTGTCTGCTTAATTGCGTTTC-AA-------AT------A-------
-CTTC-GAGGATATA--A--------------------ACG--CATT---CA--------
---------------------TTGT-G--A--GTT-G--C-T-ATTTAG-----CTGGGA
-ATA-------------------------GC--A-ATT-T-TCGCCACGGGCCAC-CG--
TGGGG--A-AACA--A-G--TCAC-TTT-G---------AGCG---A-TCCTCA---ATT
T---GAAAGCAACGAAC-------GTGA-CCG-CAGC-C------CTTTG--TTGTGTCT
TTGC-----------------------CAGAG----ACA-C-GCG---------T--C--
TT--T-G--T---------TG----GTT-A-ATTC--CT-----------CA-C---A--
C-A------C-GA---------C-G-------GC-----------AATGT-C-C----TT
TGTATGGCC-GTGTCTTGTT-A-----T-T-TG-T-GTCT-CTGAATGTGCTGACGACTT
CCGTC-GTGGGC-TGTT----T-AGTTATG-CATTT-AGCAACGACGTAGCTGTATAAGG
GGG-TGTCG------------------------AGA-G-GTTTAAA-TCAC--AGAG---
AA-TAAACT-CAG-G----G-GA-C-----A-GC-TG-GT-TTAAT-GCGTTAA--A---
-----C-CA-GAGG-AA-G-G-AT-GCGGC-A-ATAA------CAG---GT-C---TGTG
-A-TG-C---C-CTC--A-GAT-GT-TCC-GGG-----C-------T-GCA-CACG-TGC
TACA--TTGATTAGCACAT-T-GTGTATGCCACTGACCCAATA-CTGGAATTTC--T-GG
T-GT--CC-AC---TGG-AC-ACAGCACA-CACA-GT-AC----CGCCCGTCGACCATGA
GAGAGG------------TCGAAAAT--CCATTTGAA-GTGT----TG-AT-ATGAGGTC
AAGGCAAATTGCACCACACACAGATGGCTCTTTGTGTACTCCATTATTC--ACTG-AGTA
-A--GTGCGAGTCACAAAGGGGCA-TTTC-TGCAAT--TGTCAATTCACAGTGGGGACAG
TCGATTGGTAACAATTCGACTCGGTCCTAACTAGGAATGCCTCGTACGGGT----GAATC
ATTATTTC--ACCCGGAATACGTCCCTGCCCTTTGTACACA-CCGCCC-GTCGCTCTTAC
CGA-TGAATTACGCTGTGAGTTTAAGGGACTGG-------------C-T-----------
-----------------------------------------GTCA-TT----C-AATG-A
--TA------------------A-GCT---ATGGAAACTTAAACAAACAGTGTGCTTTAA
--A---------------------------------------------------------
--------------------------------------------G
>Hastigerina_pelagica|R025|06
G--------------A----------------------------CTCAACGCGGGAAATC
TTACCGGGTCCGGACACACTGAGGATTGACAGACA-GT--A----------------TTC
-A-TG--CCG---AC----TG---AAT--TTC-----------------------G----
--------------------------------A---CATATT--TCAAA-TGTGCGAGT-
------------------TCTTTCATGATTGTGTGATAGGTGGTGCATGGCCGTTCTTAG
TTCGTGGAGTGATCTGTCTGCTTAATTGCGTTTC-AT-------AT-TT---A-------
-CGAA-TGTCGCTTA--C--------------------GTG--ATTG---CTGCA-----
------------GA-------CCTC-G--T--CTC-T--T-T-ATTGAG-----TGCGAC
-GCG--------------TCTCT------TC--A-ACT---CACTCGCACATTCT-CT-T
GAACGC-A-ACGA--G-CG-TGAC-CGC-A-A-------CCTC---T-TGTTGT--GTAT
A---CCAAGTGTGTCGCTT-GGCTTTAC-TGC-CAGC--------TCGCA--CTCCAATG
CACG-------------T---------ATTTT----GGT-C-ACA---------T--T--
GT--C-T--C--G--G-CCGTC---GCG-C-AGCC--TC-----------GG-CTGTG--
T--------C-GG--CG--CC-A-G-------CA-----------ATGTC-C-A-A--AT
AAACTTGAG-GGACC--GCT-G-TAA-C---AA-T-TCTT-TTAAACCAGAGGAAGG-TT
GCGGC-AATAAC-AGGT----C-TGTGATG-CCCTT-AGATGTCCCG-GGCTGCACAC--
--G-TGCTA------------------------CAA-T-GATC--A-GTAC--AGTG---
AG-CATCTT------------TG-C-----A-------AT-ACCAG--CGTTTG------
-----G-AG-GCCT-GG-C----C-AAGTC-A-----------------CT-----TGTG
---AC-----T-CGG----CTT-GC-AGT-CTC-----T-----A-C-GTT-GCCT-TCC
CAAG--TCTGACAA-GATT---TGGAAATCCATTGGA--AGTC-CTG--AATCA--A-TC
C-CT-----AT------------TGAGCA-TTT--TT-CT----CTACAGTGGCGCCAGA
CTTCGT------------CCCATGTC--GGTTCG--C-CTGA--C-TT-GT-GCGGCACT
T--------------------------------------------------GGCG-TCTA
-C-----------------------TATA-TGCAAT--TGTCAATTCATAGTGGGGACAG
ACGATTGTTAATTGTTCGTCTCGGTCTCAACTAGGAATGCCTTGTACGGGTCTTTGGTTC
ACCAGACC--ACCCGGAATACGTCCCTGCCCTTTGTACACA-CCGCCC-GTCGCTCTTAC
CGA-TGAACTTCTCTGTGAGTTTGAGGGACCGT---------------C-----------
---------------------------------------A-ATTG-TG----T-GGCA-A
---------------CACACGAC-GCT---ATGGAAACTTAAACGAACAGTGTGATTTAA
--A---------------------------------------------------------
--------------------------------------------G
>Hastigerina_pelagica|R025|09
G--------------AACG---TGGAGCATGTGGCTTAATTTGACTCAACGCGGGAAATC
TTACCGGGTCCGGACACACTGAGGATTGACAGACA-GT--A----------------TTC
-A-TG--CCG---AC----TG---AAT--TTC-----------------------G----
--------------------------------A---CATATT--TCAAA-TGTGCGAGT-
------------------TCTTTCATGATTGTGTGATAGGTGGTGCATGGCCGTTCTTAG
TTCGTGGAGTGATCTGTCTGCTTAATTGCGTTTC-AT-------AT-TT---A-------
-CGAA-TGTCGCTTA--C--------------------GTG--ATTG---CTGCA-----
------------GA-------CCTC-G--T--CTC-T--T-T-ATTGAG-----TGCGAC
-GCG--------------TCTCT------TC--A-ACT---CACTCGCACATTCT-CT-T
GAACGC-A-ACGA--G-CG-TGAC-CGC-A-A-------CCTC---T-TGTTGT--GTAT
A---CCAAGTGTGTCGCTT-GGCTTTAC-TGC-CAGC--------TCGCA--CTCCAATG
CACG-------------T---------ATTTT----GGT-C-ACA---------T--T--
GT--C-T--C--G--G-CCGTC---GCG-C-AGCC--TC-----------GG-CTGTG--
T--------C-GG--CG--CC-A-G-------CA-----------ATGTC-C-A-A--AT
AAACTTGAG-GGACC--GCT-G-TAA-C---AA-T-TCTT-TTAAACCAGAGGAAGG-TT
GCGGC-AATAAC-AGGT----C-TGTGATG-CCCTT-AGATGTCCCG-GGCTGCACAC--
--G-TGCTA------------------------CAA-T-GATC--A-GTAC--AGTG---
AG-CATCTT------------TG-C-----A-------AT-ACCAG--CGTTTG------
-----G-AG-GCCT-GG-C----C-AAGTC-A-----------------CT-----TGTG
---AC-----T-CGG----CTT-GC-AGT-CTC-----T-----A-C-GTT-GCCT-TCC
CAAG--TCTGACAA-GATT---TGGAAATCCATTGGA--AGTC-CTG--AATCA--A-TC
C-CT-----AT------------TGAGCA-TTT--TT-CT----CTACAGTGGCGCCAGA
CTTCGT------------CCCATGTC--GGTTCG--C-CTGA--C-TT-GT-GCGGCACT
T--------------------------------------------------GGCG-TCTA
-C-----------------------TATA-TGCAAT--TGTCAATTCATAGTGGGGACAG
ACGATTGTTAATTGTTCGTCTCGGTCTCAACTAGGAATGCCTTGTACGGGTCTTTGGTTC
ACCAGACC--ACCCGGAATACGTCCCTGCCCTTTGTACACA-CCGCCC-GTCGCTCTTAC
CGA-TGAACTTCTCTGTGAGTTTGAGGGACCGT---------------C-----------
---------------------------------------A-ATTG-TG----T-GGCA-A
---------------CACACGAC-GCT---ATGGAAACTTAAACGAACAGTGTGATTTAA
--A---------------------------------------------------------
--------------------------------------------G
>Hastigerina_pelagica|R025|15
G--------------AACG---TGGAGCATGTGGCTTAATTTGACTCAACGCGGGAAATC
TTACCGGGTCCGGACACACTGAGGATTGACAGACA-GT--A----------------TTC
-A-TG--CCG---AC----TG---AAT--TTC-----------------------G----
--------------------------------A---CATATT--TCAAA-TGTGCGAGT-
------------------TCTTTCATGATTGTGTGATAGGTGGTGCATGGCCGTTCTTAG
TTCGTGGAGTGATCTGTCTGCTTAATTGCGTTTC-AT-------AT-TT---A-------
-CGAA-TGTCGCTTA--C--------------------GTG--ATTG---CTGCA-----
------------GA-------CCTC-G--T--CTC-T--T-T-ATTGAG-----TGCGAC
-GCG--------------TCTCT------TC--A-ACT---CACTCGCACATTCT-CT-T
GAACGC-A-ACGA--G-CG-TGAC-CGC-A-A-------CCTC---T-TGTTGT--GTAT
A---CCAAGTGTGTCGCTT-GGCTTTAC-TGC-CAGC--------TCGCA--CTCCAATG
CACG-------------T---------ATTTT----GGT-C-ACA---------T--T--
GT--C-T--C--G--G-CCGTC---GCG-C-AGCC--TC-----------GG-CTGTG--
T--------C-GG--CG--CC-A-G-------CA-----------ATGTC-C-A-A--AT
AAACTTGAG-GGACC--GCT-G-TAA-C---AA-T-TCTT-TTAAACCAGAGGAAGG-TT
GCGGC-AATAAC-AGGT----C-TGTGATG-CCCTT-AGATGTCCCG-GGCTGCACAC--
--G-TGCTA------------------------CAA-T-GATC--A-GTAC--AGTG---
AG-CATCTT------------TG-C-----A-------AT-ACCAG--CGTTTG------
-----G-AG-GCCT-GG-C----C-AAGTC-A-----------------CT-----TGTG
---AC-----T-CGG----CTT-GC-AGT-CTC-----T-----A-C-GTT-GCCT-TCC
CAAG--TCTGACAA-GATT---TGGAAATCCATTGGA--AGTC-CTG--AATCA--A-TC
C-CT-----AT------------TGAGCA-TTT--TT-CT----CTACAGTGGCGCCAGA
CTTCGT------------CCCATGTC--GGTTCG--C-CTGA--C-TT-GT-GCGGCACT
T--------------------------------------------------GGCG-TCTA
-C-----------------------TATA-TGCAAT--TGTCAATTCATAGTGGGGACAG
ACGATTGTTAATTGTTCGTCTCGGTCTCAACTAGGAATGCCTTGTACGGGTCTTTGGTTC
ACCAGACC--ACCCGGAATACGTCCCTGCCCTTTGTACACA-CCGCCC-GTCGCTCTTAC
CGA-TGAACTTCTCTGTGAGTTTGAGGGACCGT---------------C-----------
---------------------------------------A-ATTG-TG----T-GGCA-A
---------------CACACGAC-GCT---ATGGAAACTTAAACGAACAGTGTGATTTAA
--A---------------------------------------------------------
--------------------------------------------G
>Neogloboquadrina_incompta|P106|09
G---------------------TGGAGCATGTGGCTTAATTTGACTCAACGCGGGAAATC
TTACCAGGTCCGGACACACTGAGGATTGACAGGAA-GT--A-TCG------------TCT
-T-TT--GAA-T-TC----TT---TAA--GGA-----------C-ATGTCG--T-T---T
TTA--AT-GACA--TCTT-TT-AGAT--GGA-T---GATTCG-TGTAAA-TATGCTAGT-
------------------TCTTTCATGATTATGTGATAGGTGGTGCATGGCCGTTCTTAG
TTCGTGGAGTGATCTGTCTGCTTAATTGCGTTTC-AC-T-----AA------G-------
-GCCC-CAAAGTTAG--C--------------------AAA---TTA---TC--------
---------------------AATC-G--T--TAC-A--G-A-GTCGAC-----CCCTCA
-CCT-------------------------TT--G-AGT---GCGCGTCCTAACTT-GT--
-AGTA--C-ATGG--T-G--TAAA-TGG-A---------TTTG---T-TTTGGG--TACC
C-A-GAAAGCAACGAAC-------GTGA-CCG-CAAC-G------TCTTG--TTGTCTCT
CTTT-GACAGTTATGGGTTATCCCAGTCATGT----GTT-T-ATA---------C--T--
TT--T-A--T---------GT----GTA-A-ATAC--GT-----------AC-G---A--
C-A------C-AG---------A-G--------------------ACTAGAT-A----CC
AAACTAGGC-GTACC--GCT-G-----TAT-CA-T-TTCT-TTAAACCAGAGGAAGG-TT
GCGGC-AATAAC-AGGT----C-TGTGATG-CCCTT-AGATGTTCTG-GGCTGCACAC--
--G-TGCTA------------------------CAA-T-GATC--A-GCAC--AGTA---
AG-CATCTC-AAT-T----TTTA-C-----AACA-CC-GT-CAACA--CACGTA--GTGA
GCTG-C-TT-GATC-TC-T-C-AT-TCATG-C-ATTCTGTGCTTCG---GTGCAG-TGTG
-C-AA-----T-GTG--A-GTT-GT-CTA-ATG-----C-----G-C-GCG-GTTA-TGC
CTGT--ACCGAGAGGTGACGTCGGGTAAACATTCTCT--AATG-CTG--ACCTA--T-TT
T-TC--TG-AA-------AT-A-TGCACA-ACTC-TAATA----TGACATTCATTCCCGG
GAGGAC------------TAGTTGCC--TCTTTG--T-GTGA----GT-GT-AATGCAAA
CATGAATAGCG----------------------------ACTGTCGCTG--TTTA-CTCA
-------------------------TATG-TGCCCC--TGTCAATTCGTGGTGGGGACAG
ACCATTGCTAATTGTTGGTCTCGCTTATAACTAGGAATGCCTTGTACGGGTCTTTGGTTC
AACAAACC--ACCCGGAATACGTCCCTGCCCTTTGTACACA-CCGCCC-GTCGCTCTTAC
CGA-TGAACTCGTTTGTGAGTTTTAAGGACTGG-------------A-T-----------
-----------------------------------TA--A-GCTA-TA----T-GCGT-A
----------------------A-CCT---ATGGAAATTCATGCGAATGAACTGGTTTAA
--A---------------------------------------------------------
--------------------------------------------G
>Neogloboquadrina_incompta|P150|05
C-----------------------------------------------------------
TTACCAGGTCCGGACACACTGAGGATTGACAGGAA-GT--A-TCG------------TCT
-T-TT--GAA-T-TC----TT---TAA--GGA-----------C-ATGTCG--T-T---T
TTA--AT-GACA--TCTT-TT-AGAT--GGA-T---GATTCG-TGTAAA-TATGCTAGT-
------------------TCTTTCATGATTATGTGATAGGTGGTGCATGGCCGTTCTTAG
TTCGTGGAGTGATCTGTCTGCTTAATTGCGTTTC-AC-T-----AA------G-------
-GCCC-CAAAGTTAG--C--------------------AAA---TTA---TC--------
---------------------AATC-G--T--TAC-A--G-A-GTCGAC-----CCCTCA
-CCT-------------------------TT--G-AGT---GCGCGTCCTAACTT-GT--
-AGTA--C-ATGG--T-G--TAAA-TGG-A---------TTTG---T-TTTGGG--TACC
C-A-GAAAGCAACGAAC-------GTGA-CCG-CAAC-G------TCTTG--TTGTCTCT
CTTT-GACAGTTATGGGTTATCCCAGTCATGT----GTT-T-ATA---------C--T--
TT--T-A--T---------GT----GTA-A-ATAC--GT-----------AC-G---A--
C-A------C-AG---------A-G--------------------ACTAGAT-A----CC
AAACTAGGC-GTACC--GCT-G-----TAT-CA-T-TTCT-TTAAACCAGAGGAAGG-TT
GCGGC-AATAAC-AGGT----C-TGTGATG-CCCTT-AGATGTTCTG-GGCTGCACAC--
--G-TGCTA------------------------CAA-T-GATC--A-GCAC--AGTA---
AG-CATCTC-AAT-T----TTTA-C-----AACA-CC-GT-CAACA--CACGTA--GTGA
GCTG-C-TT-GATC-TC-T-C-AT-TCATG-C-ATTCTGTGCTTCG---GTGCAG-TGTG
-C-AA-----T-GTG--A-GTT-GT-CTA-ATG-----C-----G-C-GCG-GTTA-TGC
CTGT--ACCGAGAGGTGACGTCGGGTAAACATTCTCT--AATG-CTG--ACCTA--T-TT
T-TC--TG-AA-------AT-A-TGCACA-ACTC-TAATA----TGACATTCATTCCCGG
GAGGAC------------TAGTTGCC--TCTTTG--T-GTGA----GT-GT-AATGCAAA
CATGAATAGCG----------------------------ACTGTCGCTG--TTTA-CTCA
-------------------------TATG-TGCCCC--TGTCAATTCGTGGTGGGGACAG
ACCATTGCTAATTGTTGGTCTCGCTTATAACTAGGAATGCCTTGTACGGGTCTTTGGTTC
AACAAACC--ACCCGGAATACGTCCCTGCCCTTTGTACACA-CCGCCC-GTCGCTCTTAC
CGA-TGAACTCGTTTGTGAGTTTTAAGGACTGG-------------A-T-----------
-----------------------------------TA--A-GCTA-TA----T-GCGT-A
----------------------A-CCT---ATGGAAATTCATGCGAATGAACTGGTTTAA
--A---------------------------------------------------------
--------------------------------------------G
>Neogloboquadrina_incompta|P150|07
G---------------------TGGAGCATGTGGCTTAATTTGACTCAACGCGGGAAATC
TTACCAGGTCCGGACACACTGAGGATTGACAGGAA-GT--A-TCG------------TCT
-T-TT--GAA-T-TC----TT---TAA--GGA-----------C-ATGTCG--T-T---T
TTA--AT-GACA--TCTT-TT-AGAT--GGA-T---GATTCG-TGTAAA-TATGCTAGT-
------------------TCTTTCATGATTATGTGATAGGTGGTGCATGGCCGTTCTTAG
TTCGTGGAGTGATCTGTCTGCTTAATTGCGTTTC-AC-T-----AA------G-------
-GCCC-CAAAGTTAG--C--------------------AAA---TTA---TC--------
---------------------AATC-G--T--TAC-A--G-A-GTCGAC-----CCCTCA
-CCT-------------------------TT--G-AGT---GCGCGTCCTAACTT-GT--
-AGTA--C-ATGG--T-G--TAAA-TGG-A---------TTTG---T-TTTGGG--TACC
C-A-GAAAGCAACGAAC-------NNGA-CCG-CAAC-G------TCTTG--TTGTCTCT
CTTT-GACAGTTATGGGTTATCCCAGTCATGT----GTT-T-ATA---------C--T--
TT--T-A--T---------GT----GTA-A-ATAC--GT-----------AC-G---A--
C-A------C-AG---------A-G--------------------ACTAKAT-A----CC
AAACTAGGC-GTACC--GCT-G-----TAT-CA-T-TTCT-TTAAACCAGAGGAAGG-TT
GCGGC-AATAAC-AGGT----C-TGTGATG-CCCTT-AGATGTTCTG-GGCTGCACAC--
--G-TGCTA------------------------CAA-T-GATC--A-GCAC--AGTA---
AG-CATCTC-AAT-T----TTTA-C-----AACA-CC-GT-CAACA--CACGTA--GTGA
GCTG-C-TT-GATC-TC-T-C-AW-TCATG-C-ATTCTGTGCTTCG---GTGCAG-TGTG
-C-AA-----T-GTG--A-GTT-GT-CTA-ATG-----C-----G-C-GCG-GTTA-TGC
CTGT--ACCGAGAGGTGACGTCGGGTAAACATTCTCT--AATG-CTG--ACCTA--T-TT
T-TC--TG-AA-------AT-A-TGCACA-ACTC-TAATA----TGACATTCATTCCCGG
GAGGAC------------TAGTTGCC--TCTTTG--T-GTGA----GT-GT-AATGCAAA
CATGAATAGCG----------------------------ACTGTCGCTG--TTTA-CTCA
-------------------------TATG-TGCCCC--TGTCAATTCGTGGTGGGGACAG
ACCATTGCTAATTGTTGGTCTCGCTTATAACTAGGAATGCCTTGTACGGGTCTTTGGTTC
AACAAACC--ACCCGGAATACGTCCCTGCCCTTTGTACACA-CCGCCC-GTCGCTCTTAC
CGA-TGAACTCGTTTGTGAGTTTTAAGGACTGG-------------A-T-----------
-----------------------------------TA--A-GCTA-TA----T-GCGT-A
----------------------A-CCT---ATGGAAATTCAT------------------
------------------------------------------------------------
--------------------------------------------G
>Neogloboquadrina_incompta|P150|08
C-----------------------------------------------------------
--------------------------------------------G------------TCT
-T-TT--GAA-T-TC----TT---TAA--GGA-----------C-ATGTCG--T-T---T
TTA--AT-GACA--TCTT-TT-AGAT--GGA-T---GATTCG-TGTAAA-TATGCTAGT-
------------------TCTTTCATGATTATGTGATAGGTGGTGCATGGCCGTTCTTAG
TTCGTGGAGTGATCTGTCTGCTTAATTGCGTTTC-AC-T-----AA------G-------
-GCCC-CAAAGTTAG--C--------------------AAA---TTA---TC--------
---------------------AATC-G--T--TAC-A--G-A-GTCGAC-----CCCTCA
-CCT-------------------------TT--G-AGT---GCGCGTCCTAACTT-GT--
-AGTA--C-ATGG--T-G--TAAA-TGG-A---------TTTG---T-TTTGGG--TACC
C-A-GAAAGCAACGAAC-------GTGA-CCG-CAAC-G------TCTTG--TTGTCTCT
CTTT-GACAGTTATGGGTTATCCCAGTCATGT----GTT-T-ATA---------C--T--
TT--T-A--T---------GT----GTA-A-ATAC--GT-----------AC-G---A--
C-A------C-AG---------A-G--------------------ACTAGAT-A----CC
AAACTAGGC-GTACC--GCT-G-----TAT-CA-T-TTCT-TTAAACCAGAGGAAGG-TT
GCGGC-AATAAC-AGGT----C-TGTGATG-CCCTT-AGATGTTCTG-GGCTGCACAC--
--G-TGCTA------------------------CAA-T-GATC--A-GCAC--AGTA---
AG-CATCTC-AAT-T----TTTA-C-----AACA-CC-GT-CAACA--CACGTA--GTGA
GCTG-C-TT-GATC-TC-T-C-AT-TCATG-C-ATTCTGTGCTTCG---GTGCAG-TGTG
-C-AA-----T-GTG--A-GTT-GT-CTA-ATG-----C-----G-C-GCG-GTTA-TGC
CTGT--ACCGAGAGGTGACGTCGGGTAAACATTCTCT--AATG-CTG--ACCTA--T-TT
T-TC--TG-AA-------AT-A-TGCACA-ACTC-TAATA----TGACATTCATTCCCGG
GAGGAC------------TAGTTGCC--TCTTTG--T-GTGA----GT-GT-AATGCAAA
CATGAATAGCG----------------------------ACTGTCGCTG--TTTA-CTCA
-------------------------TATG-TGCCCC--TGTCAATTCGTGGTGGGGACAG
ACCATTGCTAATTGTTGGTCTCGCTTATAACTAGGAATGCCTTGTACGGGTCTTTGGTTC
AACAAACC--ACCCGGAATACGTCCCTGCCCTTTGTACACA-CCGCCC-GTCGCTCTTAC
CGA-TGAACTCGTTTGTGAGTTTTAAGGACTGG-------------A-T-----------
-----------------------------------TA--A-GCTA-TA----T-GCGT-A
----------------------A-CCT---ATGGAAATTCAT------------------
------------------------------------------------------------
--------------------------------------------G
>Neogloboquadrina_incompta|P150|10
G---------------------TGGAGCATGTGGCTTAATTTGACTCAACGCGGGAAATC
TTACCAGGTCCGGACACACTGAGGATTGACAGGAA-GT--A-TCG------------TCT
-T-TT--GAA-T-TC----TT---TAA--GGA-----------C-ATGTCG--T-T---T
TTA--AT-GACA--TCTT-TT-AGAT--GGA-T---GATTCG-TGTAAA-TATGCTAGT-
------------------TCTTTCATGATTATGTGATAGGTGGTGCATGGCCGTTCTTAG
TTCGTGGAGTGATCTGTCTGCTTAATTGCGTTTC-AC-T-----AA------G-------
-GCCC-CAAAGTTAG--C--------------------AAA---TTA---TC--------
---------------------AATC-G--T--TAC-A--G-A-GTCGAC-----CCCTCA
-CCT-------------------------TT--G-AGT---GCGCGTCCTAACTT-GT--
-AGTA--C-ATGG--T-G--TAAA-TGG-A---------TTTG---T-TTTGGG--TACC
C-A-GAAAGCAACGAAC-------GTGA-CCG-CAAC-G------TCTTG--TTGTCTCT
CTTT-GACAGTTATGGGTTATCCCAGTCATGT----GTT-T-ATA---------C--T--
TT--T-A--T---------GT----GTA-A-ATAC--GT-----------AC-G---A--
C-A------C-AG---------A-G--------------------ACTAGAT-A----CC
AAACTAGGC-GTACC--GCT-G-----TAT-CA-T-TTCT-TTAAACCAGAGGAAGG-TT
GCGGC-AATAAC-AGGT----C-TGTGATG-CCCTT-AGATGTTCTG-GGCTGCACAC--
--G-TGCTA------------------------CAA-T-GATC--A-GCAC--AGTA---
AG-CATCTC-AAT-T----TTTA-C-----AACA-CC-GT-CAACA--CACGTA--GTGA
GCTG-C-TT-GATC-TC-T-C-AT-TCATG-C-ATTCTGTGCTTCG---GTGCAG-TGTG
-C-AA-----T-GTG--A-GTT-GT-CTA-ATG-----C-----G-C-GCG-GTTA-TGC
CTGT--ACCGAGAGGTGACGTCGGGTAAACATTCTCT--AATG-CTG--ACCTA--T-TT
T-TC--TG-AA-------AT-A-TGCACA-ACTC-TAATA----TGACATTCATTCCCGG
GAGGAC------------TAGTTGCC--TCTTTG--T-GTGA----GT-GT-AATGCAAA
CATGAATAGCG----------------------------ACTGTCGCTG--TTTA-CTCA
-------------------------TATG-TGCCCC--TGTCAATTCGTGGTGGGGACAG
ACCATTGCTAATTGTTGGTCTCGCTTATAACTAGGAATGCCTTGTACGGGTCTTTGGTTC
AACAAACC--ACCCGGAATACGTCCCTGCCCTTTGTACACA-CCGCCC-GTCGCTCTTAC
CGA-TGAACTCGTTTGTGAGTTTTAAGGACTGG-------------A-T-----------
-----------------------------------TA--A-GCTA-TA----T-GCGT-A
----------------------A-CCT---ATGGAAATTCATGCGAATGAACTGGTTTAA
--A---------------------------------------------------------
--------------------------------------------G
>Neogloboquadrina_incompta|P106|02
T---------------------------------------TTGACTCAACGCGGGAAATC
TTACCAGGTCCGGACACACTGAGGATTGACAGGAA-GT--A-TCG------------TCT
-T-TT--GAA-T-TC----TT---TAA--GGA-----------C-ATGTCG--T-T---T
TTA--AT-GACA--TCTT-TT-AGAT--GGA-T---GATTCG-TGTAAA-TATGCTAGT-
------------------TCTTTCATGATTATGTGATAGGTGGTGCATGGCCGTTCTTAG
TTCGTGGAGTGATCTGTCTGCTTAATTGCGTTTC-AC-T-----AA------G-------
-GCCC-CAAAGTTAG--C--------------------AAA---TTA---TC--------
---------------------AATC-G--T--TAC-A--G-A-GTCGAC-----CCCTCA
-CCT-------------------------TT--G-AGT---GCGCGTCCTAACTT-GT--
-AGTA--C-ATGG--T-G--TAAA-TGG-A---------TTTG---T-TTTGGG--TACC
C-A-GAAAGCAACGAAC-------GTGA-CCG-CAAC-G------TCTTG--TTGTCTCT
CTTT-GACAGTTATGGGTTATCCCAGTCATGT----GTT-T-ATA---------C--T--
TT--T-A--T---------GT----GTA-A-ATAC--GT-----------AC-G---A--
C-A------C-AG---------A-G--------------------ACTAGAT-A----CC
AAACTAGGC-GTACC--GCT-G-----TAT-CA-T-TTCT-TTAAACCAGAGGAAGG-TT
GCGGC-AATAAC-AGGT----C-TGTGATG-CCCTT-AGATGTTCTG-GGCTGCACAC--
--G-TGCTA------------------------CAA-T-GATC--A-GCAC--AGTA---
AG-CATCTC-AAT-T----TTTA-C-----AACA-CC-GT-CAACA--CACGTA--GTGA
GCTG-C-TT-GATC-TC-T-C-AT-TCATG-C-ATTCTGTGCTTCG---GTGCAG-TGTG
-C-AA-----T-GTG--A-GTT-GT-CTA-ATG-----C-----G-C-GCG-GTTA-TGC
CTGT--ACCGAGAGGTGACGTCGGGTAAACATTCTCT--AATG-CTG--ACCTA--T-TT
T-TC--TG-AA-------AT-A-TGCACA-ACTC-TAATA----TGACATTCATTCCCGG
GAGGAC------------TAGTTGCC--TCTTTG--T-GTGA----GT-GT-AATGCAAA
CATGAATAGCG----------------------------ACTGTCGCTG--TTTA-MTCA
-------------------------TATG-TGCCCC--TGTCAATTCGTGGTGGGGACAG
ACCATTGCTAATTGTTGGTCTCGCTTATAACTAGGAATGCCTTGTACGGGTCTTTGGTTC
AACAAACC--ACCCGGAATACGTCCCTGCCCTTTGTACACA-CCGCCC-GTCGCTCTTAC
CGA-TGAACTCGTTTGTGAGTTTTAAGGACTGG-------------A-T-----------
-----------------------------------TA--A-GCTA-TA----T-GCGT-A
----------------------A-CCT---ATGGAAATTCATGCGAATGAACTGGTTTAA
--A---------------------------------------------------------
--------------------------------------------G
>indet_spinose|P125|10
G--------------AACG---TGGAGCATGTGGCTTAATTTGACTCAACGCGGGGAATC
TTACCGGGTCCGGACACACTGAGGATTGACAGACA-AT-------------------TGT
-C-CT--------TT----TG---GC----------------------------------
--------------------------------T---TAAAAG-ACAAAA-GATAACAGA-
------------------TCTTTCATGATTATGTGATGGGTGGTGCATGGCCGTTCTTAG
TTCGTGGAGTGATCTGTCTGCTTAATTGCGTTTC-AAAT--AT-AC-TTT--T---TT-T
ACAAC-GAGTCTACA--A--------------------AGG--AGTG-GTTCAGTTACAA
CAGACAATTAATTCTTGTGTTTTGA-A--C--GTT-T--G-G-AATGTA-----CTCTAT
-TTG-G---CTCAATTG-AACGCAA----CG--G-ACG---TGATCGCAAGTCCT-TG-T
TGAAC--T-TCAG--T-AT-ATAT-TGA-C-TTTCCC--CGTA---G-GAAGGG--ATTG
C-C-AATAATTGAATGT-------TCGC-TTT-CTAT-T------GG-------TGTGTG
--AT-----------------------CTCAA----AAT-T-GCA---------T--G--
TA--T-T--T---------------GTG-A-TGGC--GA-----------GT-G---A--
T--------C-TA---------A-T--------------------CCCTT-A-G----GA
AAACTTGGG-CGACC--GCT-G-TAA-T-A-CT-T-CTCT-TTAAAACAGAGGCAGG-TT
GCGGC-AATAAC-AGGT----C-TGTGATG-CCCTC-AGATGTCCCG-GGCCGCACAC--
--G-TGCTA------------------------CAT-T-GATT--A-GCGC--AGTG---
CG-CATACT------------TT-C-----A-------AT-ATGAT-ACATTGG------
---------------AT-T---GG-TGGTG--------------------------AATT
----------G-TTG----GCC--------CCG-------------T-CTA-ATAC-TGT
CCTG--TCTGAGAA-GGCT---GGGTAATCAATTGTA--AGTG-CTG--GTTCC--T-AC
T-CC--C--GT------------TGAGCA------T--TT----TAATAATGGCCTCTCT
ACATCC------------CTAGTAAC--C---CT--A-GTGC----GA-TT-GTAGTTGA
G--------------------------------------------------CCTT-GCCA
-------------------------TTTA-TGCAAG--TGTCAATTCTCAGTGGGGACAG
ACATTTGATAATTCTTTGTCTCGTTCTTAACTAGGAATGCCTTGTACGGGTCTT-GGTTC
AACAGACC--ACCCGGAATACGTCCCTGCCCTTTGTACACA-CCGCCC-GTCGCTCTTAC
CGA-TGACTTTCCCTGTGAGTTTGAAGGACTGG-------------T-G-----------
-----------------------------------GT--T-GCAT-GA------------
------------------------CTA---TTGGAAATTCTGTCAAACAGCGAGATTTAA
--A---------------------------------------------------------
--------------------------------------------G
>indet_spinose|P155|07
G---------------------TGGAGCATGTGGCTTAATTTGACTCAACGCGGGGAATC
TTACCGGGTCCGGACATACTGAGGATTGACAGACA-TCACC-----A----------CGT
-C-TT--------TT----TG---TCC--------------------------T------
--------------------------------T---AAAAAG-ACAAAA-GATAACAGA-
------------------TCTTTCATGATTATGTGGTGGGTGGTGCATGGCCGTTCTTAG
TTCGTGGAGTGATCTGTCTGCTTAATTGCGTTTC-AAAT--GT-AT-TTT--TGATTTAT
CAAAC-GAGTCTACG--A--------------------AGG---ACC-TATTCAT---A-
CAAGCACTTCATTT------ATGAT-T--T--GTT-T--G-G-AATTTG-----GTTCTT
-TCG-G---CTCAATTG-AACGCAA----CG--G-ACG---TGATTGCAAGTCCT-TG-T
TGAAC--T-TCTG--T-AT-ATAT-CAT-T-TACATT--CTTA---A-CTGAGT--GTAT
C-T-AAGATAATAGAGT-------TCGC-TTT-CTAT-T------GG--------TGACG
GGAT-----------------------CTCC-----------TCA---------T--T--
TG--T-G------------------------------GA-----------GT-G---A--
T--------C-TA---------A-T--------------------CCTCT-A-G----GA
AAACTCGGG-CGACC--GCT-G-TAA-T-ACTT-T-CTTT-TTAAAACAGAGGAAGA-TT
GCGGC-AATAAC-AGGT----C-TGTGATG-CCCTC-AGATGTCCCG-GGCCGCACAC--
--G-TGCTA------------------------CAT-T-GATT--A-GCGC--AGTG---
CG-CATACT------------TT-C-----A-------AT-ATGAT-ACATTGGTTTTGG
TAGTAA-GC-TATTCAT-C---TG-ATGGA--------------------------TATG
----------C-TAC----TCT--------CCA-------------TACCA-ATAC-TAT
CTAG--TCTGAAAA-GACT---GGGTAATCTATTGTA--AGTG-CTG--GTTCC--T-CT
T-CC--C--GT------------TGAGCA------T--TT----TAATAATGGTCTCTCT
ACGTCC------------CTAGTATA--TT--CT--A-GTGC----GA-TT-GTAGTTGA
G--------------------------------------------------TCT--GCCA
-------------------------TTTA-TGCAAG--TGTCAATTCTCAGTGGGGACAG
ACATTTGATAATTCTTTGTCTCGTTCTTAACTAGGAATGCCTTGTACGGGTCTT-GGTTC
AACAGACC--ACCCGGAATACGTCCCTGCCCTTTGTACACA-CCGCCC-GTCGCTCTTAC
CGA-TGAATTTCACTGTGAGTTCAATGGACCGA-------------T-T-----------
-----------------------------------TT--T------TC------------
------------------------CCT---TTGGAAATTTGGTCAAACAGTGAGATTTAA
--A---------------------------------------------------------
--------------------------------------------G
>Globigerinita_glutinata|R049|03
G---------------------TG---------GCTTAATTTGACTCAACGCGGGAAATC
TTACCGGGTCCGGACACACTGAGGATTGACAGGTA-TT--A----------------TAT
-A-GC--------GC----GC---TTG--CGC-----------------------G----
--------------------------------T---CTATTG--TTAAA-TATGCTAGT-
------------------CCTTTCATGATTATGTGATAGGTGGTGCATGGCCGTTCTTAG
TTCGTGGAGTGATCTGTCTGCTTAATTGCGTTTC-AGAT-----AA------G-------
-GATC-TATATTCTT--T--------------------ACAGAAGTG---TT--------
--------------------------G--CGTTGT-G--C-A-TTTGAC-----CCCTCG
-TTC-------------------------------GCG---AGTGCGTGTCTTTT-----
-------CGCGCT-------CGCA-CGC-T---------TTTT---A-CATTAG--GTCC
T---GAAAGCAACGAAC-------GTGA-CCG-CAAC-C------TCTTG--TTGCCTCA
TCTC-----------------------CCTACT-T-TTT-T-AGC---------A--C--
TT--C-G--GT--------------GTT-G-AATA--AT-----------TT-C---A--
---------T-TG---------A-G--------------------GCTT--T-C----CA
AAACTAGAG-GGACC--GCT-G-----T---CA-A-CTTC-TTAAACCAGAGGAAGG-TT
GCGGC-AATAAC-AGG--------------------------------------------
------------------------------------------------------------
------------------------------------------------------------
------------------------------------------------------------
------------------------------------------------------------
------------------------------------------------------------
------------------------------------------------------------
------------------------------------------------------------
------------------------------------------------------------
------------------------------------------------------------
------------------------------------------------------------
------------------------------------------------------------
------------------------------------------------------------
------------------------------------------------------------
------------------------------------------------------------
------------------------------------------------------------
--------------------------------------------T
>Globigerinita_glutinata|R049|06
G---------------------TGGAGCATGTGGCTTAATTTGACTCAACGCGGGAAATC
TTACCGGGTCCGGACACACTGAGGATTGACAGGTA-TT--A----------------TAT
-A-GC--------GC----GC---TTG--CGC-----------------------G----
--------------------------------T---CTATTG--TTAAA-TATGCTAGT-
------------------CCTTTCATGATTATGTGATAGGTGGTGCATGGCCGTTCTTAG
TTCGTGGAGTGATCTGTCTGCTTAATTGCGTTTC-AGAT-----AA------G-------
-GATC-TATATTCTT--T--------------------ACAGAAGTG---TT--------
--------------------------G--CGTTGT-G--C-A-TTTGAC-----CCCTCG
-TTC-------------------------------GCG---AGTGCGTGTCTTTT-----
-------CGCGCT-------CGCA-CGC-T---------TTTT---A-CATTAG--GTCC
T---GAAAGCAACGAAC-------GTGA-CCG-CAAC-C------TCTTG--TTGCCTCA
TCTC-----------------------CCTACT-T-TTT-T-AGC---------A--C--
TT--C-G--GT--------------GTT-G-AATA--AT-----------TT-C---A--
---------T-TG---------A-G--------------------GCTT--T-C----CA
AAACTAGAG-GGACC--GCT-G-----T---CA-A-CTTC-TTAAACCAGAGGAAGG-TT
GCGGC-AATAAC-AGG--------------------------------------------
------------------------------------------------------------
------------------------------------------------------------
------------------------------------------------------------
------------------------------------------------------------
------------------------------------------------------------
------------------------------------------------------------
------------------------------------------------------------
------------------------------------------------------------
------------------------------------------------------------
------------------------------------------------------------
------------------------------------------------------------
------------------------------------------------------------
------------------------------------------------------------
------------------------------------------------------------
------------------------------------------------------------
--------------------------------------------T
>Globigerinita_glutinata|R049|a1
G---------------------TGGAGCATGTGGCTTAATTTGACTCAACGCGGGAAATC
TTACCGGGTCCGGACACACTGAGGATTGACAGGTA-TT--A----------------TAT
-A-GC--------GC----GC---TTG--CGC-----------------------G----
--------------------------------T---CTATTG--TTAAA-TATGCTAGT-
------------------CCTTTCATGATTATGTGATAGGTGGTGCATGGCCGTTCTTAG
TTCGTGGAGTGATCTGTCTGCTTAATTGCGTTTC-AGAT-----AA------G-------
-GATC-TATATTCTT--T--------------------ACAGAAGTG---TT--------
--------------------------G--CGTTGT-G--C-A-TTTGAC-----CCCTCG
-TTC-------------------------------GCG---AGTGCGTGTCTTTT-----
-------CGCGCT-------CGCA-CGC-T---------TTTT---A-CATTAG--GTCC
T---GAAAGCAACGAAC-------GTGA-CCG-CAAC-C------TCTTG--TTGCCTCA
TCTC-----------------------CCTACT-T-TTT-T-AGC---------A--C--
TT--C-G--GT--------------GTT-G-AATA--AT-----------TT-C---A--
---------T-TG---------A-G--------------------GCTT--T-C----CA
AAACTAGAG-GGACC--GCT-G-----T---CA-A-CTTC-TTAAACCAGAGGAAGG-TT
GCGGC-AATAAC-AGG--------------------------------------------
------------------------------------------------------------
------------------------------------------------------------
------------------------------------------------------------
------------------------------------------------------------
------------------------------------------------------------
------------------------------------------------------------
------------------------------------------------------------
------------------------------------------------------------
------------------------------------------------------------
------------------------------------------------------------
------------------------------------------------------------
------------------------------------------------------------
------------------------------------------------------------
------------------------------------------------------------
------------------------------------------------------------
--------------------------------------------T
>Globigerina_falconensis|R018|02
T-----------------------------------------------------------
------------------------------------------------------------
------------------------------------------------------------
------------------------------------------------------------
------------------------------------------------------------
------------------------------------------------------------
------------------------------------------------------------
------------------------------------------------------------
------------------------------------------------------------
------------------------------------------------------------
-----TGTTGATTGGCC-------ATCA-CGT-AAGC-T--C---ACTTGTAATTTATTA
CAGT-----------------------GTGGT----ATT-A-TCT---------T--A--
GC--C-A--T---------------TCC-C-TTTT--AG---TTGT----GG-A---G--
T-G------A-TT---------A-A--------------------CCACT-C-TAAATTG
TAACTCGGG-GGACC--GCT-G-TGA-T-T-TT-T-CTTC---AAACCGGAGGAAGG-TT
GCGGC-AATAAC-AGGT----C-TGTGATG-CCCTC-AGATGTCCTG-GGCTGCACAC--
--G-TGCTA------------------------CAC-T-GATC--C-CGGC--AGTT---
GG-CATGTG-ATT------T-TC-T-----C-------CA-ATGAC-GAACCTA------
-------GT-GGAC-TT-G-G-CG-TC-----------------------T-G---TGCG
-C-AT-----T-CGT--G-TGC-TAATGA-CTG-----C--C--G-T-CAC-TTTA-AAC
ACTG--GTCGTTAG-ACTC---GTGCGATCCCTCGGA--AAAC-GTG--ATTTC--T-GT
T-CC--C--AA------------ACAAAG-C----AC-TT----TCGTACCCTCGCTCAA
ACAAACGTGATTCCAAATCCCTTACG--ATTGCT--ACATCC-TT-TC-TC-GTAACGT-
---------------------------------------------------CTCG-CCTA
-G--CGGAGCTTTCAACTT------TTCGTCGCAAC--TCTCAATTCACAGTGGGGACAG
TCGTTTGTCAACTTTTCGTCTCGGTCCCAACTAGGAATGCCTCGTACGAGTT---GGTTC
ATCAGACC--ACTCGGAATACGTCCCTGCCCTTTGTACACA-CCGCCC-GTCGCTTTTAC
CGA-TGAACTTTTTTGCGAGTATGATGGACTAA---------------------------
-----------------------------------CT--T-TGCG-CT--C-A-ATTT-G
------------------AATCT-GTT---GTGGAAATTCACTCGAACAACGGGATTTAA
--A---------------------------------------------------------
--------------------------------------------G
>Globigerina_falconensis|R018|04
C-----------------------------------------------------------
------------------------------------------------------------
------------------------------------------------------------
------------------------------------------------------------
------------------------------------------------------------
------------------------------------------------------------
------------------------------------------------------------
------------------------------------------------------------
------------------------------------------------------------
------------------------------------------------------------
---------------------------A-CGT-AAGC-T--C---ACTTGTAATTTATTA
CAGT-----------------------GTGGT----ATT-A-TCT---------T--A--
GC--C-A--T---------------TCC-C-TTTT--AG---TTGT----GG-A---G--
T-G------A-TT---------A-A--------------------CCACT-C-TAAATTG
TAACTCGGG-GGACC--GCT-G-TGA-T-T-TT-T-CTTC---AAACCGGAGGAAGG-TT
GCGGC-AATAAC-AGGT----C-TGTGATG-CCCTC-AGATGTCCTG-GGCTGCACAC--
--G-TGCTA------------------------CAC-T-GATC--C-CGGC--AGTT---
GG-CATGTG-ATT------T-TC-T-----C-------CA-ATGAC-GAACCTA------
-------GT-GGAC-TT-G-G-CG-TC-----------------------T-G---TGCG
-C-AT-----T-CGT--G-TGC-TAATGA-CTG-----C--C--G-T-CAC-TTTA-AAC
ACTG--GTCGTTAG-ACTC---GTGCGATCCCTCGGA--AAAC-GTG--ATTTC--T-GT
T-CC--C--AA------------ACAAAG-C----AC-TT----TCGTACCCTCGCTCAA
ACAAACGTGATTCCAAATCCCTTACG--ATTGCT--ACATCC-TT-TC-TC-GTAACGT-
---------------------------------------------------CTCG-CCTA
-G--CGGAGCTTTCAACTT------TTCGTCGCAAC--TCTCAATTCACAGTGGGGACAG
TCGTTTGTCAACTTTTCGTCTCGGTCCCAACTAGGAATGCCTCGTACGAGTT---GGTTC
ATCAGACC--ACTCGGAATACGTCCCTGCCCTTTGTACACA-CCGCCC-GTCGCTTTTAC
CGA-TGAACTTTTTTGCGAGTATGATGGACTAA---------------------------
-----------------------------------CT--T-TGCG-CT--C-A-ATTT-G
------------------AATCT-GTT---GTGGAAATTCGCTCGAACAACGGGATTTAA
--A---------------------------------------------------------
--------------------------------------------G
>poss_scitula|R021|01
T-----------------------------------------------------------
------------------------------------------------------------
------------------------------------------------------------
------------------------------------------------------------
------------------------------------------------------------
------------------------------------------------------------
------------------------------------------------------------
------------------------------------------------------------
------------------------------------------------------------
------------------------------------------------------------
------------------------------------------------TG--TTGCCTTT
CTAA-----------------------TTTAT----TCT-A-ATT---------C--T--
TT--T-G--T---------------AAT-T-AGTC--TA-----------AT-A---A--
---------C-AG---------A-G--------------------GCTAT-TCT----TT
AAACTAGAC-GGACC--GCT-G-----T---TT-C-TCTT-TTAAACCAGAGGAAGG-TT
GCGGC-AATAAC-AGGT----C-TGTGATG-CCCTT-AGATGTTCCG-GGCTGCACAC--
--G-TGCTA------------------------CAA-T-GATC--A-GTAC--AGTG---
AG-CATCTC-AAT-T----T-AT-T-----A-------CT-AACAC--CGCTTT--A---
-----T-TA-AAGC-AT-T-C-AG-TGTGT---------------A---GT-----TGTG
-T-AA-----G-CAG--C-TGC-CT-CTG-ATA-----T-----G-C-GCG-GTAA-CAC
CTGT--CTCGAGAGTCGAT---GGGTAATCCATTAGA--AGTA-ATG--ATTCC--T-CT
C-TT--TT-AT-------AT---AGCACA-CTGA-TA-TA----CAGCATCGGTTCCCGA
GGTAAC------------CTTGTGTT--ACTTAT----GTGC----GA-GC-GTGATGTC
AGAGCTTAACG----------------------------TTTATTATTC--TTTA-TGTC
-T--AATAGATCTCTGATTTTACTGTATG-TGCAAT--TGTTAATTCGTGGTGGGGACAG
ACCATTGTTAACTATTGGTCTCGGTCTTAACTAGGAATGCCTCGTACGGGTCTT-GGTTC
AACAAACC--ACCCGGAATACGTCCCTGCCCTTTGTACACA-CCGCCC-GTCGCTCTTAC
CGA-TGAACTTCTTTGTGAGTCTAAGGGACTGG-------------G-T-----------
-----------A-A---------------------TG--A-TTCA-TT----C-TTTT-C
--TA-------AAGTTTGAATTA-CCT---ATAGAAACTTAGCCGAACAAGGTGGTTTAA
--A---------------------------------------------------------
--------------------------------------------G
>poss_scitula|R021|02
T-----------------------------------------------------------
------------------------------------------------------------
------------------------------------------------------------
------------------------------------------------------------
------------------------------------------------------------
------------------------------------------------------------
------------------------------------------------------------
------------------------------------------------------------
------------------------------------------------------------
------------------------------------------------------------
------------------------------------------------TG--TTGCCTTT
CTAA-----------------------TTTAT----TCT-A-ATT---------C--T--
TT--T-G--T---------------AAT-T-AGTC--TA-----------AT-A---A--
---------C-AG---------A-G--------------------GCTAT-TCT----TT
AAACTAGAC-GGACC--GCT-G-----T---TT-C-TCTT-TTAAACCAGAGGAAGG-TT
GCGGC-AATAAC-AGGT----C-TGTGATG-CCCTT-AGATGTTCCG-GGCTGCACAC--
--G-TGCTA------------------------CAA-T-GATC--A-GTAC--AGTG---
AG-CATCTC-AAT-T----T-AT-T-----A-------CT-AACAC--CGCTTT--A---
-----T-TA-AAGC-AT-T-C-AG-TGTGT---------------A---GT-----TGTG
-T-AA-----G-CAG--C-TGC-CT-CTG-ATA-----T-----G-C-GCG-GTAA-CAC
CTGT--CTCGAGAGTCGAT---GGGTAATCCATTAGA--AGTA-ATG--ATTCC--T-CT
C-TT--TT-AT-------AT---AGCACA-CTGA-TA-TA----CAGCATCGGTTCCCGA
GGTAAC------------CTTGTGTT--ACTTAT----GTGC----GA-GC-GTGATGTC
AGAGCTTAACG----------------------------TTTATTATTC--TTTA-TGTC
-T--AATAGATCTCTGATTTTACTGTATG-TGCAAT--TGTTAATTCGTGGTGGGGACAG
ACCATTGTTAACTATTGGTCTCGGTCTTAACTAGGAATGCCTCGTACGGGTCTT-GGTTC
AACAAACC--ACCCGGAATACGTCCCTGCCCTTTGTACACA-CCGCCC-GTCGCTCTTAC
CGA-TGAACTTCTTTGTGAGTCTAAGGGACTGG-------------G-T-----------
-----------A-A---------------------TG--A-TTCA-TT----C-TTTT-C
--TA-------AAGTTTGAATTA-CCT---ATAGAAACTTAGCCGAACAAGGTGGTTTAA
--A---------------------------------------------------------
--------------------------------------------G
>poss_scitula|R034|02
T-----------------------------------------------------------
------------------------------------------------------------
-----------------------------------------------------T-G----
------------------------------------------------------------
------------------------------------------------------------
-------------------------TTGCCTCTC-TC-T---------------------
--------------------------------------------ATG---TTATT-----
---------------------CATT-----------------------------------
------------------------------------------------------------
---------------------------------------CACA---C-TTGTGT--GTTT
T---GA------------------------------------------------------
---------------------------------------------------------T--
TA--C-A------------------ATC-------------------------T---A--
---------C-AG---------A-G--------------------GCTAT-T-A----TA
AAACTAGAC-GGACC--GCT-G-----T---TT-C-TTTC-TTAAACCAGAGGAAGG-TT
GCGGC-AATAAC-AGGT----C-TGTGATG-CCCTT-AGATGTTCCG-GGCTGCACAC--
--G-TGCTA------------------------CAA-T-GATC--A-GTAC--AGTG---
AG-CATCTC-AAT-T----A-TT-T-----A--------T-AATAC---ACCGT--A---
-----T-CT-AAGC-GC-T-T-TC-TATCT-------------TAA---GA-----CTTT
-T-GT-----T-TTA--A-GGT-TT-GAA-ATG-----T-----G-C-GCG-GTAA-CGC
CTGT--TTCGAGAGTGAAT---GGGTAACCCATTAGA--AGTA-CTG--ATTTC--T-CT
G-TT--TTTTA---T---AC-TTCGCACA-ACAA-TA-TA----CGGCATGCTATCCCGA
GGTGAC------------TAGTTTCA--CCTTTT--T-GTGC----GA-TT-GTCATGTT
AGAGGCAG-----------------------------------TCGGTT--CTTA-ATCG
----TTCAGGCTACTCTTATACCCGTATG-TGCAAT--TGTCAATTCATGGTGGGGACAG
ACCATTGTTAACTGTTGGTCTCGGTCTTAACTAGGAATGCCTTGTACGGGTCTT-GGTTC
AACAAACC--ACCCGGAATACGTCCCTGCCCTTTGTACACA-CCGCCC-GTCGCTCTTAC
CGA-TGAACTTCTTTGTGAGTCTAAGGGACTGG-------------A-A-----------
-----------------------------------AT--C-TTAA-GG----T-TTCT--
--AA-------TCTATATAGATA-TCT---ATGGAAACTTAGCCGAACAAAGTGGTTTAA
--A---------------------------------------------------------
--------------------------------------------G
>poss_scitula|R034|03
T-----------------------------------------------------------
------------------------------------------------------------
-----------------------------------------------------T-G----
------------------------------------------------------------
------------------------------------------------------------
-------------------------TTGCCTCTC-TC-T---------------------
--------------------------------------------ATG---TTATT-----
---------------------CATT-----------------------------------
------------------------------------------------------------
---------------------------------------CACA---C-TTGTGT--GTTT
T---GA------------------------------------------------------
---------------------------------------------------------T--
TA--C-A------------------ATC-------------------------T---A--
---------C-AG---------A-G--------------------GCTAT-T-A----TA
AAACTAGAC-GGACC--GCT-G-----T---TT-C-TTTC-TTAAACCAGAGGAAGG-TT
GCGGC-AATAAC-AGGT----C-TGTGATG-CCCTT-AGATGTTCCG-GGCTGCACAC--
--G-TGCTA------------------------CAA-T-GATC--A-GTAC--AGTG---
AG-CATCTC-AAT-T----A-TT-T-----A--------T-AATAC---ACCGT--A---
-----T-CT-AAGC-GC-T-T-TC-TATCT-------------TAA---GA-----CTTT
-T-GT-----T-TTA--A-GGT-TT-GAA-ATG-----T-----G-C-GCG-GTAA-CGC
CTGT--TTCGAGAGTGAAT---GGGTAACCCATTAGA--AGTA-CTG--ATTTC--T-CT
G-TT--TTTTA---T---AC-TTCGCACA-ACAA-TA-TA----CGGCATGCTATCCCGA
GGTGAC------------TAGTTTCA--CCTTTT--T-GTGC----GA-TT-GTCATGTT
AGAGGCAG-----------------------------------TCGGTT--CTTA-ATCG
----TTCAGGCTACTCTTATACCCGTATG-TGCAAT--TGTCAATTCATGGTGGGGACAG
ACCATTGTTAACTGTTGGTCTCGGTCTTAACTAGGAATGCCTTGTACGGGTCTT-GGTTC
AACAAACC--ACCCGGAATACGTCCCTGCCCTTTGTACACA-CCGCCC-GTCGCTCTTAC
CGA-TGAACTTCTTTGTGAGTCTAAGGGACTGG---------------------------
------------------------------------------------------------
-----------------------------------------------------------A
--A---------------------------------------------------------
--------------------------------------------A
>Hastigerina_pelagica|0101|72
G---------------------TGGAGCATGTGGCTTAATTTGACTCAACGCGGGAAATC
TTACCGGGTCCGGACACACTGAGGATTGACAGAGT-GG--C-T--------------TAG
-G-CC--ACA-G-AC----AC---AGA--ATG-----------G-GTT-----T-C---T
TTT--AA-------TACA-CC-------CCA-T---TTGCTG-TGTCAA-CGTGCCGGT-
------------------TCTTTCATGATTGTGTGATAGGTGGTGCAT-GCCGTTCTTAG
TTCGTGGAGTGATCTGTCTGCTTAATTGCGTTTC-AA-------AT------A-------
-CTTC-GAGGATATA--A--------------------ACG--CATT---CA--------
---------------------TTGT-G--A--GTT-G--C-T-ATTTAG-----CTGGGA
-ATA-------------------------GC--A-ATT-T-TCGCCACGGGCCAC-CG--
TGGGG--A-AACA--A-G--TCAC-TTT-G---------AGCG---A-TCCTCA---ATT
T---GAAAGCAACGAAC-------GTGA-CCG-CAGC-C------CTTTG--TTGTGTCT
TTGC-----------------------CAGAG----ACA-C-GCG---------T--C--
TT--T-G--T---------TG----GTT-A-ATTC--CT-----------CA-C---A--
CAA------C-GA---------C-G-------GC-----------ATTGTAC-C----TC
TGTATGGCC-GTGTCTTGTT-A-----T-T-TG-T-GTCT-CTGAATGTGCTGACGACTT
CCGTC-GTGGGC-TGTT----T-AGTTATG-CATTT-AGCAACGACGTAGCTGTATAAGG
GGG-TGTCG------------------------AGA-G-GTTTAAA-TCAC--AGAG---
AA-TAAACT-CAG-G----G-GA-C-----A-GC-TG-GT-TTAAT-GCGTTAA--A---
-----C-CA-GAGG-AA-G-G-AT-GCGGC-A-ATAA------CAG---GT-C---TGTG
-A-TG-C---C-CTC--A-GAT-GT-TCC-GGG-----C-------T-GCA-CACG-TGC
TACA--TTGATTAGCACAT-T-GTGTATGCCACTGACCCAATA-CTGGAATTTC--T-GG
T-GT--CC-AC---TGG-AC-ACAGCACA-CACA-GT-AC----CGCCCGTCGACCATGA
GAGAGG------------TCGAAAAT--CCATTTGAA-GTGT----TG-AT-ATGAGGTC
AAGGCAAATTGCACCACACACAGATGGCTCTTTGTGTACTCCATTATTC--ACTG-AGTA
-A--GTGCGAGTCACAAAGGGGCA-TTTC-TGCAAT--TGTCAATTCACAGTGGGGACAG
TCGATTGGTAACAATTCGACTCGGTCCTAACTAGGAATGCCTCGTACGGGT----GAATC
ATTATTTC--ACCCGGAATACGTCCCTGCCCTTTGTACACA-CCGCCC-GTCGCTCTTAC
CGA-TGAATTACGCTGTGAGTTTAAGGGACTGG-------------C-T-----------
-----------------------------------------GTCA-TT----C-AATG-A
--TA------------------A-GCT---ATGGAAACTTAAACAAACAGTGTGCTTTAA
--A---------------------------------------------------------
--------------------------------------------G
>Hastigerina_pelagica|0101|30
G----T-----------------GGAGCATGTGGCTTAATTTGACTCAACGCGGGAAATC
TTACCGGGTCCGGACACACTGAGGATTGACAGAGT-GG--C-T--------------TAG
-G-CC--ACA-G-AC----AC---AGA--ATG-----------G-GTT-----T-C---T
TTT--AA-------TACA-CC-------CCA-T---TTGCTG-TGTCAA-CGTGCCGGT-
------------------TCTTTCATGATTGTGTGATAGGTGGTGCATGGCCGTTCTTAG
TTCGTGGAGTGATCTGTCTGCTTAATTGCGTTTC-AA-------AT------A-------
-CTTC-GAGGATATA--A--------------------ACG--CATT---CA--------
---------------------TTGT-G--A--GTT-G--C-T-ATTTAG-----CTGGGA
-ATA-------------------------GC--A-ATT-T-TCGCCACGGGCCAC-CG--
TGGGG--A-AACA--A-G--TCAC-TTT-G---------AGCG---A-TCCTCA---ATT
T---GAAAGCAACGAAC-------GTGA-CCG-CAGC-C------CTTTG--TTGTGTCT
TTGC-----------------------CAGAG----ACA-C-GCG---------T--C--
TT--T-G--T---------TG----GTT-A-ATTC--CT-----------CA-C---A--
C-A------C-GA---------C-G-------GC-----------AATGT-C-C----TT
TGTATGGCC-GTGTCTTGTT-A-----T-T-TG-T-GTCT-CTGAATGTGCTGACGACTT
CCGTC-GTGGGC-TGTT----T-AGTTATG-CATTT-AGCAACGACGTAGCTGTATAAGG
GGG-TGTCG------------------------AGA-G-GTTTAAA-TCAC--AGAG---
AA-TAAACT-CAG-G----G-GA-C-----A-GC-TG-GT-TTAAT-GCGTTAA--A---
-----C-CA-GAGG-AA-G-G-AT-GCGGC-A-ATAA------CAG---GT-C---TGTG
-A-TG-C---C-CTC--A-GAT-GT-TCC-GGG-----C-------T-GCA-CACG-TGC
TACA--TTGATTAGCACAT-T-GTGTATGCCACTGACCCAATA-CTGGAATTTC--T-GG
T-GT--CC-AC---TGG-AC-ACAGCACA-CACA-GT-AC----CGCCCGTCGACCATGA
GAGAGG------------TCGAAAAT--CCATTTGAA-GTGT----TG-AT-ATGAGGTC
AAGGCAAATTGCACCACACACAGATGGCTCTTTGTGTACTCCATTATTC--ACTG-AGTA
-A--GTGCGAGTCACAAAGGGGCA-TTTC-TGCAAT--TGTCAATTCACAGTGGGGACAG
TCGATTGGTAACAATTCGACTCGGTCCTAACTAGGAATGCCTCGTACGGGT----GAATC
ATTATTTC--ACCCGGAATACGTCCCTGCCCTTTGTACACA-CCGCCC-GTCGCTCTTAC
CGA-TGAATTACGCTGTGAGTTTAAGGGACTGG-------------C-T-----------
-----------------------------------------GTCA-TT----C-AATG-A
--TA------------------A-GCT---ATGGAAACTTAAACAAACAGTGTGCTTTAA
--A---------------------------------------------------------
--------------------------------------------G
>Hastigerina_pelagica|0101|49
T-----------------------------------------------------------
------------------------------------------------------------
------------------------------------------------------------
-------------------------------------TGCTG-TGTCAA-CGTGCCGGT-
------------------TCTTTCATGATTGTGTGATAGGTGGTGCATGGCCGTTCTTAG
TTCGTGGAGTGATCTGTCTGCTTAATTGCGTTTC-AA-------AT------A-------
-CTTC-GAGGATATA--A--------------------ACG--CATT---CA--------
---------------------TTGT-G--A--GTT-G--C-T-ATTTAG-----CTGGGA
-ATA-------------------------GC--A-ATT-T-TCGCCACGGGCCAC-CG--
TGGGG--A-AACA--A-G--TCAC-TTT-G---------AGCG---A-TCCTCA---ATT
T---GAAAGCAACGAAC-------GTGA-CCG-CAGC-C------CTTTG--TTGTGTCT
TTGC-----------------------CAGAG----ACA-C-GCG---------T--C--
TT--T-G--T---------TG----GTT-A-ATTC--CT-----------CA-C---A--
C-A------C-GA---------C-G-------GC-----------AATGT-C-C----TT
TGTATGGCC-GTGTCTTGTT-A-----T-T-TG-T-GTCT-CTGAATGTGCTGACGACTT
CCGTC-GTGGGC-TGTT----T-AGTTATG-CATTT-AGCAACGACGTAGCTGTATAAGG
GGG-TGTCG------------------------AGA-G-GTTTAAA-TCAC--AGAG---
AA-TAAACT-CAG-G----G-GA-C-----A-GC-TG-GT-TTAAT-GCGTTAA--A---
-----C-CA-GAGG-AA-G-G-AT-GCGGC-A-ATAA------CAG---GT-C---TGTG
-A-TG-C---C-CTC--A-GAT-GT-TCC-GGG-----C-------T-GCA-CACG-TGC
TACA--TTGATTAGCACAT-T-GTGTATGCCACTGACCCAATA-CTGGAATTTC--T-GG
T-GT--CC-AC---TGG-AC-ACAGCACA-CACA-GT-AC----CGCCCGTCGACCATGA
GAGAGG------------TCGAAAAT--CCATTTGAA-GTGT----TG-AT-ATGAGGTC
AAGGCAAATTGCACCACACACAGATGGCTCTTTGTGTACTCCATTATTC--ACTG-AGTA
-A--GTGCGAGTCACAAAGGGGCA-TTTC-TGCAAT--TGTCAATTCACAGTGGGGACAG
TCGATTGGTAACAATTCGACTCGGTCCTAACTAGGAATGCCTCGTACGGGT----GAATC
ATTATTTC--ACCCGGAATACGTCCCTGCCCTTTGTACACA-CCGCCC-GTCGCTCTTAC
CGA-TGAATTACGCTGTGAGTTTAAGGGACTGG-------------C-T-----------
-----------------------------------------GTCA-TT----C-AATG-A
--TA------------------A-GCT---ATGGAAACTTAAACAAACAGTGTGCTTTAA
--A---------------------------------------------------------
--------------------------------------------G
>Hastigerina_pelagica|0101|67
G---------------------TGGAGCATGTGGCTTAATTTGACTCAACGCGGGAAATC
TTACCGGGTCCGGACACACTGAGGATTGACAGAGT-GG--C-T--------------TAG
-G-CC--ACA-G-AC----AC---AGA--ATG-----------G-GTT-----T-C---T
TTT--AA-------TACA-CC-------CCA-T---TTGCTG-TGTCAA-CGTGCCGGT-
------------------TCTTTCATGATTGTGTGATAGGTGGTGCATGGCCGTTCTTAG
TTCGTGGAGTGATCTGTCTGCTTAATTGCGTTTC-AA-------AT------A-------
-CTTC-GAGGATATA--A--------------------ACG--CATT---CA--------
---------------------TTGT-G--A--GTT-G--C-T-ATTTAG-----CTGGGA
-ATA-------------------------GC--A-ATT-T-TCGCCACGGGCCAC-CG--
TGGGG--A-AACA--A-G--TCAC-TTT-G---------AGCG---A-TCCTCA---ATT
T---GAAAGCAACGAAC-------GTGA-CCG-CAGC-C------CTTTG--TTGTGTCT
TTGC-----------------------CAGAG----ACA-C-GCG---------T--C--
TT--T-G--T---------TG----GTT-A-ATTC--CT-----------CA-C---A--
C-A------C-GA---------C-G-------GC-----------AATGT-C-C----TT
TGTATGGCC-GTGTCTTGTT-A-----T-T-TG-T-GTCT-CTGAATGTGCTGACGACTT
CCGTC-GTGGGC-TGTT----T-AGTTATG-CATTT-AGCAACGACGTAGCTGTATAAGG
GGG-TGTCG------------------------AGA-G-GTTTAAA-TCAC--AGAG---
AA-TAAACT-CAG-G----G-GA-C-----A-GC-TG-GT-TTAAT-GCGTTAA--A---
-----C-CA-GAGG-AA-G-G-AT-GCGGC-A-ATAA------CAG---GT-C---TGTG
-A-TG-C---C-CTC--A-GAT-GT-TCC-GGG-----C-------T-GCA-CACG-TGC
TACA--TTGATTAGCACAT-T-GTGTATGCCACTGACCCAATA-CTGGAATTTC--T-GG
T-GT--CC-AC---TGG-AC-ACAGCACA-CACA-GT-AC----CGCCCGTCGACCATGA
GAGAGG------------TCGAAAAT--CCATTTGAA-GTGT----TG-AT-ATGAGGTC
AAGGCAAATTGCACCACACACAGATGGCTCTTTGTGTACTCCATTATTC--ACTG-AGTA
-A--GTGCGAGTCACAAAGGGGCA-TTTC-TGCAAT--TGTCAATTCACAGTGGGGACAG
TCGATTGGTAACAATTCGACTCGGTCCTAACTAGGAATGCCTCGTACGGGT----GAATC
ATTATTTC--ACCCGGAATACGTCCCTGCCCTTTGTACACA-CCGCCC-ATCGCTCTTAC
CGA-TGAATTACGCTGTGAGTTTAAGGGACTGG-------------C-T-----------
-----------------------------------------GTCA-TT----C-AATG-A
--TA------------------A-GCT---ATGGAAACTTAAACAAACAGTGTGCTTTAA
--A---------------------------------------------------------
--------------------------------------------G
>Hastigerina_pelagica|0100|08
G--------------AACG---CGGAGCATGTGGCTTAATTTGACTCAACGCGGGAAATC
TTACCGGGTCCGGACACACTGAGGATTGACAGACA-GT--A----------------TTC
-A-TG--GCG---A------G---TCT--CTC-----------------------G----
--------------------------------T---CATATT--TCAAA-TGTGCGAGT-
------------------TCTTTCATGATTGTGTGATAGGTGGTGCATGGCCGTTCTTAG
TTCGTGGAGTGATCTGTCTGCTTAATTGCGTTTC-AT-------AT-TT---A-------
-CGAA-TGTCGCTTA--C--------------------GTG--ATTG---CTGCA-----
------------GA-------CCTC-G--T--CTC-C--T-C---TGGA-----GGCGAC
-GCG--------------TCTCT------TC--A-ACT---CACTCGCACATTCT-CT-T
GAACGC-A-ACGA--G-CG-TGAC-CGC-A-A-------CCTC---T-TGTTGT--GTAT
A---CCAAGTGTGGCGC-------TGGC-TCGCCAGC--------TCGCA--CTCCAATG
CACG-------------T---------ATTTT----GGT-C-ACA---------T--T--
GT--C-T--C---------------GCG-G-CGCC--TC-----------GG-C---G--
T--------T-TG--C------A-G-------CA-----------ATGTC-C-A-A--AT
AAACTTGAG-GGACC--GCT-G-TAA-C---AA-T-TCTT-TTAAACCAGAGGAAGG-TT
GCGGC-AATAAC-AGGT----C-TGTGATG-CCCTT-AGATGTCCCG-GGCTGCACAC--
--G-TGCTA------------------------CAA-T-GATC--A-GTAC--AGTG---
AG-CATCTT------------TG-C-----A-------AT-ACCAG--CGTTTG------
-----G-AG-GCCT-GG-C-C-GC-GCGTC-A-----------------CT-----TGTG
---GC---G-C-CGG----CTT-GC-AGT-CTC-----T-----A-C-GTT-GCCT-TCC
CAAG--TCTGACAA-GATT---TGGAAATCCATTGGA--AGTT-CTG--ATTCGATA-TC
C-CT-----AT------------TGAGCA-TTT--TT-TT-A--CTACAGCGGCGTCTAA
CTTCGT------------CCCTCGTC--GGTTCG--C-CTGA--C-TT-GT-GCGGCACT
T--------------------------------------------------GGCG-TCTG
-C-----------------------TATA-TGCAAT--TGTCAATTCATAGTGGGGACAG
ACGATTGTTAATTGTTCGTCTCGGTCTCAACTAGGAATGCCTTGTACGGGTCTTTGGTTC
ACCAGACC--ACCCGGAATACGTCCCTGCCCTTTGTACACA-CCGCCC-GTCGCTCTTAC
CGA-TGAACTTCTCTGTGAGTTTGAGGGACCGT---------------C-----------
---------------------------------------A-ATTG-TG----T-GGCA-A
---------------CACACGAC-GCT---ATGGAAACTTAAACGAACAGTGTGATTTAA
--A---------------------------------------------------------
--------------------------------------------G
>Hastigerina_pelagica|0100|07
G--------------AACG---CGGAGCATGTGGCTTAATTTGACTCAACGCGGGAAATC
TTACCGGGTCCGGACACACTGAGGATTGACAGACA-GT--A----------------TTC
-A-TG--GCG---A------G---TCT--CTC-----------------------G----
--------------------------------T---CATATT--TCAAA-TGTGCGAGT-
------------------TCTTTCATGATTGTGTGATAGGTGGTGCATGGCCGTTCTTAG
TTCGTGGAGTGATCTGTCTGCTTAATTGCGTTTC-AT-------AT-TT---A-------
-CGAA-TGTCGCTTA--C--------------------GTG--ATTG---CTGCA-----
------------GA-------CCTC-G--T--CTC-C--T-C---TGGA-----GGCGAC
-GCG--------------TCTCT------TC--A-ACT---CACTCGCACATTCT-CT-T
GAACGC-A-ACGA--G-CG-TGAC-CGC-A-A-------CCTC---T-TGTTGT--GTAT
A---CCAAGTGTGGCGC-------TGGC-TTGCCAGC--------TCGCA--CTCCAATG
CACG-------------T---------ATTTT----GGT-C-ACA---------T--T--
GT--C-T--C---------------GCG-G-CGCC--TC-----------GG-C---G--
T--------T-TG--C------A-G-------CA-----------ATGTC-C-A-A--AT
AAACTTGAG-GGACC--GCT-G-TAA-C---AA-T-TCTT-TTAAACCAGAGGAAGG-TT
GCGGC-AATAAC-AGGT----C-TGTGATG-CCCTT-AGATGTCCCG-GGCTGCACAC--
--G-TGCTA------------------------CAA-T-GATC--A-GTAC--AGTG---
AG-CATCTT------------TG-C-----A-------AT-ACCAG--CGTTTG------
-----G-AG-GCCT-GG-C-C-GC-GCGTC-A-----------------CT-----TGTG
---GC---G-C-CGG----CTT-GC-AGT-CTC-----T-----A-C-GTT-GCCT-TCC
CAAG--TCTGACAA-GATT---TGGAAATCCATTGGA--AGTT-CTG--ATTCGATA-TC
C-CT-----AT------------TGAGCA-TTT--TT-TT-A--CTACAGCGGCGTCTAA
CTTCGT------------CCCTCGTC--GGTTCG--C-CTGA--C-TT-GT-GCGGCACT
T--------------------------------------------------GGCG-TCTG
-C-----------------------TATA-TGCAAT--TGTCAATTCATAGTGGGGACAG
ACGATTGTTAATTGTTCGTCTCGGTCTCAACTAGGAATGCCTTGTACGGGTCTTTGGTTC
ACCAGACC--ACCCGGAATACGTCCCTGCCCTTTGTACACA-CCGCCC-GTCGCTCTTAC
CGA-TGAACTTCTCTGTGAGTTTGAGGGACCGT---------------C-----------
---------------------------------------A-ATTG-TG----T-GGCA-A
---------------CACACGAC-GCT---ATGGAAACTTAAACGAACAGTGTGATTTAA
--A---------------------------------------------------------
--------------------------------------------G
>Hastigerina_pelagica|0100|10
G--------------AACG---CGGAGCATGTGGCTTAATTTGACTCAACGCGGGAAATC
TTACCGGGTCCGGACACACTGAGGATTGACAGACA-GT--A----------------TTC
-A-TG--GCG---A------G---TCT--CTC-----------------------G----
--------------------------------T---CATATT--TCAAA-TGTGCGAGT-
------------------TCTTTCATGATTGTGTGATAGGTGGTGCATGGCCGTTCTTAG
TTCGTGGAGTGATCTGTCTGCTTAATTGCGTTTC-AT-------AT-TT---A-------
-CGAA-TGTCGCTTA--C--------------------GTG--ATTG---CTGCA-----
------------GA-------CCTC-G--T--CTC-C--T-C---TGGA-----GGCGAC
-GCG--------------TCTCT------TC--A-ACT---CACTCGCACATTCT-CT-T
GAACGC-A-ACGA--G-CG-TGAC-CGC-A-A-------CCTC---T-TGTTGT--GTAT
A---CCAAGTGTGGCGC-------TGGC-TCGCCAGC--------TCGCA--CTCCAATG
CACG-------------T---------ATTTT----GGT-C-ACA---------T--T--
GT--C-T--C---------------GCG-G-CGCC--TC-----------GG-C---G--
T--------T-TG--C------A-G-------CA-----------ATGTC-C-A-A--AT
AAACTTGAG-GGACC--GCT-G-TAA-C---AA-T-TCTT-TTAAACCAGAGGAAGG-TT
GCGGC-AATAAC-AGGT----C-TGTGATG-CCCTT-AGATGTCCCG-GGCTGCACAC--
--G-TGCTA------------------------CAA-T-GATC--A-GTAC--AGTG---
AG-CATCTT------------TG-C-----A-------AT-ACCAG--CGTTTG------
-----G-AG-GCCT-GG-C-C-GC-GCGTC-A-----------------CT-----TGTG
---GC---G-C-CGG----CTT-GC-AGT-CTC-----T-----A-C-GTT-GCCT-TCC
CAAG--TCTGACAA-GATT---TGGAAATCCATTGGA--AGTT-CTG--ATTCGATA-TC
C-CT-----AT------------TGAGCA-TTT--TT-TT-A--CTACAGCGGCGTCTAA
CTTCGT------------CCCTCGTC--GGTTCG--C-CTGA--C-TT-GT-GCGGCACT
T--------------------------------------------------GGCG-TCTG
-C-----------------------TATA-TGCAAT--TGTCAATTCATAGTGGGGACAG
ACGATTGTTAATTGTTCGTCTCGGTCTCAACTAGGAATGCCTTGTACGGGTCTTTGGTTC
ACCAGACC--ACCCGGAATACGTCCCTGCCCTTTGTACACA-CCGCCC-GTCGCTCTTAC
CGA-TGAACTTCTCTGTGAGTTTGAGGGACCGT---------------C-----------
---------------------------------------A-ATTG-TG----T-GGCA-A
---------------CACACGAC-GCT---ATGGAAACTTAAACGAACAGTGTGATTTAA
--A---------------------------------------------------------
--------------------------------------------G
>Hastigerina_pelagica|0100|01
A-----------------------------------------------------------
------------------CTGAGGATTGACAGACA-GT--A----------------TTC
-A-TG--GCG---A------G---TCT--CTC-----------------------G----
--------------------------------T---CATATT--TCAAA-TGTGCGAGT-
------------------TCTTTCATGATTGTGTGATAGGTGGTGCATGGCCGTTCTTAG
TTCGTGGAGTGATCTGTCTGCTTAATTGCGTTTC-AT-------AT-TT---A-------
-CGAA-TGTCGCTTA--C--------------------GTG--ATTG---CTGCA-----
------------GA-------CCTC-G--T--CTC-C--T-C---TGGA-----GGCGAC
-GCG--------------TCTCT------TC--A-ACT---CACTCGCACATTCT-CT-T
GAACGC-A-ACGA--G-CG-TGAC-CGC-A-A-------CCTC---T-TGTTGT--GTAT
A---CCAAGTGTGGCGC-------TGGC-TTGCCAGC--------TCGCA--CTCCAATG
CACG-------------T---------ATTTT----GGT-C-ACA---------T--T--
GT--C-T--C---------------GCG-G-CGCC--TC-----------GG-C---G--
T--------T-TG--C------A-G-------CA-----------ATGTC-C-A-A--AT
AAACTTGAG-GGACC--GCT-G-TAA-C---AA-T-TCTT-TTAAACCAGAGGAAGG-TT
GCGGC-AATAAC-AGGT----C-TGTGATG-CCCTT-AGATGTCCCG-GGCTGCACAC--
--G-TGCTA------------------------CAA-T-GATC--A-GTAC--AGTG---
AG-CATCTT------------TG-C-----A-------AT-ACCAG--CGTTTG------
-----G-AG-GCCT-GG-C-C-GC-GCGTC-A-----------------CT-----TGTG
---GC---G-C-CGG----CTT-GC-AGT-CTC-----T-----A-C-GTT-GCCT-TCC
CAAG--TCTGACAA-GATT---TGGAAATCCATTGGA--AGTT-CTG--ATTCGATA-TC
C-CT-----AT------------TGAGCA-TTT--TT-TT-A--CTACAGCGGCGTCTAA
CTTCGT------------CCCTCGTC--GGTTCG--C-CTGA--C-TT-GT-GCGGCACT
T--------------------------------------------------GGCG-TCTG
-C-----------------------TATA-TGCAAT--TGTCAATTCATAGTGGGGACAG
ACGATTGTTAATTGTTCGTCTCGGTCTCAACTAGGAATGCCTTGTACGGGTCTTTGGTTC
ACCAGACC--ACCCGGAATACGTCCCTGCCCTTTGTACACA-CCGCCC-GTCGCTCTTAC
CGA-TGAACTTCTCTGTGAGTTTGAGGGACCGT---------------C-----------
---------------------------------------A-ATTG-TG----T-GGCA-A
---------------CACACGAC-GCT---ATGGAAACTTAAACGAACAGTGTGATTT--
--A---------------------------------------------------------
--------------------------------------------A
>Hastigerina_pelagica|0100|02
A-----------------------------------------------------------
------------------CTGAGGATTGACAGACA-GT--A----------------TTC
-A-TG--GCG---A------G---TCT--CTC-----------------------G----
--------------------------------T---CATATT--TCAAA-TGTGCGAGT-
------------------TCTTTCATGATTGTGTGATAGGTGGTGCATGGCCGTTCTTAG
TTCGTGGAGTGATCTGTCTGCTTAATTGCGTTTC-AT-------AT-TW---A-------
-CRAA-YGYCGCTTA--C--------------------GTG--ATTG---CTGCA-----
------------AA-------CCTC-G--T--CTC-C--T-C---TGGA-----GGCGAC
-GCG--------------TCTCT------TC--A-ACT---CACTCGCACATTCT-CT-T
GAACGC-A-ACGA--G-CG-TGAC-CGC-A-A-------CCTC---T-TGTTGT--GTAT
A---CCAAGTGTGGCGC-------TGGC-TTGCCAGC--------TCGCA--CTCCAATG
CACG-------------T---------ATTTT----GGT-C-ACA---------T--T--
GT--C-T--C---------------GCG-G-CGCC--TC-----------GG-C---G--
T--------T-TG--C------A-G-------CA-----------ATGTC-C-A-A--AT
AAACTTGAG-GGACC--GCT-G-TAA-C---AA-T-TCTT-TTAAACCAGAGGAAGG-TT
GCGGC-AATAAC-AGGT----C-TGTGATG-CCCTT-AGATGTCCCG-GGCTGCACAC--
--G-TGCTA------------------------CAA-T-GATC--A-GTAC--AGTG---
AG-CATCTT------------TG-C-----A-------AT-ACCAG--CGTTTG------
-----G-AG-GCCT-GG-C-C-GC-GCGTC-A-----------------CT-----TGTG
---GT---G-C-CGG----CTT-GC-AGT-CTC-----T-----A-C-GTT-GCCT-TCC
CAAG--TCTGACAA-GATT---TGGAAATCCATTGGA--AGTT-CTG--ATTCGATA-TC
C-CT-----AT------------TGAGCA-TTT--TT-TT-A--CTACAGCGGCGTCTAA
CTTCGT------------CCCTCGTC--GGTTCG--C-CTGA--C-TT-GT-GCGGCACT
T--------------------------------------------------GGCG-TCTG
-C-----------------------TATA-TGCAAT--TGTCAATTCATAGTGGGGACAG
ACGATTGTTAATTGTTCGTCTCGGTCTCAACTAGGAATGCCTTGTACGGGTCTTTGGTTC
ACCAGACC--ACCCGGAATACGTCCCTGCCCTTTGTACACA-CCGCCC-GTCGCTCTTAC
CGA-TGAACTTCTCTGTGAGTTTGAGGGACCGT---------------C-----------
---------------------------------------A-ATTG-TG----T-GGCA--
------------------------------------------------------------
--A---------------------------------------------------------
--------------------------------------------C
>Hastigerina_pelagica|0100|03
A-----------------------------------------------------------
------------------CTGAGGATTGACAGACA-GT--A----------------TTC
-A-TG--GCG---A------G---TCT--CTC-----------------------G----
--------------------------------T---CATATT--TCAAA-TGTGCGAGT-
------------------TCTTTCATGATTGTGTGATAGGTGGTGCATGGCCGTTCTTAG
TTCGTGGAGTGATCTGTCTGCTTAATTGCGTTTC-AT-------AT-TT---A-------
-CRAA-TGTCGCTTA--C--------------------GTG--ATTG---CTGCA-----
------------RA-------CCTC-G--T--CTC-C--T-C---TGGA-----GGCRAC
-GCG--------------TCTCT------TC--A-ACT---CACTCGCACATTCT-CT-T
GAACGC-A-ACGA--G-CG-TGAC-CGC-A-A-------CCTC---T-TGTTGT--GTAT
A---CCAAGTGTGGCGC-------TGGC-TTGCCAGC--------TCGCA--CTCCAATG
CACG-------------T---------ATTTT----GGT-C-ACA---------T--T--
GT--C-T--C---------------GCG-G-CGCC--TC-----------GG-C---G--
T--------T-TG--C------A-G-------CA-----------ATGTC-C-A-A--AT
AAACTTGAG-GGACC--GCT-G-TAA-C---AA-T-TCTT-TTAAACCARAGGAAGG-TT
GCGGC-AATAAC-AGGT----C-TGTGATG-CCCTT-AGATGTCCCG-GGCTGCACAC--
--G-TGCTA------------------------CAA-T-GATC--A-GTAC--AGTG---
AG-CATCTT------------TG-C-----A-------AT-ACCAG--CGTTTG------
-----G-AG-GCCT-GG-C-C-GC-GCGTC-A-----------------CT-----TGTG
---GC---G-C-CGG----CTT-GC-AGT-CTC-----T-----A-C-GTT-GCCT-TCC
CAAG--TCTGACAA-GATT---TGGAAATCCATTGGA--AGTT-CTG--ATTCGATA-TC
C-CT-----AT------------TGAGCA-TTT--TT-TT-A--CTACAGCGGCGTCTAA
CTTCGT------------CCCTCGTC--GGTTCG--C-CTGA--C-TT-GT-GCGGCACT
T--------------------------------------------------GGCG-TCTG
-C-----------------------TATA-TGCAAT--TGTCAATTCATAGTGGGGACAG
ACGATTGTTAATTGTTCGTCTCGGTCTCAACTAGGAATGCCTTGTACGGGTCTTTGGTTC
ACCAGACC--ACCCGGAATACGTCCCTGCCCTTTGTACACA-CCGCCC-GTCGCTCTTAC
CGA-TGAACTTCTCTGTGAGTTTGAGGGACCGT---------------C-----------
---------------------------------------A-ATTG-TG----T-GGCA-A
---------------CACACGAC-GCT---ATGGAAACTTAAACGAAC------------
--A---------------------------------------------------------
--------------------------------------------G
>Hastigerina_pelagica|0100|09
G--------------AACG---TGGAGCATGTGGCTTAATTTGACTCAACGCGGGAAATC
TTACCGGGTCCGGACACACTGAGGATTGACAGACA-GT--A----------------TTC
-A-TG--GCG---A------G---TCT--CTC-----------------------G----
--------------------------------T---CATATT--TCAAA-TGTGCGAGT-
------------------TCTTTCATGATTGTGTGATAGGTGGTGCATGGCCGTTCTTAG
TTCGTGGAGTGATCTGTCTGCTTAATTGCGTTTC-AT-------AT-TT---A-------
-CGAA-TGTCGCTTA--C--------------------GTG--ATTG---CTGCA-----
------------GA-------CCTC-G--T--CTC-C--T-C---TGGA-----GGCGAC
-GCG--------------TCTCT------TC--A-ACT---CACTCGCACATTCT-CT-T
GAACGC-A-ACGA--G-CG-TGAC-CGC-A-A-------CCTC---T-TGTTGT--GTAT
A---CCAAGTGTGGCGC-------TGGC-TTGCCAGC--------TCGCA--CTCCAATG
CACG-------------T---------ATTTT----GGT-C-ACA---------T--T--
GT--C-T--C---------------GCG-G-CGCC--TC-----------GG-C---G--
T--------T-TG--C------A-G-------CA-----------ATGTC-C-A-A--AT
AAACTTGAG-GGACC--GCT-G-TAA-C---AA-T-TCTT-TTAAACCAGAGGAAGG-TT
GCGGC-AATAAC-AGGT----C-TGTGATG-CCCTT-AGATGTCCCG-GGCAGCACAC--
--G-TGCTA------------------------CAA-T-GATC--A-GTAC--AGTG---
AG-CATCTT------------TG-C-----A-------AT-ACCAG--CGTTTG------
-----G-AG-GCCT-GG-C-C-GC-GCGTC-A-----------------CT-----TGTG
---GC---G-C-CGG----CTT-GC-AGT-CTC-----T-----A-C-GTT-GCCT-TCC
CAAG--TCTGACAA-GATT---TGGAAATCCATTGGA--AGTT-CTG--ATTCGATA-TC
C-CT-----AT------------TGAGCA-TTT--TT-TT-A--CTACAGCGGCGTCTAA
CTTCGT------------CCCTCGTC--GGTTCG--C-CTGA--C-TT-GT-GCGGCACT
T--------------------------------------------------GGCG-TCTG
-C-----------------------TATA-TGCAAT--TGTCAATTCATAGTGGGGACAG
ACGATTGTTAATTGTTCGTCTCGGTCTCAACTAGGAATGCCTTGTACGGGTCTTTGGTTC
ACCAGACC--ACCCGGAATACGTCCCTGCCCTTTGTACACA-CCGCCC-GTCGCTCTTAC
CGA-TGAACTTCTCTGTGAGTTTGAGGGACCGT---------------C-----------
---------------------------------------A-ATTG-TG----T-GGCA-A
---------------CACACGAC-GCT---ATGGAAACTTAAACGAACAGTGTGATTTAA
--A---------------------------------------------------------
--------------------------------------------G
>Hastigerina_pelagica|0100|05
G--------------AACG---TGGAGCATGTGGCTTAATTTGACTCAACGCGGGAAATC
TTACCGGGTCCGGACACACTGAGGATTGACAGACA-GT--A----------------TTC
-A-TG--GCG---A------G---TCT--CTC-----------------------G----
--------------------------------T---CATATT--TCAAA-TGTGCGAGT-
------------------TCTTTCATGATTGTGTGATAGGTGGTGCATGGCCGTTCTTAG
TTCGTGGAGTGATCTGTCTGCTTAATTGCGTTTC-AT-------AT-TT---A-------
-CGAA-TGTCGCTTA--C--------------------GTG--ATTG---CTGCA-----
------------GA-------CCTC-G--T--CTC-C--T-C---TGGA-----GGCGAC
-GCG--------------TCTCT------TC--A-ACT---CACTCGCACATTCT-CT-T
GAACGC-A-ACGA--G-CG-TGAC-CGC-A-A-------CCTC---T-TGTTGT--GTAT
A---CCAAGTGTGGCGC-------TGGC-TTGCCAGC--------TCGCA--CTCCAATG
CACG-------------T---------ATTTT----GGT-C-ACA---------T--T--
GT--C-T--C---------------GCG-G-CGCC--TC-----------GG-C---G--
T--------T-TG--C------A-G-------CA-----------ATGTC-C-A-A--AT
AAACTTGAG-GGACC--GCT-G-TAA-C---AA-T-TCTT-TTAAACCAGAGGAAGG-TT
GCGGC-AATAAC-AGGT----C-TGTGATG-CCCTT-AGATGTCCCG-GGCTGCACAC--
--G-TGCTA------------------------CAA-T-GATC--A-GTAC--AGTG---
AG-CATCTT------------TG-C-----A-------AT-ACCAG--CGTTTG------
-----G-AG-GCCT-GG-C-C-GC-GCGTC-A-----------------CT-----TGTG
---GC---G-C-CGG----CTT-GC-AGT-CTC-----T-----A-C-GTT-GCCT-TCC
CAAG--TCTGACAA-GATT---TGGAAATCCATTGGA--AGTT-CTG--ATTCGATA-TC
C-CT-----AT------------TGAGCA-TTT--TT-TT-A--CTACAGCGGCGTCTAA
CTTCGT------------CCCTCGTC--GGTTCG--C-CTGA--C-TT-GT-GCGGCACT
T--------------------------------------------------GGCG-TCTG
-C-----------------------TATA-TGCAAT--TGTCAATTCATAGTGGGGACAG
ACGATTGTTAATTGTTCGTCTCGGTCTCAACTAGGAATGCCTTGTACGGGTCTTTGGTTC
ACCAGACC--ACCCGGAATACGTCCCTGCCCTTTGTACACA-CCGCCC-GTCGCTCTTAC
CGA-TGAACTTCTCTGTGAGTTTGAGGGACCGT---------------C-----------
---------------------------------------A-ATTG-TG----T-GGCA-A
---------------CACACGAC-GCT---ATGGAAACTTAAACGAACAGTGTGATTTAA
--A---------------------------------------------------------
--------------------------------------------G
>Hastigerina_pelagica|0723|00
T-----------------------------------------------------------
------------------------------------------------------------
------------------------------------------------------------
------------------------------------------------------------
-----------------------------------------TGTGCATGGCCGTTCTTAG
TTCGTGGAGTGATCTGTCTGCTTAATTGCGTTTC-AT-------AT-TT---A-------
-CGAA-TGTCGCTTA--C--------------------GTG--ATTG---CTGCA-----
------------GA-------CCTC-G--T--CTC-C--T-C---TGGA-----GGCGAC
-GCG--------------TCTCT------TC--A-ACT---CACTCGCACATTCT-CT-T
GAACGC-A-ACGA--G-CG-TGAC-CGC-A-A-------CCTC---T-TGTTGT--GTAT
A---CCAAGTGTGGCGC-------TGGC-TTGCCAGC--------TCGCA--CTCCAATG
CACG-------------T---------ATTTT----GGT-C-ACA---------T--T--
GT--C-T--C---------------GCG-G-CGCC--TC-----------GG-C---G--
T--------T-TG--C------A-G-------CA-----------ATGTC-C-A-A--AT
AAACT--GA-GGACC--GCT-T-AA-----------------------------------
------------------------------------------------------------
------------------------------------------------------------
------------------------------------------------------------
------------------------------------------------------------
----------C-------------------------------------------------
------------------------------------------------------------
------------------------------------------------------------
------------------------------------------------------------
------------------------------------------------------------
------------------------------------------------------------
------------------------------------------------------------
------------------------------------------------------------
------------------------------------------------------------
------------------------------------------------------------
------------------------------------------------------------
------------------------------------------------------------
--------------------------------------------A
>Hastigerina_pelagica|0722|00
C-----------------------------------------------------------
------------------------------------------------------------
------------------------------------------------------------
------------------------------------------------------------
---------------------------------------ATGGTGCATGGCCGTTCTTAG
TTCGTGGAGTGATCTGTCTGCTTAATTGCGTTTC-AT-------AT-TT---A-------
-CGAA-TGTCGCTTA--C--------------------GTG--ATTG---CTGCA-----
------------GA-------CCTC-G--T--TTT-C--T-C---TGGA-----GGCGAC
-GCG--------------TCTCT------TC--A-ACT---CACTCGCACATTCT-CT-T
GAACGC-A-ACGA--G-CG-TGAC-CGC-A-A-------CCTC---T-TGTTGT--GTAT
A---CCAAGTGTGGCGC-------TGGC-TTGCCAGC--------TCGCA--CTCCAATG
CACG-------------T---------ATTTT----GGT-C-ACA---------T--T--
GT--C-T--C---------------GCG-G-CGCC--TC-----------GG-C---G--
T--------T-TG--C------A-G-------CA-----------ATGTC-C-A-A--AT
AAACT--GA-GGACC--GC--G-AA-----------------------------------
------------------------------------------------------------
------------------------------------------------------------
------------------------------------------------------------
------------------------------------------------------------
----------C-------------------------------------------------
------------------------------------------------------------
------------------------------------------------------------
------------------------------------------------------------
------------------------------------------------------------
------------------------------------------------------------
------------------------------------------------------------
------------------------------------------------------------
------------------------------------------------------------
------------------------------------------------------------
------------------------------------------------------------
------------------------------------------------------------
--------------------------------------------A
>Hastigerina_pelagica|0080|10
G--------------T-------GGAGCATGTGGCTTAATTTGACTCAACGCGGGAAATC
TTACCGGGTCCGGACACACTGAGGATTGACAGACA-GT--A----------------TTC
-A-TG--CCG---AC----TG---AAT--TTC-----------------------G----
--------------------------------A---CATATT--TCAAA-TGTGCGAGT-
------------------TCTTTCATGATTGTGTGATAGGTGGTGCATGGCCGTTCTTAG
TTCGTGGAGTGATCTGTCTGCTTAATTGCGTTTC-AT-------AT-TT---A-------
-CGAA-TGTCGCTTA--C--------------------GTG--ATTG---CTGCA-----
------------GA-------CCTC-G--T--CTC-T--T-T-ATTGAG-----TGCGAC
-GCG--------------TCTCT------TC--A-ACT---CACTCGCACATTCT-CT-T
GAACGC-A-ACGA--G-CG-TGAC-CGC-A-A-------CCTC---T-TGTTGT--GTAT
A---CCAAGTGTGTCG--------TTGC-TTG-CAAC--------TCACA--CTCCAATG
CACG-------------T---------ATTTT----GGT-C-ACA---------T--T--
GT--C-T--C--G--G-CCGTCGC-GCG-C-AGCC--TC-----------GG-CTGTG--
T--------C-GG--CG--CC-A-G-------CA-----------ATGTC-C-A-A--AT
AAACTTGAG-GGACC--GCT-G-TAA-C---AA-T-TCTT-TTAAACCAGAGGAAGG-TT
GCGGC-AATAAC-AGGT----C-TGTGATG-CCCTT-AGATGTCCCG-GGCTGCACAC--
--G-TGCTA------------------------CAA-T-GATC--A-GTAC--AGTG---
AG-CATCTT------------TG-C-----A-------AT-ACCAG--CGTTTG------
-----G-AG-GCCT-GG-C----C-AAGTC-A-----------------CT-----TGTG
---AC-----T-CGG----CTT-GC-AGT-CTC-----T-----A-C-GTT-GCCT-TCC
CAAG--TCTGACAA-GATT---TGGAAATCCATTGGA--AGTC-CTG--AATCA--A-TC
C-CT-----AT------------TGAGCA-TTT--TT-CT----CTACAGTGGCGCCAGA
CTTCGT------------CCCATG-------TCG--C-CTGA--C-TT-GT-GCGGCACT
T--------------------------------------------------GGCG-TCTA
-C-----------------------TATA-TGCAAT--TGTCAATTCATAGTGGGGACAG
ACGATTGTTAATTGTTCGTCTCGGTCTCAACTAGGAATGCCTTGTACGGGTCTTTGGTTC
ACCAGACC--ACCCGGAATACGTCCCTGCCCTTTGTACACA-CCGCCC-GTCGCTCTTAC
CGA-TGAACTTCTCTGTGAGTTTGAGGGACCGT---------------C-----------
---------------------------------------A-ATTG-TG----T-GGCA-A
---------------CACACGAC-G-T---ATGGAAACTTAAACGAACAGTGTGATTTAA
--A---------------------------------------------------------
--------------------------------------------G
>Hastigerina_pelagica|0080|03
C-----------------------------------------------------------
------------------------------------------------------------
------------------------------------------------------------
------------------------------------------------------------
------------------------------------------------------------
------------------------------------------------------------
------------------------------------------------------------
------------------------------------------------------------
------------------------------------------------------------
-----------GA--G-CG-TGAC-CGC-A-A-------CCTC---T-TGTTGT--GTAT
A---CCAAGTGTGTCG--------TTGC-TTG-CAAC--------TCACA--CTCCAATG
CACG-------------T---------ATTTT----GGT-C-ACA---------T--T--
GT--C-T--C--G--G-CCGTCGC-GCG-C-AGCC--TC-----------GG-CTGTG--
T--------C-GG--CG--CC-A-G-------CA-----------ATGTC-C-A-A--AT
AAACTTGAG-GGACC--GCT-G-TAA-C---AA-T-TCTT-TTAAACCAGAGGAAGG-TT
GCGGC-AATAAC-AGGT----C-TGTGATG-CCCTT-AGATGTCCCG-GGCTGCACAC--
--G-TGCTA------------------------CAA-T-GATC--A-GTAC--AGTG---
AG-CATCTT------------TG-C-----A-------AT-ACCAG--CGTTTG------
-----G-AG-GCCT-GG-C----C-AAGTC-A-----------------CT-----TGTG
---AC-----T-CGG----CTT-GC-AGT-CTC-----T-----A-C-GTT-GCCT-TCC
CAAG--TCTGACAA-GATT---TGGAAATCCATTGGA--AGTC-CTG--AATCA--A-TC
C-CT-----AT------------TGAGCA-TTT--TT-CT----CTACAGTGGCGCCAGA
CTTCGT------------CCCATGTC--GGTTCG--C-CTGA--C-TT-GT-GCGGCACT
T--------------------------------------------------GGCG-TCTA
-C-----------------------TATA-TGCAAT--TGTCAATTCATAGTGGGGACAG
ACGATTGTTAATTGTTCGTCTCGGTCTCAACTAGGAATGCCTTGTACGGGTCTTTGGTTC
ACCAGACC--ACCCGGAATACGTCCCTGCCCTTTGTACACA-CCGCCC-GTCGCTCTTAC
CGA-TGAACTTCTCTGTGAGTTTGAGGGACCGT---------------C-----------
---------------------------------------A-ATTG-TG----T-GGCA-A
---------------CACACGAC-GCT---ATGGAAACTTAAACGAACAGTGTGATTTAA
--A---------------------------------------------------------
--------------------------------------------G
>Hastigerina_pelagica|0080|16
G--------------T-------GGAGCATGTGGCTTAATTTGACTCAACGCGGGAAATC
TTACCGGGTCCGGACACACTGAGGATTGACAGACA-GT--A----------------TTC
-A-TG--CCG---AC----TG---AAT--TTC-----------------------G----
--------------------------------A---CATATT--TCAAA-TGTGCGAGT-
------------------TCTTTCATGATTGTGTGATAGGTGGTGCATGGCCGTTCTTAG
TTCGTGGAGTGATCTGTCTGCTTAATTGCGTTTC-AT-------AT-TT---A-------
-CGAA-TGTCGCTTA--C--------------------GTG--ATTG---CTGCA-----
------------GA-------CCTC-G--T--CTC-T--T-T-ATTGAG-----TGCGAC
-GCG--------------TCTCT------TC--A-ACT---CACTCGCACATTCT-CT-T
GAACGC-A-ACGA--G-CG-TGAC-CGC-A-A-------CCTC---T-TGTTGT--GTAT
A---CCAAGTGTGTCG--------TTGC-TTG-CAAC--------TCACA--CTCCAATG
CACG-------------T---------ATTTT----GGT-C-ACA---------T--T--
GT--C-T--C--G--G-CCGTCGC-GCG-C-AGCC--TC-----------GG-CTGTG--
T--------C-GG--CG--CC-A-G-------CA-----------ATGTC-C-A-A--AT
AAACTTGAG-GGACC--GCT-G-TAA-C---AA-T-TCTT-TTAAACCAGAGGAAGG-TT
GCGGC-AATAAC-AGGT----C-TGTGATG-CCCTT-AGATGTCCCG-GGCTGCACAC--
--G-TGCTA------------------------CAA-T-GATC--A-GTAC--AGTG---
AG-CATCTT------------TG-C-----A-------AT-ACCAG--CGTTTG------
-----G-AG-GCCT-GG-C----C-AAGTC-A-----------------CT-----TGTG
---AC-----T-CGG----CTT-GC-AGT-CTC-----T-----A-C-GTT-GCCT-TCC
CAAG--TCTGACAA-GATT---TGGAAATCCATTGGA--AGTC-CTG--AATCA--A-TC
C-CT-----AT------------TGAGCA-TTT--TT-CT----CTACAGTGGCGCCAGA
CTTCGT------------CCCATGTC--GGTTCG--C-CTGA--C-TT-GT-GCGGCACT
T--------------------------------------------------GGCG-TCTA
-C-----------------------TATA-TGCAAT--TGTCAATTCATAGTGGGGACAG
ACGATTGTTAATTGTTCGTCTCGGTCTCAACTAGGAATGCCTTGTACGGGTCTTTGGTTC
ACCAGACC--ACCCGGAATACGTCCCTGCCCTTTGTACACA-CCGCCC-GTCGCTCTTAC
CGA-TGAACTTCTCTGTGAGTTTGAGGGACCGT---------------C-----------
---------------------------------------A-ATTG-TG----T-GGCA-A
---------------CACACGAC-GCT---ATGGAAACTTAAACGAACAGTGTGATTTAA
--A---------------------------------------------------------
--------------------------------------------G
>Hastigerina_pelagica|0080|20
G--------------T-------GGAGCATGTGGCTTAATTTGACTCAACGCGGGAAATC
TTACCGGGTCCGGACACACTGAGGATTGACAGACA-GT--A----------------TTC
-A-TG--CCG---AC----TG---AAT--TTC-----------------------G----
--------------------------------A---CATATT--TCAAA-TGTGCGAGT-
------------------TCTTTCATGATTGTGTGATAGGTGGTGCATGGCCGTTCTTAG
TTCGTGGAGTGATCTGTCTGCTTAATTGCGTTTC-AT-------AT-TT---A-------
-CGAA-TGTCGCTTA--C--------------------GTG--ATTG---CTGCA-----
------------GA-------CCTC-G--T--CTC-T--T-T-ATTGAG-----TGCGAC
-GCG--------------TCTCT------TC--A-ACT---CACTCGCACATTCT-CT-T
GAACGC-A-ACGA--G-CG-TGAC-CGC-A-A-------CCTC---T-TGTTGT--GTAT
A---CCAAGTGTGTCG--------TTGC-TTG-CAAC--------TCACA--CTCCAATG
CACG-------------T---------ATTTT----GGT-C-ACA---------T--T--
GT--C-T--C--G--G-CCGTCGC-GCG-C-AGCC--TC-----------GG-CTGTG--
T--------C-GG--CG--CC-A-G-------CA-----------ATGTC-C-A-A--AT
AAACTTGAG-GGACC--GCT-G-TAA-C---AA-T-TCTT-TTAAACCAGAGGAAGG-TT
GCGGC-AATAAC-AGGT----C-TGTGATG-CCCTT-AGATGTCCCG-GGCTGCACAC--
--G-TGCTA------------------------CAA-T-GATC--A-GTAC--AGTG---
AG-CATCTT------------TG-C-----A-------AT-ACCAG--CGTTTG------
-----G-AG-GCCT-GG-C----C-AAGTC-A-----------------CT-----TGTG
---AC-----T-CGG----CTT-GC-AGT-CTC-----T-----A-C-GTT-GCCT-TCC
CAAG--TCTGACAA-GATT---TGGAAATCCATTGGA--AGTC-CTG--AATCA--A-TC
C-CT-----AT------------TGAGCA-TTT--TT-CT----CTACAGTGGCGCCAGA
CTTCGT------------CCCATGTC--GGTTCG--C-CTGA--C-TT-GT-GCGGCACT
T--------------------------------------------------GGCG-TCTA
-C-----------------------TATA-TGCAAT--TGTCAATTCATAGTGGGGACAG
ACGATTGTTAATTGTTCGTCTCGGTCTCAACTAGGAATGCCTTGTACGGGTCTTTGGTTC
ACCAGACC--ACCCGGAATACGTCCCTGCCCTTTGTACACA-CCGCCC-GTCGCTCTTAC
CGA-TGAACTTCTCTGTGAGTTTGAGGGACCGT---------------C-----------
---------------------------------------A-ATTG-TG----T-GGCA-A
---------------CACACGAC-GCT---ATGGAAACTTAAACGAACAGTGTGATTTAA
--A---------------------------------------------------------
--------------------------------------------G
>Hastigerina_pelagica|0842|01
AAGGGCA-CCACAAGAACG---TGGAGCATGTGGCTTAATTTGACTCAACGCGGGAAATC
TTACCGGGTCCGGACACACTGAGGATTGACAGACA-GT--A----------------TTC
-A-TG--CCG---AC----TG---AAT--TTC-----------------------G----
--------------------------------A---CATATT--TCAAA-TGTGCGAGT-
------------------TCTTTCATGATTGTGTGATAGGTGGTGCATGGCCGTTCTTAG
TTCGTGGAGTGATCTGTCTGCTTAATTGCGTTTC-AT-------AT-TT---A-------
-CGAA-TGTCGCTTA--C--------------------GTG--ATTG---CTGCA-----
------------GA-------CCTC-G--T--CTC-T--T-T-ATTGAG-----TGCGAC
-GCG--------------TCTCT------TC--A-ACT---CACTCGCACATTCT-CT-T
GAACGC-A-ACGA--G-CG-TGAC-CGC-A-A-------CCTC---T-TGTTGT--GTAT
A---CCAAGTGTGTCGC-T-GGCTTTAC-TGC-CAGC--------TCGCA--CTCCAATG
CACG-------------T---------ATTTT----GGT-C-ACA---------T--T--
GT--C-T--C--G--G-CCGTCGC-ACG-C-AGCC--TC-----------GG-CTGTG--
T--------C-GG--CG--CC-A-G-------CA-----------ATGTC-C-A-A--AT
AAACTTGAG-GGACC--GCT-G-TAA-C---AA-T-TCTT-TTAAACCAGAGGAAGG-TT
GCGGC-AATAAC-AGGT----C-TGTGATG-CCCTT-AGATGTCCCG-GGCTGCACAC--
--G-TGCTA------------------------CAA-T-GATC--A-GTAC--AGTG---
AG-CATCTT------------TG-C-----A-------AT-ACCAG--CGTTTG------
-----G-AG-GCCT-GG-C----C-ATGTC-A-----------------CT-----TGTG
---AC-----T-CGG----CTT-GC-AGT-CTC-----T-----A-C-GTT-GCCT-TCC
CAAG--TCTGACAA-GATT---TGGAAATCCATTGGA--AGTC-CTG--AATCA--A-TC
C-CT-----AT------------TGAGCA-TTT--TT-CT----CTACAGTGGCGCCAGA
CTTCGT------------CCCATGTC--GGTTCG--C-CTGA--C-TT-GT-GCGGCACT
T--------------------------------------------------GGCG-TCTA
-C-----------------------TATA-TGCAAT--TGTCAATTCATAGTGGGGACAG
ACGATTGTTAATTGTTCGTCTCG-------------------------------------
------------------------------------------------------------
------------------------------------------------------------
------------------------------------------------------------
------------------------------------------------------------
------------------------------------------------------------
--------------------------------------------G
>Hastigerina_pelagica|0842|03
AAGGGCA-CCACAAGAACG---TGGAGCATGTGGCTTAATTTGACTCAACGCGGGAAATC
TTACCGGGTCCGGACACACTGAGGATTGACAGACA-GT--A----------------TTC
-A-TG--CCG---AC----TG---AAT--TTC-----------------------G----
--------------------------------A---CATATT--TCAAA-TGTGCGAGT-
------------------TCTTTCATGATTGTGTGATAGGTGGTGCATGGCCGTTCTTAG
TTCGTGGAGTGATCTGTCTGCTTAATTGCGTTTC-AT-------AT-TT---A-------
-CGAA-TGTCGCTTA--C--------------------GTG--ATTG---CTGCA-----
------------GA-------CCTC-G--T--CTC-T--T-T-ATTGAG-----TGCGAC
-GCG--------------TCTCT------TC--A-ACT---CACTCGCACATTCT-CT-T
GAACGC-A-ACGA--G-CG-TGAC-CGC-A-A-------CCTC---T-TGTTGT--GTAT
A---CCAAGTGTGTCGC-T-GGCTTTAC-TGC-CAGC--------TCGCA--CTCCAATG
CACG-------------T---------ATTTT----GGT-C-ACA---------T--T--
GT--C-T--C--G--G-CCGTCGC-ACG-C-AGCC--TC-----------GG-CTGTG--
T--------C-GG--CG--CC-A-G-------CA-----------ATGTC-C-A-A--AT
AAACTTGAG-GGACC--GCT-G-TAA-C---AA-T-TCTT-TTAAACCAGAGGAAGG-TT
GCGGC-AATAAC-AGGT----C-TGTGATG-CCCTT-AGATGTCCCG-GGCTGCACAC--
--G-TGCTA------------------------CAA-T-GATC--A-GTAC--AGTG---
AG-CATCTT------------TG-C-----A-------AT-ACCAG--CGTTTG------
-----G-AG-GCCT-GG-C----C-ATGTC-A-----------------CT-----TGTG
---AC-----T-CGG----CTT-GC-AGT-CTC-----T-----A-C-GTT-GCCT-TCC
CAAG--TCTGACAA-GATT---TGGAAATCCATTGGA--AGTC-CTG--AATCA--A-TC
C-CT-----AT------------TGAGCA-TTT--TT-CT----CTACAGTGGCGCCAGA
CTTCGT------------CCCATGTC--GGTTCG--C-CTGA--C-TT-GT-GCGGCACT
T--------------------------------------------------GGCG-TCTA
-C-----------------------TATA-TGCAAT--TGTCAATTCATAGTGGGGACAG
------------------------------------------------------------
------------------------------------------------------------
------------------------------------------------------------
------------------------------------------------------------
------------------------------------------------------------
------------------------------------------------------------
--------------------------------------------A
>Hastigerina_pelagica|0842|04
G-----------------------------------------------------------
------------------------------------------------------------
------------------------------------------------------------
------------------------------------------------------------
------------------------------------------------------------
-------------------A----------------------------------------
------------------------------------------------------------
-----------------------------------------------------------C
-GCG--------------TCTCT------TC--A-ACT---CACTCGCACATTCT-CT-T
GAACGC-A-ACGA--G-CG-TGAC-CGC-A-A-------CCTC---T-TGTTGT--GTAT
A---CCAAGTGTGTCG--------TTGC-TTG-CAAC--------TCACA--CTCCAATG
CACG-------------T---------ATTTT----GGT-C-ACA---------T--T--
GT--C-T--C--G--G-CCGTCGC-GCG-C-AGCC--TC-----------GG-CTGTG--
T--------C-GG--CG--CC-A-G-------CA-----------ATGTC-C-A-A--AT
AAACTTGAG-GGACC--GCT-G-TAA-C---AA-T-TCTT-TTAAACCAGAGGAAGG-TT
GCGGC-AATAAC-AGGT----C-TGTGATG-CCCTT-AGATGTCCCG-GGCTGCACAC--
--G-TGCTA------------------------CAA-T-GATC--A-GTAC--AGTG---
AG-CATCTT------------TG-C-----A-------AT-ACCAG--CGTTTG------
-----G-AG-GCCT-GG-C----C-AAGTC-A-----------------CT-----TGTG
---AC-----T-CGG----CTT-GC-AGT-CTC-----T-----A-C-GTT-GCCT-TCC
CAAG--TCTGACAA-GATT---TGGAAATCCATTGGA--AGTC-CTG--AATCA--A-TC
C-CT-----AT------------TGAGCA-TTT--TT-CT----CTACAGTGGCGCCAGA
CTTCGT------------CCCATGTC--GGTTCG--C-CTGA--C-TT-GT-GCGGCACT
T--------------------------------------------------GGCG-TCTA
-C-----------------------TATA-TGCAAT--TGTCAATTCATAGTGGGGACAG
ACGATTGTTAATTGTTCGTCTCGGTCTCAACTAGGAATGCCTTGTACGGGTCTTTGGTTC
ACCAGACC--ACCCGGAATACGTCCCTGCCCTTTGTACACA-CCGCCC-GTCGCTCTTAC
CGA-TGAACTTCTCTGTGAGTTTGAGGGACCGT---------------C-----------
---------------------------------------A-ATTG-TG----T-GGCA-A
---------------CACACGAC-GCT---ATGGAAACTTAAACGAACAGTGTGATTTAA
--AGGAAAGAGAAGTCGTAACAAGGCATCAGGGTACCGAG--------------------
--------------------------------------------C
>Hastigerina_pelagica|0842|05
AAGGGCA-CCACAAGAACG---TGGAGCATGTGGCTTAATTTGACTCAACGCGGGAAATC
TTACCGGGTCCGGACACACTGAGGATTGACAGACA-GT--A----------------TTC
-A-TG--CCG---AC----TG---AAT--TTC-----------------------G----
--------------------------------A---CATATT--TCAAA-TGTGCGAGT-
------------------TCTTTCATGATTGTGTGATAGGTGGTGCATGGCCGTTCTTAG
TTCGTGGAGTGATCTGTCTGCTTAATTGCGTTTC-AT-------AT-TT---A-------
-CGAA-TGTCGCTTA--C--------------------GTG--ATTG---CTGCA-----
------------GA-------CCTC-G--T--CTC-T--T-T-ATTGAG-----TGCGAC
-GCG--------------TCTCT------TC--A-ACT---CACTCGCACATTCT-CT-T
GAACGC-A-ACGA--G-CG-TGAC-CGC-A-A-------CCTC---T-TGTTGT--GTAT
A---CCAAGTGTGTCGT-T-G------C-TTG-CAAC--------TCACA--CTCCAATG
CACG-------------T---------ATTTT----GGT-C-ACA---------T--T--
GT--C-T--C--G--G-CCGTCGC-GCG-C-AGCC--TC-----------GG-CTGTG--
T--------C-GG--CG--CC-A-G-------CA-----------ATGTC-C-A-A--AT
AAACTTGAG-GGACC--GCT-G-TAA-C---AA-T-TCTT-TTAAACCAGAGGAAGG-TT
GCGGC-AATAAC-AGGT----C-TGTGATG-CCCTT-AGATGTCCCG-GGCTGCACAC--
--G-TGCTA------------------------CAA-T-GATC--A-GTAC--AGTG---
AG-CATCTT------------TG-C-----A-------AT-ACCAG--CGTTTG------
-----G-AG-GCCT-GG-C----C-AAGTC-A-----------------CT-----TGTG
---AC-----T-CGG----CTT-GC-AGT-CTC-----T-----A-C-GTT-GCCT-TCC
CAAG--TCTGACAA-GATT---TGGAAATCCATTGGA--AGTC-CTG--AATCA--A-TC
C-CT-----AT------------TGAGCA-TTT--TT-CT----CTACAGTGGCGCCAGA
CTTCGT------------CCCATGTC--GGTTCG--C-CTGA--C-TT-GT-GCGGCACT
T--------------------------------------------------GGCG-TCTA
-C-----------------------TATA-TGCAAT--TGTCAATTCATAGTGGGGACAG
ACGATTGTTAATTGTTCGTCTCGGTCTCAACTAGGAATGCCTTGTACGGGTCTT------
------------------------------------------------------------
------------------------------------------------------------
------------------------------------------------------------
------------------------------------------------------------
------------------------------------------------------------
--------------------------------------T-----G
>Hastigerina_pelagica|0842|06
T-----------------------------------------------------------
------------------------------------------------------------
------------------------------------------------------------
------------------------------------------------------------
------------------------------------------------------------
-------------------GCTTAAT-GCGTTTC-AT-------AT-TT---A-------
-CGAA-TGTCGCTTA--C--------------------GTG--ATTG---CTGCA-----
------------GA-------CCTC-G--T--CTC-T--T-T-ATTGAG-----TGAGAC
-GCG--------------TCTCT------TC--A-ACT---CACTCGCACATTCT-CT-T
GAACGC-A-ACGA--G-CG-TGAC-CGC-A-A-------CCTC---T-TGTTGT--GTAT
A---CCAAGTGTGTCGCTT-GGCTTTAC-TGC-CAGC--------TCGCA--CTCCAATG
CACG-------------T---------ATTTT----GGT-C-ACA---------T--T--
GT--C-T--C--G--G-CCGTCGC-GCG-C-AGCC--TC-----------GG-CTGTG--
T--------C-GG--CG--CC-A-G-------CA-----------ATGTC-C-A-A--AT
AAACTTGAG-GGACC--GCT-G-TAA-C---AA-T-TCTT-TTAAACCAGAGGAAGG-TT
GCGGC-AATAAC-AGGT----C-TGTGATG-CCCTT-AGATGTCCCG-GGCTGCACAC--
--G-TGCTA------------------------CAA-T-GATC--A-GTAC--AGTG---
AG-CATCTT------------TG-C-----A-------AT-ACCAG--CGTTTG------
-----G-AG-GCCT-GG-C----C-AAGTC-A-----------------CT-----TGTG
---AC-----T-CGG----CTT-GC-AGT-CTC-----T-----A-C-GTT-GCCT-TCC
CAAG--TCTGACAA-GATT---TGGAAATCCATTGGA--AGTC-CTG--AATCA--A-TC
C-CT-----AT------------TGAGCA-TTT--TT-CT----CTACAGTGGCGCCAGA
CTTCGT------------CCCATGTC--GGTTCG--C-CTGA--C-TT-GT-GCGGCACT
T--------------------------------------------------GGCG-TCTA
-C-----------------------TATA-TGCAAT--TGTCAATTCATAGTGGGGACAG
ACGATTGTTAATTGTTCGTCTCGGTCTCAACTAGGAATGCCTTGTACGGGTCTTTGGTTC
ACCAGACC--ACCCGGAATACGTCCCTGCCCTTTGTACACA-CCGCCC-GTCGCTCTTAC
CGA-TGAACTTCTCTGTGAGTTTGAGGGACCGT---------------C-----------
---------------------------------------A-ATTG-TG----T-GGCA-A
---------------CACACGAC-GCT---ATGGAAACTTAAACGAACAGTGTGATTTAA
--AGGAAAGAGAAGTCGTAACAAGGCATCAGGGTACCGAGC-------------------
--------------------------------------TCG---A
>Hastigerina_pelagica|0843|00
T-----------------------------------------------------------
------------------------------------------------------------
------------------------------------------------------------
------------------------------------------------------------
-----------------------------------------GGTGCATGGCCGTTCTTAG
TTCGTGGAGTGATCTGTCTGCTTAATTGCGTTTC-AT-------AT-TT---A-------
-CGAA-TGTCGCTTA--C--------------------GTG--ATTG---CTGCA-----
------------GA-------CCTC-G--T--CTC-T--T-T-ATTGAG-----TGCGAC
-GCG--------------TCTCT------TC--A-ACT---CACTCGCACATTCT-CT-T
GAACGC-A-ACGA--G-CG-TGAC-CGC-A-A-------CCTC---T-TGTTGT--GTAT
A---CCAAGTGTGTCG--------TTGC-TTG-CAAC--------TCACA--CTCCAATG
CACG-------------T---------ATTTT----GGT-C-ACA---------T--T--
GT--C-T--C--G--G-CCGTCGC-GCG-C-AGCC--TC-----------GG-CTGTG--
T--------C-GG--CG--CC-A-G-------CA-----------ATGTC-C-A-A--AT
AAACT--GA-GGACC--GC--G-TAA-C--------------------------------
------------------------------------------------------------
------------------------------------------------------------
------------------------------------------------------------
------------------------------------------------------------
------------------------------------------------------------
------------------------------------------------------------
------------------------------------------------------------
------------------------------------------------------------
------------------------------------------------------------
------------------------------------------------------------
------------------------------------------------------------
------------------------------------------------------------
------------------------------------------------------------
------------------------------------------------------------
------------------------------------------------------------
------------------------------------------------------------
--------------------------------------------A
>Hastigerina_pelagica|0091|02
C-----------------------------------------------------------
-----GGGTCCGGACACACTGAGGATTGACAGACA-GT--A----------------TTC
-A-TG--CCG---AT----TG---AAT--TTC-----------------------G----
--------------------------------A---CATATT--TCAAA-TGTGCGAGT-
------------------TCTTTCATGATTGTGTGATAGGTGGTGCATGGCCGTTCTTAG
TTCGTGGAGTTATCTGTCTGCTTAATTGCGTTTC-AT-------AT-TT---A-------
-CGAA-TGTCGCTTA--C--------------------GTG--ATTG---CTGCA-----
------------GA-------CCTC-GCGT--CTC-T--T-T-ATTGAG----TTGCGAC
-GCG--------------TCTCT------TC--A-ACT---CACTCGCACATTCT-CT-T
GAACGC-A-ACGA--G-CG-TGAC-CGC-A-A-------CCTC---T-TGTTGT--GTAT
A---CCAAGTGTGTCGT-T-G------C-TTG-CAAC--------TCACA--CTCCAATG
CACG-------------T---------ATTTT----GGT-C-ACA---------T--T--
GT--C-T--C--GGTG-CCGTCGC-GCG-C-AGCC--TC-----------GG-CTGTG--
T--------C-GG--CGTGCC-A-G-------CA-----------ATGTC-C-A-A--AT
AAACTTGAG-GGACC--GCT-G-TAA-C---AA-T-TCTT-TTAAACCAGAGGAAGG-TT
GCGGC-AATAAC-AGGT----C-TGTGATG-CCCTT-AGATGTCCCG-GGCTGCACAC--
--G-TGCTA------------------------CAA-T-GATC--A-GTAC--AGTG---
AG-CATCTT------------TG-C-----A-------AT-ACCAG--CGTTTG------
-----G-AG-GCCT-GG-C----C-AAGTC-A-----------------CT-----TGTG
---AC-----TTCGG----CTT-GC-AGT-CTC-----T-----A-C-GTT-GCCT-TCC
CAAG--TCTGACAA-GATT---TGGAAATCCATTGGA--AGTC-CTG--AATCA--A-TC
C-CT-----AT------------TGAGCA-TTT--TT-CT----CTACAGTGGCGCCAGA
CTTCGT------------CCCATGTC--GGTTCG--C-CTGA--C-TT-GT-GCGGCACT
T--------------------------------------------------GGCG-TCTA
------------------------------------------------------------
------------------------------------------------------------
------------------------------------------------------------
------------------------------------------------------------
------------------------------------------------------------
------------------------------------------------------------
------------------------------------------------------------
--------------------------------------------C
>Hastigerina_pelagica|0080|41
G--------------T-------GGAGCATGTGGCTTAATTTGACTCAACGCGGGAAATC
TTACCGGGTCCGGACACACTGAGGATTGACAGACA-GT--A----------------TTC
-A-TG--CCG---AC----TG---AAT--TTC-----------------------G----
--------------------------------A---CATATT--TCAAA-TGTGCGAGT-
------------------TCTTTCATGATTGTGTGATAGGTGGTGCATGGCCGTTCTTAG
TTCGTGGAGTGATCTGTCTGCTTAATTGCGTTTC-AT-------AT-TT---A-------
-CGAA-TGTCGCTTA--C--------------------GTG--ATTG---CTGCA-----
------------GA-------CCTC-G--T--CTC-TCTT-T-ATTGAG-----TGCGAC
-GCG--------------TCTCT------TC--A-ACT---CACTCGCACATTCT-CT-T
GAACGC-A-ACGA--G-CG-TGAC-CGC-A-A-------CCTC---T-TGTTGT--GTAT
A---CCAAGTGTGTCG--------TTGC-TTG-CAAC--------TCACA--CTCCAATG
CACG-------------T---------ATTTT----GGT-C-ACA---------T--T--
GT--C-T--C--G--G-CCGTCGC-GCG-C-AGCC--TC-----------GG-CTGTG--
T--------C-GG--CG--CC-A-G-------CA-----------ATGTC-C-A-A--AT
AAACTTGAG-GGACC--GCT-G-TAA-C---AA-T-TCTT-TTAAACCAGAGGAAGG-TT
GTGGC-AATAAC-AGGT----C-TGTGATG-CCCTT-AGATGTCCCG-GGCTGCACAC--
--G-TGCTA------------------------CAA-T-GATC--A-GTAC--AGTG---
AG-CATCTT------------TG-C-----A-------AT-ACCAG--CGTTTG------
-----G-AG-GCCT-GG-C----C-AAGTC-A-----------------CT-----TGTG
---AC-----T-CGG----CTT-GC-AGT-CTC-----T-----A-C-GTT-GCCT-TCC
CAAG--TCTGACAA-GATT---TGGAAATCCATTGGA--AGTC-CTG--AATCA--A-TC
C-CT-----AT------------TGAGCA-TTT--TT-CT----CTACAGTGGCGCCAGA
CTTCGT------------CCCATGTC--GGTTCG--C-CTGA--C-TT-GT-GCGGCACT
T--------------------------------------------------GGCG-TCTA
-C-----------------------TATA-TGCAAT--TGTCAATTCATAGTGGGGACAG
ACGATTGTTAATTGTTCGTCTCGGTCTCAACTAGGAATGCCTTGTACGGGTCTTTGGTTC
ACCAGACC--ACCCGGAATACGTCCCTGCCCTTTGTACACA-CCGCCC-GTCGCTCTTAC
CGA-TGAACTTCTCTGTGAGTTTGAGGGACCGT---------------C-----------
---------------------------------------A-ATTG-TG----T-GGCA-A
---------------CACACGAC-GCT---ATGGAAACTTAAACGAACAGTGTGATTTAA
--A---------------------------------------------------------
--------------------------------------------G
>Hastigerina_pelagica|0080|08
G--------------C-------GGAGCATGTGGCTTAATTTGACTCAACGCGGGAAATC
TTACCGGGTCCGGACACACTGAGGATTGACAGACA-GT--A----------------TTC
-A-TG--CCG---AC----TG---AAT--TTC-----------------------G----
--------------------------------A---CATATT--TCAAA-TGTGCGAGT-
------------------TCTTTCATGATTGTGTGATAGGTGGTGCATGGCCGTTCTTAG
TTCGTGGAGTGATCTGTCTGCTTAATTGCGTTTC-AT-------AT-TT---A-------
-CGAA-TGTCGCTTA--C--------------------GTG--ATTG---CTGCA-----
------------GA-------CCTC-G--T--CTC-TCTT-T-ATTGAG-----TGCGAC
-GCG--------------TCTCT------TC--A-ACT---CACTCGCACATTCT-CT-T
GAACGC-A-ACGA--G-CG-TGAC-CGC-A-A-------CCTC---T-TGTTGT--GTAT
A---CCAAGTGTGTCG--------TTGC-TTG-CAAC--------TCACA--CTCCAATG
CACG-------------T---------ATTTT----GGT-C-ACA---------T--T--
GT--C-T--C--G--G-CCGTCGC-GCG-C-AGCC--TC-----------GG-CTGTG--
T--------C-GG--CG--CC-A-G-------CA-----------ATGTC-C-A-A--AT
AAACTTGAG-GGACC--GCT-G-TAA-C---AA-T-TCTT-TTAAACCAGAGGAAGG-TT
GCGGC-AATAAC-AGGT----C-TGTGATG-CCCTT-AGATGTCCCG-GGCTGCACAC--
--G-TGCTA------------------------CAA-T-GATC--A-GTAC--AGTG---
AG-CATCTT------------TG-C-----A-------AT-ACCAG--CGTTTG------
-----G-AG-GCCT-GG-C----C-AAGTC-A-----------------CT-----TGTG
---AC-----T-CGG----CTT-GC-AGT-CTC-----T-----A-C-GTT-GCCT-TCC
CAAG--TCTGACAA-GATT---TGGAAATCCATTGGA--AGTC-CTG--AATCA--A-TC
C-CT-----AT------------TGAGCA-TTT--TT-CT----CTACAGTGGCGCCAGA
CTTCGT------------CCCATGTC--GGTTCG--C-CTGA--C-TT-GT-GCGGCACT
T--------------------------------------------------GGCG-TCTA
-C-----------------------TATA-TGCAAT--TGTCAATTCATAGTGGGGACAG
ACGATTGTTAATTGTTCGTCTCGGTCTCAACTAGGAATGCCTTGTACGGGTCTTTGGTTC
ACCAGACC--ACCCGGAATACGTCCCTGCCCTTTGTACACA-CCGCCC-GTCGCTCTTAC
CGA-TGAACTTCTCTGTGAGTTTGAGGGACCGT---------------C-----------
---------------------------------------A-ATTG-TG----T-GGCA-A
---------------CACACGAC-GCT---ATGGAAACTTAAACGAACAGTGTGATTTAA
--A---------------------------------------------------------
--------------------------------------------G
>Hastigerina_pelagica|1611|01
AAGGGCA-CCACAAGAACG---CGGAGCATGTGGCTTAATTTGACTCAACGCGGGAAATC
TTACCGGGTCCGGACACACTGAGGATTGACAGACA-GT--A----------------TTC
-A-TG--CCG---AC----TG---AAT--TTC-----------------------G----
--------------------------------A---CATATT--TCAAA-TGTGCGAGT-
------------------TCTTTCATGATTGTGTG-TAGGTGGTGCATGGCCGTTCTTAG
TTCGTGGAGTGATCTGTCTGCTTAATTGCGTTTC-AT-------AT-TT---A-------
-CGAA-TGTCGCTTA--C--------------------GTG--ATTG---CTGCA-----
------------GA-------CCTC-G--T--CTC-T--T-T-ATTGAG-----TGCGAC
-GCG--------------TCTCT------TC--A-ACT---CACTCGCACATTCT-CT-T
GAACGC-A-ACGA--G-CG-TGAC-CGC-A-A-------CCTC---T-TGTTGT--GTAT
A---CCAAGTGTGTCGC-TTGGCTTTAC-TGC-CAGC--------TCGCA--CTCCAATG
CACG-------------T---------ATTTT----GGT-C-ACA---------T--T--
GT--C-T--C--G--GTCCGTCGC-GCG-C-AGCC--TC-----------GG-CTGTG--
T--------C-GG--CG--CC-A-G-------CA-----------ATGTC-C-A-A--AT
AAACTTGAG-GGACC--GCT-G-TAA-C---AA-T-TCTT-TTAAACCAGAGGAAGG-TT
GCGGC-AATAAC-AGGT----C-TGTGATG-CCCTT-AGATGTCCCG-GGCTGCACAC--
--G-TGCTA------------------------CAA-T-GATC--A-GTAC--AGTG---
AG-CATCTT------------TG-C-----A-------AT-ACCAG--CGTTTG------
-----G-AG-GCCT-GG-C----C-AAGTC-A-----------------CT-----TGTG
---AC-----T-CGG----CTT-GC-AGT-CTC-----T-----A-C-GTT-GCCT-TCC
CAAG--TCTGACAA-GATT---TGGAAATCCATTGGA--AGTC-CTG--AATCA--A-TC
C-CT-----AT------------TGAGCA-TTT--TT-CT----CTACAGTGGCGCCAGA
CTTCGT------------CCCATGTC--GGTTCG--C-CTGA--C-TTTGT-GCGGCACT
T--------------------------------------------------G-CG-TCTA
-C-----------------------TATA-TGCAAT--TGTCAATTCATAGTGGGGACAG
ACGATTGTTAATTGTTCGTCTCGGTCTCAA------------------------------
------------------------------------------------------------
------------------------------------------------------------
------------------------------------------------------------
------------------------------------------------------------
------------------------------------------------------------
--------------------------------------------C
>Hastigerina_pelagica|1611|04
T-----------------------------------------------------------
------------------------------------------------------------
------------------------------------------------------------
------------------------------------------------------------
------------------------------------------------------------
-------------------A---AAT-GCGTTTC-AT-------AT-TT---A-------
-CGAAATGTCGCTTA--C--------------------GTG--ATTG---CTGCA-----
------------GA-------CCTC-G--T--CTC-T--T-T-ATTGAG-----TGCGAC
-GCG--------------TCTCT------TC--A-ACT---CACTCGCACATTCT-CT-T
GAACGC-A-ACGA--G-CG-TGAC-CGC-A-A-------CCTC---T-TGTTGT--GTAT
A---CCAAGTGTGTCGC-T-GGCTTTAC-TGC-CAGC--------TCGCA--CTCCAATG
CACG-------------T---------ATTTT----GGT-C-ACA---------T--T--
GT--C-T--C--G--G-CCGTCGC-GCG-C-AGCC--TC-----------GG-CTGTG--
T--------C-GG--CG--CC-A-G-------CA-----------ATGTC-C-A-A--AT
AAACTTGAG-GGACC--GCT-G-TAA-C---AA-T-TCTT-TTAAACCAGAGGAAGG-TT
GCGGC-AATAAC-AGGT----C-TGTGATG-CCCTT-AGATGTCCCG-GGCTGCACAC--
--G-TGCTA------------------------CAA-T-GATC--A-GTAC--AGTG---
AG-CATCTT------------TG-C-----A-------AT-ACCAG--CGTTTG------
-----G-AG-GCCT-GG-C----C-AAGTC-A-----------------CT-----TGTG
---AC-----T-CGG----CTT-GC-AGT-CTC-----T-----A-C-GTT-GCCT-TCC
CAAG--TCTGACAA-GATT---TGGAAATCCATTGGA--AGTC-CTG--AATCA--A-TC
C-CT-----AT------------TGAGCA-TTT--TT-CT----CTACAGTGGCGCCAGA
CTTCGT------------CCCATGTC--GGTTCG--C-CTGA--C-TT-GT-GCGGCACT
T--------------------------------------------------GGCG-TCTA
-C-----------------------TATA-TGCAAT--TGTCAATTCATAGTGGGGACAG
ACGATTGTTAATTGTTCGTCTCGGTCTCAACTAGGAATGCCTTGTACGGGTCTTTGGTTC
ACCAGACC--ACCCGGAATACGTCCCTGCCCTTTGTACACA-CCGCCC-GTCGCTCTTAC
CGA-TGAACTTCTCTGTGAGTTTGAGGGACCGT---------------C-----------
---------------------------------------A-ATTG-TG----T-GGCA-A
---------------CACACGAC-GCT---ATGGAAACTTAAACGAACAGTGTGATTTAA
--AGGAAAGAGAAGTCGTAACAAGGCATCAGGGTACCGAGC-------------------
--------------------------------------TCG---A
>Hastigerina_pelagica|1611|08
T--------------C--------------------------------------------
------------------------------------------------------------
------------------------------------------------------------
------------------------------------------------------------
------------------------------------------------------------
------------------TGCTTAAT-TGCGTTC-AT-------A--TT---A-------
-CGAA-AGTCGCTTA--C--------------------GTG--ATTG---CTGCA-----
------------GA-------CCTC-G--T--CTC-T--T-T-A-TGAG-----TGCGAC
-GCG--------------TCTCT------TC--A-ACT---CACTCGCACATTCT-CT-T
GAACGC-A-ACGA--G-CG-TGAC-CGC-A-A-------CCTC---T-TGTTGT--GTAT
A---CCAAGTGTGTCGC-T-GGCTTTAC-TGC-CAGC--------TCGCA--CTCCAATG
CACG-------------T---------ATTTT----GGT-C-ACA---------T--T--
GT--C-T--C--G--G-CCGTCGC-GCG-C-AGCC--TC-----------GG-CTGTG--
T--------C-GG--CG--CC-A-G-------CA-----------ATGTC-C-A-A--AT
AAACTTGAG-GGACC--GCT-G-TAA-C---AA-T-TCTT-TTAAACCAGAGGAAGG-TT
GCGGC-AATAAC-AGGT----C-TGTGATG-CCCTT-AGATGTCCCG-GGCTGCACAC--
--G-TGCTA------------------------CAA-T-GATC--A-GTAC--AGTG---
AG-CATCTT------------TG-C-----A-------AT-ACCAG--CGTTTG------
-----G-AG-GCCT-GG-C----C-AAGTC-A-----------------CT-----TGTG
---AC-----T-CGG----CTT-GC-AGT-CTC-----T-----A-C-GTT-GCCT-TCC
CAAG--TCTGACAA-GATT---TGGAAATCCATTGGA--AGTC-CTG--AATCA--A-TC
C-CT-----AT------------TGAGCA-TTT--TT-CT----CTACAGTGGCGCCAGA
CTTCGT------------CCCATGTC--GGTTCG--C-CTGA--C-TT-GT-GCGGCACT
T--------------------------------------------------GGCG-TCTA
-C-----------------------TATA-TGCAAT--TGTCAATTCATAGTGGGGACAG
ACGATTGTTAATTGTTCGTCTCGGTCTCAACTAGGAATGCCTTGTACGGGTCTTTGGTTC
ACCAGACC--ACCCGGAATACGTCCCTGCCCTTTGTACACA-CCGCCC-GTCGCTCTTAC
CGA-TGAACTTCTCTGTGAGTTTGAGGGACCGT---------------C-----------
---------------------------------------A-ATTG-TG----T-GGCA-A
---------------CACACGAC-GCT---ATGGAAACTTAAACGAACAGTGTGATTTAA
--AGGAAAGAGAAGTCGTAACAAGGCATCAGGGTACCGAGC-------------------
--------------------------------------TCG---A
>Pulleniatina_obliquiloculata|225066|DQ407271
aagggca-ccacaagaacg-cgtggagcatgtggcttaatttgactcaacgcgggaaatc
ttaccgggtccggacacactgaggattgacaggca-at--a----------------tct
-a-tt--aa----aa----ga---att--gtt-----------a-tta-----t-a---a
caa--tc-------tcttatt---------t-a---atagtg--ttaaa-tatgctagt-
------------------cctttcatgattatgtgataggtggtgcatggccgttcttag
ttcgtggagtgatctgtctgcttaattgcgtttc-ac-t-----aa------g-------
-ggcc-cataaattc--a--------------------agg--tatg---ttagc-----
---------------------tatt-g--t--ttc-c--c-t-attgac-----ccctta
-tat-------------------------ct--t-a-----taagcgcgtgtctt-ta--
---tg--g-gttt--a-a--acat-tgc-g---------catg---c-tgttgg--gtcc
t---gaaagcaacgaac-------gtga-ccg-caac-g------tcttg--ttgccttt
atct-----------------------tgtta----tatct-att---------aatt--
tt--a-t------------------taata-gaat--aa-----------ct-a---a--
---------c-ag---------a-g--------------------gctaa-t-c----ta
aaactagac-ggacc--gct-g-----t---tt-c-tttc-ttaaaccagaggaagg-tt
gcggc-aataac-aggt----c-tgtgatg-ccctt-agatgttccg-ggctgcacac--
--g-tgcta------------------------caa-t-gatc--a-gtac--agtg---
ag-catctc-aat-t----tata-t-----a-ca-cc-gt-attta-gcgctaa--g---
---a-t-at-gatt-at-t-g-gc-tcttt-t-----------agg---gt-----cttt
-t-aa-----t-tg---t-att-t--ctt-atg-----c-----g-c-gcg-gtaa-agc
ctgc--ttcgagagtaagt---gggtaatccattgga--agta-atg--atttc--t-ct
t-tt--at-at------------agcaca-ccta-ta-ta----cggcattcattcccgg
gatgac------------tagtttcg--tcttttt-t-gtgc----ga-at-gtaat---
-------------------------------------------gtattt--ctta-tccg
-------------------------tatg-tgcgat--tgtcaattcatggtggggacag
accattgttaattgttggtctcggtcttaactaggaatgccttgtacgggtctttggttc
aacaaacc--acccggaatacgtccctgccctttgtacaca-ccgccc-gtcgctcttac
cga-tgaacttctttgtgagtctaagggactgg-------------g-t-----------
-----------------------------------ta--a-tagc-ta----t-tttt-a
--ta----------gt-tatata-cct---atggaaacttatacgaacaatgtggtttaa
--aggaaagagaagtcgtaacaaggcatc-------------------------------
--------------------------------------------a
>Pulleniatina_obliquiloculata|225066|DQ407270
aagggca-ccacaagaacg-cgtggagcatgtggcttaatttgactcaacgcgggaaatc
ttaccgggtccggacacactgaggattgacaggca-at--a----------------tct
-a-tt--aa----aa----ga---at---att-----------a-ttt-----t-a---a
tat---c-------tctt-tt---------t-a---atagtg--ttaaa-tatgctagt-
------------------cctttcatgattatgtgataggtggtgcatggccgttcttag
ttcgtggagtgatctgtctgcttaattgcgtttc-ac-t-----aa------g-------
-ggcc-cataaattc--a--------------------agg--tatg---ttagc-----
---------------------tatt-g--t--ttc-c--c-t-attgac-----ccctta
tatt-------------------------ct--t-a-----taagcgcgtgtctt-ta--
---tg--g-gttt--a-a--acat-tgc-g---------catg---c-tgttgg--gtcc
t---gaaagcaacgaac-------gtga-ccg-caac-g------tcttg--ttgccttt
atct-----------------------tgtta----tatct-att---------a--t--
tt--att------------------taata-gaat--aa-----------ct-a---a--
---------c-ag---------a-g--------------------gctaa-t-c----ta
aaactagac-ggacc--gct-g-----t---tt-c-tttc-ttaaaccagaggaagg-tt
gcggc-aataac-aggt----c-tgtgatg-ccctt-agatgttccg-ggctgcacac--
--g-tgcta------------------------caa-t-gatc--a-gtac--agtg---
ag-catctc-aat-t----tata-t-----a-ca-cc-gt-attta-gcgctaa--g---
---a-t-at-gatt-at-t-g-gc-tcttt-------------agg---gt-----cttt
-t-aa-----t-tg---t-att-t--ctt-atg-----c-----g-c-gcg-gtaa-agc
ctgc--ttcgagagtaagt---gggtaatccattgga--agta-atg--atttc--t-ct
t-tt--at-at------------agcaca-ccta-ta-ta----cggcattcattcccgg
gatgac------------tagtttcg--tcttttt-t-gtgc----ga-at-gtaat---
-------------------------------------------gtattt--ctta-tccg
-------------------------tatg-tgcgat--tgtcaattcatggtggggacag
accattgttaattgttggtctcggtcttaactaggaatgccttgtacgggtctttggttc
aacaaacc--acccggaatacgtccctgccctttgtacaca-ccgccc-gtcgctcttac
cga-tgaacttctttgtgagtctaagggactgg-------------g-t-----------
-----------------------------------ta--a-tagc-ta----t-tttt-a
--ta----------gt-tatata-cct---atggaaacttatacgaacaatgtggtttaa
--aggaaagagaagtcgtaacaaggcatc-------------------------------
--------------------------------------------a
>Globigerina_sp._Okinawa_trough_2006|375012|DQ407269
c---gtg----------------gtagtatgtggcttaatttgactcaacgcggaaaagc
ttatctggtccggacacagtgaggattgacagacg-gt--c-t--------------tat
---tg--gtg-g-ac----tc---taa--------------------------g-a----
--------------------------------c---gtcatg--gtaaa--gttgaagt-
------------------tctttcatgatcttgtggcaggtggtgcatggccgttcttag
ttcgtgtagtgatacgtctgcctaatcgcgtcac-ga-t-----aa------c-------
-ctat-ttctcgaca--a--------------------tcc--aaag---atctt-----
---------------------cgtg-c-----agt-a--t-------ct-----attggt
-acg-------------------------at--g-ctc-a-cgttagtaggctag-ag--
atttg--a-acag--t----acgc-aac-g---------gacg---c-gatcgt--aatc
t-c-ttgttaagtggcc-------atcc-tgt-gagc-c-------cctg--atttaatg
gcag-----------------------gcggt----atc-a-tct---------c--a--
gc--c-a--c---------------att-t-cctc--tg-----------gt-a---g--
t-a------g-tg---------g-g--------------------ccaga-t-t----ta
aaactcgag-aaaca--tct-g-tga-c-t-tt-c-tttc-tttacgcagaggaagg-tt
atggc-aataac-aggt----c-tgtgatg-ccctc-agatgtccag-agctgcacac--
--g-tacta------------------------cag-t-gatc--g-actc--acta---
ag-tgtcgt-gtt-t----t-ct-c-----c-------aa-ataac-gtataca------
-------gt-ggac-tt-g-g-tg-tcggg-------------tgc----t-g---gcct
-ctgg-----t-cat--g-tgc-tt-tga-tta-----c--t--g-t-cac-ttta-aac
actg--gtcgttag-actc---gtgcaagcaattcag--agca-acg--aattg--c-aa
a-cactc--tt------------tgggca-c----tg-tt----ta-ctcccgtttacag
ag-gag------------agatagac--taacca--c----------c-ta-ttctcga-
---------------------------------------------------ctcg-cccg
------------------------------cccatc--tttcaattcttggtggggacag
taggttgttaactttcttactcggtcctaaccaggaatgcctcgtacaggtt---ggttc
accatacc--acctggaattagtccctgccctttgtacaca-ccgccc-gtcgcttttac
caa-tgaactactttgcgagagtgtgggacctatt-------g---a-g---c-------
-----------------------------------tttca-agta-ca--ggg-aacc-c
------------------attcg-acc---aacggagtttaaaggaaagagaagtcgtaa
caaggcatc---------------------------------------------------
--------------------------------------------g
>Neogloboquadrina_pachyderma|125957|EF447104
g----ca-ccacaagaacg-cgtggagcatgtggcttaatttgactcaacgcgggaaatc
ttaccgggtccggacacactgaggattgacaggca-at--a----------------tct
-c-at--gtt-tcat----ta---acc--gtt-----------a-ttaacg--t-a---t
cg---gt-------tatt-tc-ctta--aca-t---cgagtg--ttaaa-tatgctagt-
------------------cctttcatgattatgtgataggtggtgcatggccgttcttag
ttcgtggagtgatctgtctgcttaattgcgtttc-ac-t-----aa------g-------
-ggcc-cataaattc--a--------------------agg--tatg---ttagc-----
---------------------tatc-g--c--cgc-t--c-t-atggac-----ccctta
-acc-t---------------------------c-ggt---taagcgcgcgtctt-tatt
taaag--a-gttt--a-ag-gcat-tgc-g---------catg---c-tgttgg--gctc
t---gaaagcaacgaac-------gtga-ccg-caac-g------tcttg--ttgcctta
atta-----------------------agtcg----tgt-t-taa---------a--t--
gg--t-attt---------gattacaat-t-taac--cg-----------ct-t---a--
---------c-cg---------a-g--------------------gcta--t-t----ta
aaactagac-ggacc--gct-g-----t---tt-cttttc-ttaaaccagaggaagg-tt
gcggc-aataac-aggt----c-tg-----------------------------------
------------------------------------------------------------
------------------------------------------------------------
------------------------------------------------------------
------------------------------------------------------------
------------------------------------------------------------
------------------------------------------------------------
------------------------------------------------------------
------------------------------------------------------------
------------------------------------------------------------
------------------------------------------------------------
------------------------------------------------------------
------------------------------------------------------------
------------------------------------------------------------
------------------------------------------------------------
------------------------------------------------------------
--------------------------------------------t
>Neogloboquadrina_pachyderma|125957|EF447103
g----ca-ccacaagaacg-cgtggagcatgtggcttaatttgactcaacgcgggaaatc
ttaccgggtccggacacactgaggattgacaggca-at--a----------------tct
-c-at--gtt-t-aa----ta---acc--gtt-----------a-ttaacg--t-a---t
cgt--gt-------tatt-ta---at--aca-t---cgagtg--ttaaa-tatgctagt-
------------------cctttcatgattatgtgataggtggtgcatggccgttcttag
ttcgtggagtgatctgtctgcttaattgcgtttc-ac-t-----aa------g-------
-ggcc-cataaattc--a--------------------agg--tatg---ttagc-----
---------------------tatctg--t--cgc-t--c-t-atggac-----ccctta
-acc-g------------agttaaa----tc--g-agt---taagcgcgcgtctt-tatt
taaag--a-gttt--a-ag-acat-tgc-g---------catg---c-tgttgg--gctc
t---gaaagcaacgaac-------gtga-ccg-caac-g------tcttg--ttgcctta
ataa-----------------------agttg----tgt-t---a---------a--t--
ag--c-a------------------ata-t-taac--cg-----------ct-t---a--
---------c-aa---------a-g--------------------gcta--t-t----ta
aaactagac-ggacc--gct-g-----t---tt-cttttc-ttaaaccagaggaagg-tt
gcggc-aataac-aggt----c-tgtgatg-ccctt-agatgttccg-ggctgcacac--
--g-tgcta------------------------caa-t-gatc--a-gtac--agtg---
ag-catctc-aat-a----t-aa-t-----a-ca-cc-gt-cttta-gcgctta--g---
---a-c-gc-gatt-at-c-g-gc-ttacttt-ttatta--aggag---gt-c---tgtt
-t-aa-----t-cga--t-gtt-tt-cta-atg-----t-----g-c-gcg-gtaa-agc
ctgc--ttcgagagtaagc---gggtaatccattgga--agta-atg--atttc--t-ct
a-ta--tctag------------tgcaca-acta-tg-ca----cggcactcattcccga
gacggc------------tagtttcg--tctttt--a-gtgt----ga-at-gtggt---
-------------------------------------------g--tta--ttca-aacg
-------------------------tgcg-tgcaat--tgtcaattcatggtggggacag
accattgttaactgttggtctcggtcttaactaggaatgccttgtacgggtctttggttc
aacaaacc--acccggaatacgtccctgccctttgtacaca-ccgccc-gtcgctcttac
cga-tggacttttttgtgagtctaagggactgg-------------g-t-----------
-----------------------------------ta--a-accg-ct----c-gttt-a
--tt-------cggatggcagta-cct---atggaaacttatgcgaacaaagtggtctaa
--aggaaagagaagtcgtaa----------------------------------------
--------------------------------------------c
>Neogloboquadrina_pachyderma|125957|EF447102
g----ca-ccacaagaacg-cgtggagcatgtggcttaatttgactcaacgcgggaaatc
ttaccgggtccggacacactgaggattgacaggta-at--a----------------tct
-c-at--ggt-t-at----ta---acccggtt-----------a-tt------t-g---t
tta--at-------cagt-ta-ttaa--gca-t---cgagtg--ttaaa-tatgctagt-
------------------cctttcatgattatgtgataggtggtgcatggccgttcttag
ttcgtggagtgatctgtctgcttaattgcgtttc-ac-t-----aa------g-------
-ggcc-cataaattc--a--------------------agg--tatg---ttagc-----
---------------------tatc-g--t--cgc-t--c-t-atggac-----ccctta
-ttc-ac-----tgctttaattagt----tt--t-gtt---taagcgcgcgtctt-taat
taacg--a-gttt--a-ag-acat-tgc-g---------catg---c-tgttgg--gctc
t---gaaagcaacgaac-------gtga-ccg-caac-g------tcttg--ttgcctta
acac-----------------------agttg----gct-t-taa---------a--t--
ac--g-aa-----------attcgtatt-t-aaac--cg-----------ct-t---a--
---------c-ag---------a-g--------------------gcta--t-t----ta
aaactagac-ggacc--gct-g-----t---tt-cttttc-ttaaaccagaggaagg-tt
gcggc-aataac-aggt----c-tgtgatg-ccctt-agatgttccg-ggctgcacac--
--g-tgcta------------------------caa-t-gatc--a-gtac--agtg---
ag-catctc-aat-a----t-aa-t-----a-ca-cc-gt-cttta-gcgctta--g---
---a-c-gc-gatt-aa-t-g-ga-ttgcttt-ttatta--agcga---gt-----cgtt
-t-aa-----t-cga--t-gtt-tt-tta-atg-----t-----g-c-gcg-gtaa-agc
ctgc--ttcgagagtaagc---gggtaatccattgga--agta-atg--atttc--t-ct
a-ta--tctag------------tgcaca-acta-tg-ca----cggcactcattcccga
gacggc------------tagtttcg--tctttt--a-gtgt----ga-at-gtagt---
-------------------------------------------g--tta--ttca-aacg
-------------------------tgcg-tgcaat--tgtcaattcatggtggggacag
accattgttaactgttggtctcggtcttaactaggaatgccttgtacgggtctttggttc
aacaaacc--acccggaatacgtccctgccctttgtacaca-ccgccc-gtcgctcttac
cga-tggacttttttgtgagtctaagggactgg-------------g-t-----------
-----------------------------------ta--a-acca-ct----c-gcttaa
--tttattaagcggatggcagta-cct---atggaaacttatgcgaacaaagtggtctaa
--aggaaagagaagtcgtaa----------------------------------------
--------------------------------------------c
>Globorotalia_truncatulinoides|69029|AY359167
a-gggca-ccacaagaacg-cgtggagcatgtggcttaatttgactcaacgcggggaatc
ttaccgggtccggacacactgaggattgacagacg-gt--t-at-------------tga
-c-tt--ata-c-tc----gc---tta--ata-----------g-ctt-----t-a---a
gct--gt-------taag-tg---tt--taa-c-a-ccttta-cacaaa-gatgctagt-
------------------cctttcatgatcgtttgataggtggtgcatggccgttcttag
ttcgtggagtgatctgtctgcctaattgcgtttc-ac-t-----aa------g-------
-gtcc-cattcttca--t--------------------acg--tatg-------------
---------------------a----a--t--agc-g--t---cttaac-----tcactt
-tta-------------------------------------ccgctacctattt------
---------gtag-------taag-cgc-t---------cata---c-tattgg--gacc
g---gaatgcaacgagc-------gcga-ctg-cacc-a------cctaa--ttgcccct
tatc-------------t---------accat--t-aat-t-act---------t--t--
at--t-a--a---------cc----gcc-c-tgta--cg-----------gg-c---a--
c--------c-gg---------g-g----cc-tt-----------acctt-t-a-c--tg
aaactagct-ggacc--gct-g---------ct-t-tcct-ttaagccagaggaagg-tt
gcggc-aataac-aggt----c-tgtgatg-ccctc-agatgttccg-ggccgcacac--
--g-tgcta------------------------caa-t-gatc--a-gcaccaaaga---
gg-tattac-cta-t--c-t-tc-t-tat-a-cctta-ac-ccaat-atgttaa--a--c
tt---a-tt-gcgt-aa-g-g-gt-a-tgt-c-ttaa------cga---ct-----tatc
-c-gc-t---t-tag--c-gct-tt-aag-att---a-t--t--g-g-acg-gttg-tgc
ctgc--ctcgagag--agt---gtacagggcagcaag--agta-atg--attcc--t-tc
g-tt--tttac---t---ac-t-aatacc-gcgc-tt-gg----taacatattacactcg
attaag-------ta---gggtcttt--gctttt--a-atag--c-aa-tt-gctatcct
cacccttaggc-----------------tc---------taaggatatt--acta-tctc
-t--aaggtctacagggaggtgta-tatggcgcact--tacttattcacggtggggacag
accattgttaactgttggtctcggtctcaactaggaatgcctcgtacgggtt---ggttc
accaaacc--acccggaatatgtccctgccctttgtacaca-ccgccc-gtcgctcttat
cga-tgaactcacttgtgaggctgagggactgc-------------g-t-c-t-------
-----------a-t--------------t------at--a-cccg-tg----t-aatc-c
--ta-at----atcttacataca-ttt-c-gctaaaagcgattttgctctaaggatttac
--acgaccttacgcacaaacttattcgaccaagtgggttt------aa-ggaaagagaag
tcgtaacaagg----------------cat------------c-a
>Globorotalia_truncatulinoides|69029|AY359166
aagggca-ccacaagaacg-cgtggagcatgtggcttaatttgactcaacgcggggaatc
ttaccgggtccggacacactgaggattgacagacg-gt--t-at-------------tga
-c-tt--ata-c-tc----gc---tta--atggctttaagctcg-ctt-----t-a---a
gct--gt-------taaa-cg---tt--taa-c-a-ccttta-cacaaa-gatgctagt-
------------------cctttcatgatcgtttgataggtggtgcatggccgttcttag
ttcgtggagtgatctgtctgcctaattgcgtttc-ac-t-----aa------g-------
-gtcc-cattcttca--t--------------------acg--tatg-------------
---------------------a----a--t--agc-g--t---cttaac-----tcactt
-tta-------------------------------------ccgctacctattt------
---------gtag-------taag-cgc-t---------cata---c-tattgg--gacc
g---gaatgcaacgagc-------gcga-ctg-cacc-a------cctaa--ttgcccct
tatc-------------t---------accat--t-aat-t-act---------t--t--
at--t-a--a---------cc----gcc-c-tgta--cg-----------gg-c---a--
c--------c-gg---------g-g----cc-tt-----------acctt-t-a-c--tg
aaactagct-ggacc--gct-g---------ct-t-tcct-ttaagccagaggaagg-tt
gcggc-aataac-aggt----c-tgtgatg-ccctc-agatgttccg-ggccgcacac--
--g-tgcta------------------------caa-t-gatc--a-gcac--aaag---
ag-tattac-cta-t--c-t-tc-t-tat-a-cc-ta-ac-ccaat-atgttaa--a--c
tt---a-tt-gcgt-aa-g-g-at-attgt-c-ttaa------cgacgact-----tatc
-c-gc-t---t-tag--c-gct-tt-aag-att---a-t--t--g-g-acg-gtta-tgc
ctgc--ctcgagag--agt---gtacagggcagcaag--agta-atg--attcc--c-tc
g-tt--tttac---t---ac-t-aatacc-gcgc-tt-gg----taacatattacactcg
attaag-------ta---gggtcttt--gcttct--a-atag--c-aa-tt-gctatcct
cacccttaggc-----------------tc---------taaggatatt--acta-tctc
-t--aaggtctacagggaggtgta-tatggcgcact--tacttattcacggtggggacag
accattgttaactgttggtctcggtctcaactaggaatgcctcgtacgggtt---ggttc
accaaacc--acccggaatatgtccctgccctttgtacaca-ccgccc-gtcgctcttat
cga-tgaactcacttgtgaggctgagggactgc-------------g-t-c-t-------
-----------a-t--------------tt-----at--a-ccca-tg----t-aatc-c
--ta-at----atctcacataca-ttt-c-gctaaaggcgattttgctttaaggatttac
--acgaccttacgcacaaacttattcgaccgagtgggttt------aa-aggaaagagaa
gtcgtaacaag----------------gca------------tcg
>Neogloboquadrina_pachyderma|125957|AY973272
aagggca-ccacaagaacg-cgtggagcatgtggcttaatttgactcaacgcgggaaatc
ttaccgggtccggacacactgaggattgacaggca-at--a----------------tct
-c-at--gtt-t-aa----ta---acc--gtt-----------a-ttaacg--t-a---t
cgt--gt-------tatt-ta---at--aca-t---cgagtg--ttaaa-tatgctagt-
------------------cctttcatgattatgtgataggtggtgcatggccgttcttag
ttcgtggagtgatctgtctgcttaattgcgtttc-ac-t-----aa------g-------
-ggcc-cataaattc--a--------------------agg--tatg---ttagc-----
---------------------tatc-g--t--cgc-t--c-t-atggac-----ccctta
-acc-g------------agttaaa----tc--g-agt---taagcgcgcgtctt-tatt
taaag--a-gttt--a-ag-acaa-tgc-g---------catg---c-tgttgg--gctc
t---gaaagcaacgaac-------gtga-ccg-caac-g------tcttg--ttgcctta
ataa-----------------------agttg----tgt-t---a---------a--t--
ag--c-a------------------ata-t-taac--cg-----------ct-t---a--
---------c-ag---------a-g--------------------gcta--t-t----ta
aaactagac-ggacc--gct-g-----t---tt-cttttc-ttaaaccagaggaagg-tt
gcggc-aataac-aggt----c-tgtgatg-ccctt-agatgttccg-ggctgcacac--
--g-tgcta------------------------caa-t-gatc--a-gtac--agtg---
ag-catctc-aat-a----t-aa-t-----a-ca-cc-gt-cttta-gcgctta--g---
---a-c-gc-gatt-at-c-g-gc-ttacttt-ttatta--aggag---gt-c---tgtt
-t-aa-----t-cga--t-gtt-tt-cta-atg-----t-----g-c-gcg-gtaa-agc
ctgc--ttcgagagtaagc---gggtaatccattgga--agta-atg--atttc--t-ct
a-ta--tctag------------tgcaca-acta-tg-ca----cggcactcattcccga
gacggc------------tagtttcg--tctttt--a-gtgt----ga-attgtagt---
-------------------------------------------g--tta--ttca-aacg
-------------------------tgcg-tgcaat--tgtcaattcatggtggggacag
accattgttaactgttggtctcggtcttaactaggaatgccttgtacgggtctttggttc
aacaaacc--acccggaatacgtccctgccctttgtacaca-ccgccc-gtcgctcttac
cga-tggacttttttgtgagtctaagggactgg-------------g-t-----------
-----------------------------------ta--a-accg-ct----c-gttt-a
--tt-------cggatggcagta-cct---atggaaacttatgcgaacaaagtggtctaa
--aggaaagagaagtcgtaacaaggcaacagtaggtgaacctgcagaa------------
-------------------ggatc--------------------a
>Neogloboquadrina_pachyderma|125957|AY305332
g----ca-ccacaagaacg-cgtggagcatgtggcttaatttgactcaacgcgggaaatc
ttaccgggtccggacacactgaggattgacaggca-at--a----------------tct
-c-at--ggt-t-at----ta---acc-ggtt-----------a-tt------t-a---t
tta--ac-------cggt-taattaa--gca-t---cgagtg--ttaaa-tatgctagt-
------------------cctttcatgattatgtgataggtggtgcatggccgttcttag
ttcgtggagtgatctgtctgcttaattgcgtttc-ac-t-----aa------g-------
-ggcc-cataaattc--a--------------------agg--tatg---ttwgc-----
---------------------tatc-g--t--cgc-t--c-t-atggac-----ccctta
-wtc-a------agct---attag-----tt--t-gtt---taagcgcgcgtctt-tatt
taaag--a-gttt--a-ag-acac-tgc-g---------catg---c-tgttgg--gctc
t---gaaagcaacgaac-------gtga-ccg-caac-g------tcttg--ttgcctta
ataa-----------------------agttg----gct-t-taa---------a--t--
ac--g-aa-----------attcgtatt-t-aaac--cg-----------ct-t---a--
---------c-ag---------a-g--------------------gcta--t-t----ta
aaactagac-ggacc--gct-g-----t---tt-cttttc-ttaaaccagaggaagg-tt
gcggc-aataac-aggt----c-tgtgatg-ccctt-agatgttccg-ggctgcacac--
--g-tgcta------------------------caa-t-gatc--a-gtac--agtg---
ag-catctc-aat-a----t-aa-t-----a-ca-cc-gt-cttta-gcgctta--g---
---a-c-gc-gatt-aa-t-g-ga-ttgcttt-ttatta--agcga---gt-----cgtt
-t-aa-----t-cga--t-gtt-tt-cta-atg-----t-----g-c-gcg-gtaa-agc
ctgc--ttcgagagtaagc---gggtaatccattgga--agta-atg--atttc--t-ct
a-ta--tctag------------tgcaca-acta-tg-ca----cggcctatattcccga
gacggc------------tagtttcg--tctttt--a-gtgt----ga-at-gtagt---
-------------------------------------------g--tta--ttca-aacg
-------------------------tgcg-tgcaat--tgtcaattcatggtggggacag
accattgttaactgttggtctcggtcttaactaggaatgccttgtacgggtctttggttc
aacaaacc--acccggaatacgtccctgccctttgtacaca-ccgccc-gtcgctcttac
cga-tggacttttttgtgagtctaagggactgg-------------g-t-----------
-----------------------------------ta--a-acca-ct----c-gttt-a
--tttattaagcggatggcagta-cct---atggaaacttatgcgaacaaagtggtctaa
--aggaaagagaagtcgtaa----------------------------------------
--------------------------------------------c
>Neogloboquadrina_pachyderma|125957|AY305331
g----ca-ccacaagaacg-cgtggagcatgtggcttaatttgactcaacgcgggaaatc
ttaccgggtccggacacactgaggattgacaggca-at--a----------------tct
-c-at--ggt-t-at----ta---acc-ggtt-----------a-tt------t-a---t
tta--at-------cggt-ta-ttaa--gca-t---cgagtg--ttaaa-tatgctagt-
------------------cctttcatgattatgtgataggtggtgcatggccgttcttag
ttcgtggagtgatctgtctgcttaattgcgtttc-ac-t-----aa------g-------
-ggcc-cataaattc--a--------------------agg--tatg---ttagc-----
---------------------tatc-g--t--cgc-t--c-t-atggac-----ccctta
-tac-tcgatttcgctttaattagcgttatt--t-gtt---taagcgcgcgtctt-tatt
taatg--a-gttt--a-ag-acac-tgc-g---------catg---c-tgttgg--gctc
t---gaaagcaacgaac-------gtga-ccg-caac-g------tcttg--ttgcctta
ataa-----------------------agttg----gct-t-twa---------a--t--
ac--a-attyccc----gaattcgtatt-t-aaac--cg-----------ct-t---a--
---------c-ag---------a-g--------------------gcta--t-t----ta
aaactagac-ggacc--gct-g-----t---tt-cttttc-ttaaaccagaggaagg-tt
gcggc-aataac-aggt----c-tgtgatg-ccctt-agatgttccg-ggctgcacac--
--g-tgcta------------------------caa-t-gatc--a-gtac--agtg---
ag-catctc-aat-a----t-aa-t-----a-ca-cc-gt-cttta-gcgctta--g---
---a-c-gc-gatt-aa-t-g-ga-tcgtttt-ttatta--agcga---gt-----cgtt
-t-aa-----t-cga--t-gtt-tt-cta-atg-----t-----g-c-gcg-gtaa-agc
ctgc--ttcgagagtaagc---gggtaatccattgga--agta-atg--atttc--t-ct
a-ta--tctag------------tgcaca-acta-tg-ca----cggcactcattcccga
gacggc------------tagtttcg--tctttt--a-gtgt----ga-at-gtagt---
-------------------------------------------g--tta--ttca-aacg
-------------------------tgcg-tgcaat--tgtcaattcatggtggggacag
accattgttaactgttggtctcggtcttaactaggaatgccttgtacgggtctttggttc
aacaaacc--acccggaatacgtccctgccctttgtacaca-ccgccc-gtcgctcttac
cga-tggacttttttgtgagtctaagggactgg-------------g-t-----------
-----------------------------------ta--a-acca-ct----c-gttt-a
--tttaataagcggatggcagta-cct---atggaaacttatgcgaacaaagtggtctaa
--aggaaagagaagtcgtaa----------------------------------------
--------------------------------------------c
>Neogloboquadrina_pachyderma|125957|AY305330
g----ca-ccacaagaacg-cgtggagcatgtggcttaatttgactcaacgcgggaaatc
ttaccgggtccggacacactgaggattgacaggca-at--a----------------tct
-c-at--ggt-t-at----ta---accggtta-----------a-tggttattt-a---t
tta--atagcca-tcggt-ta-ttaa--gca-t---cgagtg--ttaaa-tatgctagt-
------------------cctttcatgattatgtgataggtggtgcatggccgttcttag
ttcgtggagtgatctgtctgcttaattgcgtttc-ac-t-----aa------g-------
-ggcc-cataaattc--a--------------------agg--tatg---ttagc-----
---------------------tatc-g--t--cgc-t--c-t-atggac-----ccctta
-ttc-ac-----tgctttaattag-----tc--t-gtt---taagcgcgcgtctt-tatt
taawg--a-gttt--a-ag-acac-tgc-g---------catg---c-tgttgg--gctc
t---gaaagcaacgaac-------gtga-ccg-caac-g------tcttg--ttgcctta
ataa-----------------------agttg----gct-t-taa---------a--t--
ac--g-aatt--c----gtattcgtatt-t-aaac--cg-----------ct-t---a--
---------c-ag---------a-g--------------------gcta--t-t----ta
aaactagac-ggacc--gct-g-----t---tt-cttttc-ttaaaccagaggaagg-tt
gcggc-aataac-aggt----c-tgtgatg-ccctt-agatgttccg-ggctgcacac--
--g-tgcta------------------------caa-t-gatc--a-gtac--agtg---
ag-catctc-aat-a----t-aa-t-----a-ta-cc-gt-cttta-gcgctta--g---
---a-c-gc-gatt-aa-t-g-ga-tcgtttt-ttatta--agcga---gt-----cgtt
-t-aa-----t-cga--t-gtt-tt-cta-atg-----t-----g-c-gcg-gtaa-agc
ctgc--ttcgagagtaagc---gggtaatccattgga--agta-atg--atttc--t-ct
a-ta--tctag------------tgcaca-acta-tg-ca----cggcactcattcccga
gacggc------------tagtttcg--tctttt--a-gtgt----ga-at-gtagt---
-------------------------------------------g--tta--ttca-aacg
-------------------------tgcg-tgcaat--tgtcaattcatggtggggacag
accattgttaactgttggtctcggtcttaactaggaatgccttgtacgggtctttggttc
aacaaacc--acccggaatacgtccctgccctttgtacaca-ccgccc-gtcgctcttac
cga-tggacttttttgtgagtctaagggactgg-------------g-t-----------
-----------------------------------ta--a-acca-ct----c-gttt-a
--tt-------cggatggcagta-cct---atggaaacttatgcgaacaaagtggtctaa
--aggaaagagaagtcgtaa----------------------------------------
--------------------------------------------c
>Neogloboquadrina_pachyderma|125957|AY305329
g----ca-ccacaagaacg-cgtggagcatgtggcttaatttgactcaacgcgggaaatc
ttaccgggtccggacacactgaggattgacaggca-at--a----------------tct
-c-at--gtt-tcat----ta---acc--gtt-----------a-ttaac---g-t---a
tcg--gt-------tatt-tc-ctta--aca-t---cgagtg--ttaaa-tatgctagt-
------------------cctttcatgattatgtgataggtggtgcatggccgttcttag
ttcgtggagtgatctgtctgcttaattgcgtttc-ac-t-----aa------g-------
-ggcc-cataaattc--a--------------------agg--tatg---ttagc-----
---------------------tatc-g--c--cgc-t--c-t-atggac-----ccctta
------------------acttaa---------c-ggt---taagcgcgcgtctt-tatt
taaag--a-gttt--a-ag-gcat-tgc-g---------catg---c-tgttgg--gctc
t---gaaagcaacgaac-------gtga-ccg-caac-g------tcttg--ttgcctta
atta-----------------------agtcg----tgt-t-taa---------a--t--
gg--t-attt---------gattacaat-t-taac--cg-----------ct-t---a--
---------c-cg---------a-g--------------------gcta--t-t----ta
aaactagac-ggacc--gct-g-----t---tt-cttttc-ttaaaccagaggaagg-tt
gcggc-aataac-aggt----c-tgtgatg-ccctt-agatgttccg-ggctgcacac--
--g-tgcta------------------------caa-t-gatc--a-gtac--agtg---
ag-catctc-aat-a----t-aa-t-----a-ca-cc-gt-cttta-gcgctta--g---
---a-c-gc-ggtt-at-t-g-gc-ttacttt-tttttattaacga---gtgagtttaat
-t-aa-----c-cga--t-gat-tt-cta-atg-----t-----g-c-gcg-gtaa-agc
ctgc--ttcgagagtaagc---gggtaatccattgga--agta-atg--atttc--t-ct
a-ta--tctag------------tgcaca-acta-tg-ta----cggcattcattcccga
gacggc------------tagttccg--tctttt--a-gtgc----ga-at-gtagt---
-------------------------------------------g--tta--ttca-aacg
-------------------------tacg-tgcaat--tgtcaattcatggtggggacag
accattgttaactgttggtctcggtcttaactaggaatgccttgtacgggtctttggttc
aacaaacc--acccggaatacgtccctgccctttgtacaca-ccgccc-gtcgctcttac
cga-tggacttttttgtgagtctaagggactgg-------------g-t-----------
-----------------------------------ta--a-acca-ct----c-gttt-a
--tt-------cggatggcagtaacct---atggaaacttatgcgaacaaagtggtctaa
--aggaaagagaagtcgtaa----------------------------------------
--------------------------------------------c
>Globigerina_bulloides|69025|AY241713
g----ca-ccacaagagcg---tggagtatgtggcttaatttgactcaacgcggaaaagc
ttatctggtccggacacagtgaggattgacagaca-gt--t-aga------------cag
---aa--gtgag-gt----tt---tgg--------------------------t-a----
--------------------------------a---caattg--agaga--gttgaagt-
------------------tctttcatgatcttgtgagaggtggtgcatggccgttcttag
ttcgtgtagtgatatgtctgcctaatcgcgtcac-ga-t-----aa------c-------
-ctat-tggtcgaca--a--------------------ccc--aatt---atcac-----
---------------------aact-g--c--agc-a--t-a-actccc-----cttggg
-tgg-------------------------gc--g-agg-c-tctgtgtaggatag-ac--
ctctg--a-acag--t----acgc-aac-g---------aacg---c-gatcgt--aatc
c-c-ttgttgagtggcc-------atcc-tgt-aagc-t------gctgg--attaggaa
ccca-----------------------gtggt----att-a-tct---------c--a--
gc--c-a--c---------------aga-t-tttc--tg-----------gt-t---g--
t-a------g-tg---------g-g--------------------ccagt-t-t----tg
aaactcggg-gaaca--tct-g-tga-c-t-tt-c-tttc-ttaacgcagaggaagg-tt
atggc-aataac-aggt----c-tgtgatg-ccctt-agatgtccag-ggctgcacac--
--g-tacta------------------------cat-t-gatc--a-actc--agta---
gg-cgtcgt-gttag----t-tc-t-----c-------ca-ataac-gtatcta------
-------gt-ggac-tt-g-g-tg-tcggg-------------tgt---gt-g---gcct
-ctgg-----t-cat--g-cgc-tt-tga-tta-----c--t--g-t-cac-ttta-aac
actg--gtcgttag-actc---gtgcaatccaataga--agag-gtg--aataa--g-tt
t-cc--c--aa------------agtacc-g----tg-tt----tagctcccgtgttcgt
agagac------------ccctcgca---ttgcc--a----------g-tc-gatgtgg-
---------------------------------------------------gtcc-tttg
------------------------------tgcttt--tttcaaatcttagtggggacag
acatctgttaactttttgtctcggtcccaaccaggaatgcctcgtacaggtt---ggttc
accatacc--acctggaattagtccctgccctttgtacaca-ccgccc-gtcgcttttac
caa-tgaacttctttgcgagagtgagagactta-------------a-a---g-------
-----------------------------------at--a-atcg-cg----g-aact-c
------------------actcg-acc---gacgggatttaaaggaaaaagaagtcgtaa
------------------------------------------------------------
--------------------------------------------c
>Globigerina_bulloides|69025|AY241712
g----ca-ccacaagagcg---tggagtatgtggcttaatttgactcaacgcggaaaagc
ttatctggtccggacgcagtgaggattgacagaca-gt--t-t--------------cag
---ga--gtg-g-tt----ct---tgg--------------------------t-a----
--------------------------------aa--caattg--agaga--gttgaagt-
------------------tctttcatgatcttgtgagaggtggtgcatggccgttcttag
ttcgtgtagtgatatgtctgcctaatcgcgtcac-ga-t-----aa------c-------
-ctat-tggtcgaca--a--------------------ccc--aatt---atcac-----
---------------------aact-g--c--agc-a--t-a-actccc-----cttggg
-tgg-------------------------gc--g-agg-c-tctgtgtaggatag-ac--
ctctg--a-acag--t----acgc-aac-g---------aacg---c-gatcgt--aatc
c-c-ttgttgagtggcc-------atcc-tgt-aagc-t------gctgg--attaggaa
ccca-----------------------gtggt----att-a-tct---------c--a--
gc--c-a--c---------------aga-t-tttc--tg-----------gt-t---g--
t-a------a-tg---------g-g--------------------ccagt-t-t----tg
aaactcggg-gaaca--tct-g-tga-c-t-tt-c-tttc-ttaacgcagaggaagg-tt
atggc-aataac-aggt----c-tgtgatg-ccctt-agatgtccag-ggctgcacac--
--g-tacta------------------------cat-t-gatc--a-actc--agta---
gg-cgtcgt-gtt------t-tc-t-----c-------ca-ataac-gtatcta------
-------gt-ggac-tt-g-g-tg-tcggg-------------tgc---gt-g---gcct
-c-gg-----t-cgt--g-tac-tt-tga-tta-----c--t--g-t-cac-ttta-aac
actg--gtcgttag-actc---gtgcaatccaataga--agag-gtg--actaa--g-tt
t-cc--c--a--------------gtacc-g----tg-tt----cgcctcccgtgtcagt
ag-ggc------------ccctcgca--tatacc--a----------g-tc-gaagtgg-
---------------------------------------------------gccc-tttg
------------------------------tgcttt--tttcaaatcttagtggggacag
acatctgttaactttttgtctcggtcccaaccaggaatgcctcgtacaggtt---ggttc
accatacc--acctggaattagtccctgccctttgtacaca-ccgccc-gtcgcttttac
caa-tgaacttctttgcgagcgtgagagactaa-------------a-------------
-----------------------------------at--a-t-cg-cg----g-aact-c
------------------actcg-acc---gacgggacttaaaggaaaaagaagtcgtaa
------------------------------------------------------------
--------------------------------------------c
>Neogloboquadrina_pachyderma|125957|AY241711
g----ca-ccacaagaacg-cgtggagcatgtggcttaatttgactcaacgcgggaaatc
ttaccaggtccggacacactgaggattgacaggaa-gt--a-tcg------------tct
-t-tt--gaa-a-tc----tt---taa--gca-----------c-atgtcg--t-t---t
cta--at-gaca--tctt-tt-agat--gaa-t---gattcg-tgtaaa-tatgctagt-
------------------tctttcatgattatgtgataggtggtgcatggccgttcttag
ttcgtggagtgatctgtctgcttaattgcgtttc-ac-t-----at------g-------
-gccc-caaagttag--c--------------------aag---tta---tc--c-----
---------------------aatc-a--t--gac-c--ttc-gtcgac-----ccctca
-cct-------------------------tt--g-agt---gcgcgtcctagctt-ag--
-agta--c-atgg--t-g--taaa-tgg-a---------cttg---t-tttggg--tacc
c-a-gaaagcaacgaac-------gtga-ccg-caac-g------tcttg--ttgtctct
cttttgacagttatgggttatcccagtcatgt----gtt-t-atg---------c--t--
tt--t-a--t---------gt----gta-a-atac--gt-----------ac-g---a--
c-a------c-ag---------a-g--------------------actagat-a----cc
aaactaggc-gtacc--gct-g-----tat-ca-t-ttct-ttaaaccagaggaagg-tt
gcggc-aataac-aggt----c-tgtgatg-ccctt-agatgttctg-ggctgcacac--
--g-tgcta------------------------caa-t-gatc--a-gcac--agta---
ag-catctc-aat-t----ttta-c-----aaca-cc-gt-taaca--cacgta--gtga
gccg-c-tt-gaaa-tc-t-c-at-ctgca-t-atgc-atatttcg---gtatgg-attg
-c-aa-----t-gtg--a-gtt-at-cta-atg-----c-----g-c-gcg-gtta-tgc
ctgt--accgagaggtgacgtcgggtaaccattctct--aatg-ctg--accta--t-tt
t-tc--tg-aa-------at-a-tgcaca-actc-taata----tgacattcattcccgg
gaggac------------tagttgcc--tctttg--t-gtga----gt-gc-aatgcaaa
catgt-cggcg----------------------------taagac------ttca-ttca
-------------------------tatg-tgcccc--tgtcaattcgtggtggggacag
accattgctaattgttggtctcgcttataactaggaatgccttgtaccggtctttggttc
atcaaacc--accgggaatacgtccctgccctttgtacaca-ccgccc-gtcgctcttac
cga-tgaactcgtttgtgagttttaaggactgg-------------a-t-----------
-----------------------------------ta--a-gcta-ta----t-gcgt-a
----------------------a-cct---atggaaattcatgcgaatgaactggtttaa
--aggaaagagaagtcgtaa----------------------------------------
--------------------------------------------c
>Turborotalita_quinqueloba|125971|AY241710
g----ca-ccacaagagcg---tggagtatgtggcttaattcgactcaacgcgcaacaat
ttacttggtccgaacgctttgaggattgacagtta-tt--g----------------tat
-a-gt--tct-g-at-a--tg---ggt--ggt-----------a-ttt--g--t-a---g
tca--ac----g--tgta-gg-------tag-t---tgtata--ttaaa-tatgaaagt-
------------------tcttttatgattatgtgataggtggtgcatggccgtccttaa
ttcgtggagtgatttgtctgcttaattgcgcatt-gc-a-----aa-tt---g---t---
-aatt-gatctttta--c---c----------------agt--ctcg---ttctg-----
---------atttt-------tgtt-g--tg-aat-a--t-t-gtagaa-----tattgt
-tgt-c------------gtcgagt-c--at--t-att-g-ccactacgtctggt-cc-t
ttggg--c-agaa--t-ag-tgttttat-a-ttttgt--cttg-caa-cacaaa--attc
t-t-cacaatattgtag-------ccgt-act-tcat-t------gtatg--cgctattc
atgt----atatgtgacacattt----gtggt--t-caa-g-acc---------a--g--
tt--c-g--g---------ct----gct-t-gtac--ac-----------at-a---t--
a-c---a--c-tc---------g-a--------c-----------atgat-c-a-t--tc
aggctgcta-gagac--ctt-g-tg--t---ct-t-gccc-caaaggttgattaaca-cc
gtgag-tgcaac-gagtgagat-tgcaagc-ctttg-ttatgtagtg-aacaacatat-a
c-c-tactactactactactactttgtagtaatgta-g-gatt--c-caac--taca--c
ag-aataac-cat-t----a-ag-g--tg-a-aa-tg-aa-ctcag-gcgactg--c-ta
ta-c-t-tt-aaga-tg-g-t-gg-a----------------------------------
------------------------------------------------------------
------------------------------------------------------------
------------------------------------------------------------
------------------------------------------------------agttg-
------------------------------------------------------------
------------------------------------------------------------
------------------------------------------------------------
------------------------------------------------------------
------------------------------------------------------------
------------------------------------------------------------
------------------------------------------------------------
------------------------------------------------------------
--------------------------------------------t
>Pulleniatina_obliquiloculata|225066|AY241709
gc----a-ccacaagaacg-cgtggagcatgtggcttaatttgactcaacgcgggaaatc
ttaccgggtccggacacactgaggattgacaggca-at--a----------------tct
-a-tt--aa----aa----ga---att--gtt-----------a-tta-----t-a---a
cat--tc-------tctt-tt---------t-a---atagtg--ttaaa-tatgctagt-
------------------cctttcatgattatgtgataggtggtgcatggccgttcttag
ttcgtggagtgatctgtctgcttaattgcgtttc-ac-t-----aa------g-------
-ggcc-cataaattc--a--------------------agg--tatg---ttagc-----
---------------------tatt-g--t--ttc-c--c-t-attgac-----ccctt-
-att-------------------------ct--t-a-----taagcgcgtgtctt-ta--
---tg--g-gttt--a-a--acat-tgc-g---------catg---c-tgttgg--gtcc
t---gaaagcaacgaac-------gtga-ccg-caac-g------tcttg--ttgccttt
atct-----------------------tgtta----tatct-att---------a--t--
tt--a-a------------------taata-gaat--aa-----------ct-a---a--
---------c-ag---------a-g--------------------gctaa-t-c----ta
aaactagac-ggacc--gct-g-----t---tt-c-tttc-ttaaaccagaggaagg-tt
gcggc-aataac-aggt----c-tgtgatg-ccctt-agatgttccg-ggctgcacac--
--g-tgcta------------------------caa-t-gatc--a-gtac--agtg---
ag-catctc-aat-t----tata-t-----a-ca-cc-gt-attta-gcgctaa--g---
---a-t-at-gatt-at-t-g-gc-tcttt-t-----------agg---gt-----cttt
-t-aa-----t-tg---t-att-t--ctt-atg-----c-----g-c-gcg-gtaa-agc
ctgc--ttcgagagtaagt---gggtaatccattgga--agta-atg--atttc--t-ct
t-tt--at-at------------agcaca-ccta-ta-ta----cggcattcatccccgg
gatgac------------tagtttcg--tcttttt-t-gtgc----ga-at-gtaat---
-------------------------------------------gtattt--ctta-tccg
-------------------------tatg-tgcgat--tgtcaattcatggtggggacag
accattgttaattgttggtctcggtcttaactaggaatgccttgtacgggtctttggttc
aacaaacc--acccggaatacgtccctgccctttgtacaca-ccgccc-gtcgctcttac
cga-tgaacttctttgtgagtctaagggactgg-------------g-t-----------
-----------------------------------ta--a-tagc-ta----t-tttt-a
--ta----------gt-tatata-cct---atggaaacttatacgaacaatgtggtttaa
--aggaaagagaagtcgtaa----------------------------------------
--------------------------------------------c
>Neogloboquadrina_dutertrei|51039|AY241708
g----ca-ccacaagaacg-cgtggagcatgtggcttaatttgactcaacgcgggaaatc
ttaccgggtccggacacactgaggattgacaggca-at--a----------------tct
-a-aa--tc----gt----tt---ata--a---------------ttc-----t-a---t
tat--aa-------tacg-ct---------a-t---ttagtg--ttaaa-tatgctagt-
------------------cctttcatgattatgtgataggtggtgcatggccgttcttag
ttcgtggagtgatctgtctgcttaattgcgtttc-ac-t-----aa------g-------
-ggcc-cataaattc--a--------------------agg--tatg---ttagc-----
---------------------tatc-g--t--ttc-t--c-a-attgac-----ccctta
-ttt-------------------------ct--a-a-----taagcgcgtgtctt-tt--
---ag--a-gttt--a-a--acat-tgc-g---------catg---c-tgttgg--gtcc
t---gaaagcaacgaac-------gtga-ccg-caac-g------tctta--ttgccttt
atct-----------------------tgtta----tat-t-cta---------a--t--
tt--a-a------------------tta-g-gaat--aa-----------ct-a---a--
---------c-ag---------a-g--------------------gctaa-t-t----ta
aaattagac-ggacc--gct-g-----t---ac-t-tttc-ttaaaccagaggaagg-tt
g-----------------------------------------------------------
------------------------------------------------------------
------------------------------------------------------------
------------------------------------------------------------
------------------------------------------------------------
------------------------------------------------------------
------------------------------------------------------------
------------------------------------------------------------
------------------------------------------------------------
------------------------------------------------------------
------------------------------------------------------------
------------------------------------------------------------
------------------------------------------------------------
------------------------------------------------------------
------------------------------------------------------------
------------------------------------------------------------
--------------------------------------------c
>Neogloboquadrina_dutertrei|51039|AY241707
g----ca-ccacaagaacg-cgtggagcatgtggcttaatttgactcaacgcgggaaatc
ttaccgggtccggacacactgaggattgacaggca-at--a----------------tct
-a-aa--tc----gt----tt---ata--a---------------ttc-----t-a---t
tat--aa-------tacg--t---------a-t---ttagtg--ttaaa-tatgctagt-
------------------cctttcatgattatgtgataggtggtgcatggccgttcttag
ttcgtggagtgatctgtctgcttaattgcgtttc-ac-t-----aa------g-------
-ggcc-cataaattc--a--------------------agg--tatg---ttagc-----
---------------------tatc-g--t--ttc-t--c-a-attgac-----cccttg
-tct-------------------------tc--g-a-----taagcgcgtgtctt-tt--
---ag--a-gttt--a-a--acat-tgc-g---------catg---c-tgttgg--gtcc
t---gaaagcaacgaac-------gtga-ccg-caac-g------tctta--ttgccttt
atct-----------------------tgtta----tat-t-cta---------a--t--
tt--a-a------------------tta-g-gaat--aa-----------ct-a---a--
---------c-ag---------a-g--------------------gctaa-t-t----ta
aaattagac-ggacc--gct-g-----t---ac-t-tttc-ttaaaccagaggaagg-tt
gcggc-aataac-aggt----c-tgtgatg-ccctt-agatgttccg-ggctgcacac--
--g-tgcta------------------------caa-t-gatc--a-gtac--agtg---
ag-catctc-aat-a----t-ta-t-----a-ca-cc-gt-attaa-gcgctta--g---
---t-t-gc-gatt-at-t-g-gc-tcattat-----------tgg---gt-----cttt
-t-aa-----t-tg---t-att-t--cta-atg-----c-----g-c-gcg-gtaa-agc
ctgc--ttcgagagtaagt---gggtaatccattgga--agta-atg--atttc--t-cc
t-tt--ttaat------------agcaca-ccta-ta-ta----cggcattcattcccgg
gacgac------------tagtttcg--tcttttttt-gtgc----ga-at-gtaat---
-------------------------------------------gtattc--ttta-tccg
-------------------------tatg-tgcgat--tgtcaattcatggtggggacag
accattgttaattgttggtctcggtcttaactaggaatgccttgtacgggtctttggttc
aacaaacc--acccggaatacgtccctgccctttgtacaca-ccgccc-gtcgctcttac
cga-tgaacttctttgtgagtctaagggactgg-------------g-t-----------
-----------------------------------ta--a-tctg-ta----a-ttct-a
--tt----------atggatata-cct---atggaaacttatacgaacaatgtggtttaa
--aggaaagagaagtcgtaa----------------------------------------
--------------------------------------------c
>Neogloboquadrina_pachyderma|125957|AY453138
aagggca-ccacaagaacg-cgtggagcatgtggcctaatttgactcaacgcgggaaatc
ttaccgggtccggacacactgaggattgacaggca-at--a----------------tct
-c-at--gtt-t-aa----ta---acc--gtt-----------a-ttaaca--t-aatat
cgc--gt-------tatt-ta---at--aca-t---cgagtg--ttaaa-tatgctagt-
------------------cctttcatgattatgtgataggtggagcatggccgttcttag
ttcgtggagtgatctgtctgcttaattgcgtttc-ac-t-----aa------g-------
-ggcc-cataaattc--a--------------------agg--tatg---ttagc-----
---------------------tatc-g--t--cgc-t--c-t-atggac-----ccctta
-acc-g------------agctaaa----tt--g-agt---taagcgcgcgtctt-tatt
taaag--a-gttttta-ag-acat-tgc-g---------catg---c-tgttgg--gctc
t---gaaagcaacgaac-------gtga-ccg-caac-g------tcttg--ttgcctta
ataa-----------------------agttg----tgt-t---a---------a--t--
ag--c-a------------------ata-t-taac--cg-----------ct-t---a--
---------c-ag---------a-g--------------------gcta--t-t----ta
aaactagac-ggacc--gct-g-----t---tt-cttttc-ttaaaccagaggaagg-tt
gcggc-aataac-aggt----c-tgtgatg-ccctttagatgttccg-ggctgcacac--
--g-tgcta------------------------caa-ttgatc--aggtac-aagtg---
ag-catctccaat-a----c-aaat-----a-ca-cccgt-ctttaggcgccta--g---
---aac-gc-gatt-at-ccg-gc-ttacttttttatta--aggag---gttc---tgtt
-t-aa-----t-cga--t-gtt-tttcta-gtg-----t-----g-c-gcg-gtaa-agc
ctgc--ttcgagagtaagc---gggtaatccattgga--agta-atg--atttc--t-ct
a-ta--tctag------------tgcaca-acta-tg-ca----cggcactcattcccga
gacggc------------tagtttcg--tctttt--a-gtgt----ga-at-gtagt---
-------------------------------------------g--tta--ttca-aatg
-------------------------tgcg-tgcaat--tgtcaattcatggtggggacag
accattgttaactgttggtctcggtcttaactaggaatgccttgtacgggtctttggttc
aacaaacc--acccggaatacgtccctgccctttgtacaca-ccgccc-gtcgctcttac
cga-tggacttttttgtgagtctaagggactgg-------------g-t-----------
-----------------------------------ta--a-accg-ct----c-gttt-a
--tt-------cggatggcagta-cct---atggaaacttatgcgaacaaagtggtctaa
--aggaaagagaagtcgtaacaaggcaacagtaggtgaacctgcagaa------------
-------------------ggatc--------------------a
>Neogloboquadrina_pachyderma|125957|AY453137
aagggca-ccacaagaacg-cgtggagcatgtggcttaatttgactcaacgcgggaaatc
ttactgggtccggacacactgaggattgacaggca-at--a----------------tct
-c-at--gtt-t-aa----ta---acc--gtt-----------a-ttaaca--t-aatat
cgc--gt-------tatt-ta---at--aca-t---cgagtg--ttaaa-tatgctagt-
------------------cctttcacgattatgtgataggtggagcatggccgttcttag
ttcgtggagtgatctgtctgcttaattgcgtttc-ac-t-----aa------g-------
-ggcc-cataaattc--a--------------------agg--tatg---ttagc-----
---------------------tattcg--t--cgc-t--c-t-atggac-----ccctta
-acc-g------------agttaaa----tt--g-agt---taagcgcgcgtctt-tatt
taaag--a-gttttta-ag-acat-tgc-g---------catg---c-tgttgg--gctc
t---gaaagcaacgaac-------gtga-ccg-caac-g------tcttg--ttgcctta
ataa-----------------------agttg----tgt-t---a---------a--t--
ag--c-a------------------ata-t-taac--cg-----------ct-t---a--
---------c-ag---------a-g--------------------gcta--t-t----ta
aaactagac-ggacc--gct-g-----t---tt-cttttc-ttaaaccagaggaagg-tt
gcggc-aataac-aggt----c-tgtgatg-ccctt-agatgttccg-ggctgcacac--
--g-tacta------------------------caa-t-gatc--a-gtac--agtg---
ag-catctc-aat-a----t-aa-t-----a-ca-cc-gt-cttta-gcgctta--g---
---a-c-gc-gatt-at-c-g-gc-ttacttt-ttatta--aggag---gt-c---tgtt
-t-aa-----t-cga--t-gtt-tt-cta-atg-----t-----g-c-gcg-gtaa-agc
ctgc--ttcgagagtaagc---gggtaatccattgga--agta-atg--atttc--t-ct
a-ta--tctag------------tgcaca-acta-tg-ca----cggcactcattcccga
gacggc------------tagtttcg--tctttt--a-gtgt----ga-at-gtagt---
-------------------------------------------g--tta--ttca-aacg
-------------------------tgcg-tgcgat--tgtcaattcatggtggggacag
accattgtttactgttggtctcggtcttaactaggaatgccttgtacgggtctttggttc
aacaaacc--acccggaatacgtccctgccctttgtacaca-ccgccc-gtcgctcttac
cga-tggacttttttgtgagtctaaggaactgg-------------g-t-----------
-----------------------------------ta--a-accg-ct----c-gttt-a
--tt-------cggatggcagta-cct---atggaaacttatgcgaacaaagtggtctaa
--aggaaagagaagtcgtaacaaggcaacagtaggtgaacctgcagaa------------
-------------------ggatc--------------------a
>Globigerinita_glutinata|69041|AY453136
aagggca-ccacaagaacg-cgtggagcatgtggcttaatttgactcaacgcgggaaatc
ttaccgggtccggacacactgaggattgacaggta-tt--a----------------tat
-a-gc--a-----ac----tt---tcg--ggt---------------------t-g----
--------------------------------t---ctattg--ttaaa-tatgctagt-
------------------cctttcatgattatgtgataggtggtgcatggccgttcttag
ttcgtggagtgatctgtctgcttaattgcgtttc-agat-----aa------g-------
-gatc-tatattctt--t--------------------aca--agtg---tc--------
--------------------------g--c--agt-g--t-a-attgac-----ccctct
-ttc-------------------------------acg---agagtgtgtgtctt-----
-------t-tttg-------cgct-cgc-a---------cttt---a-cattag--gtcc
t---gaaagcaacgaac-------gtga-ccg-caac-c------tcttg--ttgcctca
tctc-----------------------ccaac----att-c-ttt---------c--c--
tt--c-g--g---------------gtt-a-gata--tt-----------tc-c---a--
---------t-tg---------a-g--------------------gctt--t-c----ca
aaactagag-ggacc--gct-g-----t---ca-a-cttc-ttaaaccagaggaagg-tt
gcggc-aataac-aggt----c-tgtgatgcccctt-agatgtcccg-ggctgcacac--
--g-tgcta------------------------caa-t-gatt--g-ttgc--agtg---
ag-catctc-aat-t----t-tt-t-----a-----c-ct-aacac--cgcaca------
-----c-gt-gagt----g-c-at-acttg--------------------------tatg
----------t---t----act-tt-----acg-----c-------a-gcg-gtaa-agc
ctgc--ttcgagagcaagt---gggtaatcaattaga--agta-acg--atttc--c-ca
a-at--t----------------agcaca-ctta-ta-ta----cggcgtttgtgcccgg
gtttca------------cttgttgg--aacttt--t-gtgc----gc-gc-agatgtt-
---------------------------------------------------tttt-tccg
-------------------------tatg-tgcaat--tgtcaattcatggtggggacag
accattgttaattgttggtcccggtcttaactaggaatgccttgtacgggtctttggttc
aacaaacc--acccggaatacgtccctgccctttgtacaca-ccgccc-gtcgctcttac
cga-tggacttctctgtgagtttgagggactgg-------------a-t-----------
-----------------------------------tt--g-atcg-ta----c-attc-g
--tg-----------cattaata-tct---atggaaacttaaacgaacagtgtggtctaa
--aggaaagagaagtcgtaacaaggcatcggtaggtgaacctgcagaa------------
-------------------ggatc--------------------a
>Neogloboquadrina_dutertrei|51039|AY453135
aagggca-ccacaagaacg-cgtggagcatgtggcttaatttgactcaacgcgggaaatc
ttaccgggtccggacacactgaggattgacaggca-at--a----------------tct
-a-aa--tc----gt----tt---ata--a---------------ttc-----t-a---t
tat--aa-------tacg--t---------a-t---ttagtg--ttaaa-tatgctagt-
------------------cctttcatgattatgtgataggtggtgcatggccgttcttag
ttcgtggagtgatctgtctgcttaattgcgtttc-ac-t-----aa------g-------
-ggcc-cataaattc--a--------------------agg--tatg---ttagc-----
---------------------tatc-g--t--ttc-t--c-a-attgac-----cccttg
-tct-------------------------tc--g-a-----taagcgcgtgtctt-tt--
---ag--a-gttt--a-a--acat-tgc-g---------catg---c-tgttgg--gtcc
t---gaaagcaacgaac-------gtga-ccg-caac-g------tctta--ttgccttt
atct-----------------------tgtta----tat-t-cta---------a--t--
tt--a-a------------------tta-g-gaat--aa-----------ct-a---a--
---------c-ag---------a-g--------------------gctaa-t-t----ta
aaattagac-ggacc--gct-g-----t---ac-t-tttc-ttaaaccagaggaagg-tt
gcggc-aataac-aggt----c-tgtgatg-ccctt-agatgttccg-ggctgcacac--
--g-tgcta------------------------caa-t-gatc--a-gtac--agtg---
ag-catctc-aat-a----t-ta-t-----a-ca-cc-gt-attaa-gcgctta--g---
---t-t-gc-gatt-at-t-g-gc-tcattat-----------tgg---gt-----cttt
-t-aa-----t-tg---t-att-t--cta-atg-----c-----g-c-gcg-gtaa-agc
ctgc--ttcgagagtaagt---gggtaatccattgga--agta-atg--atttc--t-ct
t-tt--t--at------------agcaca-ccta-ta-ta----cggcattcattcccgg
gacgac------------tagtttcg--tcttttt-t-gtgc----ga-at-gtaat---
-------------------------------------------gtattc--ttta-tccg
-------------------------tatg-tgcgat--tgtcaattcatggcggggacag
accattgttaattgttggtctcggtcttaactaggaatgccttgtacgggtctttggttc
aacaaacc--acccggaatacgtccctgccctttgtacaca-ccgccc-gtcgctcttac
cga-tgaacttctttgtgagtctaagggactgg-------------g-t-----------
-----------------------------------ta--a-tctg-ta----a-ttct-a
--tt----------atagatata-cct---atggaaacttatacgaacaatgtggtttaa
--aggaaagagaagtcgtaacaaggcaacagtaggtgaacctgcagaa------------
-------------------ggatc--------------------a
>Globorotalia_crassaformis|255239|AY453134
aagggca-ccacaagaacg-cgtggagcatgtggcttaatttgactcaacgcgggaaatc
ttaccgggtccggacacactgaggattgacaggca-at--a----------------tat
-t-ag--cat-a-aa----ga---ctc--gtc-------------tt------t-a---g
cg------------------------------c---taattg--ttaaa-tatgctagt-
------------------cctttcatgattatgtgataggtggtgcatggccgttcttag
ttcgtggagtgatctgtctgcttaattgcgtttc-ac-t-----aa------g-------
-ggcc-cataaattc--a--------------------agg--tatg---ttagc-----
---------------------aaat-g--c--tgc-t--c-t-attgac-----ccctaa
-tag--------------gcttaa-----ct--g-tct---ttagcgcgtgtctc-ta--
cgagt--t-cttt--a-aa-gcac-tgc-g---------catg---c-tgttgg--gtcc
t---gaaagcaacgaac-------gtga-ccg-caac-g------tcttg--ttgcctct
ctat-----------------------aatat----cct-c-tta---------t--t--
tt--t-a------------------ata-a-gagt--at-----------tt-a---c--
---------c-tg---------a-g--------------------gctat-t-t----ta
aaactagac-ggacc--gct-g-----t---tttc-tttc-ttaaaccagaggaagg-tt
gcggc-ataaac-aggt----c-tgtgatg-ccctt-agatgttccg-ggctgcacac--
--g-tgcta------------------------caa-t-gatc--a-gtac--agtg---
ag-catctc-aat-t----t-ta-t-----aaca-cc-gt-attaa-gcgcttg--g---
---gtc-gt-aatt-gt-t-a-gg-ccttt-------------tag---gt-t---tttt
-c-aa-----t-tgc--g-t-t-ct-cca-atg-----c-----a-c-acg-gtaa-agc
ctgc--ttcgagagtaagt---gggtaatccattgga--agta-atg--atttc--c-tt
a-tt--tttat-------aa-acagcaca-ccaa-ta-ta----cggcattcattcccga
gacggc------------ttagttcc--gacttt----gtgc----ga-at-gtaat---
-------------------------------------------gt-att--ctta-tccg
-------------------------tatg-tgcgat--tgtcaattcatggtggggacag
accattgttaattgttggtctcggtcttaactaggaatgccttgtacgggtctttggttc
aacaaacc--atccggaatacgtccctgccctttgtacaca-ccgccc-gtcgctcttac
cga-tggacttctttgtgagtcttggggactgg-------------g-t-----------
-----------------------------------ta--a-gcga-tt----t-cttt-t
--tg--------aatgagctcta-cct---atggaaaccaatacgaacaatgtggtctaa
--aggaaagagaagtcgtaacaaggcaacagtaggtgaacctgcagaa------------
-------------------ggatc--------------------a
>Globorotalia_truncatulinoides|69029|AY453133
aagggca-ccacaagaacg-cgtggagcatgtggcttaatttgactcaacgcggggaatc
ttaccgggtccggacacactgaggattgacagacg-gt--t-at-------------tga
-c-tt--aag-t-ga----gcgcctta--ata-----------g-att-----t-a---t
tct--gt-------taag-cg---ctcttaa-c-a-ccttta-cacaaa-gatgctagt-
------------------cctttcatgatcgtttgataggtggtgcatggccgttcttag
ttcgtggagtgatctgtctgcctaattgcgtttc-ac-t-----aa------g-------
-gtcc-cattcatca--t--------------------acg--tatg-------------
---------------------a----a--t--agc-g--t---cttaac-----tcactt
-tta-------------------------------------tcattactta-tt------
---------gtag-------taag-cgc-t---------cata---c-tattgg--gacc
g---gaatgcaacgagc-------gcga-ctg-cacc-a------cctaa--ttgcccct
tatc-------------t---------accat--t-aat-t-att---------a--t-t
at--t-a--a---------cc----gcc-c-tgta--cg-----------gg-c---a--
c--------c-gg---------g-g----cc-tt-----------acctt-t-a-c--tg
aaactagct-ggacc--gct-g---------ct-t-tcct-ttaagccagaggaagg-tt
gcggc-aataac-aggt----c-tgtgatg-ccctc-agatgttccg-ggccgcacac--
--g-tgcta------------------------caa-t-gatc--a-gcac--aaag---
ag-tattac-cta-t--c-t-tc-t-tat-a-cc-ta-ac-ccaat-atgttaa--a--c
tt---a-tt-gcgt-aa-g-g-gt-attgt-c-ttaa------cga---cg-----tatc
-c-gc-t---t-tag--c-gcg-tt-aag-att---a-t--t--g-g-gcg-gtta-tgc
ctgc--ctcgagag--agt---gtacagggcagcaag--agta-atg--attcc--c-tc
g-tt--tttac---t---ac-t-aatacc-gcgc-tt-gg----taacatataacactcg
attaag-------ta---gagtcttt--gcttct--a-atag--c--a-tt-gctactct
cacccttagtc-----------------tc---------ttaagatatt--tata-tatc
-tcccaggtctacagggaggtgtg-tatggcgcact--tacttattcacggtggggacag
accattgttaactgttggtctcggtctcaactaggaatgcctcgtacgggtt---ggttc
accaaacc--acccggaatatgtccctgccctttgtacaca-ccgccc-gtcgctcttat
cga-tgaactcacttgtgaggctaagggactgc-------------g-t-c-ttaacaca
tatatatctaca-c--------------tt-----at--a-cccg-tg----t-aatc-c
--tc-at----attctaaataca-ttt-c--ctaaacgcgattttcctttaaggatttac
--acgaccttgcgcacaaacttattcgaccaagtgggttt------aa-aggaaagagaa
gtcgtaacaaggcagcagtaggtgaacctgcagaaggatc----a
>Neogloboquadrina_pachyderma|125957|AY453132
aagggca-ccacaagaacg-cgtggagcatgtggcttaatttgactcaacgcgggaaatc
ttaccgggtccggacacactgaggattgacaggca-at--a----------------tct
-c-at--gtt-t-aa----ta---acc--gtt-----------a-ttaacg--t-a---t
cgt--gt-------tatt-ta---at--aca-t---cgagtg--ttaaa-tatgctagt-
------------------cctttcatgattatgtgataggtggtgcatggccgttcttag
ttcgtggagtgatctgtctgcttaattgcgtttc-ac-t-----aa------g-------
-ggcc-cataaattc--a--------------------agg--tatg---ttagc-----
---------------------tatc-g--t--cgc-t--c-t-atggac-----ccctta
-acc-t------------agttaaa----tc--g-agt---taagcgcgcgtctt-tatt
taaag--a-gttt--a-ag-acaa-tgc-g---------catg---c-tgttgg--gctc
t---gaaagcaacgaac-------gtga-ccg-caac-g------tcttg--ttgccttg
ataa-----------------------agttg----tgt-t---a---------a--t--
ag--c-a------------------ata-t-taac--cg-----------ct-t---a--
---------c-ag---------a-g--------------------gcta--t-t----ta
aaactagac-ggacc--gct-g-----t---tt-cttttc-ttaaaccagaggaagg-tt
gcggc-aataac-aggt----c-tgtgatg-ccctt-agatgttccg-ggctgcacac--
--g-tgcta------------------------caa-t-gatc--a-gtac--ggtg---
ag-catctc-aat-a----t-aa-t-----a-ca-cc-gt-cttta-gcgctta--g---
---a-c-gc-gatt-at-c-g-gc-ttacttt-ttatta--aggag---gt-c---tgtt
-t-aa-----t-cga--t-gtt-tt-cta-atg-----t-----g-c-gcg-gtaa-agc
ctgc--ttcgagagtaagc---gggtaatccattgga--ggta-atg--atttc--t-ct
a-ta--tctag------------tgcaca-acta-tg-ca----cggcactcattcccga
gacggc------------tagtttcg--tctttt--a-gtgt----ga-attgtagt---
-------------------------------------------g--tta--ttca-aacg
-------------------------tgcg-tgcaat--tgtcaattcatggtggggacag
accattgttaactgttggtctcggtcttaactaggaatgccttgtacgggtctttggttc
aacaaacc--acccggaatacgtccctgccctttgtacaca-ccgccc-gtcgctcttac
cga-tggacttttttgtgagtctaagggactgg-------------g-t-----------
-----------------------------------ta--a-accg-ct----c-gttt-a
--tt-------cggatggcagta-cct---atggaaacttatgcgaacaaggtggtctaa
--aggaaagagaagtcgtaacaaggcaacagtaggtga-cctgcagaa------------
-------------------ggatc--------------------a
>Neogloboquadrina_pachyderma|125957|AY453131
aagggca-ccacaagaacg-cgtggagcatgtggcttaatttgactcaacgcgggaaatc
ttaccaggtccggacacactgaggattgacaggaa-gt--a-tcg------------tct
-t-tt--gaa-a-tc----tt---taa--gca-----------c-atgtcg--t-t---t
cta--at-gaca--tctt-tt-agat--gaa-t---gattcg-tgtaaa-tatgctagt-
------------------tctttcatgattatgtgataggtggtgcatggccgttcttag
ttcgtggagtgatctgtctgcttaattgcgtttc-ac-t-----at------g-------
-gccc-caaagttag--c--------------------aag---tta---tc--c-----
---------------------aatc-a--t--gac-c--ttc-gtcgac-----ccctca
-cct-------------------------tt--g-agt---gcgcgtcctagctt-ag--
-agta--c-atgg--t-g--taaa-tgg-a---------cttg---t-tttggg--tacc
c-a-gaaagcaacgaac-------gtga-ccg-caac-g------tcttg--ttgtctct
cttttgacagttatgggttatcccagtcatgt----gtt-t-ata---------c--t--
tt--t-a--t---------gc----gta-a-atac--gt-----------ac-g---a--
c-a------c-ag---------a-g--------------------actagat-a----cc
aaactaggc-gtacc--gct-g-----tat-ca-t-ttct-ttaaaccagaggaagg-tt
gcggcaaataac-aggt----c-tgtgatg-ccctt-agatgttctg-ggctgcacac--
--g-tgcta------------------------caaat-gatc--a-gcac--agta---
ag-catctc-aat-t----t-ta-c-----aaca-cc-gt-aaaca--cacgta--gtga
gccg-c-tt-gaaa-tc-t-c-at-ctgca-t-atgc-gtatctcg---gtacgg-attg
-c-aa-----t-gtg--a-gtt-at-cta-atg-----c-----g-c-gcg-gtta-tgc
ctgt--accgagaggtgacgtcgggtaaccattctct--aatg-ctg--accta--t-tt
t-tc--tg-aa-------at-a-tgcaca-actc-taata----tgacattcattcccgg
gaggac------------tagttgcc--tctttg--t-gtga----gt-gt-aatgcaaa
catgt-cggcg----------------------------taagac------ttca-ttca
-------------------------tatg-tgcccc--tgtcaattcgtggtggggacag
accattgctaattgttggtctcgcttataactaggaatgccttgtaccggtctttggttc
atcaaacc--accgggaatacgtccctgccctttgtacaca-ccgccc-gtcgctcttac
cga-tgaactcgtttgtgagttttaaggactgg-------------a-t-----------
-----------------------------------ta--a-gcta-ta----t-gcgt-a
----------------------a-cct---atggaaattcatgcgaatgaactggtttaa
--aggaaagagaagtcgtaacaaggcatcagtaggtgaacctgcagaa------------
-------------------ggatc--------------------a
>Neogloboquadrina_pachyderma|125957|AY453130
aagggca-ccacaagaacg-cgtggagcatgtggcttaatttgactcaacgcgggaaatc
ttaccaggtccggacacactgaggattgacaggaa-gt--a-tcg------------tct
-t-tt--gaa-a-tc----tt---taa--gca-----------c-atgtcg--t-g---t
atgtcat-gtcgtttctt-tt-agat--gaa-t---gattcg-tgtaaa-tatgctagt-
------------------tctttcatgattatgtgataggtggtgcatggccgttcttag
ttcgtggagtgatctgtctgcttaattgcgtttc-ac-t-----at------g-------
-gccc-caaagttag--c--------------------aag---tta---tc--c-----
---------------------aatc-a--t--gac-c--ttc-gtcgac-----ccctca
-cct-------------------------tt--g-agt---gcgcgtcctagctt-ag--
-agta--c-atgg--t-g--taaa-tgg-a---------cttg---t-tttggg--tacc
c-a-gaaagcaacgaac-------gtga-ccg-caac-g------tcttg--ttgtctct
cttttgacagttatgggttatcccagtcatgt----gtt-t-ata---------c--t--
tt--t-a--t---------gt----gta-a-atac--gt-----------ac-g---a--
c-a------c-ag---------a-g--------------------actagat-a----cc
aaactaggc-gtacc--gct-g-----tat-ca-t-ttct-ttaaaccagaggaagg-tt
gcggc-aataacaaggt----c-tgtgatg-ccctt-agatgttctg-ggctgcacac--
--g-tgcta------------------------caa-t-gatc--a-gcac--agta---
ag-catctc-aaa-t----t-ta-c-----aaca-cc-gt-taaca--cacgta--gtga
gccg-c-tt-gaaa-tc-t-c-at-ctgca-t-atgc-gtatctcg---gtacgg-attg
-c-aa-----t-gtg--a-gtt-at-cta-atg-----c-----g-c-gcg-gtta-tgc
ctgt--accgagaggtgacgtcgggtaaccattctct--aatg-ctg--accta--t-tt
t-tc--tg-aa-------at-a-tgcaca-actc-taata----tgacattcattcccgg
gaggac------------tagttgcc--tctttg--t-gtga----gt-gt-aatgcaaa
catgt-cggcg----------------------------taagac------ttca-ttca
-------------------------tatg-tgcccc--tgtcaattcgtggtggggacag
accattgctaattgttggtctcgcttataactaggaatgccttgtaccggtctttggttc
atcaaacc--accgggagtacgtccctgccctttgtacaca-ccgccc-gtcgctcttac
cga-tgaactcgtttgtgagttttaaggactgg-------------a-t-----------
-----------------------------------ta--a-gcta-ta----t-gcgt-a
----------------------a-cct---atggaaattcatgcgaatgaactggtttaa
--aggaaagagaagtcgtaacaaggcatcagtaggtgaacctgcagaa------------
-------------------ggatc--------------------a
>Neogloboquadrina_pachyderma|125957|AY453129
aagggca-ccacaagaacg-cgtggagcatgtggcttaatttgactcaacgcgggaaatc
ttaccaggtccggacacactgaggattgacaggaa-gt--a-tcg------------tct
-t-tt--gaa-a-tc----tt---taa--gca-----------c-atgtcg--t-t---t
cta--at-gaca--tctt-tt-agat--gaa-t---gattcg-tgtaaa-tatgctagt-
------------------tctttcatgattatgtgataggtggtgcatggccgttcttag
ttcgtggagtgatctgtctgcttaattgcgtttc-ac-t-----at------g-------
-gccc-caaagttag--c--------------------aag---tta---tc--c-----
---------------------aatc-a--t--gac-c--ttc-gtcgac-----ccctca
-cct-------------------------tt--g-agt---gcgcgtcctagctt-ag--
-agta--c-atgg--t-g--taaa-tgg-a---------cttg---t-tttggg--tacc
c-a-gaaagcaacgaac-------gtga-ccg-caac-g------tcttg--ttgtctct
cttttgacagttatgggttatcccagtcatgt----gtt-t-ata---------c--t--
tt--t-a--t---------gt----gta-a-atac--gt-----------ac-g---a--
c-a------c-ag---------a-g--------------------actagat-a----cc
aaactaggc-gtacc--gct-g-----tat-ca-t-ttct-ttaagccagaggaagg-tt
gcggc-aataac-aggt----c-tgtgatg-ccctt-agatgttctg-ggctgcacac--
--g-tgcta------------------------caa-t-gatc--a-gcac--agta---
ag-catctc-aat-t----t-ta-c-----aaca-cc-gt-taaca--cacgta--gtga
gccg-c-tt-gaaa-tc-t-c-at-ctgca-t-atgc-gtatctcg---gtacgg-attg
-c-aa-----t-gtg--a-gtt-at-cta-atg-----c-----g-c-gcg-gtta-tgc
ctgt--accgagaggtgacgtcgggtaaccattctct--aatg-ctg--accta--t-tt
t-tc--tg-aa-------at-a-tgcaca-actc-taata----tgacattcattcccgg
gaggac------------tagttgcc--tctttg--t-gtga----gt-gc-aatgcaaa
catgt-cggcg----------------------------taagac------ttca-ttca
-------------------------tatg-tgcccc--tgtcaattcgtggtggggacag
accattgctaattgttggtctcgcttataactaggaatgccttgtaccggtctttggttc
atcaaacc--accgggaatacgtccctgccctttgtacaca-ccgccc-gtcgctcttac
cga-tgaactcgtttgtgagttttaaggactga-------------a-t-----------
-----------------------------------ta--a-gcta-ta----t-gcgt-a
----------------------a-cct---atggaaattcatgcgaatgaactggtttaa
--aggaaagagaagtcgtaacaaggcatcagtaggtgaacctgcagaa------------
-------------------ggatc--------------------a
>Neogloboquadrina_pachyderma|125957|AY453128
aagggca-ccacaagaacg-cgtggagcatgtggcttaatttgactcaacgcgggaaatc
ttaccaggtccggacacactgaggattgacaggaa-gt--a-tcg------------tct
-t-tt--gaa-a-tc----tt---taa--gca-----------c-atgtcg--t-t---t
cta--at-gaca--tctt-tt-agat--gaa-t---gattcg-tgtaaa-tatgctagt-
------------------tctttcatgattatgtgataggtggtgcatggccgttcttag
ttcgtggagtgatctgtctgcttaattgcgtttc-ac-t-----at------g-------
-gccc-caaagttag--c--------------------aag---tta---tc--c-----
---------------------aatc-a--t--gac-c--ttc-gtcgac-----ccctca
-cct-------------------------tt--g-agt---gcgcgtcctagctt-ag--
-agta--c-atgg--t-g--taaa-tgg-a---------cttg---t-tttggg--tacc
c-a-gaaagcaacgaac-------gtga-ccg-caac-g------tcttg--ttgtctct
cttttgacagttatgggttatcccagtcatgt----gtt-t-ata---------c--t--
tt--t-a--t---------gt----gta-a-atac--gt-----------ac-g---a--
c-a------c-ag---------a-g--------------------actagat-a----cc
aaactaggc-gtacc--gct-g-----tat-ca-t-ttct-ttaaaccagaggaagg-tt
gcggc-aataac-aggt----c-tgtgatg-ccctt-agatgttctg-ggctgcacac--
--g-tgcta------------------------caa-t-gatc--a-gcac--agta---
ag-catctc-aat-t----t-ta-c-----aaca-cc-gt-taaca--cacgta--gtga
gccg-c-tt-gaaa-tc-t-c-at-ctgca-t-atgc-gtatctcg---gtacgg-attg
-c-aa-----t-gtg--a-gtt-at-cta-atg-----c-----g-c-gcg-gtta-tgc
ctgt--accgagaggtgacgtcgggtaaccattctct--aatg-ctg--accta--t-tt
t-tc--tg-aa-------at-a-tgcaca-actc-taata----tgacattcattcccgg
gaggac------------tagttgcc--tctttg--t-gtga----gt-gt-aatgcaaa
catgt-cggcg----------------------------taagac------ttca-ttca
-------------------------tatg-tgcccc--tgtcaattcgtggtggggacag
accattgctaattgttggtctcgcttataactaggaatgccttgtaccggtctttggttc
atcaaacc--accgggaatacgtccctgccctttgtacaca-ccgccc-gtcgctcttac
cga-tgaactcgtttgtgagttttaaggactgg-------------a-t-----------
-----------------------------------ta--a-gcta-ta----t-gcgt-a
----------------------a-cct---atggaaattcatgcgaatgaactggtttaa
--aggaaagagaagtcgtaacaaggcatcagtaggtgaacctgcagaa------------
-------------------ggatc--------------------a
>Turborotalita_quinqueloba|125971|AY453127
aagggca-ccacaagcgcg---tggagtatgtggcttaattcgactcaacgcgcaacaat
ttacttggtccgaacgctttgaggattgacagtta-tt--g----------------tat
-a-gt--tct-g-at-a--tg---ggt--ggt-----------a-ttt--g--t-a---g
tca--ac----g--tgta-gg-------tag-t---tgtata--ttaaa-tatgaaagt-
------------------tcttttatgattatgtgataggtggtgcatggccgtccttaa
ttcgtggagtgatttgtctgcttaattgcgcatt-gc-a-----aa-tt---g---t---
-aatt-gatctttta--c---c----------------agt--ctcg---ttctg-----
---------atttt-------tgtt-g--tg-aat-a--t-t-gtagaa-----tattgt
-tgt-c------------gtcgagt-c--at--t-att-g-ccactacgtctggt-cc-t
ttggg--c-agaa--t-ag-tgttttat-a-ttttgt--cttg-caa-cacaaa--attc
t-t-cacaatattgtag-------ccgt-act-tcat-t------gtatg--cgctattc
atgt----atatgtgacacattt----gtggt--t-caa-g-acc---------a--g--
tt--c-g--g---------ct----gct-t-gtac--ac-----------at-a---t--
a-c---a--c-tc---------g-a--------c-----------atgat-c-a-t--tc
aggctgcta-gagac--ctt-g-tg--t---ct-t-gccc-caaaggttgattaaca-cc
gtgag-tgcaac-g-gtgagat-tgcaggc-ctttg-ttatgtagtg--acaacatat-a
c-c-tactactactact------ttgtagtaatgta-g-gatt--c-caac--taca--c
ag-aataac-cat-t----a-ag-g--tg-a-aa-tg-aa-ctcag-gcgactg--c-ta
ta-c-t-tt-aaga-tg-g-t-gg-aaggt-t-gtggcaatgacag---gt-c---tgtg
-a-tg-c-c-c-ttt--a-gat-gt-tca-agg-----c--t--g-c-acacgtac-tac
attga-ctagtcaacgagt---atgtatgtaacattg--atta-tgc--atcta--t-tg
g-tt--aa-gc---t---at-aatgtatt-tcgg-ta-ac--gttaattcagaacttcga
gaaggt-----tccg---acaacagt--caatct--a-gtta-tt-gc-tt-gtagttgt
taattgtat------------------------------aattgtttag--ttcg-cgca
-a--cgttcgtttatcat-------tctc-tagtat--tgttaattcacagtggggacag
tcgtttg-taattctgagactcggt-tcaaccaggaatgcctcgtatttgt----ggttc
attaaact--ccgtggaataagtccctgtcctttgtacaca-ccgccc-gtcgcttttac
caa-tggccctcgttgtgagatagctggacaag-------------t-a-----------
-----------------------------------tt--t-acta-ct----t-caaa-a
----------------gttctca-atc---aaggtttgctaaaggaaaaagaagtcgtaa
caaggcatcagtaggtgaacctgcagaaggatc---------------------------
--------------------------------------------a
>Neogloboquadrina_pachyderma|125957|AY453126
aagggca-ccacaagaacg-cgtggagcatgtggcttaatttgactcaacgcgggaaatc
ttaccgggtccggacacactgaggattgacaggca-at--a----------------tct
-c-at--gtt-t-aa----ta---acc--gtt-----------a-ttaacg--t-a---t
cgt--gt-------tatt-ta---at--aca-t---cgagtg--ttaaa-tatgctagt-
------------------cctttcatgattatgtgataggtggtgcatggccgttcttag
ttcgtggagtgatctgtctgcttaattgcgtttc-ac-t-----aa------g-------
-ggcc-cataaattc--a--------------------agg--tatg---ttagc-----
---------------------tatc-g--t--cgc-t--c-t-atggac-----ccctta
-acc-g------------agttaaa----tc--g-agt---taagcgcgcgtctt-tatt
taaag--a-gttt--a-ag-acaa-tgc-g---------catg---c-tgttgg--gctc
t---gaaagcaacgaac-------gtga-ccg-caac-g------tcttg--ttgcctta
ataa-----------------------agttg----tgt-t---a---------a--t--
ag--c-a------------------ata-t-taac--cg-----------ct-t---a--
---------c-ag---------a-g--------------------gcta--t-t----ta
aaactagac-ggacc--gct-g-----t---tt-c-tttc-ttaaaccagaggaagg-tt
gcggc-aataac-aggt----c-tgtgatg-ccctt-agatgttccg-ggctgcacac--
--g-tgcta------------------------caa-t-gatc--a-gtac--agtg---
ag-catctc-aat-a----t-aa-t-----a-ca-cc-gt-cttta-gcgctta--g---
---a-c-gc-gatt-at-c-g-gc-ttactct-ttatta--aggag---gt-c---tgtt
-t-aa-----t-cga--t-gtt-tt-cta-atg-----t-----g-c-gcg-gtaa-agc
ctgc--ttcgagagtaagc---gggtaatccattgga--agta-atg--atttc--t-ct
a-ta--tctag------------tgcaca-acta-tg-ca----cggcactcattcccga
gacggc------------tagtttcg--tctttt--a-gtgt----ga-attgtagt---
-------------------------------------------g--tta--ttca-aacg
-------------------------tgcg-tgcaat--tgtcaattcatggtggggacag
accattgttaactgttggtctcggtcttaactaggaatgccttgtacgggtctttggttc
aacaaacc--acccggaatacgtccctgccctttgtacaca-ccgccc-gtcgctcttac
cga-tggacttttttgtgagtctaagggactgg-------------g-t-----------
-----------------------------------ta--a-accg-ct----c-gttt-a
--tt-------cggatggcagta-cct---atggaaacttatgcgaacaaagtggtctaa
--aggaaagagaagtcgtaacaaggcaacagtaggtgaacctgcagaa------------
-------------------ggatc--------------------a
>Neogloboquadrina_pachyderma|125957|AY453125
aagggca-ccacaagaacg-cgtggagcatgtggcttaatttgactcaacgcgggaaatc
ttaccgggtccggacacactgaggattgacaggca-at--a----------------tct
-c-at--gtt-t-aa----ta---acc--gtt-----------a-ttaacg--t-a---t
cgt--gt-------tatt-ta---at--aca-t---cgagtg--ttaaa-tatgctagt-
------------------cctttcatgattatgtgataggtggtgcatggccgttcttag
ttcgtggagtgatctgtctgcttaattgcgtttc-ac-t-----aa------g-------
-ggcc-cataaattc--a--------------------agg--tatg---ttagc-----
---------------------tatc-g--t--cgc-t--c-t-atggac-----ccctta
-acc-g------------agttaaa----tc--g-agt---taagcgcgcgtctt-tatt
taaag--a-gttt--a-ag-acaa-tgc-g---------catg---c-tgttgg--gctc
t---gaaagcaacgaac-------gtga-ccg-caac-g------tcttg--ttgcctta
ataa-----------------------agttg----tgt-t---a---------a--t--
ag--c-a------------------ata-t-taac--cg-----------ctat---a--
---------c-ag---------a-g--------------------gcta--t-t----ta
agactagacgggacc--gct-g-----t----t-c-tttc-ttaaaccagaggaagg-tt
gcggc-aataac-aggt----c-tgtgatg-ccctt-agatgttccg-ggctgcacac--
--g-tgcta------------------------caa-t-gatc--a-gtac--agtg---
ag-catctc-aat-a----t-aa-t-----a-ca-cc-gt-cttta-gcgctta--g---
---a-c-gc-gatt-at-c-g-gc-ttactct-ttatta--aggag---gt-c---tgtt
-t-aa-----t-cga--t-gtt-tt-cta-atg-----t-----g-c-gcg-gtaa-agc
ctgc--ttcgagagtaagc---gggtaatccattgga--agta-atg--atttc--t-ct
a-ta--tctag------------tgcaca-acta-tg-ca----cggcactcattcccga
gacggc------------tagtttcg--tctttt--a-gtgt----ga-at-gtagt---
-------------------------------------------g--tta--ttca-aacg
-------------------------tgcg-tgcaat--tgtcaattcatggtggggacag
accattgttaactgttggtctcggtcttaactaggaatgccttgtacgggtctttggttc
aacaaacc--acccggaatacgtccctgccctttgtacaca-ccgccc-gtcgctcttac
cga-tggacttttttgtgagtctaagggactgg-------------g-t-----------
-----------------------------------ta--a-accg-tt----c-gttt-a
--tt-------cggatggcagta-cct---atggaaacttatgcgaacaaagtggtctaa
--aggaaagagaagtcgtaacaaggcaacagtaggtgaacctgcagaa------------
-------------------ggatc--------------------a
>Neogloboquadrina_pachyderma|125957|AF250120
g----ca-ccacaagaacg-cgtggagcatgtggcttaatttgactcaacgcgggaaatc
ttaccgggtccggacacactgaggattgacaggca-at--a----------------tct
-c-at--------gt----ta---ac--ggta-----------a-gt------t-t---a
ctt--ac-------cgct-ta-------aca-t---cgagtg--ttaaa-tatgctagt-
------------------cctttcatgattatgtgataggtggtgcatggccgttcttag
ttcgtggagtgatctgtctgcttaattgcgtttc-ac-t-----aa------g-------
-ggcc-cataaattc--a--------------------agg--tatg---ttagc-----
---------------------tctc-g--t--cgc-t--c-t-atggac-----ccctta
-act-c------caatattcttat-----tg--t-gt----taagcgcgtgtctt-tatt
ttaag--a-gttt-ta-ag-acac-tgc-g---------catg---c-tgttgg--gctc
t---gaaagcaacgaac-------gtga-ccg-caac-g------tcttg--ttgcctta
---------------------------aacta----gcg-t-ata---------t--t--
gc--a--------------atttattgy-a-atat--cg-----------ct-t---a--
---------c-ag---------a-g--------------------gcta--t-t----ta
aaactagac-ggacc--gct-g-----t---tt-ct-ttc-ttaaaccagaggaagg-tt
gcggc-aataac-aggt----c-tgtgatg-ccctt-agatgttccg-ggctgcacac--
--g-tgcta------------------------caa-t-gatc--a-gtac--agtg---
ag-catctc-aat-a----t-aa-t-----a-ca-cc-gt-cttta-gcgctta--g---
---a-c-gc-gatt-at-t-g-gc-ttttttt-ttatta--agaaa---gt-----ctat
-t-aa-----t-cg---t-gtt-tt-cta-atg-----t-----g-c-gcg-gtaa-agc
ctgc--ttcgagagtaagc---gggtaatccattgga--agta-atg--atttc--t-ct
a-ta--tctag------------tgcaca-acta-tg-ca----cggcattcattcccga
gacggc------------tagtttcg--tctttt--a-gtgc----ga-at-gtaat---
-------------------------------------------g--tta--ttca-aacg
-------------------------tgcg-tgcaat--tgtcaattcatggtggggacag
accattgttaactgttggtctcggtcttaactaggaatgccttgtacgggtctttggttc
aacaaacc--acccggaatacgtccctgccctttgtacaca-ccgccc-gtcgctcttac
cga-tggacttttttgtgagtctaagggactgg-------------g-t-----------
-----------------------------------ta--a-acca-tt----c-gttc--
--tt-------cggatggcagta-cct---atggaaacttatgcgaacaaagtggtctaa
--aggaaagagaagtcgtaa----------------------------------------
--------------------------------------------c
>Neogloboquadrina_pachyderma|125957|AF250119
g----ca-ccacaagaacg-cgtggagcatgtggcttaatttgactcaacgcgggaaatc
ttaccgggtccggacacactgaggattgacaggca-at--a----------------tct
-c-at--ggt-t-at----ta---acccggtt-----------a-ttacatttt-g---t
tta--at-------cggt-ta-ttaa--gca-t---cgagtg--ttaaa-tatgctagt-
------------------cctttcatgattatgtgataggtggtgcatggccgttcttag
ttcgtggagtgatctgtctgcttaattgcgtttc-ac-t-----aa------g-------
-ggcc-cataaattc--a--------------------agg--tatg---ttagc-----
---------------------tatc-g--t--cgc-t--c-t-atggac-----ccctta
-tac-tcgatttcgctttaattagcgttatt--t-gtttaataagcgcgcgtctt-tatt
taaag--a-gttt--a-aggacac-tgc-g---------catg---c-tgttgg--gctc
t---gaaagcaacgaac-------gtga-ccg-caac-g------tcttg--ttgcctta
ataa-----------------------agttg----gct-t-tta---------a--t--
ac--a-aattccc----gaattcgtatt-t-aaac--cg-----------ct-t---a--
---------c-ag---------a-g--------------------gcta--t-t----ta
aaactagac-ggacc--gct-g-----t---tt-cttttc-ttaaaccagaggaagg-tt
gcggc-aataac-aggt----c-tgtgatg-ccctt-agatgttccg-ggctgcacac--
--g-tgcta------------------------caa-t-gatc--a-gtac--agtg---
ag-catctc-aat-a----t-aa-t-----a-ca-cc-gt-cttta-gcgctta--g---
---a-c-gc-gatt-aa-t-g-ga-tcgtttt-ttatta--agcga---gt-----cgtt
-t-aa-----t-cga--t-gtt-tt-cta-atg-----t-----g-c-gcg-gtaa-agc
ctgc--ttcgagagtaagc---gggtaatccattgga--agta-atg--atttc--t-ct
a-ta--tctag------------tgcaca-acta-tg-ca----cggcactcattcccga
gacggc------------tagtttcg--tctttt--a-gtgt----ga-at-gtagt---
-------------------------------------------g--tta--ttca-aacg
-------------------------tgcg-tgcaat--tgtcaattcatggtggggacag
accattgttaactgttggtctcggtcttaactaggaatgccttgtacgggtctttggttc
aacaaacc--acccggaatacgtccctgccctttgtacaca-ccgccc-gtcgctcttac
cga-tggacttttttgtgagtctaagggactgg-------------g-t-----------
-----------------------------------ta--a-acca-ct----c-gttt-a
--tttaataagcggatggcagta-cct---atggaaacttatgcgaacaaagtggtctaa
--aggaaagagaagtcgtaa----------------------------------------
--------------------------------------------c
>Globigerinella_siphonifera|46132|AJ390580
g-----------------------------------------------------------
------------------------------------------------------------
------------------------------------------------------------
----------------------------------------------------caacgga-
------------------------------------------------------------
------------------------------------------------------------
------------------------------------------------------------
------------------------------------------------------------
-----------------------------------acg---tgattgcaagtcct-tg-t
tgaac--t-tcta--t-ac-atat-cat-t-tacatt--ctta---a-ctgagt--gtat
c-t-aagataatagagt-------tcgc-ttt-ctat-t------gg--------tgacg
ggat-----------------------ctcca----a-----tca---------c--t--
tt--c-g--a---------------gtg-a-gagt--ga-----------gt-g---a--
t--------c-ta---------a-t--------------------ccttt-a-g----ga
aaactcggg-cgacc--gct-g-taa-t-actt-t-cttt-ttaaaacagaggaaga-tt
gcggc-aataac-aggt----c-tgtgatg-ccctc-agatgtcccg-ggccgcacac--
--g-tgcta------------------------cat-t-gatt--a-gcgc--agtg---
cg-catact------------tt-c-----a-------at-atgat-acattggttttgg
tagtaa-gc-tattcat-c---tg-atgga--------------------------tatg
----------c-tac----tct--------cca-------------tacca-atac-tat
ctag--tctgaaaa-gact---gggtaatctattgta--agtg-ctg--gttcc--t-ct
t-cc--c--gt------------tgagca------t--tt----taataatggtctctct
acgtcc------------ctagtata--tt--ct--a-gtgc----ga-tt-gtagttga
g--------------------------------------------------tct--gcca
-------------------------ttta-tgcaag--tgtcaattctcagtggggacag
acatttgataattctttgtctcgttcttaactaggaatgccttgtacgggtctt-ggttc
aacagacc--acccggaatacgtccctgccctttgtacaca-ccgccc-gtcgctcttac
cga-tgaatttcactgtgagttcaatggaccga-------------t-t-----------
-----------------------------------tt--t------tc------------
------------------------cct---tt----------------------------
------------------------------------------------------------
--------------------------------------------g
>Globigerinella_siphonifera|46132|AJ390579
t-----------------------------------------------------------
------------------------------------------------------------
------------------------------------------------------------
------------------------------------------------------------
------------------------------------------------------------
------------------------------------------------------------
------------------------------------------------------------
------------------------------------------------------------
------------------------------------------------------------
----------------------------------------------------tc--atca
t-t-agta-tatatagt-------tcgc-ttc-tcatgt------cgtag--cagtcaaa
cggg-----------------------cgggc----gtc-t-taa---------t--t--
gg--c-g--c---------------gtc-a-cgag--gc-----------tt-a---a--
t--------a-tg-------c-t-g--------------------cggca-g-g----ga
aaacttggg-cgacc--gct-g-taa-t-a-ct-t-ctctcttaaaccagaggaaga-tt
gcggc-aataac-aggt----c-tgtgatg-ccctc-agatgtcccg-ggccgcacac--
--g-tgcta------------------------cat-t-gatt--a-gcgc--agtg---
cg-catact------------ta-c-----a--------t-ataga-tcattg-------
---------------at-t---gg-ttatt--------------------------tata
----------a-------------------ccg-------------t--ca-atat-cgc
cttg--tctgaaag-gact---aggtaatctattgta--agtg-ctg--gttcc--t-cc
t-cc--c--gt------------tgagca------t--tt----taataatggtctctct
acatcc------------ctagcacatgatgtct--a-gtgc----ga-tt-gtagttga
g--------------------------------------------------tctt-gcca
-------------------------ttta-tgcaag--tgtcaattctcagtggggacag
ccatttgataattctttggctcggcctcaactaggaatgccttgtacgggtctt-ggttc
aacagacc--acccggaatacgtccctgccctttgtacacamccgccc-gtcgctcttac
cga-tgaattgtactgtgagtttgcaggaccga-------------a-c-----------
-----------------------------------cc--a-tttt-tg------------
------------------------ggt---ttggaaatgcagt-----------------
------------------------------------------------------------
--------------------------------------------c
>Globigerinella_siphonifera|46132|AJ390578
g-----------------------------------------------------------
------------------------------------------------------------
------------------------------------------------------------
----------------------------------------------------caacgga-
------------------------------------------------------------
------------------------------------------------------------
------------------------------------------------------------
------------------------------------------------------------
-----------------------------------acg---tgattgcaagtcct-tg-t
tgaac--t-tcta--t-ac-atat-cat-t-tacatt--ctta---a-ctgagt--gtat
c-t-aagataatagagt-------tcgc-ttt-ctat-t------gg--------tgacg
ggat-----------------------ctcca----a-----tca---------c--t--
tt--c-g--a---------------gtg-a-gagt--ga-----------gt-g---a--
t--------c-ta---------a-t--------------------ccttt-a-g----ga
aaactcggg-cgacc--gct-g-taa-t-actt-t-cttt-ttaaaacagaggaaga-tt
gcggc-aataac-aggt----c-tgtgatg-ccctc-agatgtcccg-ggccgcacac--
--g-tgcta------------------------cat-t-gatt--a-gcgc--agtg---
cg-catact------------tt-c-----a-------at-atgat-acattggttttgg
tagtaa-gc-tattcat-c---tg-atgga--------------------------tatg
----------c-tac----tct--------cca-------------tacca-atac-tat
ctag--tctgaaaa-gact---gggtaatctattgta--agtg-ctg--gttcc--t-ct
t-cc--c--gt------------tgagca------t--tt----taataatggtctctct
acgtcc------------ctagtata--tt--ct--a-gtgc----ga-tt-gtagttga
g--------------------------------------------------tct--gcca
-------------------------ttta-tgcaag--tgtcaattctcagtggggacag
acatttgataattctttgtctcgttcttaactaggaatgccttgtacgggtctt-ggttc
aacagacc--acccggaatacgtccctgccctttgtacaca-ccgccc-gtcgctcttac
cga-tgaatttcactgtgagttcaatggaccga-------------t-t-----------
-----------------------------------tt--t------tc------------
------------------------cct---tt----------------------------
------------------------------------------------------------
--------------------------------------------g
>Globigerinella_siphonifera|46132|AJ390577
a-----------------------------------------------------------
------------------------------------------------------------
------------------------------------------------------------
------------------------------------------------------------
------------------------------------------------------------
------------------------------------------------------------
------------------------------------------------------------
------------------------------------------------------------
------------------------------------------------------------
----------aat--t-at-atat----------------ata---c-tacttc--atca
t-t-agta-tatatagt-------tcgc-ttc-tcatgt------cgtag--cagtcaaa
cggg-----------------------cgggc----gtc-t-taa---------t--t--
gg--c-g--c---------------gtc-a-cgag--gc-----------tt-a---a--
t--------a-tg-------c-t-g--------------------cggca-g-g----ga
aaacttggg-cgacc--gct-g-taa-t-a-ct-t-ctctcttaaaccagaggaaga-tt
gcggc-aataac-aggt----c-tgtgatg-ccctc-agatgtcccg-ggccgcacac--
--g-tgcta------------------------cat-t-gatt--a-gcgc--agtg---
cg-catact------------ta-c-----a--------t-ataga-tcattg-------
---------------at-t---gg-ttatt--------------------------tata
----------a-------------------ccg-------------t--ca-atat-cgc
cttg--tctgaaag-gact---aggtaatctattgta--agtg-ctg--gttcc--t-cc
t-cc--c--gt------------tgagca------t--tt----taataatggtctctct
acatcc------------ctagcacatgatgtct--a-gtgc----ga-tt-gtagttga
g--------------------------------------------------tctt-gcca
-------------------------ttta-tgcaag--tgtcaattctcagtggggacag
ccatttgataattctttggctcggcctcaactaggaatgccttgtacgggtctt-ggttc
aacagacc--acccggaatacgtccctgccctttgtacaca-ccgccc-gtcgctcttac
cga-tgaattgtactgtgagtttgcaggaccga-------------a-c-----------
-----------------------------------cc--a-tttt-tg------------
------------------------ggt---------------------------------
------------------------------------------------------------
--------------------------------------------t
>Globigerinella_siphonifera|46132|AJ390576
a-----------------------------------------------------------
------------------------------------------------------------
------------------------------------------------------------
------------------------------------------------------------
------------------------------------------------------------
------------------------------------------------------------
------------------------------------------------------------
------------------------------------------------------------
------------------------------------------------------------
----------aat--t-at-atat----------------ata---c-tacttc--atca
t-t-agta-tatatagt-------tcgc-ttc-tcatgt------cgtag--cagtcaaa
cggg-----------------------cgggc----gtc-t-taa---------t--t--
gg--c-g--c---------------gtc-a-cgag--gc-----------t--a---a--
t--------a-tg-------c-t-g--------------------cggca-g-g----ga
aaacttggg-cgacc--gct-g-taa-t-a-ct-t-ctctcttaaaccagaggaaga-tt
gcggc-aataac-aggt----c-tgtgatg-ccctc-agatgtcccg-ggccgcacac--
--g-tgcta------------------------cat-t-gatt--a-gcgc--agtg---
cg-catact------------ta-c-----a--------t-ataga-tcattg-------
---------------at-t---gg-ttatt--------------------------tata
----------a-------------------ccg-------------t--ca-atat-cgc
cttg--tctgaaag-gact---aggtaatctattgta--agtg-ctg--gttcc--t-cc
t-cc--c--gt------------tgagca------t--tt----taataatggtctctct
acatcc------------ctagcacatgatgtct--a-gtgc----ga-tt-gtagttga
g--------------------------------------------------tctt-gcca
-------------------------ttta-tgcaag--tgtcaattctcagtggggacag
ccatttgataattctttggctcggcctcaactaggaatgccttgtacgggtctt-ggttc
aacagacc--acccggaatacgtccctgccctttgtacaca-ccgccc-gtcgctcttac
cga-tgaattgtactgtgagtttgcaggaccga-------------a-c-----------
-----------------------------------cc--a-tttt-tg------------
------------------------ggt---------------------------------
------------------------------------------------------------
--------------------------------------------t
>Globigerinella_siphonifera|46132|AJ390575
c-----------------------------------------------------------
------------------------------------------------------------
------------------------------------------------------------
------------------------------------------------------------
------------------------------------------------------------
------------------------------------------------------------
------------------------------------------------------------
------------------------------------------------------------
------------------------------------------------------------
------------------------------------------------------------
------------------------------------------------------------
------------------------------------------------------------
------------------------------------------------------------
------------------------------------------------------------
------------------------------------------------------------
------------------------------------------------------------
------------------------------------------------------------
------------------------------------------------------------
------------------------------------------------------------
------------------------------------------------------------
------------------------------------------------------------
------------------------------------------------------------
--------------------------------ct--a-gtgc----ga-tt-gtagttga
g--------------------------------------------------cctt-gcca
-------------------------ttta-tgcaag--tgtcaattctcagtggggacag
acatttgataattctttgtctcgttcttaactaggaatgccttgtacgggtctt-ggttc
aacagacc--acccggaatacgtccctgccctttgtamaca-ccgccc-gtcgctcttac
cga-tgaatttccctgngag----------------------------------------
------------------------------------------------------------
------------------------------------------------------------
------------------------------------------------------------
--------------------------------------------t
>Globigerinella_siphonifera|46132|AJ390574
c-----------------------------------------------------------
------------------------------------------------------------
------------------------------------------------------------
------------------------------------------------------------
------------------------------------------------------------
------------------------------------------------------------
------------------------------------------------------------
------------------------------------------------------------
------------------------------------------------------------
----------------------------------------gta---g-gaaggg--attg
g-c-aataattgaatgt-------tcgc-ttt-ctat-t------aggtg--tgtatata
tagt-----------------------ctcaa----aat-t-aca---------t--g--
ta--t-t--t---------------gta-a-tggc--ga-----------gt-a---a--
t--------a-tttata--ct-a-t--------------------cctgt-a-g----ga
aaactcggg-cgacc--gct-g-taa-t-a-tt-t-ctct-ttaaaacagaggaaga-tt
gcggc-aataac-aggt----c-tgtgatg-ccctc-agatgtcccg-ggccgcacac--
--g-tgcta------------------------cat-t-gatt--a-gcgc--agtg---
cg-catact------------tt-c-----a-------at-atgat-acattag------
---------------at-t---gg-attgt--------------------------tctg
----------t-tga----gct--------cca-------------t-cta-atac-tat
ccgg--cttgagaa-ggct---gggtaatcaattgta--agtg-ctg--gttcc--t-cc
t-cc--c--gt------------tgagca------t--tt----taataatggcctctct
acatcc------------ctagcaat--atgcct--a-gtgc----ga-tt-gtagttga
g--------------------------------------------------cctt-gcca
-------------------------ttta-tgcaag--tgtcaattctcagtggggacag
acatttgataattctttgtctcgttcttaactaggaatgccttgtacgggtctt-ggttc
aacagacc--acccggaatacgtccctgccctttgtacaca-ccgccc-gtcgctcttac
cga-tgaatttccctgtgagtttraaggactga-------------t-g-----------
-----------------------------------gt--t-gcaa-aa------------
------------------------tca---ttggaaattctgt-----------------
------------------------------------------------------------
--------------------------------------------c
>Globigerinella_siphonifera|46132|AJ390573
c-----------------------------------------------------------
------------------------------------------------------------
------------------------------------------------------------
------------------------------------------------------------
------------------------------------------------------------
------------------------------------------------------------
------------------------------------------------------------
------------------------------------------------------------
------------------------------------------------------------
----------------------------------------gta---g-gaaggg--attg
g-c-aataattgaatgt-------tcgc-ttt-ctat-t------aggtg--tgtatata
tagt-----------------------ctcaa----aat-t-aca---------t--g--
ta--t-t--t---------------gta-a-tggc--ga-----------gt-a---a--
t--------a-tttata--ctta-t--------------------cctgt-a-g----ga
aaactcggg-cgacc--gct-g-taa-t-a-tt-t-ctct-ttaaaacagaggaaga-tt
gcggc-aataac-aggt----c-tgtgatg-ccctc-agatgtcccg-ggccgcacac--
--g-tgcta------------------------cat-t-gatt--a-gcgc--agtg---
cg-catact------------tt-c-----a-------at-atgat-acattag------
---------------at-t---gg-attgt--------------------------tctg
----------t-tga----gct--------cca-------------t-cta-atac-tat
ccgg--cttgagaa-ggct---gggtaatcaattgta--agtg-ctg--gttcc--t-cc
t-cc--c--gt------------tgagca------t--tt----taataatggcctctct
acatcc------------ctagcaat--atgcct--a-gtgc----ga-tt-gtagttga
g--------------------------------------------------cctt-gcca
-------------------------ttta-tgcaag--tgtcaattctcagtggggacag
acatttgataattctttgtctcgttcttaactaggaatgccttgtacgggtctt-ggttc
aacagacc--acccggaatacgtccctgccctttgtacaca-ccgccc-gtcgctcttac
cga-tgaatttccctgagagtttgaaggactga-------------t-g-----------
-----------------------------------gt--t-gcaa-aa------------
------------------------tca---ttggaaattctgt-----------------
------------------------------------------------------------
--------------------------------------------c
>Globigerinella_siphonifera|46132|AJ390572
g-----------------------------------------------------------
------------------------------------------------------------
------------------------------------------------------------
------------------------------------------------------------
------------------------------------------------------------
------------------------------------------------------------
------------------------------------------------------------
------------------------------------------------------------
------------------------------------------------------------
------------------------------------------------------------
-----------------------------------------------gtg--tgtatata
tagt-----------------------ctcaa----aat-t-aca---------t--g--
ta--t-t--t---------------gta-a-tggc--ga-----------gt-a---a--
t--------a-tttata--ct-a-t--------------------cctgt-a-g----ga
aaactcggggcgacc--gct-g-taa-t-a-tt-t-ctct-ttaaaacagaggaaga-tt
gcggc-aataac-aggt----c-tgtgatg-ccctc-agatgtcccg-ggccgcacac--
--g-tgcta------------------------cat-t-gatt--a-gcgc--agtg---
cg-catact------------tt-c-----a-------at-atgat-acattag------
---------------at-t---gg-attgt--------------------------tctg
----------t-tga----gct--------cca-------------t-cta-atac-tat
ccgg--cttgagaa-ggct---gggtaatcaattgta--agtg-ctg--gttcc--t-cc
t-cc--c--gt------------tgagca------t--tt----taataatggcctctct
acatcc------------ctagcaat--atgcct--a-gtgc----ga-tt-gtagttga
g--------------------------------------------------cctt-gcca
-------------------------ttta-tgcaag--tgtcaattctcagtggggacag
acatttgataattctttgtctcgttcttaactaggaatgccttgtacgggtctt-ggttc
aacagacc--acccggaatacgtccctgccctttgtacaca-ccgccc-gtcgctcttac
cga-tgaatttccctgagagtttgaaggactga-------------t-g-----------
-----------------------------------gt--t--------------------
------------------------------------------------------------
------------------------------------------------------------
--------------------------------------------g
>Globigerinella_siphonifera|46132|AJ390571
t-----------------------------------------------------------
------------------------------------------------------------
------------------------------------------------------------
------------------------------------------------------------
------------------------------------------------------------
------------------------------------------------------------
------------------------------------------------------------
------------------------------------------------------------
------------------------------------------------------------
------------------------------------------------------------
------------------------------------------------------------
------------------------------------------------------------
------t--t---------------gta-a-tggc--ga-----------gt-a---a--
t--------a-ttta----ct-a-t--------------------cctgt-a-g----ga
aaactcggg-cgacc--gct-g-taa-t-a-tt-t-ctct-ttaaaacagaggaaga-tt
gcggc-aataac-aggt----c-tgtgatg-ccctc-agatgtcccg-ggccgcacac--
--g-tgcta------------------------cat-t-gatt--a-gcgc--agtg---
cg-catact------------tt-c-----a-------at-atgat-acattag------
---------------at-t---gg-attgt--------------------------tctg
----------t-tga----gct--------cca-------------t-cta-atac-tat
ccgg--cttgagaa-ggct---gggtaatcaattgta--agtg-ctg--gttcc--t-cc
t-cc--c--gt------------tgagca------t--tt----taataatggcctctct
acatcc------------ctagcaat--atgcct--a-gtgc----ga-tt-gtagttga
g--------------------------------------------------cctt-gcca
-------------------------ttta-tgcaag--tgtcaattctcagtggggacag
acatttgataattctttgtctcgttcttaactaggaatgccttgtacgggtctt-ggttc
aacagacc--acccggaatacgtccctgccctttgtacaca-ccgccc-gtcgctcttac
cga-tgaatttccctgtgagtttgaaggactga-------------t-g-----------
-----------------------------------gt--t-gcaa-aa------------
------------------------tca---ttggaaattctgt-----------------
------------------------------------------------------------
--------------------------------------------c
>Globigerinella_siphonifera|46132|AJ390570
c-----------------------------------------------------------
------------------------------------------------------------
------------------------------------------------------------
------------------------------------------------------------
------------------------------------------------------------
------------------------------------------------------------
------------------------------------------------------------
------------------------------------------------------------
------------------------------------------------------------
----------------------------------------gta---g-gaaggg--attg
c-c-aataattgaatgt-------tcgc-ttt-ctat-t------aggtg--tgtatata
tagt-----------------------ctcaa----aat-t-aca---------t--g--
ta--t-t--t---------------gta-a-tggc--ga-----------gt-a---a--
t--------a-tt--ta--ct-a-t--------------------cctgt-a-g----ga
aaactcggg-cgacc--gct-g-taa-t-a-tt-t-ctct-ttaaaacagaggaaga-tt
gcggc-aataac-aggt----c-tgtgatg-ccctc-agatgtcccg-ggccgcacac--
--g-tgcta------------------------cat-t-gatt--a-gcgc--agtg---
cg-catact------------tt-c-----a-------at-atgat-acattag------
---------------at-t---gg-attgt--------------------------tctg
----------t-tga----gct--------cca-------------t-cta-atac-tat
ccgg--cttgagaa-ggct---gggtaatcaattgta--agtg-ctg--gttcc--t-cc
t-cc--c--gt------------tgagca------t--tt----taataatggcctctct
acatcc------------ctagcaat--atgcct--a-gtgc----ga-tt-gtagttga
g--------------------------------------------------cctt-gcca
-------------------------ttta-tgcaag--tgtcaattctcagtggggacag
acatttgataattctttgtctcgttcttaactaggaatgccttgtacgggtctt-ggttc
aacagacc--acccggaatacgtccctgccctttgaaaaaa-ccgccc-gtcgctcttac
cga-tgaatttccct---------------------------------------------
------------------------------------------------------------
------------------------------------------------------------
------------------------------------------------------------
--------------------------------------------g
>Globigerinella_siphonifera|46132|AJ390569
a-----------------------------------------------------------
------------------------------------------------------------
------------------------------------------------------------
------------------------------------------------------------
------------------------------------------------------------
------------------------------------------------------------
------------------------------------------------------------
------------------------------------------------------------
------------------------------------------------------------
------------------------------------------------------------
------------------------------------------------------------
------------------------------------------------------------
------------------------------------------------------------
------------------------------------------------------------
------------------------------------------------------------
-------ataac-aggt----c-tgtgatg-ccctc-agatgtcccg-ggccgcacac--
--g-tgcta------------------------cat-t-gatt--a-gcgc--agtg---
cg-catact------------tt-c-----a-------at-atgat-acattag------
---------------at-t---gg-attgt--------------------------tctg
----------t-tga----gct--------cca-------------t-cta-atac-tat
ccgg--cttgagaa-ggct---gggtaatcaattgta--agtg-ctg--gttcc--t-cc
t-cc--c--gt------------tgagca------t--tt----taataatggcctctct
acatcc------------ctagcaat--atgcct--a-gtgc----ga-tt-gtagttga
g--------------------------------------------------cctt-gcca
-------------------------ttta-tgcaag--tgtcaattctcagtggggacag
acatttgataattctttgtctcgttcttaactaggaatgccttgtacgggtctt-ggttc
aacagacc--acccggaatacgtccctgccctttgtacaca-ccgccc-gtcgctcttac
cga-tgaatttccctgwgagtttgaaggactga-------------t-g-----------
-----------------------------------gt--t-gcaa-aa------------
------------------------tca---ttggaaattctgt-----------------
------------------------------------------------------------
--------------------------------------------c
>Globigerinella_siphonifera|46132|AJ390568
g-----------------------------------------------------------
------------------------------------------------------------
------------------------------------------------------------
------------------------------------------------------------
------------------------------------------------------------
------------------------------------------------------------
------------------------------------------------------------
------------------------------------------------------------
------------------------------------------------------------
------------------------------------------------------------
---------------------------c-ttt-ctat-t------aggtg--tgtatata
tagt-----------------------ctcaa----aat-t-aca---------t--g--
ta--t-t--t---------------gta-a-tggc--ga-----------gt-a---a--
t--------a-tttata--ct-a-t--------------------cctgt-a-g----ga
aaactcggg-cgacc--gct-g-taa-t-a-tt-t-ctct-ttaaaacagaggaaga-tt
gcggc-aataac-aggt----c-tgtgatg-ccctc-agatgtcccg-ggccgcacac--
--g-tgcta------------------------cat-t-gatt--a-gcgc--agtg---
cg-catact------------tt-c-----a-------at-atgat-acattag------
---------------at-t---gg-attgt--------------------------tctg
----------t-tga----gct--------cca-------------t-cta-atac-tat
ccgg--cttgagaa-ggct---gggtaatcaattgta--agtg-ctg--gttcc--t-cc
t-cc--c--gt------------tgagca------t--tt----taataatggcctctct
acatcc------------ctagcaat--atgcct--a-gtgc----ga-tt-gtagttga
g--------------------------------------------------cctt-gcca
-------------------------ttta-tgcaag--tgtcaattctcagtggggacag
acatttgataattctttgtctcgttcttaactaggaatgccttgtacgggtctt-ggttc
aacagacc--acccggaatacgtccctgccctttgtamaca-ccgccc-gtcgctcttac
cga-tgaatttccct---------------------------------------------
------------------------------------------------------------
------------------------------------------------------------
------------------------------------------------------------
--------------------------------------------g
>Globigerinella_siphonifera|46132|AJ390567
t-----------------------------------------------------------
------------------------------------------------------------
------------------------------------------------------------
------------------------------------------------------------
------------------------------------------------------------
------------------------------------------------------------
------------------------------------------------------------
------------------------------------------------------------
------------------------------------------------------------
------------------------------------------------------------
------------------------------tt-ctat-t------aggtg--tgtatata
tagt-----------------------ctcaa----aat-t-aca---------t--g--
ta--t-t--t---------------gta-a-tggc--ga-----------gt-a---a--
t--------a-tttata--ct-a-t--------------------cctgt-a-g----ga
aaactcggggcgacc--gct-g-taa-t-a-tt-t-ctct-ttaaaacagaggaaga-tt
gcggc-aataac-aggt----c-tgtgatg-ccctc-agatgtcccg-ggccgcacac--
--g-tgcta------------------------cat-t-gatt--a-gcgc--agtg---
cg-catact------------tt-c-----a-------at-atgat-acattag------
---------------at-t---gg-attgt--------------------------tctg
----------t-tga----gct--------cca-------------t-cta-atac-tat
ccgg--cttgagaa-ggct---gggtaatcaattgta--agtg-ctg--gttcc--t-cc
t-cc--c--gt------------tgagca------t--tt----taataatggcctctct
acatcc------------ctagcaat--atgcct--a-gtgc----ga-tt-gtagttga
g--------------------------------------------------cctt-gcca
-------------------------ttta-tgcaag--tgtcaattctcagtggggacag
acatttgataattctttgtctcgttcttaactaggaatgccttgtacgggtctt-ggttc
aacagacc--acccggaatacgtccctgccctttgtamaca-ccgccc-gtcgctcttac
cga-tgaatttccct---------------------------------------------
------------------------------------------------------------
------------------------------------------------------------
------------------------------------------------------------
--------------------------------------------g
>Globigerinella_siphonifera|46132|AJ390566
t-----------------------------------------------------------
------------------------------------------------------------
------------------------------------------------------------
------------------------------------------------------------
------------------------------------------------------------
------------------------------------------------------------
------------------------------------------------------------
------------------------------------------------------------
------------------------------------------------------------
------------------------------------------------------------
------------------------tcgc-ttt-ctat-t------aggtg--tgtatata
tagt-----------------------ctcaa----aat-t-aca---------t--g--
ta--t-t--t---------------gta-a-tggc--ga-----------gt-a---a--
t--------a-tttata--ct-a-t--------------------cctgt-a-g----ga
aaactcggg-cgacc--gct-g-taa-t-a-tt-t-ctct-ttaaaacagaggaaga-tt
gcggc-aataac-aggt----c-tgtgatg-ccctc-agatgtcccg-ggccgcacac--
--g-tgcta------------------------cat-t-gatt--a-gcgc--agtg---
cg-catact------------tt-c-----a-------at-atgat-acattag------
---------------at-t---gg-attgt--------------------------tctg
----------t-tga----gct--------cca-------------t-cta-atac-tat
ccgg--cttgagaa-ggct---gggtaatcaattgta--agtg-ctg--gttcc--t-cc
t-cc--c--gt------------tgagca------t--tt----taataatggcctctct
acatcc------------ctagcaat--atgcct--a-gtgc----ga-tt-gtagttga
g--------------------------------------------------cctt-gcca
-------------------------ttta-tgcaag--tgtcaattctcagtggggacag
acatttgataattctttgtctcgttcttaactaggaatgccttgtacgggtctt-ggttc
aacagacc--acccggaatacgtccctgccctttgtacaca-ccgccc-gtcgctcttac
cga-tgaatttccctgtgagtttgaaggactga-------------t-g-----------
-----------------------------------gt--t-gcaa-aa------------
------------------------tca---ttggaaattctgt-----------------
------------------------------------------------------------
--------------------------------------------c
>Globigerinella_siphonifera|46132|AJ390565
c-----------------------------------------------------------
------------------------------------------------------------
------------------------------------------------------------
------------------------------------------------------------
------------------------------------------------------------
------------------------------------------------------------
------------------------------------------------------------
------------------------------------------------------------
------------------------------------------------------------
----------------------------------------gta---g-gaaggg--attg
g-c-aataattgaatgt-------tcgc-ttt-ctat-t------aggtg--tgtatata
tagt-----------------------ctcaa----aat-t-aca---------t--g--
ta--t-t--t---------------gta-a-tggc--ga-----------gt-a---a--
t--------a-tttata--ct-a-t--------------------cctgt-a-g----ga
aaactcggg-cgacc--gct-g-taa-t-a-tt-t-ctct-ttaaaacagaggaaga-tt
gcggc-aataac-aggt----c-tgtgatg-ccctc-agatgtcccg-ggccgcacac--
--g-tgcta------------------------cat-t-gatt--a-gcgc--agtg---
cg-catact------------tt-c-----a-------at-atgat-acattag------
---------------at-t---gg-attgt--------------------------tctg
----------t-tga----gct--------cca-------------t-cta-atac-tat
ccgg--cttgagaa-ggct---gggtaatcaattgta--agtg-ctg--gttcc--t-cc
t-cc--c--gt------------tgagca------t--tt----taataatggcctctct
acatcc------------ctagcaat--atgcct--a-gtgc----ga-tt-gtagttga
g--------------------------------------------------cctt-gcca
-------------------------ttta-tgcaag--tgtcaattctcagtggggacag
acatttgataattctttgtctcgttcttaactaggaatgccttgtacgggtctt-ggttc
aacagacc--acccggaatacgtccctgccctttgtacaca-ccgccc-gtcgctcttac
cga-tgaatttccctgtgagtttgaaggactga-------------t-g-----------
-----------------------------------gt--t-gcaa-aa------------
------------------------tca---ttggaaattctgt-----------------
------------------------------------------------------------
--------------------------------------------c
>Globigerinella_siphonifera|46132|AJ390564
c-----------------------------------------------------------
------------------------------------------------------------
------------------------------------------------------------
------------------------------------------------------------
------------------------------------------------------------
------------------------------------------------------------
------------------------------------------------------------
------------------------------------------------------------
------------------------------------------------------------
----------------------------------------gta---g-gaaggg--attg
g-c-aataattgaatgt-------tcgc-ttt-ctat-t------aggtg--tgtatata
tagt-----------------------ctcaa----aat-t-aca---------t--g--
ta--t-t--t---------------gta-a-tggc--ga-----------gt-a---a--
t--------a-tttata--ct-a-t--------------------cctgt-a-g----ga
aaactcggg-cgacc--gct-g-taa-t-a-tt-t-ctct-ttaaaacagaggaaga-tt
gcggc-aataac-aggt----c-tgtgatg-ccctc-agatgtcccg-ggccgcacac--
--g-tgcta------------------------cat-t-gatt--a-gcgc--agtg---
cg-catact------------tt-c-----a-------at-atgat-acattag------
---------------at-t---gg-attgt--------------------------tctg
----------t-tga----gct--------cca-------------t-cta-atac-tat
ccgg--cttgagaa-ggct---gggtaatcaattgta--agtg-ctg--gttcc--t-cc
t-cc--c--gt------------tgagca------t--tt----taataatggcctctct
acatcc------------ctagcaat--atgcct--a-gtgc----ga-tt-gtagttga
g--------------------------------------------------cctt-gcca
-------------------------ttta-tgcaag--tgtcaattctcagtggggacag
acatttgataattctttgtctcgttcttaactaggaatgccttgtacgggtctt-ggttc
aacagacc--acccggaatacgtccctgccctttgtacaca-ccgccc-gtcgctcttac
cga-tgaatttccctgtgagtttgaaggactga-------------t-g-----------
-----------------------------------gt--t-gcaa-aa------------
------------------------tca---ttggaaattctgt-----------------
------------------------------------------------------------
--------------------------------------------c
>Globigerinella_siphonifera|46132|AJ390563
t-----------------------------------------------------------
------------------------------------------------------------
------------------------------------------------------------
------------------------------------------------------------
------------------------------------------------------------
------------------------------------------------------------
------------------------------------------------------------
------------------------------------------------------------
------------------------------------------------------------
----------------------------------------------------g-------
------------------------------------------------------------
------------------------------------------------------------
------------------------------------------------------------
------------------------------------------------------------
-----------------------taa-t-a-ct-t-ctct-ttaaaacagaggcagg-tt
gcggc-aataac-aggt----c-tgtgatg-ccctc-agatgtcccg-ggccgcacac--
--gktgcta------------------------cat-t-gatt--a-gcgc--agtg---
cg-catact------------tt-c-----a-------at-atgat-acattgg------
---------------at-t---gg-tggtg--------------------------aatt
----------g-ttg----gcc--------ccg-------------t-cta-atac-tgt
cctg--tctgagaa-ggct---gggtaatcaattgta--agtg-ctg--gttcc--t-ac
t-cc--c--gt------------tgagca------t--tt----taataatggcctctct
acatcc------------ctagtaac--c---ct--a-gtgc----ga-tt-gtagttga
g--------------------------------------------------cctt-gcca
-------------------------ttta-tgcaag--tgtcaattctcagtggggacag
acatttgataattctttgtctcgttcttaactaggaatgccttgtacgggtctt-ggttc
aacagacc--acccggaatacgtccctgccctttgaaaana-ccgccc-gtcgctcttac
cga-tgactttccc----------------------------------------------
------------------------------------------------------------
------------------------------taaga-------g-----------------
------------------------------------------------------------
--------------------------------------------t
>Globigerinella_siphonifera|46132|AJ390562
t-----------------------------------------------------------
------------------------------------------------------------
------------------------------------------------------------
------------------------------------------------------------
------------------------------------------------------------
------------------------------------------------------------
------------------------------------------------------------
------------------------------------------------------------
------------------------------------------------------------
----------------------------------------------------t-------
------------------------------------------------------------
------------------------------------------gca---------t--g--
ta--t-t--t---------------gtg-a-tggc--ga-----------gt-g---a--
t--------c-ta---------a-t--------------------ccctt-a-g----ga
aaacttggg-cgacc--gct-g-taa-t-a-ct-t-ctct-ttaaaacagaggcagg-tt
gcggc-aataac-aggt----cttgtgatg-ccctc-agatgtcccg-ggccgcacac--
--g-tgcta------------------------cat-t-gatt--a-gcgc--agtg---
cg-catact------------tt-c-----a-------at-atgat-acattgg------
---------------at-t---gg-tggtg--------------------------aatt
----------g-ttg----gcc--------ccg-------------t-cta-atac-tgt
cctg--tctgagaa-ggct---gggtaatcaattgta--agtg-ctg--gttcc--t-ac
t-cc--c--gt------------tgagca------t--tt----taataatggcctctct
acatcc------------ctagtaac--c---ct--a-gtgc----ga-tt-gtagttga
g--------------------------------------------------cctt-gcca
-------------------------ttta-tgcaag--tgtcaattctcagtggggacag
acatttgataattctttgtctcgttcttaactaggaatgccttgtacgggtctt-ggttc
aacagacc--acccggaatacgtccctgccctttgtamaca-ccgccc-gtcgctcttac
cga-tgactttccc----------------------------------------------
------------------------------------------------------------
------------------------------traga-------g-----------------
------------------------------------------------------------
--------------------------------------------t
>Globigerinella_siphonifera|46132|AJ390561
t-----------------------------------------------------------
------------------------------------------------------------
------------------------------------------------------------
------------------------------------------------------------
------------------------------------------------------------
------------------------------------------------------------
------------------------------------------------------------
------------------------------------------------------------
------------------------------------------------------------
----------------------------------------------------g-------
------------------------------------------------------------
------------------------------------------------------------
------------------------------------------------------------
------------------------------------------------------------
------------------------------------------------------------
-------------------------tgatg-ccctc-agatgtcccg-ggccgcacac--
--g-tgcta------------------------cat-t-gatt--a-gcgc--agtg---
cg-catact------------tt-c-----a-------at-atgat-acattgg------
---------------at-t---gg-tggtg--------------------------aatt
----------g-ttg----gcc--------ccg-------------t-cta-atac-tgt
cctg--tctgagaa-ggct---gggtaatcaattgta--agtg-gtg--gttcc--t-ac
t-cc--c--gt------------tgagca------t--tt----taataatggcctctct
acatcc------------ctagtaac--c---ct--a-gtgc----ga-tt-gtagttga
g--------------------------------------------------cctt-gcca
-------------------------ttta-tgcaag--tgtcaattctcagtggggacag
acatttgataattctttgtctcgttcttaactaggaatgccttgtacgggtctt-ggttc
aacagacc--acccggaatacgtccctgccctttgtacaca-ccgccc-gtcgctcttac
cga-tgactttccc----------------------------------------------
------------------------------------------------------------
------------------------------------------t-----------------
------------------------------------------------------------
--------------------------------------------g
>Globigerinella_siphonifera|46132|AJ390560
g-----------------------------------------------------------
------------------------------------------------------------
------------------------------------------------------------
------------------------------------------------------------
------------------------------------------------------------
------------------------------------------------------------
------------------------------------------------------------
------------------------------------------------------------
------------------------------------------------------------
----------------------------------------------------gg--attg
c-c-aataattgaatgt-------tcgc-ttt-ctat-t------gg---------tgtg
tgat-----------------------ctcaa----aat-t-gca---------t--g--
ta--t-t--t---------------gtg-a-tggc--ga-----------gt-g---a--
t--------c-ta---------a-t--------------------ccctt-a-g----ga
aaacttggg-cgacc--gct-g-taa-t-a-ct-t-ctct-ttaaaacagaggcagg-tt
gcggc-aataac-aggt----c-tgtgatg-ccctc-agatgtcccg-ggccgcacac--
--g-tgcta------------------------cat-t-gatt--a-gcgc--agtg---
cg-catact------------tt-c-----a-------at-atgat-acattgg------
---------------at-t---gg-tggtg--------------------------aatt
----------g-ttg----gcc--------ccg-------------t-cta-atac-tgt
cctg--tctgagaa-ggct---gggtaatcaattgta--agtg-ctg--gttcc--t-ac
t-cc--c--gt------------tgagca------t--tt----taataatggcctctct
acatcc------------ctagtaac--c---ct--a-gtgc----ga-tt-gtagttga
g--------------------------------------------------cctt-gcca
-------------------------ttta-tgcaag--tgtcaattctcagtggggacag
acatttgataattctttgtctcgttcttaactaggaatgccttgtacgggtctt-ggttc
[truncated: 190,289 more chars]
