# Supplementary material for: Using the Multiple Analysis Approach to Reconstruct Phylogenetic Relationships among Planktonic Foraminifera from Highly Divergent and Length-polymorphic SSU rDNA Sequences
Source: Bioinform Biol Insights. 2009 Nov 11;3:155–77. doi: 10.4137/bbi.s3334 (PMC2808177; doi:10.4137/bbi.s3334)
Supplement: Additional file 1—Sequence list [file Additional_File_1.zip › Additional_File_1/Alignments/aligned.linsi.fas]

>Globigerina_bulloides|R043|01
-------------------gtggagcatgtggcttaatttgactcaacgcggggaatctt
accgggtccggacacactgaggattgacagacaat----tgtctttttgt----------
-----------------------------------------------------c--aaat
tta------------------aagacaaaagataacagatctttcatgattatgtgatgg
gtggtgcatggccgttcttagttcgtggagtgatctgtctgcttaattgcgtttcaaat-
-----------------atatttt---attatataacgagtctacaaag-----------
------gagtggttca--------------------------------------------
-----------------------------------------------------ttaa---
-----cagacaa--tcat------------------------------------------
----------------------------------------atctttgagcgtctggaatc
t---------actctatttggctcaattgaacgcaacggacgnnnnnnnnnnnnnnnnnn
-----nnnnnnnnnnnnnnnnnnnnnnnnnnnnnnnnnnnnnnnnnnnnnnnnnnnnnnn
nn-----------nnnnnnnnnnnnnnnnnnnnnnnnnnnnnnnnnnnnnn--nnnnnnn
nnnnnn----nnnnnnnnnnnnnn------------------------------------
-------------------------------n-------------nnnn--nnnnnnnnn
nnnnnnnnn-nnn-nnnnnnnn--nnnnnn-nnnnnnnnnnnnnnnnnnnnnnnnnnnnn
n-nnnnnn-nnnnn-nnnnnnn-nnn-nnnnnnnnnnnnnnnnnnnnnnn-nnnnnn-nn
nnnn-nnnnnn---nntgcgcatact-ttcaat--at-----gataca-ttag-------
------------att-ggattgtt-ct---------------------------------
------gttgagctcca-t-ctaatac-tatccggcttgagaa-ggc---tgggtaatca
attgtaagtgc----tggttcctcctcccgt-----tgagcattt-ta-at----a----
--atggcctctcta-catccctag------------c--a-ata-tgcctagtgcgat-t
gta--gt----------------------------------------tgagccttgccat
ttatg---caagtgtcaattctcagtggggacagacatttgataattctttgtctcgttc
ttaactaggaatgccttgtacgggtc-ttggttca--acagaccacccggaatacgtccc
tgccctttgtacaca-ccg-cccgtcgc--------------------------------
------------------------------------------------------------
------------------------------------------------------------
------------------------------------------------------------
-----------
>Globigerina_bulloides|R043|05
------------------------gcatgtggcttaatttgactcaacgcggggaatctt
accgggtccggacacactgaggattgacagacaat----tgtctttttgt----------
-----------------------------------------------------c--aaat
tta------------------aagacaaaagataacagatctttcatgattatgtgatgg
gtggtgcatggccgttcttagttcgtggagtgatctgtctgcttaattgcgtttcaaat-
-----------------atatttt---attatataacgagtctacaaag-----------
------gagtggttca--------------------------------------------
-----------------------------------------------------ttaa---
-----cagacaa--tcat------------------------------------------
----------------------------------------atctttgagcgtctggaatc
t---------actctatttggctcaattgaacgcaacggacg-tgatcgcgagtccttgt
-----tgaacttcagtatatattgactatccccgtaggaagggattggcaataattgaat
gt-----------tcgctttctattaggtgtgtatatatagtctcaaaatt--acatgta
tttgta----atggcgagtaatat------------------------------------
-------------------------------t-------------tatac-tatcctgta
ggaaaactc-ggg-cgaccgct--gtaata-tttctctttaaaacagaggaagattgcgg
c-aataac-aggtc-tgtgatg-ccc-tcagatgtcccgggccgcacacg-tgctac-at
tgat-tagcgc---agtgcgcatact-ttcaat--at-----gataca-ttag-------
------------att-ggattgtt-ct---------------------------------
------gttgagctcca-t-ctaatac-tatccggcttgagaa-ggc---tgggtaatca
attgtaagtgc----tggttcctcctcccgt-----tgagcattt-ta-at----a----
--atggcctctcta-catccctag------------c--a-ata-tgcctagtgcgat-t
gta--gt----------------------------------------tgagccttgccat
ttatg---caagtgtcaattctcagtggggacagacatttgataattctttgtctcgttc
ttaactaggaatgccttgtacgggtc-ttggttca--acagaccacccggaatacgtccc
tgccctttgtacaca-ccg-cccgtcgctcttaccga-tgaatttccctgtgagtttgaa
ggactgatggt-------------------------------------------------
----------tgcaa-a----------------------------atcattggaaattct
gtcaaaca----------------------------------------------------
-----------
>Globigerina_falconensis|R053|18
----------------------------------------gactcaacgcggaaaaactt
accaggtccggacacactgaggattgacagacggtt------------------------
------------------------------------------------------------
-----aacgcccttcggggcaagagacaaaatttttggctctttcatgattatgtgatag
gtggtgcatggccgttcttagttcgtggagtgatctgtctgcccaatcgcgtttcataa-
--------------------atcttaagctcaaaaggcagtcttacctt-----------
------------------------------------------------------------
------------------------------------------------------------
-----cgggttgagtttt------------------------------------------
------------------------------------------------------------
----------gctgggagacttttgtgtgaacgcaacggacg-tgattgcaaccccttgt
----------------------------------------------tgattggccatcac
gtaagc-------tcacttgtaatttattacagtgtggtattatcttagcc--attccct
tttagttgtggagtgattaac---------------------------------------
---------------------------------------------------cactctaaa
ttgtaactc-ggg-ggaccgct--gtga---tttttcttcaaaccggaggaaggttgcgg
c-aataac-aggtc-tgtgatg-ccc-tcagatgtcctgggctgcacacg-tgctac-ac
tgat-cccggc---agttggcatgtgattttct--------ccaatgacgaacctagtgg
acttggcgtctgtgcgcattcgtg-tgct-------------------------------
------aatgactgccg-tcactttaaacactggtcgttagact------cgtgcgatcc
ctcggaaaacg----tgatttctgttcccaaacaaagcactttcgtaccctcgctcaaac
aaacgtgattccaa-atcccttacgattgctacatcctttctcgtaacgtctcgcctagc
gga--------------------------------------------gctttcaactttt
cgtcg---caactctcaattcacagtggggacagtcgtttgtcaacttttcgtctcggtc
ccaactaggaatgcctcgtacgag---ttggttca--tcagaccactcggaatacgtccc
tgccctttgtacaca-ccg-cccgtcgcttttaccga-tgaacttttttgcgagtatgat
ggactaacttt-------------------------------------------------
-----------------------------gcgctcaatttgaatctgttgtggaaattca
ctcgaacaacgggatttaaag---------------------------------------
-----------
>Globigerina_falconensis|R053|25
-------------ga--acgtggagcatgtggcttaattygactcaacgcggaaaaactt
accaggtccggacacactgaggattgacagacggtt------------------------
------------------------------------------------------------
-----aacgcccttcggggcaagagacaaaatttttggctctttcatgattatgtgatag
gtggtgcatggccgttcttagttcgtggagtgatctgtctgcccaatcgcgtttcataa-
--------------------atcttaagctcaaaaggcagtcttacctt-----------
------------------------------------------------------------
------------------------------------------------------------
-----cgggttgagtttt------------------------------------------
------------------------------------------------------------
----------gctgggagacttttgtgtgaacgcaacggacg-tgattgcaaccccttgt
----------------------------------------------tgattggccatcac
gtaagc-------tcacttgtaatttattacagtgtggtattatcttagcc--attccct
tttagttgtggagtgattaac---------------------------------------
---------------------------------------------------cactctaaa
ttgtaactc-ggg-ggaccgct--gtga---tttttcttcaaaccggaggaaggttgcgg
c-aataac-aggtc-tgtgatg-ccc-tcagatgtcctgggctgcacacg-tgctac-ac
tgat-cccggc---agttggcatgtgattttct--------ccaatgacgaacctagtgg
acttggcgtctgtgcgcattcgtg-tgct-------------------------------
------aatgactgccg-tcactttaaacactggtcgttagact------cgtgcgatcc
ctcggaaaacg----tgatttctgttcccaaacaaagcactttcgtaccctcgctcaaac
aaacgtgattccaa-atcccttacgattgctacatcctttctcgtaacgtctcgcctagc
gga--------------------------------------------gctttcaactttt
cgtcg---caactctcaattcacagtggggacagtcgtttgtcaacttttcgtctcggtc
ccaactaggaatgcctcgtacgag---ttggttca--tcagaccactcggaatacgtccc
tgccctttgtacaca-ccg-cccgtcgcttttaccga-tgaacttttttgcgagtatgat
ggactaacttt-------------------------------------------------
-----------------------------gcgctcaatttgaatctgttgtggaaattca
ctcgaacaacgggatttaaag---------------------------------------
-----------
>Globigerinita_glutinata|P148|05
----------------------------gtggcttaatttgactcaacgcgggaaatctt
accgggtccggacacactgaggattgacaggtattatatagc----aacctt--------
-----------------------------------------------------cgggttg
tct------------------attgttaaatatgctagtcctttcatgattatgtgatag
gtggtgcatggccgttcttagttcgtggagtgatctgtctgcttaattgcgtttcagata
-----------------aggatctatattctttacaagtgt-------------------
------cgcagtgtaattgacccctctt--------------------------------
------------------------------tca---------------------------
-----cgagagt--gtgtgtctttttt---------------------------------
--------------------------------------------------------gcgc
tcgcac----tttacattaggtcc---tgaaagcaacgaacg-tgaccgcaacctcttgt
----------------------------------------------tgcctcatctccca
a------------cattctttccttc-------gggttagatatttc-------------
------------------------------------------------------------
-----------------------------------------------cattgaggcttt-
ccaaaacta-gag-ggaccgct--gt-----caacttcttaaaccagaggaaggttgcgg
c-aataac-aggtc-tgtgatg-ccc-ttagatgttccgggctgcacacg-tgctac-aa
tgat-tgttgc---agtgagcatctc----aat--ttttt-----acc-taacaccgcac
acgtgagtttgcatact-----------------------------tg------------
-tatgt--tactttacg-cagcggtaa-agcctgcttcgagagcaag---tgggtaatca
attagaagtaa----cgatttc-ccaaa--------ttagcacac-tt-at----atacg
gcgtttgtgcccgg-gtttcactt------------gttg-gaa----cttttgtgcg-c
gcagatg-------------------------------------------ttttttccgt
atgtg---caattgtcaattcatggtggggacagaccattgttaattgttggtctcggtc
ttaactaggaatgccttgtacgggtctttggttca--acaaaccacccggaatacgtccc
tgccctttgtacaca-ccg-cccgtcgctcttaccga-tggacttctctgtgagtttgag
ggactggattt-------------------------------------------------
----------gatcgtacattcgtgtgcgcattaat---------atctatggaaactta
aac---------------------------------------------------------
-----------
>Globigerinita_glutinata|P148|07
-------------------gtggagcatgtggcttaatttgactcaacgcgggaaatctt
accgggtccggacacactgaggattgacaggtattatatagc----aacttt--------
-----------------------------------------------------cgggttg
tct------------------attgttaaatatgctagtcctttcatgattatgtgatag
gtggtgcatggccgttcttagttcgtggagtgatctgtctgcttaattgcgtttcagata
-----------------aggatctatattctttacaagtgt-------------------
------cgcagtgtaattgacccctctt--------------------------------
------------------------------tca---------------------------
-----cgagagt--gcgtgtctttttt---------------------------------
--------------------------------------------------------gcgc
tcgcac----tttacattaggtcc---tgaaagcaacgaacg-tgaccgcaacctcttgt
----------------------------------------------tgcctcatctccca
a------------cattctttccttc-------gggttagatatttc-------------
------------------------------------------------------------
-----------------------------------------------cattgaggcttt-
ccaaaacta-gag-ggaccgct--gt-----caacttcttaaaccagaggaaggttgcgg
c-aataac-aggtc-tgtgatg-ccc-ttagatgttccgggctgcacacg-tgctac-aa
tgat-tgttgc---agtgagcatctc----aat--ttttt-----acc-taacaccgcac
acgtgagtttgcatact-----------------------------tg------------
-tatgctatactttacg-cagcggtaa-agcctgcttcgagagcaag---tgggtaatca
attagaagtaa----cgatttc-ccaaa--------ttagcacac-tt-at----atacg
gcgtttgtgcccgg-gtttcactt------------gttg-gaa----cttttgtgcg-c
gcagatg------------------------------------------tttttttccgt
atgtg---caattgtcaattcatggtggggacagaccattgttaattgttggtctcggtc
ttaactaggaatgccttgtacgggtctttggttca--acaaaccacccggaatacgtccc
tgccctttgtacaca-ccg-cccgtcgctcttaccga-tggacttctctgtgagtttgag
ggactggattt-------------------------------------------------
----------gatcgtacattcgtgtgcgcattaat---------atctatggaaactta
aacgaacagtgtggtctaaag---------------------------------------
-----------
>Globigerinita_glutinata|P148|13
----------------------------gtggcttaatttgactcaacgcgggaaatctt
accgggtccggacacactgaggattgacaggtattatatagc----aacttt--------
-----------------------------------------------------cgggttg
tct------------------attgttaaatatgctagtcctttcatgattatgtgatag
gtggtgcatggccgttcttagttcgtggagtgatctgtctgcttaattgcgtttcagata
-----------------aggatctatattctttacaagtgt-------------------
------cgcagtgtaattgacccctctt--------------------------------
------------------------------tca---------------------------
-----cgagagt--gcgtgtctttttt---------------------------------
--------------------------------------------------------gcgc
tcgcac----tttacattaggtcc---tgaaagcaacgaacg-tgaccgcaacctcttgt
----------------------------------------------tgcctcatctccca
a------------cattctttccttc-------gggttagatatttc-------------
------------------------------------------------------------
-----------------------------------------------cattgaggcttt-
ccaaaacta-gag-ggaccgct--gt-----caacttcttaaaccagaggaaggttgcgg
c-aataac-aggtc-tgtgatg-ccc-ttagatgttccgggctgcacacg-tgctac-aa
tgat-tgttgc---agtgagcatctc----aat--ttttt-----acc-taacaccgcac
acgtgagtttgcatact-----------------------------tg------------
-tatgctatactttacg-cagcggtaa-agcctgcttcgagagcaag---tgggtaatca
attagaagtaa----cgatttc-ccaaa--------ttagcacac-tt-at----atacg
gcgtttgtgcccgg-gtttcactt------------gttg-gaa----cttttgtgcg-c
gcagatg------------------------------------------tttttttccgt
atgtg---caattgtcaattcatggtggggacagaccattgttaattgttggtctcggtc
ttaactaggaatgccttgtacgggtctttggttca--acaaaccacccggaatacgtccc
tgccctttgtacaca-ccg-cccgtcgctcttaccga-tggacttctctgtgagtttgag
ggactggattt-------------------------------------------------
----------gatcgtacattcgtgtgcgcattaat---------atctatggaaactta
aac---------------------------------------------------------
-----------
>Globigerinita_glutinata|P148|15
-------------------gtggagcatgtggcttaatttgactcaacgcgggaaatctt
accgggtccggacacactgaggattgacaggtattatatagc----aacttt--------
-----------------------------------------------------cgggttg
tct------------------attgttaaatatgctagtcctttcatgattatgtgatag
gtggtgcatggccgttcttagttcgtggagtgatctgtctgcttaattgcgtttcagata
-----------------aggatctatattctttacaagtgt-------------------
------cgcagtgtaattgacccctctt--------------------------------
------------------------------tca---------------------------
-----cgagagt--gcgtgtctttttt---------------------------------
--------------------------------------------------------gcgc
tcgcac----tttacattaggtcc---tgaaagcaacgaacg-tgaccgcaacctcttgt
----------------------------------------------tgcctcatctccca
a------------cattctttccttc-------gggttagatatttc-------------
------------------------------------------------------------
-----------------------------------------------cattgaggcttt-
ccaaaacta-gag-ggaccgct--gt-----caacttcttaaaccagaggaaggttgcgg
c-aataac-aggtc-tgtgatg-ccc-ttagatgttccgggctgcacacg-tgctac-aa
tgat-tgttgc---agtgagcatctc----aat--ttttt-----acc-taacaccgcac
acgtgagtttgcatact-----------------------------tg------------
-tatgctatactttacg-cagcggtaa-agcctgcttcgagagcaag---tgggtaatca
attagaagtaa----cgatttc-ccaaa--------ttagcacac-tt-at----atacg
gcgtttgtgcccgg-gtttcactt------------gttg-gaa----cttttgtgcg-c
gcagatg------------------------------------------tttttttccgt
atgtg---caattgtcaattcatggtggggacagaccattgttaattgttggtctcggtc
ttaactaggaatgccttgtacgggtctttggttca--acaaaccacccggaatacgtccc
tgccctttgtacaca-ccg-cccgtcgctcttaccga-tggacttctctgtgagtttgag
ggactggattt-------------------------------------------------
----------gatcgtacattcgtgtgcgcattaat---------atctatggaaactta
aacgaacagtgtggtctaaag---------------------------------------
-----------
>Globigerinita_glutinata|P148|17
-------------------gtggagcatgtggcttaatttgactcaacgcgggaaatctt
accgggtccggacacactgaggattgacaggtattatatagc----aacttt--------
-----------------------------------------------------cgggttg
tct------------------attgttaaatatgctagtcctttcatgattatgtgatag
gtggtgcatggccgttcttagttcgtggagtgatctgtctgcttaattgcgtttcagata
-----------------aggatctatattctttacaagtgt-------------------
------cgcagtgtaattgacccctctt--------------------------------
------------------------------tca---------------------------
-----cgagagt--gcgtgtctttttt---------------------------------
--------------------------------------------------------gcgc
tcgcac----tttacattaggtcc---tgaaagcaacgaacg-tgaccgcaacctcttgt
----------------------------------------------tgcctcatctccca
a------------cattctttccttc-------gggttagatatttc-------------
------------------------------------------------------------
-----------------------------------------------cattgaggcttt-
ccaaaacta-gag-ggaccgct--gt-----caacttcttaaaccagaggaaggttgcgg
c-aataac-aggtc-tgtgatg-ccc-ttagatgttccgggctgcacacg-tgctac-aa
tgat-tgttgc---agtgagcatctc----aat--ttttt-----acc-taacaccgcac
acgtgagtttgcatact-----------------------------tg------------
-tatgctatactttacg-cagcggtaa-agcctgcttcgagagcaag---tgggtaatca
attagaagtaa----cgatttc-ccaaa--------ttagcacac-tt-at----atacg
gcgtttgtgcccgg-gtttcactt------------gttg-gaa----cttttgtgcg-c
gcagatg------------------------------------------tttttttccgt
atgtg---caattgtcaattcatggtggggacagaccattgttaattgttggtctcggtc
ttaactaggaatgccttgtacgggtctttggttca--acaaaccacccggaatacgtccc
tgccctttgtacaca-ccg-cccgtcgctcttaccga-tggacttctctgtgagtttgag
ggactggattt-------------------------------------------------
----------gatcgtacattcgtgtgcgcattaat---------atctatggaaactta
aacgaacagtgtggtctaaag---------------------------------------
-----------
>Globigerinita_glutinata|P148|20
-------------------gtggagcatgtggcttaatttgactcaacgcgggaaatctt
accgggtccggacacactgaggattgacaggtattatatagc----aacctt--------
-----------------------------------------------------cgggttg
tct------------------attgttaaatatgctagtcctttcatgattatgtgatag
gtggtgcatggccgttcttagttcgtggagtgatctgtctgcttaattgcgtttcagata
-----------------aggatctatattctttacaagtgt-------------------
------cgcagtgtaattgacccctctt--------------------------------
------------------------------tca---------------------------
-----cgagagt--gtgtgtctttttt---------------------------------
--------------------------------------------------------gcgc
tcgcac----tttacattaggtcc---tgaaagcaacgaacg-tgaccgcaacctcttgt
----------------------------------------------tgcctcatctccca
a------------cattctttccttc-------gggttagatatttc-------------
------------------------------------------------------------
-----------------------------------------------cattgaggcttt-
ccaaaacta-gag-ggaccgct--gt-----caacttcttaaaccagaggaaggttgcgg
c-aataac-aggtc-tgtgatg-ccc-ttagatgttccgggctgcacacg-tgctac-aa
tgat-tgttgc---agtgagcatctc----aat--ttttt-----acc-taacaccgcac
acgtgagtttgcatact-----------------------------tg------------
-tatgt--tactttacg-cagcggtaa-agcctgcttcgagagcaag---tgggtaatca
attagaagtaa----cgatttc-ccaaa--------ttagcacac-tt-at----atacg
gcgtttgtgcccgg-gtttcactt------------gttg-gaa----cttttgtgcg-c
gcagatg-------------------------------------------ttttttccgt
atgtg---caattgtcaattcatggtggggacagaccattgttaattgttggtctcggtc
ttaactaggaatgccttgtacgggtctttggttca--acaaaccacccggaatacgtccc
tgccctttgtacaca-ccg-cccgtcgctcttaccga-tggacttctctgtgagtttgag
ggactggattt-------------------------------------------------
----------gatcgtacattcgtgtgcgcattaat---------atctatggaaactta
aacgaacagtgtggtctaaag---------------------------------------
-----------
>Globigerinita_glutinata|P148|21
-------------------gtggagcatgtggcttaatttgactcaacgcgggaaatctt
accgggtccggacacactgaggattgacaggtattatatagcacgtactttt--------
-----------------------------------------------------gtgcgtg
tct------------------attgttaaatatgctagtcctttcatgattatgtgatag
gtggtgcatggccgttcttagttcgtggagtgatctgtctgcttaattgcgtttcagata
-----------------aggatctatattctttacaagtgt-------------------
------cgcagtgtaattgacccctctt--------------------------------
------------------------------tca---------------------------
-----cgagagt--gtgtgtctttttt---------------------------------
--------------------------------------------------------gcgc
tcgcac----tttacattaggtcc---tgaaagcaacgaacg-tgaccgcaacctcttgt
----------------------------------------------tgcctcatctccca
a------------cattctttccttc-------gggttagatatttc-------------
------------------------------------------------------------
-----------------------------------------------cattgaggcttt-
ccaaaacta-gag-ggaccgct--gt-----caacttcttaaaccagaggaaggttgcgg
c-aataac-aggtc-tgtgatg-ccc-ttagatgttccgggctgcacacg-tgctac-aa
tgat-tgttgc---agtgagcatctc----aat--ttttt-----acc-taacaccgcac
acgtgagtttgcatact-----------------------------tg------------
-tatgctatactttacg-cagcggtaa-agcctgcttcgagagcaag---tgggtaatca
attagaagtaa----cgatttc-ccaaa--------ttagcacac-tt-at----atacg
gcgtttgtgcccgg-gtttcactt------------gttg-gaa----cttttgtgcg-c
gcagatg------------------------------------------tttttttccgt
atgtg---caattgtcaattcatggtggggacagaccattgttaattgttggtctcggtc
ttaactaggaatgccttgtacgggtctttggttca--acaaaccacccggaatacgtccc
tgccctttgtacaca-ccg-cccgtcgctcttaccga-tggacttctctgtgagtttgag
ggactggattt-------------------------------------------------
----------gatcgtacattcgtgtgcgcattaat---------atctatggaaactta
aacgaacagtgtggtctaaag---------------------------------------
-----------
>Globigerinita_glutinata|P148|26
-------------------gtggagcatgtggcttaatttgactcaacgcgggaaatctt
accgggtccggacacactgaggattgacaggtattatatagc----aacctt--------
-----------------------------------------------------cgggttg
tct------------------attgttaaatatgctagtcctttcatgattatgtgatag
gtggtgcatggccgttcttagttcgtggagtgatctgtctgcttaattgcgtttcagata
-----------------aggatctatattctttacaagtgt-------------------
------cgcagtgtaattgacccctctt--------------------------------
------------------------------tca---------------------------
-----cgagagt--gcgtgtctttttt---------------------------------
--------------------------------------------------------gcgc
tcgcac----tttacattaggtcc---tgaaagcaacgaacg-tgaccgcaacctcttgt
----------------------------------------------tgcctcatctccca
a------------cattctttccttc-------gggttagatatttc-------------
------------------------------------------------------------
-----------------------------------------------cattgaggcttt-
ccaaaacta-gag-ggaccgct--gt-----caacttcttaaaccagaggaaggttgcgg
c-aataac-aggtc-tgtgatg-ccc-ttagatgttccgggctgcacacg-tgctac-aa
tgat-tgttgc---agtgagcatctc----aat--ttttt-----acc-taacaccgcac
acgtgagtttgcatact-----------------------------tg------------
-tatgctatactttacg-cagcggtaa-agcctgcttcgagagcaag---tgggtaatca
attagaagtaa----cgatttc-ccaaa--------ttagcacac-tt-at----atacg
gcgtttgtgcccgg-gtttcactt------------gttg-gaa----cttttgtgcg-c
gcagatg------------------------------------------tttttttccgt
atgtg---caattgtcaattcatggtggggacagaccattgttaattgttggtctcggtc
ttaactaggaatgccttgtacgggtctttggttca--acaaaccacccggaatacgtccc
tgccctttgtacaca-ccg-cccgtcgctcttaccga-tggacttctctgtgagtttgag
ggactggattt-------------------------------------------------
----------gatcgtacattcgtgt--gcattaat---------atctatggaaactta
aacgaacagtgtggtctaaag---------------------------------------
-----------
>Globigerinita_glutinata|P148|28
-------------------gtggagcatgtggcttaatttgactcaacgcgggaaatctt
accgggtccggacacactgaggattgacaggtattatatagcaacctt------------
-----------------------------------------------------cgggttg
tct------------------attgttaaatatgctagtcctttcatgattatgtgatag
gtggtgcatggccgttcttagttcgtggagtgatctgtctgcttaattgcgtttcagata
-----------------aggatctatattctttacaagtgt-------------------
------cgcagtgtaattgacccctctt--------------------------------
------------------------------tca---------------------------
-----cgagagt--gtgtgtctttttt---------------------------------
--------------------------------------------------------gcgc
tcgcac----tttacattaggtcc---tgaaagcaacgaacg-tgaccgcaacctcttgt
----------------------------------------------tgcctcatctccca
a------------cattctttccttc-------gggttagatatttc-------------
------------------------------------------------------------
-----------------------------------------------cattgaggcttt-
ccaaaacta-gag-ggaccgct--gt-----caacttcttaaaccagaggaaggttgcgg
c-aataac-aggtc-tgtgatg-ccc-ttagatgttccgggctgcacacg-tgctac-aa
tgat-tgttgc---agtgagcatctc----aat--tttttacc------taacaccgcac
acgtgagtttgcatact-------------------------------------------
------------------------------------------------------------
------------------------------------------------------------
------------------------------------------------------------
------------------------------------------------------------
--------tgtatgttactttacgc-----------------------------------
------------------------------------------------------------
------------------------------------------------------------
------------------------------------------------------------
------------------------------------------------------------
------------------------------------------------------------
-----------
>Globigerinita_glutinata|P149|04
-------------------gtggagcatgtggcttaatttgactcaacgcgggaaatctt
accgggtccggacacactgaggattgacaggtattatatagcacgcacacttcg------
-----------------------------------------------------gtgtgtg
tct------------------attgttaaatatgctagtcctttcatgattatgtgatag
gtggtgcatggccgttcttagttcgtggagtgatctgtctgcttaattgcgtttcagata
-----------------aggatctatattctttacagtgct-------------------
------gcagtcgtaattgacccctttc--------------------------------
------------------------------tca---------------------------
-----cgagagt--gtgtgtc-ttttt---------------------------------
--------------------------------------------------------gcgc
tcacac----tttacattaggtcc---tgaaagcaacgaacg-tgaccgcaacctcttgt
----------------------------------------------tgcctcatctcccc
at-----------cactaggtagttt-------cggctacttaacgt-------------
------------------------------------------------------------
---------------------------------------------atcattgaggcttt-
ccaaaacta-gag-ggaccgct--gt-----caacttcttaaaccagaggaaggttgcgg
c-aataac-aggtc-tgtgatg-ccc-ttagatgttccgggctgcacacg-tgctac-aa
tgat-tgttgc---agtgagcatctc----aat--ttttt-----accttaacaccgcac
acgtgagt--gcatact-----------------------------tg------------
-tatgt--tactttacg-cagcggtaa-agcctgcttcgagagcaag---tgggtaatca
attagaagtaa----cgatttc-ccaaa--------ttagcacac-tt-at----atacg
gcgtttgtgcccgg-gtttcactt------------gttg-gaa----cttttgtgcg-c
gcagatg--------------------------------------------tttttccgt
atgtg---caattgtcaattcatggtggggacagaccattgttaattgttggtctcggtc
ttaactaggaatgccttgtacgggtctttggttca--acaaaccacccggaatacgtccc
tgccctttgtacaca-ccg-cccgtcgctcttaccga-tggacttctctgtgagtttgag
ggactggattt-------------------------------------------------
----------gatcgtgcttcggc--acgcattaac---------atctatggaaactta
aacgaacagtgtggtctaaag---------------------------------------
-----------
>Globigerinita_glutinata|P149|07
-------------------gtggagcatgtggcttaatttgactcaacgcgggaaatctt
accgggtccggacacactgaggattgacaggtattatatagcacg--cacttcg------
-----------------------------------------------------gtgtgtg
tct------------------attgttaaatatgctagtcctttcatgattatgtgatag
gtggtgcatggccgttcttagttcgtggagtgatctgtctgcttaattgcgtttcagata
-----------------aggatctatattctttacg------------------------
------tgagtgattgcagacccctttc--------------------------------
------------------------------tca---------------------------
-----cgagagt--gtgtgtc----tc---------------------------------
--------------------------------------------------------gcat
gatctc----tctacattaggtcc---tgaaagcaacgaacg-tgaccgcaacctcttgt
----------------------------------------------tgcctcatctcccc
at-----------cactaggtagttt-------cggctacttaacgt-------------
------------------------------------------------------------
---------------------------------------------atcattgaggcttt-
ccaaaacta-gag-ggaccgct--gt-----caacttcttaaaccagaggaaggttgcgg
c-aataac-aggtc-tgtgatg-ccc-ttagatgttccgggctgcacacg-tgctac-aa
tgat-tgttgc---agtgagcatctc----aat--ttttt-----acc-taacaccgcac
acgtgagtacgcatact-----------------------------tg------------
-tatgt--tactttacg-cagcggtaa-agcctgcttcgagagcaag---tgggtaatca
attagaagtaa----cgatttc-ccaaa--------ttagcacac-tt-at----atacg
gcgtttgtgcccgg-gtttcactt------------gttg-gaa----cttttgtgcg-c
gcagatg--------------------------------------------tttttccgt
atgtg---caattgtcaattcatggtggggacagaccattgttaattgttggtctcggtc
ttaactaggaatgccttgtacgggtctttggttca--acaaaccacccggaatacgtccc
tgccctttgtacaca-ccg-cccgtcgctcttaccga-tggacttctctgtgagtttgag
ggactggattt-------------------------------------------------
----------gatcgtgcttcggc--acgcattaac---------atctatggaaactta
aac---------------------------------------------------------
-----------
>Globigerinita_glutinata|P149|18
-------------------gtggagcatgtggcttaatttgactcaacgcgggaaatctt
accgggtccggacacactgaggattgacaggtattatatagcaca----cttcg------
-------------------------------------------------------gtgtg
tct------------------attgttaaatatgctagtcctttcatgattatgtgatag
gtggtgcatggccgttcttagttcgtggagtgatctgtctgcttaattgcgtttcagata
-----------------aggatctatattctttacagtgct-------------------
------gcagtcgtaattgacccctttc--------------------------------
------------------------------tca---------------------------
-----cgagagt--gtgtgtc-ttttt---------------------------------
--------------------------------------------------------gcgc
tcacac----tttacattaggtcc---tgaaagcaacgaacg-tgaccgcaacctcttgt
----------------------------------------------tgcctcatctcccc
at-----------cactaggtagttt-------cggctacttaacgt-------------
------------------------------------------------------------
---------------------------------------------atcattgaggcttt-
ccaaaacta-gag-ggaccgct--gt-----caacttcttaaaccagaggaaggttgcgg
c-aataac-aggtc-tgtgatg-ccc-ttagatgttccgggctgcacacg-tgctac-aa
tgat-tgttgc---agtgagcatctc----aat--ttttt-----accttaacaccgcac
acgtgagt--gcatact-----------------------------tg------------
-tatgt--tactttacg-cagcggtaa-agcctgcttcgagagcaag---tgggtaatca
attagaagtaa----cgatttc-ccaaa--------ttagcacac-tt-at----atacg
gcgtttgtgcccgg-gtttcactt------------gttg-gaa----cttttgtgcg-t
gcagatg--------------------------------------------tttttccgt
atgtg---caattgtcaattcatggtggggacagaccattgttaattgttggtctcggtc
ttaactaggaatgccttgtacgggtctttggttca--acaaaccacccggaatacgtccc
tgccctttgtacaca-ccg-cccgtcgctcttaccga-tggacttctctgtgagtttgag
ggactggattt-------------------------------------------------
----------gatcgtgcttcggc--acgcattaac---------atctatggaaactta
aacgaacagtgtggtctaaag---------------------------------------
-----------
>Globigerinita_glutinata|P149|22
-------------------gtggagcatgtggcttaatttgactcaacgcgggaaatctt
accgggtccggacacactgaggattgacaggtattatatagcacg--cacttcg------
-----------------------------------------------------gtgtgtg
tct------------------attgttaaatatgctagtcctttcatgattatgtgatag
gtggtgcatggccgttcttagttcgtggagtgatctgtctgcttaattgcgtttcagata
-----------------aggatctatattctttacg------------------------
------tgagtgattgcagacccctttc--------------------------------
------------------------------tca---------------------------
-----cgagagt--gtgtgtc----tc---------------------------------
--------------------------------------------------------gcat
gatctc----tctacattaggtcc---tgaaagcaacgaacg-tgaccgcaacctcttgt
----------------------------------------------tgcctcatctcccc
at-----------cactaggtagttt-------cggctacttaacgt-------------
------------------------------------------------------------
---------------------------------------------atcattgaggcttt-
ccaaaacta-gag-ggaccgct--gt-----caacttcttaaaccagaggaaggttgcgg
c-aataac-aggtc-tgtgatg-ccc-ttagatgttccgggctgcacacg-tgctac-aa
tgat-tgttgc---agtgagcatctc----aat--ttttt-----accttaacaccgcac
acgtgagt--gcatact-----------------------------tg------------
-tatgt--tactttacg-cagcggtaa-agcctgcttcgagagcaag---tgggtaatca
attagaagtaa----cgatttc-ccaaa--------ttagcacac-tt-at----atacg
gcgtttgtgcccgg-gtttcactt------------gttg-gaa----cttttgtgcg-t
gcagatg--------------------------------------------tttttccgt
atgtg---caattgtcaattcatggtggggacagaccattgttaattgttggtctcggtc
ttaactaggaatgccttgtacgggtctttggttca--acaaaccacccggaatacgtccc
tgccctttgtacaca-ccg-cccgtcgctcttaccga-tggacttctctgtgagtttgag
ggactggattt-------------------------------------------------
----------gatcgtgcttcggc--acgcattaac---------atctatggaaactta
aacgaacagtgtggtctaaag---------------------------------------
-----------
>Globigerinita_glutinata|P149|28
-------------------gtggagcatgtggcttaatttgactcaacgcgggaaatctt
accgggtccggacacactgaggattgacaggtattatatagcacg--cacttcg------
-----------------------------------------------------gtgtgtg
tct------------------attgttaaatatgctagtcctttcatgattatgtgatag
gtggtgcatggccgttcttagttcgtggagtgatctgtctgcttaattgcgtttcagata
-----------------aggatctatattctttacagtgct-------------------
------gcagtcgtaattgacccctttc--------------------------------
------------------------------tca---------------------------
-----cgagagt--gtgtgtc-ttttt---------------------------------
--------------------------------------------------------gcgc
tcacac----tttacattaggtcc---tgaaagcaacgaacg-tgaccgcaacctcttgt
----------------------------------------------tgcctcatctcccc
at-----------cactaggtagttt-------cggctacttaacgt-------------
------------------------------------------------------------
---------------------------------------------atcattgaggcttt-
ccaaaacta-gag-ggaccgct--gt-----caacttcttaaaccagaggaaggttgcgg
c-aataac-aggtc-tgtgatg-ccc-ttagatgttccgggctgcacacg-tgctac-aa
tgat-tgttgc---agtgagcatctc----aat--ttttt-----acc-taacaccgcac
acgtgagt--gcatact-----------------------------tg------------
-tatgt--tactttacg-cagcggtaa-agcctgcttcgagagcaag---tgggtaatca
attagaagtaa----cgatttc-ccaaa--------ttagcacac-tt-at----atacg
gcgtttgtgcccgg-gtttcactt------------gttg-gaa----cttttgtgcg-t
gcagatg--------------------------------------------tttttccgt
atgtg---caattgtcaattcatggtggggacagaccattgttaattgttggtctcggtc
ttaactaggaatgccttgtacgggtctttggttca--acaaaccacccggaatacgtccc
tgccctttgtacaca-ccg-cccgtcgctcttaccga-tggacttctctgtgagtttgag
ggactggattt-------------------------------------------------
----------gatc--gcttcgg----cgcattaac---------atctatggaaactta
aacgaacagtgtggtctaaag---------------------------------------
-----------
>Globigerinita_glutinata|P149|30
-------------------gtggagcatgtggcttaatttgactcaacgcgggaaatctt
accgggtccggacacactgaggattgacaggtattatatagcacg--cacttcg------
-----------------------------------------------------gtgtgtg
tct------------------attgttaaatatgctagtcctttcatgattatgtgatag
gtggtgcatggccgttcttagttcgtggagtgatctgtctgcttaattgcgtttcagata
-----------------aggatctatattctttacg------------------------
------tgagtgattgcagacccctttc--------------------------------
------------------------------tca---------------------------
-----cgagagt--gtgtgtc----tc---------------------------------
--------------------------------------------------------gcat
gatctc----tctacattaggtcc---tgaaagcaacgaacg-tgaccgcaacctcttgt
----------------------------------------------tgcctcatctcccc
at-----------cactaggtagttt-------cggctacttaacgt-------------
------------------------------------------------------------
---------------------------------------------atcattgaggcttt-
ccaaaacta-gag-ggaccgct--gt-----caacttcttaaaccagaggaaggttgcgg
c-aataac-aggtc-tgtgatg-ccc-ttagatgttccgggctgcacacg-tgctac-aa
tgat-tgttgc---agtgagcatctc----aat--ttttt-----acc-taacaccgcac
acgtgagtacgcatact-----------------------------tg------------
-tatgt--tactttacg-cagcggtaa-agcctgcttcgagagcaag---tgggtaatca
attagaagtaa----cgatttc-ccaaa--------ttagcacac-tt-at----atacg
gcgtttgtgcccgg-gtttcactt------------gttg-gaa----cttttgtgcg-t
gcagatg--------------------------------------------tttttccgt
atgtg---caattgtcaattcatggtggggacagaccattgttaattgttggtctcggtc
ttaactaggaatgccttgtacgggtctttggttca--acaaaccacccggaatacgtccc
tgccctttgtacaca-ccg-cccgtcgctcttaccga-tggacttctctgtgagtttgag
ggactggattt-------------------------------------------------
----------gatcgtgcttcggc--acgcattaac---------atctatggaaactta
aacgaacagtgtggtctaaag---------------------------------------
-----------
>Globigerinita_glutinata|P151|06
-------------------gtggagcatgtggcttaatttgactcaacgcgggaaatctt
accgggtccggacacactgaggattgacaggtattatatagcacgtactttt--------
-----------------------------------------------------gtgcgtg
tct------------------attgttaaatatgctagtcctttcatgattatgtgatag
gtggtgcatggccgttcttagttcgtggagtgatctgtctgcttaattgcgtttcagata
-----------------aggatctatattctttacaagtgt-------------------
------cgcagtgtaattgacccctctt--------------------------------
------------------------------tca---------------------------
-----cgagagt--gcgtgtctttttt---------------------------------
--------------------------------------------------------gcgc
tcgcac----tttacattaggtcc---tgaaagcaacgaacg-tgaccgcaacctcttgt
----------------------------------------------tgcctcatctccca
a------------cattctttccttc-------gggttagatatttc-------------
------------------------------------------------------------
-----------------------------------------------cattgaggcttt-
ccaaaacta-gag-ggaccgct--gt-----caacttcttaaaccagaggaaggttgcgg
c-aataac-aggtc-tgtgatg-ccc-ttagatgttccgggctgcacacg-tgctac-aa
tgat-tgttgc---agtgagcatctc----aat--ttttt-----acc-taacaccgcac
acgtgagtttgcatact-----------------------------tg------------
-tatgctatactttacg-cagcggtaa-agcctgcttcgagagcaag---tgggtaatca
attagaagtaa----cgatttc-ccaaa--------ttagcacac-tt-at----atacg
gcgtttgtgcccgg-gtttcactt------------gttg-gaa----cttttgtgcg-c
gcagatg------------------------------------------tttttttccgt
atgtg---caattgtcaattcatggtggggacagaccattgttaattgttggtctcggtc
ttaactaggaatgccttgtacgggtctttggttca--acaaaccacccggaatacgtccc
tgccctttgtacaca-ccg-cccgtcgctcttaccga-tggacttctctgtgagtttgag
ggactggattt-------------------------------------------------
----------gatcgtacattcgtgtgcgcattaat---------atctatggaaactta
aacgaacagtgtggtctaaag---------------------------------------
-----------
>Globigerinita_glutinata|P151|08
-------------------gtggagcatgtggcttaatttgactcaacgcgggaaatctt
accgggtccggacacactgaggattgacaggtattatatagcacgtactttt--------
-----------------------------------------------------gtgcgtg
tct------------------attgttaaatatgctagtcctttcatgattatgtgatag
gtggtgcatggccgttcttagttcgtggagtgatctgtctgcttaattgcgtttcagata
-----------------aggatctatattctttacaagtgt-------------------
------cgcagtgtaattgacccctctt--------------------------------
------------------------------tca---------------------------
-----cgagagt--gcgtgtctttttt---------------------------------
--------------------------------------------------------gcgc
tcgcac----tttacattaggtcc---tgaaagcaacgaacg-tgaccgcaacctcttgt
----------------------------------------------tgcctcatctccca
a------------cattctttccttc-------gggttagatatttc-------------
------------------------------------------------------------
-----------------------------------------------cattgaggcttt-
ccaaaacta-gag-ggaccgct--gt-----caacttcttaaaccagaggaaggttgcgg
c-aataac-aggtc-tgtgatg-ccc-ttagatgttccgggctgcacacg-tgctac-aa
tgat-tgttgc---agtgagcatctc----aat--ttttt-----acc-taacaccgcac
acgtgagtttgcatact-----------------------------tg------------
-tatgctatactttacg-cagcggtaa-agcctgcttcgagagcaag---tgggtaatca
attagaagtaa----cgatttc-ccaaa--------ttagcacac-tt-at----atacg
gcgtttgtgcccgg-gtttcactt------------gttg-gaa----cttttgtgcg-c
gcagatg------------------------------------------tttttttccgt
atgtg---caattgtcaattcatggtggggacagaccattgttaattgttggtctcggtc
ttaactaggaatgccttgtacgggtctttggttca--acaaaccacccggaatacgtccc
tgccctttgtacaca-ccg-cccgtcgctcttaccga-tggacttctctgtgagtttgag
ggactggattt-------------------------------------------------
----------gatcgtacattcgtgtgcgcattaat---------atctatggaaactta
aacgaacagtgtggtctaaag---------------------------------------
-----------
>Globigerinita_glutinata|P152|03
-------------------gtggagcatgtggcttaatttgactcaacgcgggaaatctt
accgggtccggacacactgaggattgacaggtattatatagcacg--cacttcg------
-----------------------------------------------------gtgtgtg
tct------------------attgttaaatatgctagtcctttcatgattatgtgatag
gtggtgcatggccgttcttagttcgtggagtgatctgtctgcttaattgcgtttcagata
-----------------aggatctatattctttacg------------------------
------tgagtgattgcagacccctttc--------------------------------
------------------------------tca---------------------------
-----cgagagt--gtgtgtc----tc---------------------------------
--------------------------------------------------------gcat
gatctc----tctacattaggtcc---tgaaagcaacgaacg-tgaccgcaacctcttgt
----------------------------------------------tgcctcatctcccc
atatc--------aactaggtagttt-------cggctacttaacgt-------------
------------------------------------------------------------
---------------------------------------------atcattgaggcttt-
ccaaaacta-gag-ggaccgct--gt-----caacttcttaaaccagaggaaggttgcgg
c-aataac-aggtc-tgtgatg-ccc-ttagatgttccgggctgcacacg-tgctac-aa
tgat-tgttgc---agtgagcatctc----aat--ttttt-----acc-taacaccgcac
acgtgagt--gcatact-----------------------------tg------------
-tatgc--tactttacg-cagcggtaa-agcctgcttcgagagcaag---tgggtaatca
attagaagtaa----cgatttc-ccaaa--------ttagcacac-tt-at----atacg
gcgtttgtgcccgg-gtttcactt------------gttg-gaa----cttttgtgcg-t
gcagatg--------------------------------------------tttttccgt
atgtg---caattgtcaattcatggtggggacagaccattgttaattgttggtctcggtc
ttaactaggaatgccttgtacgggtctttggttca--acaaaccacccggaatacgtccc
tgccctttgtacaca-ccg-cccgtcgctcttaccga-tggacttctctgtgagtttgag
ggactggattt-------------------------------------------------
----------gatc--gcttcgg----cgcattaac---------atctatggaaactta
aacgaacagtgtggtctaaag---------------------------------------
-----------
>Globigerinita_glutinata|P152|28
-----------------------------------------------cgcgggaaatctt
accgggtccggacacactgaggattgacaggtattatatagcaca----cttcg------
-------------------------------------------------------gtgtg
tct------------------attgttaaatatgctagtcctttcatgattatgtgatag
gtggtgcatggccgttcttagttcgaggagtgatctgtctgcttaattgcgtttcaaata
-----------------aggatctatattctttacagtgct-------------------
------gcagtcgtaattgacccctttc--------------------------------
------------------------------tca---------------------------
-----cgagagt--gtgtgtc-ttttt---------------------------------
--------------------------------------------------------gcgc
tcacac----tttacattaggtcc---tgaaagcaacgaacg-tgaccgcaacctcttgt
----------------------------------------------tgcctcatctcccc
at-----------cactaggtagttt-------cggctacttaacgt-------------
------------------------------------------------------------
---------------------------------------------atcattgaggcttt-
ccaaaacta-gag-ggaccgct--gt-----caacttcttaaaccagaggaaggttgcgg
c-aataac-aggtc-tgtgatg-ccc-ttagatgttccgggctgcacacg-tgctac-aa
tgat-tgttgc---agtgagcatctc----aat--ttttt-----acc-taacaccgcac
acgtgagt--gcatact-----------------------------tg------------
-tatgt--tactttacg-cagcggtaa-agcctgcttcgagagcaag---tgggtaatca
attagaagtaa----cgatttc-ccaaa--------ttagcacac-tt-at----atacg
gcgtttgtgcccgg-gtttcactt------------gttg-gaa----cttttgtgcg-c
gcagatg--------------------------------------------tttttccgt
atgtg---caattgtcaattcatggtggggacagaccattgttaattgttggtctcggtc
ttaactaggaatgccttgtacgggtctttggttca--acaaaccacccggaatacgtccc
tgccctttgtacaca-ccg-cccgtcgctcttaccga-tggacttctctgtgagtttgag
ggactggattt-------------------------------------------------
----------gat-----------------------------------------------
------------------------------------------------------------
-----------
>Globigerinita_glutinata|R019|10
-------------gaacgcgtggagcatgtggcttaatttgactcaacgcgggaaatctt
accgggtccggacacactgaggattgacaggtattatatagc----aacttt--------
-----------------------------------------------------cgagttg
tct------------------attgttaaatatgctagtcctttcatgattatgtgatag
gtggtgcatggccgttcttagttcgtggagtgatctgtctgcttaattgcgtttcagata
-----------------aggatctatattctttacaagtgt-------------------
------cgcagtgtaattgacccctctt--------------------------------
------------------------------tca---------------------------
-----cgagagt--gtgtgtctttttt---------------------------------
--------------------------------------------------------gcgc
tcgcac----tttacattaggtcc---tgaaagcaacgaacg-tgaccgcaacctcttgt
----------------------------------------------tgcctcatctccca
a------------cattctttccttc-------gggttagatatttc-------------
------------------------------------------------------------
-----------------------------------------------cattgaggcttt-
ccaaaacta-gag-ggaccgct--gt-----caacttcttaaaccagaggaaggttgcgg
c-aataac-aggtc-tgtgatg-ccc-ttagatgttccgggctgcacacg-tgctac-aa
tgat-tgttgc---agtgagcatctc----aat--ttttt-----acc-taacaccgcac
acgtgag--tgcatact-----------------------------tg------------
-tatgt--tactttacg-cagcggtaa-agcctgcttcgagagcaag---tgggtaatca
attagaagtaa----cgatttc-ccaaa--------ttagcacac-tt-at----atacg
gcgtttgtgcccgg-gtttcactt------------gttg-gaa----cttttgtgcg-c
gcagatg-------------------------------------------ttttttccgt
atgtg---caattgtcaattcatggtggggacagaccattgttaattgttggtctcggtc
ttaactaggaatgccttgtacgggtctttggttca--acaaaccacccggaatacgtccc
tgccctttgtacaca-ccg-cccgtcgctcttaccga-tggacttctctgtgagtttgag
ggactggattt-------------------------------------------------
----------gatcg------cattcgtgcattaat---------atctatggaaactta
aacgaacagtgtggtctaaag---------------------------------------
-----------
>Globigerinita_glutinata|R019|17
-------------gaacgcgtggagcatgtggcttaatttgactcaacgcgggaaatctt
accgggtccggacacactgaggattgacaggtattatatagc----aacttt--------
-----------------------------------------------------cgagttg
tct------------------attgttaaatatgctagtcctttcatgattatgtgatag
gtggtgcatggccgttcttagttcgtggagtgatctgtctgcttaattgcgtttcagata
-----------------aggatctatattctttacaagtgt-------------------
------cgcagtgtaattgacccctctt--------------------------------
------------------------------tca---------------------------
-----cgagagt--gtgtgtctttttt---------------------------------
--------------------------------------------------------gcgc
tcgcac----tttacattaggtcc---tgaaagcaacgaacg-tgaccgcaacctcttgt
----------------------------------------------tgcctcatctccca
a------------cattctttccttc-------gggttagatatttc-------------
------------------------------------------------------------
-----------------------------------------------cattgaggcttt-
ccaaaacta-gag-ggaccgct--gt-----caacttcttaaaccagaggaaggttgcgg
c-aataac-aggtc-tgtgatg-ccc-ttagatgttccgggctgcacacg-tgctac-aa
tgat-tgttgc---agtgagcatctc----aat--ttttt-----acc-taacaccgcac
acgtgag--tgcatact-----------------------------tg------------
-tatgt--tactttacg-cagcggtaa-agcctgcttcgagagcaag---tgggtaatca
attagaagtaa----cgatttc-ccaaa--------ttagcacac-tt-at----atacg
gcgtttgtgcccgg-gtttcactt------------gttg-gaa----cttttgtgcg-c
gcagatg-------------------------------------------ttttttccgt
atgtg---caattgtcaattcatggtggggacagaccattgttaattgttggtctcggtc
ttaactaggaatgccttgtacgggtctttggttca--acaaaccacccggaatacgtccc
tgccctttgtacaca-ccg-cccgtcgctcttaccga-tggacttctctgtgagtttgag
ggactggattt-------------------------------------------------
----------gatcg------cattcgtgcattaat---------atctatggaaactta
aacgaacagtgtggtctaaag---------------------------------------
-----------
>assumed_uvula|P085|16
-------------gaacgcgtggagcatgtgacttaatttgactcaacgcgggaaatctt
accgggtccggacacactgaggattgacaggcaatatatgattcagctttc---------
-----------------------------------------------------gggttgt
ttc------------------attgttaaatatgctagtcctttcatgattatgtgatag
gtggtgcatggccgttcttagttcgtggagtgatctgtctgcttaattgcgtttcactta
atttat-----------aggatctaatatttttacgagtgagtaggttttgacccacact
gcattttattatgtggtggtccgtgcgt--------------------------------
------------------------------cat---------------------------
-----tacaatt--actggcctgcttc---------------------------------
--------------------------------------------------------gctc
t---------aattagctatcctt---tgaaagcaacgaacg-tgaccgcaacctcttgt
----------------------------------------------tgccttcgtttaa-
-------------catcctactcttagtggtgggtattgagggcttcactc--attgcgt
gtaa--------------------------------------------------------
---------------------------------------------------cagcgtgtg
agtaaacta-gag-ggaccgct--gt-----caacttcttaaaccagaggaaggttgcgg
c-aataac-aggtc-tgtgatg-ccc-ttagatgttccgggctgcacacg-tgctac-aa
tgat-tgtggc---agtgagcatctc----ta---acgataatttatt-acatacaccac
gagtg-------------------------------------------------------
------agtcaaatcac-gagtggtaaaagcctgctttgagagcaag---tgggtaatca
attagaagtaa----cgatttcttcgca--------ttagcacac-tt-at----atacg
gcgtttatgcccgg-gtttcactt-----------------gttggagcctctgcgtg-c
gtagatgttgagcttgcatctgatgtaag------------------tctcatttaccgt
atgtg---caattgtcaattcatggtggggacagaccattgttaattgttggtctcggtc
ttaactaggaatgccttgtacgggtctttggttca--acagaccacccggaatatgtccc
tgccctttgtacaca-ccg-cccgtcgctcttaccga-tggacttctctgtgagtttgag
ggactggagct-------------------------------------------------
----------gagcttaggtttgg---------------------ttctatggaaactta
aacgaacagtgtggtctaaag---------------------------------------
-----------
>assumed_uvula|P085|23
-------------gaacgcgtggagcatgtggcttaatttgactcaacgcgggaaatctt
accgggtccggacacactgaggattgacaggcaatatatgattcagctttc---------
-----------------------------------------------------gggttgt
ttc------------------attgttaaatatgctagtcctttcatgattatgtgatag
gtggtgcatggccgttcttagttcgtggagtgatctgtctgcttaattgcgtttcactta
atttat-----------aggatctaatatttttacgagtgagtaggttttgacccacact
gcattttattatgtggtggtccgtgcgt--------------------------------
------------------------------cat---------------------------
-----tacaatt--actggcctgcttc---------------------------------
--------------------------------------------------------gctc
t---------aattagctatcctt---tgaaagcaacgaacg-tgaccgcaacctcttgt
----------------------------------------------tgccttcgtttaa-
-------------catcctactcttagtggtgggtattgagggcttcactc--attgcgt
gtaa--------------------------------------------------------
---------------------------------------------------cagcgtgtg
agtaaacta-gag-ggaccgct--gt-----caacttcttaaaccagaggaaggttgcgg
c-aataac-aggtc-tgtgatg-ccc-ttagatgttccgggctgcacacg-tgctac-aa
tgat-tgtggc---agtgagcatctc----ta------------ctat-tgatacaccac
gagtg-------------------------------------------------------
------agtcaaatcac-gagtggtaaaagcctgctttgagagcaag---tgggtaatca
attagaagtaa----cgatttcttcgca--------ttagcacac-tt-at----atacg
gcgtttatgcccgg-gtttcactt-----------------gttggagcctctgcgtg-c
gtagatgttgagcttgcatctgatgtaag------------------tctcatttaccgt
atgtg---caattgtcaattcatggtggggacagaccattgttaattgttggtctcggtc
ttaactaggaatgccttgtacgggtctttggttca--acagaccacccggaatatgtccc
tgccctttgtacaca-ccg-cccgtcgctcttaccga-tggacttctctgtgagtttgag
ggactggagct-------------------------------------------------
----------gagcttaggtttgg---------------------ttctatggaaactta
aacgaacagtgtggtctaaag---------------------------------------
-----------
>assumed_uvula|P085|45
-------------gaacgcgtggagcatgtggcttaatttgactcaacgcgggaaatctt
accgggtccggacacactgaggattgacaggcaatatatgattcagctttc---------
-----------------------------------------------------gggttgt
ttc------------------attgttaaatatgctagtcctttcatgattatgtgatag
gtggtgcatggccgttcttagttcgtggagtgatctgtctgcttaattgcgtttcactta
atttat-----------aggatctaatatttttacgagtgagtaggttttgacccacact
gcattttattatgtggtggtccgtgcgt--------------------------------
------------------------------cat---------------------------
-----tacatttccattggcctgcttc---------------------------------
--------------------------------------------------------gctc
t---------aattagctatcctt---tgaaagcaacgaacg-tgaccgcaacctcttgt
----------------------------------------------tgccttcgtttaa-
-------------catcctactcttagtggtgggtattgagggcttcactc--attgcgt
gtaa--------------------------------------------------------
---------------------------------------------------cagcgtgtg
agtaaacta-gag-ggaccgct--gt-----caacttcttaaaccagaggaaggttgcgg
c-aataac-aggtc-tgtgatg-ccc-ttagatgttccgggctgcacacg-tgctac-aa
tgat-tgtggc---agtgagcatctc----tat--acgataatttatt-acatacaccac
gagtg-------------------------------------------------------
------agtcaaatcac-gagtggtaaaagcctgctttgagagcaag---tgggtaatca
attagaagtaa----cgatttcttcgca--------ttagcacac-tt-at----atacg
gcgtttatgcccgg-gtttcactt-----------------gttggagcctctgcgtg-c
gtagatgttgagcttgcatctgatgtaag------------------tctcatttaccgt
atgtg---caattgtcaattcatggtggggacagaccattgttaattgttggtctcggtc
ttaactaggaatgccttgtacgggtctttggttca--acagaccacccggaatatgtccc
tgccctttgtacaca-ccg-cccgtcgctcttaccga-tggacttctctgtgagtttgag
ggactggagct-------------------------------------------------
----------gagcttaggtttgg---------------------ttctatggaaactta
aacgaacagtgtggtctaaag---------------------------------------
-----------
>assumed_uvula|P085|47
-------------gaacgcgtggagcatgtggcttaatttgactcaacgcgggaaatctt
accgggtccggacacactgaggattgacaggcaatatatgattcagctttc---------
-----------------------------------------------------gggttgt
ttc------------------attgttaaatatgctagtcctttcatgattatgtgatag
gtggtgcatggccgttcttagttcgtggagtgatctgtctgcttaattgcgtttcactta
atttat-----------aggatctaatatttttacgagtgagtaggttttgacccacact
gcattttattatgtggtggtccgtgcgt--------------------------------
------------------------------cat---------------------------
-----tacaatt--actggcctgcttc---------------------------------
--------------------------------------------------------gctc
t---------aattagctatcctt---tgaaagcaacgaacg-tgaccgcaacctcttgt
----------------------------------------------tgccttcgtttaa-
-------------catcctactcttagtggtgggtattgagggcttcactc--attgcgt
gtaa--------------------------------------------------------
---------------------------------------------------cagcgtgtg
agtaaacta-gag-ggaccgct--gt-----caacttcttaaaccagaggaaggttgcgg
t-aataac-aggtc-tgtgatg-ccc-ttagatgttccgggctgcacacg-tgctac-aa
tgat-tgtggc---agtgagcatctc----tat--acgataatttatt-acatacaccac
gagtg-------------------------------------------------------
------agtcaaatcac-gagtggtaaaagcctgctttgagagcaag---tgggtaatca
attagaagtaa----cgatttcttcgca--------ttagcacac-tt-at----atacg
gcgtttatgcccgg-gtttcactt-----------------gttggagcctctgcgtg-c
gtagatgttgagcttgcatctgatgtaag------------------tctcatttaccgt
atgtg---caattgtcaattcatggtggggacagaccattgttaattgttggtctcggtc
ttaactaggaatgccttgtacgggtctttggttca--acagaccacccggaatatgtccc
tgccctttgtacaca-ccg-cccgtcgctcttaccga-tggacttctctgtgagtttgag
ggactggagct-------------------------------------------------
----------gagcttaggtttgg---------------------ttctatggaaactta
aacgaacagtgtggtctaaag---------------------------------------
-----------
>assumed_uvula|P086|11
-------------gaacgcgtggagcatgtggcttaatttgactcaacgcgggaaatctt
accgggtccggacacactgaggattgacaggcaatatatgattcagctttc---------
-----------------------------------------------------gggttgt
ttc------------------attgttaaatatgctagtcctttcatgattatgtgatag
gtggtgcatggccgttcttagttcgtggagtgatctgtctgcttaattgcgtttcactta
atttat-----------aggatctaatatttttacgagtgagtaggttttgacccacact
gcattttattatgtggtggtccgtgcgt--------------------------------
------------------------------cat---------------------------
-----tacaatt--actggcctgcttc---------------------------------
--------------------------------------------------------gctc
t---------aattagctatcctt---tgaaagcaacgaacg-tgaccgcaacctcttgt
----------------------------------------------tgccttcgtttaa-
-------------catcctactcttagtggtgggtattgagggcttcactc--attgcgt
gtaa--------------------------------------------------------
---------------------------------------------------cagcgtgtg
agtaaacta-gag-ggaccgct--gt-----caacttcttaaaccagaggaaggttgcgg
c-aataac-aggtc-tgtgatg-ccc-ttagatgttccgggctgcacacg-tgctac-aa
tgat-tgtggc---agtgagcatctc----tat--acgataatttatt-acatacaccac
gagtg-------------------------------------------------------
------agtcaaatcac-gagtggtaaaagcctgctttgagagcaag---tgggtaatca
attagaagtaa----cgatttcttcgca--------ttagcacac-tt-at----atacg
gcgtttatgcccgg-gtttcactt-----------------gttggagcctctgcgtg-c
gtagatgttgagcttgcatctgatgtaag------------------tctcatttaccgt
atgtg---caattgtcaattcatggtggggacagaccattgttaattgttggtctcggtc
ttaactaggaatgccttgtatgaatctttggttca--acagaccattcagaatatgtccc
tgccctttgtacaca-ccg-cccgtcgctcttatcga-tggacttctctgtgagtttgag
ggactggagct-------------------------------------------------
----------gagcttaggtttgg---------------------ttctatggaaactta
aacgaactgtgtggtctaaag---------------------------------------
-----------
>Globorotalia_hirsuta|P027|02
-------------------gtggagcatgtggcttaatttgactcaacgcggggaatctt
accgggtccggacacactgaggattgacaggcaaatctaa-tagaatctttct-------
-----------------------------------------------------tattttc
taataagtatagatttctatttgttataaagatgctagtcctttcatgattatgtgatag
gtggtgcatggccattcttagttcgtggagtgatctgtctgcttaattgcgtttcacta-
-----------------aggtcccagtaatctaaggtatgctcgtctac---------tt
atctcatatgacgctgatagacccctcg--------------------------------
------------------------------------------------------------
-----taagagcgcgttgtctattgcg---------------------------------
-------------------------------------------ttaatatatgtaacaag
tgacac----atactgttgggatc---tgaaagcaacgaacg-tgaccgcaacgtcttgt
----------------------------------------------tgcctttctaattt
at----------------------tctaattcttttgtaattagtctaata--acaa---
------------------------------------------------------------
---------------------------------------------------aggctattc
tttaaacta-gac-ggaccgct--gt-----ttctcttttaaaccagaggaaggttgcgg
c-aataac-aggtc-tgtgatg-ccc-ttagatgttccgggctgcacacg-tgctac-aa
tgat-cagtac---agtgagcatctc----aatttattactaacaccgctttattaaagc
attcactgtgtagttgtgtaagcagct---------------------------------
------gcctctgatat-gcgcggtaa-cacctgtctcgagagtcga---tgggtaatcc
attagaagtaa----tgattcctctcttttat----atagcacac-tg-at----ataca
gcatcggttcccga-ggtaacctt----------------gtgttacttatgtgcgag-c
gtgatgtcagagcttaacgtttattattctttatgtctaatagatctctgattttactgt
atgtg---caattgttaattcgtggtggggacagaccattgttaactattggtctcggtc
ttaactaggaatgcctcgtacgggtc-ttggttca--acaaaccacccggaatacgtccc
tgccctttgtacaca-ccg-cccgtcgctcttaccga-tgaacttctttgtgagtctaag
ggactgggtaa-------------------------------------------------
---------------tgattcattctttt--ctaaagtttgaattacctatagaaactta
gccgaacaaggtggtttaaag---------------------------------------
-----------
>Globorotalia_hirsuta|P027|06
-------------------gtggagcatgtggcttaatttgactcaacgcggggaatctt
accgggtccggacacactgaggattgacaggcaaatctaa-tagaatctttct-------
-----------------------------------------------------tattttc
taataagtatagatttctatttgttataaagatgctagtcctttcatgattatgtgatag
gtggtgcatggccgttcttagttcgtggagtgatctgtctgcttaattgcgtttcacta-
-----------------aggtcccagtaatctaaggtatgctcgtctac---------tt
atctcatatgacgctgatagacccctcg--------------------------------
------------------------------------------------------------
-----taagagcgcgttgtctattgcg---------------------------------
-------------------------------------------ttaatatatgtaacaag
tgacac----atactgttgggatc---tgaaagcaacgaacg-tgaccgcaacgtcttgt
----------------------------------------------tgcctttctaattt
at----------------------tctaattcttttgtaattagtctaata--acaa---
------------------------------------------------------------
---------------------------------------------------aggctattc
tttaaacta-gac-ggaccgct--gt-----ttctcttttaaaccagaggaaggttgcgg
c-aataac-aggtc-tgtgatg-ccc-ttagatgttccgggctgcacacg-tgctac-aa
tgat-cagtac---agtgagcatctc----aatttattactaacaccgctttattaaagc
attcactgtgtagttgtgtaagcagct---------------------------------
------gcctctgatat-gcgcggtaa-cacctgtctcgagagtcga---tgggtaatcc
attagaagtaa----tgattcctctcttttat----atagcacac-tg-at----ataca
gcatcggttcccga-ggtaacctt----------------gtgttacttatgtgcgag-c
gtgatgtcagagcttaacgtttattattctttatgtctaatagatctctgattttactgt
atgtg---caattgttaattcgtggtggggacagaccattgttaactattggtctcggtc
ttaactaggaatgcctcgtacgggtc-ttggttca--acaaaccacccggaatacgtccc
tgtcctttgtacaca-ccg-cccgtcgctcttaccga-tgaacttctttgtgagtctaag
ggactgggtaa-------------------------------------------------
---------------tgattcattctttt--ctaaagtttgaattacctatagaaactta
gccgaacaaggtggtttaaag---------------------------------------
-----------
>Globorotalia_hirsuta|P029|05
-----------------------------------------------cgcggggaatctt
accgggtccggacacactgaggattgacaggcaaatctaa-tagaatctttct-------
-----------------------------------------------------catttt-
taatgagtatagatttctatttgttataaagatgctagtcctttcatgattatgtgatag
gtggtgcatggccgttcttagttcgtggagtgatctgtctgcttaattgcgtttcacta-
-----------------aggtcccagtaatctaaggtatgctcgtctac---------tt
atctcatatgacgctgatagacccctcg--------------------------------
------------------------------------------------------------
-----taagagcgcgttgtctattgcg---------------------------------
-------------------------------------------ttaatatatgtaacaag
tgacac----atactgttgggatc---tgaaagcaacgaacg-tgaccgcaacgtcttgt
----------------------------------------------tgcctttctaattt
at----------------------tctaattcttttgtaattagtctaata--acaa---
------------------------------------------------------------
---------------------------------------------------aggctattc
tttaaacta-gac-ggaccgct--gt-----ttctcttttaaaccagaggaaggttgcgg
c-aataac-aggtc-tgtgatg-ccc-ttagatgttccgggctgcacacg-tgctac-aa
tgat-cagtac---agtgagcatctc----aatttattactaacaccgctttattaaagc
attcagtgtgtagttgtgtaagcagct---------------------------------
------gcctctgatat-gcgcggtaa-cacctgtctcgagagtcga---tgggtaatcc
attagaagtaa----tgattcctctcttttat----atagcacac-tg-at----ataca
gcatcggttcccga-ggtaacctt----------------gtgttacttatgtgcgag-c
gtgatgtcagagcttaacgtttattattctttatgtctaatagatctctgattttactgt
atgtg---caattgttaattcgtggtggggacagaccattgttaactattggtctcggtc
ttaactaggaatgcctcgtacgggtc-ttggttca--acaaaccacccggaatacgtccc
tgccctttgtacaca-ccg-cccgtcgctcttaccga-tgaacttctttgtgagtctaag
ggactgggtaa-------------------------------------------------
---------------tgattcattctttttcttaaagtttgaattaccta----------
------------------------------------------------------------
-----------
>Globorotalia_hirsuta|P029|09
-------------------gtggagcatgtggcttaatttgactcaacgcggggaatctt
accgggtccggacacactgaggattgacaggcaaatctaa-tagaatctttct-------
-----------------------------------------------------tattttc
taataagtatagatttctatttgttataaagatgctagtcctttcatgattatgtgatag
gtggtgcatggccgttcttagttcgtggagtgatctgtctgcttaattgcgtttcacta-
-----------------aggtcccagtaatctaaggtatgctcgtctac---------tt
atctcatatgacgctgatagacccctcg--------------------------------
------------------------------------------------------------
-----taagagcgcgttgtctattgcg---------------------------------
-------------------------------------------ttaatatatgtaacaag
tgacac----atactgttgggatc---tgaaagcaacgaacg-tgaccgcaacgtcttgt
----------------------------------------------tgcctttctaattt
at----------------------tctaattcttttgtaattagtctaata--acaa---
------------------------------------------------------------
---------------------------------------------------aggctattc
tttaaacta-gac-ggaccgct--gt-----ttctcttttaaaccagaggaaggttgcgg
c-aataac-aggtc-tgtgatg-ccc-ttagatgttccgggctgcacacg-tgctac-aa
tgat-cagtac---agtgagcatctc----aatttattactaacaccgctttattaaagc
attcactgtgtagttgtgtaagcagct---------------------------------
------gcctctgatat-gcgcggtaa-cacctgtctcgagagtcga---tgggtaatcc
attagaagtaa----tgattcctctcttttat----atagcacac-tg-at----ataca
gcatcggttcccga-ggtaacctt----------------gtgttacttatgtgcgag-c
gtgatgtcagagcttaacgtttattattctttatgtctaatagatctctgattttactgt
atgtg---caattgttaattcgtggtggggacagaccattgttaactattggtctcggtc
ttaactaggaatgcctcgtacgggtc-ttggttca--acaaaccacccggaatacgtccc
tgccctttgtacaca-ccg-cccgtcgctcttaccga-tgaacttctttgtgagtctaag
ggactgggtaa-------------------------------------------------
---------------tgattcattctttt--ctaaagtttgaattacctatagaaactta
gccgaacaaggtggtttaaag---------------------------------------
-----------
>Globorotalia_hirsuta|P066|04
--------------------------------------------------ggggaatctt
accgggtccggacacactgaggattgacaggcaaatctaa-tagaatctttct-------
-----------------------------------------------------catttt-
taatgagtatagatttctatttgttataaagatgctagtcctttcatgattatgtgatag
gtggtgcatggccgttcttagttcgtggagtgatctgtctgcttaattgcgtttcacta-
-----------------aggtcccagtaatctaaggtatgctcgtctac---------tt
atctcatatgacgctgatagacccctcg--------------------------------
------------------------------------------------------------
-----taagagcgcgttgtctattgcg---------------------------------
-------------------------------------------ttaatatatgtaacaag
tgacac----atactgttgggatc---tgaaagcaacgaacg-tgaccgcaacgtcttgt
----------------------------------------------tgcctttctaattt
at----------------------tctaattcttttgtaattagtctaata--acaa---
------------------------------------------------------------
---------------------------------------------------aggctattc
tttaaacta-gac-ggaccgct--gt-----ttctcttttaaaccagaggaaggttgcgg
c-aataac-aggtc-tgtgatg-ccc-ttagatgttccgggctgcacacg-tgctac-aa
tgat-cagtac---agtgagcatctc----aatttattactaacaccgctttattaaagc
attcagtgtgtagttgtgtaagcagct---------------------------------
------gcctctgatat-gcgcggtaa-cacctgtctcgagagtcga---tgggtaatcc
attagaagtaa----tgattcctctcttttat----atagcacac-tg-at----ataca
gcatcggttcccga-ggtaacctt----------------gtgttacttatgtgcgag-c
gtgatgtcagagcttaacgtttattattctttatgtctaatagatctctgattttactgt
atgtg---caattgttaattcgtggtggggacagaccattgttaactattggtctcggtc
ttaactaggaatgcctcgtacgggtc-ttggttca--acaaaccacccggaatacgtccc
tgccctttgtacaca-ccg-cccgtcgctcttaccga-tgaacttctttgtgagtctaag
ggactgggtaa-------------------------------------------------
---------------tgattcattctttttcttaaagtttgaattacc------------
------------------------------------------------------------
-----------
>Globorotalia_hirsuta|P066|13
-------------------gtggagcatgtggcttaatttgactcaacgcggggaatctt
accgggtccggacacactgaggattgacaggcaaatctaa-tagaatctttct-------
-----------------------------------------------------catttt-
taatgagtatagatttctatttgttataaagatgctagtcctttcatgattatgtgatag
gtggtgcatggccgttcttagttcgtggagtgatctgtctgcttaattgcgtttcacta-
-----------------aggtcccagtaatctaaggtatgctcgtctac---------tt
atctcatatgacgctgatagacccctcg--------------------------------
------------------------------------------------------------
-----taagagcgcgttgtctattgcg---------------------------------
-------------------------------------------ttaatatatgtaacaag
tgacac----atactgttgggatc---tgaaagcaacgaacg-tgaccgcaacgtcttgt
----------------------------------------------tgcctttctaattt
at----------------------tctaattcttttgtaattagtctaata--acaa---
------------------------------------------------------------
---------------------------------------------------aggctattc
tttaaacta-gac-ggaccgct--gt-----ttctcttttaaaccagaggaaggttgcgg
c-aataac-aggtc-tgtgatg-ccc-ttagatgttccgggctgcacacg-tgctac-aa
tgat-cagtac---agtgagcatctc----aatttattactaacaccgctttattaaagc
attcagtgtgtagttgtgtaagcagct---------------------------------
------gcctctgatat-gcgcggtaa-cacctgtctcgagagtcga---tgggtaatcc
attagaagtaa----tgattcctctcttttat----atagcacac-tg-at----ataca
gcatcggttcccga-ggtaacctt----------------gtgttacttatgtgcgag-c
gtgatgtcagagcttaacgtttattattctttatgtctaatagatctctgattttactgt
atgtg---caattgttaattcgtggtggggacagaccattgttaactattggtctcggtc
ttaactaggaatgcctcgtacgggtc-ttggttca--acaaaccacccggaatacgtccc
tgccctttgtacaca-ccg-cccgtcgctcttaccga-tgaacttctttgtgagtctaag
ggactgggtaa-------------------------------------------------
---------------tgattcattctttttcttaaagtttgaattacctatagaaactta
gccgaacaaggtggtttaaag---------------------------------------
-----------
>Globorotalia_hirsuta|P069|60
-------------------gtggagcatgtggcttaatttgactcaacgcggggaatctt
accgggtccggacacactgaggattgacaggcaaatctaa-tagaatctttct-------
-----------------------------------------------------catttt-
taatgagtatagatttctatttgttataaagatgctagtcctttcatgattatgtgatag
gtggtgcatggccgttcttagttcgtggagtgatctgtctgcttaattgcgtttcacta-
-----------------aggtcccagtaatctaaggtatgctcgtctac---------tt
atctcatatgacgctgatagacccctcg--------------------------------
------------------------------------------------------------
-----taagagcgcgttgtctattgcg---------------------------------
-------------------------------------------ttaatatatgtaacaag
tgacac----atactgttgggatc---tgaaagcaacgaacg-tgaccgcaacgtcttgt
----------------------------------------------tgcctttctaattt
at----------------------tctaattcttttgtaattagtctaata--acaa---
------------------------------------------------------------
---------------------------------------------------aggctattc
tttaaacta-gac-ggaccgct--gt-----ttctcttttaaaccagaggaaggttgcgg
c-aataac-aggtc-tgtgatg-ccc-ttagatgttccgggctgcacacg-tgctac-aa
tgat-cagtac---agtgagcatctc----aatttattactaacaccgctttattaaagc
attcagtgtgtagttgtgtaagcagct---------------------------------
------gcctctgatat-gcgcggtaa-cacctgtctcgagagtcga---tgggtaatcc
attagaagtaa----tgattcctctcttttat----atagcacac-tg-at----ataca
gcatcggttcccga-ggtaacctt----------------gtgttacttatgtgcgag-c
gtgatgtcagagcttaacgtttattattctttatgtctaatagatctctgattttactgt
atgtg---caattgttaattcgtggtggggacagaccattgttaactattggtctcggtc
ttaactaggaatgcctcgtacgggtc-ttggttca--acaaaccacccggaatacgtccc
tgccctttgtacaca-ccg-cccgtcgctcttaccga-tgaacttctttgtgagtctaag
ggactgggtaa-------------------------------------------------
---------------tgattcattctttt--ctaaagtttgaattacctatagaaactta
gccgaacaaggtggtttaaag---------------------------------------
-----------
>Globorotalia_hirsuta|P069|71
-------------------gtggagcatgtggcttaatttgactcaacgcggggaatctt
accgggtccggacacactgaggattgacaggcaaatctaa-tagaatctttct-------
-----------------------------------------------------catttt-
taatgagtatagatttctatttgttataaagatgctagtcctttcatgattatgtgatag
gtggtgcatggccgttcttagttcgtggagtgatctgtctgcttaattgcgtttcacta-
-----------------aggtcccagtaatctaaggtatgctcgtctac---------tt
atctcatatgacgctgatagacccctcg--------------------------------
------------------------------------------------------------
-----taagagcgcgttgtctattgcg---------------------------------
-------------------------------------------ttaatatatgtaacaag
tgacac----atactgttgggatc---tgaaagcaacgaacg-tgaccgcaacgtcttgt
----------------------------------------------tgcctttctaattt
at----------------------tctaattcttttgtaattagtctaata--acaa---
------------------------------------------------------------
---------------------------------------------------aggctattc
tttaaacta-gac-ggaccgct--gt-----ttctcttttaaaccagaggaaggttgcgg
c-aataac-aggtc-tgtgatg-ccc-ttagatgttccgggctgcacacg-tgctac-aa
tgat-cagtac---agtgagcatctc----aatttattactaacaccgctttattaaagc
attcagtgtgtagttgtgtaagcagct---------------------------------
------gcctctgatat-gcgcggtaa-cacctgtctcgagagtcga---tgggtaatcc
attagaagtaa----tgattcctctcttttat----atagcacac-tg-at----ataca
gcatcggttcccga-ggtaacctt----------------gtgttacttatgtgcgag-c
gtgatgtcagagcttaacgtttattattctttatgtctaatagatctctgattttactgt
atgtg---caattgttaattcgtggtggggacagaccattgttaactattggtctcggtc
ttaactaggaatgcctcgtacgggtc-ttggttca--acaaaccacccggaatacgtccc
tgccctttgtacaca-ccg-cccgtcgctcttaccga-tgaacttctttgtgagtctaag
ggactgggtaa-------------------------------------------------
---------------tgattcattctttt--ctaaagtttgaattacctatagaaactta
gccgaacaaggtggtttaaag---------------------------------------
-----------
>Globorotalia_hirsuta|R002|02
-------------gaacgcgyggagcatgtggcttaatttgactcaacgcggggaatctt
accgggtccggacacactgaggattgacaggcaaatctaa-tagaatctttct-------
-----------------------------------------------------catttt-
taatgagtatagatttctatttgttataaagatgctagtcctttcatgattatgtgatag
gtggtgcatggccgttcttagttcgtggagtgatctgtctgcttaattgcgtttcacta-
-----------------aggtcccagtaatctaaggtatgctcgtctac---------tt
atctcatatgacgctgatagacccctcg--------------------------------
------------------------------------------------------------
-----taagagcgcgttgtctattgcg---------------------------------
-------------------------------------------ttaatatatgtaacaag
tgacac----atactgttgggatc---tgaaagcaacgaacg-tgaccgcaacgtcttgt
----------------------------------------------tgcctttctaattt
at----------------------tctaattcttttgtaattagtctaata--acag---
------------------------------------------------------------
---------------------------------------------------aggctattc
tttaaacta-gac-ggaccgct--gt-----ttctcttttaaaccagaggaaggttgcgg
c-aataac-aggtc-tgtgatg-ccc-ttagatgttccgggctgcacacg-tgctac-aa
tgat-cagtac---agtgagcatctc----aatttattactaacaccgctttattaaagc
attcagtgtgtagttgtgtaagcagct---------------------------------
------gcctctgatat-gcgcggtaa-cacctgtctcgagagtcga---tgggtaatcc
attagaagtaa----tgattcctctcttttat----atagcacac-tg-at----ataca
gcatcggttcccga-ggtaacctt----------------gtgttacttatgtgcgag-c
gtgatgtcagagcttaacgtttattattctttatgtctaatagatctctgattttactgt
atgtg---caattgttaattcgtggtggggacagaccattgttaactattggtctcggtc
ttaactaggaatgcctcgtacgggtc-ttggttca--acaaaccacccggaatacgtccc
tgccctttgtacaca-ccg-cccgtcgctcttaccga-tgaacttctttgtgagtctaag
ggactgggtaa-------------------------------------------------
---------------tgattcattctttt--ctaaagtttgaattacctatagaaactta
gccgaacaaggtggtttaaag---------------------------------------
-----------
>Globorotalia_hirsuta|R002|09
-------------gaacgcgtggagcatgtggcttaatttgactcaacgcggggaatctt
accgggtccggacacactgaggattgacaggcaaatctaa-tagaatctttct-------
-----------------------------------------------------catttt-
taatgagtatagatttctatttgttataaagatgctagtcctttcatgattatgtgatag
gtggtgcatggccgttcttagttcgtggagtgatctgtctgcttaattgcgtttcacta-
-----------------aggtcccagtaatctaaggtatgctcgtctac---------tt
atctcatatgacgctgatagacccctcg--------------------------------
------------------------------------------------------------
-----taagagcgcgttgtctattgcg---------------------------------
-------------------------------------------ttaatatatgtaacaag
tgacac----atactgttgggatc---tgaaagcaacgaacg-tgaccgcaacgtcttgt
----------------------------------------------tgcctttctaattt
at----------------------tctaattcttttgnaattagtctaata--acag---
------------------------------------------------------------
---------------------------------------------------aggctattc
tttaaacta-gac-ggaccgct--gt-----ttctctttnnnnnnnnnnnnnnnnnnnnn
n-nnnnnn-nnnnn-nnnnnnn-nnn-nnnnnnnnnnnnnnnnnnnnnnn-nnnnnn-nn
nnnn-nnnnnn---nnnnnnnnnnnn----nnnnnnnnnnnnnnnnnnnnnnnnnnnnnn
nnnnnnnnnnnnnnnnnnnnnnnnnnn---------------------------------
------nnnnnngatat-gcgcggtaa-cacctgtctcgagagtcga---tgggtaatcc
attagaagtaa----tgattcctctcttttat----atagcacac-tg-at----ataca
gcatcggttcccga-ggtaacctt----------------gtgttacttatgtgcgag-c
gtgatgtcagagcttaacgtttattattctttatgtctaatagatctctgattttactgt
atgtg---caattgttaattcgtggtggggacagaccattgttaactattggtctcggtc
ttaactaggaatgcctcgtacgggtc-ttggttca--acaaaccacccggaatacgtccc
tgccctttgtacaca-ccg-cccgtcgctcttaccga-tgaacttctttgtgagtctaag
ggactgggtaa-------------------------------------------------
---------------tgattcattctttt--ctaaagtttgaattacctatagaaactta
gccgaacaaggtggtttaaag---------------------------------------
-----------
>Globorotalia_hirsuta|R002|11
-------------gaacgcgtggagcatgtggcttaatttgactcaacgcggggaatctt
accgggtccggacacactgaggattgacaggcaaatctaa-tagaatctttct-------
-----------------------------------------------------catttt-
taatgagtatagatttctatttgttataaagatgctagtcctttcatgattatgtgatag
gtggtgcatggccgttcttagttcgtggagtgatctgtctgcttaattgcgtttcacta-
-----------------aggtcccagtaatctaaggtatgctcgtctac---------tt
atctcatatgacgctgatagacccctcg--------------------------------
------------------------------------------------------------
-----taagagcgcgttgtctattgcg---------------------------------
-------------------------------------------ttaatatatgtaacaag
tgacac----atactgttgggatc---tgaaagcaacgaacg-tgaccgcaacgtcttgt
----------------------------------------------tgcctttctaattt
at----------------------tctaattcttttgtaattagtctaata--acag---
------------------------------------------------------------
---------------------------------------------------aggctattc
tttaaacta-gac-ggaccgct--gt-----ttctcttttaaaccagaggaaggttgcgg
c-aataac-aggtc-tgtgatg-ccc-ttagatgttccgggctgcacacg-tgctac-aa
tgat-cagtac---agtgagcatctc----aatttattactaacaccgctttattaaagc
attcagtgtgtagttgtgtaagcagct---------------------------------
------gcctctgatat-gcgcggtaa-cacctgtctcgagagtcga---tgggtaatcc
attagaagtaa----tgattcctctcttttat----atagcacac-tg-at----ataca
gcatcggttcccga-ggtaacctt----------------gtgttacttatgtgcgag-c
gtgatgtcagagcttaacgtttattattctttatgtctaatagatctctgattttactgt
atgtg---caattgttaattcgtggtggggacagaccattgttaactattggtctcggtc
ttaactaggaatgcctcgtacgggtc-ttggttca--acaaaccacccggaatacgtccc
tgccctttgtacaca-ccg-cccgtcgctcttaccga-tgaacttctttgtgagtctaag
ggactgggtaa-------------------------------------------------
---------------tgattcattctttt--ctaaagtttgaattacctatagaaactta
gccgaacaaggtggtttaaag---------------------------------------
-----------
>Globorotalia_inflata|P121|05
-------------------gtggagcatgtggcttaatttgactcaacgcgggaaatctt
accgggtccggacacactgaggattgacaggcaatatattagcataaagac---------
-------------------------------tcg---------------tc--tttagcg
cta------------------attgttaaatatgctagtcctttcatgattatgtgatag
gtggtgcatggccgttcttagttcgtggagtgatctgtctgcttaattgcgtttcacta-
-----------------agggcccataaattcaaggtatgttagcaaat-----------
-------gctgctctattgacccctaat--------------------------------
------------------------------aggc-------------ttaactgtct---
-----ttagcgc--gtgtctctac------------------------------------
--------------------------------------------gagttctttaa-agca
ctgcgc----atgctgttgggtcc---tgaaagcaacgaacg-tgaccgcaacgtcttgt
----------------------------------------------tgcctctctataat
ac-----------cttctt--------------atttttaata--agagta--tt----t
-acctg------------------------------------------------------
---------------------------------------------------aggctatt-
ttaaaacta-gac-ggaccgct--gt-----ttctttcttaaaccagaggaaggttgcgg
c-aataac-aggtc-tgtgatg-ccc-ttagatgttccgggctgcacacg-tgctac-aa
tgat-cagtac---agtgagcatctc----aat--ttt----ataaca-ccgtattaagc
gcttgggtcgtaattgt-taggcc-tt-tt----------------ggg-ttttttcaat
tgcgt-ttctccaatgc-gcacggtaa-agcctgcttcgagagtaag---tgggtaatcc
attggaagtaa----tgatttccttattttta-taaacagcacac-ca-at----atacg
gcattcattcccga-gacggctta------------gttc-cga---ctttgtgcgaa-t
gtaatgt----------------------------------------a-ttcttatccgt
atgtg---cgattgtcaattcatggtggggacagaccattgttaattgttggtctcggtc
ttaactaggaatgccttgtacgggtctttggttca--acaaaccacccggaatacgtccc
tgccctttgtacaca-ccg-cccgtcgctcttaccga-tggacttctttgtgagtcttgg
ggactgggtta-------------------------------------------------
----------agcgatttc-tt--ta-------gaatgagctct-acctatggaaaccaa
tacgaacaatgtggtctaaag---------------------------------------
-----------
>Globorotalia_inflata|P137|47
-------------------gtggagcatgtggcttaatttgactcaacgcgggaaatctt
accgggtccggacacactgaggattgacaggcaatatattagcataaagac---------
-------------------------------tcg---------------tc--tttagcg
cta------------------attgttaaatatgctagtcctttcatgattatgtgatag
gtggtgcatggccgttcttagttcgtggagtgatctgtctgcttaattgcgtttcacta-
-----------------agggcccataaattcaaggtatgttagcaaat-----------
-------gctgctctattgacccctaat--------------------------------
------------------------------aggc-------------ttaactgtct---
-----ttagcgc--gtgtctctac------------------------------------
--------------------------------------------gagttctttaa-agca
ctgcgc----atgctgttgggtcc---tgaaagcaacgaacg-tgaccgcaacgtcttgt
----------------------------------------------tgcctctctataat
ac-----------cttctt--------------atttttaata--agagta--tt----t
-acctg------------------------------------------------------
---------------------------------------------------aggctatt-
ttaaaacta-gac-ggaccgct--gt-----ttctttcttaaaccagaggaaggttgcgg
c-aataac-aggtc-tgtgatg-ccc-ttagatgttccgggctgcacacg-tgctac-aa
tgat-cagtac---agtgagcatctc----aat--ttt----ataaca-ccgtattaagc
gcttgggtcgtaattgt-taggcc-tt-tt----------------ggg-ttttttcaat
tgcgt-ttctccaatgc-gcacggtaa-agcctgcttcgagagtaag---tgggtaatcc
attggaagtaa----tgatttccttattttta-taaacagcacac-ca-at----atacg
gcattcattcccga-gacggctta------------gttc-cga---ctttgtgcgaa-t
gtaatgt----------------------------------------a-ttcttatccgt
atgtg---cgattgtcaattcatggtggggacagaccattgttaattgttggtctcggtc
ttaactaggaatgccttgtacgggtctttggttca--acaaaccacccggaatacgtccc
tgccctttgtacaca-ccg-cccgtcgctcttaccga-tggacttctttgtgagtcttgg
ggactgggtta-------------------------------------------------
----------agcgatttc-tt--ta-------gaatgagctct-acctatggaaaccaa
tacgaacaatgtggtctaaag---------------------------------------
-----------
>Globorotalia_inflata|P137|70
-------------------gtggagcatgtggcttaatttgactcaacgcgggaaatctt
accgggtccggacacactgaggattgacaggcaatatattagcataaagac---------
-------------------------------tcg---------------tc--tttagcg
cta------------------attgttaaatatgctagtcctttcatgattatgtgatag
gtggtgcatggccgttcttagttcgtggagtgatctgtctgcttaattgcgtttcacta-
-----------------agggcccataaattcaaggtatgttagcaaat-----------
-------gctgctctattgacccctaat--------------------------------
------------------------------aggc-------------ttaaccgtct---
-----ttagcgc--gtgtctctac------------------------------------
--------------------------------------------gagttctttaa-agca
ctgcgc----atgctgttgggtcc---tgaaagcaacgaacg-tgaccgcaacgtcttgt
----------------------------------------------tgcctctctataat
ac-----------cttctt--------------atttttaata--agagta--tt----t
-acctg------------------------------------------------------
---------------------------------------------------aggctatt-
ttaaaacta-gac-ggaccgct--gt-----ttctttcttaaaccagaggaaggttgcgg
c-aataac-aggtc-tgtgatg-ccc-ttagatgttccgggctgcacacg-tgctac-aa
tgat-cagtac---agtgagcatctc----aat--ttt----ataaca-ccgtattaagc
gcttgggtcgtaattgt-taggcc-tt-tt----------------ggg-ttttttcaat
tgcgt-ttctccaatgc-gcacggtaa-agcctgcttcgagagtaag---tgggtaatcc
attggaagtaa----tgatttccttattttta-taaacagcacac-ca-at----atacg
gcattcattcccga-gacggctta------------gttc-cga---ctttgtgcgaa-t
gtaatgt----------------------------------------a-ttcttatccgt
atgtg---cgattgtcaattcatggtggggacagaccattgttaattgttggtctcggtc
ttaactaggaatgccttgtacgggtctttggttca--acaaaccacccggaatacgtccc
tgccctttgtacaca-ccg-cccgtcgctcttaccga-tggacttctttgtgagtcttgg
ggactgggtta-------------------------------------------------
----------agcgatttc-tt--ta-------gaatgagctct-acctatggaaaccaa
tacgaacaatgtggtctaaag---------------------------------------
-----------
>Globorotalia_inflata|P138|01
-------------------gtggagcatgtggcttaatttgactcaacgcgggaaatctt
accgggtccggacacactgaggattgacaggcaatatattagcataaagac---------
-------------------------------tcg---------------tc--tttagcg
cta------------------attgttaaatatgctagtcctttcatgattatgtgatag
gtggtgcatggccgttcttagttcgtggagtgatctgtctgcttaattgcgtttcacta-
-----------------agggcccataaattcaaggtatgttagcaaat-----------
-------gctgctctattgacccctaat--------------------------------
------------------------------aggc-------------ttaaccgtct---
-----ttagcgc--gtgtctctac------------------------------------
--------------------------------------------gagttctttaa-agca
ctgcgc----atgctgttgggtcc---tgaaagcaacgaacg-tgaccgcaacgtcttgt
----------------------------------------------tgcctctctataat
at-----------cttctt--------------atttttaata--agagta--tt----t
-acctg------------------------------------------------------
---------------------------------------------------aggctatt-
ttaaaacta-gac-ggaccgct--gt-----ttctttcttaaaccagaggaaggttgcgg
c-aataac-aggtc-tgtgatg-ccc-ttagatgttccgggctgcacacg-tgctac-aa
tgat-cagtac---agtgagcatctc----aat--ttt----ataaca-ccgtattaagc
gcttgggtcgtaattgt-taggcc-tt-tt----------------agg-ttttttcaat
tgcgt-ttctccaatgc-gcacggtaa-agcctgcttcgagagtaag---tgggtaatcc
attggaagtaa----tgatttccttattttta-taaacagcacac-ca-at----atacg
gcattcattcccga-gacggctta------------gttc-cga---ctttgtgcgaa-t
gtaatgt----------------------------------------a-ttcttatccgt
atgtg---cgattgtcaattcatggtggggacagaccattgttaattgttggtctcggtc
ttaactaggaatgccttgtacgggtctttggttca--acaaaccacccggaatacgtccc
tgccctttgtacaca-ccg-cccgtcgctcttaccga-tggacttctttgtgagtcttgg
ggactgggtta-------------------------------------------------
----------agcgatttcttt--ta-------gaatgagctct-acctatggaaaccaa
tacgaacaatgtggtctaaag---------------------------------------
-----------
>Globorotalia_inflata|P138|14
-------------------gtggagcatgtggcttaatttgactcaacgcgggaaatctt
accgggtccggacacactgaggattgacaggcaatatattagcataaagac---------
-------------------------------tcg---------------tc--tttagcg
cta------------------attgttaaatatgctagtcctttcatgattatgtgatag
gtggtgcatggccgttcttagttcgtggagtgatctgtctgcttaattgcgtttcacta-
-----------------agggcccataaattcaaggtatgttagcaaat-----------
-------gctgctctattgacccctaat--------------------------------
------------------------------aggc-------------ttaactgtct---
-----ttagcgc--gtgtctctac------------------------------------
--------------------------------------------gagttctttaa-agca
ctgcgc----atgctgttgggtcc---tgaaagcaacgaacg-tgaccgcaacgtcttgt
----------------------------------------------tgcctctctataat
ac-----------cttctt--------------atttttaata--agagta--tt----t
-acctg------------------------------------------------------
---------------------------------------------------aggctatt-
ttaaaacta-gac-ggaccgct--gt-----ttctttcttaaaccagaggaaggttgcgg
c-aataac-aggtc-tgtgatg-ccc-ttagatgttccgggctgcacacg-tgctac-aa
tgat-cagtac---agtgagcatctc----aat--ttt----ataaca-ccgtattaagc
gcttgggtcgtaattgt-taggcc-tt-tt----------------agg-ttttttcaat
tgcgt-ttctccaatgc-gcacggtaa-agcctgcttcgagagtaag---tgggtaatcc
attggaagtaa----tgatttccttattttta-taaacagcacac-ca-at----atacg
gcattcattcccga-gacggctta------------gttc-cga---ctttgtgcgaa-t
gtaatgt----------------------------------------a-ttcttatccgt
atgtg---cgattgtcaattcatggtggggacagaccattgttaattgttggtctcggtc
ttaactaggaatgccttgtacgggtctttggttca--acaaaccacccggaatacgtccc
tgccctttgtacaca-ccg-cccgtcgctcttaccga-tggacttctttgtgagtcttgg
ggactgggtta-------------------------------------------------
----------agcgatttcttt--ta-------gaatgagctct-acctatggaaaccaa
tacgaacaatgtggtctaaag---------------------------------------
-----------
>Globorotalia_inflata|R023|01
-------------gaacgcgtggagcatgtggcttaatttgactcaacgcgggaaatctt
accgggtccggacacactgaggattgacaggcaatatattagcataaagac---------
-------------------------------tcg---------------tc--tttagcg
cta------------------attgttaaatatgctagtcctttcatgattatgtgatag
gtggtgcatggccgttcttagttcgtggagtgatctgtctgcttaattgcgtttcacta-
-----------------agggcccataaattcaaggtatgttagcaaat-----------
-------gctgctctattgacccctaat--------------------------------
------------------------------aggc-------------ttaattgtct---
-----ttagcgc--gtgtctctac------------------------------------
--------------------------------------------gagttctttaa-agca
ctgcgc----atgctgttgggtcc---tgaaagcaacgaacg-tgaccgcaacgtcttgt
----------------------------------------------tgcctctctataat
at-----------cttctt--------------atttttaata--agagta--nn----n
-nnnnn------------------------------------------------------
---------------------------------------------------nnnnnnnn-
nnnnnnnnn-nnn-nnnnnnnn--nn-----nnnnnnnnnnnnnnnnnnnnnnnnnnnnn
n-nnnnnn-nnnnn-nnnnnnn-nnn-nnnnnnnnnnnnnnctgcacacg-tgctac-aa
tgat-cagtac---agtgagcatctc----aat--ttt----ataaca-ccgtattaagc
gcttgggtcgtaattgt-taggcc-tt-tt----------------ggg-ttttttcaat
tgcgt-ttctccaatgc-gcacggtaa-agcctgcttcgagagtaag---tgggtaatcc
attggaagtaa----tgatttccttattttta-taaacagcacac-ca-at----atacg
gcattcattcccga-gacggctta------------gttc-cga---ctttgtgcgaa-t
gtaatgt----------------------------------------a-ttcttatccgt
atgtg---cgattgtcaattcatggtggggacagaccattgttaattgttggtctcggtc
ttaactaggaatgccttgtacgggtctttggttca--acaaaccacccggaatacgtccc
tgccctttgtacaca-ccg-cccgtcgctcttaccga-tggacttctttgtgagtcttgg
ggactgggtta-------------------------------------------------
----------agcgatttc-tt--ta-------gaatgagctct-acctatggaaaccaa
tacgaacaatgtggtctaaag---------------------------------------
-----------
>Globorotalia_inflata|R023|08
-------------gaacgcgtggagcatgtggcttaatttgactcaacgcgggaaatctt
accgggtccggacacactgaggattgacaggcaatatattagcataaagac---------
-------------------------------tcg---------------tc--tttagcg
cta------------------attgttaaatatgctagtcctttcatgattatgtgatag
gtggtgcatggccgttcttagttcgtggagtgatctgtctgcttaattgcgtttcacta-
-----------------agggcccataaattcaaggtatgttagcaaat-----------
-------gctgctctattgacccctaat--------------------------------
------------------------------aggc-------------ttaactgtct---
-----ttagcgc--gtgtctctac------------------------------------
--------------------------------------------gagttctttaa-agca
ctgcgc----atgctgttgggtcc---tgaaagcaacgaacg-tgaccgcaacgtcttgt
----------------------------------------------tgcctctctataat
ac-----------cttctt--------------atttttaata--agagta--tt----t
-acctg------------------------------------------------------
---------------------------------------------------aggctatt-
ttaaaacta-gac-nnnnnnnn--nn-----nnnnnnnnnnnnnnnnnnnnnnnnnnnnn
n-nnnnnn-nnnnn-nnnnnnn-nnn-nnnnnnnnnnnnnnctgcacacg-tgctac-aa
tgat-cagtac---agtgagcatctc----aat--ttt----ataaca-ccgtattaagc
gcttgggtcgtaattgt-taggcc-tt-tt----------------agg-ttttttcaat
tgcgt-ttctccaatgc-gcacggtaa-agcctgcttcgagagtaag---tgggtaatcc
attggaagtaa----tgatttccttattttta-taaacagcacac-ca-at----atacg
gcattcattcccga-gacggctta------------gttc-cga---ctttgtgcgaa-t
gtaatgt----------------------------------------a-ttcttatccgt
atgtg---cgattgtcaattcatggtggggacagaccattgttaattgttggtctcggtc
ttaactaggaatgccttgtacgggtctttggttca--acaaaccacccggaatacgtccc
tgccctttgtacaca-ccg-cccgtcgctcttaccga-tggacttctttgtgagtcttgg
ggactgggtta-------------------------------------------------
----------agcgatttcttt--ta-------gaatgagctct-acctatggaaaccaa
tacgaacaatgtggtctaaag---------------------------------------
-----------
>poss_scitula|R021|36
------------------------------------------------------------
------------------------------------ctaa-tagaatctttct-------
-----------------------------------------------------catttt-
taatgagtatagatttctatttgttataaagatgctagtcctttcatgattatgtgatag
gtggtgcatggccgttcttagttcgtggagtgatctgtctgcttaattgcgtttcacta-
-----------------aggtcccagtaatctaaggtatgctcgtctac---------tt
atctcatatgacgctgatagacccctcg--------------------------------
------------------------------------------------------------
-----taagagcgcgttgtctattgcg---------------------------------
-------------------------------------------ttaatatatgtaacaag
tgacac----atactgttgggatc---tgaaagcaacgaacg-tgaccgcaacgtcttgt
----------------------------------------------tgcctttctaattt
at----------------------tctaattcttttgtaattagtctaata--acaa---
------------------------------------------------------------
---------------------------------------------------aggctattc
tttaaacta-gac-ggaccgct--gt-----ttctcttttaaaccagaggaaggttgcgg
c-aataac-aggtc-tgtgatg-ccc-ttagatgttccgggctgcacacg-tgctac-aa
tgat-cagtac---agtgagcatctc----aatttattactaacaccgctttattaaagc
attcactgtgtagttgtgtaagcagct---------------------------------
------gcctctgatat-gcgcggtaa-cacctgtctcgagagtcga---tgggtaatcc
attagaagtaa----tgattcctctcttttat----atagcacac-tg-at----ataca
gcatcggttcccga-ggtaacctt----------------gtgttacttatgtgcgag-c
gtgatgtcagagcttaacgtttattattctttatgtctaatagatctctgattttactgt
atgtg---caattgttaattcgtggtggggacagaccattgttaactattggtctcggtc
ttaactaggaatgcctcgtacgggtc-ttggttca--acaaaccacccggaatacgtccc
tgccctttgtacaca-ccg-cccgtcgctcttaccga-tgaacttctttgtgagtctaag
ggactgggtaa-------------------------------------------------
---------------tgattcattctttt--ctaaagtttgaattacctatagaaactta
gccg--------------------------------------------------------
-----------
>Globorotalia_truncatulinoides|P114|01
------------------------------------------------------aatctt
accgggtccggacacactgaggattgacagacggttattgacttat----actcgcttaa
tg----------------gctttaagctgttaaa---------------cgt--ttaaca
cct------------------ttacacaaagatgctagtcctttcatgatcgtttgatag
gtggtgcatggccgttcttagttcgtggagtgatctgtctgcctaattgcgtttcacta-
-----------------aggtcccattcttcatacgtatgaatagcgtc-----------
-------ttaactcacttttaccgctac--------------------------------
------------------------------ctat--------------------------
-----ttgtagtaagcgctc----------------------------------------
------------------------------------------------------------
----------atactattgggacc---ggaatgcaacgagcg-cgactgcaccacctaat
----------------------------------------------tgccccttatctac
cattaa-------ttactt--tattaaccgccctgtacgggcaccggggcc--tt-----
------------------------------------------------------------
-----------------------------------------------------accttta
ctgaaacta-gct-ggaccgct--g------ctttcctttaagccagaggaaggttgcgg
c-aataac-aggtc-tgtgatg-ccc-tcagatgttccgggccgcacacg-tgctac-aa
tgat-cagcac---agagagtattacctatctt--cttatacc-taacccaatatgttaa
acttattgcgt-aagggtattgtc-tta---acgacttatccgctttagcgct-------
------ttaagattatt-gggcggtta-tgcctgcctcgagagag-----tgtacagggc
agcaagagtaa----tgattccttcgtttttactactaataccgcgcttggtaacatatt
acactcgattaagt-agggtcttt------------gctt-ctaatagcaattgctatcc
tcacccttaggctctaaggatattacta--tc---tctaaggtctacagggaggtgtata
tggcg---cacttacttattcacggtggggacagaccattgttaactgttggtctcggtc
tcaactaggaatgcctcgtacggg---ttggttca--ccaaaccacccggaatatgtccc
tgccctttgtacaca-ccg-cccgtcgctcttatcga-tgaactcatttgtgaggctgag
ggactgcgtct------------------a-ttat-acccgtgtaatcctaatatctcac
atacatttcgctaaaagcgattttgctttaaggatttatacgaccttacgcacaaactta
ttcgaccaaatgggtttaaag---------------------------------------
-----------
>Globorotalia_truncatulinoides|P114|06
-------------------gtggagcatgtggcttaatttgactcaacgcggggaatctt
accgggtccggacacactgaggattgacagacggttattgacttat----actcgcttaa
tg----------------gctttaagctgttaag---------------tgt--ttaaca
cct------------------ttacacaaagatgctagtcctttcatgatcgtttgatag
gtggtgcatggccgttcttagttcgtggagtgatctgtctgcctaattgcgtttcacta-
-----------------aggtcccattcttcatacgtatgaatagcgtc-----------
-------ttaactcacttttaccgctac--------------------------------
------------------------------ctat--------------------------
-----ttgtagtaagcgctc----------------------------------------
------------------------------------------------------------
----------atactattgggacc---ggaatgcaacgagcg-cgactgcaccacctaat
----------------------------------------------tgccccttatctac
cattaa-------ttactt--tattaaccgccctgtacgggcaccggggcc--tt-----
------------------------------------------------------------
-----------------------------------------------------accttta
ctgaaacta-gct-ggaccgct--g------ctttcctttaagccagaggaaggttgcgg
c-aataac-aggtc-tgtgatg-ccc-tcagatgttccgggccgcacacg-tgctac-aa
tgat-cagcac---agagagtattacctatctt--cttatacc-taacccaatatgttaa
acttattgcgt-aaggatattgtc-tta---acgacttatccgctttagcgct-------
------ttaagattatt-ggacggtta-tgcctgcctcgagagag-----tgtacagggc
agcaagagtaa----tgattccttcgtttttactactaataccgcgcttggtaacatatt
acactcgattaagt-agggtcttt------------gctt-ctaatagcaattgctatcc
tcacccttaggctctaaggatattacta--tc---tctaaggtctacagggaggtgtata
tggcg---cacttacttattcacggtggggacagaccattgttaactgttggtctcggtc
tcaactaggaatgcctcgtacggg---ttggttca--ccaaaccacccggaatatgtccc
tgccctttgtacaca-ccg-cccgtcgctcttatcga-tgaactcatttgtgaggctgag
ggactgcgtct------------------a-ttat-acccgtgtaatcctaatatctcac
atacatttcgctaaaagcgattttgctttaaggatttatacgaccttacgcacaaactta
ttcgaccaaatgggtttaaag---------------------------------------
-----------
>Globorotalia_truncatulinoides|P114|14
-------------------gtggagcatgtggcttaatttgactcaacgcggggaatctt
accgggtccggacacactgaggattgacagacggttattgacttat----actcgcttaa
tg----------------gctttaagctgttaaa---------------cgt--ttaaca
cct------------------ttacacaaagatgctagtcctttcatgatcgtttgatag
gtggtgcatggccgttcttagttcgtggagtgatctgtctgcctaattgcgtttcacta-
-----------------aggtcccattcttcatacgtatgaatagcgtc-----------
-------ttaactcacttttaccgctac--------------------------------
------------------------------ctat--------------------------
-----ttgtagtaagcgctc----------------------------------------
------------------------------------------------------------
----------atactattgggacc---ggaatgcaacgagcg-cgactgcaccacctaat
----------------------------------------------tgccccttatctac
cattaa-------ttactt--tattaaccgccctgtacgggcaccggggcc--tt-----
------------------------------------------------------------
-----------------------------------------------------accttta
ctgaaacta-gct-ggaccgct--g------ctttcctttaagccagaggaaggttgcgg
c-aataac-aggtc-tgtgatg-ccc-tcagatgttccgggccgcacacg-tgctac-aa
tgat-cagcac---agagagtattacctatctt--cttatacc-taacccaatatgttaa
acttattgcgt-aagggtattgtc-tta---acgacttatccgctttagcgct-------
------ttaagattatt-gggcggtta-tgcctgcctcgagagag-----tgtacagggc
agcaagagtaa----tgattccttcgtttttactactaataccgcgcttggtaacatatt
acactcgattaagt-agggtcttt------------gctt-ctaatagcaattgctatcc
tcacccttaggctctaaggatattacta--tc---tctaaggtctacagggaggtgtata
tggcg---cacttacttattcacggtggggacagaccattgttaactgttggtctcggtc
tcaactaggaatgcctcgtacggg---ttggttca--ccaaaccacccggaatatgtccc
tgccctttgtacaca-ccg-cccgtcgctcttatcga-tgaactcatttgtgaggctgag
ggactgcgtct------------------a-ttat-acccgtgtaatcctaatatctcac
atacatttcgctaaaagcgattttgctttaaggatttatacgaccttacgcacaaactta
ttcgaccaaatgggtttaaag---------------------------------------
-----------
>Globorotalia_truncatulinoides|P115|03
------------------------------------------------------------
------------------------------------------------------------
------------------------------------------------------------
------------------------------------------------------------
------------------------------------------------------------
------------------------------------------------------------
------------------------------------------------------------
------------------------------------------------------------
------------------------------------------------------------
------------------------------------------------------------
------------------------------------------------------------
------------------------------------------------------------
------------------------------------------------------------
------------------------------------------------------------
------------------------------------------------------------
------------------------------------------------------------
------------------------------------------------------------
------------------------------------------------------------
-------------------------------acgacttatccgctttagcgct-------
------ttaagattatt-ggacggtta-tgcctgcctcgagagag-----tgtacagggc
agcaagagtaa----tgattccctcgtttttactactaataccgcgcttggtaacatatt
acactcgattaagt-agggtcttt------------gctt-ctaatagcaattgctatcc
tcacccttaggctctaaggatattacta--tc---tgtaaggtctacagggaggtgtata
tggcg---tacttacttattcacggtggggacagaccattgttaactgttggtctcggtc
tcaactaggaatgcctcgtacggg---ttggttca--ccaaaccacccggaatatgtccc
tgccctttgtacaca-ccg-cccgtcgctcttatcga-tgaactcacttgtgaggctgag
ggactgcgtct------------------atttat-acccgtgtaatcctaatatcttac
atacatttcgctaaaggcgatattgctttaaggatttacacgaccttacgcacaaactta
ttcgaccaagtgggtttaaag---------------------------------------
-----------
>Globorotalia_truncatulinoides|P115|05
-------------------gtggagcatgtggcttaatttgactcaacgcggggaatctt
accgggtccggacacactgaggattgacagacggttattgacttat----actcgcttaa
tggcttta-----agctcgctttaagctgttaaa---------------cgt--ttaaca
cct------------------ttacacaaagatgctagtcctttcatgatcgtttgatag
gtggtgcatggccgttcttagttcgtggagtgatctgtctgcctaattgcgtttcacta-
-----------------aggtcccattcttcatacgtatgaatagcgtc-----------
-------ttaactcacttttaccgctac--------------------------------
------------------------------ctat--------------------------
-----ttgtagtaagcgctc----------------------------------------
------------------------------------------------------------
----------atactattgggacc---ggaatgcaacgagcg-cgactgcaccacctaat
----------------------------------------------tgccccttatctac
cattaa-------ttactt--tattaaccgccctgtacgggcaccggggcc--tt-----
------------------------------------------------------------
-----------------------------------------------------accttta
ctgaaacta-gct-ggaccgct--g------ctttcctttaagccagaggaaggttgcgg
c-aataac-aggtc-tgtgatg-ccc-tcagatgttccgggccgcacacg-tgctac-aa
tgat-cagcac---agagagtattacctatctt--cttatacc-taacccaatatgttaa
acttattgcgt-aaggatattgtc-tta---acgacttatccgctttagcgct-------
------ttaagattatt-ggacggtta-tgcctgcctcgagagag-----tgtacagggc
agcaagagtaa----tgattccttcgtttttactactaataccgcgcttggtaacatatt
acactcgattaagt-agggtcttt------------gctt-ctaatagcaattgctatcc
tcacccttaggctctaaggatattacta--tc---tgtaaggtctacagggaggtgtata
tggcg---cacttacttattcacggtggggacagaccattgttaactgttggtctcggtc
tcaactaggaatgcctcgtacggg---ttggttca--ccaaaccacccggaatatgtccc
tgccctttgtacaca-ccg-cccgtcgctcttatcga-tgaactcacttgtgaggctgag
ggactgcgtct------------------atttat-acccgtgtaatcctaatatttcac
atacatttcgctaaaggcgattttgctttaaggatttacacgaccttacgcacaaactta
ttcgaccaagtgggtttaaag---------------------------------------
-----------
>Globorotalia_truncatulinoides|P115|06
-------------------gtggagcatgtggcttaatttgactcaacgcggggaatctt
accgggtccggacacactgaggattgacagacggttattgacttat----actcgcttaa
tggcttta-----agctcgctttaagctgttaaa---------------cgt--ttaaca
cct------------------ttacacaaagatgctagtcctttcatgatcgtttgatag
gtggtgcatggccgttcttagttcatggagtgatctgtctgcctaattgcgtttcacta-
-----------------aggtcccattcttcatacgtatgaatagcgtc-----------
-------ttaactcacttttaccgctac--------------------------------
------------------------------ctat--------------------------
-----ttgtagtaagcgctc----------------------------------------
------------------------------------------------------------
----------atactattgggacc---ggaatgcaacgagcg-cgactgcaccacctaat
----------------------------------------------tgccccttatctac
cattaa-------ttactt--tattaaccgccctgtacgggcaccggggcc--tt-----
------------------------------------------------------------
-----------------------------------------------------accttta
ctgaaacta-gct-ggaccgct--g------ctttcctttaagccagaggaaggttgcgg
c-aataac-aggtc-tgtgatg-ccc-tcagatgttccgggccgcacacg-tgctac-aa
tgat-cagcac---agagagtattacctatctt--cttatacc-taacccaatatgttaa
acttattgcgt-aaggatattgtc-tta---acgacttatccgctttagcgct-------
------ttaagattatt-ggacggtta-tgcctgcctcgagagag-----tgtacagggc
agcaagagtaa----tgattccctcgtttttactactaataccgcgcttggtaacatatt
acactcgattaagt-agggtcttt------------gctt-ctaatagcaattgctatcc
tcacccttaggctctaaggatattacta--tc---tctaaggtctacagggaggtgtata
tggcg---cacttacttattcacggtggggacagaccattgttaactgttggtctcggtc
tcaactaggaatgcctcgtacggg---ttggttca--ccaaaccacccggaatatgtccc
tgccctttgtacaca-ccg-cccgtcgctcttatcga-tgaactcacttgtgaggctgag
ggactgcgtct------------------atttat-acccgtgtaatcctaatatttcac
atacatttcgctaaaggcgattttgctttaaggatttacacgaccttacgcacaaactta
atcgaccgagtgggtttaaag---------------------------------------
-----------
>Globorotalia_truncatulinoides|P115|10
-------------------gtggagcatgtggcttaatttgactcaacgcggggaatctt
accgggtccggacacactgaggattgacagacggttattgacttat----actcgcttaa
tggcttta-----agctcgctttaagctgttaaa---------------cgt--ttaaca
cct------------------ttacacaaagatgctagtcctttcatgatcgtttgatag
gtggtgcatggccgttcttagttcgtggagtgatctgtctgcctaattgcgtttcacta-
-----------------aggtcccattcttcatacgtatgaatagcgtc-----------
-------ttaactcacttttaccgctac--------------------------------
------------------------------ctat--------------------------
-----ttgtagtaagcgctc----------------------------------------
------------------------------------------------------------
----------atactattgggacc---ggaatgcaacgagcg-cgactgcaccacctaat
----------------------------------------------tgccccttatctac
cattaa-------ttactt--tattaaccgccctgtacgggcaccggggcc--tt-----
------------------------------------------------------------
-----------------------------------------------------accttta
ctgaaacta-gct-ggaccgct--g------ctttcctttaagccagaggaaggttgcgg
c-aataac-aggtc-tgtgatg-ccc-tcagatgttccgggccgcacatg-tgctac-aa
tgat-cagcac---aaagagtattacctatctt--cttatacc-taacccaatatgttaa
acttattgcgt-aaggatattgtc-tta---acgacttatccgctttagcgct-------
------ttaagattatt-ggacggtta-tgcctgcctcgagagag-----tgtacagggc
agcaagagtaa----tgattccttcgtttttactactaataccgcgcttggtaacatatt
acactcgattaagt-agggtcttt------------gctt-ctaatagcaattgctatcc
tcacccttaggctctaaggatattacta--tc---tctaaggtctacagggaggtgtata
tggcg---cacttacttattcacggtggggacagaccattgttaactgttggtctcggtc
tcaactaggaatgcctcgtacggg---ttggttca--ccaaaccacccggaatatgtccc
tgccctttgtacaca-ccg-cccgtcgctcttatcga-tgaactcacttgtgaggctgag
ggactgcgtct------------------atttat-acccgtgaaatcctaatatctcac
atacatttcgctaaaggcgattttgctttaaggatttacacgaccttacgcacaaactta
ttcgaccaagtgggtttaaag---------------------------------------
-----------
>Globorotalia_truncatulinoides|P115|13
------------------------------------------------------------
-----------------tgaggattgacagacggttattgacttat----actcgcttaa
tggcttta-----agctcgctttaagctgttaaa---------------cgt--ttaaca
cct------------------ttacacaaagatgctagtcctttcatgatcgtttgatag
gtggtgcatggccgttcttagttcgtggagtgatctgtctgcctaattgcgtttcacta-
-----------------aggtcccattcttcatacgtatgaatagcgtc-----------
-------ttaactcacttttaccgctac--------------------------------
------------------------------ctat--------------------------
-----ttgtagtaagcgctc----------------------------------------
------------------------------------------------------------
----------atactattgggacc---ggaatgcaacgagcg-cgactgcaccacctaat
----------------------------------------------tgccccttatctac
cattaa-------ttactt--tattaaccgccctgtacgggcaccggggcc--tt-----
------------------------------------------------------------
-----------------------------------------------------accttta
ctgaaacta-gct-ggaccgct--g------ctttcctttaagccagaggaaggttgcgg
c-aataac-aggtc-tgtgatg-ccc-tcagatgttccgggccgcacacg-tgctac-aa
tgat-cagcac---aaagagtattacctatctt--cttatacc-taacccaatatgttaa
acttattgcgt-aagggtattgtc-tta---acgacttatccgctttagcgct-------
------ttaagattatt-ggacggtta-tgcctgcctcgagagag-----tgtacagggc
agcaagagtaa----tgattccctcgtttttactactaataccgcgcttggtaacatatt
acactcgattaagt-agggtcttt------------gctt-ctaatagcaattgctatcc
tcacccttaggctctaaggatattacta--tc---tgtaaggtctacagggaggtgtata
tggcg---tacttacttattcacggtggggacagaccattgttaactgttggtctcggtc
tcaactaggaatgcctcgtacggg---ttggttca--ccaaaccacccggaatatgtccc
tgccctttgtacaca-ccg-cccgtcgctcttatcga-tgaactcacttgtgaggctgag
ggactgcgtct------------------atttat-acccgtgtaatcctaatatcttac
atacatttcgctaaaggcgatattgctttaaggatttacacgaccttacgcacaaactta
ttcgaccaagtgggtttaaag---------------------------------------
-----------
>Globorotalia_truncatulinoides|R005|04
-------------gaacgcgtggagcatgtggcttaatttgactcaacgcggggaatctt
accgggtccggacacactgaggattgacagacggttattgacttat----actcgcttaa
ta----------------gctttaagctgttaag---------------tgt--ttaaca
cct------------------ttacacaaagatgctagtcctttcatgatcgtttgatag
gtggtgcatggccgttcttagttcgtggagtgatctgtctgcctaattgcgtttcacta-
-----------------aggtcccattcttcatacgtatgaatagcgtc-----------
-------ttaactcacttttaccgctac--------------------------------
------------------------------ctat--------------------------
-----ttgtagtaagcgctc----------------------------------------
------------------------------------------------------------
----------atactattgggacc---ggaatgcaacgagcg-cgactgcaccacctaat
----------------------------------------------tgccccttatctac
cattaa-------ttactt--tattaaccgccctgtacgggcaccggggcc--tt-----
------------------------------------------------------------
-----------------------------------------------------accttta
ctgaaacta-gct-ggaccgct--g------ctttcctttaagccagaggaaggttgcgg
c-aataac-aggtc-tgtgatg-ccc-tcagatgnnnnnnnnnnnnnnnn-nnnnnn-nn
nnnn-nnnnnn---nnnnnnnnnnnnnnnnnnn--nnnnnnnn-nnnnnnnnnnnnnnnn
nnnnnnnnnnn-nnnnnnnnnnnn-nnn---nnnnnnnnnnnnnnnnnnnnnn-------
------nnnnnnnnnnn-nnnnnnnng-tgcctgcctcgagagag-----tgtacagggc
agcaagagtaa----tgattccttcgtttttactactaataccgcgcttggtaacatatt
acactcgattaagt-agggtcttt------------gctt-ttaatagcaattgctatcc
tcacccttaggctctaaggatattacta--tc---tctaaggtctacagggaggtgtata
tggcg---cacttacttattcacggtggggacagaccattgttaactgttggtctcggtc
tcaactaggaatgcctcgtacggg---ttggttca--ccaaaccacccggaatatgtccc
tgccctttgtacaca-ccg-cccgtcgctcttatcga-tgaactcacttgtgaggctgag
ggactgcgtct------------------a-ttat-acccgtgtaatcctaatatcttac
atacatttcgctaaaagcgattttgctctaaggatttacacgaccttacgcacaaactta
ttcgaccaagtgggtttaaag---------------------------------------
-----------
>Globorotalia_truncatulinoides|R005|10
-------------gaacgcgtggagcatgtggcttaatttgactcaacgcggggaatctt
accgggtccggacacactgaggattgacagacggttattgacttat----actcgcttaa
ta----------------gctttaagctgttaag---------------tgt--ttaaca
cct------------------ttacacaaagatgctagtcctttcatgatcgtttgatag
gtggtgcatggccgttcttagttcgtggagtgatctgtctgcctaattgcgtttcacta-
-----------------aggtcccattcttcatacgtatgaatagcgtc-----------
-------ttaactcacttttaccgctac--------------------------------
------------------------------ctat--------------------------
-----ttgtagtaagcgctc----------------------------------------
------------------------------------------------------------
----------atactattgggacc---ggaatgcaacgagcg-cgactgcaccacctaat
----------------------------------------------tgccccttatctac
cattaa-------ttactt--tattaaccgccctgtacgggcaccggggcc--tt-----
------------------------------------------------------------
-----------------------------------------------------accttta
ctgaaacta-gct-ggaccgct--g------ctttcctttaagccagaggaaggttgcgg
c-aataac-aggtc-tgtgatg-ccc-tcagatgttccgggccgcacacg-tgctac-aa
tgat-cagcac---aaagagtattacctatctt--cttatacc-taacccaatatgttaa
acttattgcgt-aagggtattgtc-tta---acgacttatccgctttagcgct-------
------ttaagattatt-ggacggttg-tgcctgcctcgagagag-----tgtacagggc
agcaagagtaa----tgattccttcgtttttactactaataccgcgcttggtaacatatt
acactcgattaagt-agggtcttt------------gctt-ttaatagcaattgctatcc
tcacccttaggctctaaggatattacta--tc---tctaaggtctacagggaggtgtata
tggcg---cacttacttattcacggtggggacagaccattgttaactgttggtctcggtc
tcaactaggaatgcctcgtacggg---ttggttca--ccaaaccacccggaatatgtccc
tgccctttgtacaca-ccg-cccgtcgctcttatcga-tgaactcacttgtgaggctgag
ggactgcgtct------------------a-ttat-acccgtgtaatcctaatatcttac
atacatttcgctaaaagcgattttgctctaaggatttacacgaccttacgcacaaactta
ttcgaccaagtgggtttaaag---------------------------------------
-----------
>Globorotalia_truncatulinoides|R005|15
-------------gaacgcgtggagcatgtggcttaatttgactcaacgcggggaatctt
accgggtccggacacactgaggattgacagacggttattgacttat----actcgcttaa
tg----------------gctttaagctgttaag---------------tgt--ttaaca
cct------------------ttacacaaagatgctagtcctttcatgatcgtttgatag
gtggtgcatggccgttcttagttcgtggagtgatctgtctgcctaattgcgtttcacta-
-----------------aggtcccattcttcatacgtatgaatagcgtc-----------
-------ttaactcacttttaccgctac--------------------------------
------------------------------ctat--------------------------
-----ttgtagtaagcgctc----------------------------------------
------------------------------------------------------------
----------atactattgggacc---ggaatgcaacgagcg-cgactgcaccacctaat
----------------------------------------------tgccccttatctac
cattaa-------ttactt--tattaaccgccctgtacgggcaccggggcc--tt-----
------------------------------------------------------------
-----------------------------------------------------accttta
ctgaaacta-gct-ggaccgct--g------ctttcctttaagccagaggaaggttgcgg
c-aataac-aggtc-tgtgatg-ccc-tcagatgttccgggccgcacacg-tgctac-aa
tgat-cagcac---aaagagtattacctatctt--cttatacc-taacccaatatgttaa
acttattgcgt-aagggtattgtc-tta---acgacttatccgctttagcgct-------
------ttaagattatt-ggacggttg-tgcctgcctcgagagag-----tgtacagggc
agcaagagtaa----tgattccttcgtttttactactaataccgcgcttggtaacatatt
acactcgattaagt-agggtcttt------------gctt-ttaatagcaattgctatcc
tcacccttaggctctaaggatattacta--tc---tctaaggtctacagggaggtgtata
tggcg---cacttacttattcacggtggggacagaccattgttaactgttggtctcggtc
tcaactaggaatgcctcgtacggg---ttggttca--ccaaaccacccggaatatgtccc
tgccctttgtacaca-ccg-cccgtcgctcttatcga-tgaactcacttgtgaggctgag
ggactgcgtct------------------a-ttat-acccgtgtaatcctaatatcttac
atacatttcgctaaaagcgattttgctctaaggatttacacgaccttacgcacaaactta
ttcgaccaagtgggtttaaag---------------------------------------
-----------
>Globorotalia_truncatulinoides|R005|19
-------------gaacgcgtggagcatgtggcttaatttgactcaacgcggggaatctt
accgggtccggacacactgaggattgacagacggttattgacttat----actcgcttaa
ta----------------gctttaagctgttaag---------------tgt--ttaaca
cct------------------ttacacaaagatgctagtcctttcatgatcgtttgatag
gtggtgcatggccgttcttagttcgtggagtgatctgtctgcctaattgcgtttcacta-
-----------------aggtcccattcttcatacgtatgaatagcgtc-----------
-------ttaactcacttttaccgctac--------------------------------
------------------------------ctat--------------------------
-----ttgtagtaagcgctc----------------------------------------
------------------------------------------------------------
----------atactattgggacc---ggaatgcaacgagcg-cgactgcaccacctaat
----------------------------------------------tgccccttatctac
cattaa-------ttactt--tattaaccgccctgtacgggcaccggggcc--tt-----
------------------------------------------------------------
-----------------------------------------------------accttta
ctgaaacta-gct-ggaccgct--g------ctttcctttaagccagaggaaggttgcgg
c-aataac-aggtc-tgtgatg-ccc-tcagatgttccgggccgcacacg-tgctac-aa
tgat-cagcac---aaagagtattacctatctt--cttatacc-taacccaatatgttaa
acttattgcgt-aagggtattgtc-tta---acgacttatccgctttagcgct-------
------ttaagattatt-ggacggttg-tgcctgcctcgagagag-----tgtacagggc
agcaagagtaa----tgattccttcgtttttactactaataccgcgcttggtaacatatt
acactcgattaagt-agggtcttt------------gctt-ttaatagcaattgctatcc
tcacccttaggctctaaggatattacta--tc---tctaaggtctacagggaggtgtata
tggcg---cacttacttattcacggtggggacagaccattgttaactgttggtctcggtc
tcaactaggaatgcctcgtacggg---ttggttca--ccaaaccacccggaatatgtccc
tgccctttgtacaca-ccg-cccgtcgctcttatcga-tgaactcacttgtgaggctgag
ggactgcgtct------------------a-ttat-acccgtgtaattctcatatctcac
atacatttcgctaaaggcgattttgctttagggatttacacgaccttacgcacaaactta
ttcgaccaagtgggtttaaag---------------------------------------
-----------
>Globorotalia_truncatulinoides|R012|09
-------------gaacgcgtggagcatgtggcttaatttgactcaacgcggggaatctt
accgggtccggacacactgaggattgacagacggttattgacttat----actcgcttaa
tggcttta-----agctcgctttaagctgttaaa---------------cgt--ttaaca
cct------------------ttacacaaagatgctagtcctttcatgatcgtttgatag
gtggtgcatggccgttcttagttcgtggagtgatctgtctgcctaattgcgtttcacta-
-----------------aggtcccattcttcatacgtatgaatagcgtc-----------
-------ttaactcacttttaccgctac--------------------------------
------------------------------ctat--------------------------
-----ttgtagtaagcgctc----------------------------------------
------------------------------------------------------------
----------atactattgggacc---ggaatgcaacgagcg-cgactgcaccacctaat
----------------------------------------------tgccccttatctac
cattaa-------ttactt--tattaaccgccctgtacgggcaccggggcc--tt-----
------------------------------------------------------------
-----------------------------------------------------accttta
ctgaaacta-gct-ggaccgct--g------ctttcctttaagccagaggaaggttgcgg
c-aataac-aggtc-tgtgatg-ccc-tcagatgttccgggccgcacacg-tgctac-aa
tgat-cagcac---aaagagtattacctatctt--cttatacc-taacccaatatgttaa
acttattgcgt-aaggatattgtc-ttaacgacgacttatccgctttagcgct-------
------ttaagattatt-ggacggtta-tgcctgcctcgagagag-----tgtacagggc
agcaagagtaa----tgattccctcgtttttactactaataccgcgcttggtaacatatt
acactcgattaagt-agggtcttt------------gctt-ctaatggcaattgctatcc
tcacccttaggctctaaggatattacta--tc---tctaaggtctacagggaggtgtata
tggcg---cacttacttattcacggtggggacagaccattgttaactgttggtctcggtc
tcaactaggaatgcctcgtacggg---ttggttca--ccaaaccacccggaatatgtccc
tgccctttgtacaca-ccg-cccgtcgctcttatcga-tgaactcacttgtgaggctgag
ggactgcgtct------------------atttat-acccatgtaatcctaatatctcac
atacatttcgctaaaggcgattttgctttaaggatttacacgaccttacgcacaaactta
ttcgaccgagtgggtttaaag---------------------------------------
-----------
>Globorotalia_truncatulinoides|R012|27
-------------gaacgcgtggagcatgtggcttaatttgactcaacgcggggaatctt
accgggtccggacacactgaggattgacagacggttattgacttat----actcgcttaa
tggcttta-----agctcgctttaagctgttaaa---------------cgt--ttaaca
cct------------------ttacacaaagatgctagtcctttcatgatcgtttgatag
gtggtgcatggccgttcttagttcgtggagtgatctgtctgcctaattgcgtttcacta-
-----------------aggtcccattcttcatacgtatgaatagcgtc-----------
-------ttaactcacttttaccgctac--------------------------------
------------------------------ctat--------------------------
-----ttgtagtaagcgctc----------------------------------------
------------------------------------------------------------
----------atactattgggacc---ggaatgcaacgagcg-cgactgcaccacctaat
----------------------------------------------tgccccttatctac
cattaa-------ttactt--tattaaccgccctgtacgggcaccggggcc--tt-----
------------------------------------------------------------
-----------------------------------------------------accttta
ctgaaacta-gct-ggaccgct--g------ctttcctttaagccagaggaaggttgcgg
c-aataac-aggtc-tgtgatg-ccc-tcagatgnnnnnnnnnnnnnnnn-nnnnnn-nn
nnnn-nnnnnn---nnnnnnnnnnnnnnnnnnn--nnnnnnnn-nnnnnnnnnnnnnnnn
nnnnnnnnnnn-nnnnnnnnnnnn-nnnnnnnnnnnnnnnnnnnnnnnnnnnn-------
------nnnnnnnnnnn-nnnnnnnna-tgcctgcctcgagagag-----tgtacagggc
agcaagagtaa----tgattccctcgtttttactactaataccgcgcttggtaacatatt
acactcgattaagt-agggtcttt------------gctt-ctaatagcaattgctatcc
tcacccttaggctctaaggatattacta--tc---tctaaggtctacagggaggtgtata
tggcg---cacttacttattcacggtggggacagaccattgttaactgttggtctcggtc
tcaactaggaatgcctcgtacggg---ttggttca--ccaaaccacccggaatatgtccc
tgccctttgtacaca-ccg-cccgtcgctcttatcga-tgaactcacttgtgaggctgag
ggactgcgtct------------------atttat-acccatgtaatcctaatatctcac
atacatttcgctaaaggcgattttgctttaaggatttacacgaccttacgcacaaactta
ttcgaccgagtgggtttaaag---------------------------------------
-----------
>Globorotalia_truncatulinoides|R012|28
-------------gaacgcgtggagcatgtggcttaatttgactcaacgcggggaatctt
accgggtccggacacactgaggattgacagacggttattgacttat----actcgcttaa
tggcttta-----agctcgctttaagctgttaaa---------------cgt--ttaaca
cct------------------ttacacaaagatgctagtcctttcatgatcgtttgatag
gtggtgcatggccgttcttagttcgtggagtgatctgtctgcctaattgcgtttcacta-
-----------------aggtcccattcttcatacgtatgaatagcgtc-----------
-------ttaactatcttttaccgctac--------------------------------
------------------------------ctat--------------------------
-----ttgtagtaagcgctc----------------------------------------
------------------------------------------------------------
----------atactattgggacc---ggaatgcaacgagcg-cgactgcaccacctaat
----------------------------------------------tgccccttatctac
cattaa-------ttactt--tattaaccgccctgtacgggcaccggggcc--tt-----
------------------------------------------------------------
-----------------------------------------------------accttta
ctgaaacta-gct-ggaccgct--g------ctttcctttaagccagaggaaggttgcgg
c-aataac-aggtc-tgtgatg-ccc-tcagatgttccgggccgcacacg-tgctac-aa
tgat-cagcac---aaagagtattacctatctt--cttatacc-taacccaatatgttaa
acttattgcgt-aaggatattgtc-ttaacgacgacttatccgctttagcgct-------
------ttaagattatt-ggacggtta-tgcctgcctcgagagag-----tgtacagggc
agcaagagtaa----tgattccctcgtttttactactaataccgcgcttggtaacatatt
acactcgattaagt-agggtcttt------------gctt-ctaatrgcaattgctatcc
tcacccttaggctctaaggatattacta--tc---tctaaggtctacagggaggtgtata
tggcg---cacttacttattcacggtggggacagaccattgttaactgttggtctcggtc
tcaactaggaatgcctcgtacggg---ttggttca--ccaaaccacccggaatatgtccc
tgccctttgtacaca-ccg-cccgtcgctcttatcga-tgaactcacttgtgaggctgag
ggactgcgtct------------------atttat-acccatgtaatcctaatatctcac
atacatttcgctaaaggcgattttgctttaaggatttacacgaccttacgcacaaactta
ttcgaccgagtgggtttaaag---------------------------------------
-----------
>Globorotalia_truncatulinoides|R012|31
-------------gaacgcgtggagcatgtggcttaatttgactcaacgcggggaatctt
accgggtccggacacactgaggattgacagacggttattgacttat----actcgcttaa
tg----------------gctttaagctgttaag---------------tgt--ttaaca
cct------------------ttacacaaagatgctagtcctttcatgatcgtttgatag
gtggtgcatggccgttcttagttcgtggagtgatctgtctgcctaattgcgtttcacta-
-----------------aggtcccattcttcatacgtatgaatagcgtc-----------
-------ttaactcacttttaccgctac--------------------------------
------------------------------ctat--------------------------
-----ttgtagtaagcgctc----------------------------------------
------------------------------------------------------------
----------atactattgggacc---ggaatgcaacgagcg-cgactgcaccacctaat
----------------------------------------------tgccccttatctac
cattaa-------ttactt--tattaaccgccctgtacgggcaccggggcc--tt-----
------------------------------------------------------------
-----------------------------------------------------accttta
ctgaaacta-gct-ggaccgct--g------ctttcctttaagccagaggaaggttgcgg
c-aataac-aggtc-tgtgatg-ccc-tcagatgttccgggccgcacacg-tgctac-aa
tgat-cagcac---aaagagtattacctatctt--cttatacc-taacccaatatgttaa
acttattgcgt-aaggatattgtc-ttaacgacgacttatccgctttagcgct-------
------ttaagattatt-ggacggtta-tgcctgcctcgagagag-----tgtacagggc
agcaagagtaa----tgattccctcgtttttactactaataccgcgcttggtaacatatt
acactcgattaagt-agggtcttt------------gctt-ctaatagcaattgctatcc
tcacccttaggctctaaggatattacta--tc---tctaaggtctacagggaggtgtata
tggcg---cacttacttattcacggtggggacagaccattgttaactgttggtctcggtc
tcaactaggaatgcctcgtacggg---ttggttca--ccaaaccacccggaatatgtccc
tgccctttgtacaca-ccg-cccgtcgctcttatcga-tgaactcacttgtgaggctgag
ggactgcgtct------------------atttat-acccatgtaatcctaatatctcac
atacatttcgctaaaggcgattttgctttaaggatttacacgaccttacgcacaaactta
ttcgacc-----------------------------------------------------
-----------
>Globorotalia_truncatulinoides|R030|12
-------------gaacgcgtggagcatgtggcttaatttgactcaacgcggggaatctt
accgggtccggacacactgaggattgacagacggttattgacttat----actcgcttaa
tg----------------gctttaagctgttaaa---------------cgt--ttaaca
cct------------------ttacacaaagatgctagtcctttcatgatcgtttgatag
gtggtgcatggccgttcttagttcgtggagtgatctgtctgcctaattgcgtttcacta-
-----------------aggtcccattcttcatacgtatgaatagcgtc-----------
-------ttaactcacttttaccgctac--------------------------------
------------------------------ctat--------------------------
-----ttgtagtaagcgctc----------------------------------------
------------------------------------------------------------
----------atactattgggacc---ggaatgcaacgagcg-cgactgcaccacctaat
----------------------------------------------tgccccttatctac
cattaa-------ttactt--tattaaccgccctgtacgggcaccggggcc--tt-----
------------------------------------------------------------
-----------------------------------------------------accttta
ctgaaacta-gct-ggaccgct--g------ctttcctttaagccagaggaaggttgcgg
c-aataac-aggtc-tgtgatg-ccc-tcagatgttccgggccgcacacg-tgctac-aa
tgat-cagcac---agagagtattacctatctt--cttatacc-taacccaatatgttaa
acttattgcgt-aaggatattgtc-tta---acgacttatccgctttagcgct-------
------ttaagattatt-ggacggtta-tgcctgcctcgagagag-----tgtacagggc
agcaagagtaa----tgattccctcgtttttactactaataccgcgcttggtaacatatt
acactcgattaagt-agggtcttt------------gttt-ctaatagcaattgctatcc
tcacccttaggctctaaggatattacta--tc---tgtaaggtctacagggaggtgtata
tggcg---cacttacttattcacggtggggacagaccattgttaactgttggtctcggtc
tcaactaggaatgcctcgtacggg---ttggttca--ccaaaccacccggaatatgtccc
tgccctttgtacaca-ccg-cccgtcgctcttatcga-tgaactcacttgtgaggctgag
ggactgcgtct------------------a-ttat-acccatgtaatcctaatatcttac
atacatttcgctaaaggcgattttgctttaaggatttacacgaccttacgcacaaactta
atcgaccgagtgggtttaaag---------------------------------------
-----------
>Globorotalia_truncatulinoides|R031|08
-------------gaacgcgtggagcatgtggcttaatttgactcaacgcggggaatctt
accgggtccggacacactgaggattgacagacggttattgacttat----actcgcttaa
tg----------------gctttaagctgttaaa---------------cgt--ttaaca
cct------------------ttacacaaagatgctagtcctttcatgatcgtttgatag
gtggtgcatggccgttcttagttcgtggagtgatctgtctgcctaattgcgtttcacta-
-----------------aggtcccattcttcatacgtatgaatagcgtc-----------
-------ttaactcacttttaccgctac--------------------------------
------------------------------ctat--------------------------
-----ttgtagtaagcgctc----------------------------------------
------------------------------------------------------------
----------atactattgggacc---ggaatgcaacgagcg-cgactgcaccacctaat
----------------------------------------------tgccccttatctac
cattaa-------ttactt--tattaaccgccctgtacgggcaccggggcc--tt-----
------------------------------------------------------------
-----------------------------------------------------accttta
ctgaaacta-gct-ggaccgct--g------ctttcctttaagccagaggaaggttgcgg
c-aataac-aggtc-tgtgatg-ccc-tcagatgttccgggccgcacacg-tgctac-aa
tgat-cagcac---aaagagtattacctatctt--cttatacc-taacccaatatgttaa
acttattgcgt-aagggtattgtc-tta---acgacttatccgctttagcgct-------
------ttaagattatt-ggacggttg-tgcctgcctcgaaagag-----tgtacagggc
agcaagagtaa----tgattccctcgtttttactactaataccgcgcttggtaacatatt
acactcgattaagt-agggtcttt------------gctt-ttaatagcaattgctatcc
tcacccttaggctctaaggatattacta--tc---tctaaggtctacagggaggtgtata
tggcg---cacttacttattcacggtggggacagaccattgttaactgttggtctcggtc
tcaactaggaatgcctcgtacggg---ttggttca--ccaaaccacccggaatatgtccc
tgccctttgtacaca-ccg-cccgtcgctcttatcga-tgaactctcttgtgaggctgag
ggactgcgtct------------------a-ttat-acccgtgtaatcctaatatctcac
atacatttcgctaaaggcgattttgctttagggatttacacgaccttacgcacaaactta
ttcgaccaagtgggtttaaag---------------------------------------
-----------
>Globorotalia_truncatulinoides|R036|04
-------------gaacgcgtggagcatgtggcttaatttgactcaacgcggggaatctt
accgggtccggacacactgaggattgacagacggttattgacttat----actcgcttaa
tg----------------gctttaagctgttaaa---------------cgt--ttaaca
cct------------------ttacacaaagatgctagtcctttcatgatcgtttgatag
gtggtgcatggccgttcttagttcgtggagtgatctgtctgcctaattgcgtttcacta-
-----------------aggtcccattcttcatacgtatgaatagcgtc-----------
-------ttaactcacttttaccgctac--------------------------------
------------------------------ctat--------------------------
-----ttgtagtaagcgctc----------------------------------------
------------------------------------------------------------
----------atactattgggacc---ggaatgcaacgagcg-cgactgcaccacctaat
----------------------------------------------tgccccttatctac
cattaa-------ttactt--tattaaccgccctgtacgggcaccggggcc--tt-----
------------------------------------------------------------
-----------------------------------------------------accttta
ctgaaacta-gct-ggaccgct--g------ctttcctttaagccagaggaaggttgcgg
c-aataac-aggtc-tgtgatg-ccc-tcagatgttccgggccgcacacg-tgctac-aa
tgat-cagcac---agagagtattacctatctt--cttatacc-taacccaatatgttaa
acttattgcgt-aaggatattgtc-tta---acgacttatccgctttagcgct-------
------ttaagattatt-ggacggtta-tgcctgcctcgagagag-----tgtacagggc
agcaagagtaa----tgattccttcgtttttactactaataccgcgcttggtaacatatt
acactcgattaagt-agggtcttt------------gctt-ctaatagcaattgctatcc
tcacccttaggctctaaggatattacta--tc---tctaaggtctacagggaggtgtata
tggcg---cacttacttattcacggtggggacagaccattgttaactgttggtctcggtc
tcaactaggaatgcctcgtacggg---ttggttca--ccaaaccacccggaatatgtccc
tgccctttgtacaca-ccg-cccgtcgctcttatcga-tgaactcacttgtgaggctgag
ggactgcgtct------------------atttat-acccgtgaaatcctaatatctcac
atacatttcgctaaaggcgattttgctttaaggatttacacgaccttacgcacaaactta
ttcgacc-----------------------------------------------------
-----------
>Globorotalia_truncatulinoides|R036|06
-------------gaacgcgtggagcatgtggcttaatttgactcaacgcggggaatctt
accgggtccggacacactgaggattgacagacggttattgacttat----actcgcttaa
tg----------------gctttaagctgttaaa---------------cgt--ttaaca
cct------------------ttacacaaagatgctagtcctttcatgatcgtttgatag
gtggtgcatggccgttcttagttcgtggagtgatctgtctgcctaattgcgtttcacta-
-----------------aggtcccattcttcatacgtatgaatagcgtc-----------
-------ttaactcacttttaccgctac--------------------------------
------------------------------ctat--------------------------
-----ttgtagtaagcgctc----------------------------------------
------------------------------------------------------------
----------atactattgggacc---ggaatgcaacgagcg-cgactgcaccacctaat
----------------------------------------------tgccccttatctac
cattaa-------ttactt--tattaaccgccctgtacgggcaccggggcc--tt-----
------------------------------------------------------------
-----------------------------------------------------accttta
ctgaaacta-gct-ggaccgct--g------ctttcctttaagccagaggaaggttgcgg
c-aataac-aggtc-tgtgatg-ccc-tcagatgttccgggccgcacacg-tgctac-aa
tgat-cagcac---aaagagtattacctatctt--cttatacc-taacccaatatgttaa
acttattgcgt-aaggatattgtc-tta---acgacttatccgctttagcgct-------
------ttaagattatt-gggcggtta-tgcctgcctcgagagag-----tgtacagggc
agcaagagtaa----tgattccctcgtttttactactaataccgcgcttggtaacatatt
acactcgattaagt-agggtcttt------------gctt-ctaatagcaattgctatcc
tcacccttaggctctaaggatattacta--tc---tgtaaggtctacagggaggtgtata
tggcg---tacttacttattcacggtggggacagaccattgttaactgttggtctcggtc
tcaactaggaatgcctcgtacggg---ttggttca--ccaaaccacccggaatatgtccc
tgccctttgtacaca-ccg-cccgtcgctcttatcga-tgaactcacttgtgaggctgag
ggactgcgtct------------------a-ttat-acccatgtaatcctaatatcttac
atacatttcgctaaaggcgattttgctttaaggatttacacgaccttacgcacaaactta
ttcgacc-----------------------------------------------------
-----------
>Globorotalia_truncatulinoides|R036|08
-------------gaacgcgtggagcatgtggcttaatttgactcaacgcggggaatctt
accgggtccggacacactgaggattgacagacggttattgacttat----actcgcttaa
tg----------------gctttaagctgttaaa---------------cgt--ttaaca
cct------------------ttacacaaagatgctagtcctttcatgatcgtttgatag
gtggtgcatggccgttcttagttcgtggagtgatctgtctgcctaattgcgtttcacta-
-----------------aggtcccattcttcatacgtatgaatagcgtc-----------
-------ttaactatcttttaccgctac--------------------------------
------------------------------ctat--------------------------
-----ttgtagtaagcgctc----------------------------------------
------------------------------------------------------------
----------atactattgggacc---ggaatgcaacgagcg-cgactgcaccacctaat
----------------------------------------------tgccccttatctac
cattaa-------ttactt--tattaaccgccctgtacgggcaccggggcc--tt-----
------------------------------------------------------------
-----------------------------------------------------accttta
ctgaaacta-gct-ggaccgct--g------ctttcctttaagccagaggaaggttgcgg
c-aataac-aggtc-tgtgatg-ccc-tcagatgttccgggccgcacacg-tgctac-aa
tgat-cagcac---aaagagtattacctatctt--cttatacc-taacccaatatgttaa
acttattgcgt-aagggtattgtc-tta---acgacttatccgctttagcgct-------
------ttaagattatt-ggacggttg-tgcctgcctcgaaagag-----tgtacagggc
agcaagagtaa----tgattccctcgtttttactactaataccgcgcttggtaacatatt
acactcgattaagt-agggtcttt------------gctt-ctaatagcaattgctatcc
tcacccttaggctctaaggatattacta--tc---tctaaggtctacagggaggtgtata
tggcg---cacttacttattcacggtggggacagaccattgttaactgttggtctcggtc
tcaactaggaatgcctcgtacggg---ttggttca--ccaaaccacccggaatatgtccc
tgccctttgtacaca-ccg-cccgtcgctcttatcga-tgaactctcttgtgaggctgag
ggactgcgtct------------------a-ttat-acccgtgtaatcctaatatctcac
atacatttcgctaaaggcgattttgctctaaggatttacacgaccttacgcacaaactta
ttcgaccaagtgggtttaaag---------------------------------------
-----------
>Globorotalia_truncatulinoides|R036|34
-------------gaacgcgtggagcatgtggcttaatttgactcaacgcggggaatctt
accgggtccggacacactgaggattgacagacggttattgacttat----actcgcttaa
tg----------------gctttaagctgttaaa---------------cgt--ttaaca
cct------------------ttacacaaagatgctagtcctttcatgatcgtttgatag
gtggtgcatggccgttcttagttcgtggagtgatctgtctgcctaattgcgtttcacta-
-----------------aggtcccattcttcatacgtatgaatagcgtc-----------
-------ttaactatcttttaccgctac--------------------------------
------------------------------ctat--------------------------
-----ttgtagtaagcgctc----------------------------------------
------------------------------------------------------------
----------atactattgggacc---ggaatgcaacgagcg-cgactgcaccacctaat
----------------------------------------------tgccccttatctac
cattaa-------ttactttatattaaccgccctgtacgggcaccggggcc--tt-----
------------------------------------------------------------
-----------------------------------------------------accttta
ctgaaacta-gct-ggaccgct--g------ctttcctttaagccagaggaaggttgcgg
c-aataac-aggtc-tgtgatg-ccc-tcagatgttccgggccgcacacg-tgctac-aa
tgat-cagcac---aaagagtattacctatctt--cttatacc-taacccaatatgttaa
acttattgcgt-aagggtattgtc-tta---acgacttatccgctttagcgct-------
------ttaagattatt-ggacggttg-tgcctgcctcgaaagag-----tgtacagggc
agcaagagtaa----tgattccctcgtttttactactaataccgcgcttggtaacatatt
acactcgattaagt-agggtcttt------------gctt-ttaatagcaattgctatcc
tcacccttaggctctaaggatattacta--tc---tctaaggtctacagggaggtgtata
tggcg---cacttacttattcacggtggggacagaccattgttaactgttggtctcggtc
tcaactaggaatgcctcgtacggg---ttggttca--ccaaaccacccggaatatgtccc
tgccctttgtacaca-ccg-cccgtcgctcttatcga-tgaactcacttgtgaggctgag
ggactgcgtct------------------a-ttat-acccgtgtaattctcatatctcac
atacatttcgctaaaggcgattttgctttagggatttacacgaccttacgcacaaactta
ttcgacc-----------------------------------------------------
-----------
>Globorotalia_truncatulinoides|R063|19
---------------------ggagcatgtggcttaatttgactcaacgcggggaatctt
accgggtccggacacactgaggattgacagacggttattgacttat----actcgcttaa
tg----------------gctttaagctgttaaa---------------cgt--ttaaca
cct------------------ttacacaaagatgctagtcctttcatgatcgtttgatag
gtggtgcatggccgttcttagttcgtggagtgatctgtctgcctaattgcgtttcacta-
-----------------aggtcccattcttcatacgtatgaatagcgtc-----------
-------ttaactcacttttaccgctac--------------------------------
------------------------------ctat--------------------------
-----ttgtagtaagcgctc----------------------------------------
------------------------------------------------------------
----------atactattgggacc---ggaatgcaacgagcg-cgactgcaccacctaat
----------------------------------------------tgccccttatctac
cattaa-------ttactt--tattaaccgccctgtacgggcaccggggcc--tt-----
------------------------------------------------------------
-----------------------------------------------------accttta
ctgaaacta-gct-ggaccgct--g------ctttcctttaagccagaggaaggttgcgg
c-aataac-aggtc-tgtgatg-ccc-tcagatgttccgggccgcacacg-tgctac-aa
tgat-cagcac---agagagtattacctatctt--cttatacc-taacccaatatgttaa
acttattgcgt-aaggatattgtc-tta---acgacttatccgctttagcgct-------
------ttaagattatt-gggcggtta-tgcctgcctcgagagag-----tgtacagggc
agcaagagtaa----tgattccttcgtttttactactaataccgcgcttggtaacatatt
acactcgattaagt-agggtcttt------------gctt-ctaatagcaattgctatcc
tcacccttaggctctaaggatattacta--tc---tctaaggtctacagggaggtgtata
tggcg---cacttacttattcacggtggggacagaccattgttaactgttggtctcggtc
tcaactaggaatgcctcgtacggg---ttggttca--ccaaaccacccggaatatgtccc
tgccctttgtacaca-ccg-cccgtcgctcttatcga-tgaactcatttgtgaggctgag
ggactgcgtct------------------a-ttat-acccgtgtaatcctaatatctcac
atacatttcgctaaaagcgattttgctttaaggatttatacgacc---------------
------------------------------------------------------------
-----------
>Globorotalia_truncatulinoides|R066|54
--------------------------------------ttgactcaacgcggggaatctt
accgggtctggacacactgaggattgacagacggttattgacttat----actcgcttaa
tggcttta-----agctcgctttaagctgttaaa---------------cgt--ttaaca
cct------------------ttacacaaagatgctagtcctttcatgatcgtttgatag
gtggtgcatggccgttcttagttcgtggagtgatctgtctgcctaattgcgtttcacta-
-----------------aggtcccattcttcatacgtatgaatagcgtc-----------
-------ttaactatcttttaccgctac--------------------------------
------------------------------ctat--------------------------
-----ttgtagtaagcgctc----------------------------------------
------------------------------------------------------------
----------atactattgggacc---ggaatgcaacgagcg-cgactgcaccacctaat
----------------------------------------------tgccccttatctac
cattaa-------ttactt--tattaaccgccctgtacgggcaccggggcc--tt-----
------------------------------------------------------------
-----------------------------------------------------accttta
ctgaaacta-gct-ggaccgct--g------ctttcctttaagccagaggaaggttgcgg
c-aataac-aggtc-tgtgatg-ccc-tcagatgttccgggccgcacacg-tgctac-aa
tgat-cagcac---aaagagtattacctatctt--cttatacc-taacccaatatgttaa
acttattgcgt-aagggtattgtc-tta---acgacttatccgctttagcgct-------
------ttaagattatt-ggacggtta-tgcctgcctcgagagag-----tgtacagggc
agcaagagtaa----tgattccctcgtttttactactaataccgcgcttggtaacatatt
acactcgattaagt-agggtcttt------------gctt-ctaatggcaattgctatcc
tcacccttaggctctaaggatattacta--tc---tgtaaggtctacagggaggtgtata
tggcg---cacttacttattcacggtggggacagaccattgttaactgttggtctcggtc
tcaactaggaatgcctcgtacggg---ttggttca--ccaaaccacccggaatatgtccc
tgccctttgtacaca-ccg-cccgtcgctcttatcga-tgaactcacttgtgaggctgag
ggactgcgtct------------------atttat-acccgtgaaatcctaatatctcac
atacatttcgctaaaggcgattttgctttaaggatttacacgaccttacgcacaaa----
------------------------------------------------------------
-----------
>Hastigerina_pelagica|P080|03
------------------------------------------------------------
------------------------------------------------------------
------------------------------------------------------------
------------------------------------------------------------
------------------------------------------------------------
------------------------------------------------------------
------------------------------------------------------------
------------------------------------------------------------
----------------gtctcttcaac---------------------------------
--------------------------------------------------------tcac
tcgcac----attctct----------tgaacgcaacgagcg-tgaccgcaacctcttgt
----------------------------------------------tgtgtataccaagt
gtgtcg-------ttgcttgcaactcacactccaatgcacgtattttggtc--acattgt
ctcgg--ccgtcgcgcgcagcctc------------------------------------
-------------------------------ggctgtgtcggc--gccagcaatgtcca-
aataaactt-gag-ggaccgct--gtaac--aattcttttaaaccagaggaaggttgcgg
c-aataac-aggtc-tgtgatg-ccc-ttagatgtcccgggctgcacacg-tgctac-aa
tgat-cagtac---agtgagcatctt-tgcaat--ac------------cagcgtttgga
ggcctggc--caagtcacttgtga-ctcg-------------------------------
------gcttgcagtct-ctacgttgccttcccaagtctgacaagat---ttggaaatcc
attggaagtcc----tgaatca--atccctat----tgagcattt-tt-ct-ctacagtg
gcgccagacttcgt-cccatgtcg------------gttc-gcctgac-ttgtgcggcac
ttggcgt------------------------------------------------ctact
atatg---caattgtcaattcatagtggggacagacgattgttaattgttcgtctcggtc
tcaactaggaatgccttgtacgggtctttggttca--ccagaccacccggaatacgtccc
tgccctttgtacaca-ccg-cccgtcgctcttaccga-tgaacttctctgtgagtttgag
ggaccgtcaat-------------------------------------------------
----------tgtgtggcaacacacga------------------cgctatggaaactta
aacgaacagtgtgatttaaag---------------------------------------
-----------
>Hastigerina_pelagica|P080|08
-------------------gcggagcatgtggcttaatttgactcaacgcgggaaatctt
accgggtccggacacactgaggattgacagacagtattcatgccgactg-----------
-----------------------------------------------------aatttcg
aca------------------tatttcaaatgtgcgagttctttcatgattgtgtgatag
gtggtgcatggccgttcttagttcgtggagtgatctgtctgcttaattgcgtttcatat-
-----------------ttacg-aatgtcgcttacgtgattgc-----------------
------tgcagacctcgtctctctttat--------------------------------
------------------------------tgag--------------------------
------tgcgac--gcgtctcttcaac---------------------------------
--------------------------------------------------------tcac
tcgcac----attctct----------tgaacgcaacgagcg-tgaccgcaacctcttgt
----------------------------------------------tgtgtataccaagt
gtgtcg-------ttgcttgcaactcacactccaatgcacgtattttggtc--acattgt
ctcgg--ccgtcgcgcgcagcctc------------------------------------
-------------------------------ggctgtgtcggc--gccagcaatgtcca-
aataaactt-gag-ggaccgct--gtaac--aattcttttaaaccagaggaaggttgcgg
c-aataac-aggtc-tgtgatg-ccc-ttagatgtcccgggctgcacacg-tgctac-aa
tgat-cagtac---agtgagcatctt-tgcaat--ac------------cagcgtttgga
ggcctggc--caagtcacttgtga-ctcg-------------------------------
------gcttgcagtct-ctacgttgccttcccaagtctgacaagat---ttggaaatcc
attggaagtcc----tgaatca--atccctat----tgagcattt-tt-ct-ctacagtg
gcgccagacttcgt-cccatgtcg------------gttc-gcctgac-ttgtgcggcac
ttggcgt------------------------------------------------ctact
atatg---caattgtcaattcatagtggggacagacgattgttaattgttcgtctcggtc
tcaactaggaatgccttgtacgggtctttggttca--ccagaccacccggaatacgtccc
tgccctttgtacaca-ccg-cccgtcgctcttaccga-tgaacttctctgtgagtttgag
ggaccgtcaat-------------------------------------------------
----------tgtgtggcaacacacga------------------cgctatggaaactta
aacgaacagtgtgatttaaag---------------------------------------
-----------
>Hastigerina_pelagica|P080|10
-------------------gtggagcatgtggcttaatttgactcaacgcgggaaatctt
accgggtccggacacactgaggattgacagacagtattcatgccgactg-----------
-----------------------------------------------------aatttcg
aca------------------tatttcaaatgtgcgagttctttcatgattgtgtgatag
gtggtgcatggccgttcttagttcgtggagtgatctgtctgcttaattgcgtttcatat-
-----------------ttacg-aatgtcgcttacgtgattgc-----------------
------tgcagacctcg--tctctttat--------------------------------
------------------------------tgag--------------------------
------tgcgac--gcgtctcttcaac---------------------------------
--------------------------------------------------------tcac
tcgcac----attctct----------tgaacgcaacgagcg-tgaccgcaacctcttgt
----------------------------------------------tgtgtataccaagt
gtgtcg-------ttgcttgcaactcacactccaatgcacgtattttggtc--acattgt
ctcgg--ccgtcgcgcgcagcctc------------------------------------
-------------------------------ggctgtgtcggc--gccagcaatgtcca-
aataaactt-gag-ggaccgct--gtaac--aattcttttaaaccagaggaaggttgcgg
c-aataac-aggtc-tgtgatg-ccc-ttagatgtcccgggctgcacacg-tgctac-aa
tgat-cagtac---agtgagcatctt-tgcaat--ac------------cagcgtttgga
ggcctggc--caagtcacttgtga-ctcg-------------------------------
------gcttgcagtct-ctacgttgccttcccaagtctgacaagat---ttggaaatcc
attggaagtcc----tgaatca--atccctat----tgagcattt-tt-ct-ctacagtg
gcgccagacttcgt-cccatgtcg------------gttc-gcctgac-ttgtgcggcac
ttggcgt------------------------------------------------ctact
atatg---caattgtcaattcatagtggggacagacgattgttaattgttcgtctcggtc
tcaactaggaatgccttgtacgggtctttggttca--ccagaccacccggaatacgtccc
tgccctttgtacaca-ccg-cccgtcgctcttaccga-tgaacttctctgtgagtttgag
ggaccgtcaat-------------------------------------------------
----------tgtgtggcaacacacga------------------cgctatggaaactta
aacgaacagtgtgatttaaag---------------------------------------
-----------
>Hastigerina_pelagica|P080|16
-------------------gtggagcatgtggcttaatttgactcaacgcgggaaatctt
accgggtccggacacactgaggattgacagacagtattcatgccgactg-----------
-----------------------------------------------------aatttcg
aca------------------tatttcaaatgtgcgagttctttcatgattgtgtgatag
gtggtgcatggccgttcttagttcgtggagtgatctgtctgcttaattgcgtttcatat-
-----------------ttacg-aatgtcgcttacgtgattgc-----------------
------tgcagacctcg--tctctttat--------------------------------
------------------------------tgag--------------------------
------tgcgac--gcgtctcttcaac---------------------------------
--------------------------------------------------------tcac
tcgcac----attctct----------tgaacgcaacgagcg-tgaccgcaacctcttgt
----------------------------------------------tgtgtataccaagt
gtgtcg-------ttgcttgcaactcacactccaatgcacgtattttggtc--acattgt
ctcgg--ccgtcgcgcgcagcctc------------------------------------
-------------------------------ggctgtgtcggc--gccagcaatgtcca-
aataaactt-gag-ggaccgct--gtaac--aattcttttaaaccagaggaaggttgcgg
c-aataac-aggtc-tgtgatg-ccc-ttagatgtcccgggctgcacacg-tgctac-aa
tgat-cagtac---agtgagcatctt-tgcaat--ac------------cagcgtttgga
ggcctggc--caagtcacttgtga-ctcg-------------------------------
------gcttgcagtct-ctacgttgccttcccaagtctgacaagat---ttggaaatcc
attggaagtcc----tgaatca--atccctat----tgagcattt-tt-ct-ctacagtg
gcgccagacttcgt-cccatgtcg------------gttc-gcctgac-ttgtgcggcac
ttggcgt------------------------------------------------ctact
atatg---caattgtcaattcatagtggggacagacgattgttaattgttcgtctcggtc
tcaactaggaatgccttgtacgggtctttggttca--ccagaccacccggaatacgtccc
tgccctttgtacaca-ccg-cccgtcgctcttaccga-tgaacttctctgtgagtttgag
ggaccgtcaat-------------------------------------------------
----------tgtgtggcaacacacga------------------cgctatggaaactta
aacgaacagtgtgatttaaag---------------------------------------
-----------
>Hastigerina_pelagica|P080|20
-------------------gtggagcatgtggcttaatttgactcaacgcgggaaatctt
accgggtccggacacactgaggattgacagacagtattcatgccgactg-----------
-----------------------------------------------------aatttcg
aca------------------tatttcaaatgtgcgagttctttcatgattgtgtgatag
gtggtgcatggccgttcttagttcgtggagtgatctgtctgcttaattgcgtttcatat-
-----------------ttacg-aatgtcgcttacgtgattgc-----------------
------tgcagacctcg--tctctttat--------------------------------
------------------------------tgag--------------------------
------tgcgac--gcgtctcttcaac---------------------------------
--------------------------------------------------------tcac
tcgcac----attctct----------tgaacgcaacgagcg-tgaccgcaacctcttgt
----------------------------------------------tgtgtataccaagt
gtgtcg-------ttgcttgcaactcacactccaatgcacgtattttggtc--acattgt
ctcgg--ccgtcgcgcgcagcctc------------------------------------
-------------------------------ggctgtgtcggc--gccagcaatgtcca-
aataaactt-gag-ggaccgct--gtaac--aattcttttaaaccagaggaaggttgcgg
c-aataac-aggtc-tgtgatg-ccc-ttagatgtcccgggctgcacacg-tgctac-aa
tgat-cagtac---agtgagcatctt-tgcaat--ac------------cagcgtttgga
ggcctggc--caagtcacttgtga-ctcg-------------------------------
------gcttgcagtct-ctacgttgccttcccaagtctgacaagat---ttggaaatcc
attggaagtcc----tgaatca--atccctat----tgagcattt-tt-ct-ctacagtg
gcgccagacttcgt-cccatgtcg------------gttc-gcctgac-ttgtgcggcac
ttggcgt------------------------------------------------ctact
atatg---caattgtcaattcatagtggggacagacgattgttaattgttcgtctcggtc
tcaactaggaatgccttgtacgggtctttggttca--ccagaccacccggaatacgtccc
tgccctttgtacaca-ccg-cccgtcgctcttaccga-tgaacttctctgtgagtttgag
ggaccgtcaat-------------------------------------------------
----------tgtgtggcaacacacga------------------cgctatggaaactta
aacgaacagtgtgatttaaag---------------------------------------
-----------
>Hastigerina_pelagica|P080|41
-------------------gtggagcatgtggcttaatttgactcaacgcgggaaatctt
accgggtccggacacactgaggattgacagacagtattcatgccgactg-----------
-----------------------------------------------------aatttcg
aca------------------tatttcaaatgtgcgagttctttcatgattgtgtgatag
gtggtgcatggccgttcttagttcgtggagtgatctgtctgcttaattgcgtttcatat-
-----------------ttacg-aatgtcgcttacgtgattgc-----------------
------tgcagacctcgtctctctttat--------------------------------
------------------------------tgag--------------------------
------tgcgac--gcgtctcttcaac---------------------------------
--------------------------------------------------------tcac
tcgcac----attctct----------tgaacgcaacgagcg-tgaccgcaacctcttgt
----------------------------------------------tgtgtataccaagt
gtgtcg-------ttgcttgcaactcacactccaatgcacgtattttggtc--acattgt
ctcgg--ccgtcgcgcgcagcctc------------------------------------
-------------------------------ggctgtgtcggc--gccagcaatgtcca-
aataaactt-gag-ggaccgct--gtaac--aattcttttaaaccagaggaaggttgtgg
c-aataac-aggtc-tgtgatg-ccc-ttagatgtcccgggctgcacacg-tgctac-aa
tgat-cagtac---agtgagcatctt-tgcaat--ac------------cagcgtttgga
ggcctggc--caagtcacttgtga-ctcg-------------------------------
------gcttgcagtct-ctacgttgccttcccaagtctgacaagat---ttggaaatcc
attggaagtcc----tgaatca--atccctat----tgagcattt-tt-ct-ctacagtg
gcgccagacttcgt-cccatgtcg------------gttc-gcctgac-ttgtgcggcac
ttggcgt------------------------------------------------ctact
atatg---caattgtcaattcatagtggggacagacgattgttaattgttcgtctcggtc
tcaactaggaatgccttgtacgggtctttggttca--ccagaccacccggaatacgtccc
tgccctttgtacaca-ccg-cccgtcgctcttaccga-tgaacttctctgtgagtttgag
ggaccgtcaat-------------------------------------------------
----------tgtgtggcaacacacga------------------cgctatggaaactta
aacgaacagtgtgatttaaag---------------------------------------
-----------
>Hastigerina_pelagica|P100|01
------------------------------------------------gcgggaaatctt
accgggtccggacacactgaggattgacagacagtattcatggcga--g-----------
-----------------------------------------------------tctctcg
tca------------------tatttcaaatgtgcgagttctttcatgattgtgtgatag
gtggtgcatggccgttcttagttcgtggagtgatctgtctgcttaattgcgtttcatat-
-----------------ttacg-aatgtcgcttacgtgattgc-----------------
------tgcagacctcg--tctcct--c--------------------------------
------------------------------tgga--------------------------
------ggcgac--gcgtctcttcaac---------------------------------
--------------------------------------------------------tcac
tcgcac----attctct----------tgaacgcaacgagcg-tgaccgcaacctcttgt
----------------------------------------------tgtgtataccaagt
gtggcgctgg-----cttgccagctcgcactccaatgcacgtattttggtc--acattgt
ctcg-----------cggcgcctc------------------------------------
-------------------------------gg------cgtt--tgcagcaatgtcca-
aataaactt-gag-ggaccgct--gtaac--aattcttttaaaccagaggaaggttgcgg
c-aataac-aggtc-tgtgatg-ccc-ttagatgtcccgggctgcacacg-tgctac-aa
tgat-cagtac---agtgagcatctt-tgcaat--ac------------cagcgtttgga
ggcctggccgcgcgtcacttgtgg-cgccg------------------------------
------gcttgcagtct-ctacgttgccttcccaagtctgacaagat---ttggaaatcc
attggaagttc----tgattcgatatccctat----tgagcattt-tt-ttactacagcg
gcgtctaacttcgt-ccctcgtcg------------gttc-gcctgac-ttgtgcggcac
ttggcgt------------------------------------------------ctgct
atatg---caattgtcaattcatagtggggacagacgattgttaattgttcgtctcggtc
tcaactaggaatgccttgtacgggtctttggttca--ccagaccacccggaatacgtccc
tgccctttgtacaca-ccg-cccgtcgctcttaccga-tgaacttctctgtgagtttgag
ggaccgtcaat-------------------------------------------------
----------tgtgtggcaacacacga------------------cgctatggaaactta
aacgaacagtgtgatttaa-----------------------------------------
-----------
>Hastigerina_pelagica|P100|02
---------------gaacgtggagcatgtggcttaatttgactcaacgcgggaaatctt
accgggtccggacacactgaggattgacagacagtattcatggcga--g-----------
-----------------------------------------------------tctctcg
tca------------------tatttcaaatgtgcgagttctttcatgattgtgtgatag
gtggtgcatggccgttcttagttcgtggagtgatctgtctgcttaattgcgtttcatat-
-----------------ttacg-aatgtcgcttacgtgattgc-----------------
------tgcagacctcg--tctcct--c--------------------------------
------------------------------tgga--------------------------
------ggcgac--gcgtctcttcaac---------------------------------
--------------------------------------------------------tcac
tcgcac----attctct----------tgaacgcaacgagcg-tgaccgcaacctcttgt
----------------------------------------------tgtgtataccaagt
gtggcgctgg-----cttgccagctcgcactccaatgcacgtattttggtc--acattgt
ctcg-----------cggcgcctc------------------------------------
-------------------------------gg------cgtt--tgcagcaatgtcca-
aataaactt-gag-ggaccgct--gtaac--aattcttttaaaccagaggaaggttgcgg
c-aataac-aggtc-tgtgatg-ccc-ttagatgtcccgggctgcacacg-tgctac-aa
tgat-cagtac---agtgagcatctt-tgcaat--ac------------cagcgtttgga
ggcctggccgcgcgtcacttgtgg-tgccg------------------------------
------gcttgcagtct-ctacgttgccttcccaagtctgacaagat---ttggaaatcc
attggaagttc----tgattcgatatccctat----tgagcattt-tt-ttactacagcg
gcgtctaacttcgt-ccctcgtcg------------gttc-gcctgac-ttgtgcggcac
ttggcgt------------------------------------------------ctgct
atatg---caattgtcaattcatagtggggacagacgattgttaattgttcgtctcggtc
tcaactaggaatgccttgtacgggtctttggttca--ccagaccacccggaatacgtccc
tgccctttgtacaca-ccg-cccgtcgctcttaccga-tgaacttctctgtgagtttgag
ggaccgtcaat-------------------------------------------------
----------tgtgtggcaacacacga------------------cgctatggaaactta
aacgaacagtgtgatttaaag---------------------------------------
-----------
>Hastigerina_pelagica|P100|03
---------------gaacgcggagcatgtggcttaatttgactcaacgcgggaaatctt
accgggtccggacacactgaggattgacagacagtattcatggcga--g-----------
-----------------------------------------------------tctctcg
tca------------------tatttcaaatgtgcgagttctttcatgattgtgtgatag
gtggtgcatggccgttcttagttcgtggagtgatctgtctgcttaattgcgtttcatat-
-----------------ttacg-aatgtcgcttacgtgattgc-----------------
------tgcagacctcg--tctcct--c--------------------------------
------------------------------tgga--------------------------
------ggcgac--gcgtctcttcaac---------------------------------
--------------------------------------------------------tcac
tcgcac----attctct----------tgaacgcaacgagcg-tgaccgcaacctcttgt
----------------------------------------------tgtgtataccaagt
gtggcgctgg-----cttgccagctcgcactccaatgcacgtattttggtc--acattgt
ctcg-----------cggcgcctc------------------------------------
-------------------------------gg------cgtt--tgcagcaatgtcca-
aataaactt-gag-ggaccgct--gtaac--aattcttttaaaccagaggaaggttgcgg
c-aataac-aggtc-tgtgatg-ccc-ttagatgtcccgggctgcacacg-tgctac-aa
tgat-cagtac---agtgagcatctt-tgcaat--ac------------cagcgtttgga
ggcctggccgcgcgtcacttgtgg-cgccg------------------------------
------gcttgcagtct-ctacgttgccttcccaagtctgacaagat---ttggaaatcc
attggaagttc----tgattcgatatccctat----tgagcattt-tt-ttactacagcg
gcgtctaacttcgt-ccctcgtcg------------gttc-gcctgac-ttgtgcggcac
ttggcgt------------------------------------------------ctgct
atatg---caattgtcaattcatagtggggacagacgattgttaattgttcgtctcggtc
tcaactaggaatgccttgtacgggtctttggttca--ccagaccacccggaatacgtccc
tgccctttgtacaca-ccg-cccgtcgctcttaccga-tgaacttctctgtgagtttgag
ggaccgtcaat-------------------------------------------------
----------tgtgtggcaacacacga------------------cgctatggaaactta
aacgaacagtgtgatttaaag---------------------------------------
-----------
>Hastigerina_pelagica|P100|05
---------------gaacgtggagcatgtggcttaatttgactcaacgcgggaaatctt
accgggtccggacacactgaggattgacagacagtattcatggcga--g-----------
-----------------------------------------------------tctctcg
tca------------------tatttcaaatgtgcgagttctttcatgattgtgtgatag
gtggtgcatggccgttcttagttcgtggagtgatctgtctgcttaattgcgtttcatat-
-----------------ttacg-aatgtcgcttacgtgattgc-----------------
------tgcagacctcg--tctcct--c--------------------------------
------------------------------tgga--------------------------
------ggcgac--gcgtctcttcaac---------------------------------
--------------------------------------------------------tcac
tcgcac----attctct----------tgaacgcaacgagcg-tgaccgcaacctcttgt
----------------------------------------------tgtgtataccaagt
gtggcgctgg-----cttgccagctcgcactccaatgcacgtattttggtc--acattgt
ctcg-----------cggcgcctc------------------------------------
-------------------------------gg------cgtt--tgcagcaatgtcca-
aataaactt-gag-ggaccgct--gtaac--aattcttttaaaccagaggaaggttgcgg
c-aataac-aggtc-tgtgatg-ccc-ttagatgtcccgggctgcacacg-tgctac-aa
tgat-cagtac---agtgagcatctt-tgcaat--ac------------cagcgtttgga
ggcctggccgcgcgtcacttgtgg-cgccg------------------------------
------gcttgcagtct-ctacgttgccttcccaagtctgacaagat---ttggaaatcc
attggaagttc----tgattcgatatccctat----tgagcattt-tt-ttactacagcg
gcgtctaacttcgt-ccctcgtcg------------gttc-gcctgac-ttgtgcggcac
ttggcgt------------------------------------------------ctgct
atatg---caattgtcaattcatagtggggacagacgattgttaattgttcgtctcggtc
tcaactaggaatgccttgtacgggtctttggttca--ccagaccacccggaatacgtccc
tgccctttgtacaca-ccg-cccgtcgctcttaccga-tgaacttctctgtgagtttgag
ggaccgtcaat-------------------------------------------------
----------tgtgtggcaacacacga------------------cgctatggaaactta
aacgaacagtgtgatttaaag---------------------------------------
-----------
>Hastigerina_pelagica|P100|07
---------------gaacgcggagcatgtggcttaatttgactcaacgcgggaaatctt
accgggtccggacacactgaggattgacagacagtattcatggcga--g-----------
-----------------------------------------------------tctctcg
tca------------------tatttcaaatgtgcgagttctttcatgattgtgtgatag
gtggtgcatggccgttcttagttcgtggagtgatctgtctgcttaattgcgtttcatat-
-----------------ttacg-aatgtcgcttacgtgattgc-----------------
------tgcagacctcg--tctcct--c--------------------------------
------------------------------tgga--------------------------
------ggcgac--gcgtctcttcaac---------------------------------
--------------------------------------------------------tcac
tcgcac----attctct----------tgaacgcaacgagcg-tgaccgcaacctcttgt
----------------------------------------------tgtgtataccaagt
gtggcgctgg-----cttgccagctcgcactccaatgcacgtattttggtc--acattgt
ctcg-----------cggcgcctc------------------------------------
-------------------------------gg------cgtt--tgcagcaatgtcca-
aataaactt-gag-ggaccgct--gtaac--aattcttttaaaccagaggaaggttgcgg
c-aataac-aggtc-tgtgatg-ccc-ttagatgtcccgggctgcacacg-tgctac-aa
tgat-cagtac---agtgagcatctt-tgcaat--ac------------cagcgtttgga
ggcctggccgcgcgtcacttgtgg-cgccg------------------------------
------gcttgcagtct-ctacgttgccttcccaagtctgacaagat---ttggaaatcc
attggaagttc----tgattcgatatccctat----tgagcattt-tt-ttactacagcg
gcgtctaacttcgt-ccctcgtcg------------gttc-gcctgac-ttgtgcggcac
ttggcgt------------------------------------------------ctgct
atatg---caattgtcaattcatagtggggacagacgattgttaattgttcgtctcggtc
tcaactaggaatgccttgtacgggtctttggttca--ccagaccacccggaatacgtccc
tgccctttgtacaca-ccg-cccgtcgctcttaccga-tgaacttctctgtgagtttgag
ggaccgtcaat-------------------------------------------------
----------tgtgtggcaacacacga------------------cgctatggaaactta
aacgaacagtgtgatttaaag---------------------------------------
-----------
>Hastigerina_pelagica|P100|08
---------------gaacgcggagcatgtggcttaatttgactcaacgcgggaaatctt
accgggtccggacacactgaggattgacagacagtattcatggcga--g-----------
-----------------------------------------------------tctctcg
tca------------------tatttcaaatgtgcgagttctttcatgattgtgtgatag
gtggtgcatggccgttcttagttcgtggagtgatctgtctgcttaattgcgtttcatat-
-----------------ttacg-aatgtcgcttacgtgattgc-----------------
------tgcagacctcg--tctcct--c--------------------------------
------------------------------tgga--------------------------
------ggcgac--gcgtctcttcaac---------------------------------
--------------------------------------------------------tcac
tcgcac----attctct----------tgaacgcaacgagcg-tgaccgcaacctcttgt
----------------------------------------------tgtgtataccaagt
gtggcgctgg-----ctcgccagctcgcactccaatgcacgtattttggtc--acattgt
ctcg-----------cggcgcctc------------------------------------
-------------------------------gg------cgtt--tgcagcaatgtcca-
aataaactt-gag-ggaccgct--gtaac--aattcttttaaaccagaggaaggttgcgg
c-aataac-aggtc-tgtgatg-ccc-ttagatgtcccgggctgcacacg-tgctac-aa
tgat-cagtac---agtgagcatctt-tgcaat--ac------------cagcgtttgga
ggcctggccgcgcgtcacttgtgg-cgccg------------------------------
------gcttgcagtct-ctacgttgccttcccaagtctgacaagat---ttggaaatcc
attggaagttc----tgattcgatatccctat----tgagcattt-tt-ttactacagcg
gcgtctaacttcgt-ccctcgtcg------------gttc-gcctgac-ttgtgcggcac
ttggcgt------------------------------------------------ctgct
atatg---caattgtcaattcatagtggggacagacgattgttaattgttcgtctcggtc
tcaactaggaatgccttgtacgggtctttggttca--ccagaccacccggaatacgtccc
tgccctttgtacaca-ccg-cccgtcgctcttaccga-tgaacttctctgtgagtttgag
ggaccgtcaat-------------------------------------------------
----------tgtgtggcaacacacga------------------cgctatggaaactta
aacgaacagtgtgatttaaag---------------------------------------
-----------
>Hastigerina_pelagica|P100|09
---------------gaacgtggagcatgtggcttaatttgactcaacgcgggaaatctt
accgggtccggacacactgaggattgacagacagtattcatggcga--g-----------
-----------------------------------------------------tctctcg
tca------------------tatttcaaatgtgcgagttctttcatgattgtgtgatag
gtggtgcatggccgttcttagttcgtggagtgatctgtctgcttaattgcgtttcatat-
-----------------ttacg-aatgtcgcttacgtgattgc-----------------
------tgcagacctcg--tctcct--c--------------------------------
------------------------------tgga--------------------------
------ggcgac--gcgtctcttcaac---------------------------------
--------------------------------------------------------tcac
tcgcac----attctct----------tgaacgcaacgagcg-tgaccgcaacctcttgt
----------------------------------------------tgtgtataccaagt
gtggcgctgg-----cttgccagctcgcactccaatgcacgtattttggtc--acattgt
ctcg-----------cggcgcctc------------------------------------
-------------------------------gg------cgtt--tgcagcaatgtcca-
aataaactt-gag-ggaccgct--gtaac--aattcttttaaaccagaggaaggttgcgg
c-aataac-aggtc-tgtgatg-ccc-ttagatgtcccgggcagcacacg-tgctac-aa
tgat-cagtac---agtgagcatctt-tgcaat--ac------------cagcgtttgga
ggcctggccgcgcgtcacttgtgg-cgccg------------------------------
------gcttgcagtct-ctacgttgccttcccaagtctgacaagat---ttggaaatcc
attggaagttc----tgattcgatatccctat----tgagcattt-tt-ttactacagcg
gcgtctaacttcgt-ccctcgtcg------------gttc-gcctgac-ttgtgcggcac
ttggcgt------------------------------------------------ctgct
atatg---caattgtcaattcatagtggggacagacgattgttaattgttcgtctcggtc
tcaactaggaatgccttgtacgggtctttggttca--ccagaccacccggaatacgtccc
tgccctttgtacaca-ccg-cccgtcgctcttaccga-tgaacttctctgtgagtttgag
ggaccgtcaat-------------------------------------------------
----------tgtgtggcaacacacga------------------cgctatggaaactta
aacgaacagtgtgatttaaag---------------------------------------
-----------
>Hastigerina_pelagica|P100|10
---------------gaacgcggagcatgtggcttaatttgactcaacgcgggaaatctt
accgggtccggacacactgaggattgacagacagtattcatggcga--g-----------
-----------------------------------------------------tctctcg
tca------------------tatttcaaatgtgcgagttctttcatgattgtgtgatag
gtggtgcatggccgttcttagttcgtggagtgatctgtctgcttaattgcgtttcatat-
-----------------ttacg-aatgtcgcttacgtgattgc-----------------
------tgcagacctcg--tctcct--c--------------------------------
------------------------------tgga--------------------------
------ggcgac--gcgtctcttcaac---------------------------------
--------------------------------------------------------tcac
tcgcac----attctct----------tgaacgcaacgagcg-tgaccgcaacctcttgt
----------------------------------------------tgtgtataccaagt
gtggcgctgg-----ctcgccagctcgcactccaatgcacgtattttggtc--acattgt
ctcg-----------cggcgcctc------------------------------------
-------------------------------gg------cgtt--tgcagcaatgtcca-
aataaactt-gag-ggaccgct--gtaac--aattcttttaaaccagaggaaggttgcgg
c-aataac-aggtc-tgtgatg-ccc-ttagatgtcccgggctgcacacg-tgctac-aa
tgat-cagtac---agtgagcatctt-tgcaat--ac------------cagcgtttgga
ggcctggccgcgcgtcacttgtgg-cgccg------------------------------
------gcttgcagtct-ctacgttgccttcccaagtctgacaagat---ttggaaatcc
attggaagttc----tgattcgatatccctat----tgagcattt-tt-ttactacagcg
gcgtctaacttcgt-ccctcgtcg------------gttc-gcctgac-ttgtgcggcac
ttggcgt------------------------------------------------ctgct
atatg---caattgtcaattcatagtggggacagacgattgttaattgttcgtctcggtc
tcaactaggaatgccttgtacgggtctttggttca--ccagaccacccggaatacgtccc
tgccctttgtacaca-ccg-cccgtcgctcttaccga-tgaacttctctgtgagtttgag
ggaccgtcaat-------------------------------------------------
----------tgtgtggcaacacacga------------------cgctatggaaactta
aacgaacagtgtgatttaaag---------------------------------------
-----------
>Hastigerina_pelagica|P101|16
-------------------gtggagcatgtggcttaatttgactcaacgcgggaaatctt
accgggtccggacacactgaggattgacagagtggcttaggccacagaca----------
-------------------------------------------------cagaatgggtt
tcttttaatacaccccatttgctgtgtcaacgtgccggttctttcatgattgtgtgatag
gtggtgcatggccgttcttagttcgtggagtgatctgtctgcttaattgcgtttcaaat-
--------------------acttcgaggatataaacgcattcattgtgagttgctattt
agctgggaatagcaattttcgccacggg--------------------------------
------------------------------ccac--------------------------
-----cgtggggaaacaagtcact------------------------------------
------------------------------------------------------------
----------ttgagcgatcctcaatttgaaagcaacgaacg-tgaccgcagccctttgt
----------------------------------------------tgtgtctttgccag
agacacgcgtctttgttggttaattcctcacacaacgacggcattgtacct--ctgtatg
gccgtgtcttgttatttgtgtctctgaatgtgctgacgacttccgtcgtgggctgtttag
ttatgcatttagcaacgacgtagctgtataagggggtgtcgagaggtttaaatcacagag
aataaactc-agg-ggacagct--ggtt---taatgcgttaaaccagaggaaggatgcgg
c-aataac-aggtc-tgtgatg-ccc-tcagatgttccgggctgcacacg-tgctac-at
tgat-tagcac---attgtgtatgccactgacc----------------caatactggaa
tttctggtgtccact---------------------------------------------
------ggacacagcac-acacagtac-cgcccgtcgaccatgagagaggtcgaaaatcc
atttgaagtgt----tgatatgaggtcaaggcaaattgcacc-------------acaca
cagatggctctttg-tgtactcca------------ttattcactgagtaagtgcgagt-
-----------------------------------------------cacaaaggggcat
ttctg---caattgtcaattcacagtggggacagtcgattggtaacaattcgactcggtc
ctaactaggaatgcctcgtacggg----tgaatca--ttatttcacccggaatacgtccc
tgccctttgtacaca-ccg-cccgtcgctcttaccga-tgaattacgctgtgagtttaag
ggactggctgt-------------------------------------------------
---------------------------------cattcaatgataagctatggaaactta
aacaaacagtgtgctttaaag---------------------------------------
-----------
>Hastigerina_pelagica|P101|30
-------------------gtggagcatgtggcttaatttgactcaacgcgggaaatctt
accgggtccggacacactgaggattgacagagtggcttaggccacagaca----------
-------------------------------------------------cagaatgggtt
tcttttaatacaccccatttgctgtgtcaacgtgccggttctttcatgattgtgtgatag
gtggtgcatggccgttcttagttcgtggagtgatctgtctgcttaattgcgtttcaaat-
--------------------acttcgaggatataaacgcattcattgtgagttgctattt
agctgggaatagcaattttcgccacggg--------------------------------
------------------------------ccac--------------------------
-----cgtggggaaacaagtcact------------------------------------
------------------------------------------------------------
----------ttgagcgatcctcaatttgaaagcaacgaacg-tgaccgcagccctttgt
----------------------------------------------tgtgtctttgccag
agacacgcgtctttgttggttaattcctcacac-acgacggcaatgt-cct--ttgtatg
gccgtgtcttgttatttgtgtctctgaatgtgctgacgacttccgtcgtgggctgtttag
ttatgcatttagcaacgacgtagctgtataagggggtgtcgagaggtttaaatcacagag
aataaactc-agg-ggacagct--ggtt---taatgcgttaaaccagaggaaggatgcgg
c-aataac-aggtc-tgtgatg-ccc-tcagatgttccgggctgcacacg-tgctac-at
tgat-tagcac---attgtgtatgccactgacc----------------caatactggaa
tttctggtgtccact---------------------------------------------
------ggacacagcac-acacagtac-cgcccgtcgaccatgagagaggtcgaaaatcc
atttgaagtgt----tgatatgaggtcaaggcaaattgcacc-------------acaca
cagatggctctttg-tgtactcca------------ttattcactgagtaagtgcgagt-
-----------------------------------------------cacaaaggggcat
ttctg---caattgtcaattcacagtggggacagtcgattggtaacaattcgactcggtc
ctaactaggaatgcctcgtacggg----tgaatca--ttatttcacccggaatacgtccc
tgccctttgtacaca-ccg-cccgtcgctcttaccga-tgaattacgctgtgagtttaag
ggactggctgt-------------------------------------------------
---------------------------------cattcaatgataagctatggaaactta
aacaaacagtgtgctttaaag---------------------------------------
-----------
>Hastigerina_pelagica|P101|49
------------------------------------------------------------
---------------------------------------------agaca----------
-------------------------------------------------cagaatgggtt
tcttttaatacaccccatttgctgtgtcaacgtgccggttctttcatgattgtgtgatag
gtggtgcatggccgttcttagttcgtggagtgatctgtctgcttaattgcgtttcaaat-
--------------------acttcgaggatataaacgcattcattgtgagttgctattt
agctgggaatagcaattttcgccacggg--------------------------------
------------------------------ccac--------------------------
-----cgtggggaaacaagtcact------------------------------------
------------------------------------------------------------
----------ttgagcgatcctcaatttgaaagcaacgaacg-tgaccgcagccctttgt
----------------------------------------------tgtgtctttgccag
agacacgcgtctttgttggttaattcctcacac-acgacggcaatgt-cct--ttgtatg
gccgtgtcttgttatttgtgtctctgaatgtgctgacgacttccgtcgtgggctgtttag
ttatgcatttagcaacgacgtagctgtataagggggtgtcgagaggtttaaatcacagag
aataaactc-agg-ggacagct--ggtt---taatgcgttaaaccagaggaaggatgcgg
c-aataac-aggtc-tgtgatg-ccc-tcagatgttccgggctgcacacg-tgctac-at
tgat-tagcac---attgtgtatgccactgacc----------------caatactggaa
tttctggtgtccact---------------------------------------------
------ggacacagcac-acacagtac-cgcccgtcgaccatgagagaggtcgaaaatcc
atttgaagtgt----tgatatgaggtcaaggcaaattgcacc-------------acaca
cagatggctctttg-tgtactcca------------ttattcactgagtaagtgcgagt-
-----------------------------------------------cacaaaggggcat
ttctg---caattgtcaattcacagtggggacagtcgattggtaacaattcgactcggtc
ctaactaggaatgcctcgtacggg----tgaatca--ttatttcacccggaatacgtccc
tgccctttgtacaca-ccg-cccgtcgctcttaccga-tgaattacgctgtgagtttaag
ggactggctgt-------------------------------------------------
---------------------------------cattcaatgataagctatggaaactta
aacaaacagtgtgctttaaag---------------------------------------
-----------
>Hastigerina_pelagica|P101|67
-------------------gtggagcatgtggcttaatttgactcaacgcgggaaatctt
accgggtccggacacactgaggattgacagagtggcttaggccacagaca----------
-------------------------------------------------cagaatgggtt
tcttttaatacaccccatttgctgtgtcaacgtgccggttctttcatgattgtgtgatag
gtggtgcatggccgttcttagttcgtggagtgatctgtctgcttaattgcgtttcaaat-
--------------------acttcgaggatataaacgcattcattgtgagttgctattt
agctgggaatagcaattttcgccacggg--------------------------------
------------------------------ccac--------------------------
-----cgtggggaaacaagtcact------------------------------------
------------------------------------------------------------
----------ttgagcgatcctcaatttgaaagcaacgaacg-tgaccgcagccctttgt
----------------------------------------------tgtgtctttgccag
agacacgcgtctttgttggttaattcctcacac-acgacggcaatgt-cct--ttgtatg
gccgtgtcttgttatttgtgtctctgaatgtgctgacgacttccgtcgtgggctgtttag
ttatgcatttagcaacgacgtagctgtataagggggtgtcgagaggtttaaatcacagag
aataaactc-agg-ggacagct--ggtt---taatgcgttaaaccagaggaaggatgcgg
c-aataac-aggtc-tgtgatg-ccc-tcagatgttccgggctgcacacg-tgctac-at
tgat-tagcac---attgtgtatgccactgacc----------------caatactggaa
tttctggtgtccact---------------------------------------------
------ggacacagcac-acacagtac-cgcccgtcgaccatgagagaggtcgaaaatcc
atttgaagtgt----tgatatgaggtcaaggcaaattgcacc-------------acaca
cagatggctctttg-tgtactcca------------ttattcactgagtaagtgcgagt-
-----------------------------------------------cacaaaggggcat
ttctg---caattgtcaattcacagtggggacagtcgattggtaacaattcgactcggtc
ctaactaggaatgcctcgtacggg----tgaatca--ttatttcacccggaatacgtccc
tgccctttgtacaca-ccg-cccatcgctcttaccga-tgaattacgctgtgagtttaag
ggactggctgt-------------------------------------------------
---------------------------------cattcaatgataagctatggaaactta
aacaaacagtgtgctttaaag---------------------------------------
-----------
>Hastigerina_pelagica|P101|72
-------------------gtggagcatgtggcttaatttgactcaacgcgggaaatctt
accgggtccggacacactgaggattgacagagtggcttaggccacagaca----------
-------------------------------------------------cagaatgggtt
tcttttaatacaccccatttgctgtgtcaacgtgccggttctttcatgattgtgtgatag
gtggtgcatggccgttcttagttcgtggagtgatctgtctgcttaattgcgtttcaaat-
--------------------acttcgaggatataaacgcattcattgtgagttgctattt
agctgggaatagcaattttcgccacggg--------------------------------
------------------------------ccac--------------------------
-----cgtggggaaacaagtcact------------------------------------
------------------------------------------------------------
----------ttgagcgatcctcaatttgaaagcaacgaacg-tgaccgcagccctttgt
----------------------------------------------tgtgtctttgccag
agacacgcgtctttgttggttaattcctcacacaacgacggcattgtacct--ctgtatg
gccgtgtcttgttatttgtgtctctgaatgtgctgacgacttccgtcgtgggctgtttag
ttatgcatttagcaacgacgtagctgtataagggggtgtcgagaggtttaaatcacagag
aataaactc-agg-ggacagct--ggtt---taatgcgttaaaccagaggaaggatgcgg
c-aataac-aggtc-tgtgatg-ccc-tcagatgttccgggctgcacacg-tgctac-at
tgat-tagcac---attgtgtatgccactgacc----------------caatactggaa
tttctggtgtccact---------------------------------------------
------ggacacagcac-acacagtac-cgcccgtcgaccatgagagaggtcgaaaatcc
atttgaagtgt----tgatatgaggtcaaggcaaattgcacc-------------acaca
cagatggctctttg-tgtactcca------------ttattcactgagtaagtgcgagt-
-----------------------------------------------cacaaaggggcat
ttctg---caattgtcaattcacagtggggacagtcgattggtaacaattcgactcggtc
ctaactaggaatgcctcgtacggg----tgaatca--ttatttcacccggaatacgtccc
tgccctttgtacaca-ccg-cccgtcgctcttaccga-tgaattacgctgtgagtttaag
ggactggctgt-------------------------------------------------
---------------------------------cattcaatgataagctatggaaactta
aacaaacagtgtgctttaaag---------------------------------------
-----------
>Hastigerina_pelagica|R022|01
-------------ga--acgtggagcatgtggcttaatttgactcaacgcgggaaatctt
accgggtccggacacactgaggattgacagagtggcttaggccacagaca----------
-------------------------------------------------cagaatgggtt
tcttttaatacaccccatttgctgtgtcaacgtgccggttctttcatgattgtgtgatag
gtggtgcatggccgttcttagttcgtggagtgatctgtctgcttaattgcgtttcaaat-
--------------------acttcgaggatataaacgcattcattgtgagttgctattt
agctgggaatagcaattttcgccacggg--------------------------------
------------------------------ccac--------------------------
-----cgtggggaaacaagtcact------------------------------------
------------------------------------------------------------
----------ttgagcgatcctcaatttgaaagcaacgaacg-tgaccgcagccctttgt
----------------------------------------------tgtgtctttgccag
agacacgcgtctttgttggttaattcctcacac-acgacggcaatgt-cct--ttgtatg
gccgtgtcttgttatttgtgtctctgaatgtgctgacgacttccgtcgtgggctgtttag
ttatgcatttagcaacgacgtagctgtataagggggtgtcgagaggtttaaatcacagag
aataaactc-agg-ggacagct--ggtt---taatgcgttaaaccagaggaaggatgcgg
c-aataac-aggtc-tgtgatg-ccc-tcagatgttccgggctgcacacg-tgctac-at
tgat-tagcac---attgtgtatgccactgacc----------------caatactggaa
tttctggtgtccact---------------------------------------------
------ggacacagcac-acacagtac-cgcccgtcgaccatgagagaggtcgaaaatcc
atttgaagtgt----tgatatgaggtcaaggcaaattgcacc-------------acaca
cagatggctctttg-tgtactcca------------ttattcactgagtaagtgcgagt-
-----------------------------------------------cacaaaggggcat
ttctg---caattgtcaattcacagtggggacagtcgattggtaacaattcgactcggtc
ctaactaggaatgcctcgtacggg----tgaatca--ttatttcacccggaatacgtccc
tgccctttgtacaca-ccg-cccgtcgctcttaccga-tgaattacgctgtgagtttaag
ggactggctgt-------------------------------------------------
---------------------------------cattcaatgataagctatggaaactta
aacaaacagtgtgctttaaag---------------------------------------
-----------
>Hastigerina_pelagica|R022|05
-------------ga--acgtggagcatgtggcttaatttgactcaacgcgggaaatctt
accgggtccggacacactgaggattgacagagtggcttaggccacagaca----------
-------------------------------------------------cagaatgggtt
tcttttaatacaccccatttgctgtgtcaacgtgccggttctttcatgattgtgtgatag
gtggtgcatggccgttcttagttcgtggagtgatctgtctgcttaattgcgtttcaaat-
--------------------acttcgaggatataaacgcattcattgtgagttgctattt
agctgggaatagcaattttcgccacggg--------------------------------
------------------------------ccac--------------------------
-----cgtggggaaacaagtcact------------------------------------
------------------------------------------------------------
----------ttgagcgatcctcaatttgaaagcaacgaacg-tgaccgcagccctttgt
----------------------------------------------tgtgtctttgccag
agacacgcgtctttgttggttaattcctcacac-acgacggcaatgt-cct--ttgtatg
gccgtgtcttgttatttgtgtctctgaatgtgctgacgacttccgtcgtgggctgtttag
ttatgcatttagcaacgacgtagctgtataagggggtgtcgagaggtttaaatcacagag
aataaactc-agg-ggacagct--ggtt---taatgcgttaaaccagaggaaggatgcgg
c-aataac-aggtc-tgtgatg-ccc-tcagatgttccgggctgcacacg-tgctac-at
tgat-tagcac---attgtgtatgccactgacc----------------caatactggaa
tttctggtgtccact---------------------------------------------
------ggacacagcac-acacagtac-cgcccgtcgaccatgagagaggtcgaaaatcc
atttgaagtgt----tgatatgaggtcaaggcaaattgcacc-------------acaca
cagatggctctttg-tgtactcca------------ttattcactgagtaagtgcgagt-
-----------------------------------------------cacaaaggggcat
ttctg---caattgtcaattcacagtggggacagtcgattggtaacaattcgactcggtc
ctaactaggaatgcctcgtacggg----tgaatca--ttatttcacccggaatacgtccc
tgccctttgtacaca-ccg-cccgtcgctcttaccga-tgaattacgctgtgagtttaag
ggactggctgt-------------------------------------------------
---------------------------------cattcaatgataagctatggaaactta
aacaaacagtgtgctttaaag---------------------------------------
-----------
>Hastigerina_pelagica|R022|18
-------------ga--acgtggagcatgtggcttaatttgactcaacgcgggaaatctt
accgggtccggacacactgaggattgacagagtggcttaggccacagaca----------
-------------------------------------------------cagaatgggtt
tcttttaatacaccccatttgctgtgtcaacgtgccggttctttcatgattgtgtgatag
gtggtgcatggtcgttcttagttcgtggagtgatctgtctgcttaattgcgtttcaaat-
--------------------acttcgaggatataaacgcattcattgtgagttgctattt
agctgggaatagcaattttcgccacggg--------------------------------
------------------------------ccac--------------------------
-----cgtggggaaacaagtcact------------------------------------
------------------------------------------------------------
----------ttgagcgatcctcaatttgaaagcaacgaacg-tgaccgcagccctttgt
----------------------------------------------tgtgtctttgccag
agacacgcgtctttgttggttaattcctcacac-acgacggcaatgt-cct--ttgtatg
gccgtgtcttgttatttgtgtctctgaatgtgctgacgacttccgtcgtgggctgtttag
ttatgcatttagcaacgacgtagctgtataagggggtgtcgagaggtttaaatcacagag
aataaactc-agg-ggacagct--ggtt---taatgcgttaaaccagaggaaggatgcgg
c-aataac-aggtc-tgtgatg-ccc-tcagatgttccgggctgcacacg-tgctac-at
tgat-tagcac---attgtgtatgccactgacc----------------caatactggaa
tttctggtgtccact---------------------------------------------
------ggacacagcac-acacagtac-cgcccgtcgaccatgagagaggtcgaaaatcc
atttgaagtgt----tgatatgaggtcaaggcaaattgcacc-------------acaca
cagatggctctttg-tgtactcca------------ttattcactgagtaagtgcgagt-
-----------------------------------------------cacaaaggggcat
ttctg---caattgtcaattcacagtggggacagtcgattggtaacaattcgactcggtc
ctaactaggaatgcctcgtacggg----tgaatca--ttatttcacccggaatacgtccc
tgccctttgtacaca-ccg-cccgtcgctcttaccga-tgaattacgctgtgagtttaag
ggactggctgt-------------------------------------------------
---------------------------------cattcaatgataagctatggaaactta
aacaaacagtgtgctttaaag---------------------------------------
-----------
>Hastigerina_pelagica|R022|30
--------------------------------------------caacgcgggaaatctt
accgggtccggacacactgaggattgacagagtggcttaggccacagaca----------
-------------------------------------------------cagaatgggtt
tcttttaatacaccccatttgctgtgtcaacgtgccggttctttcatgattgtgtgatag
gtggtgcatggccgttcttagttcgtggagtgatctgtctgcttaattgcgtttcaaat-
--------------------acttcgaggatataaacgcattcattgtgagttgctattt
agctgggaatagcaattttcgccacggg--------------------------------
------------------------------ccac--------------------------
-----cgtggggaaacaagtcact------------------------------------
------------------------------------------------------------
----------ttgagcgatcctcaatttgaaagcaacgaacg-tgaccgcagccctttgt
----------------------------------------------tgtgtctttgccag
agacacgcgtctttgttggttaattcctcacac-acgacggcaatgt-cct--ttgtatg
gccgtgtcttgttatttgtgtctctgaatgtgctgacgacttccgtcgtgggctgtttag
ttatgcatttagcaacgacgtagctgtataagggggtgtcgagaggtttaaatcacagag
aataaactc-agg-ggacagct--ggtt---taatgcgttaaaccagaggaaggatgcgg
c-aataac-aggtc-tgtgatg-ccc-tcagatgttccgggctgcacacg-tgctac-at
tgat-tagcac---attgtgtatgccactgacc----------------caatactggaa
tttctggtgtccact---------------------------------------------
------ggacacagcac-acacagtac-cgcccgtcgaccatgagagaggtcgaaaatcc
atttgaagtgt----tgatatgaggtcaaggcaaattgcacc-------------acaca
cagatggctctttg-tgtactcca------------ttattcactgagtaagtgcgagt-
-----------------------------------------------cacaaaggggcat
ttctg---caattgtcaattcacagtggggacagtcgattggtaacaattcgactcggtc
ctaactaggaatgcctcgtacggg----tgaatca--ttatttcacccggaatacgtccc
tgccctttgtacaca-ccg-cccgtcgctcttaccga-tgaattacgctgtgagtttaag
ggactggctgt-------------------------------------------------
---------------------------------cattcaatgataagctatggaaactta
aacaaacagtgtgctttaaag---------------------------------------
-----------
>Hastigerina_pelagica|R025|06
----------------------------------------gactcaacgcgggaaatctt
accgggtccggacacactgaggattgacagacagtattcatgccgactg-----------
-----------------------------------------------------aatttcg
aca------------------tatttcaaatgtgcgagttctttcatgattgtgtgatag
gtggtgcatggccgttcttagttcgtggagtgatctgtctgcttaattgcgtttcatat-
-----------------ttacg-aatgtcgcttacgtgattgc-----------------
------tgcagacctcg--tctctttat--------------------------------
------------------------------tgag--------------------------
------tgcgac--gcgtctcttcaac---------------------------------
--------------------------------------------------------tcac
tcgcac----attctct----------tgaacgcaacgagcg-tgaccgcaacctcttgt
----------------------------------------------tgtgtataccaagt
gtgtcgcttggctttactgccagctcgcactccaatgcacgtattttggtc--acattgt
ctcgg--ccgt--cgcgcagcctc------------------------------------
-------------------------------ggctgtgtcggc--gccagcaatgtcca-
aataaactt-gag-ggaccgct--gtaac--aattcttttaaaccagaggaaggttgcgg
c-aataac-aggtc-tgtgatg-ccc-ttagatgtcccgggctgcacacg-tgctac-aa
tgat-cagtac---agtgagcatctt-tgcaat--ac------------cagcgtttgga
ggcctggc--caagtcacttgtga-ctcg-------------------------------
------gcttgcagtct-ctacgttgccttcccaagtctgacaagat---ttggaaatcc
attggaagtcc----tgaatca--atccctat----tgagcattt-tt-ct-ctacagtg
gcgccagacttcgt-cccatgtcg------------gttc-gcctgac-ttgtgcggcac
ttggcgt------------------------------------------------ctact
atatg---caattgtcaattcatagtggggacagacgattgttaattgttcgtctcggtc
tcaactaggaatgccttgtacgggtctttggttca--ccagaccacccggaatacgtccc
tgccctttgtacaca-ccg-cccgtcgctcttaccga-tgaacttctctgtgagtttgag
ggaccgtcaat-------------------------------------------------
----------tgtgtggcaacacacga------------------cgctatggaaactta
aacgaacagtgtgatttaaag---------------------------------------
-----------
>Hastigerina_pelagica|R025|09
-------------ga--acgtggagcatgtggcttaatttgactcaacgcgggaaatctt
accgggtccggacacactgaggattgacagacagtattcatgccgactg-----------
-----------------------------------------------------aatttcg
aca------------------tatttcaaatgtgcgagttctttcatgattgtgtgatag
gtggtgcatggccgttcttagttcgtggagtgatctgtctgcttaattgcgtttcatat-
-----------------ttacg-aatgtcgcttacgtgattgc-----------------
------tgcagacctcg--tctctttat--------------------------------
------------------------------tgag--------------------------
------tgcgac--gcgtctcttcaac---------------------------------
--------------------------------------------------------tcac
tcgcac----attctct----------tgaacgcaacgagcg-tgaccgcaacctcttgt
----------------------------------------------tgtgtataccaagt
gtgtcgcttggctttactgccagctcgcactccaatgcacgtattttggtc--acattgt
ctcgg--ccgt--cgcgcagcctc------------------------------------
-------------------------------ggctgtgtcggc--gccagcaatgtcca-
aataaactt-gag-ggaccgct--gtaac--aattcttttaaaccagaggaaggttgcgg
c-aataac-aggtc-tgtgatg-ccc-ttagatgtcccgggctgcacacg-tgctac-aa
tgat-cagtac---agtgagcatctt-tgcaat--ac------------cagcgtttgga
ggcctggc--caagtcacttgtga-ctcg-------------------------------
------gcttgcagtct-ctacgttgccttcccaagtctgacaagat---ttggaaatcc
attggaagtcc----tgaatca--atccctat----tgagcattt-tt-ct-ctacagtg
gcgccagacttcgt-cccatgtcg------------gttc-gcctgac-ttgtgcggcac
ttggcgt------------------------------------------------ctact
atatg---caattgtcaattcatagtggggacagacgattgttaattgttcgtctcggtc
tcaactaggaatgccttgtacgggtctttggttca--ccagaccacccggaatacgtccc
tgccctttgtacaca-ccg-cccgtcgctcttaccga-tgaacttctctgtgagtttgag
ggaccgtcaat-------------------------------------------------
----------tgtgtggcaacacacga------------------cgctatggaaactta
aacgaacagtgtgatttaaag---------------------------------------
-----------
>Hastigerina_pelagica|R025|15
-------------ga--acgtggagcatgtggcttaatttgactcaacgcgggaaatctt
accgggtccggacacactgaggattgacagacagtattcatgccgactg-----------
-----------------------------------------------------aatttcg
aca------------------tatttcaaatgtgcgagttctttcatgattgtgtgatag
gtggtgcatggccgttcttagttcgtggagtgatctgtctgcttaattgcgtttcatat-
-----------------ttacg-aatgtcgcttacgtgattgc-----------------
------tgcagacctcg--tctctttat--------------------------------
------------------------------tgag--------------------------
------tgcgac--gcgtctcttcaac---------------------------------
--------------------------------------------------------tcac
tcgcac----attctct----------tgaacgcaacgagcg-tgaccgcaacctcttgt
----------------------------------------------tgtgtataccaagt
gtgtcgcttggctttactgccagctcgcactccaatgcacgtattttggtc--acattgt
ctcgg--ccgt--cgcgcagcctc------------------------------------
-------------------------------ggctgtgtcggc--gccagcaatgtcca-
aataaactt-gag-ggaccgct--gtaac--aattcttttaaaccagaggaaggttgcgg
c-aataac-aggtc-tgtgatg-ccc-ttagatgtcccgggctgcacacg-tgctac-aa
tgat-cagtac---agtgagcatctt-tgcaat--ac------------cagcgtttgga
ggcctggc--caagtcacttgtga-ctcg-------------------------------
------gcttgcagtct-ctacgttgccttcccaagtctgacaagat---ttggaaatcc
attggaagtcc----tgaatca--atccctat----tgagcattt-tt-ct-ctacagtg
gcgccagacttcgt-cccatgtcg------------gttc-gcctgac-ttgtgcggcac
ttggcgt------------------------------------------------ctact
atatg---caattgtcaattcatagtggggacagacgattgttaattgttcgtctcggtc
tcaactaggaatgccttgtacgggtctttggttca--ccagaccacccggaatacgtccc
tgccctttgtacaca-ccg-cccgtcgctcttaccga-tgaacttctctgtgagtttgag
ggaccgtcaat-------------------------------------------------
----------tgtgtggcaacacacga------------------cgctatggaaactta
aacgaacagtgtgatttaaag---------------------------------------
-----------
>Neogloboquadrina_incompta|P106|09
-------------------gtggagcatgtggcttaatttgactcaacgcgggaaatctt
accaggtccggacacactgaggattgacaggaagtatcgtcttttgaattctttaaggac
atgtcgtt-----tt-------taatgacatctt---------------ttagatggatg
att-------------------cgtgtaaatatgctagttctttcatgattatgtgatag
gtggtgcatggccgttcttagttcgtggagtgatctgtctgcttaattgcgtttcacta-
-----------------aggccccaaagttagcaaattatcaatcgtta-----------
-----------cagagtcgacccctcac--------------------------------
------------------------------ctt---------------------------
-----tgagtgc--gcgtcctaacttg---------------------------------
----------------------------------------tagtacatggtgtaaatgga
tt--------tgttttgggtaccc---agaaagcaacgaacg-tgaccgcaacgtcttgt
----------------------------------------------tgtctctct-----
-------------ttgacagttatgggttatcccagtcatgtgtttatact--tttatgt
gtaaatacgtacgacacag-----------------------------------------
---------------------------------------------------agactagat
accaaacta-ggc-gtaccgct--gtat---catttctttaaaccagaggaaggttgcgg
c-aataac-aggtc-tgtgatg-ccc-ttagatgttctgggctgcacacg-tgctac-aa
tgat-cagcac---agtaagcatctc----aat--ttttacaacaccgtcaac-----ac
acgtagtgagctgcttgatctctc-attcatgcattctgtgcttcggtgcagtgtgcaat
gtgag-ttgtctaatgc-gcgcggtta-tgcctgtaccgagaggtgacgtcgggtaaaca
ttctctaatgc----tgacctatttttctgaaa---tatgcacaa-ctcta----atatg
acattcattcccgg-gaggactag------------ttgc-ctc----tttgtgtgag-t
gtaatgcaaacatgaatagcgactgtc--------------------gctgtttactcat
atgtg---cccctgtcaattcgtggtggggacagaccattgctaattgttggtctcgctt
ataactaggaatgccttgtacgggtctttggttca--acaaaccacccggaatacgtccc
tgccctttgtacaca-ccg-cccgtcgctcttaccga-tgaactcgtttgtgagttttaa
ggactggatta-------------------------------------------------
----------agctatatgcgta----------------------acctatggaaattca
tgcgaatgaactggtttaaag---------------------------------------
-----------
>Neogloboquadrina_incompta|P150|05
---------------------------------------------------------ctt
accaggtccggacacactgaggattgacaggaagtatcgtcttttgaattctttaaggac
atgtcgtt-----tt-------taatgacatctt---------------ttagatggatg
att-------------------cgtgtaaatatgctagttctttcatgattatgtgatag
gtggtgcatggccgttcttagttcgtggagtgatctgtctgcttaattgcgtttcacta-
-----------------aggccccaaagttagcaaattatcaatcgtta-----------
-----------cagagtcgacccctcac--------------------------------
------------------------------ctt---------------------------
-----tgagtgc--gcgtcctaacttg---------------------------------
----------------------------------------tagtacatggtgtaaatgga
tt--------tgttttgggtaccc---agaaagcaacgaacg-tgaccgcaacgtcttgt
----------------------------------------------tgtctctct-----
-------------ttgacagttatgggttatcccagtcatgtgtttatact--tttatgt
gtaaatacgtacgacacag-----------------------------------------
---------------------------------------------------agactagat
accaaacta-ggc-gtaccgct--gtat---catttctttaaaccagaggaaggttgcgg
c-aataac-aggtc-tgtgatg-ccc-ttagatgttctgggctgcacacg-tgctac-aa
tgat-cagcac---agtaagcatctc----aat--ttttacaacaccgtcaac-----ac
acgtagtgagctgcttgatctctc-attcatgcattctgtgcttcggtgcagtgtgcaat
gtgag-ttgtctaatgc-gcgcggtta-tgcctgtaccgagaggtgacgtcgggtaaaca
ttctctaatgc----tgacctatttttctgaaa---tatgcacaa-ctcta----atatg
acattcattcccgg-gaggactag------------ttgc-ctc----tttgtgtgag-t
gtaatgcaaacatgaatagcgactgtc--------------------gctgtttactcat
atgtg---cccctgtcaattcgtggtggggacagaccattgctaattgttggtctcgctt
ataactaggaatgccttgtacgggtctttggttca--acaaaccacccggaatacgtccc
tgccctttgtacaca-ccg-cccgtcgctcttaccga-tgaactcgtttgtgagttttaa
ggactggatta-------------------------------------------------
----------agctatatgcgta----------------------acctatggaaattca
tgcgaatgaactggtttaaag---------------------------------------
-----------
>Neogloboquadrina_incompta|P150|07
-------------------gtggagcatgtggcttaatttgactcaacgcgggaaatctt
accaggtccggacacactgaggattgacaggaagtatcgtcttttgaattctttaaggac
atgtcgtt-----tt-------taatgacatctt---------------ttagatggatg
att-------------------cgtgtaaatatgctagttctttcatgattatgtgatag
gtggtgcatggccgttcttagttcgtggagtgatctgtctgcttaattgcgtttcacta-
-----------------aggccccaaagttagcaaattatcaatcgtta-----------
-----------cagagtcgacccctcac--------------------------------
------------------------------ctt---------------------------
-----tgagtgc--gcgtcctaacttg---------------------------------
----------------------------------------tagtacatggtgtaaatgga
tt--------tgttttgggtaccc---agaaagcaacgaacn-ngaccgcaacgtcttgt
----------------------------------------------tgtctctct-----
-------------ttgacagttatgggttatcccagtcatgtgtttatact--tttatgt
gtaaatacgtacgacacag-----------------------------------------
---------------------------------------------------agactakat
accaaacta-ggc-gtaccgct--gtat---catttctttaaaccagaggaaggttgcgg
c-aataac-aggtc-tgtgatg-ccc-ttagatgttctgggctgcacacg-tgctac-aa
tgat-cagcac---agtaagcatctc----aat--ttttacaacaccgtcaac-----ac
acgtagtgagctgcttgatctctc-awtcatgcattctgtgcttcggtgcagtgtgcaat
gtgag-ttgtctaatgc-gcgcggtta-tgcctgtaccgagaggtgacgtcgggtaaaca
ttctctaatgc----tgacctatttttctgaaa---tatgcacaa-ctcta----atatg
acattcattcccgg-gaggactag------------ttgc-ctc----tttgtgtgag-t
gtaatgcaaacatgaatagcgactgtc--------------------gctgtttactcat
atgtg---cccctgtcaattcgtggtggggacagaccattgctaattgttggtctcgctt
ataactaggaatgccttgtacgggtctttggttca--acaaaccacccggaatacgtccc
tgccctttgtacaca-ccg-cccgtcgctcttaccga-tgaactcgtttgtgagttttaa
ggactggatta-------------------------------------------------
----------agctatatgcgta----------------------acctatggaaattca
tg----------------------------------------------------------
-----------
>Neogloboquadrina_incompta|P150|08
------------------------------------------------------------
-------------------------------------cgtcttttgaattctttaaggac
atgtcgtt-----tt-------taatgacatctt---------------ttagatggatg
att-------------------cgtgtaaatatgctagttctttcatgattatgtgatag
gtggtgcatggccgttcttagttcgtggagtgatctgtctgcttaattgcgtttcacta-
-----------------aggccccaaagttagcaaattatcaatcgtta-----------
-----------cagagtcgacccctcac--------------------------------
------------------------------ctt---------------------------
-----tgagtgc--gcgtcctaacttg---------------------------------
----------------------------------------tagtacatggtgtaaatgga
tt--------tgttttgggtaccc---agaaagcaacgaacg-tgaccgcaacgtcttgt
----------------------------------------------tgtctctct-----
-------------ttgacagttatgggttatcccagtcatgtgtttatact--tttatgt
gtaaatacgtacgacacag-----------------------------------------
---------------------------------------------------agactagat
accaaacta-ggc-gtaccgct--gtat---catttctttaaaccagaggaaggttgcgg
c-aataac-aggtc-tgtgatg-ccc-ttagatgttctgggctgcacacg-tgctac-aa
tgat-cagcac---agtaagcatctc----aat--ttttacaacaccgtcaac-----ac
acgtagtgagctgcttgatctctc-attcatgcattctgtgcttcggtgcagtgtgcaat
gtgag-ttgtctaatgc-gcgcggtta-tgcctgtaccgagaggtgacgtcgggtaaaca
ttctctaatgc----tgacctatttttctgaaa---tatgcacaa-ctcta----atatg
acattcattcccgg-gaggactag------------ttgc-ctc----tttgtgtgag-t
gtaatgcaaacatgaatagcgactgtc--------------------gctgtttactcat
atgtg---cccctgtcaattcgtggtggggacagaccattgctaattgttggtctcgctt
ataactaggaatgccttgtacgggtctttggttca--acaaaccacccggaatacgtccc
tgccctttgtacaca-ccg-cccgtcgctcttaccga-tgaactcgtttgtgagttttaa
ggactggatta-------------------------------------------------
----------agctatatgcgta----------------------acctatggaaattca
tg----------------------------------------------------------
-----------
>Neogloboquadrina_incompta|P150|10
-------------------gtggagcatgtggcttaatttgactcaacgcgggaaatctt
accaggtccggacacactgaggattgacaggaagtatcgtcttttgaattctttaaggac
atgtcgtt-----tt-------taatgacatctt---------------ttagatggatg
att-------------------cgtgtaaatatgctagttctttcatgattatgtgatag
gtggtgcatggccgttcttagttcgtggagtgatctgtctgcttaattgcgtttcacta-
-----------------aggccccaaagttagcaaattatcaatcgtta-----------
-----------cagagtcgacccctcac--------------------------------
------------------------------ctt---------------------------
-----tgagtgc--gcgtcctaacttg---------------------------------
----------------------------------------tagtacatggtgtaaatgga
tt--------tgttttgggtaccc---agaaagcaacgaacg-tgaccgcaacgtcttgt
----------------------------------------------tgtctctct-----
-------------ttgacagttatgggttatcccagtcatgtgtttatact--tttatgt
gtaaatacgtacgacacag-----------------------------------------
---------------------------------------------------agactagat
accaaacta-ggc-gtaccgct--gtat---catttctttaaaccagaggaaggttgcgg
c-aataac-aggtc-tgtgatg-ccc-ttagatgttctgggctgcacacg-tgctac-aa
tgat-cagcac---agtaagcatctc----aat--ttttacaacaccgtcaac-----ac
acgtagtgagctgcttgatctctc-attcatgcattctgtgcttcggtgcagtgtgcaat
gtgag-ttgtctaatgc-gcgcggtta-tgcctgtaccgagaggtgacgtcgggtaaaca
ttctctaatgc----tgacctatttttctgaaa---tatgcacaa-ctcta----atatg
acattcattcccgg-gaggactag------------ttgc-ctc----tttgtgtgag-t
gtaatgcaaacatgaatagcgactgtc--------------------gctgtttactcat
atgtg---cccctgtcaattcgtggtggggacagaccattgctaattgttggtctcgctt
ataactaggaatgccttgtacgggtctttggttca--acaaaccacccggaatacgtccc
tgccctttgtacaca-ccg-cccgtcgctcttaccga-tgaactcgtttgtgagttttaa
ggactggatta-------------------------------------------------
----------agctatatgcgta----------------------acctatggaaattca
tgcgaatgaactggtttaaag---------------------------------------
-----------
>Neogloboquadrina_incompta|P106|02
-------------------------------------tttgactcaacgcgggaaatctt
accaggtccggacacactgaggattgacaggaagtatcgtcttttgaattctttaaggac
atgtcgtt-----tt-------taatgacatctt---------------ttagatggatg
att-------------------cgtgtaaatatgctagttctttcatgattatgtgatag
gtggtgcatggccgttcttagttcgtggagtgatctgtctgcttaattgcgtttcacta-
-----------------aggccccaaagttagcaaattatcaatcgtta-----------
-----------cagagtcgacccctcac--------------------------------
------------------------------ctt---------------------------
-----tgagtgc--gcgtcctaacttg---------------------------------
----------------------------------------tagtacatggtgtaaatgga
tt--------tgttttgggtaccc---agaaagcaacgaacg-tgaccgcaacgtcttgt
----------------------------------------------tgtctctct-----
-------------ttgacagttatgggttatcccagtcatgtgtttatact--tttatgt
gtaaatacgtacgacacag-----------------------------------------
---------------------------------------------------agactagat
accaaacta-ggc-gtaccgct--gtat---catttctttaaaccagaggaaggttgcgg
c-aataac-aggtc-tgtgatg-ccc-ttagatgttctgggctgcacacg-tgctac-aa
tgat-cagcac---agtaagcatctc----aat--ttttacaacaccgtcaac-----ac
acgtagtgagctgcttgatctctc-attcatgcattctgtgcttcggtgcagtgtgcaat
gtgag-ttgtctaatgc-gcgcggtta-tgcctgtaccgagaggtgacgtcgggtaaaca
ttctctaatgc----tgacctatttttctgaaa---tatgcacaa-ctcta----atatg
acattcattcccgg-gaggactag------------ttgc-ctc----tttgtgtgag-t
gtaatgcaaacatgaatagcgactgtc--------------------gctgtttamtcat
atgtg---cccctgtcaattcgtggtggggacagaccattgctaattgttggtctcgctt
ataactaggaatgccttgtacgggtctttggttca--acaaaccacccggaatacgtccc
tgccctttgtacaca-ccg-cccgtcgctcttaccga-tgaactcgtttgtgagttttaa
ggactggatta-------------------------------------------------
----------agctatatgcgta----------------------acctatggaaattca
tgcgaatgaactggtttaaag---------------------------------------
-----------
>indet_spinose|P125|10
-------------ga--acgtggagcatgtggcttaatttgactcaacgcggggaatctt
accgggtccggacacactgaggattgacagacaat----tgtccttttgg----------
-----------------------------------------------------c-----t
taa------------------aagacaaaagataacagatctttcatgattatgtgatgg
gtggtgcatggccgttcttagttcgtggagtgatctgtctgcttaattgcgtttcaaat-
-----------------atacttt---ttttaca-acgagtctacaaag-----------
------gagtggttca--------------------------------------------
-----------------------------------------------------gtta---
-----caacaga--caattaattcttg---------------------------------
----------------------------------------tgttttgaacgtttggaatg
t---------actctatttggctcaattgaacgcaacggacg-tgatcgcaagtccttgt
-----tgaacttcagtatatattgactttccccgtaggaagggattgccaataattgaat
gt-----------tcgctttctattgg-------tgtgtgatctcaaaatt--gcatgta
tttgtg----atggcgagtgatct------------------------------------
---------------------------------------------------aatccctta
ggaaaactt-ggg-cgaccgct--gtaata-cttctctttaaaacagaggcaggttgcgg
c-aataac-aggtc-tgtgatg-ccc-tcagatgtcccgggccgcacacg-tgctac-at
tgat-tagcgc---agtgcgcatact-ttcaat--at-----gataca-ttgg-------
------------att-ggtggtga-at---------------------------------
------tgttggccccg-t-ctaatac-tgtcctgtctgagaa-ggc---tgggtaatca
attgtaagtgc----tggttcctactcccgt-----tgagcattt-ta-at----a----
--atggcctctcta-catccctag------------t--a-ac----cctagtgcgat-t
gta--gt----------------------------------------tgagccttgccat
ttatg---caagtgtcaattctcagtggggacagacatttgataattctttgtctcgttc
ttaactaggaatgccttgtacgggtc-ttggttca--acagaccacccggaatacgtccc
tgccctttgtacaca-ccg-cccgtcgctcttaccga-tgactttccctgtgagtttgaa
ggactggtggt-------------------------------------------------
----------tgcat-g----------------------------actattggaaattct
gtcaaacagcgagatttaaag---------------------------------------
-----------
>indet_spinose|P155|07
-------------------gtggagcatgtggcttaatttgactcaacgcggggaatctt
accgggtccggacatactgaggattgacagacatcaccacgtctttttgt----------
-----------------------------------------------------c---ctt
aaa------------------aagacaaaagataacagatctttcatgattatgtggtgg
gtggtgcatggccgttcttagttcgtggagtgatctgtctgcttaattgcgtttcaaat-
-----------------gtatttttgatttatcaaacgagtctacgaag-----------
------g-acctattc--------------------------------------------
-----------------------------------------------------at-a---
-----caagcac--ttca------------------------------------------
----------------------------------------tttatgatttgtttggaatt
t---------ggttctttcggctcaattgaacgcaacggacg-tgattgcaagtccttgt
-----tgaacttctgtatatatcatttacattcttaactgagtgtatctaagataataga
gt-----------tcgctttctattggtgacg-------------ggatct--cc--tca
tttgtg---------gagtgatct------------------------------------
---------------------------------------------------aatcctcta
ggaaaactc-ggg-cgaccgct--gtaatactttctttttaaaacagaggaagattgcgg
c-aataac-aggtc-tgtgatg-ccc-tcagatgtcccgggccgcacacg-tgctac-at
tgat-tagcgc---agtgcgcatact-ttcaat--at-----gataca-ttggttttggt
agtaagctattcatc-tgatggat-at---------------------------------
------gctactctcca-taccaatac-tatctagtctgaaaa-gac---tgggtaatct
attgtaagtgc----tggttcctcttcccgt-----tgagcattt-ta-at----a----
--atggtctctcta-cgtccctag------------t--a-tat---tctagtgcgat-t
gta--gt----------------------------------------tgagtc-tgccat
ttatg---caagtgtcaattctcagtggggacagacatttgataattctttgtctcgttc
ttaactaggaatgccttgtacgggtc-ttggttca--acagaccacccggaatacgtccc
tgccctttgtacaca-ccg-cccgtcgctcttaccga-tgaatttcactgtgagttcaat
ggaccgatttt-------------------------------------------------
----------ttc---------------------------------cctttggaaatttg
gtcaaacagtgagatttaaag---------------------------------------
-----------
>Globigerinita_glutinata|R049|03
----------------------------gtggcttaatttgactcaacgcgggaaatctt
accgggtccggacacactgaggattgacaggtattatatagcgcgc--------------
-----------------------------------------------------ttgcgcg
tct------------------attgttaaatatgctagtcctttcatgattatgtgatag
gtggtgcatggccgttcttagttcgtggagtgatctgtctgcttaattgcgtttcagata
-----------------aggatctatattctttacagaagtgttg---------------
------cgttgtgcatttgacccctcgt--------------------------------
------------------------------tcg---------------------------
-----cgagtgc--gtgtcttttc------------------------------------
--------------------------------------------------------gcgc
tcgcacgctttttacattaggtcc---tgaaagcaacgaacg-tgaccgcaacctcttgt
----------------------------------------------tgcctcatctccct
ac-----------ttttttagcactt-----cggtgttgaataattt-------------
------------------------------------------------------------
-----------------------------------------------cattgaggcttt-
ccaaaacta-gag-ggaccgct--gt-----caacttcttaaaccagaggaaggttgcgg
c-aataac-aggt-----------------------------------------------
------------------------------------------------------------
------------------------------------------------------------
------------------------------------------------------------
------------------------------------------------------------
------------------------------------------------------------
------------------------------------------------------------
------------------------------------------------------------
------------------------------------------------------------
------------------------------------------------------------
------------------------------------------------------------
------------------------------------------------------------
------------------------------------------------------------
-----------
>Globigerinita_glutinata|R049|06
-------------------gtggagcatgtggcttaatttgactcaacgcgggaaatctt
accgggtccggacacactgaggattgacaggtattatatagcgcgc--------------
-----------------------------------------------------ttgcgcg
tct------------------attgttaaatatgctagtcctttcatgattatgtgatag
gtggtgcatggccgttcttagttcgtggagtgatctgtctgcttaattgcgtttcagata
-----------------aggatctatattctttacagaagtgttg---------------
------cgttgtgcatttgacccctcgt--------------------------------
------------------------------tcg---------------------------
-----cgagtgc--gtgtcttttc------------------------------------
--------------------------------------------------------gcgc
tcgcacgctttttacattaggtcc---tgaaagcaacgaacg-tgaccgcaacctcttgt
----------------------------------------------tgcctcatctccct
ac-----------ttttttagcactt-----cggtgttgaataattt-------------
------------------------------------------------------------
-----------------------------------------------cattgaggcttt-
ccaaaacta-gag-ggaccgct--gt-----caacttcttaaaccagaggaaggttgcgg
c-aataac-aggt-----------------------------------------------
------------------------------------------------------------
------------------------------------------------------------
------------------------------------------------------------
------------------------------------------------------------
------------------------------------------------------------
------------------------------------------------------------
------------------------------------------------------------
------------------------------------------------------------
------------------------------------------------------------
------------------------------------------------------------
------------------------------------------------------------
------------------------------------------------------------
-----------
>Globigerinita_glutinata|R049|a1
-------------------gtggagcatgtggcttaatttgactcaacgcgggaaatctt
accgggtccggacacactgaggattgacaggtattatatagcgcgc--------------
-----------------------------------------------------ttgcgcg
tct------------------attgttaaatatgctagtcctttcatgattatgtgatag
gtggtgcatggccgttcttagttcgtggagtgatctgtctgcttaattgcgtttcagata
-----------------aggatctatattctttacagaagtgttg---------------
------cgttgtgcatttgacccctcgt--------------------------------
------------------------------tcg---------------------------
-----cgagtgc--gtgtcttttc------------------------------------
--------------------------------------------------------gcgc
tcgcacgctttttacattaggtcc---tgaaagcaacgaacg-tgaccgcaacctcttgt
----------------------------------------------tgcctcatctccct
ac-----------ttttttagcactt-----cggtgttgaataattt-------------
------------------------------------------------------------
-----------------------------------------------cattgaggcttt-
ccaaaacta-gag-ggaccgct--gt-----caacttcttaaaccagaggaaggttgcgg
c-aataac-aggt-----------------------------------------------
------------------------------------------------------------
------------------------------------------------------------
------------------------------------------------------------
------------------------------------------------------------
------------------------------------------------------------
------------------------------------------------------------
------------------------------------------------------------
------------------------------------------------------------
------------------------------------------------------------
------------------------------------------------------------
------------------------------------------------------------
------------------------------------------------------------
-----------
>Globigerina_falconensis|R018|02
------------------------------------------------------------
------------------------------------------------------------
------------------------------------------------------------
------------------------------------------------------------
------------------------------------------------------------
------------------------------------------------------------
------------------------------------------------------------
------------------------------------------------------------
------------------------------------------------------------
------------------------------------------------------------
--------------------------------------------------------ttgt
----------------------------------------------tgattggccatcac
gtaagc-------tcacttgtaatttattacagtgtggtattatcttagcc--attccct
tttagttgtggagtgattaac---------------------------------------
---------------------------------------------------cactctaaa
ttgtaactc-ggg-ggaccgct--gtga---tttttcttcaaaccggaggaaggttgcgg
c-aataac-aggtc-tgtgatg-ccc-tcagatgtcctgggctgcacacg-tgctac-ac
tgat-cccggc---agttggcatgtgattttct--------ccaatgacgaacctagtgg
acttggcgtctgtgcgcattcgtg-tgct-------------------------------
------aatgactgccg-tcactttaaacactggtcgttagact------cgtgcgatcc
ctcggaaaacg----tgatttctgttcccaaacaaagcactttcgtaccctcgctcaaac
aaacgtgattccaa-atcccttacgattgctacatcctttctcgtaacgtctcgcctagc
gga--------------------------------------------gctttcaactttt
cgtcg---caactctcaattcacagtggggacagtcgtttgtcaacttttcgtctcggtc
ccaactaggaatgcctcgtacgag---ttggttca--tcagaccactcggaatacgtccc
tgccctttgtacaca-ccg-cccgtcgcttttaccga-tgaacttttttgcgagtatgat
ggactaacttt-------------------------------------------------
-----------------------------gcgctcaatttgaatctgttgtggaaattca
ctcgaacaacgggatttaaag---------------------------------------
-----------
>Globigerina_falconensis|R018|04
------------------------------------------------------------
------------------------------------------------------------
------------------------------------------------------------
------------------------------------------------------------
------------------------------------------------------------
------------------------------------------------------------
------------------------------------------------------------
------------------------------------------------------------
------------------------------------------------------------
------------------------------------------------------------
------------------------------------------------------------
---------------------------------------------------------cac
gtaagc-------tcacttgtaatttattacagtgtggtattatcttagcc--attccct
tttagttgtggagtgattaac---------------------------------------
---------------------------------------------------cactctaaa
ttgtaactc-ggg-ggaccgct--gtga---tttttcttcaaaccggaggaaggttgcgg
c-aataac-aggtc-tgtgatg-ccc-tcagatgtcctgggctgcacacg-tgctac-ac
tgat-cccggc---agttggcatgtgattttct--------ccaatgacgaacctagtgg
acttggcgtctgtgcgcattcgtg-tgct-------------------------------
------aatgactgccg-tcactttaaacactggtcgttagact------cgtgcgatcc
ctcggaaaacg----tgatttctgttcccaaacaaagcactttcgtaccctcgctcaaac
aaacgtgattccaa-atcccttacgattgctacatcctttctcgtaacgtctcgcctagc
gga--------------------------------------------gctttcaactttt
cgtcg---caactctcaattcacagtggggacagtcgtttgtcaacttttcgtctcggtc
ccaactaggaatgcctcgtacgag---ttggttca--tcagaccactcggaatacgtccc
tgccctttgtacaca-ccg-cccgtcgcttttaccga-tgaacttttttgcgagtatgat
ggactaacttt-------------------------------------------------
-----------------------------gcgctcaatttgaatctgttgtggaaattcg
ctcgaacaacgggatttaaag---------------------------------------
-----------
>poss_scitula|R021|01
------------------------------------------------------------
------------------------------------------------------------
------------------------------------------------------------
------------------------------------------------------------
------------------------------------------------------------
------------------------------------------------------------
------------------------------------------------------------
------------------------------------------------------------
------------------------------------------------------------
------------------------------------------------------------
--------------------------------------------------------ttgt
----------------------------------------------tgcctttctaattt
at----------------------tctaattcttttgtaattagtctaata--acag---
------------------------------------------------------------
---------------------------------------------------aggctattc
tttaaacta-gac-ggaccgct--gt-----ttctcttttaaaccagaggaaggttgcgg
c-aataac-aggtc-tgtgatg-ccc-ttagatgttccgggctgcacacg-tgctac-aa
tgat-cagtac---agtgagcatctc----aatttattactaacaccgctttattaaagc
attcagtgtgtagttgtgtaagcagct---------------------------------
------gcctctgatat-gcgcggtaa-cacctgtctcgagagtcga---tgggtaatcc
attagaagtaa----tgattcctctcttttat----atagcacac-tg-at----ataca
gcatcggttcccga-ggtaacctt----------------gtgttacttatgtgcgag-c
gtgatgtcagagcttaacgtttattattctttatgtctaatagatctctgattttactgt
atgtg---caattgttaattcgtggtggggacagaccattgttaactattggtctcggtc
ttaactaggaatgcctcgtacgggtc-ttggttca--acaaaccacccggaatacgtccc
tgccctttgtacaca-ccg-cccgtcgctcttaccga-tgaacttctttgtgagtctaag
ggactgggtaa-------------------------------------------------
---------------tgattcattctttt--ctaaagtttgaattacctatagaaactta
gccgaacaaggtggtttaaag---------------------------------------
-----------
>poss_scitula|R021|02
------------------------------------------------------------
------------------------------------------------------------
------------------------------------------------------------
------------------------------------------------------------
------------------------------------------------------------
------------------------------------------------------------
------------------------------------------------------------
------------------------------------------------------------
------------------------------------------------------------
------------------------------------------------------------
--------------------------------------------------------ttgt
----------------------------------------------tgcctttctaattt
at----------------------tctaattcttttgtaattagtctaata--acag---
------------------------------------------------------------
---------------------------------------------------aggctattc
tttaaacta-gac-ggaccgct--gt-----ttctcttttaaaccagaggaaggttgcgg
c-aataac-aggtc-tgtgatg-ccc-ttagatgttccgggctgcacacg-tgctac-aa
tgat-cagtac---agtgagcatctc----aatttattactaacaccgctttattaaagc
attcagtgtgtagttgtgtaagcagct---------------------------------
------gcctctgatat-gcgcggtaa-cacctgtctcgagagtcga---tgggtaatcc
attagaagtaa----tgattcctctcttttat----atagcacac-tg-at----ataca
gcatcggttcccga-ggtaacctt----------------gtgttacttatgtgcgag-c
gtgatgtcagagcttaacgtttattattctttatgtctaatagatctctgattttactgt
atgtg---caattgttaattcgtggtggggacagaccattgttaactattggtctcggtc
ttaactaggaatgcctcgtacgggtc-ttggttca--acaaaccacccggaatacgtccc
tgccctttgtacaca-ccg-cccgtcgctcttaccga-tgaacttctttgtgagtctaag
ggactgggtaa-------------------------------------------------
---------------tgattcattctttt--ctaaagtttgaattacctatagaaactta
gccgaacaaggtggtttaaag---------------------------------------
-----------
>poss_scitula|R034|02
------------------------------------------------------------
------------------------------------------------------------
------------------------------------------------------------
------------------------------------------------------------
-----ttgttgcctctctctat-------gttattcattcacacttgtgtgttt------
------------------------------------------------------------
------------------------------------------------------------
------------------------------------------------------------
------------------------------------------------------------
------------------------------------------------------------
---------------------------tgattacaatctaca------------------
------------------------------------------------------------
------------------------------------------------------------
------------------------------------------------------------
---------------------------------------------------gaggctatt
ataaaacta-gac-ggaccgct--gt-----ttctttcttaaaccagaggaaggttgcgg
c-aataac-aggtc-tgtgatg-ccc-ttagatgttccgggctgcacacg-tgctac-aa
tgat-cagtac---agtgagcatctc----aat--tatttataatacaccgtatctaagc
gctttctatcttaagacttttgtt-ttaag------------------------------
------gtttgaaatgt-gcgcggtaa-cgcctgtttcgagagtgaa---tgggtaaccc
attagaagtac----tgatttctctgttttttatacttcgcacaa-ca-at----atacg
gcatgctatcccga-ggtgactag------------tttc---acctttttgtgcgat-t
gtcatgttagaggcagtcggttcttaatcgtt---caggcta-----ctcttatacccgt
atgtg---caattgtcaattcatggtggggacagaccattgttaactgttggtctcggtc
ttaactaggaatgccttgtacgggtc-ttggttca--acaaaccacccggaatacgtccc
tgccctttgtacaca-ccg-cccgtcgctcttaccga-tgaacttctttgtgagtctaag
ggactggaaat-------------------------------------------------
--------------------cttaaggtttctaatctatatagatatctatggaaactta
gccgaacaaagtggtttaaag---------------------------------------
-----------
>poss_scitula|R034|03
------------------------------------------------------------
------------------------------------------------------------
------------------------------------------------------------
------------------------------------------------------------
-----ttgttgcctctctctat-------gttattcattcacacttgtgtgttt------
------------------------------------------------------------
------------------------------------------------------------
------------------------------------------------------------
------------------------------------------------------------
------------------------------------------------------------
---------------------------tgattacaatctaca------------------
------------------------------------------------------------
------------------------------------------------------------
------------------------------------------------------------
---------------------------------------------------gaggctatt
ataaaacta-gac-ggaccgct--gt-----ttctttcttaaaccagaggaaggttgcgg
c-aataac-aggtc-tgtgatg-ccc-ttagatgttccgggctgcacacg-tgctac-aa
tgat-cagtac---agtgagcatctc----aat--tatttataatacaccgtatctaagc
gctttctatcttaagacttttgtt-ttaag------------------------------
------gtttgaaatgt-gcgcggtaa-cgcctgtttcgagagtgaa---tgggtaaccc
attagaagtac----tgatttctctgttttttatacttcgcacaa-ca-at----atacg
gcatgctatcccga-ggtgactag------------tttc---acctttttgtgcgat-t
gtcatgttagaggcagtcggttcttaatcgtt---caggcta-----ctcttatacccgt
atgtg---caattgtcaattcatggtggggacagaccattgttaactgttggtctcggtc
ttaactaggaatgccttgtacgggtc-ttggttca--acaaaccacccggaatacgtccc
tgccctttgtacaca-ccg-cccgtcgctcttaccga-tgaacttctttgtgagtctaag
ggactggaaa--------------------------------------------------
------------------------------------------------------------
------------------------------------------------------------
-----------
>Hastigerina_pelagica|0101|72
-------------------gtggagcatgtggcttaatttgactcaacgcgggaaatctt
accgggtccggacacactgaggattgacagagtggcttaggccacagaca----------
-------------------------------------------------cagaatgggtt
tcttttaatacaccccatttgctgtgtcaacgtgccggttctttcatgattgtgtgatag
gtggtgcat-gccgttcttagttcgtggagtgatctgtctgcttaattgcgtttcaaat-
--------------------acttcgaggatataaacgcattcattgtgagttgctattt
agctgggaatagcaattttcgccacggg--------------------------------
------------------------------ccac--------------------------
-----cgtggggaaacaagtcact------------------------------------
------------------------------------------------------------
----------ttgagcgatcctcaatttgaaagcaacgaacg-tgaccgcagccctttgt
----------------------------------------------tgtgtctttgccag
agacacgcgtctttgttggttaattcctcacacaacgacggcattgtacct--ctgtatg
gccgtgtcttgttatttgtgtctctgaatgtgctgacgacttccgtcgtgggctgtttag
ttatgcatttagcaacgacgtagctgtataagggggtgtcgagaggtttaaatcacagag
aataaactc-agg-ggacagct--ggtt---taatgcgttaaaccagaggaaggatgcgg
c-aataac-aggtc-tgtgatg-ccc-tcagatgttccgggctgcacacg-tgctac-at
tgat-tagcac---attgtgtatgccactgacc----------------caatactggaa
tttctggtgtccact---------------------------------------------
------ggacacagcac-acacagtac-cgcccgtcgaccatgagagaggtcgaaaatcc
atttgaagtgt----tgatatgaggtcaaggcaaattgcacc-------------acaca
cagatggctctttg-tgtactcca------------ttattcactgagtaagtgcgagt-
-----------------------------------------------cacaaaggggcat
ttctg---caattgtcaattcacagtggggacagtcgattggtaacaattcgactcggtc
ctaactaggaatgcctcgtacggg----tgaatca--ttatttcacccggaatacgtccc
tgccctttgtacaca-ccg-cccgtcgctcttaccga-tgaattacgctgtgagtttaag
ggactggctgt-------------------------------------------------
---------------------------------cattcaatgataagctatggaaactta
aacaaacagtgtgctttaaag---------------------------------------
-----------
>Hastigerina_pelagica|0101|30
-------------------gtggagcatgtggcttaatttgactcaacgcgggaaatctt
accgggtccggacacactgaggattgacagagtggcttaggccacagaca----------
-------------------------------------------------cagaatgggtt
tcttttaatacaccccatttgctgtgtcaacgtgccggttctttcatgattgtgtgatag
gtggtgcatggccgttcttagttcgtggagtgatctgtctgcttaattgcgtttcaaat-
--------------------acttcgaggatataaacgcattcattgtgagttgctattt
agctgggaatagcaattttcgccacggg--------------------------------
------------------------------ccac--------------------------
-----cgtggggaaacaagtcact------------------------------------
------------------------------------------------------------
----------ttgagcgatcctcaatttgaaagcaacgaacg-tgaccgcagccctttgt
----------------------------------------------tgtgtctttgccag
agacacgcgtctttgttggttaattcctcacac-acgacggcaatgt-cct--ttgtatg
gccgtgtcttgttatttgtgtctctgaatgtgctgacgacttccgtcgtgggctgtttag
ttatgcatttagcaacgacgtagctgtataagggggtgtcgagaggtttaaatcacagag
aataaactc-agg-ggacagct--ggtt---taatgcgttaaaccagaggaaggatgcgg
c-aataac-aggtc-tgtgatg-ccc-tcagatgttccgggctgcacacg-tgctac-at
tgat-tagcac---attgtgtatgccactgacc----------------caatactggaa
tttctggtgtccact---------------------------------------------
------ggacacagcac-acacagtac-cgcccgtcgaccatgagagaggtcgaaaatcc
atttgaagtgt----tgatatgaggtcaaggcaaattgcacc-------------acaca
cagatggctctttg-tgtactcca------------ttattcactgagtaagtgcgagt-
-----------------------------------------------cacaaaggggcat
ttctg---caattgtcaattcacagtggggacagtcgattggtaacaattcgactcggtc
ctaactaggaatgcctcgtacggg----tgaatca--ttatttcacccggaatacgtccc
tgccctttgtacaca-ccg-cccgtcgctcttaccga-tgaattacgctgtgagtttaag
ggactggctgt-------------------------------------------------
---------------------------------cattcaatgataagctatggaaactta
aacaaacagtgtgctttaaag---------------------------------------
-----------
>Hastigerina_pelagica|0101|49
------------------------------------------------------------
------------------------------------------------------------
------------------------------------------------------------
------------------ttgctgtgtcaacgtgccggttctttcatgattgtgtgatag
gtggtgcatggccgttcttagttcgtggagtgatctgtctgcttaattgcgtttcaaat-
--------------------acttcgaggatataaacgcattcattgtgagttgctattt
agctgggaatagcaattttcgccacggg--------------------------------
------------------------------ccac--------------------------
-----cgtggggaaacaagtcact------------------------------------
------------------------------------------------------------
----------ttgagcgatcctcaatttgaaagcaacgaacg-tgaccgcagccctttgt
----------------------------------------------tgtgtctttgccag
agacacgcgtctttgttggttaattcctcacac-acgacggcaatgt-cct--ttgtatg
gccgtgtcttgttatttgtgtctctgaatgtgctgacgacttccgtcgtgggctgtttag
ttatgcatttagcaacgacgtagctgtataagggggtgtcgagaggtttaaatcacagag
aataaactc-agg-ggacagct--ggtt---taatgcgttaaaccagaggaaggatgcgg
c-aataac-aggtc-tgtgatg-ccc-tcagatgttccgggctgcacacg-tgctac-at
tgat-tagcac---attgtgtatgccactgacc----------------caatactggaa
tttctggtgtccact---------------------------------------------
------ggacacagcac-acacagtac-cgcccgtcgaccatgagagaggtcgaaaatcc
atttgaagtgt----tgatatgaggtcaaggcaaattgcacc-------------acaca
cagatggctctttg-tgtactcca------------ttattcactgagtaagtgcgagt-
-----------------------------------------------cacaaaggggcat
ttctg---caattgtcaattcacagtggggacagtcgattggtaacaattcgactcggtc
ctaactaggaatgcctcgtacggg----tgaatca--ttatttcacccggaatacgtccc
tgccctttgtacaca-ccg-cccgtcgctcttaccga-tgaattacgctgtgagtttaag
ggactggctgt-------------------------------------------------
---------------------------------cattcaatgataagctatggaaactta
aacaaacagtgtgctttaaag---------------------------------------
-----------
>Hastigerina_pelagica|0101|67
-------------------gtggagcatgtggcttaatttgactcaacgcgggaaatctt
accgggtccggacacactgaggattgacagagtggcttaggccacagaca----------
-------------------------------------------------cagaatgggtt
tcttttaatacaccccatttgctgtgtcaacgtgccggttctttcatgattgtgtgatag
gtggtgcatggccgttcttagttcgtggagtgatctgtctgcttaattgcgtttcaaat-
--------------------acttcgaggatataaacgcattcattgtgagttgctattt
agctgggaatagcaattttcgccacggg--------------------------------
------------------------------ccac--------------------------
-----cgtggggaaacaagtcact------------------------------------
------------------------------------------------------------
----------ttgagcgatcctcaatttgaaagcaacgaacg-tgaccgcagccctttgt
----------------------------------------------tgtgtctttgccag
agacacgcgtctttgttggttaattcctcacac-acgacggcaatgt-cct--ttgtatg
gccgtgtcttgttatttgtgtctctgaatgtgctgacgacttccgtcgtgggctgtttag
ttatgcatttagcaacgacgtagctgtataagggggtgtcgagaggtttaaatcacagag
aataaactc-agg-ggacagct--ggtt---taatgcgttaaaccagaggaaggatgcgg
c-aataac-aggtc-tgtgatg-ccc-tcagatgttccgggctgcacacg-tgctac-at
tgat-tagcac---attgtgtatgccactgacc----------------caatactggaa
tttctggtgtccact---------------------------------------------
------ggacacagcac-acacagtac-cgcccgtcgaccatgagagaggtcgaaaatcc
atttgaagtgt----tgatatgaggtcaaggcaaattgcacc-------------acaca
cagatggctctttg-tgtactcca------------ttattcactgagtaagtgcgagt-
-----------------------------------------------cacaaaggggcat
ttctg---caattgtcaattcacagtggggacagtcgattggtaacaattcgactcggtc
ctaactaggaatgcctcgtacggg----tgaatca--ttatttcacccggaatacgtccc
tgccctttgtacaca-ccg-cccatcgctcttaccga-tgaattacgctgtgagtttaag
ggactggctgt-------------------------------------------------
---------------------------------cattcaatgataagctatggaaactta
aacaaacagtgtgctttaaag---------------------------------------
-----------
>Hastigerina_pelagica|0100|08
---------------gaacgcggagcatgtggcttaatttgactcaacgcgggaaatctt
accgggtccggacacactgaggattgacagacagtattcatggcga--g-----------
-----------------------------------------------------tctctcg
tca------------------tatttcaaatgtgcgagttctttcatgattgtgtgatag
gtggtgcatggccgttcttagttcgtggagtgatctgtctgcttaattgcgtttcatat-
-----------------ttacg-aatgtcgcttacgtgattgc-----------------
------tgcagacctcg--tctcct--c--------------------------------
------------------------------tgga--------------------------
------ggcgac--gcgtctcttcaac---------------------------------
--------------------------------------------------------tcac
tcgcac----attctct----------tgaacgcaacgagcg-tgaccgcaacctcttgt
----------------------------------------------tgtgtataccaagt
gtggcgctgg-----ctcgccagctcgcactccaatgcacgtattttggtc--acattgt
ctcg-----------cggcgcctc------------------------------------
-------------------------------gg------cgtt--tgcagcaatgtcca-
aataaactt-gag-ggaccgct--gtaac--aattcttttaaaccagaggaaggttgcgg
c-aataac-aggtc-tgtgatg-ccc-ttagatgtcccgggctgcacacg-tgctac-aa
tgat-cagtac---agtgagcatctt-tgcaat--ac------------cagcgtttgga
ggcctggccgcgcgtcacttgtgg-cgccg------------------------------
------gcttgcagtct-ctacgttgccttcccaagtctgacaagat---ttggaaatcc
attggaagttc----tgattcgatatccctat----tgagcattt-tt-ttactacagcg
gcgtctaacttcgt-ccctcgtcg------------gttc-gcctgac-ttgtgcggcac
ttggcgt------------------------------------------------ctgct
atatg---caattgtcaattcatagtggggacagacgattgttaattgttcgtctcggtc
tcaactaggaatgccttgtacgggtctttggttca--ccagaccacccggaatacgtccc
tgccctttgtacaca-ccg-cccgtcgctcttaccga-tgaacttctctgtgagtttgag
ggaccgtcaat-------------------------------------------------
----------tgtgtggcaacacacga------------------cgctatggaaactta
aacgaacagtgtgatttaaag---------------------------------------
-----------
>Hastigerina_pelagica|0100|07
---------------gaacgcggagcatgtggcttaatttgactcaacgcgggaaatctt
accgggtccggacacactgaggattgacagacagtattcatggcga--g-----------
-----------------------------------------------------tctctcg
tca------------------tatttcaaatgtgcgagttctttcatgattgtgtgatag
gtggtgcatggccgttcttagttcgtggagtgatctgtctgcttaattgcgtttcatat-
-----------------ttacg-aatgtcgcttacgtgattgc-----------------
------tgcagacctcg--tctcct--c--------------------------------
------------------------------tgga--------------------------
------ggcgac--gcgtctcttcaac---------------------------------
--------------------------------------------------------tcac
tcgcac----attctct----------tgaacgcaacgagcg-tgaccgcaacctcttgt
----------------------------------------------tgtgtataccaagt
gtggcgctgg-----cttgccagctcgcactccaatgcacgtattttggtc--acattgt
ctcg-----------cggcgcctc------------------------------------
-------------------------------gg------cgtt--tgcagcaatgtcca-
aataaactt-gag-ggaccgct--gtaac--aattcttttaaaccagaggaaggttgcgg
c-aataac-aggtc-tgtgatg-ccc-ttagatgtcccgggctgcacacg-tgctac-aa
tgat-cagtac---agtgagcatctt-tgcaat--ac------------cagcgtttgga
ggcctggccgcgcgtcacttgtgg-cgccg------------------------------
------gcttgcagtct-ctacgttgccttcccaagtctgacaagat---ttggaaatcc
attggaagttc----tgattcgatatccctat----tgagcattt-tt-ttactacagcg
gcgtctaacttcgt-ccctcgtcg------------gttc-gcctgac-ttgtgcggcac
ttggcgt------------------------------------------------ctgct
atatg---caattgtcaattcatagtggggacagacgattgttaattgttcgtctcggtc
tcaactaggaatgccttgtacgggtctttggttca--ccagaccacccggaatacgtccc
tgccctttgtacaca-ccg-cccgtcgctcttaccga-tgaacttctctgtgagtttgag
ggaccgtcaat-------------------------------------------------
----------tgtgtggcaacacacga------------------cgctatggaaactta
aacgaacagtgtgatttaaag---------------------------------------
-----------
>Hastigerina_pelagica|0100|10
---------------gaacgcggagcatgtggcttaatttgactcaacgcgggaaatctt
accgggtccggacacactgaggattgacagacagtattcatggcga--g-----------
-----------------------------------------------------tctctcg
tca------------------tatttcaaatgtgcgagttctttcatgattgtgtgatag
gtggtgcatggccgttcttagttcgtggagtgatctgtctgcttaattgcgtttcatat-
-----------------ttacg-aatgtcgcttacgtgattgc-----------------
------tgcagacctcg--tctcct--c--------------------------------
------------------------------tgga--------------------------
------ggcgac--gcgtctcttcaac---------------------------------
--------------------------------------------------------tcac
tcgcac----attctct----------tgaacgcaacgagcg-tgaccgcaacctcttgt
----------------------------------------------tgtgtataccaagt
gtggcgctgg-----ctcgccagctcgcactccaatgcacgtattttggtc--acattgt
ctcg-----------cggcgcctc------------------------------------
-------------------------------gg------cgtt--tgcagcaatgtcca-
aataaactt-gag-ggaccgct--gtaac--aattcttttaaaccagaggaaggttgcgg
c-aataac-aggtc-tgtgatg-ccc-ttagatgtcccgggctgcacacg-tgctac-aa
tgat-cagtac---agtgagcatctt-tgcaat--ac------------cagcgtttgga
ggcctggccgcgcgtcacttgtgg-cgccg------------------------------
------gcttgcagtct-ctacgttgccttcccaagtctgacaagat---ttggaaatcc
attggaagttc----tgattcgatatccctat----tgagcattt-tt-ttactacagcg
gcgtctaacttcgt-ccctcgtcg------------gttc-gcctgac-ttgtgcggcac
ttggcgt------------------------------------------------ctgct
atatg---caattgtcaattcatagtggggacagacgattgttaattgttcgtctcggtc
tcaactaggaatgccttgtacgggtctttggttca--ccagaccacccggaatacgtccc
tgccctttgtacaca-ccg-cccgtcgctcttaccga-tgaacttctctgtgagtttgag
ggaccgtcaat-------------------------------------------------
----------tgtgtggcaacacacga------------------cgctatggaaactta
aacgaacagtgtgatttaaag---------------------------------------
-----------
>Hastigerina_pelagica|0100|01
------------------------------------------------------------
---------------actgaggattgacagacagtattcatggcga--g-----------
-----------------------------------------------------tctctcg
tca------------------tatttcaaatgtgcgagttctttcatgattgtgtgatag
gtggtgcatggccgttcttagttcgtggagtgatctgtctgcttaattgcgtttcatat-
-----------------ttacg-aatgtcgcttacgtgattgc-----------------
------tgcagacctcg--tctcct--c--------------------------------
------------------------------tgga--------------------------
------ggcgac--gcgtctcttcaac---------------------------------
--------------------------------------------------------tcac
tcgcac----attctct----------tgaacgcaacgagcg-tgaccgcaacctcttgt
----------------------------------------------tgtgtataccaagt
gtggcgctgg-----cttgccagctcgcactccaatgcacgtattttggtc--acattgt
ctcg-----------cggcgcctc------------------------------------
-------------------------------gg------cgtt--tgcagcaatgtcca-
aataaactt-gag-ggaccgct--gtaac--aattcttttaaaccagaggaaggttgcgg
c-aataac-aggtc-tgtgatg-ccc-ttagatgtcccgggctgcacacg-tgctac-aa
tgat-cagtac---agtgagcatctt-tgcaat--ac------------cagcgtttgga
ggcctggccgcgcgtcacttgtgg-cgccg------------------------------
------gcttgcagtct-ctacgttgccttcccaagtctgacaagat---ttggaaatcc
attggaagttc----tgattcgatatccctat----tgagcattt-tt-ttactacagcg
gcgtctaacttcgt-ccctcgtcg------------gttc-gcctgac-ttgtgcggcac
ttggcgt------------------------------------------------ctgct
atatg---caattgtcaattcatagtggggacagacgattgttaattgttcgtctcggtc
tcaactaggaatgccttgtacgggtctttggttca--ccagaccacccggaatacgtccc
tgccctttgtacaca-ccg-cccgtcgctcttaccga-tgaacttctctgtgagtttgag
ggaccgtcaat-------------------------------------------------
----------tgtgtggcaacacacga------------------cgctatggaaactta
aacgaacagtgtgatttaa-----------------------------------------
-----------
>Hastigerina_pelagica|0100|02
------------------------------------------------------------
---------------actgaggattgacagacagtattcatggcga--g-----------
-----------------------------------------------------tctctcg
tca------------------tatttcaaatgtgcgagttctttcatgattgtgtgatag
gtggtgcatggccgttcttagttcgtggagtgatctgtctgcttaattgcgtttcatat-
-----------------twacr-aaygycgcttacgtgattgc-----------------
------tgcaaacctcg--tctcct--c--------------------------------
------------------------------tgga--------------------------
------ggcgac--gcgtctcttcaac---------------------------------
--------------------------------------------------------tcac
tcgcac----attctct----------tgaacgcaacgagcg-tgaccgcaacctcttgt
----------------------------------------------tgtgtataccaagt
gtggcgctgg-----cttgccagctcgcactccaatgcacgtattttggtc--acattgt
ctcg-----------cggcgcctc------------------------------------
-------------------------------gg------cgtt--tgcagcaatgtcca-
aataaactt-gag-ggaccgct--gtaac--aattcttttaaaccagaggaaggttgcgg
c-aataac-aggtc-tgtgatg-ccc-ttagatgtcccgggctgcacacg-tgctac-aa
tgat-cagtac---agtgagcatctt-tgcaat--ac------------cagcgtttgga
ggcctggccgcgcgtcacttgtgg-tgccg------------------------------
------gcttgcagtct-ctacgttgccttcccaagtctgacaagat---ttggaaatcc
attggaagttc----tgattcgatatccctat----tgagcattt-tt-ttactacagcg
gcgtctaacttcgt-ccctcgtcg------------gttc-gcctgac-ttgtgcggcac
ttggcgt------------------------------------------------ctgct
atatg---caattgtcaattcatagtggggacagacgattgttaattgttcgtctcggtc
tcaactaggaatgccttgtacgggtctttggttca--ccagaccacccggaatacgtccc
tgccctttgtacaca-ccg-cccgtcgctcttaccga-tgaacttctctgtgagtttgag
ggaccgtcaat-------------------------------------------------
----------tgtgtggcaac---------------------------------------
------------------------------------------------------------
-----------
>Hastigerina_pelagica|0100|03
------------------------------------------------------------
---------------actgaggattgacagacagtattcatggcga--g-----------
-----------------------------------------------------tctctcg
tca------------------tatttcaaatgtgcgagttctttcatgattgtgtgatag
gtggtgcatggccgttcttagttcgtggagtgatctgtctgcttaattgcgtttcatat-
-----------------ttacr-aatgtcgcttacgtgattgc-----------------
------tgcaracctcg--tctcct--c--------------------------------
------------------------------tgga--------------------------
------ggcrac--gcgtctcttcaac---------------------------------
--------------------------------------------------------tcac
tcgcac----attctct----------tgaacgcaacgagcg-tgaccgcaacctcttgt
----------------------------------------------tgtgtataccaagt
gtggcgctgg-----cttgccagctcgcactccaatgcacgtattttggtc--acattgt
ctcg-----------cggcgcctc------------------------------------
-------------------------------gg------cgtt--tgcagcaatgtcca-
aataaactt-gag-ggaccgct--gtaac--aattcttttaaaccaraggaaggttgcgg
c-aataac-aggtc-tgtgatg-ccc-ttagatgtcccgggctgcacacg-tgctac-aa
tgat-cagtac---agtgagcatctt-tgcaat--ac------------cagcgtttgga
ggcctggccgcgcgtcacttgtgg-cgccg------------------------------
------gcttgcagtct-ctacgttgccttcccaagtctgacaagat---ttggaaatcc
attggaagttc----tgattcgatatccctat----tgagcattt-tt-ttactacagcg
gcgtctaacttcgt-ccctcgtcg------------gttc-gcctgac-ttgtgcggcac
ttggcgt------------------------------------------------ctgct
atatg---caattgtcaattcatagtggggacagacgattgttaattgttcgtctcggtc
tcaactaggaatgccttgtacgggtctttggttca--ccagaccacccggaatacgtccc
tgccctttgtacaca-ccg-cccgtcgctcttaccga-tgaacttctctgtgagtttgag
ggaccgtcaat-------------------------------------------------
----------tgtgtggcaacacacga------------------cgctatggaaactta
aacgaacag---------------------------------------------------
-----------
>Hastigerina_pelagica|0100|09
---------------gaacgtggagcatgtggcttaatttgactcaacgcgggaaatctt
accgggtccggacacactgaggattgacagacagtattcatggcga--g-----------
-----------------------------------------------------tctctcg
tca------------------tatttcaaatgtgcgagttctttcatgattgtgtgatag
gtggtgcatggccgttcttagttcgtggagtgatctgtctgcttaattgcgtttcatat-
-----------------ttacg-aatgtcgcttacgtgattgc-----------------
------tgcagacctcg--tctcct--c--------------------------------
------------------------------tgga--------------------------
------ggcgac--gcgtctcttcaac---------------------------------
--------------------------------------------------------tcac
tcgcac----attctct----------tgaacgcaacgagcg-tgaccgcaacctcttgt
----------------------------------------------tgtgtataccaagt
gtggcgctgg-----cttgccagctcgcactccaatgcacgtattttggtc--acattgt
ctcg-----------cggcgcctc------------------------------------
-------------------------------gg------cgtt--tgcagcaatgtcca-
aataaactt-gag-ggaccgct--gtaac--aattcttttaaaccagaggaaggttgcgg
c-aataac-aggtc-tgtgatg-ccc-ttagatgtcccgggcagcacacg-tgctac-aa
tgat-cagtac---agtgagcatctt-tgcaat--ac------------cagcgtttgga
ggcctggccgcgcgtcacttgtgg-cgccg------------------------------
------gcttgcagtct-ctacgttgccttcccaagtctgacaagat---ttggaaatcc
attggaagttc----tgattcgatatccctat----tgagcattt-tt-ttactacagcg
gcgtctaacttcgt-ccctcgtcg------------gttc-gcctgac-ttgtgcggcac
ttggcgt------------------------------------------------ctgct
atatg---caattgtcaattcatagtggggacagacgattgttaattgttcgtctcggtc
tcaactaggaatgccttgtacgggtctttggttca--ccagaccacccggaatacgtccc
tgccctttgtacaca-ccg-cccgtcgctcttaccga-tgaacttctctgtgagtttgag
ggaccgtcaat-------------------------------------------------
----------tgtgtggcaacacacga------------------cgctatggaaactta
aacgaacagtgtgatttaaag---------------------------------------
-----------
>Hastigerina_pelagica|0100|05
---------------gaacgtggagcatgtggcttaatttgactcaacgcgggaaatctt
accgggtccggacacactgaggattgacagacagtattcatggcga--g-----------
-----------------------------------------------------tctctcg
tca------------------tatttcaaatgtgcgagttctttcatgattgtgtgatag
gtggtgcatggccgttcttagttcgtggagtgatctgtctgcttaattgcgtttcatat-
-----------------ttacg-aatgtcgcttacgtgattgc-----------------
------tgcagacctcg--tctcct--c--------------------------------
------------------------------tgga--------------------------
------ggcgac--gcgtctcttcaac---------------------------------
--------------------------------------------------------tcac
tcgcac----attctct----------tgaacgcaacgagcg-tgaccgcaacctcttgt
----------------------------------------------tgtgtataccaagt
gtggcgctgg-----cttgccagctcgcactccaatgcacgtattttggtc--acattgt
ctcg-----------cggcgcctc------------------------------------
-------------------------------gg------cgtt--tgcagcaatgtcca-
aataaactt-gag-ggaccgct--gtaac--aattcttttaaaccagaggaaggttgcgg
c-aataac-aggtc-tgtgatg-ccc-ttagatgtcccgggctgcacacg-tgctac-aa
tgat-cagtac---agtgagcatctt-tgcaat--ac------------cagcgtttgga
ggcctggccgcgcgtcacttgtgg-cgccg------------------------------
------gcttgcagtct-ctacgttgccttcccaagtctgacaagat---ttggaaatcc
attggaagttc----tgattcgatatccctat----tgagcattt-tt-ttactacagcg
gcgtctaacttcgt-ccctcgtcg------------gttc-gcctgac-ttgtgcggcac
ttggcgt------------------------------------------------ctgct
atatg---caattgtcaattcatagtggggacagacgattgttaattgttcgtctcggtc
tcaactaggaatgccttgtacgggtctttggttca--ccagaccacccggaatacgtccc
tgccctttgtacaca-ccg-cccgtcgctcttaccga-tgaacttctctgtgagtttgag
ggaccgtcaat-------------------------------------------------
----------tgtgtggcaacacacga------------------cgctatggaaactta
aacgaacagtgtgatttaaag---------------------------------------
-----------
>Hastigerina_pelagica|0723|00
------------------------------------------------------------
------------------------------------------------------------
------------------------------------------------------------
------------------------------------------------------------
-ttgtgcatggccgttcttagttcgtggagtgatctgtctgcttaattgcgtttcatat-
------------------ttacgaatgtcgcttacgtgattgctgcaga-----------
--------------cctcgtctcctctg--------------------------------
------------------------------------------------------------
------gaggcgacgcgtctcttcaac---------------------------------
------------------------------------------------------------
----------tcactcgcacattctcttgaacgcaacgagcg-tgaccgcaacctcttgt
----------------------------------------------tgtgtatacc----
------------------------------------------------------------
------------------------------------------------------------
------------------------------------------------------------
----------aagtgtggcgct--ggcttgccagctcgcactccaatgcacgtattttgg
t--------------------------cacattgtctcgcggcgcctcgg-cgtttg---
-----cagcaa-------------------------------------------------
------------------------------------------------------------
------------------------------------------------------------
------------------------------------------------------------
------------------------------------------------------------
------------------------------------------------------------
------------tgtccaaataaactgagga-----------------------------
------------------------------------------------------------
----------------ccg-cttaaca---------------------------------
------------------------------------------------------------
------------------------------------------------------------
------------------------------------------------------------
-----------
>Hastigerina_pelagica|0722|00
------------------------------------------------------------
------------------------------------------------------------
------------------------------------------------------------
-----------------------------------------------------------c
atggtgcatggccgttcttagttcgtggagtgatctgtctgcttaattgcgtttcatat-
------------------ttacgaatgtcgcttacgtgattgctgcaga-----------
--------------cctcgttttctctg--------------------------------
------------------------------------------------------------
------gaggcgacgcgtctcttcaac---------------------------------
------------------------------------------------------------
----------tcactcgcacattctcttgaacgcaacgagcg-tgaccgcaacctcttgt
----------------------------------------------tgtgtatacc----
------------------------------------------------------------
------------------------------------------------------------
------------------------------------------------------------
----------aagtgtggcgct--ggcttgccagctcgcactccaatgcacgtattttgg
t--------------------------cacattgtctcgcggcgcctcgg-cgtttg---
-----cagcaa-------------------------------------------------
------------------------------------------------------------
------------------------------------------------------------
------------------------------------------------------------
------------------------------------------------------------
------------------------------------------------------------
------------tgtccaaataaactgagga-----------------------------
------------------------------------------------------------
----------------ccg-c-gaaca---------------------------------
------------------------------------------------------------
------------------------------------------------------------
------------------------------------------------------------
-----------
>Hastigerina_pelagica|0080|10
-------------------gtggagcatgtggcttaatttgactcaacgcgggaaatctt
accgggtccggacacactgaggattgacagacagtattcatgccgactg-----------
-----------------------------------------------------aatttcg
aca------------------tatttcaaatgtgcgagttctttcatgattgtgtgatag
gtggtgcatggccgttcttagttcgtggagtgatctgtctgcttaattgcgtttcatat-
-----------------ttacg-aatgtcgcttacgtgattgc-----------------
------tgcagacctcg--tctctttat--------------------------------
------------------------------tgag--------------------------
------tgcgac--gcgtctcttcaac---------------------------------
--------------------------------------------------------tcac
tcgcac----attctct----------tgaacgcaacgagcg-tgaccgcaacctcttgt
----------------------------------------------tgtgtataccaagt
gtgtcg-------ttgcttgcaactcacactccaatgcacgtattttggtc--acattgt
ctcgg--ccgtcgcgcgcagcctc------------------------------------
-------------------------------ggctgtgtcggc--gccagcaatgtcca-
aataaactt-gag-ggaccgct--gtaac--aattcttttaaaccagaggaaggttgcgg
c-aataac-aggtc-tgtgatg-ccc-ttagatgtcccgggctgcacacg-tgctac-aa
tgat-cagtac---agtgagcatctt-tgcaat--ac------------cagcgtttgga
ggcctggc--caagtcacttgtga-ctcg-------------------------------
------gcttgcagtct-ctacgttgccttcccaagtctgacaagat---ttggaaatcc
attggaagtcc----tgaatca--atccctat----tgagcattt-tt-ct-ctacagtg
gcgccagacttcgt-cccatg-----------------tc-gcctgac-ttgtgcggcac
ttggcgt------------------------------------------------ctact
atatg---caattgtcaattcatagtggggacagacgattgttaattgttcgtctcggtc
tcaactaggaatgccttgtacgggtctttggttca--ccagaccacccggaatacgtccc
tgccctttgtacaca-ccg-cccgtcgctcttaccga-tgaacttctctgtgagtttgag
ggaccgtcaat-------------------------------------------------
----------tgtgtggcaacacacga------------------cg-tatggaaactta
aacgaacagtgtgatttaaag---------------------------------------
-----------
>Hastigerina_pelagica|0080|03
------------------------------------------------------------
------------------------------------------------------------
------------------------------------------------------------
------------------------------------------------------------
------------------------------------------------------------
------------------------------------------------------------
------------------------------------------------------------
------------------------------------------------------------
------------------------------------------------------------
------------------------------------------------------------
------------------------------------cgagcg-tgaccgcaacctcttgt
----------------------------------------------tgtgtataccaagt
gtgtcg-------ttgcttgcaactcacactccaatgcacgtattttggtc--acattgt
ctcgg--ccgtcgcgcgcagcctc------------------------------------
-------------------------------ggctgtgtcggc--gccagcaatgtcca-
aataaactt-gag-ggaccgct--gtaac--aattcttttaaaccagaggaaggttgcgg
c-aataac-aggtc-tgtgatg-ccc-ttagatgtcccgggctgcacacg-tgctac-aa
tgat-cagtac---agtgagcatctt-tgcaat--ac------------cagcgtttgga
ggcctggc--caagtcacttgtga-ctcg-------------------------------
------gcttgcagtct-ctacgttgccttcccaagtctgacaagat---ttggaaatcc
attggaagtcc----tgaatca--atccctat----tgagcattt-tt-ct-ctacagtg
gcgccagacttcgt-cccatgtcg------------gttc-gcctgac-ttgtgcggcac
ttggcgt------------------------------------------------ctact
atatg---caattgtcaattcatagtggggacagacgattgttaattgttcgtctcggtc
tcaactaggaatgccttgtacgggtctttggttca--ccagaccacccggaatacgtccc
tgccctttgtacaca-ccg-cccgtcgctcttaccga-tgaacttctctgtgagtttgag
ggaccgtcaat-------------------------------------------------
----------tgtgtggcaacacacga------------------cgctatggaaactta
aacgaacagtgtgatttaaag---------------------------------------
-----------
>Hastigerina_pelagica|0080|16
-------------------gtggagcatgtggcttaatttgactcaacgcgggaaatctt
accgggtccggacacactgaggattgacagacagtattcatgccgactg-----------
-----------------------------------------------------aatttcg
aca------------------tatttcaaatgtgcgagttctttcatgattgtgtgatag
gtggtgcatggccgttcttagttcgtggagtgatctgtctgcttaattgcgtttcatat-
-----------------ttacg-aatgtcgcttacgtgattgc-----------------
------tgcagacctcg--tctctttat--------------------------------
------------------------------tgag--------------------------
------tgcgac--gcgtctcttcaac---------------------------------
--------------------------------------------------------tcac
tcgcac----attctct----------tgaacgcaacgagcg-tgaccgcaacctcttgt
----------------------------------------------tgtgtataccaagt
gtgtcg-------ttgcttgcaactcacactccaatgcacgtattttggtc--acattgt
ctcgg--ccgtcgcgcgcagcctc------------------------------------
-------------------------------ggctgtgtcggc--gccagcaatgtcca-
aataaactt-gag-ggaccgct--gtaac--aattcttttaaaccagaggaaggttgcgg
c-aataac-aggtc-tgtgatg-ccc-ttagatgtcccgggctgcacacg-tgctac-aa
tgat-cagtac---agtgagcatctt-tgcaat--ac------------cagcgtttgga
ggcctggc--caagtcacttgtga-ctcg-------------------------------
------gcttgcagtct-ctacgttgccttcccaagtctgacaagat---ttggaaatcc
attggaagtcc----tgaatca--atccctat----tgagcattt-tt-ct-ctacagtg
gcgccagacttcgt-cccatgtcg------------gttc-gcctgac-ttgtgcggcac
ttggcgt------------------------------------------------ctact
atatg---caattgtcaattcatagtggggacagacgattgttaattgttcgtctcggtc
tcaactaggaatgccttgtacgggtctttggttca--ccagaccacccggaatacgtccc
tgccctttgtacaca-ccg-cccgtcgctcttaccga-tgaacttctctgtgagtttgag
ggaccgtcaat-------------------------------------------------
----------tgtgtggcaacacacga------------------cgctatggaaactta
aacgaacagtgtgatttaaag---------------------------------------
-----------
>Hastigerina_pelagica|0080|20
-------------------gtggagcatgtggcttaatttgactcaacgcgggaaatctt
accgggtccggacacactgaggattgacagacagtattcatgccgactg-----------
-----------------------------------------------------aatttcg
aca------------------tatttcaaatgtgcgagttctttcatgattgtgtgatag
gtggtgcatggccgttcttagttcgtggagtgatctgtctgcttaattgcgtttcatat-
-----------------ttacg-aatgtcgcttacgtgattgc-----------------
------tgcagacctcg--tctctttat--------------------------------
------------------------------tgag--------------------------
------tgcgac--gcgtctcttcaac---------------------------------
--------------------------------------------------------tcac
tcgcac----attctct----------tgaacgcaacgagcg-tgaccgcaacctcttgt
----------------------------------------------tgtgtataccaagt
gtgtcg-------ttgcttgcaactcacactccaatgcacgtattttggtc--acattgt
ctcgg--ccgtcgcgcgcagcctc------------------------------------
-------------------------------ggctgtgtcggc--gccagcaatgtcca-
aataaactt-gag-ggaccgct--gtaac--aattcttttaaaccagaggaaggttgcgg
c-aataac-aggtc-tgtgatg-ccc-ttagatgtcccgggctgcacacg-tgctac-aa
tgat-cagtac---agtgagcatctt-tgcaat--ac------------cagcgtttgga
ggcctggc--caagtcacttgtga-ctcg-------------------------------
------gcttgcagtct-ctacgttgccttcccaagtctgacaagat---ttggaaatcc
attggaagtcc----tgaatca--atccctat----tgagcattt-tt-ct-ctacagtg
gcgccagacttcgt-cccatgtcg------------gttc-gcctgac-ttgtgcggcac
ttggcgt------------------------------------------------ctact
atatg---caattgtcaattcatagtggggacagacgattgttaattgttcgtctcggtc
tcaactaggaatgccttgtacgggtctttggttca--ccagaccacccggaatacgtccc
tgccctttgtacaca-ccg-cccgtcgctcttaccga-tgaacttctctgtgagtttgag
ggaccgtcaat-------------------------------------------------
----------tgtgtggcaacacacga------------------cgctatggaaactta
aacgaacagtgtgatttaaag---------------------------------------
-----------
>Hastigerina_pelagica|0842|01
aagggcaccacaaga--acgtggagcatgtggcttaatttgactcaacgcgggaaatctt
accgggtccggacacactgaggattgacagacagtattcatgccgactg-----------
-----------------------------------------------------aatttcg
aca------------------tatttcaaatgtgcgagttctttcatgattgtgtgatag
gtggtgcatggccgttcttagttcgtggagtgatctgtctgcttaattgcgtttcatat-
-----------------ttacg-aatgtcgcttacgtgattgc-----------------
------tgcagacctcg--tctctttat--------------------------------
------------------------------tgag--------------------------
------tgcgac--gcgtctcttcaac---------------------------------
--------------------------------------------------------tcac
tcgcac----attctct----------tgaacgcaacgagcg-tgaccgcaacctcttgt
----------------------------------------------tgtgtataccaagt
gtgtcgc-tggctttactgccagctcgcactccaatgcacgtattttggtc--acattgt
ctcgg--ccgtcgcacgcagcctc------------------------------------
-------------------------------ggctgtgtcggc--gccagcaatgtcca-
aataaactt-gag-ggaccgct--gtaac--aattcttttaaaccagaggaaggttgcgg
c-aataac-aggtc-tgtgatg-ccc-ttagatgtcccgggctgcacacg-tgctac-aa
tgat-cagtac---agtgagcatctt-tgcaat--ac------------cagcgtttgga
ggcctggc--catgtcacttgtga-ctcg-------------------------------
------gcttgcagtct-ctacgttgccttcccaagtctgacaagat---ttggaaatcc
attggaagtcc----tgaatca--atccctat----tgagcattt-tt-ct-ctacagtg
gcgccagacttcgt-cccatgtcg------------gttc-gcctgac-ttgtgcggcac
ttggcgt------------------------------------------------ctact
atatg---caattgtcaattcatagtggggacagacgattgttaattgttcgtctcgg--
------------------------------------------------------------
------------------------------------------------------------
------------------------------------------------------------
------------------------------------------------------------
------------------------------------------------------------
-----------
>Hastigerina_pelagica|0842|03
aagggcaccacaaga--acgtggagcatgtggcttaatttgactcaacgcgggaaatctt
accgggtccggacacactgaggattgacagacagtattcatgccgactg-----------
-----------------------------------------------------aatttcg
aca------------------tatttcaaatgtgcgagttctttcatgattgtgtgatag
gtggtgcatggccgttcttagttcgtggagtgatctgtctgcttaattgcgtttcatat-
-----------------ttacg-aatgtcgcttacgtgattgc-----------------
------tgcagacctcg--tctctttat--------------------------------
------------------------------tgag--------------------------
------tgcgac--gcgtctcttcaac---------------------------------
--------------------------------------------------------tcac
tcgcac----attctct----------tgaacgcaacgagcg-tgaccgcaacctcttgt
----------------------------------------------tgtgtataccaagt
gtgtcgc-tggctttactgccagctcgcactccaatgcacgtattttggtc--acattgt
ctcgg--ccgtcgcacgcagcctc------------------------------------
-------------------------------ggctgtgtcggc--gccagcaatgtcca-
aataaactt-gag-ggaccgct--gtaac--aattcttttaaaccagaggaaggttgcgg
c-aataac-aggtc-tgtgatg-ccc-ttagatgtcccgggctgcacacg-tgctac-aa
tgat-cagtac---agtgagcatctt-tgcaat--ac------------cagcgtttgga
ggcctggc--catgtcacttgtga-ctcg-------------------------------
------gcttgcagtct-ctacgttgccttcccaagtctgacaagat---ttggaaatcc
attggaagtcc----tgaatca--atccctat----tgagcattt-tt-ct-ctacagtg
gcgccagacttcgt-cccatgtcg------------gttc-gcctgac-ttgtgcggcac
ttggcgt------------------------------------------------ctact
atatg---caattgtcaattcatagtggggacaga-------------------------
------------------------------------------------------------
------------------------------------------------------------
------------------------------------------------------------
------------------------------------------------------------
------------------------------------------------------------
-----------
>Hastigerina_pelagica|0842|04
------------------------------------------------------------
------------------------------------------------------------
------------------------------------------------------------
------------------------------------------------------------
------------------------------------------------------------
------------------------------------------------------------
------------------------------------------------------------
------------------------------------------------------------
---------gac--gcgtctcttcaac---------------------------------
--------------------------------------------------------tcac
tcgcac----attctct----------tgaacgcaacgagcg-tgaccgcaacctcttgt
----------------------------------------------tgtgtataccaagt
gtgtcg-------ttgcttgcaactcacactccaatgcacgtattttggtc--acattgt
ctcgg--ccgtcgcgcgcagcctc------------------------------------
-------------------------------ggctgtgtcggc--gccagcaatgtcca-
aataaactt-gag-ggaccgct--gtaac--aattcttttaaaccagaggaaggttgcgg
c-aataac-aggtc-tgtgatg-ccc-ttagatgtcccgggctgcacacg-tgctac-aa
tgat-cagtac---agtgagcatctt-tgcaat--ac------------cagcgtttgga
ggcctggc--caagtcacttgtga-ctcg-------------------------------
------gcttgcagtct-ctacgttgccttcccaagtctgacaagat---ttggaaatcc
attggaagtcc----tgaatca--atccctat----tgagcattt-tt-ct-ctacagtg
gcgccagacttcgt-cccatgtcg------------gttc-gcctgac-ttgtgcggcac
ttggcgt------------------------------------------------ctact
atatg---caattgtcaattcatagtggggacagacgattgttaattgttcgtctcggtc
tcaactaggaatgccttgtacgggtctttggttca--ccagaccacccggaatacgtccc
tgccctttgtacaca-ccg-cccgtcgctcttaccga-tgaacttctctgtgagtttgag
ggaccgtcaat-------------------------------------------------
----------tgtgtggcaacacacga------------------cgctatggaaactta
aacgaacagtgtgatttaaaggaaagagaagtcgtaacaaggcatcagggtaccgagc--
-----------
>Hastigerina_pelagica|0842|05
aagggcaccacaaga--acgtggagcatgtggcttaatttgactcaacgcgggaaatctt
accgggtccggacacactgaggattgacagacagtattcatgccgactg-----------
-----------------------------------------------------aatttcg
aca------------------tatttcaaatgtgcgagttctttcatgattgtgtgatag
gtggtgcatggccgttcttagttcgtggagtgatctgtctgcttaattgcgtttcatat-
-----------------ttacg-aatgtcgcttacgtgattgc-----------------
------tgcagacctcg--tctctttat--------------------------------
------------------------------tgag--------------------------
------tgcgac--gcgtctcttcaac---------------------------------
--------------------------------------------------------tcac
tcgcac----attctct----------tgaacgcaacgagcg-tgaccgcaacctcttgt
----------------------------------------------tgtgtataccaagt
gtgtcg-------ttgcttgcaactcacactccaatgcacgtattttggtc--acattgt
ctcgg--ccgtcgcgcgcagcctc------------------------------------
-------------------------------ggctgtgtcggc--gccagcaatgtcca-
aataaactt-gag-ggaccgct--gtaac--aattcttttaaaccagaggaaggttgcgg
c-aataac-aggtc-tgtgatg-ccc-ttagatgtcccgggctgcacacg-tgctac-aa
tgat-cagtac---agtgagcatctt-tgcaat--ac------------cagcgtttgga
ggcctggc--caagtcacttgtga-ctcg-------------------------------
------gcttgcagtct-ctacgttgccttcccaagtctgacaagat---ttggaaatcc
attggaagtcc----tgaatca--atccctat----tgagcattt-tt-ct-ctacagtg
gcgccagacttcgt-cccatgtcg------------gttc-gcctgac-ttgtgcggcac
ttggcgt------------------------------------------------ctact
atatg---caattgtcaattcatagtggggacagacgattgttaattgttcgtctcggtc
tcaactaggaatgccttgtacgggtctttg------------------------------
------------------------------------------------------------
------------------------------------------------------------
------------------------------------------------------------
------------------------------------------------------------
-----------
>Hastigerina_pelagica|0842|06
------------------------------------------------------------
------------------------------------------------------------
------------------------------------------------------------
------------------------------------------------------------
----------------------------------------tgcttaatgcgtttcatat-
-----------------ttacg-aatgtcgcttacgtgattgc-----------------
------tgcagacctcg--tctctttat--------------------------------
------------------------------tgag--------------------------
------tgagac--gcgtctcttcaac---------------------------------
--------------------------------------------------------tcac
tcgcac----attctct----------tgaacgcaacgagcg-tgaccgcaacctcttgt
----------------------------------------------tgtgtataccaagt
gtgtcgcttggctttactgccagctcgcactccaatgcacgtattttggtc--acattgt
ctcgg--ccgtcgcgcgcagcctc------------------------------------
-------------------------------ggctgtgtcggc--gccagcaatgtcca-
aataaactt-gag-ggaccgct--gtaac--aattcttttaaaccagaggaaggttgcgg
c-aataac-aggtc-tgtgatg-ccc-ttagatgtcccgggctgcacacg-tgctac-aa
tgat-cagtac---agtgagcatctt-tgcaat--ac------------cagcgtttgga
ggcctggc--caagtcacttgtga-ctcg-------------------------------
------gcttgcagtct-ctacgttgccttcccaagtctgacaagat---ttggaaatcc
attggaagtcc----tgaatca--atccctat----tgagcattt-tt-ct-ctacagtg
gcgccagacttcgt-cccatgtcg------------gttc-gcctgac-ttgtgcggcac
ttggcgt------------------------------------------------ctact
atatg---caattgtcaattcatagtggggacagacgattgttaattgttcgtctcggtc
tcaactaggaatgccttgtacgggtctttggttca--ccagaccacccggaatacgtccc
tgccctttgtacaca-ccg-cccgtcgctcttaccga-tgaacttctctgtgagtttgag
ggaccgtcaat-------------------------------------------------
----------tgtgtggcaacacacga------------------cgctatggaaactta
aacgaacagtgtgatttaaaggaaagagaagtcgtaacaaggcatcagggtaccgagctc
ga---------
>Hastigerina_pelagica|0843|00
------------------------------------------------------------
------------------------------------------------------------
------------------------------------------------------------
------------------------------------------------------------
-tggtgcatggccgttcttagttcgtggagtgatctgtctgcttaattgcgtttcatat-
------------------ttacgaatgtcgcttacgtgattgctgcaga-----------
--------------cctcgtctctttat--------------------------------
------------------------------t-----------------------------
-----gagtgcgacgcgtctcttcaac---------------------------------
------------------------------------------------------------
----------tcactcgcacattctcttgaacgcaacgagcg-tgaccgcaacctcttgt
----------------------------------------------tgtgtatacc----
------------------------------------------------------------
------------------------------------------------------------
------------------------------------------------------------
----------aagtgtgtcgtt----gcttgcaactcacactccaatgcacgtattttgg
t--------------------------cacattgtctcggccgtcgcgcgcagcctcggc
tgtgtcggcgc-------------------------------------------------
------------------------------------------------------------
------------------------------------------------------------
------------------------------------------------------------
------------------------------------------------------------
------------------------------------------------------------
---ca---gcaatgtccaaataaactgagga-----------------------------
------------------------------------------------------------
----------------ccg-cgtaaca---------------------------------
------------------------------------------------------------
------------------------------------------------------------
------------------------------------------------------------
-----------
>Hastigerina_pelagica|0091|02
------------------------------------------------------------
--cgggtccggacacactgaggattgacagacagtattcatgccgattg-----------
-----------------------------------------------------aatttcg
aca------------------tatttcaaatgtgcgagttctttcatgattgtgtgatag
gtggtgcatggccgttcttagttcgtggagttatctgtctgcttaattgcgtttcatat-
-----------------ttacg-aatgtcgcttacgtgattgc-----------------
------tgcagacctcgcgtctctttat--------------------------------
------------------------------tgag--------------------------
-----ttgcgac--gcgtctcttcaac---------------------------------
--------------------------------------------------------tcac
tcgcac----attctct----------tgaacgcaacgagcg-tgaccgcaacctcttgt
----------------------------------------------tgtgtataccaagt
gtgtcg-------ttgcttgcaactcacactccaatgcacgtattttggtc--acattgt
ctcggtgccgtcgcgcgcagcctc------------------------------------
-------------------------------ggctgtgtcggcgtgccagcaatgtcca-
aataaactt-gag-ggaccgct--gtaac--aattcttttaaaccagaggaaggttgcgg
c-aataac-aggtc-tgtgatg-ccc-ttagatgtcccgggctgcacacg-tgctac-aa
tgat-cagtac---agtgagcatctt-tgcaat--ac------------cagcgtttgga
ggcctggc--caagtcacttgtga-cttcg------------------------------
------gcttgcagtct-ctacgttgccttcccaagtctgacaagat---ttggaaatcc
attggaagtcc----tgaatca--atccctat----tgagcattt-tt-ct-ctacagtg
gcgccagacttcgt-cccatgtcg------------gttc-gcctgac-ttgtgcggcac
ttggcgt------------------------------------------------ctac-
------------------------------------------------------------
------------------------------------------------------------
------------------------------------------------------------
------------------------------------------------------------
------------------------------------------------------------
------------------------------------------------------------
-----------
>Hastigerina_pelagica|0080|41
-------------------gtggagcatgtggcttaatttgactcaacgcgggaaatctt
accgggtccggacacactgaggattgacagacagtattcatgccgactg-----------
-----------------------------------------------------aatttcg
aca------------------tatttcaaatgtgcgagttctttcatgattgtgtgatag
gtggtgcatggccgttcttagttcgtggagtgatctgtctgcttaattgcgtttcatat-
-----------------ttacg-aatgtcgcttacgtgattgc-----------------
------tgcagacctcgtctctctttat--------------------------------
------------------------------tgag--------------------------
------tgcgac--gcgtctcttcaac---------------------------------
--------------------------------------------------------tcac
tcgcac----attctct----------tgaacgcaacgagcg-tgaccgcaacctcttgt
----------------------------------------------tgtgtataccaagt
gtgtcg-------ttgcttgcaactcacactccaatgcacgtattttggtc--acattgt
ctcgg--ccgtcgcgcgcagcctc------------------------------------
-------------------------------ggctgtgtcggc--gccagcaatgtcca-
aataaactt-gag-ggaccgct--gtaac--aattcttttaaaccagaggaaggttgtgg
c-aataac-aggtc-tgtgatg-ccc-ttagatgtcccgggctgcacacg-tgctac-aa
tgat-cagtac---agtgagcatctt-tgcaat--ac------------cagcgtttgga
ggcctggc--caagtcacttgtga-ctcg-------------------------------
------gcttgcagtct-ctacgttgccttcccaagtctgacaagat---ttggaaatcc
attggaagtcc----tgaatca--atccctat----tgagcattt-tt-ct-ctacagtg
gcgccagacttcgt-cccatgtcg------------gttc-gcctgac-ttgtgcggcac
ttggcgt------------------------------------------------ctact
atatg---caattgtcaattcatagtggggacagacgattgttaattgttcgtctcggtc
tcaactaggaatgccttgtacgggtctttggttca--ccagaccacccggaatacgtccc
tgccctttgtacaca-ccg-cccgtcgctcttaccga-tgaacttctctgtgagtttgag
ggaccgtcaat-------------------------------------------------
----------tgtgtggcaacacacga------------------cgctatggaaactta
aacgaacagtgtgatttaaag---------------------------------------
-----------
>Hastigerina_pelagica|0080|08
-------------------gcggagcatgtggcttaatttgactcaacgcgggaaatctt
accgggtccggacacactgaggattgacagacagtattcatgccgactg-----------
-----------------------------------------------------aatttcg
aca------------------tatttcaaatgtgcgagttctttcatgattgtgtgatag
gtggtgcatggccgttcttagttcgtggagtgatctgtctgcttaattgcgtttcatat-
-----------------ttacg-aatgtcgcttacgtgattgc-----------------
------tgcagacctcgtctctctttat--------------------------------
------------------------------tgag--------------------------
------tgcgac--gcgtctcttcaac---------------------------------
--------------------------------------------------------tcac
tcgcac----attctct----------tgaacgcaacgagcg-tgaccgcaacctcttgt
----------------------------------------------tgtgtataccaagt
gtgtcg-------ttgcttgcaactcacactccaatgcacgtattttggtc--acattgt
ctcgg--ccgtcgcgcgcagcctc------------------------------------
-------------------------------ggctgtgtcggc--gccagcaatgtcca-
aataaactt-gag-ggaccgct--gtaac--aattcttttaaaccagaggaaggttgcgg
c-aataac-aggtc-tgtgatg-ccc-ttagatgtcccgggctgcacacg-tgctac-aa
tgat-cagtac---agtgagcatctt-tgcaat--ac------------cagcgtttgga
ggcctggc--caagtcacttgtga-ctcg-------------------------------
------gcttgcagtct-ctacgttgccttcccaagtctgacaagat---ttggaaatcc
attggaagtcc----tgaatca--atccctat----tgagcattt-tt-ct-ctacagtg
gcgccagacttcgt-cccatgtcg------------gttc-gcctgac-ttgtgcggcac
ttggcgt------------------------------------------------ctact
atatg---caattgtcaattcatagtggggacagacgattgttaattgttcgtctcggtc
tcaactaggaatgccttgtacgggtctttggttca--ccagaccacccggaatacgtccc
tgccctttgtacaca-ccg-cccgtcgctcttaccga-tgaacttctctgtgagtttgag
ggaccgtcaat-------------------------------------------------
----------tgtgtggcaacacacga------------------cgctatggaaactta
aacgaacagtgtgatttaaag---------------------------------------
-----------
>Hastigerina_pelagica|1611|01
aagggcaccacaaga--acgcggagcatgtggcttaatttgactcaacgcgggaaatctt
accgggtccggacacactgaggattgacagacagtattcatgccgactg-----------
-----------------------------------------------------aatttcg
aca------------------tatttcaaatgtgcgagttctttcatgattgtgtg-tag
gtggtgcatggccgttcttagttcgtggagtgatctgtctgcttaattgcgtttcatat-
-----------------ttacg-aatgtcgcttacgtgattgc-----------------
------tgcagacctcg--tctctttat--------------------------------
------------------------------tgag--------------------------
------tgcgac--gcgtctcttcaac---------------------------------
--------------------------------------------------------tcac
tcgcac----attctct----------tgaacgcaacgagcg-tgaccgcaacctcttgt
----------------------------------------------tgtgtataccaagt
gtgtcgcttggctttactgccagctcgcactccaatgcacgtattttggtc--acattgt
ctcggt-ccgtcgcgcgcagcctc------------------------------------
-------------------------------ggctgtgtcggc--gccagcaatgtcca-
aataaactt-gag-ggaccgct--gtaac--aattcttttaaaccagaggaaggttgcgg
c-aataac-aggtc-tgtgatg-ccc-ttagatgtcccgggctgcacacg-tgctac-aa
tgat-cagtac---agtgagcatctt-tgcaat--ac------------cagcgtttgga
ggcctggc--caagtcacttgtga-ctcg-------------------------------
------gcttgcagtct-ctacgttgccttcccaagtctgacaagat---ttggaaatcc
attggaagtcc----tgaatca--atccctat----tgagcattt-tt-ct-ctacagtg
gcgccagacttcgt-cccatgtcg------------gttc-gcctgactttgtgcggcac
tt-gcgt------------------------------------------------ctact
atatg---caattgtcaattcatagtggggacagacgattgttaattgttcgtctcggtc
tcaac-------------------------------------------------------
------------------------------------------------------------
------------------------------------------------------------
------------------------------------------------------------
------------------------------------------------------------
-----------
>Hastigerina_pelagica|1611|04
------------------------------------------------------------
------------------------------------------------------------
------------------------------------------------------------
------------------------------------------------------------
-------------------------------------------taaatgcgtttcatat-
-----------------ttacgaaatgtcgcttacgtgattgc-----------------
------tgcagacctcg--tctctttat--------------------------------
------------------------------tgag--------------------------
------tgcgac--gcgtctcttcaac---------------------------------
--------------------------------------------------------tcac
tcgcac----attctct----------tgaacgcaacgagcg-tgaccgcaacctcttgt
----------------------------------------------tgtgtataccaagt
gtgtcgc-tggctttactgccagctcgcactccaatgcacgtattttggtc--acattgt
ctcgg--ccgtcgcgcgcagcctc------------------------------------
-------------------------------ggctgtgtcggc--gccagcaatgtcca-
aataaactt-gag-ggaccgct--gtaac--aattcttttaaaccagaggaaggttgcgg
c-aataac-aggtc-tgtgatg-ccc-ttagatgtcccgggctgcacacg-tgctac-aa
tgat-cagtac---agtgagcatctt-tgcaat--ac------------cagcgtttgga
ggcctggc--caagtcacttgtga-ctcg-------------------------------
------gcttgcagtct-ctacgttgccttcccaagtctgacaagat---ttggaaatcc
attggaagtcc----tgaatca--atccctat----tgagcattt-tt-ct-ctacagtg
gcgccagacttcgt-cccatgtcg------------gttc-gcctgac-ttgtgcggcac
ttggcgt------------------------------------------------ctact
atatg---caattgtcaattcatagtggggacagacgattgttaattgttcgtctcggtc
tcaactaggaatgccttgtacgggtctttggttca--ccagaccacccggaatacgtccc
tgccctttgtacaca-ccg-cccgtcgctcttaccga-tgaacttctctgtgagtttgag
ggaccgtcaat-------------------------------------------------
----------tgtgtggcaacacacga------------------cgctatggaaactta
aacgaacagtgtgatttaaaggaaagagaagtcgtaacaaggcatcagggtaccgagctc
ga---------
>Hastigerina_pelagica|1611|08
------------------------------------------------------------
------------------------------------------------------------
------------------------------------------------------------
------------------------------------------------------------
-------------------------------------tctgcttaattgcgttcata---
-----------------ttacg-aaagtcgcttacgtgattgc-----------------
------tgcagacctcg--tctcttta---------------------------------
------------------------------tgag--------------------------
------tgcgac--gcgtctcttcaac---------------------------------
--------------------------------------------------------tcac
tcgcac----attctct----------tgaacgcaacgagcg-tgaccgcaacctcttgt
----------------------------------------------tgtgtataccaagt
gtgtcgc-tggctttactgccagctcgcactccaatgcacgtattttggtc--acattgt
ctcgg--ccgtcgcgcgcagcctc------------------------------------
-------------------------------ggctgtgtcggc--gccagcaatgtcca-
aataaactt-gag-ggaccgct--gtaac--aattcttttaaaccagaggaaggttgcgg
c-aataac-aggtc-tgtgatg-ccc-ttagatgtcccgggctgcacacg-tgctac-aa
tgat-cagtac---agtgagcatctt-tgcaat--ac------------cagcgtttgga
ggcctggc--caagtcacttgtga-ctcg-------------------------------
------gcttgcagtct-ctacgttgccttcccaagtctgacaagat---ttggaaatcc
attggaagtcc----tgaatca--atccctat----tgagcattt-tt-ct-ctacagtg
gcgccagacttcgt-cccatgtcg------------gttc-gcctgac-ttgtgcggcac
ttggcgt------------------------------------------------ctact
atatg---caattgtcaattcatagtggggacagacgattgttaattgttcgtctcggtc
tcaactaggaatgccttgtacgggtctttggttca--ccagaccacccggaatacgtccc
tgccctttgtacaca-ccg-cccgtcgctcttaccga-tgaacttctctgtgagtttgag
ggaccgtcaat-------------------------------------------------
----------tgtgtggcaacacacga------------------cgctatggaaactta
aacgaacagtgtgatttaaaggaaagagaagtcgtaacaaggcatcagggtaccgagctc
ga---------
>Pulleniatina_obliquiloculata|225066|DQ407271
aagggcaccacaagaacgcgtggagcatgtggcttaatttgactcaacgcgggaaatctt
accgggtccggacacactgaggattgacaggcaatatcta--------------------
-------t-----ta---aaagaa-ttgttatta---------------ta--acaatct
cttatt-----------taatagtgttaaatatgctagtcctttcatgattatgtgatag
gtggtgcatggccgttcttagttcgtggagtgatctgtctgcttaattgcgtttcacta-
-----------------agggcccataaattcaaggtatgttagctatt-----------
-------gtttccctattgaccccttat--------------------------------
------------------------------a-tc--------------------tta---
-----taagcgc--gtgtctttat------------------------------------
---------------------------------------------ggg---ttta-aaca
ttgcgc----atgctgttgggtcc---tgaaagcaacgaacg-tgaccgcaacgtcttgt
----------------------------------------------tgcctttatcttgt
ta-----------tatctatt------------aattttattaatagaata--ac----t
-aacag------------------------------------------------------
---------------------------------------------------aggctaat-
ctaaaacta-gac-ggaccgct--gtt----tc-tttcttaaaccagaggaaggttgcgg
c-aataac-aggtc-tgtgatg-ccc-ttagatgttccgggctgcacacg-tgctac-aa
tgat-cagtac---agtgagcatctc----aat--tta----tataca-ccgtatttagc
gctaag-atatgattat-tggctc--t-ttta--------------ggg--tcttttaat
tgt---atttcttatgc-gcgcggtaa-agcctgcttcgagagtaag---tgggtaatcc
attggaagtaa----tgatttctcttttat------atagcacac-ct-at----atacg
gcattcattcccgg-gatgactag------------tttc-gtc-ttttttgtgcgaa-t
gtaatgt----------------------------------------atttcttatccgt
atgtg---cgattgtcaattcatggtggggacagaccattgttaattgttggtctcggtc
ttaactaggaatgccttgtacgggtctttggttca--acaaaccacccggaatacgtccc
tgccctttgtacaca-ccg-cccgtcgctcttaccga-tgaacttctttgtgagtctaag
ggactgggtta-------------------------------------------------
----------atagctattttt-ata----------gt-tatat-acctatggaaactta
tacgaacaatgtggtttaaaggaaagagaagtcgtaacaaggcatca-------------
-----------
>Pulleniatina_obliquiloculata|225066|DQ407270
aagggcaccacaagaacgcgtggagcatgtggcttaatttgactcaacgcgggaaatctt
accgggtccggacacactgaggattgacaggcaatatcta--------------------
-------t-----ta---aaagaa--tattattt---------------ta--ata-tct
ctt-tt-----------taatagtgttaaatatgctagtcctttcatgattatgtgatag
gtggtgcatggccgttcttagttcgtggagtgatctgtctgcttaattgcgtttcacta-
-----------------agggcccataaattcaaggtatgttagctatt-----------
-------gtttccctattgaccccttat--------------------------------
------------------------------attc--------------------tta---
-----taagcgc--gtgtctttat------------------------------------
---------------------------------------------ggg---ttta-aaca
ttgcgc----atgctgttgggtcc---tgaaagcaacgaacg-tgaccgcaacgtcttgt
----------------------------------------------tgcctttatcttgt
ta-----------tatctatt------------a-tttatttaatagaata--ac----t
-aacag------------------------------------------------------
---------------------------------------------------aggctaat-
ctaaaacta-gac-ggaccgct--gtt----tc-tttcttaaaccagaggaaggttgcgg
c-aataac-aggtc-tgtgatg-ccc-ttagatgttccgggctgcacacg-tgctac-aa
tgat-cagtac---agtgagcatctc----aat--tta----tataca-ccgtatttagc
gctaag-atatgattat-tggctc----ttta--------------ggg--tcttttaat
tgt---atttcttatgc-gcgcggtaa-agcctgcttcgagagtaag---tgggtaatcc
attggaagtaa----tgatttctcttttat------atagcacac-ct-at----atacg
gcattcattcccgg-gatgactag------------tttc-gtc-ttttttgtgcgaa-t
gtaatgt----------------------------------------atttcttatccgt
atgtg---cgattgtcaattcatggtggggacagaccattgttaattgttggtctcggtc
ttaactaggaatgccttgtacgggtctttggttca--acaaaccacccggaatacgtccc
tgccctttgtacaca-ccg-cccgtcgctcttaccga-tgaacttctttgtgagtctaag
ggactgggtta-------------------------------------------------
----------atagctattttt-ata----------gt-tatat-acctatggaaactta
tacgaacaatgtggtttaaaggaaagagaagtcgtaacaaggcatca-------------
-----------
>Globigerina_sp._Okinawa_trough_2006|375012|DQ407269
---cgtg--------------gtagtatgtggcttaatttgactcaacgcggaaaagctt
atctggtccggacacagtgaggattgacagacggtc------------------------
---------------------------------------------------------tta
ttggtggactctaag---acgtcatggtaaagttgaagttctttcatgatcttgtggcag
gtggtgcatggccgttcttagttcgtgtagtgatacgtctgcctaatcgcgtcacgata-
--------------------acctatttctcgacaatccaaagatcttc-----------
---------------gtgcagtatctat--------------------------------
------------------------------------------------------------
-----tggtacgatgctcacgttagt----------------------------------
------------------------------------------------------------
----------aggctagagatttgaacagtacgcaacggacg-cgatcgtaatctcttgt
----------------------------------------------taagtggccatcct
gtgagc-----------ccctgatttaatggcaggcggtatcatctcagcc--acatttc
ctctggtagtagt-----------------------------------------------
---------------------------------------------------gggccagat
ttaaaactc-gag-aaacatct--gtgact-ttctttctttacgcagaggaaggttatgg
c-aataac-aggtc-tgtgatg-ccc-tcagatgtccagagctgcacacg-tactac-ag
tgat-cgactc---actaagtgtcgtgttttct-------ccaaataacgtatacagtgg
acttggtgtcgggtgctggcctct-ggtcatgtgc-------------------------
------tttgattactg-tcactttaaacactggtcgttagact------cgtgcaagca
attcagagcaa----cgaattgcaaacactct--ttgggcactgtttactcccgtttaca
gaggagagatagac-taaccacct------------------------------------
-----------------------------------------------attctcgactcgc
ccgcc---catctttcaattcttggtggggacagtaggttgttaactttcttactcggtc
ctaaccaggaatgcctcgtacagg---ttggttca--ccataccacctggaattagtccc
tgccctttgtacaca-ccg-cccgtcgcttttaccaa-tgaactactttgcgagagtgtg
ggacctattga-------------------------------------------------
--------------------------------------gctttcaagtacagggaaccca
ttcgaccaacggagtttaaaggaaagagaagtcgtaacaaggcatcg-------------
-----------
>Neogloboquadrina_pachyderma|125957|EF447104
----gcaccacaagaacgcgtggagcatgtggcttaatttgactcaacgcgggaaatctt
accgggtccggacacactgaggattgacaggcaatatctcatgtttcattaaccgttat-
-----------------------------------------------------taacgta
tcggttatttccttaacatcgagtgttaaatatgctagtcctttcatgattatgtgatag
gtggtgcatggccgttcttagttcgtggagtgatctgtctgcttaattgcgtttcacta-
-----------------agggcccataaattcaaggtatgttagctatc-----------
-------gccgctctatggaccccttaa--------------------------------
------------------------------cctcggt-----------------------
-----taagcgcgcgtctttatttaaa---------------------------------
------------------------------------------------gagtttaaggca
ttgcgc----atgctgttgggctc---tgaaagcaacgaacg-tgaccgcaacgtcttgt
----------------------------------------------tgccttaattaag-
-------------tcgtgtttaaatggtatttgattacaatttaaccgctt--ac-----
------------------------------------------------------------
---------------------------------------------------cgaggctat
ttaaaacta-gac-ggaccgct--gtt----tcttttcttaaaccagaggaaggttgcgg
c-aataac-aggtc-tgt------------------------------------------
------------------------------------------------------------
------------------------------------------------------------
------------------------------------------------------------
------------------------------------------------------------
------------------------------------------------------------
------------------------------------------------------------
------------------------------------------------------------
------------------------------------------------------------
------------------------------------------------------------
------------------------------------------------------------
------------------------------------------------------------
------------------------------------------------------------
-----------
>Neogloboquadrina_pachyderma|125957|EF447103
----gcaccacaagaacgcgtggagcatgtggcttaatttgactcaacgcgggaaatctt
accgggtccggacacactgaggattgacaggcaatatctcatgtttaataa--ccgtt--
-----att-----aa---cgt----atcgtgtta---------------tt--taataca
tcg------------------agtgttaaatatgctagtcctttcatgattatgtgatag
gtggtgcatggccgttcttagttcgtggagtgatctgtctgcttaattgcgtttcacta-
-----------------agggcccataaattcaaggtatgttagctatc-----------
------tgtcgctctatggaccccttaa--------------------------------
------------------------------ccga-----------gttaaatcgagt---
-----taagcgc--gcgtctttattta---------------------------------
-------------------------------------------aagag--tttaa-gaca
ttgcgc----atgctgttgggctc---tgaaagcaacgaacg-tgaccgcaacgtcttgt
----------------------------------------------tgccttaataaagt
tg-----------tgtt----------------aatagcaata--ttaacc--gc----t
-tacaa------------------------------------------------------
---------------------------------------------------aggct-at-
ttaaaacta-gac-ggaccgct--gtt----tcttttcttaaaccagaggaaggttgcgg
c-aataac-aggtc-tgtgatg-ccc-ttagatgttccgggctgcacacg-tgctac-aa
tgat-cagtac---agtgagcatctc----aat--at-----aataca-ccgtctttagc
gcttag-acgcgattat-cggctt-ac-tttttatta------aggagg-tctgtttaat
cgatg-ttttctaatgt-gcgcggtaa-agcctgcttcgagagtaag---cgggtaatcc
attggaagtaa----tgatttctctatatct-----agtgcacaa-ct-at----gcacg
gcactcattcccga-gacggctag------------tttc-gtc--ttttagtgtgaa-t
gtg--gt----------------------------------------gttattcaaacgt
gcgtg---caattgtcaattcatggtggggacagaccattgttaactgttggtctcggtc
ttaactaggaatgccttgtacgggtctttggttca--acaaaccacccggaatacgtccc
tgccctttgtacaca-ccg-cccgtcgctcttaccga-tggacttttttgtgagtctaag
ggactgggtta-------------------------------------------------
----------aaccgctcgttt-att-------cggatggcagt-acctatggaaactta
tgcgaacaaagtggtctaaaggaaagagaagtcgtaac----------------------
-----------
>Neogloboquadrina_pachyderma|125957|EF447102
----gcaccacaagaacgcgtggagcatgtggcttaatttgactcaacgcgggaaatctt
accgggtccggacacactgaggattgacaggtaatatctcatggttattaacccggtt--
-----att-----tg---ttta-------atcag---------------tt-attaagca
tcg------------------agtgttaaatatgctagtcctttcatgattatgtgatag
gtggtgcatggccgttcttagttcgtggagtgatctgtctgcttaattgcgtttcacta-
-----------------agggcccataaattcaaggtatgttagctatc-----------
-------gtcgctctatggaccccttat--------------------------------
------------------------------tcac-----tgctttaattagttttgtt--
-----taagcgc--gcgtctttaatta---------------------------------
-------------------------------------------acgag--tttaa-gaca
ttgcgc----atgctgttgggctc---tgaaagcaacgaacg-tgaccgcaacgtcttgt
----------------------------------------------tgccttaacacagt
tg-----------gctttaaatacga-------aattcgtatt--taaacc--gc----t
-tacag------------------------------------------------------
---------------------------------------------------aggct-at-
ttaaaacta-gac-ggaccgct--gtt----tcttttcttaaaccagaggaaggttgcgg
c-aataac-aggtc-tgtgatg-ccc-ttagatgttccgggctgcacacg-tgctac-aa
tgat-cagtac---agtgagcatctc----aat--at-----aataca-ccgtctttagc
gcttag-acgcgattaa-tggatt-gc-tttttatta------agcgag--tcgtttaat
cgatg-ttttttaatgt-gcgcggtaa-agcctgcttcgagagtaag---cgggtaatcc
attggaagtaa----tgatttctctatatct-----agtgcacaa-ct-at----gcacg
gcactcattcccga-gacggctag------------tttc-gtc--ttttagtgtgaa-t
gta--gt----------------------------------------gttattcaaacgt
gcgtg---caattgtcaattcatggtggggacagaccattgttaactgttggtctcggtc
ttaactaggaatgccttgtacgggtctttggttca--acaaaccacccggaatacgtccc
tgccctttgtacaca-ccg-cccgtcgctcttaccga-tggacttttttgtgagtctaag
ggactgggtta-------------------------------------------------
----------aaccactcgcttaatttattaagcggatggcagt-acctatggaaactta
tgcgaacaaagtggtctaaaggaaagagaagtcgtaac----------------------
-----------
>Globorotalia_truncatulinoides|69029|AY359167
-agggcaccacaagaacgcgtggagcatgtggcttaatttgactcaacgcggggaatctt
accgggtccggacacactgaggattgacagacggttattgacttat----actcgcttaa
ta----------------gctttaagctgttaag---------------tgt--ttaaca
cct------------------ttacacaaagatgctagtcctttcatgatcgtttgatag
gtggtgcatggccgttcttagttcgtggagtgatctgtctgcctaattgcgtttcacta-
-----------------aggtcccattcttcatacgtatgaatagcgtc-----------
-------ttaactcacttttaccgctac--------------------------------
------------------------------ctat--------------------------
-----ttgtagtaagcgctc----------------------------------------
------------------------------------------------------------
----------atactattgggacc---ggaatgcaacgagcg-cgactgcaccacctaat
----------------------------------------------tgccccttatctac
cattaa-------ttactt--tattaaccgccctgtacgggcaccggggcc--tt-----
------------------------------------------------------------
-----------------------------------------------------accttta
ctgaaacta-gct-ggaccgct--g------ctttcctttaagccagaggaaggttgcgg
c-aataac-aggtc-tgtgatg-ccc-tcagatgttccgggccgcacacg-tgctac-aa
tgat-cagcac-caaagaggtattacctatctt--cttataccttaacccaatatgttaa
acttattgcgt-aagggta-tgtc-tta---acgacttatccgctttagcgct-------
------ttaagattatt-ggacggttg-tgcctgcctcgagagag-----tgtacagggc
agcaagagtaa----tgattccttcgtttttactactaataccgcgcttggtaacatatt
acactcgattaagt-agggtcttt------------gctt-ttaatagcaattgctatcc
tcacccttaggctctaaggatattacta--tc---tctaaggtctacagggaggtgtata
tggcg---cacttacttattcacggtggggacagaccattgttaactgttggtctcggtc
tcaactaggaatgcctcgtacggg---ttggttca--ccaaaccacccggaatatgtccc
tgccctttgtacaca-ccg-cccgtcgctcttatcga-tgaactcacttgtgaggctgag
ggactgcgtct------------------a-ttat-acccgtgtaatcctaatatcttac
atacatttcgctaaaagcgattttgctctaaggatttacacgaccttacgcacaaactta
ttcgaccaagtgggtttaagg-aaagagaagtcgtaacaaggcatca-------------
-----------
>Globorotalia_truncatulinoides|69029|AY359166
aagggcaccacaagaacgcgtggagcatgtggcttaatttgactcaacgcggggaatctt
accgggtccggacacactgaggattgacagacggttattgacttat----actcgcttaa
tggcttta-----agctcgctttaagctgttaaa---------------cgt--ttaaca
cct------------------ttacacaaagatgctagtcctttcatgatcgtttgatag
gtggtgcatggccgttcttagttcgtggagtgatctgtctgcctaattgcgtttcacta-
-----------------aggtcccattcttcatacgtatgaatagcgtc-----------
-------ttaactcacttttaccgctac--------------------------------
------------------------------ctat--------------------------
-----ttgtagtaagcgctc----------------------------------------
------------------------------------------------------------
----------atactattgggacc---ggaatgcaacgagcg-cgactgcaccacctaat
----------------------------------------------tgccccttatctac
cattaa-------ttactt--tattaaccgccctgtacgggcaccggggcc--tt-----
------------------------------------------------------------
-----------------------------------------------------accttta
ctgaaacta-gct-ggaccgct--g------ctttcctttaagccagaggaaggttgcgg
c-aataac-aggtc-tgtgatg-ccc-tcagatgttccgggccgcacacg-tgctac-aa
tgat-cagcac---aaagagtattacctatctt--cttatacc-taacccaatatgttaa
acttattgcgt-aaggatattgtc-ttaacgacgacttatccgctttagcgct-------
------ttaagattatt-ggacggtta-tgcctgcctcgagagag-----tgtacagggc
agcaagagtaa----tgattccctcgtttttactactaataccgcgcttggtaacatatt
acactcgattaagt-agggtcttt------------gctt-ctaatagcaattgctatcc
tcacccttaggctctaaggatattacta--tc---tctaaggtctacagggaggtgtata
tggcg---cacttacttattcacggtggggacagaccattgttaactgttggtctcggtc
tcaactaggaatgcctcgtacggg---ttggttca--ccaaaccacccggaatatgtccc
tgccctttgtacaca-ccg-cccgtcgctcttatcga-tgaactcacttgtgaggctgag
ggactgcgtct------------------atttat-acccatgtaatcctaatatctcac
atacatttcgctaaaggcgattttgctttaaggatttacacgaccttacgcacaaactta
ttcgaccgagtgggtttaaaggaaagagaagtcgtaacaaggcatcg-------------
-----------
>Neogloboquadrina_pachyderma|125957|AY973272
aagggcaccacaagaacgcgtggagcatgtggcttaatttgactcaacgcgggaaatctt
accgggtccggacacactgaggattgacaggcaatatctcatgtttaataa--ccgtt--
-----att-----aa---cgt----atcgtgtta---------------tt--taataca
tcg------------------agtgttaaatatgctagtcctttcatgattatgtgatag
gtggtgcatggccgttcttagttcgtggagtgatctgtctgcttaattgcgtttcacta-
-----------------agggcccataaattcaaggtatgttagctatc-----------
-------gtcgctctatggaccccttaa--------------------------------
------------------------------ccga-----------gttaaatcgagt---
-----taagcgc--gcgtctttattta---------------------------------
-------------------------------------------aagag--tttaa-gaca
atgcgc----atgctgttgggctc---tgaaagcaacgaacg-tgaccgcaacgtcttgt
----------------------------------------------tgccttaataaagt
tg-----------tgtt----------------aatagcaata--ttaacc--gc----t
-tacag------------------------------------------------------
---------------------------------------------------aggct-at-
ttaaaacta-gac-ggaccgct--gtt----tcttttcttaaaccagaggaaggttgcgg
c-aataac-aggtc-tgtgatg-ccc-ttagatgttccgggctgcacacg-tgctac-aa
tgat-cagtac---agtgagcatctc----aat--at-----aataca-ccgtctttagc
gcttag-acgcgattat-cggctt-ac-tttttatta------aggagg-tctgtttaat
cgatg-ttttctaatgt-gcgcggtaa-agcctgcttcgagagtaag---cgggtaatcc
attggaagtaa----tgatttctctatatct-----agtgcacaa-ct-at----gcacg
gcactcattcccga-gacggctag------------tttc-gtc--ttttagtgtgaatt
gta--gt----------------------------------------gttattcaaacgt
gcgtg---caattgtcaattcatggtggggacagaccattgttaactgttggtctcggtc
ttaactaggaatgccttgtacgggtctttggttca--acaaaccacccggaatacgtccc
tgccctttgtacaca-ccg-cccgtcgctcttaccga-tggacttttttgtgagtctaag
ggactgggtta-------------------------------------------------
----------aaccgctcgttt-att-------cggatggcagt-acctatggaaactta
tgcgaacaaagtggtctaaaggaaagagaagtcgtaacaaggcaacagtaggtgaacctg
cagaaggatca
>Neogloboquadrina_pachyderma|125957|AY305332
----gcaccacaagaacgcgtggagcatgtggcttaatttgactcaacgcgggaaatctt
accgggtccggacacactgaggattgacaggcaatatctcatggttattaa-ccggtt--
-----att-----ta---ttta-------accgg---------------ttaattaagca
tcg------------------agtgttaaatatgctagtcctttcatgattatgtgatag
gtggtgcatggccgttcttagttcgtggagtgatctgtctgcttaattgcgtttcacta-
-----------------agggcccataaattcaaggtatgttwgctatc-----------
-------gtcgctctatggaccccttaw--------------------------------
------------------------------tcaa---------gctattagtttgtt---
-----taagcgc--gcgtctttattta---------------------------------
-------------------------------------------aagag--tttaa-gaca
ctgcgc----atgctgttgggctc---tgaaagcaacgaacg-tgaccgcaacgtcttgt
----------------------------------------------tgccttaataaagt
tg-----------gctttaaatacga-------aattcgtatt--taaacc--gc----t
-tacag------------------------------------------------------
---------------------------------------------------aggct-at-
ttaaaacta-gac-ggaccgct--gtt----tcttttcttaaaccagaggaaggttgcgg
c-aataac-aggtc-tgtgatg-ccc-ttagatgttccgggctgcacacg-tgctac-aa
tgat-cagtac---agtgagcatctc----aat--at-----aataca-ccgtctttagc
gcttag-acgcgattaa-tggatt-gc-tttttatta------agcgag--tcgtttaat
cgatg-ttttctaatgt-gcgcggtaa-agcctgcttcgagagtaag---cgggtaatcc
attggaagtaa----tgatttctctatatct-----agtgcacaa-ct-at----gcacg
gcctatattcccga-gacggctag------------tttc-gtc--ttttagtgtgaa-t
gta--gt----------------------------------------gttattcaaacgt
gcgtg---caattgtcaattcatggtggggacagaccattgttaactgttggtctcggtc
ttaactaggaatgccttgtacgggtctttggttca--acaaaccacccggaatacgtccc
tgccctttgtacaca-ccg-cccgtcgctcttaccga-tggacttttttgtgagtctaag
ggactgggtta-------------------------------------------------
----------aaccactcgttt-atttattaagcggatggcagt-acctatggaaactta
tgcgaacaaagtggtctaaaggaaagagaagtcgtaac----------------------
-----------
>Neogloboquadrina_pachyderma|125957|AY305331
----gcaccacaagaacgcgtggagcatgtggcttaatttgactcaacgcgggaaatctt
accgggtccggacacactgaggattgacaggcaatatctcatggttattaa-ccggtt--
-----att-----ta---ttta-------atcgg---------------tt-attaagca
tcg------------------agtgttaaatatgctagtcctttcatgattatgtgatag
gtggtgcatggccgttcttagttcgtggagtgatctgtctgcttaattgcgtttcacta-
-----------------agggcccataaattcaaggtatgttagctatc-----------
-------gtcgctctatggaccccttat--------------------------------
------------------------------actcgatttcgctttaattagcgttatttg
tt---taagcgc--gcgtctttattta---------------------------------
-------------------------------------------atgag--tttaa-gaca
ctgcgc----atgctgttgggctc---tgaaagcaacgaacg-tgaccgcaacgtcttgt
----------------------------------------------tgccttaataaagt
tg-----------gctttwaatacaattycccgaattcgtatt--taaacc--gc----t
-tacag------------------------------------------------------
---------------------------------------------------aggct-at-
ttaaaacta-gac-ggaccgct--gtt----tcttttcttaaaccagaggaaggttgcgg
c-aataac-aggtc-tgtgatg-ccc-ttagatgttccgggctgcacacg-tgctac-aa
tgat-cagtac---agtgagcatctc----aat--at-----aataca-ccgtctttagc
gcttag-acgcgattaa-tggatc-gt-tttttatta------agcgag--tcgtttaat
cgatg-ttttctaatgt-gcgcggtaa-agcctgcttcgagagtaag---cgggtaatcc
attggaagtaa----tgatttctctatatct-----agtgcacaa-ct-at----gcacg
gcactcattcccga-gacggctag------------tttc-gtc--ttttagtgtgaa-t
gta--gt----------------------------------------gttattcaaacgt
gcgtg---caattgtcaattcatggtggggacagaccattgttaactgttggtctcggtc
ttaactaggaatgccttgtacgggtctttggttca--acaaaccacccggaatacgtccc
tgccctttgtacaca-ccg-cccgtcgctcttaccga-tggacttttttgtgagtctaag
ggactgggtta-------------------------------------------------
----------aaccactcgttt-atttaataagcggatggcagt-acctatggaaactta
tgcgaacaaagtggtctaaaggaaagagaagtcgtaac----------------------
-----------
>Neogloboquadrina_pachyderma|125957|AY305330
----gcaccacaagaacgcgtggagcatgtggcttaatttgactcaacgcgggaaatctt
accgggtccggacacactgaggattgacaggcaatatctcatggttattaa-ccggttaa
tggttatt-----ta---tttaat-agccatcgg---------------tt-attaagca
tcg------------------agtgttaaatatgctagtcctttcatgattatgtgatag
gtggtgcatggccgttcttagttcgtggagtgatctgtctgcttaattgcgtttcacta-
-----------------agggcccataaattcaaggtatgttagctatc-----------
-------gtcgctctatggaccccttat--------------------------------
------------------------------tcac-----tgctttaattagtctgtt---
-----taagcgc--gcgtctttattta---------------------------------
-------------------------------------------awgag--tttaa-gaca
ctgcgc----atgctgttgggctc---tgaaagcaacgaacg-tgaccgcaacgtcttgt
----------------------------------------------tgccttaataaagt
tg-----------gctttaaatacga--attcgtattcgtatt--taaacc--gc----t
-tacag------------------------------------------------------
---------------------------------------------------aggct-at-
ttaaaacta-gac-ggaccgct--gtt----tcttttcttaaaccagaggaaggttgcgg
c-aataac-aggtc-tgtgatg-ccc-ttagatgttccgggctgcacacg-tgctac-aa
tgat-cagtac---agtgagcatctc----aat--at-----aatata-ccgtctttagc
gcttag-acgcgattaa-tggatc-gt-tttttatta------agcgag--tcgtttaat
cgatg-ttttctaatgt-gcgcggtaa-agcctgcttcgagagtaag---cgggtaatcc
attggaagtaa----tgatttctctatatct-----agtgcacaa-ct-at----gcacg
gcactcattcccga-gacggctag------------tttc-gtc--ttttagtgtgaa-t
gta--gt----------------------------------------gttattcaaacgt
gcgtg---caattgtcaattcatggtggggacagaccattgttaactgttggtctcggtc
ttaactaggaatgccttgtacgggtctttggttca--acaaaccacccggaatacgtccc
tgccctttgtacaca-ccg-cccgtcgctcttaccga-tggacttttttgtgagtctaag
ggactgggtta-------------------------------------------------
----------aaccactcgttt-att-------cggatggcagt-acctatggaaactta
tgcgaacaaagtggtctaaaggaaagagaagtcgtaac----------------------
-----------
>Neogloboquadrina_pachyderma|125957|AY305329
----gcaccacaagaacgcgtggagcatgtggcttaatttgactcaacgcgggaaatctt
accgggtccggacacactgaggattgacaggcaatatctcatgtttcatta-accgtt--
-----att-----aa---cgta----tcggttat---------------tt-ccttaaca
tcg------------------agtgttaaatatgctagtcctttcatgattatgtgatag
gtggtgcatggccgttcttagttcgtggagtgatctgtctgcttaattgcgtttcacta-
-----------------agggcccataaattcaaggtatgttagctatc-----------
-------gccgctctatggaccccttaa--------------------------------
------------------------------ctta------------------acggt---
-----taagcgc--gcgtctttattta---------------------------------
-------------------------------------------aagag--tttaa-ggca
ttgcgc----atgctgttgggctc---tgaaagcaacgaacg-tgaccgcaacgtcttgt
----------------------------------------------tgccttaattaagt
cg-----------tgtttaaatggtatt-----tgattacaat--ttaacc--gc----t
-taccg------------------------------------------------------
---------------------------------------------------aggct-at-
ttaaaacta-gac-ggaccgct--gtt----tcttttcttaaaccagaggaaggttgcgg
c-aataac-aggtc-tgtgatg-ccc-ttagatgttccgggctgcacacg-tgctac-aa
tgat-cagtac---agtgagcatctc----aat--at-----aataca-ccgtctttagc
gcttag-acgcggttat-tggctt-ac-ttttttttattaacgagtgag-tttaattaac
cgatg-atttctaatgt-gcgcggtaa-agcctgcttcgagagtaag---cgggtaatcc
attggaagtaa----tgatttctctatatct-----agtgcacaa-ct-at----gtacg
gcattcattcccga-gacggctag------------ttcc-gtc--ttttagtgcgaa-t
gta--gt----------------------------------------gttattcaaacgt
acgtg---caattgtcaattcatggtggggacagaccattgttaactgttggtctcggtc
ttaactaggaatgccttgtacgggtctttggttca--acaaaccacccggaatacgtccc
tgccctttgtacaca-ccg-cccgtcgctcttaccga-tggacttttttgtgagtctaag
ggactgggtta-------------------------------------------------
----------aaccactcgttt-att-------cggatggcagtaacctatggaaactta
tgcgaacaaagtggtctaaaggaaagagaagtcgtaac----------------------
-----------
>Globigerina_bulloides|69025|AY241713
----gcaccacaaga--gcgtggagtatgtggcttaatttgactcaacgcggaaaagctt
atctggtccggacacagtgaggattgacagacagtt------------------------
-------------------------------------------------------agaca
gaagtgaggttttgg--taacaattgagagagttgaagttctttcatgatcttgtgagag
gtggtgcatggccgttcttagttcgtgtagtgatatgtctgcctaatcgcgtcacgata-
--------------------acctattggtcgacaacccaattatcaca-----------
---------actgcagcataactcccct--------------------------------
------------------------------------------------------------
-----tgggtgggcgaggctctgtgt----------------------------------
------------------------------------------------------------
----------aggatagacctctgaacagtacgcaacgaacg-cgatcgtaatcccttgt
----------------------------------------------tgagtggccatcct
gtaagc----------tgctggattaggaacccagtggtattatctcagcc--acagatt
ttctggttgtagt-----------------------------------------------
---------------------------------------------------gggccagtt
ttgaaactc-ggg-gaacatct--gtgact-ttctttcttaacgcagaggaaggttatgg
c-aataac-aggtc-tgtgatg-ccc-ttagatgtccagggctgcacacg-tactac-at
tgat-caactc---agtaggcgtcgtgttagtt------ctccaataacgtatctagtgg
acttggtgtcgggtgtgtggcctctggtcatgcgc-------------------------
------tttgattactg-tcactttaaacactggtcgttagact------cgtgcaatcc
aatagaagagg----tgaataagtttcccaa---agtaccgtgtttagctcccgtgttcg
tagagacccctcgc-attgccagt------------------------------------
-----------------------------------------------cgatgtgggtcct
ttgtg---cttttttcaaatcttagtggggacagacatctgttaactttttgtctcggtc
ccaaccaggaatgcctcgtacagg---ttggttca--ccataccacctggaattagtccc
tgccctttgtacaca-ccg-cccgtcgcttttaccaa-tgaacttctttgcgagagtgag
agacttaaag--------------------------------------------------
--------------------------------------------ataatcgcggaactca
ctcgaccgacgggatttaaaggaaaaagaagtcgtaac----------------------
-----------
>Globigerina_bulloides|69025|AY241712
----gcaccacaaga--gcgtggagtatgtggcttaatttgactcaacgcggaaaagctt
atctggtccggacgcagtgaggattgacagacagtt------------------------
---------------------------------------------------------tca
ggagtggttcttggt--aaacaattgagagagttgaagttctttcatgatcttgtgagag
gtggtgcatggccgttcttagttcgtgtagtgatatgtctgcctaatcgcgtcacgata-
--------------------acctattggtcgacaacccaattatcaca-----------
---------actgcagcataactcccct--------------------------------
------------------------------------------------------------
-----tgggtgggcgaggctctgtgt----------------------------------
------------------------------------------------------------
----------aggatagacctctgaacagtacgcaacgaacg-cgatcgtaatcccttgt
----------------------------------------------tgagtggccatcct
gtaagc----------tgctggattaggaacccagtggtattatctcagcc--acagatt
ttctggttgtaat-----------------------------------------------
---------------------------------------------------gggccagtt
ttgaaactc-ggg-gaacatct--gtgact-ttctttcttaacgcagaggaaggttatgg
c-aataac-aggtc-tgtgatg-ccc-ttagatgtccagggctgcacacg-tactac-at
tgat-caactc---agtaggcgtcgtgttttct--------ccaataacgtatctagtgg
acttggtgtcgggtgcgtggcctc-ggtcgtgtac-------------------------
------tttgattactg-tcactttaaacactggtcgttagact------cgtgcaatcc
aatagaagagg----tgactaagtttccc-----agtaccgtgttcgcctcccgtgtcag
tagggcccctcgca-tataccagt------------------------------------
-----------------------------------------------cgaagtgggccct
ttgtg---cttttttcaaatcttagtggggacagacatctgttaactttttgtctcggtc
ccaaccaggaatgcctcgtacagg---ttggttca--ccataccacctggaattagtccc
tgccctttgtacaca-ccg-cccgtcgcttttaccaa-tgaacttctttgcgagcgtgag
agactaaa----------------------------------------------------
---------------------------------------------atatcgcggaactca
ctcgaccgacgggacttaaaggaaaaagaagtcgtaac----------------------
-----------
>Neogloboquadrina_pachyderma|125957|AY241711
----gcaccacaagaacgcgtggagcatgtggcttaatttgactcaacgcgggaaatctt
accaggtccggacacactgaggattgacaggaagtatcgtcttttgaaatctttaagcac
atgtcgtt-----tc---ta----atgacatctt---------------ttagatgaatg
att-------------------cgtgtaaatatgctagttctttcatgattatgtgatag
gtggtgcatggccgttcttagttcgtggagtgatctgtctgcttaattgcgtttcacta-
-----------------tggccccaaagttagcaagttatccaatcatg-----------
---------accttcgtcgacccctcac--------------------------------
------------------------------ctt---------------------------
-----tgagtgc--gcgtcctagctta---------------------------------
----------------------------------------gagtacatggtgtaaatgga
ct--------tgttttgggtaccc---agaaagcaacgaacg-tgaccgcaacgtcttgt
----------------------------------------------tgtctctctt----
-------------ttgacagttatgggttatcccagtcatgtgtttatgct--tttatgt
gtaaatacgtacgacacag-----------------------------------------
---------------------------------------------------agactagat
accaaacta-ggc-gtaccgct--gtat---catttctttaaaccagaggaaggttgcgg
c-aataac-aggtc-tgtgatg-ccc-ttagatgttctgggctgcacacg-tgctac-aa
tgat-cagcac---agtaagcatctc----aat--ttttacaacaccgttaac-----ac
acgtagtgagccgcttgaaatctc-atctgcatatgc-atatttcggtatggattgcaat
gtgag-ttatctaatgc-gcgcggtta-tgcctgtaccgagaggtgacgtcgggtaacca
ttctctaatgc----tgacctatttttctgaaa---tatgcacaa-ctcta----atatg
acattcattcccgg-gaggactag------------ttgc-ctc----tttgtgtgag-t
gcaatgcaaacat-----gtcggcgta--------------------agacttcattcat
atgtg---cccctgtcaattcgtggtggggacagaccattgctaattgttggtctcgctt
ataactaggaatgccttgtaccggtctttggttca--tcaaaccaccgggaatacgtccc
tgccctttgtacaca-ccg-cccgtcgctcttaccga-tgaactcgtttgtgagttttaa
ggactggatta-------------------------------------------------
----------agctatatgcgta----------------------acctatggaaattca
tgcgaatgaactggtttaaaggaaagagaagtcgtaac----------------------
-----------
>Turborotalita_quinqueloba|125971|AY241710
----gcaccacaaga--gcgtggagtatgtggcttaattcgactcaacgcgcaacaattt
acttggtccgaacgctttgaggattgacagttattgtatagttctgatatg---------
-------------------------------------------------ggtggtatttg
tagtcaacgtgtaggtagttgtatattaaatatgaaagttcttttatgattatgtgatag
gtggtgcatggccgtccttaattcgtggagtgatttgtctgcttaattgcgcattgcaa-
-----------------attgtaattgatcttttaccagtctcgttctgatttttgttgt
gaatattgtagaatattgttgtcgtcgagtcattattgccactacgtctggtccttt--g
ggcagaatagtgttttatattttgtcttg-caacacaaaattcttcacaatattgtagcc
gtacttcattgtatgcgctattcatgt--atatgtgacacatttgtggttcaagaccagt
tcggctgcttgtacacatataca-ctcgacatgatcattcaggctgctagagaccttgtg
tcttgccccaaaggttgattaacaccgtgagtgcaacgagtg-agattgcaagcctttgt
----------------------------------------------tatgtagtgaacaa
catatacctactactactactactactttgtagtaatgtaggattccaact--acacaga
ataacca-----------------------------------------------------
---------------------------------------------------ttaaggtga
aatgaactc-agg-cgactgct-----------atactttaagatggtggaagt------
---------------tgt------------------------------------------
------------------------------------------------------------
------------------------------------------------------------
------------------------------------------------------------
------------------------------------------------------------
------------------------------------------------------------
------------------------------------------------------------
------------------------------------------------------------
------------------------------------------------------------
------------------------------------------------------------
------------------------------------------------------------
------------------------------------------------------------
------------------------------------------------------------
-----------
>Pulleniatina_obliquiloculata|225066|AY241709
----gcaccacaagaacgcgtggagcatgtggcttaatttgactcaacgcgggaaatctt
accgggtccggacacactgaggattgacaggcaatatcta--------------------
-------t-----ta---aaagaa-ttgttatta---------------ta--acattct
ctt-tt-----------taatagtgttaaatatgctagtcctttcatgattatgtgatag
gtggtgcatggccgttcttagttcgtggagtgatctgtctgcttaattgcgtttcacta-
-----------------agggcccataaattcaaggtatgttagctatt-----------
-------gtttccctattgaccccttat--------------------------------
--------------------------------tc--------------------tta---
-----taagcgc--gtgtctttat------------------------------------
---------------------------------------------ggg---ttta-aaca
ttgcgc----atgctgttgggtcc---tgaaagcaacgaacg-tgaccgcaacgtcttgt
----------------------------------------------tgcctttatcttgt
ta-----------tatctatt------------a--tttaataatagaata--ac----t
-aacag------------------------------------------------------
---------------------------------------------------aggctaat-
ctaaaacta-gac-ggaccgct--gtt----tc-tttcttaaaccagaggaaggttgcgg
c-aataac-aggtc-tgtgatg-ccc-ttagatgttccgggctgcacacg-tgctac-aa
tgat-cagtac---agtgagcatctc----aat--tta----tataca-ccgtatttagc
gctaag-atatgattat-tggctc--t-ttta--------------ggg--tcttttaat
tgt---atttcttatgc-gcgcggtaa-agcctgcttcgagagtaag---tgggtaatcc
attggaagtaa----tgatttctcttttat------atagcacac-ct-at----atacg
gcattcatccccgg-gatgactag------------tttc-gtc-ttttttgtgcgaa-t
gtaatgt----------------------------------------atttcttatccgt
atgtg---cgattgtcaattcatggtggggacagaccattgttaattgttggtctcggtc
ttaactaggaatgccttgtacgggtctttggttca--acaaaccacccggaatacgtccc
tgccctttgtacaca-ccg-cccgtcgctcttaccga-tgaacttctttgtgagtctaag
ggactgggtta-------------------------------------------------
----------atagctattttt-ata----------gt-tatat-acctatggaaactta
tacgaacaatgtggtttaaaggaaagagaagtcgtaac----------------------
-----------
>Neogloboquadrina_dutertrei|51039|AY241708
----gcaccacaagaacgcgtggagcatgtggcttaatttgactcaacgcgggaaatctt
accgggtccggacacactgaggattgacaggcaatatctaaatcgtttata---------
-----------------------------------------------------------a
ttctattataatacgctatttagtgttaaatatgctagtcctttcatgattatgtgatag
gtggtgcatggccgttcttagttcgtggagtgatctgtctgcttaattgcgtttcacta-
-----------------agggcccataaattcaaggtatgttagctatc-----------
-------gtttctcaattgaccccttat--------------------------------
------------------------------ttctaa------------------------
-----taagcgcgtgtcttttagagtt---------------------------------
------------------------------------------------------taaaca
ttgcgc----atgctgttgggtcc---tgaaagcaacgaacg-tgaccgcaacgtcttat
----------------------------------------------tgcctttatcttg-
-------------ttatattctaatttaattaggaataactaaca---------------
------------------------------------------------------------
---------------------------------------------------gaggctaat
ttaaaatta-gac-ggaccgct--gt-----acttttcttaaaccagaggaaggttgc--
------------------------------------------------------------
------------------------------------------------------------
------------------------------------------------------------
------------------------------------------------------------
------------------------------------------------------------
------------------------------------------------------------
------------------------------------------------------------
------------------------------------------------------------
------------------------------------------------------------
------------------------------------------------------------
------------------------------------------------------------
------------------------------------------------------------
------------------------------------------------------------
-----------
>Neogloboquadrina_dutertrei|51039|AY241707
----gcaccacaagaacgcgtggagcatgtggcttaatttgactcaacgcgggaaatctt
accgggtccggacacactgaggattgacaggcaatatctaaatc----------------
-----gtt-----ta---taa-----ttctatta---------------ta--atacgta
ttt------------------agtgttaaatatgctagtcctttcatgattatgtgatag
gtggtgcatggccgttcttagttcgtggagtgatctgtctgcttaattgcgtttcacta-
-----------------agggcccataaattcaaggtatgttagctatc-----------
-------gtttctcaattgaccccttgt--------------------------------
------------------------------c-tt--------------------cga---
-----taagcgc--gtgtctttta------------------------------------
---------------------------------------------gag---ttta-aaca
ttgcgc----atgctgttgggtcc---tgaaagcaacgaacg-tgaccgcaacgtcttat
----------------------------------------------tgcctttatcttgt
ta-----------tattc--t------------aatttaatta--ggaata--ac----t
-aacag------------------------------------------------------
---------------------------------------------------aggctaat-
ttaaaatta-gac-ggaccgct--gta----ct-tttcttaaaccagaggaaggttgcgg
c-aataac-aggtc-tgtgatg-ccc-ttagatgttccgggctgcacacg-tgctac-aa
tgat-cagtac---agtgagcatctc----aat--at-----tataca-ccgtattaagc
gcttag-ttgcgattat-tggctc-at-tatt--------------ggg--tcttttaat
tgt---atttctaatgc-gcgcggtaa-agcctgcttcgagagtaag---tgggtaatcc
attggaagtaa----tgatttctccttttta-----atagcacac-ct-at----atacg
gcattcattcccgg-gacgactag------------tttc-gtctttttttgtgcgaa-t
gtaatgt----------------------------------------attctttatccgt
atgtg---cgattgtcaattcatggtggggacagaccattgttaattgttggtctcggtc
ttaactaggaatgccttgtacgggtctttggttca--acaaaccacccggaatacgtccc
tgccctttgtacaca-ccg-cccgtcgctcttaccga-tgaacttctttgtgagtctaag
ggactgggtta-------------------------------------------------
----------atctgtaattct-att----------atggatat-acctatggaaactta
tacgaacaatgtggtttaaaggaaagagaagtcgtaac----------------------
-----------
>Neogloboquadrina_pachyderma|125957|AY453138
aagggcaccacaagaacgcgtggagcatgtggcctaatttgactcaacgcgggaaatctt
accgggtccggacacactgaggattgacaggcaatatctcatgtttaataa--ccgtt--
-----att-----aa---cataat-atcgcgtta---------------tt--taataca
tcg------------------agtgttaaatatgctagtcctttcatgattatgtgatag
gtggagcatggccgttcttagttcgtggagtgatctgtctgcttaattgcgtttcacta-
-----------------agggcccataaattcaaggtatgttagctatc-----------
-------gtcgctctatggaccccttaa--------------------------------
------------------------------ccga-----------gctaaattgagt---
-----taagcgc--gcgtctttattta---------------------------------
-------------------------------------------aagagtttttaa-gaca
ttgcgc----atgctgttgggctc---tgaaagcaacgaacg-tgaccgcaacgtcttgt
----------------------------------------------tgccttaataaagt
tg-----------tgtt----------------aatagcaata--ttaacc--gc----t
-tacag------------------------------------------------------
---------------------------------------------------aggct-at-
ttaaaacta-gac-ggaccgct--gtt----tcttttcttaaaccagaggaaggttgcgg
c-aataac-aggtc-tgtgatg-ccctttagatgttccgggctgcacacg-tgctac-aa
ttga-tcaggtacaagtgagcatctccaataca--aa-----tacacc-cgtctttaggc
gcctagaacgcgattatccggctt-acttttttatta------aggaggttctgtttaat
cgatgtttttctagtgt-gcgcggtaa-agcctgcttcgagagtaag---cgggtaatcc
attggaagtaa----tgatttctctatatct-----agtgcacaa-ct-at----gcacg
gcactcattcccga-gacggctag------------tttc-gtc--ttttagtgtgaa-t
gta--gt----------------------------------------gttattcaaatgt
gcgtg---caattgtcaattcatggtggggacagaccattgttaactgttggtctcggtc
ttaactaggaatgccttgtacgggtctttggttca--acaaaccacccggaatacgtccc
tgccctttgtacaca-ccg-cccgtcgctcttaccga-tggacttttttgtgagtctaag
ggactgggtta-------------------------------------------------
----------aaccgctcgttt-att-------cggatggcagt-acctatggaaactta
tgcgaacaaagtggtctaaaggaaagagaagtcgtaacaaggcaacagtaggtgaacctg
cagaaggatca
>Neogloboquadrina_pachyderma|125957|AY453137
aagggcaccacaagaacgcgtggagcatgtggcttaatttgactcaacgcgggaaatctt
actgggtccggacacactgaggattgacaggcaatatctcatgtttaataa--ccgtt--
-----att-----aa---cataat-atcgcgtta---------------tt--taataca
tcg------------------agtgttaaatatgctagtcctttcacgattatgtgatag
gtggagcatggccgttcttagttcgtggagtgatctgtctgcttaattgcgtttcacta-
-----------------agggcccataaattcaaggtatgttagctatt-----------
------cgtcgctctatggaccccttaa--------------------------------
------------------------------ccga-----------gttaaattgagt---
-----taagcgc--gcgtctttattta---------------------------------
-------------------------------------------aagagtttttaa-gaca
ttgcgc----atgctgttgggctc---tgaaagcaacgaacg-tgaccgcaacgtcttgt
----------------------------------------------tgccttaataaagt
tg-----------tgtt----------------aatagcaata--ttaacc--gc----t
-tacag------------------------------------------------------
---------------------------------------------------aggct-at-
ttaaaacta-gac-ggaccgct--gtt----tcttttcttaaaccagaggaaggttgcgg
c-aataac-aggtc-tgtgatg-ccc-ttagatgttccgggctgcacacg-tactac-aa
tgat-cagtac---agtgagcatctc----aat--at-----aataca-ccgtctttagc
gcttag-acgcgattat-cggctt-ac-tttttatta------aggagg-tctgtttaat
cgatg-ttttctaatgt-gcgcggtaa-agcctgcttcgagagtaag---cgggtaatcc
attggaagtaa----tgatttctctatatct-----agtgcacaa-ct-at----gcacg
gcactcattcccga-gacggctag------------tttc-gtc--ttttagtgtgaa-t
gta--gt----------------------------------------gttattcaaacgt
gcgtg---cgattgtcaattcatggtggggacagaccattgtttactgttggtctcggtc
ttaactaggaatgccttgtacgggtctttggttca--acaaaccacccggaatacgtccc
tgccctttgtacaca-ccg-cccgtcgctcttaccga-tggacttttttgtgagtctaag
gaactgggtta-------------------------------------------------
----------aaccgctcgttt-att-------cggatggcagt-acctatggaaactta
tgcgaacaaagtggtctaaaggaaagagaagtcgtaacaaggcaacagtaggtgaacctg
cagaaggatca
>Globigerinita_glutinata|69041|AY453136
aagggcaccacaagaacgcgtggagcatgtggcttaatttgactcaacgcgggaaatctt
accgggtccggacacactgaggattgacaggtattatatagc----aacttt--------
-----------------------------------------------------cgggttg
tct------------------attgttaaatatgctagtcctttcatgattatgtgatag
gtggtgcatggccgttcttagttcgtggagtgatctgtctgcttaattgcgtttcagata
-----------------aggatctatattctttacaagtgt-------------------
------cgcagtgtaattgacccctctt--------------------------------
------------------------------tca---------------------------
-----cgagagt--gtgtgtctttttt---------------------------------
--------------------------------------------------------gcgc
tcgcac----tttacattaggtcc---tgaaagcaacgaacg-tgaccgcaacctcttgt
----------------------------------------------tgcctcatctccca
a------------cattctttccttc-------gggttagatatttc-------------
------------------------------------------------------------
-----------------------------------------------cattgaggcttt-
ccaaaacta-gag-ggaccgct--gt-----caacttcttaaaccagaggaaggttgcgg
c-aataac-aggtc-tgtgatgcccc-ttagatgtcccgggctgcacacg-tgctac-aa
tgat-tgttgc---agtgagcatctc----aat--ttttt-----acc-taacaccgcac
acgtgag--tgcatact-----------------------------tg------------
-tatgt--tactttacg-cagcggtaa-agcctgcttcgagagcaag---tgggtaatca
attagaagtaa----cgatttc-ccaaa--------ttagcacac-tt-at----atacg
gcgtttgtgcccgg-gtttcactt------------gttg-gaa----cttttgtgcg-c
gcagatg------------------------------------------tttttttccgt
atgtg---caattgtcaattcatggtggggacagaccattgttaattgttggtcccggtc
ttaactaggaatgccttgtacgggtctttggttca--acaaaccacccggaatacgtccc
tgccctttgtacaca-ccg-cccgtcgctcttaccga-tggacttctctgtgagtttgag
ggactggattt-------------------------------------------------
----------gatcgtacattcgt----gcattaat---------atctatggaaactta
aacgaacagtgtggtctaaaggaaagagaagtcgtaacaaggcatcggtaggtgaacctg
cagaaggatca
>Neogloboquadrina_dutertrei|51039|AY453135
aagggcaccacaagaacgcgtggagcatgtggcttaatttgactcaacgcgggaaatctt
accgggtccggacacactgaggattgacaggcaatatctaaatc----------------
-----gtt-----ta---taa-----ttctatta---------------ta--atacgta
ttt------------------agtgttaaatatgctagtcctttcatgattatgtgatag
gtggtgcatggccgttcttagttcgtggagtgatctgtctgcttaattgcgtttcacta-
-----------------agggcccataaattcaaggtatgttagctatc-----------
-------gtttctcaattgaccccttgt--------------------------------
------------------------------c-tt--------------------cga---
-----taagcgc--gtgtctttta------------------------------------
---------------------------------------------gag---ttta-aaca
ttgcgc----atgctgttgggtcc---tgaaagcaacgaacg-tgaccgcaacgtcttat
----------------------------------------------tgcctttatcttgt
ta-----------tattc--t------------aatttaatta--ggaata--ac----t
-aacag------------------------------------------------------
---------------------------------------------------aggctaat-
ttaaaatta-gac-ggaccgct--gta----ct-tttcttaaaccagaggaaggttgcgg
c-aataac-aggtc-tgtgatg-ccc-ttagatgttccgggctgcacacg-tgctac-aa
tgat-cagtac---agtgagcatctc----aat--at-----tataca-ccgtattaagc
gcttag-ttgcgattat-tggctc-at-tatt--------------ggg--tcttttaat
tgt---atttctaatgc-gcgcggtaa-agcctgcttcgagagtaag---tgggtaatcc
attggaagtaa----tgatttctcttttt-------atagcacac-ct-at----atacg
gcattcattcccgg-gacgactag------------tttc-gtc-ttttttgtgcgaa-t
gtaatgt----------------------------------------attctttatccgt
atgtg---cgattgtcaattcatggcggggacagaccattgttaattgttggtctcggtc
ttaactaggaatgccttgtacgggtctttggttca--acaaaccacccggaatacgtccc
tgccctttgtacaca-ccg-cccgtcgctcttaccga-tgaacttctttgtgagtctaag
ggactgggtta-------------------------------------------------
----------atctgtaattct-att----------atagatat-acctatggaaactta
tacgaacaatgtggtttaaaggaaagagaagtcgtaacaaggcaacagtaggtgaacctg
cagaaggatca
>Globorotalia_crassaformis|255239|AY453134
aagggcaccacaagaacgcgtggagcatgtggcttaatttgactcaacgcgggaaatctt
accgggtccggacacactgaggattgacaggcaatatattagcataaagac---------
-------------------------------tcg---------------tc--tttagcg
cta------------------attgttaaatatgctagtcctttcatgattatgtgatag
gtggtgcatggccgttcttagttcgtggagtgatctgtctgcttaattgcgtttcacta-
-----------------agggcccataaattcaaggtatgttagcaaat-----------
-------gctgctctattgacccctaat--------------------------------
------------------------------aggc-------------ttaactgtct---
-----ttagcgc--gtgtctctac------------------------------------
--------------------------------------------gagttctttaa-agca
ctgcgc----atgctgttgggtcc---tgaaagcaacgaacg-tgaccgcaacgtcttgt
----------------------------------------------tgcctctctataat
at-----------cctctt--------------atttttaata--agagta--tt----t
-acctg------------------------------------------------------
---------------------------------------------------aggctatt-
ttaaaacta-gac-ggaccgct--gtt----ttctttcttaaaccagaggaaggttgcgg
c-ataaac-aggtc-tgtgatg-ccc-ttagatgttccgggctgcacacg-tgctac-aa
tgat-cagtac---agtgagcatctc----aat--ttt----ataaca-ccgtattaagc
gcttgggtcgtaattgt-taggcc-tt-tt----------------agg-ttttttcaat
tgcg--ttctccaatgc-acacggtaa-agcctgcttcgagagtaag---tgggtaatcc
attggaagtaa----tgatttccttattttta-taaacagcacac-ca-at----atacg
gcattcattcccga-gacggctta------------gttc-cga---ctttgtgcgaa-t
gtaatgt----------------------------------------a-ttcttatccgt
atgtg---cgattgtcaattcatggtggggacagaccattgttaattgttggtctcggtc
ttaactaggaatgccttgtacgggtctttggttca--acaaaccatccggaatacgtccc
tgccctttgtacaca-ccg-cccgtcgctcttaccga-tggacttctttgtgagtcttgg
ggactgggtta-------------------------------------------------
----------agcgatttcttt--tt-------gaatgagctct-acctatggaaaccaa
tacgaacaatgtggtctaaaggaaagagaagtcgtaacaaggcaacagtaggtgaacctg
cagaaggatca
>Globorotalia_truncatulinoides|69029|AY453133
aagggcaccacaagaacgcgtggagcatgtggcttaatttgactcaacgcggggaatctt
accgggtccggacacactgaggattgacagacggttattgacttaagtgagcgc-cttaa
ta----------------gatttattctgttaag---------------cgctcttaaca
cct------------------ttacacaaagatgctagtcctttcatgatcgtttgatag
gtggtgcatggccgttcttagttcgtggagtgatctgtctgcctaattgcgtttcacta-
-----------------aggtcccattcatcatacgtatgaatagcgtc-----------
-------ttaactcacttttatcattac--------------------------------
------------------------------tta---------------------------
-----ttgtagtaagcgctc----------------------------------------
------------------------------------------------------------
----------atactattgggacc---ggaatgcaacgagcg-cgactgcaccacctaat
----------------------------------------------tgccccttatctac
cattaa-------ttattat-tattaaccgccctgtacgggcaccggggcc--tt-----
------------------------------------------------------------
-----------------------------------------------------accttta
ctgaaacta-gct-ggaccgct--g------ctttcctttaagccagaggaaggttgcgg
c-aataac-aggtc-tgtgatg-ccc-tcagatgttccgggccgcacacg-tgctac-aa
tgat-cagcac---aaagagtattacctatctt--cttatacc-taacccaatatgttaa
acttattgcgt-aagggtattgtc-tta---acgacgtatccgctttagcgcg-------
------ttaagattatt-gggcggtta-tgcctgcctcgagagag-----tgtacagggc
agcaagagtaa----tgattccctcgtttttactactaataccgcgcttggtaacatata
acactcgattaagt-agagtcttt------------gctt-ctaatagc-attgctactc
tcacccttagtctcttaagatatttatatatc---tcccaggtctacagggaggtgtgta
tggcg---cacttacttattcacggtggggacagaccattgttaactgttggtctcggtc
tcaactaggaatgcctcgtacggg---ttggttca--ccaaaccacccggaatatgtccc
tgccctttgtacaca-ccg-cccgtcgctcttatcga-tgaactcacttgtgaggctaag
ggactgcgtcttaacacatatatatctacacttat-acccgtgtaatcctcatattctaa
atacatttc-ctaaacgcgattttcctttaaggatttacacgaccttgcgcacaaactta
ttcgaccaagtgggtttaaaggaaagagaagtcgtaacaaggcagcagtaggtgaacctg
cagaaggatca
>Neogloboquadrina_pachyderma|125957|AY453132
aagggcaccacaagaacgcgtggagcatgtggcttaatttgactcaacgcgggaaatctt
accgggtccggacacactgaggattgacaggcaatatctcatgtttaataa--ccgtt--
-----att-----aa---cgt----atcgtgtta---------------tt--taataca
tcg------------------agtgttaaatatgctagtcctttcatgattatgtgatag
gtggtgcatggccgttcttagttcgtggagtgatctgtctgcttaattgcgtttcacta-
-----------------agggcccataaattcaaggtatgttagctatc-----------
-------gtcgctctatggaccccttaa--------------------------------
------------------------------ccta-----------gttaaatcgagt---
-----taagcgc--gcgtctttattta---------------------------------
-------------------------------------------aagag--tttaa-gaca
atgcgc----atgctgttgggctc---tgaaagcaacgaacg-tgaccgcaacgtcttgt
----------------------------------------------tgccttgataaagt
tg-----------tgtt----------------aatagcaata--ttaacc--gc----t
-tacag------------------------------------------------------
---------------------------------------------------aggct-at-
ttaaaacta-gac-ggaccgct--gtt----tcttttcttaaaccagaggaaggttgcgg
c-aataac-aggtc-tgtgatg-ccc-ttagatgttccgggctgcacacg-tgctac-aa
tgat-cagtac---ggtgagcatctc----aat--at-----aataca-ccgtctttagc
gcttag-acgcgattat-cggctt-ac-tttttatta------aggagg-tctgtttaat
cgatg-ttttctaatgt-gcgcggtaa-agcctgcttcgagagtaag---cgggtaatcc
attggaggtaa----tgatttctctatatct-----agtgcacaa-ct-at----gcacg
gcactcattcccga-gacggctag------------tttc-gtc--ttttagtgtgaatt
gta--gt----------------------------------------gttattcaaacgt
gcgtg---caattgtcaattcatggtggggacagaccattgttaactgttggtctcggtc
ttaactaggaatgccttgtacgggtctttggttca--acaaaccacccggaatacgtccc
tgccctttgtacaca-ccg-cccgtcgctcttaccga-tggacttttttgtgagtctaag
ggactgggtta-------------------------------------------------
----------aaccgctcgttt-att-------cggatggcagt-acctatggaaactta
tgcgaacaaggtggtctaaaggaaagagaagtcgtaacaaggcaacagtaggtg-acctg
cagaaggatca
>Neogloboquadrina_pachyderma|125957|AY453131
aagggcaccacaagaacgcgtggagcatgtggcttaatttgactcaacgcgggaaatctt
accaggtccggacacactgaggattgacaggaagtatcgtcttttgaaatctttaagcac
atgtcgtt-----tc---ta----atgacatctt---------------ttagatgaatg
att-------------------cgtgtaaatatgctagttctttcatgattatgtgatag
gtggtgcatggccgttcttagttcgtggagtgatctgtctgcttaattgcgtttcacta-
-----------------tggccccaaagttagcaagttatccaatcatg-----------
---------accttcgtcgacccctcac--------------------------------
------------------------------ctt---------------------------
-----tgagtgc--gcgtcctagctta---------------------------------
----------------------------------------gagtacatggtgtaaatgga
ct--------tgttttgggtaccc---agaaagcaacgaacg-tgaccgcaacgtcttgt
----------------------------------------------tgtctctctt----
-------------ttgacagttatgggttatcccagtcatgtgtttatact--tttatgc
gtaaatacgtacgacacag-----------------------------------------
---------------------------------------------------agactagat
accaaacta-ggc-gtaccgct--gtat---catttctttaaaccagaggaaggttgcgg
caaataac-aggtc-tgtgatg-ccc-ttagatgttctgggctgcacacg-tgctacaaa
tgat-cagcac---agtaagcatctc----aat---tttacaacaccgtaaac-----ac
acgtagtgagccgcttgaaatctc-atctgcatatgc-gtatctcggtacggattgcaat
gtgag-ttatctaatgc-gcgcggtta-tgcctgtaccgagaggtgacgtcgggtaacca
ttctctaatgc----tgacctatttttctgaaa---tatgcacaa-ctcta----atatg
acattcattcccgg-gaggactag------------ttgc-ctc----tttgtgtgag-t
gtaatgcaaacat-----gtcggcgta--------------------agacttcattcat
atgtg---cccctgtcaattcgtggtggggacagaccattgctaattgttggtctcgctt
ataactaggaatgccttgtaccggtctttggttca--tcaaaccaccgggaatacgtccc
tgccctttgtacaca-ccg-cccgtcgctcttaccga-tgaactcgtttgtgagttttaa
ggactggatta-------------------------------------------------
----------agctatatgcgta----------------------acctatggaaattca
tgcgaatgaactggtttaaaggaaagagaagtcgtaacaaggcatcagtaggtgaacctg
cagaaggatca
>Neogloboquadrina_pachyderma|125957|AY453130
aagggcaccacaagaacgcgtggagcatgtggcttaatttgactcaacgcgggaaatctt
accaggtccggacacactgaggattgacaggaagtatcgtcttttgaaatctttaagcac
atgtcgtg-----ta---tgtcatgtcgtttctt---------------ttagatgaatg
att-------------------cgtgtaaatatgctagttctttcatgattatgtgatag
gtggtgcatggccgttcttagttcgtggagtgatctgtctgcttaattgcgtttcacta-
-----------------tggccccaaagttagcaagttatccaatcatg-----------
---------accttcgtcgacccctcac--------------------------------
------------------------------ctt---------------------------
-----tgagtgc--gcgtcctagctta---------------------------------
----------------------------------------gagtacatggtgtaaatgga
ct--------tgttttgggtaccc---agaaagcaacgaacg-tgaccgcaacgtcttgt
----------------------------------------------tgtctctctt----
-------------ttgacagttatgggttatcccagtcatgtgtttatact--tttatgt
gtaaatacgtacgacacag-----------------------------------------
---------------------------------------------------agactagat
accaaacta-ggc-gtaccgct--gtat---catttctttaaaccagaggaaggttgcgg
c-aataacaaggtc-tgtgatg-ccc-ttagatgttctgggctgcacacg-tgctac-aa
tgat-cagcac---agtaagcatctc----aaa---tttacaacaccgttaac-----ac
acgtagtgagccgcttgaaatctc-atctgcatatgc-gtatctcggtacggattgcaat
gtgag-ttatctaatgc-gcgcggtta-tgcctgtaccgagaggtgacgtcgggtaacca
ttctctaatgc----tgacctatttttctgaaa---tatgcacaa-ctcta----atatg
acattcattcccgg-gaggactag------------ttgc-ctc----tttgtgtgag-t
gtaatgcaaacat-----gtcggcgta--------------------agacttcattcat
atgtg---cccctgtcaattcgtggtggggacagaccattgctaattgttggtctcgctt
ataactaggaatgccttgtaccggtctttggttca--tcaaaccaccgggagtacgtccc
tgccctttgtacaca-ccg-cccgtcgctcttaccga-tgaactcgtttgtgagttttaa
ggactggatta-------------------------------------------------
----------agctatatgcgta----------------------acctatggaaattca
tgcgaatgaactggtttaaaggaaagagaagtcgtaacaaggcatcagtaggtgaacctg
cagaaggatca
>Neogloboquadrina_pachyderma|125957|AY453129
aagggcaccacaagaacgcgtggagcatgtggcttaatttgactcaacgcgggaaatctt
accaggtccggacacactgaggattgacaggaagtatcgtcttttgaaatctttaagcac
atgtcgtt-----tc---ta----atgacatctt---------------ttagatgaatg
att-------------------cgtgtaaatatgctagttctttcatgattatgtgatag
gtggtgcatggccgttcttagttcgtggagtgatctgtctgcttaattgcgtttcacta-
-----------------tggccccaaagttagcaagttatccaatcatg-----------
---------accttcgtcgacccctcac--------------------------------
------------------------------ctt---------------------------
-----tgagtgc--gcgtcctagctta---------------------------------
----------------------------------------gagtacatggtgtaaatgga
ct--------tgttttgggtaccc---agaaagcaacgaacg-tgaccgcaacgtcttgt
----------------------------------------------tgtctctctt----
-------------ttgacagttatgggttatcccagtcatgtgtttatact--tttatgt
gtaaatacgtacgacacag-----------------------------------------
---------------------------------------------------agactagat
accaaacta-ggc-gtaccgct--gtat---catttctttaagccagaggaaggttgcgg
c-aataac-aggtc-tgtgatg-ccc-ttagatgttctgggctgcacacg-tgctac-aa
tgat-cagcac---agtaagcatctc----aat---tttacaacaccgttaac-----ac
acgtagtgagccgcttgaaatctc-atctgcatatgc-gtatctcggtacggattgcaat
gtgag-ttatctaatgc-gcgcggtta-tgcctgtaccgagaggtgacgtcgggtaacca
ttctctaatgc----tgacctatttttctgaaa---tatgcacaa-ctcta----atatg
acattcattcccgg-gaggactag------------ttgc-ctc----tttgtgtgag-t
gcaatgcaaacat-----gtcggcgta--------------------agacttcattcat
atgtg---cccctgtcaattcgtggtggggacagaccattgctaattgttggtctcgctt
ataactaggaatgccttgtaccggtctttggttca--tcaaaccaccgggaatacgtccc
tgccctttgtacaca-ccg-cccgtcgctcttaccga-tgaactcgtttgtgagttttaa
ggactgaatta-------------------------------------------------
----------agctatatgcgta----------------------acctatggaaattca
tgcgaatgaactggtttaaaggaaagagaagtcgtaacaaggcatcagtaggtgaacctg
cagaaggatca
>Neogloboquadrina_pachyderma|125957|AY453128
aagggcaccacaagaacgcgtggagcatgtggcttaatttgactcaacgcgggaaatctt
accaggtccggacacactgaggattgacaggaagtatcgtcttttgaaatctttaagcac
atgtcgtt-----tc---ta----atgacatctt---------------ttagatgaatg
att-------------------cgtgtaaatatgctagttctttcatgattatgtgatag
gtggtgcatggccgttcttagttcgtggagtgatctgtctgcttaattgcgtttcacta-
-----------------tggccccaaagttagcaagttatccaatcatg-----------
---------accttcgtcgacccctcac--------------------------------
------------------------------ctt---------------------------
-----tgagtgc--gcgtcctagctta---------------------------------
----------------------------------------gagtacatggtgtaaatgga
ct--------tgttttgggtaccc---agaaagcaacgaacg-tgaccgcaacgtcttgt
----------------------------------------------tgtctctctt----
-------------ttgacagttatgggttatcccagtcatgtgtttatact--tttatgt
gtaaatacgtacgacacag-----------------------------------------
---------------------------------------------------agactagat
accaaacta-ggc-gtaccgct--gtat---catttctttaaaccagaggaaggttgcgg
c-aataac-aggtc-tgtgatg-ccc-ttagatgttctgggctgcacacg-tgctac-aa
tgat-cagcac---agtaagcatctc----aat---tttacaacaccgttaac-----ac
acgtagtgagccgcttgaaatctc-atctgcatatgc-gtatctcggtacggattgcaat
gtgag-ttatctaatgc-gcgcggtta-tgcctgtaccgagaggtgacgtcgggtaacca
ttctctaatgc----tgacctatttttctgaaa---tatgcacaa-ctcta----atatg
acattcattcccgg-gaggactag------------ttgc-ctc----tttgtgtgag-t
gtaatgcaaacat-----gtcggcgta--------------------agacttcattcat
atgtg---cccctgtcaattcgtggtggggacagaccattgctaattgttggtctcgctt
ataactaggaatgccttgtaccggtctttggttca--tcaaaccaccgggaatacgtccc
tgccctttgtacaca-ccg-cccgtcgctcttaccga-tgaactcgtttgtgagttttaa
ggactggatta-------------------------------------------------
----------agctatatgcgta----------------------acctatggaaattca
tgcgaatgaactggtttaaaggaaagagaagtcgtaacaaggcatcagtaggtgaacctg
cagaaggatca
>Turborotalita_quinqueloba|125971|AY453127
aagggcaccacaagc--gcgtggagtatgtggcttaattcgactcaacgcgcaacaattt
acttggtccgaacgctttgaggattgacagttattgtatagttctgatatg---------
-------------------------------------------------ggtggtatttg
tagtcaacgtgtaggtagttgtatattaaatatgaaagttcttttatgattatgtgatag
gtggtgcatggccgtccttaattcgtggagtgatttgtctgcttaattgcgcattgcaa-
-----------------attgtaattgatcttttaccagtctcgttctgatttttgttgt
gaatattgtagaatattgttgtcgtcgagtcattattgccactacgtctggtccttt--g
ggcagaatagtgttttatattttgtcttg-caacacaaaattcttcacaatattgtagcc
gtacttcattgtatgcgctattcatgt--atatgtgacacatttgtggttcaagaccagt
tcggctgcttgtacacatataca-ctcgacatgatcattcaggctgctagagaccttgtg
tcttgccccaaaggttgattaacaccgtgagtgcaacg-gtg-agattgcaggcctttgt
----------------------------------------------tatgtagtg-acaa
catataccta---ctactactac---tttgtagtaatgtaggattccaact--acacaga
ataacca-----------------------------------------------------
---------------------------------------------------ttaaggtga
aatgaactc-agg-cgactgct-----------atactttaagatggtggaaggttgtgg
c-aatgac-aggtc-tgtgatg-ccctttagatgttcaaggctgcacacg-tactac-at
tga--ctagtc---aacgagtatgtatgtaaca-----------------ttgattatgc
atctattggttaagctat------------------------------------------
------aatgtatttcggtaacgttaattcagaacttcgagaaggttccgacaacagtca
atctag---------ttattgcttgtagttgttaattgtataattgtttag-ttcgcgca
acgttcgtttatca-ttctctagt------------------------------------
------------------------------------------------------------
----------attgttaattcacagtggggacagtcgtttg-taattctgagactcggt-
tcaaccaggaatgcctcgtatttg----tggttca--ttaaactccgtggaataagtccc
tgtcctttgtacaca-ccg-cccgtcgcttttaccaa-tggccctcgttgtgagatagct
ggacaagtatt-------------------------------------------------
--------------------------------------------tactacttcaaaagtt
ctcaatcaaggtttgctaaaggaaaaagaagtcgtaacaaggcatcagtaggtgaacctg
cagaaggatca
>Neogloboquadrina_pachyderma|125957|AY453126
aagggcaccacaagaacgcgtggagcatgtggcttaatttgactcaacgcgggaaatctt
accgggtccggacacactgaggattgacaggcaatatctcatgtttaataa--ccgtt--
-----att-----aa---cgt----atcgtgtta---------------tt--taataca
tcg------------------agtgttaaatatgctagtcctttcatgattatgtgatag
gtggtgcatggccgttcttagttcgtggagtgatctgtctgcttaattgcgtttcacta-
-----------------agggcccataaattcaaggtatgttagctatc-----------
-------gtcgctctatggaccccttaa--------------------------------
------------------------------ccga-----------gttaaatcgagt---
-----taagcgc--gcgtctttattta---------------------------------
-------------------------------------------aagag--tttaa-gaca
atgcgc----atgctgttgggctc---tgaaagcaacgaacg-tgaccgcaacgtcttgt
----------------------------------------------tgccttaataaagt
tg-----------tgtt----------------aatagcaata--ttaacc--gc----t
-tacag------------------------------------------------------
---------------------------------------------------aggct-at-
ttaaaacta-gac-ggaccgct--gtt----tc-tttcttaaaccagaggaaggttgcgg
c-aataac-aggtc-tgtgatg-ccc-ttagatgttccgggctgcacacg-tgctac-aa
tgat-cagtac---agtgagcatctc----aat--at-----aataca-ccgtctttagc
gcttag-acgcgattat-cggctt-ac-tctttatta------aggagg-tctgtttaat
cgatg-ttttctaatgt-gcgcggtaa-agcctgcttcgagagtaag---cgggtaatcc
attggaagtaa----tgatttctctatatct-----agtgcacaa-ct-at----gcacg
gcactcattcccga-gacggctag------------tttc-gtc--ttttagtgtgaatt
gta--gt----------------------------------------gttattcaaacgt
gcgtg---caattgtcaattcatggtggggacagaccattgttaactgttggtctcggtc
ttaactaggaatgccttgtacgggtctttggttca--acaaaccacccggaatacgtccc
tgccctttgtacaca-ccg-cccgtcgctcttaccga-tggacttttttgtgagtctaag
ggactgggtta-------------------------------------------------
----------aaccgctcgttt-att-------cggatggcagt-acctatggaaactta
tgcgaacaaagtggtctaaaggaaagagaagtcgtaacaaggcaacagtaggtgaacctg
cagaaggatca
>Neogloboquadrina_pachyderma|125957|AY453125
aagggcaccacaagaacgcgtggagcatgtggcttaatttgactcaacgcgggaaatctt
accgggtccggacacactgaggattgacaggcaatatctcatgtttaataa--ccgtt--
-----att-----aa---cgt----atcgtgtta---------------tt--taataca
tcg------------------agtgttaaatatgctagtcctttcatgattatgtgatag
gtggtgcatggccgttcttagttcgtggagtgatctgtctgcttaattgcgtttcacta-
-----------------agggcccataaattcaaggtatgttagctatc-----------
-------gtcgctctatggaccccttaa--------------------------------
------------------------------ccga-----------gttaaatcgagt---
-----taagcgc--gcgtctttattta---------------------------------
-------------------------------------------aagag--tttaa-gaca
atgcgc----atgctgttgggctc---tgaaagcaacgaacg-tgaccgcaacgtcttgt
----------------------------------------------tgccttaataaagt
tg-----------tgtt----------------aatagcaata--ttaacc--gc----t
atacag------------------------------------------------------
---------------------------------------------------aggct-at-
ttaagacta-gacgggaccgct--gtt------ctttcttaaaccagaggaaggttgcgg
c-aataac-aggtc-tgtgatg-ccc-ttagatgttccgggctgcacacg-tgctac-aa
tgat-cagtac---agtgagcatctc----aat--at-----aataca-ccgtctttagc
gcttag-acgcgattat-cggctt-ac-tctttatta------aggagg-tctgtttaat
cgatg-ttttctaatgt-gcgcggtaa-agcctgcttcgagagtaag---cgggtaatcc
attggaagtaa----tgatttctctatatct-----agtgcacaa-ct-at----gcacg
gcactcattcccga-gacggctag------------tttc-gtc--ttttagtgtgaa-t
gta--gt----------------------------------------gttattcaaacgt
gcgtg---caattgtcaattcatggtggggacagaccattgttaactgttggtctcggtc
ttaactaggaatgccttgtacgggtctttggttca--acaaaccacccggaatacgtccc
tgccctttgtacaca-ccg-cccgtcgctcttaccga-tggacttttttgtgagtctaag
ggactgggtta-------------------------------------------------
----------aaccgttcgttt-att-------cggatggcagt-acctatggaaactta
tgcgaacaaagtggtctaaaggaaagagaagtcgtaacaaggcaacagtaggtgaacctg
cagaaggatca
>Neogloboquadrina_pachyderma|125957|AF250120
----gcaccacaagaacgcgtggagcatgtggcttaatttgactcaacgcgggaaatctt
accgggtccggacacactgaggattgacaggcaatatctcatgttaac------------
-----ggt-----aa---gttt-------actta---------------cc-gcttaaca
tcg------------------agtgttaaatatgctagtcctttcatgattatgtgatag
gtggtgcatggccgttcttagttcgtggagtgatctgtctgcttaattgcgtttcacta-
-----------------agggcccataaattcaaggtatgttagctctc-----------
-------gtcgctctatggaccccttaa--------------------------------
------------------------------ctcc-------aatattcttattgtgt---
-----taagcgc--gtgtctttatttt---------------------------------
-------------------------------------------aagag-ttttaa-gaca
ctgcgc----atgctgttgggctc---tgaaagcaacgaacg-tgaccgcaacgtcttgt
----------------------------------------------tgccttaaactagc
gt-----------atattgc-------------aatttattgy--aatatc--gc----t
-tacag------------------------------------------------------
---------------------------------------------------aggct-at-
ttaaaacta-gac-ggaccgct--gtt----tc-tttcttaaaccagaggaaggttgcgg
c-aataac-aggtc-tgtgatg-ccc-ttagatgttccgggctgcacacg-tgctac-aa
tgat-cagtac---agtgagcatctc----aat--at-----aataca-ccgtctttagc
gcttag-acgcgattat-tggctt-tt-tttttatta------agaaag--tctattaat
cg-tg-ttttctaatgt-gcgcggtaa-agcctgcttcgagagtaag---cgggtaatcc
attggaagtaa----tgatttctctatatct-----agtgcacaa-ct-at----gcacg
gcattcattcccga-gacggctag------------tttc-gtc--ttttagtgcgaa-t
gta--at----------------------------------------gttattcaaacgt
gcgtg---caattgtcaattcatggtggggacagaccattgttaactgttggtctcggtc
ttaactaggaatgccttgtacgggtctttggttca--acaaaccacccggaatacgtccc
tgccctttgtacaca-ccg-cccgtcgctcttaccga-tggacttttttgtgagtctaag
ggactgggtta-------------------------------------------------
----------aaccattcgttc--tt-------cggatggcagt-acctatggaaactta
tgcgaacaaagtggtctaaaggaaagagaagtcgtaac----------------------
-----------
>Neogloboquadrina_pachyderma|125957|AF250119
----gcaccacaagaacgcgtggagcatgtggcttaatttgactcaacgcgggaaatctt
accgggtccggacacactgaggattgacaggcaatatctcatggttattaa-cccggtta
ttacattt-----tg---ttta-------atcgg---------------tt-attaagca
tcg------------------agtgttaaatatgctagtcctttcatgattatgtgatag
gtggtgcatggccgttcttagttcgtggagtgatctgtctgcttaattgcgtttcacta-
-----------------agggcccataaattcaaggtatgttagctatc-----------
-------gtcgctctatggaccccttat--------------------------------
------------------------------actcgatttcgctttaattagcgttatttg
tttaataagcgc--gcgtctttattta---------------------------------
-------------------------------------------aagag--tttaaggaca
ctgcgc----atgctgttgggctc---tgaaagcaacgaacg-tgaccgcaacgtcttgt
----------------------------------------------tgccttaataaagt
tg-----------gcttttaatacaaattcccgaattcgtatt--taaacc--gc----t
-tacag------------------------------------------------------
---------------------------------------------------aggct-at-
ttaaaacta-gac-ggaccgct--gtt----tcttttcttaaaccagaggaaggttgcgg
c-aataac-aggtc-tgtgatg-ccc-ttagatgttccgggctgcacacg-tgctac-aa
tgat-cagtac---agtgagcatctc----aat--at-----aataca-ccgtctttagc
gcttag-acgcgattaa-tggatc-gt-tttttatta------agcgag--tcgtttaat
cgatg-ttttctaatgt-gcgcggtaa-agcctgcttcgagagtaag---cgggtaatcc
attggaagtaa----tgatttctctatatct-----agtgcacaa-ct-at----gcacg
gcactcattcccga-gacggctag------------tttc-gtc--ttttagtgtgaa-t
gta--gt----------------------------------------gttattcaaacgt
gcgtg---caattgtcaattcatggtggggacagaccattgttaactgttggtctcggtc
ttaactaggaatgccttgtacgggtctttggttca--acaaaccacccggaatacgtccc
tgccctttgtacaca-ccg-cccgtcgctcttaccga-tggacttttttgtgagtctaag
ggactgggtta-------------------------------------------------
----------aaccactcgttt-atttaataagcggatggcagt-acctatggaaactta
tgcgaacaaagtggtctaaaggaaagagaagtcgtaac----------------------
-----------
>Globigerinella_siphonifera|46132|AJ390580
------------------------------------------------------------
---gca------------------------------------------------------
------------------------------------------------------------
------------------------------------------------------------
------------------------------------------------------------
------------------------------------------------------------
------------------------------------------------------------
------------------------------------------------------------
------------------------------------------------------------
------------------------------------------------------------
----------------------------------acggaacg-tgattgcaagtccttgt
-----tgaacttctatacatatcatttacattcttaactgagtgtatctaagataataga
gt-----------tcgctttctattggtgacg-------------ggatct--ccaatca
ctttcgagtgagagtgagtgatct------------------------------------
---------------------------------------------------aatccttta
ggaaaactc-ggg-cgaccgct--gtaatactttctttttaaaacagaggaagattgcgg
c-aataac-aggtc-tgtgatg-ccc-tcagatgtcccgggccgcacacg-tgctac-at
tgat-tagcgc---agtgcgcatact-ttcaat--at-----gataca-ttggttttggt
agtaagctattcatc-tgatggat-at---------------------------------
------gctactctcca-taccaatac-tatctagtctgaaaa-gac---tgggtaatct
attgtaagtgc----tggttcctcttcccgt-----tgagcattt-ta-at----a----
--atggtctctcta-cgtccctag------------t--a-tat---tctagtgcgat-t
gta--gt----------------------------------------tgagtc-tgccat
ttatg---caagtgtcaattctcagtggggacagacatttgataattctttgtctcgttc
ttaactaggaatgccttgtacgggtc-ttggttca--acagaccacccggaatacgtccc
tgccctttgtacaca-ccg-cccgtcgctcttaccga-tgaatttcactgtgagttcaat
ggaccgatttt-------------------------------------------------
----------ttc---------------------------------cctttg--------
------------------------------------------------------------
-----------
>Globigerinella_siphonifera|46132|AJ390579
------------------------------------------------------------
------------------------------------------------------------
------------------------------------------------------------
------------------------------------------------------------
------------------------------------------------------------
------------------------------------------------------------
------------------------------------------------------------
------------------------------------------------------------
------------------------------------------------------------
------------------------------------------------------------
------------------------------------------------------------
--------------------------ttcatcattagtatatatagttcgcttctcatgt
cg-----------tagcagtcaaacgggcgggcgtcttaattggcgc-gtc--acgaggc
ttaatatgctgcggca--------------------------------------------
-----------------------------------------------------------g
ggaaaactt-ggg-cgaccgct--gtaatacttctctcttaaaccagaggaagattgcgg
c-aataac-aggtc-tgtgatg-ccc-tcagatgtcccgggccgcacacg-tgctac-at
tgat-tagcgc---agtgcgcatact-taca-t--at-----agatca-ttg--------
------------att-ggttattt-at---------------------------------
------aaccg---------tcaatat-cgccttgtctgaaag-gac---taggtaatct
attgtaagtgc----tggttcctcctcccgt-----tgagcattt-ta-at----a----
--atggtctctcta-catccctag------------caca-tga-tgtctagtgcgat-t
gta--gt----------------------------------------tgagtcttgccat
ttatg---caagtgtcaattctcagtggggacagccatttgataattctttggctcggcc
tcaactaggaatgccttgtacgggtc-ttggttca--acagaccacccggaatacgtccc
tgccctttgtacacamccg-cccgtcgctcttaccga-tgaattgtactgtgagtttgca
ggaccgaaccc-------------------------------------------------
----------atttt-t----------------------------gggtttggaaatgca
gtc---------------------------------------------------------
-----------
>Globigerinella_siphonifera|46132|AJ390578
------------------------------------------------------------
---gca------------------------------------------------------
------------------------------------------------------------
------------------------------------------------------------
------------------------------------------------------------
------------------------------------------------------------
------------------------------------------------------------
------------------------------------------------------------
------------------------------------------------------------
------------------------------------------------------------
----------------------------------acggaacg-tgattgcaagtccttgt
-----tgaacttctatacatatcatttacattcttaactgagtgtatctaagataataga
gt-----------tcgctttctattggtgacg-------------ggatct--ccaatca
ctttcgagtgagagtgagtgatct------------------------------------
---------------------------------------------------aatccttta
ggaaaactc-ggg-cgaccgct--gtaatactttctttttaaaacagaggaagattgcgg
c-aataac-aggtc-tgtgatg-ccc-tcagatgtcccgggccgcacacg-tgctac-at
tgat-tagcgc---agtgcgcatact-ttcaat--at-----gataca-ttggttttggt
agtaagctattcatc-tgatggat-at---------------------------------
------gctactctcca-taccaatac-tatctagtctgaaaa-gac---tgggtaatct
attgtaagtgc----tggttcctcttcccgt-----tgagcattt-ta-at----a----
--atggtctctcta-cgtccctag------------t--a-tat---tctagtgcgat-t
gta--gt----------------------------------------tgagtc-tgccat
ttatg---caagtgtcaattctcagtggggacagacatttgataattctttgtctcgttc
ttaactaggaatgccttgtacgggtc-ttggttca--acagaccacccggaatacgtccc
tgccctttgtacaca-ccg-cccgtcgctcttaccga-tgaatttcactgtgagttcaat
ggaccgatttt-------------------------------------------------
----------ttc---------------------------------cctttg--------
------------------------------------------------------------
-----------
>Globigerinella_siphonifera|46132|AJ390577
------------------------------------------------------------
------------------------------------------------------------
------------------------------------------------------------
------------------------------------------------------------
------------------------------------------------------------
------------------------------------------------------------
------------------------------------------------------------
------------------------------------------------------------
------------------------------------------------------------
------------------------------------------------------------
------------------------------------------------------------
-----aaattatatatata---ctacttcatcattagtatatatagttcgcttctcatgt
cg-----------tagcagtcaaacgggcgggcgtcttaattggcgc-gtc--acgaggc
ttaatatgctgcggca--------------------------------------------
-----------------------------------------------------------g
ggaaaactt-ggg-cgaccgct--gtaatacttctctcttaaaccagaggaagattgcgg
c-aataac-aggtc-tgtgatg-ccc-tcagatgtcccgggccgcacacg-tgctac-at
tgat-tagcgc---agtgcgcatact-taca-t--at-----agatca-ttg--------
------------att-ggttattt-at---------------------------------
------aaccg---------tcaatat-cgccttgtctgaaag-gac---taggtaatct
attgtaagtgc----tggttcctcctcccgt-----tgagcattt-ta-at----a----
--atggtctctcta-catccctag------------caca-tga-tgtctagtgcgat-t
gta--gt----------------------------------------tgagtcttgccat
ttatg---caagtgtcaattctcagtggggacagccatttgataattctttggctcggcc
tcaactaggaatgccttgtacgggtc-ttggttca--acagaccacccggaatacgtccc
tgccctttgtacaca-ccg-cccgtcgctcttaccga-tgaattgtactgtgagtttgca
ggaccgaaccc-------------------------------------------------
----------atttt-t----------------------------gggtt----------
------------------------------------------------------------
-----------
>Globigerinella_siphonifera|46132|AJ390576
------------------------------------------------------------
------------------------------------------------------------
------------------------------------------------------------
------------------------------------------------------------
------------------------------------------------------------
------------------------------------------------------------
------------------------------------------------------------
------------------------------------------------------------
------------------------------------------------------------
------------------------------------------------------------
------------------------------------------------------------
-----aaattatatatata---ctacttcatcattagtatatatagttcgcttctcatgt
cg-----------tagcagtcaaacgggcgggcgtcttaattggcgc-gtc--acgaggc
-taatatgctgcggca--------------------------------------------
-----------------------------------------------------------g
ggaaaactt-ggg-cgaccgct--gtaatacttctctcttaaaccagaggaagattgcgg
c-aataac-aggtc-tgtgatg-ccc-tcagatgtcccgggccgcacacg-tgctac-at
tgat-tagcgc---agtgcgcatact-taca-t--at-----agatca-ttg--------
------------att-ggttattt-at---------------------------------
------aaccg---------tcaatat-cgccttgtctgaaag-gac---taggtaatct
attgtaagtgc----tggttcctcctcccgt-----tgagcattt-ta-at----a----
--atggtctctcta-catccctag------------caca-tga-tgtctagtgcgat-t
gta--gt----------------------------------------tgagtcttgccat
ttatg---caagtgtcaattctcagtggggacagccatttgataattctttggctcggcc
tcaactaggaatgccttgtacgggtc-ttggttca--acagaccacccggaatacgtccc
tgccctttgtacaca-ccg-cccgtcgctcttaccga-tgaattgtactgtgagtttgca
ggaccgaaccc-------------------------------------------------
----------atttt-t----------------------------gggtt----------
------------------------------------------------------------
-----------
>Globigerinella_siphonifera|46132|AJ390575
------------------------------------------------------------
------------------------------------------------------------
------------------------------------------------------------
------------------------------------------------------------
------------------------------------------------------------
------------------------------------------------------------
------------------------------------------------------------
------------------------------------------------------------
------------------------------------------------------------
------------------------------------------------------------
------------------------------------------------------------
------------------------------------------------------------
------------------------------------------------------------
------------------------------------------------------------
------------------------------------------------------------
------------------------------------------------------------
------------------------------------------------------------
------------------------------------------------------------
------------------------------------------------------------
------------------------------------------------------------
------------------------------------------------------------
-----------------------------------------------cctagtgcgat-t
gta--gt----------------------------------------tgagccttgccat
ttatg---caagtgtcaattctcagtggggacagacatttgataattctttgtctcgttc
ttaactaggaatgccttgtacgggtc-ttggttca--acagaccacccggaatacgtccc
tgccctttgtamaca-ccg-cccgtcgctcttaccga-tgaatttccctgngagt-----
------------------------------------------------------------
------------------------------------------------------------
------------------------------------------------------------
-----------
>Globigerinella_siphonifera|46132|AJ390574
------------------------------------------------------------
------------------------------------------------------------
------------------------------------------------------------
------------------------------------------------------------
------------------------------------------------------------
------------------------------------------------------------
------------------------------------------------------------
------------------------------------------------------------
------------------------------------------------------------
------------------------------------------------------------
------------------------------------------------------------
--------------------------------cgtaggaagggattggcaataattgaat
gt-----------tcgctttctattaggtgtgtatatatagtctcaaaatt--acatgta
tttgta----atggcgagtaatat------------------------------------
-------------------------------t-------------tatac-tatcctgta
ggaaaactc-ggg-cgaccgct--gtaata-tttctctttaaaacagaggaagattgcgg
c-aataac-aggtc-tgtgatg-ccc-tcagatgtcccgggccgcacacg-tgctac-at
tgat-tagcgc---agtgcgcatact-ttcaat--at-----gataca-ttag-------
------------att-ggattgtt-ct---------------------------------
------gttgagctcca-t-ctaatac-tatccggcttgagaa-ggc---tgggtaatca
attgtaagtgc----tggttcctcctcccgt-----tgagcattt-ta-at----a----
--atggcctctcta-catccctag------------c--a-ata-tgcctagtgcgat-t
gta--gt----------------------------------------tgagccttgccat
ttatg---caagtgtcaattctcagtggggacagacatttgataattctttgtctcgttc
ttaactaggaatgccttgtacgggtc-ttggttca--acagaccacccggaatacgtccc
tgccctttgtacaca-ccg-cccgtcgctcttaccga-tgaatttccctgtgagtttraa
ggactgatggt-------------------------------------------------
----------tgcaa-a----------------------------atcattggaaattct
gtc---------------------------------------------------------
-----------
>Globigerinella_siphonifera|46132|AJ390573
------------------------------------------------------------
------------------------------------------------------------
------------------------------------------------------------
------------------------------------------------------------
------------------------------------------------------------
------------------------------------------------------------
------------------------------------------------------------
------------------------------------------------------------
------------------------------------------------------------
------------------------------------------------------------
------------------------------------------------------------
--------------------------------cgtaggaagggattggcaataattgaat
gt-----------tcgctttctattaggtgtgtatatatagtctcaaaatt--acatgta
tttgta----atggcgagtaatat------------------------------------
-------------------------------t-------------tatacttatcctgta
ggaaaactc-ggg-cgaccgct--gtaata-tttctctttaaaacagaggaagattgcgg
c-aataac-aggtc-tgtgatg-ccc-tcagatgtcccgggccgcacacg-tgctac-at
tgat-tagcgc---agtgcgcatact-ttcaat--at-----gataca-ttag-------
------------att-ggattgtt-ct---------------------------------
------gttgagctcca-t-ctaatac-tatccggcttgagaa-ggc---tgggtaatca
attgtaagtgc----tggttcctcctcccgt-----tgagcattt-ta-at----a----
--atggcctctcta-catccctag------------c--a-ata-tgcctagtgcgat-t
gta--gt----------------------------------------tgagccttgccat
ttatg---caagtgtcaattctcagtggggacagacatttgataattctttgtctcgttc
ttaactaggaatgccttgtacgggtc-ttggttca--acagaccacccggaatacgtccc
tgccctttgtacaca-ccg-cccgtcgctcttaccga-tgaatttccctgagagtttgaa
ggactgatggt-------------------------------------------------
----------tgcaa-a----------------------------atcattggaaattct
gtc---------------------------------------------------------
-----------
>Globigerinella_siphonifera|46132|AJ390572
------------------------------------------------------------
------------------------------------------------------------
------------------------------------------------------------
------------------------------------------------------------
------------------------------------------------------------
------------------------------------------------------------
------------------------------------------------------------
------------------------------------------------------------
------------------------------------------------------------
------------------------------------------------------------
------------------------------------------------------------
------------------------------------------------------------
--------------------------ggtgtgtatatatagtctcaaaatt--acatgta
tttgta----atggcgagtaatat------------------------------------
-------------------------------t-------------tatac-tatcctgta
ggaaaactcgggg-cgaccgct--gtaata-tttctctttaaaacagaggaagattgcgg
c-aataac-aggtc-tgtgatg-ccc-tcagatgtcccgggccgcacacg-tgctac-at
tgat-tagcgc---agtgcgcatact-ttcaat--at-----gataca-ttag-------
------------att-ggattgtt-ct---------------------------------
------gttgagctcca-t-ctaatac-tatccggcttgagaa-ggc---tgggtaatca
attgtaagtgc----tggttcctcctcccgt-----tgagcattt-ta-at----a----
--atggcctctcta-catccctag------------c--a-ata-tgcctagtgcgat-t
gta--gt----------------------------------------tgagccttgccat
ttatg---caagtgtcaattctcagtggggacagacatttgataattctttgtctcgttc
ttaactaggaatgccttgtacgggtc-ttggttca--acagaccacccggaatacgtccc
tgccctttgtacaca-ccg-cccgtcgctcttaccga-tgaatttccctgagagtttgaa
ggactgatggt-------------------------------------------------
----------tg------------------------------------------------
------------------------------------------------------------
-----------
>Globigerinella_siphonifera|46132|AJ390571
------------------------------------------------------------
------------------------------------------------------------
------------------------------------------------------------
------------------------------------------------------------
------------------------------------------------------------
------------------------------------------------------------
------------------------------------------------------------
------------------------------------------------------------
------------------------------------------------------------
------------------------------------------------------------
------------------------------------------------------------
------------------------------------------------------------
------------------------------------------------------------
tttgta----atggcgagtaatat------------------------------------
-------------------------------t---------------tac-tatcctgta
ggaaaactc-ggg-cgaccgct--gtaata-tttctctttaaaacagaggaagattgcgg
c-aataac-aggtc-tgtgatg-ccc-tcagatgtcccgggccgcacacg-tgctac-at
tgat-tagcgc---agtgcgcatact-ttcaat--at-----gataca-ttag-------
------------att-ggattgtt-ct---------------------------------
------gttgagctcca-t-ctaatac-tatccggcttgagaa-ggc---tgggtaatca
attgtaagtgc----tggttcctcctcccgt-----tgagcattt-ta-at----a----
--atggcctctcta-catccctag------------c--a-ata-tgcctagtgcgat-t
gta--gt----------------------------------------tgagccttgccat
ttatg---caagtgtcaattctcagtggggacagacatttgataattctttgtctcgttc
ttaactaggaatgccttgtacgggtc-ttggttca--acagaccacccggaatacgtccc
tgccctttgtacaca-ccg-cccgtcgctcttaccga-tgaatttccctgtgagtttgaa
ggactgatggt-------------------------------------------------
----------tgcaa-a----------------------------atcattggaaattct
gtc---------------------------------------------------------
-----------
>Globigerinella_siphonifera|46132|AJ390570
------------------------------------------------------------
------------------------------------------------------------
------------------------------------------------------------
------------------------------------------------------------
------------------------------------------------------------
------------------------------------------------------------
------------------------------------------------------------
------------------------------------------------------------
------------------------------------------------------------
------------------------------------------------------------
------------------------------------------------------------
--------------------------------cgtaggaagggattgccaataattgaat
gt-----------tcgctttctattaggtgtgtatatatagtctcaaaatt--acatgta
tttgta----atggcgagtaatat------------------------------------
-------------------------------t---------------tac-tatcctgta
ggaaaactc-ggg-cgaccgct--gtaata-tttctctttaaaacagaggaagattgcgg
c-aataac-aggtc-tgtgatg-ccc-tcagatgtcccgggccgcacacg-tgctac-at
tgat-tagcgc---agtgcgcatact-ttcaat--at-----gataca-ttag-------
------------att-ggattgtt-ct---------------------------------
------gttgagctcca-t-ctaatac-tatccggcttgagaa-ggc---tgggtaatca
attgtaagtgc----tggttcctcctcccgt-----tgagcattt-ta-at----a----
--atggcctctcta-catccctag------------c--a-ata-tgcctagtgcgat-t
gta--gt----------------------------------------tgagccttgccat
ttatg---caagtgtcaattctcagtggggacagacatttgataattctttgtctcgttc
ttaactaggaatgccttgtacgggtc-ttggttca--acagaccacccggaatacgtccc
tgccctttgaaaaaa-ccg-cccgtcgctcttaccga-tgaatttccctg----------
------------------------------------------------------------
------------------------------------------------------------
------------------------------------------------------------
-----------
>Globigerinella_siphonifera|46132|AJ390569
------------------------------------------------------------
------------------------------------------------------------
------------------------------------------------------------
------------------------------------------------------------
------------------------------------------------------------
------------------------------------------------------------
------------------------------------------------------------
------------------------------------------------------------
------------------------------------------------------------
------------------------------------------------------------
------------------------------------------------------------
------------------------------------------------------------
------------------------------------------------------------
------------------------------------------------------------
------------------------------------------------------------
------------------------------------------------------------
--aataac-aggtc-tgtgatg-ccc-tcagatgtcccgggccgcacacg-tgctac-at
tgat-tagcgc---agtgcgcatact-ttcaat--at-----gataca-ttag-------
------------att-ggattgtt-ct---------------------------------
------gttgagctcca-t-ctaatac-tatccggcttgagaa-ggc---tgggtaatca
attgtaagtgc----tggttcctcctcccgt-----tgagcattt-ta-at----a----
--atggcctctcta-catccctag------------c--a-ata-tgcctagtgcgat-t
gta--gt----------------------------------------tgagccttgccat
ttatg---caagtgtcaattctcagtggggacagacatttgataattctttgtctcgttc
ttaactaggaatgccttgtacgggtc-ttggttca--acagaccacccggaatacgtccc
tgccctttgtacaca-ccg-cccgtcgctcttaccga-tgaatttccctgwgagtttgaa
ggactgatggt-------------------------------------------------
----------tgcaa-a----------------------------atcattggaaattct
gtc---------------------------------------------------------
-----------
>Globigerinella_siphonifera|46132|AJ390568
------------------------------------------------------------
------------------------------------------------------------
------------------------------------------------------------
------------------------------------------------------------
------------------------------------------------------------
------------------------------------------------------------
------------------------------------------------------------
------------------------------------------------------------
------------------------------------------------------------
------------------------------------------------------------
------------------------------------------------------------
------------------------------------------------------------
---------------gctttctattaggtgtgtatatatagtctcaaaatt--acatgta
tttgta----atggcgagtaatat------------------------------------
-------------------------------t-------------tatac-tatcctgta
ggaaaactc-ggg-cgaccgct--gtaata-tttctctttaaaacagaggaagattgcgg
c-aataac-aggtc-tgtgatg-ccc-tcagatgtcccgggccgcacacg-tgctac-at
tgat-tagcgc---agtgcgcatact-ttcaat--at-----gataca-ttag-------
------------att-ggattgtt-ct---------------------------------
------gttgagctcca-t-ctaatac-tatccggcttgagaa-ggc---tgggtaatca
attgtaagtgc----tggttcctcctcccgt-----tgagcattt-ta-at----a----
--atggcctctcta-catccctag------------c--a-ata-tgcctagtgcgat-t
gta--gt----------------------------------------tgagccttgccat
ttatg---caagtgtcaattctcagtggggacagacatttgataattctttgtctcgttc
ttaactaggaatgccttgtacgggtc-ttggttca--acagaccacccggaatacgtccc
tgccctttgtamaca-ccg-cccgtcgctcttaccga-tgaatttccctg----------
------------------------------------------------------------
------------------------------------------------------------
------------------------------------------------------------
-----------
>Globigerinella_siphonifera|46132|AJ390567
------------------------------------------------------------
------------------------------------------------------------
------------------------------------------------------------
------------------------------------------------------------
------------------------------------------------------------
------------------------------------------------------------
------------------------------------------------------------
------------------------------------------------------------
------------------------------------------------------------
------------------------------------------------------------
------------------------------------------------------------
------------------------------------------------------------
-----------------tttctattaggtgtgtatatatagtctcaaaatt--acatgta
tttgta----atggcgagtaatat------------------------------------
-------------------------------t-------------tatac-tatcctgta
ggaaaactcgggg-cgaccgct--gtaata-tttctctttaaaacagaggaagattgcgg
c-aataac-aggtc-tgtgatg-ccc-tcagatgtcccgggccgcacacg-tgctac-at
tgat-tagcgc---agtgcgcatact-ttcaat--at-----gataca-ttag-------
------------att-ggattgtt-ct---------------------------------
------gttgagctcca-t-ctaatac-tatccggcttgagaa-ggc---tgggtaatca
attgtaagtgc----tggttcctcctcccgt-----tgagcattt-ta-at----a----
--atggcctctcta-catccctag------------c--a-ata-tgcctagtgcgat-t
gta--gt----------------------------------------tgagccttgccat
ttatg---caagtgtcaattctcagtggggacagacatttgataattctttgtctcgttc
ttaactaggaatgccttgtacgggtc-ttggttca--acagaccacccggaatacgtccc
tgccctttgtamaca-ccg-cccgtcgctcttaccga-tgaatttccctg----------
------------------------------------------------------------
------------------------------------------------------------
------------------------------------------------------------
-----------
>Globigerinella_siphonifera|46132|AJ390566
------------------------------------------------------------
------------------------------------------------------------
------------------------------------------------------------
------------------------------------------------------------
------------------------------------------------------------
------------------------------------------------------------
------------------------------------------------------------
------------------------------------------------------------
------------------------------------------------------------
------------------------------------------------------------
------------------------------------------------------------
------------------------------------------------------------
-t-----------tcgctttctattaggtgtgtatatatagtctcaaaatt--acatgta
tttgta----atggcgagtaatat------------------------------------
-------------------------------t-------------tatac-tatcctgta
ggaaaactc-ggg-cgaccgct--gtaata-tttctctttaaaacagaggaagattgcgg
c-aataac-aggtc-tgtgatg-ccc-tcagatgtcccgggccgcacacg-tgctac-at
tgat-tagcgc---agtgcgcatact-ttcaat--at-----gataca-ttag-------
------------att-ggattgtt-ct---------------------------------
------gttgagctcca-t-ctaatac-tatccggcttgagaa-ggc---tgggtaatca
attgtaagtgc----tggttcctcctcccgt-----tgagcattt-ta-at----a----
--atggcctctcta-catccctag------------c--a-ata-tgcctagtgcgat-t
gta--gt----------------------------------------tgagccttgccat
ttatg---caagtgtcaattctcagtggggacagacatttgataattctttgtctcgttc
ttaactaggaatgccttgtacgggtc-ttggttca--acagaccacccggaatacgtccc
tgccctttgtacaca-ccg-cccgtcgctcttaccga-tgaatttccctgtgagtttgaa
ggactgatggt-------------------------------------------------
----------tgcaa-a----------------------------atcattggaaattct
gtc---------------------------------------------------------
-----------
>Globigerinella_siphonifera|46132|AJ390565
------------------------------------------------------------
------------------------------------------------------------
------------------------------------------------------------
------------------------------------------------------------
------------------------------------------------------------
------------------------------------------------------------
------------------------------------------------------------
------------------------------------------------------------
------------------------------------------------------------
------------------------------------------------------------
------------------------------------------------------------
--------------------------------cgtaggaagggattggcaataattgaat
gt-----------tcgctttctattaggtgtgtatatatagtctcaaaatt--acatgta
tttgta----atggcgagtaatat------------------------------------
-------------------------------t-------------tatac-tatcctgta
ggaaaactc-ggg-cgaccgct--gtaata-tttctctttaaaacagaggaagattgcgg
c-aataac-aggtc-tgtgatg-ccc-tcagatgtcccgggccgcacacg-tgctac-at
tgat-tagcgc---agtgcgcatact-ttcaat--at-----gataca-ttag-------
------------att-ggattgtt-ct---------------------------------
------gttgagctcca-t-ctaatac-tatccggcttgagaa-ggc---tgggtaatca
attgtaagtgc----tggttcctcctcccgt-----tgagcattt-ta-at----a----
--atggcctctcta-catccctag------------c--a-ata-tgcctagtgcgat-t
gta--gt----------------------------------------tgagccttgccat
ttatg---caagtgtcaattctcagtggggacagacatttgataattctttgtctcgttc
ttaactaggaatgccttgtacgggtc-ttggttca--acagaccacccggaatacgtccc
tgccctttgtacaca-ccg-cccgtcgctcttaccga-tgaatttccctgtgagtttgaa
ggactgatggt-------------------------------------------------
----------tgcaa-a----------------------------atcattggaaattct
gtc---------------------------------------------------------
-----------
>Globigerinella_siphonifera|46132|AJ390564
------------------------------------------------------------
------------------------------------------------------------
------------------------------------------------------------
------------------------------------------------------------
------------------------------------------------------------
------------------------------------------------------------
------------------------------------------------------------
------------------------------------------------------------
------------------------------------------------------------
------------------------------------------------------------
------------------------------------------------------------
--------------------------------cgtaggaagggattggcaataattgaat
gt-----------tcgctttctattaggtgtgtatatatagtctcaaaatt--acatgta
tttgta----atggcgagtaatat------------------------------------
-------------------------------t-------------tatac-tatcctgta
ggaaaactc-ggg-cgaccgct--gtaata-tttctctttaaaacagaggaagattgcgg
c-aataac-aggtc-tgtgatg-ccc-tcagatgtcccgggccgcacacg-tgctac-at
tgat-tagcgc---agtgcgcatact-ttcaat--at-----gataca-ttag-------
------------att-ggattgtt-ct---------------------------------
------gttgagctcca-t-ctaatac-tatccggcttgagaa-ggc---tgggtaatca
attgtaagtgc----tggttcctcctcccgt-----tgagcattt-ta-at----a----
--atggcctctcta-catccctag------------c--a-ata-tgcctagtgcgat-t
gta--gt----------------------------------------tgagccttgccat
ttatg---caagtgtcaattctcagtggggacagacatttgataattctttgtctcgttc
ttaactaggaatgccttgtacgggtc-ttggttca--acagaccacccggaatacgtccc
tgccctttgtacaca-ccg-cccgtcgctcttaccga-tgaatttccctgtgagtttgaa
ggactgatggt-------------------------------------------------
----------tgcaa-a----------------------------atcattggaaattct
gtc---------------------------------------------------------
-----------
>Globigerinella_siphonifera|46132|AJ390563
------------------------------------------------------------
------------------------------------------------------------
------------------------------------------------------------
------------------------------------------------------------
------------------------------------------------------------
------------------------------------------------------------
------------------------------------------------------------
------------------------------------------------------------
------------------------------------------------------------
------------------------------------------------------------
------------------------------------------------------------
------------------------------------------------------------
------------------------------------------------------------
------------------------------------------------------------
------------------------------------------------------------
---------------------t--gtaata-cttctctttaaaacagaggcaggttgcgg
c-aataac-aggtc-tgtgatg-ccc-tcagatgtcccgggccgcacacgktgctac-at
tgat-tagcgc---agtgcgcatact-ttcaat--at-----gataca-ttgg-------
------------att-ggtggtga-at---------------------------------
------tgttggccccg-t-ctaatac-tgtcctgtctgagaa-ggc---tgggtaatca
attgtaagtgc----tggttcctactcccgt-----tgagcattt-ta-at----a----
--atggcctctcta-catccctag------------t--a-ac----cctagtgcgat-t
gta--gt----------------------------------------tgagccttgccat
ttatg---caagtgtcaattctcagtggggacagacatttgataattctttgtctcgttc
ttaactaggaatgccttgtacgggtc-ttggttca--acagaccacccggaatacgtccc
tgccctttgaaaana-ccg-cccgtcgctcttaccga-tgactttccctaagagt-----
------------------------------------------------------------
------------------------------------------------------------
------------------------------------------------------------
-----------
>Globigerinella_siphonifera|46132|AJ390562
------------------------------------------------------------
------------------------------------------------------------
------------------------------------------------------------
------------------------------------------------------------
------------------------------------------------------------
------------------------------------------------------------
------------------------------------------------------------
------------------------------------------------------------
------------------------------------------------------------
------------------------------------------------------------
------------------------------------------------------------
------------------------------------------------------------
-------------------------------------------------tt--gcatgta
tttgtg----atggcgagtgatct------------------------------------
---------------------------------------------------aatccctta
ggaaaactt-ggg-cgaccgct--gtaata-cttctctttaaaacagaggcaggttgcgg
c-aataac-aggtcttgtgatg-ccc-tcagatgtcccgggccgcacacg-tgctac-at
tgat-tagcgc---agtgcgcatact-ttcaat--at-----gataca-ttgg-------
------------att-ggtggtga-at---------------------------------
------tgttggccccg-t-ctaatac-tgtcctgtctgagaa-ggc---tgggtaatca
attgtaagtgc----tggttcctactcccgt-----tgagcattt-ta-at----a----
--atggcctctcta-catccctag------------t--a-ac----cctagtgcgat-t
gta--gt----------------------------------------tgagccttgccat
ttatg---caagtgtcaattctcagtggggacagacatttgataattctttgtctcgttc
ttaactaggaatgccttgtacgggtc-ttggttca--acagaccacccggaatacgtccc
tgccctttgtamaca-ccg-cccgtcgctcttaccga-tgactttccctragagt-----
------------------------------------------------------------
------------------------------------------------------------
------------------------------------------------------------
-----------
>Globigerinella_siphonifera|46132|AJ390561
------------------------------------------------------------
------------------------------------------------------------
------------------------------------------------------------
------------------------------------------------------------
------------------------------------------------------------
------------------------------------------------------------
------------------------------------------------------------
------------------------------------------------------------
------------------------------------------------------------
------------------------------------------------------------
------------------------------------------------------------
------------------------------------------------------------
------------------------------------------------------------
------------------------------------------------------------
------------------------------------------------------------
------------------------------------------------------------
---------------tgtgatg-ccc-tcagatgtcccgggccgcacacg-tgctac-at
tgat-tagcgc---agtgcgcatact-ttcaat--at-----gataca-ttgg-------
------------att-ggtggtga-at---------------------------------
------tgttggccccg-t-ctaatac-tgtcctgtctgagaa-ggc---tgggtaatca
attgtaagtgg----tggttcctactcccgt-----tgagcattt-ta-at----a----
--atggcctctcta-catccctag------------t--a-ac----cctagtgcgat-t
gta--gt----------------------------------------tgagccttgccat
ttatg---caagtgtcaattctcagtggggacagacatttgataattctttgtctcgttc
ttaactaggaatgccttgtacgggtc-ttggttca--acagaccacccggaatacgtccc
tgccctttgtacaca-ccg-cccgtcgctcttaccga-tgactttccctg----------
------------------------------------------------------------
------------------------------------------------------------
------------------------------------------------------------
-----------
>Globigerinella_siphonifera|46132|AJ390560
------------------------------------------------------------
------------------------------------------------------------
------------------------------------------------------------
------------------------------------------------------------
------------------------------------------------------------
------------------------------------------------------------
------------------------------------------------------------
------------------------------------------------------------
------------------------------------------------------------
------------------------------------------------------------
------------------------------------------------------------
----------------------------------------gggattgccaataattgaat
gt-----------tcgctttctattgg-------tgtgtgatctcaaaatt--gcatgta
tttgtg----atggcgagtgatct------------------------------------
---------------------------------------------------aatccctta
ggaaaactt-ggg-cgaccgct--gtaata-cttctctttaaaacagaggcaggttgcgg
c-aataac-aggtc-tgtgatg-ccc-tcagatgtcccgggccgcacacg-tgctac-at
tgat-tagcgc---agtgcgcatact-ttcaat--at-----gataca-ttgg-------
------------att-ggtggtga-at---------------------------------
------tgttggccccg-t-ctaatac-tgtcctgtctgagaa-ggc---tgggtaatca
attgtaagtgc----tggttcctactcccgt-----tgagcattt-ta-at----a----
--atggcctctcta-catccctag------------t--a-ac----cctagtgcgat-t
gta--gt----------------------------------------tgagccttgccat
ttatg---caagtgtcaattctcagtggggacagacatttgataattctttgtctcgttc
ttaactaggaatgccttgtacgggtc-ttggttca--acagaccacccggaatacgtccc
tgccctttgtacaca-ccg-cccgtcgctcttaccga-tgactttccctg----------
------------------------------------------------------------
------------------------------------------------------------
------------------------------------------------------------
-----------
>Globigerinella_siphonifera|46132|AJ390559
------------------------------------------------------------
------------------------------------------------------------
------------------------------------------------------------
------------------------------------------------------------
------------------------------------------------------------
------------------------------------------------------------
------------------------------------------------------------
------------------------------------------------------------
------------------------------------------------------------
------------------------------------------------------------
------------------------------------------------------------
----------------------------------------gggattgccaataattgaat
gt-----------tcgctttctattgg-------tgtgtgatctcaaaatt--gcatgta
tttgtg----atggcgagtgatct------------------------------------
---------------------------------------------------aatccctta
ggaaaactt-ggg-cgaccgct--gtaata-cttctctttaaaacagaggcaggttgcgg
c-aataac-aggtc-tgtgatg-ccc-tcagatgtcccgggccgcacacg-tgctac-at
tgat-tagcgc---agtgcgcatact-ttcaat--at-----gataca-ttgg-------
------------att-ggtggtga-at---------------------------------
------tgttggccccg-t-ctaatac-tgtcctgtctgagaa-ggc---tgggtaatca
attgtaagtgc----tggttcctactcccgt-----tgagcattt-ta-at----a----
--atggcctctcta-catccctag------------t--a-ac----cctagtgcgat-t
gta--gt----------------------------------------tgagccttgccat
ttatg---caagtgtcaattctcagtggggacagacatttgataattctttgtctcgttc
ttaactaggaatgccttgtacgggtc-ttggttca--acagaccacccggaatacgtccc
tgccctttgtacaca-ccg-cccgtcgctcttaccga-tgactttccctgtgagtttgaa
ggactggtggt-------------------------------------------------
----------tgcat-g----------------------------actattggaaattct
gtc---------------------------------------------------------
-----------
>Globigerinella_siphonifera|46132|AJ390558
------------------------------------------------------------
------------------------------------------------------------
------------------------------------------------------------
------------------------------------------------------------
------------------------------------------------------------
------------------------------------------------------------
------------------------------------------------------------
------------------------------------------------------------
------------------------------------------------------------
------------------------------------------------------------
------------------------------------------------------------
------------------------------------------------------------
------------------------------------------------------------
------------------------------------------------------------
------------------------------------------------------------
------------------------------------------------------------
------------------------------------------------------------
------------------------------------------------------------
------------------------------------------------------------
------------------------------------------------------------
------------------------------------------------------------
-----------------tccctag------------t--a-ac----cctagtgcgat-t
gta--gt----------------------------------------tgagccttgccat
ttatg---caagtgtcaattctcagtggggacagacatttgataattctttgtctcgttc
ttaactaggaatgccttgtacgggtc-ttggttca--acagaccacccggaatacgtccc
tgccctttgtacaca-ccg-cccgtcgctcttaccga-tgactttccctgtgagtttgaa
ggactggtggt-------------------------------------------------
----------tgcatrg----------------------------actattggaaattct
gtc---------------------------------------------------------
-----------
>Globigerinella_siphonifera_type_IV|109345|AJ251213
------------------------------------------------------------
---gggcccggacatactgaggattgacagacatcaccacgtctttttgt----------
-----------------------------------------------------c---ctt
aaa------------------aagacaaaagataacagatctttcatgattatgtggtgg
gtggtgcatggccgttcttagttcgtggagtgatctgtctgcttaattgcgtttcaaat-
-----------------gtatttttgatttctcaaacgagtctacgaag-----------
------atgtctattc--------------------------------------------
-----------------------------------------------------ataa---
-----caagcac--ttca------------------------------------------
----------------------------------------tttatgatttgtttggaata
c---------gactctttcggctcaattgaacgcaacggacg-tgattgcaagtccttgt
-----tgaacttctatacatatcatttacattcttaactgagtgtatctaagataataga
gt-----------tcgctttctattggtgacg-------------ggatct--ccaatca
ctttcgagtgagagtgagtgatct------------------------------------
---------------------------------------------------aatccttta
ggaaaactc-ggg-cgaccgct--gtaatactttctttttaaaacagaggaagattgcgg
c-aataac-aggtc-tgtgatg-ccc-tcagatgtcccgggccgcacacg-tgctac-at
tgat-tagcgc---agtgcgcatact-ttcaat--at-----gataca-ttggttttggt
agtaagctattcatc-tgatggat-at---------------------------------
------gctactctcca-taccaatac-tatctagtctgaaaa-gac---tgggtaatct
attgtaagtgc----tggttcctcttcccgt-----tgagcattt-ta-at----a----
--atggtctctcta-cgtccctag------------t--a-tat---tctagtgcgat-t
gta--gt----------------------------------------tgagtc-tgccat
ttatg---caagtgtcaattctcagtggggacagacatttgataattctttgtctcgttc
ttaactaggaatgccttgtacgggtc-ttggttca--acagaccacccggaatacgtccc
tgccctttgtacaca-ccg-cccgtcgctcttaccga-tgaatttcactgtgagttcaat
ggaccgatttt-------------------------------------------------
----------ttc---------------------------------cctttggaaatttg
gtcaaacagtgagatttaaaggaaaaaggggtc---------------------------
-----------
>Globigerinella_siphonifera_type_III|109344|AJ251212
----------------------------------------------------------tt
accgggtccggacacactgaggattgacagacaat----tgtccttttgg----------
-----------------------------------------------------c-----t
taa------------------aagacaaaagataacagatctttcatgattatgtgatgg
gtggtgcatggccgttcttagttcgtggagtgatctgtctgcttaattgcgtttcaaat-
-----------------atacttt---ttttaca-acgagtctacaaag-----------
------gagtggttca--------------------------------------------
-----------------------------------------------------gtta---
-----caacaga--caattaattcttg---------------------------------
----------------------------------------tgttttgaacgtttggaatg
t---------actctatttggctcaattgaacgcaacggacg-tgatcgcaagtccttgt
-----tgaacttcagtatatattgactttccccgtaggaagggattgccaataattgaat
gt-----------tcgctttctattgg-------tgtgtgatctcaaaatt--gcatgta
tttgtg----atggcgagtgatct------------------------------------
---------------------------------------------------aatccctta
ggaaaactt-ggg-cgaccgct--gtaata-cttctctttaaaacagaggcaggttgcgg
c-aataac-aggtc-tgtgatg-ccc-tcagatgtcccgggccgcacacg-tgctac-at
tgat-tagcgc---agtgcgcatact-ttcaat--at-----gataca-ttgg-------
------------att-ggtggtga-at---------------------------------
------tgttggccccg-t-ctaatac-tgtcctgtctgagaa-ggc---tgggtaatca
attgtaagtgc----tggttcctactcccgt-----tgagcattt-ta-at----a----
--atggcctctcta-catccctag------------t--a-ac----cctagtgcgat-t
gta--gt----------------------------------------tgagccttgccat
ttatg---caagtgtcaattctcagtggggacagacatttgataattctttgtctcgttc
ttaactaggaatgccttgtacgggtc-ttggttca--acagaccacccggaatacgtccc
tgccctttgtacaca-ccg-cccgtcgctcttaccga-tgactttccctgtgagtttgaa
ggactggtggt-------------------------------------------------
----------tgcat-g----------------------------actattggaaattct
gtcaaacagcgagatttaaaggaaagagaagtcg--------------------------
-----------
>Globigerinita_uvula|164914|AF387173
----gcaccacaagaacgcgtggagcatgtggcttaatttgactcaacgcgggaaatctt
accgggtccggacacactgaggattgacaggcaatatatgtgactctt------------
-----------------------------------------------------cggagtt
tgc------------------attgttaaatatgctagtcctttcatgattatgtgatag
gtggtgcatggccgttcttagttcgtggagtgatctgtctgcttaattgcgtttcaaat-
-------------------tacttataaggtagcaatacg--------------------
-------------cgatgaagctttcaa--------------------------------
------------------------------tag---------------------------
-----tcctcacggattcacttgagtc---------------------------------
----------------------------------------tc------------------
----------tcgcttcgctatcctttcgaatgcaacgaacg-tgaccgcaacctcttgt
----------------------------------------------tgccttcgtttaa-
-------------catcctgcagctcgctgtgggtactgagggcttcactc--ggtgact
ttgggctgagcaatcggtctt---------------------------------------
---------------------------------------------------tttgatctg
agtaaacta-gag-ggaccgct--gt-----caacttcttaaaccagaggaaggttgcgg
c-aataac-aggtc-tgtgatg-ccc-ttagatgttccgggctgcacacg-tgctac-aa
tgat-cgtagc---agtgagcatctt----att--tgatttgcgcact-taacaccgcat
acgtgagttccaactagcttagca-at------------------------------aag
tcaagtagatctctacg-cagcggtaacagcctgcttcgagagcaag---tgggtaatca
attagaagtaa----cgatttcttcgca--------ttagcacac-ttaat----ataag
gcgttgacgctcat-gattcgctc------------tcac-gagtgtttcattgcacgtg
ttgatgtgcgggttcgatt----------------------------cctgctttacctt
atgtg---caattgtcaattcatggtggggacagaccattgttaattgttggtctcggtc
ttaactaggaatgccttgtatgagtctttggttca--acaaaccactcagaatatgtccc
tgccctttgtacaca-ccg-cccgtcgctcttaccga-tggacttctctgtgagtttgag
ggactggagct-------------------------------------------------
----------tactttactgtgagt--------------------ctctatggaaactta
aacgaacagtgtggtctaaaggaaagagaagtcgtaac----------------------
-----------
>Globigerina_falconensis|164913|AF387172
----gcaccacaaga--gcgtggagcatgtggcttaatttgactcaacgcggaaaaactt
accaggtccggacacactgaggattgacagacggtt------------------------
------------------------------------------------------------
-----aacgcccttcggggcaagagacaaaatttttggctctttcatgattatgtgatag
gtggtgcatggccgttcttagttcgtggagtgatctgtctgcccaatcgcgtttcataa-
--------------------atcttaagctcaaaaggcagtcttacctt-----------
------------------------------------------------------------
------------------------------------------------------------
-----cgggttgagtttt------------------------------------------
------------------------------------------------------------
----------gctgggagacttttgtgtgaacgcaacggacg-tgattgcaaccccttgt
----------------------------------------------tgattggccatcac
gtaagc-------tcacttgtaatttattacagtgtggtattatcttagcc--attccct
tttagttgtggagtgattaac---------------------------------------
---------------------------------------------------cactctaaa
ttgtaactc-ggg-ggaccgct--gtga---tttttcttcaaaccggaggaaggttgcgg
c-aataac-aggtc-tgtgatg-ccc-tcagatgtcctgggctgcacacg-tgctac-ac
tgat-cccggc---agttggcatgtgattttct--------ccaatgacgaacctagtgg
acttggcgtctgtgcgcattcgtg-tgct-------------------------------
------aatgactgccg-tcactttaaacactggtcgttagact------cgtgcgatcc
ctcggaaaacg----tgatttctgttcccaaacaaagcactttcgtaccctcgctcaaac
aaacgtgattccaa-atcccttacgattgctacatcctttctcgtaacgtctcgcctagc
gga--------------------------------------------gctttcaactttt
cgtcg---caactctcaattcacagtggggacagtcgtttgtcaacttttcgtctcggtc
ccaactaggaatgcctcgtacgag---ttggttca--tcagaccactcggaatacgtccc
tgccctttgtacaca-ccg-cccgtcgcttttaccga-tgaacttttttgcgagtatgat
ggactaacttt-------------------------------------------------
-----------------------------gcgctcaatttgaatctgttgtggaaattca
ctcgaacaacgggatttaaaggaaaaagaagtcgtaac----------------------
-----------
>Globorotalia_truncatulinoides|69029|AJ272477
---------------------------------------------------gggaatctt
accgggtccggacacactgaggattgacagacggttattgacttaa----acccgtttaa
taga--------------tttttaatctgtttaa---------------cac--ttaaca
cct------------------ttacacaaagatgctagtcctttcatgatcgtttgatag
gtggtgcatggccgttcttagttcgtggagtgatctgtctgcctaattgcgtttcacta-
-----------------aggtcccattcttcatacgtatgaatagcgtc-----------
-------ttaactcacttttaccgctac--------------------------------
------------------------------ctat--------------------------
-----ttgtagtaagcgctc----------------------------------------
------------------------------------------------------------
----------atactattgggacc---ggaatgcaacgagcg-cgactgcaccacctaat
----------------------------------------------tgccccttatctac
cattaa-------ctac----tatttaccgccctgtatgggcaccggggcc--tt-----
------------------------------------------------------------
-----------------------------------------------------accttta
ctgaaacta-gct-ggaccgct--g------ctttcctttaagccagaggaaggttgcgg
c-aataac-aggtc-tgtgatg-ccc-tcagatgttccgggccgcacacg-tgctac-aa
tgat-cagcac---aaagagtattacctat-tt--cttatacc-taacccaatatgttat
cctttctgcgt-aggg---tatgt-ctt---acgatgtatccgcttaagcgct-------
------taaagattatt-gggcggtta-tgcctgcctcgagagag-----tgtccagggc
agcaagagtaa----tgattccctcgtttttactactaataccgcgcttggtaacatatc
acactcgattaagt-agggtcttt------------gcta-t--attagcattgctatcc
tcacccttagcctctaaggatattcgtatctc---ttaacaggctacagggaggtgtata
tggcg---cacttacttattcacggtggggacagaccattgttaactgttggtctcggtc
tcaactaggaatgcctcgtacggg---ttggttca--ccaaaccacccggaatatgtccc
tgccctttgtacaca-ccg-cccgtcgctcttatcga-tgaactcacttgtgaggctaag
ggactgcgctc------------------atcttt-acccgtatattcgctatacactaa
atacattttgctaaaagccaatttgctttaagcatttacacacacttgcgcacaaactta
ttcgaccaagtgggtttaaaggaaagagaagtcgt-------------------------
-----------
>Globorotalia_truncatulinoides|69029|AJ272476
---------------------------------------------------gggaatctt
accgggtccggacacactgaggattgacagacggttattgacttaa----acccgtttaa
taga--------------tttttaatctgtttaa---------------cac--ttaaca
cct------------------ttacacaaagatgctagtcctttcatgatcgtttgatag
gtggtgcatggccgttcttagttcgtggagtgatctgtctgcctaattgcgtttcacta-
-----------------aggtcccattcttcatacgtatgaatagcgtc-----------
-------ttaactcactcttaccgctac--------------------------------
------------------------------ctat--------------------------
-----ttgtagtaagcgctc----------------------------------------
------------------------------------------------------------
----------atactattgggacc---ggaatgcaacgagcg-cgactgcaccacctaat
----------------------------------------------tgccccttatctac
cattaa-------ctac----tattaaccgccctgtatgggcaccggggcc--tt-----
------------------------------------------------------------
-----------------------------------------------------accttta
ctgaaacta-gct-ggaccgct--g------ctttcctttaagccagaggaaggttgcgg
c-aataac-aggtc-tgtgatg-ccc-tcagatgttccgggccgcacacg-tgctac-aa
tgat-cagcac---aaagagtattacctat-tt--cttatacc-taacctaatatgttat
cctttctgcgt-aggg---tatgt-cta---acgatgtatccgcttaagcgtt-------
------taaagattatt-aggcggtta-tgcctgcctcgagagag-----tgtccagggc
agcaagagtaa----tgattccctcgtttttactactaataccgcgcttggtaacatata
acactcgattaagt-agggtcttt------------gcta-t--attagcattgctatcc
tcacccttagcctctaaggatattcgtatctc---ttaacagactacagggaggtgtata
tggcg---cacttacttattcacggtggggacagaccattgttaactgttggtctcggtc
tcaactaggaatgcctcgtacggg---ttggttca--ccaaaccacccggaatatgtccc
tgccctttgtacaca-ccg-cccgtcgctcttatcga-tgaactcacttgtgaggctaag
ggactgcgcta------------------atctttaacccgtatattcgctatacgctaa
atacattttgctaaaagctaatttgctttaagcaattgcactcacttgcgcacaaactta
ttcgaccaagtgggtttaaaggaaagagaagtcgt-------------------------
-----------
>Globorotalia_truncatulinoides|69029|AJ272475
---------------------------------------------------gggaatctt
accgggtccggacacactgaggattgacagacggttattgacttat----actcgcttaa
tg----------------gctttaagctgttaaa---------------cgt--ttaaca
cct------------------ttacacaaagatgctagtcctttcatgatcgtttgatag
gtggtgcatggccgttcttagttcgtggagtgatctgtctgcctaattgcgtttcacta-
-----------------aggtcccattcttcatacgtatgaatagcgtc-----------
-------ttaactcacttttaccgctac--------------------------------
------------------------------ctat--------------------------
-----ttgtagtaagcgctc----------------------------------------
------------------------------------------------------------
----------atactattgggacc---ggaatgcaacgagcg-cgactgcaccacctaat
----------------------------------------------tgccccttatctac
cattaa-------ttactt--tattaaccgccctgtacgggcaccggggcc--tt-----
------------------------------------------------------------
-----------------------------------------------------accttta
ctgaaacta-gct-ggaccgct--g------ctttcctttaagccagaggaaggttgcgg
c-aataac-aggtc-tgtgatg-ccc-tcagatgttccgggccgcacacg-tgctac-aa
tgat-cagcac---aaagagtattacctatctt--cttatacc-taacccaatatgttaa
acttattgcgt-aagggtattgtc-tta---acgacttatccgctttagcgct-------
------ttaagattatt-gggcggtta-tgcctgcctcgagagag-----tgtacagggc
agcaagagtaa----tgattccctcgtttttactactaataccgcgcttggtaacatatt
acactcgattaagt-agggtcttt------------gctt-ctaatagcaattgctatcc
tcacccttaggctctaaggatattactatctc---tctaaggtctacagggaggtgtata
tggcg---cacttacttattcacggtggggacagaccattgttaactgttggtctcggtc
tcaactaggaatgcctcgtacggg---ttggttca--ccaaaccacccggaatatgtccc
tgccctttgtacaca-ccg-cccgtcgctcttatcga-tgaactcacttgtgaggctgag
ggactgcgtct------------------atttat-acccgtgtaatcctaatatctcac
atacatttcgctaaaggcgattttgctttaaggatttacacgaccttacgcacaaactta
ttcgaccaagtgggtttaaaggaaagagaagtcgt-------------------------
-----------
>Globorotalia_truncatulinoides|69029|AJ272474
---------------------------------------------------gggaatctt
accgggtccggacacactgaggattgacagacggttattgacttatctaagcgctctaat
ag----------------attttattctattaaa---------------cgctattaaca
cct------------------ttacacaaagatgctagtcctttcatgatcgtttgatag
gtggtgcatggccgttcttagttcgtggagtgatctgtctgcctaattgcgtttcacta-
-----------------aggtcccattcatcatacgtatgaatagcgtc-----------
-------ttaactcacttttaccgctac--------------------------------
------------------------------ctat--------------------------
-----ttgtagtaagcgctc----------------------------------------
------------------------------------------------------------
----------atactattgggacc---ggaatgcaacgagcg-cgactgcaccacctaat
----------------------------------------------tgccccttatctac
cattaa-------ttactttatattaaccgccctgtacgggcaccggggcc--tt-----
------------------------------------------------------------
-----------------------------------------------------accttta
ctgaaacta-gct-ggaccgct--g------ctttcctttaagccagaggaaggttgcgg
c-aataac-aggtc-tgtgatg-ccc-tcagatgttccgggccgcacacg-tgctac-aa
tgat-cagcac---aaagagtattacctatctt--cttatacc-taacccagtatgttaa
acttattgcgtaaaggatattgtc-tta---acgatttatccgctttagcgcg-------
------ttaagattatt-gggcggtta-tgcctgcctcgagagag-----tgtacggggc
agcaagagtaa----tgattccctcgtttttactactaataccgcgcttggtaacataca
acactcgattaagt-agggtcttt------------gctt-ctaatagcaattgctatcc
tcacccttaggctctaaagatatttatatctc---tctaaggtctacagggaggtgtgta
tggcg---cacttacttattcacggtggggacagaccattgttaactgttggtctcggtc
tcaactaggaatgcctcgtacggg---ttggttca--ccaaaccacccggaatatg-ccc
tgccctttgtacaca-ccgccccgtcgctcttatcga-tgaactcacttgtgaggctaag
ggactgcgtctta------ctatatctatacctat-acccgtgtaatccttatatcctaa
atacatttc-ctaaacgcgaattttctttaaggaattacatggccttacgcacaaactta
ttcgaccaagtgggtttaaaggaaagagaagtcgt-------------------------
-----------
>Neogloboquadrina_pachyderma|125957|AF250118
----gcaccacaagaacgcgtggagcatgtggcttaatttgactcaacgcgggaaatctt
accaggtccggacacactgaggattgacaggaagtatcgtcttttgaattctttaaggat
atgtcgtt-----tt-------taatgacatctt---------------ttagatggatg
att-------------------cgtgtaaatatgctagttctttcatgattatgtgatag
gtggtgcatggccgttcttagttcgtggagtgatctgtctgcttaattgcgtttcacta-
-----------------aggccccaaagttagcaaattatcaatcgtta-----------
-----------cagagtcgacccctcac--------------------------------
------------------------------ctt---------------------------
-----tgagtgc--gcgtcctaacttg---------------------------------
----------------------------------------tagtacatggtgtaaatgga
tt--------tgttttgggtaccc---agaaagcaacgaacg-tgaccgcaacgtcttgt
----------------------------------------------tgtctctct-----
-------------ttgacagttatgggttatcccagtcatgtgtttatact--tttatgt
gtaaatacgtacgacacag-----------------------------------------
---------------------------------------------------agactagat
accaaacta-ggc-gtaccgct--gtat---catttctttaaaccagaggaaggttgcgg
c-aataac-aggtc-tgtgatg-ccc-ttagatgttctgggctgcacacg-tgctac-aa
tgat-cagcac---agtaagcatctc----aat--ttttacaacaccgtcaac-----ac
acgtagtgagctgcttgatctctc-attcatgcattctgtgcttcggtgcagtgtgcaat
gtgag-ttgtctaatgc-gcgcggtta-tgcctgtaccgagaggtgacgtcgggtaaaca
ttctctaatgc----tgacctatttttctgaaa---tatgcacaa-ctcta----atatg
acattcattcccgg-gaggactag------------ttgc-ctc----tttgtgtgag-t
gtaatgcaaacatgaatagcgactgtc--------------------gctgtttactcat
atgtg---cccctgtcaattcgtggtggggacagaccattgctaattgttggtctcgctt
ataactaggaatgccttgtacgggtctttggttca--acaaaccacccggaatacgtccc
tgccctttgtacaca-ccg-cccgtcgctcttaccga-tgaactcgtttgtgagttttaa
ggactggatta-------------------------------------------------
----------agctatatgcgta----------------------acctatggaaattca
tgcg-atgaactggtttaaaggaaagagaagtcgtaac----------------------
-----------
>Neogloboquadrina_pachyderma|125957|AF250117
----gcaccacaagaacgcgtggagcatgtggcttaatttgactcaacgcgggaaatctt
accaggtccggacacactgaggattgacaggaagtatcgtcttttgaattctttaaggac
atgtcgtt-----tt-------taatgacatctt---------------ttagatggatg
att-------------------cgtgtaaatatgctagttctttcatgattatgtgatag
gtggtgcatggccgttcttagttcgtggagtgatctgtctgcttaattgcgtttcacta-
-----------------aggccccaaagttagcaaattatcaatcgtta-----------
-----------cagagtcgacccctcac--------------------------------
------------------------------ctt---------------------------
-----tgagtgc--gcgtcctaacttg---------------------------------
----------------------------------------tagtacatggtgtaaatgga
tt--------tgttttgggtaccc---agaaagcaacgaacg-tgaccgcaacgtcttgt
----------------------------------------------tgtctctct-----
-------------ttgacagttatgggttatcccagtcatgtgtttatact--tttatgt
gtaaatacgtacgacacag-----------------------------------------
---------------------------------------------------agactagat
accaaacta-ggc-gtaccgct--gtat---catttctttaaaccagaggaaggttgcgg
c-aataac-aggtc-tgtgatg-ccc-ttagatgttctgggctgcacacg-tgctac-aa
tgat-cagcac---agtaagcatctc----aat--ttttacaacaccgtcaac-----ac
acgtagtgagctgcttgatctctc-attcatgcattctgtgcttcggtgcagtgtgcaat
gtgag-ttgtctaatgc-gcgcggtta-tgcctgtaccgagaggtgacgtcgggtaaaca
ttctctaatgc----tgacttatttttctgaaa---tatgcacaa-ctcta----atatg
acattcattcccgg-gaggactag------------ttgc-ctc----tttgtgtgag-t
gtaatgcaaacatgaatagcgactgtc--------------------gctgtttactcat
atgtg---cccctgtcaattcgtggtggggacagaccattgctaattgttggtctcgctt
ataactaggaatgccttgtacgggtctttggttca--acaaaccacccggaatacgtccc
tgccctttgtacaca-ccg-cccgtcgctcttaccga-tgaactcgtttgtgagttttaa
ggactggatta-------------------------------------------------
----------agctatatgcgta----------------------acctatggaaattca
tgcg-atgaactggtttaaaggaaagagaagtcgtaac----------------------
-----------
>Turborotalita_quinqueloba|125971|AF250116
----gcaccacaaga--gcgtggagtatgtggcttaattcgactcaacgcgcaataactt
acttggtccgaacgctttgaggattgacagtttctggtacaatgtgcggcttgtttgtta
caactacgaatgattcgaattgttgtaaatatgacttggccggccttcgggtgtcttgga
tcggcgtatcaggtcgtacattgtattcaatgagaaagttcttttatgattatgtggtag
gtggtgcatggccgtctttaattcgtggagtgatctgtctgcttaattgcgcattgcaa-
-----------------attgtaattgatctttgaacagatccgtctttttatgttgaat
agtacgtacagtcagacccggttgggca--------------------------------
------------------------------------------------------------
-----tgtacggaaaggtcacatataa---------------------------------
----------------------------------agtacggtctgctaaagatatgaata
tcttgccctaaagattgattaacaccgtgagtgcaacgagtg-agattgcgagtctttgt
----------------------------------------------tatgtagtgctcaa
catac--------ctatgtgcagtaggatttaactacaccatgtaaccttt--tt-----
------------------------------------------------------------
---------------------------------------------------caaaggttg
aatgaactt-agg-cgactgct----------atacttttaagatggtcgaaggttgtgg
c-aatgac-aggtc-tgtgatg-ccc-ttagatgttcagggctgcacacg-tactac-at
tgat-ctagtc---aataagtatgtgtgtaaca-----------------ataattttga
atgtattggttaagcttttctt--------------------------------------
------atattttggta-agaggttaatacagaacttcgagagagttccgacaacagtca
atc------------tagttattgcttgtagtcgatctcatgattgtttagttttatgca
acttcgggtcatga-ttcactagt------------------------------------
------------------------------------------------------------
--------acgcttctaattcacagtggggacagtcgtttg-taattctgagactcggt-
tcaactaggaatgcctagtattga----tggttca--ctaaactttctggaataagtccc
tgccctttgtacaca-ccg-cccgtcgcttttaccaa-tggccctcgttgtgagtgagct
ggacaagttat-------------------------------------------------
--------------------------------------------tttaacttgaaaagtt
ctcaatcaaggtttgctaaaggaaaaagaagtcgtaac----------------------
-----------
>Turborotalita_quinqueloba|125971|AF250115
----gcaccacaaga--gcgtggagtatgtggcttaattcgactcaacgcgcaacaattt
acttggtccgaacgctttgaggattgacagttattgtatagttctgatatg---------
-------------------------------------------------ggtggtatttg
tagtcaacgtgtaggtagttgtatattaaatatgaaagttcttttatgattatgtgatag
gtggtgcatggccgtccttaattcgtggagtgatttgtctgcttaattgcgcattgcaa-
-----------------attgtaattgatcttttaccagtctcgttctgatttatgttgt
-aatattgtagaatattgttgtcgtcgagtcattattgccactacgtctggtccttt--g
ggcagaatagtgttgtatattttgtcttgtcaacacaaaattcttcacaatattgtagcc
gtacttgattgtatgcgctattcatgt--atatgtg--------gttagtcaacaccagt
tcggctgcttgcacacatcgccatctcaacatgatcagtcaggctgctagagaccttgtg
tcttgccccaaaggttgattaacaccgtgagtgcaacgagtg-agattgcaagcctttgt
----------------------------------------------tatgtagtgaacaa
catataccta---ctactactac---tttgtagtaatgtaggattccaactacacacaga
ataacca-----------------------------------------------------
---------------------------------------------------ttaaggtga
aatgaactc-agg-cgactgct-----------atactttaagatggtggaaggttgtgg
c-aatgac-aggtc-tgtgatg-ccctttagatgttcaaggctgcacacg-tactac-at
tgat-ctagtc---aacgagtatgtatgtaaca-----------------ttgattatgc
atctattggttaagctat------------------------------------------
------aatgtatttcggtaacgttaattcagaacttcgagaaggttccgacaacagtca
atctag---------ttattgcttgtagttgttaattgtataattgtctag-ttcacgca
acgttcgtttatca-ttctctagt------------------------------------
------------------------------------------------------------
----------attgttaattcacagtggggacagtcgtttg-taattctgagactcggt-
tcaaccaggaatgcctcgtatttg----tggttca--ttaaactccgtggaataagtccc
tgtcctttgtacaca-ccg-cccgtcgcttttaccaa-tggccctcgttgtgagatagct
ggacaagtatt-------------------------------------------------
--------------------------------------------tactacttcaaaagtt
ctcaatcaaggtttgctaaaggaaaaagaagtcgtaac----------------------
-----------
>Turborotalita_quinqueloba|125971|AF250114
----gcaccacaaga--gcgtggagtatgtggcttaattcgactcaacgcgcaacaattt
acttggtccgaacgctttgaggattgacagttattgtatagttctgatatg---------
-------------------------------------------------ggtggtatttg
tagtcaacgtgtaggtagttgtatattaaatatgaaagttcttttatgattatgtgatag
gtggtgcatggccgtccttaattcgtggagtgatttgtctgcttaattgcgcattgcaa-
-----------------attgtaattgatcttttaccagtctcgttctgatttatgttgt
-aatattgtagaatattgttgtcgtcgagtcattattgccactacgtctggtcctttggg
ggcagaatagtgttgtatattttgtcttgtcaacacaaaattcttcacaatattgtagcc
gtacttgattgtatgcgctattcatgt--atatgtg--------gttagtcaacaccagt
tcggctgcttgcacacatcgccatctcaacatgatcagtcaggctgctagagaccttgtg
tcttgccccaaaggttgattaacaccgtgagtgcaacgagtg-agattgcaagcctttgt
----------------------------------------------tatgtagtgaacaa
catataccta---ctactactactattttgtagtaatgtaggattccaact--acacaga
ataacca-----------------------------------------------------
---------------------------------------------------ttaaggtga
aatgaactc-agg-cgactgct-----------atactttaagatggtggaaggttgtgg
c-aatgac-aggtc-tgtgatg-ccctttagatgttcaaggctgcacacg-tactac-at
tgat-ctagtc---aacgagtatgtatgtaaca-----------------ttgattttgc
atctattggttaagctat------------------------------------------
------aatgtatttcggtaacgttaattcagaacttcgagaaggttccgacaacagtca
atctag---------ttattgcttgtagttgttaattgtataattgtctag-ttcacgca
acgttcgtttatca-ttctctagt------------------------------------
------------------------------------------------------------
----------attgttaattcacagtggggacagtcgtttg-taattctgagactcggt-
tcaaccaggaatgcctcgtatttg----tggttca--ttaaactccgtggaataagtccc
tgtcctttgtacaca-ccg-cccgtcgcttttaccaa-tggccctcgttgtgagatagct
ggacaagtatt-------------------------------------------------
--------------------------------------------tactacttcaaaagtt
ctcaatcaaggtttgctaaaggaaaaagaagtcgtaac----------------------
-----------
>Turborotalita_quinqueloba|125971|AF250113
----gcaccacaaga--gcgtggagtatgtggcttaattcgactcaacgcgcaacaattt
acttggtccgaacgctttggggattgacagttattgtatagttctgatatg---------
-------------------------------------------------agaggtctttg
tagtcaacgtgtaggtagttgtatattaaatatgaaagttcttttatgattatgtgatag
gtggtgcatggccgtccttaattcgtggagtgatttgtctgcttaattgcgcattgcaa-
-----------------attgtaattgatcttttaccagtctcgttccgattgatgttgt
gaatattgtagaatattgttgtcgtcgagtcataattgccactacgtctggtccttc--g
ggcagaatagt-------ccttatgcttgtctacacaaaattctccacaatgttgtagcc
atacttgattgtatgcgctattaatgtctatgtgtgacacattcgtggttcaagaccagt
tcggctgcttgcacacattgccatctcaacatgattggtcaggctgctagagaccttgtg
tcttgccccaaaggttgattaacaccgtgagtgcaacgagtg-agattgcaagtctttgt
----------------------------------------------tatgtagtgaacaa
catataccta---ctactctagt-------------agtaggattccaact--acacagt
ataacca-----------------------------------------------------
---------------------------------------------------ttaaggtga
aatgaactc-agg-cgactgct-----------atactttaagatggtggaaggttgtgg
c-aatgac-aggtc-tgtgatg-ccctttagatgttcaaggctgcacacg-tactac-at
tgat-ctagtc---aacgagtatgtatgtaaca----------------ttgaataatga
atgtattggttaagctat------------------------------------------
------attgtatttcgctaacgttaattcagaacttcgagaaggttccgacaacagtca
atctag---------ttattgcttgtagtcg---attgcataattgtacag-ttcacgca
acgctcggttatca-ttcgctagt------------------------------------
------------------------------------------------------------
----------attgttaattcacagtggggacagtcgtttg-taattctgagactcggt-
tcaaccaggaatgcctcgtatttg----tggttca--ttatactccgtggaataagtccc
tgtcctttgtacaca-ccg-cccgtcgcttttaccaa-tggccctcgttgtgagatagct
ggacaagtatt-------------------------------------------------
--------------------------------------------tactacttcaaaagtt
ctcaatcaaggtttgctaaaggaaaaagaagtcgtaac----------------------
-----------
>Turborotalita_quinqueloba|125971|AF250112
----gcaccacaaga--gcgtggagtatgtggcttaattcgactcaacgcgcaacaattt
acttggtccgaacgctttggggnttgacagttattgtatagttctgatatg---------
-------------------------------------------------agaggtctttg
tagtcaacgtgtaggtagttgtatattaaatatgaaagttcttttatgattatgtgatag
gtggtgcatggccgtccttaattcgtggagtgatttgtctgcttaattgcgcattgcaa-
-----------------attgtaattgatcttttaccagtctcgttccgattgatgttgt
gaatattgtagaatattgttgtcgtcgagtcataattgccactacgtctggtccttc--g
ggcagaatagt-------ccttatgcttgtctacacaaaattctccacaatgttgtagcc
atacttgattgtatgcgctattaatgtctatgtgtgacacattcgtggttcaagaccagt
tcggctgcttgcacacattgccatctcaacatgattggtcaggctgctagagaccttgtg
tcttgccccaaaggttgattaacaccgtgagtgcaacgagtg-agattgcaagtctttgt
----------------------------------------------tatgtagtgaacaa
catataccta---ctactctagt-------------agtaggattccaact--acacagt
ataacca-----------------------------------------------------
---------------------------------------------------ttaaggtga
aatgaactc-agg-cgactgct-----------atactttaagatggtggaaggttgtgg
c-aatgac-aggtc-tgtgatg-ccctttagatgttcaaggctgcacacg-tactac-at
tgat-ctagtc---aacgagtatgtatgtaaca----------------ttgaataatga
atgtattggttaagctat------------------------------------------
------attgtatttcgctaacgttaattcagaacttcgagaaggttccgacaacagtca
atctag---------ttattgcttgtagtcg---attgcataattgtacag-ttcacgca
acgctcggttatca-ttcgctagt------------------------------------
------------------------------------------------------------
----------attgttaattcacagtggggacagtcgtttg-taattctgagactcggt-
tcaaccaggaatgcctcgtatttg----tggttca--ttatactccgtggaataagtccc
tgtcctttgtacaca-ccg-cccgtcgcttttaccaa-tggccctcgttgtgagatagct
ggacaagtatt-------------------------------------------------
--------------------------------------------tactacttcaaaagtt
ctcaatcaaggtttgctaaaggaaaaagaagtcgtaac----------------------
-----------
>Globigerina_bulloides|69025|AF250111
----gcaccacaaga--gcgtggagtatgtggcttaatttgactcaacgcggaaaagctt
atctggtccggacacagtgaggattgacagacagtt------------------------
--------------------------------------------------------ggca
ggagtggttcttggtaaaaacaaatgagagagttgaagttctttcatgatcttgtgagag
[truncated: 143,645 more chars]
