# Supplementary material for: Using the Multiple Analysis Approach to Reconstruct Phylogenetic Relationships among Planktonic Foraminifera from Highly Divergent and Length-polymorphic SSU rDNA Sequences
Source: Bioinform Biol Insights. 2009 Nov 11;3:155–77. doi: 10.4137/bbi.s3334 (PMC2808177; doi:10.4137/bbi.s3334)
Supplement: Additional file 1—Sequence list [file Additional_File_1.zip › Additional_File_1/Alignments/aligned.mafft.fas]

>Globigerina_bulloides|R043|01
-------------------gtggagcatgtggcttaatttgactcaacgcggggaatctt
accgggtccggacacactgaggattgacagacaattgtcttt--ttgt------------
------------------------------------------------------------
-------------------caaatttaaagacaaaagataacagatctttcatgattatg
tgatgggtggtgcatggccgttcttagttcgtggagtgatctgtctgcttaattgcgttt
caaata------------------------------------------------------
------------------------------------------------------------
------------------------------------------------------------
------------------------------------------------------------
------------------------------------------------------------
------------------------------------------------------------
------------------------------------------------------------
------------------------------------------------------------
------------------------------------------------------------
--------------------tatttta------ttatataacgagtctacaaaggagtgg
ttc-attaacagac--aatcata-tct-ttgagcgtctggaatctactcta-tttggctc
-aatt-ga-acgc---aacggacgnnnnnnnnnnnnnnnnnnnnnnnnnnnnnnnnnnnn
nnnnnnnnnnnnnnnnnnnnnnnnnnnnnnnnnnnnnnnnnnnnnnnnnnnnnnnnnnnn
nnnnnnnnnnnnnnnnnnnnnnnnnnnnnnnnnnnnnnnnnnnnnnnnnnnnnnnnnnnn
nnnnnnnnnnnnnnnnnnnnnnnnnnnnnnnnnnnnnnnnnnnnnnnnnnnnnnnnnnnn
nnnnnnnnnnnnnnnnnnnnnnnnnnnnnnnnnnnnnnnnnnnnnnnnnnnnnnnnnntg
cg-catac---------tttcaat----atg-atacattag-------------------
-a----ttggattgt--------------------------------------tctgttg
agctccat-ctaatac-tatccggcttgagaaggct-------gggtaatcaattgtaa-
-gtgctggttcctcctcccgttga--gcattttaata-atggcctctctacatccctagc
aatat------------------gcctagtgcg-at-tgtagtt----------------
--------------------------gagccttgccatttatgcaa-gtgtcaattctca
gtggggacagacatttgataattctttgtctcgttcttaactaggaatgccttgtacggg
tc-ttggttcaacagaccacccggaatacgtccctgccctttgtacaca-ccg-cccgtc
gc----------------------------------------------------------
------------------------------------------------------------
------------------------------------------------------------
---------------------------------------------
>Globigerina_bulloides|R043|05
------------------------gcatgtggcttaatttgactcaacgcggggaatctt
accgggtccggacacactgaggattgacagacaattgt---c--tttttgt---------
------------------------------------------------------------
-------------------caaatttaaagacaaaagataacagatctttcatgattatg
tgatgggtggtgcatggccgttcttagttcgtggagtgatctgtctgcttaattgcgttt
caaatatattttattatataacgagtctacaaaggagtggtt------------------
------------------------------------------------------------
-------------------cattaacagacaatcatatc--------tttgagcgtctgg
aatctactctattt-------------------------------------------ggc
tcaattgaacgcaacgg-acgtgatcgcgagtcct-tgttgaacttcagtatatattgac
tatccccgtaggaagggattggcaataattgaatgttcgctttctatta-----------
-------------------------------------------------ggtgtgtatat
atagtctcaaaattacatgtattt-gtaatggcgagtaatatttatac-tatc-------
---------------------------------------------------------ctg
taggaaaactc-ggg-cgaccgctgtaata---tttctctttaaaacagaggaagattgc
ggc-aataacaggtc-tgtgatg-ccc-tcagatgtcccgggccgcacacg-tgctacat
-tgat-ta-gcgc---ag------------------------------------------
------------------------------------------------------------
------------------------------------------------------------
------------------------------------------------------------
----------------------------------------------------------tg
cg-catac---------tttcaat----atg-atacattag-------------------
-a----ttggattgt--------------------------------------tctgttg
agctccat-ctaatac-tatccggcttgagaaggct-------gggtaatcaattgtaa-
-gtgctggttcctcctcccgttga--gcattttaata-atggcctctctacatccctagc
aatat------------------gcctagtgcg-at-tgtagtt----------------
--------------------------gagccttgccatttatgcaa-gtgtcaattctca
gtggggacagacatttgataattctttgtctcgttcttaactaggaatgccttgtacggg
tc-ttggttcaacagaccacccggaatacgtccctgccctttgtacaca-ccg-cccgtc
gctcttaccga-tgaatttccctgtgagtttgaaggactgatg-----------------
------------------------------------------------------------
-----------gttgcaaaatcattggaaattctgtcaaaca------------------
---------------------------------------------
>Globigerina_falconensis|R053|18
----------------------------------------gactcaacgcggaaaaactt
accaggtccggacacactgaggattgacagacggttaacgcc--ct--------------
------------------------------------------------------------
-------------------tcggggcaagagacaaaatttttggctctttcatgattatg
tgataggtggtgcatggccgttcttagttcgtggagtgatctgtctgcccaatcgcgttt
cataaat-----------------------------------------------------
------------------------------------------------------------
------------------------------------------------------------
------------------------------------------------------------
-----------------cttaagctcaaaaggcag-tcttaccttcgggttgagttttgc
tgggagacttttgtgtgaacgcaacggacgtgattgcaaccccttgttgattggcc----
-------------------------------------------------atcacgtaagc
tcacttgtaatttattacagtgtggtattatcttagccattccc-ttttagttgtggagt
gattaaccact----------------------------------------------cta
aattgtaactc-ggg-ggaccgctgtga-----tttttcttcaaaccggaggaaggttgc
ggc-aataacaggtc-tgtgatg-ccc-tcagatgtcctgggctgcacacg-tgctacac
-tgat-cc-cggc---ag------------------------------------------
------------------------------------------------------------
------------------------------------------------------------
------------------------------------------------------------
----------------------------------------------------------tt
gg-catgt--gattttctccaatg----acgaacctagtgg-------actt-ggcgtct
gt----gcgcattcg--------------------------------------tgtgcta
atgact---gccgtcactttaaacactggtcgttagactc---gtgcgatccctcggaa-
-aacgtgatttctgttcccaaacaaagcactttcgtaccctcgctcaaacaaacgtgatt
ccaaatcccttacgattgctacatcctttctcg-taacgtctcgcctagcggag------
--------------------------ctttcaacttttcgtcgcaa-ctctcaattcaca
gtggggacagtcgtttgtcaacttttcgtctcggtcccaactaggaatgcctcgtacgag
---ttggttcatcagaccactcggaatacgtccctgccctttgtacaca-ccg-cccgtc
gcttttaccga-tgaacttttttgcgagtatgatggactaacttt---------------
------------------------------------------gcgctca-----------
----------atttgaatctgttgtggaaattcactcgaacaacgggatttaaag-----
---------------------------------------------
>Globigerina_falconensis|R053|25
---------------gaacgtggagcatgtggcttaattygactcaacgcggaaaaactt
accaggtccggacacactgaggattgacagacggttaacgcc--ct--------------
------------------------------------------------------------
-------------------tcggggcaagagacaaaatttttggctctttcatgattatg
tgataggtggtgcatggccgttcttagttcgtggagtgatctgtctgcccaatcgcgttt
cataaat-----------------------------------------------------
------------------------------------------------------------
------------------------------------------------------------
------------------------------------------------------------
-----------------cttaagctcaaaaggcag-tcttaccttcgggttgagttttgc
tgggagacttttgtgtgaacgcaacggacgtgattgcaaccccttgttgattggcc----
-------------------------------------------------atcacgtaagc
tcacttgtaatttattacagtgtggtattatcttagccattccc-ttttagttgtggagt
gattaaccact----------------------------------------------cta
aattgtaactc-ggg-ggaccgctgtga-----tttttcttcaaaccggaggaaggttgc
ggc-aataacaggtc-tgtgatg-ccc-tcagatgtcctgggctgcacacg-tgctacac
-tgat-cc-cggc---ag------------------------------------------
------------------------------------------------------------
------------------------------------------------------------
------------------------------------------------------------
----------------------------------------------------------tt
gg-catgt--gattttctccaatg----acgaacctagtgg-------actt-ggcgtct
gt----gcgcattcg--------------------------------------tgtgcta
atgact---gccgtcactttaaacactggtcgttagactc---gtgcgatccctcggaa-
-aacgtgatttctgttcccaaacaaagcactttcgtaccctcgctcaaacaaacgtgatt
ccaaatcccttacgattgctacatcctttctcg-taacgtctcgcctagcggag------
--------------------------ctttcaacttttcgtcgcaa-ctctcaattcaca
gtggggacagtcgtttgtcaacttttcgtctcggtcccaactaggaatgcctcgtacgag
---ttggttcatcagaccactcggaatacgtccctgccctttgtacaca-ccg-cccgtc
gcttttaccga-tgaacttttttgcgagtatgatggactaacttt---------------
------------------------------------------gcgctca-----------
----------atttgaatctgttgtggaaattcactcgaacaacgggatttaaag-----
---------------------------------------------
>Globigerinita_glutinata|P148|05
----------------------------gtggcttaatttgactcaacgcgggaaatctt
accgggtccggacacactgaggattgacaggtattatatagc--a---acct----tcgg
------------------------------------------------------------
-------------------gt-tgtctattgttaaatatgctagtcctttcatgattatg
tgataggtggtgcatggccgttcttagttcgtggagtgatctgtctgcttaattgcgttt
cagataaggatctatattcttta-------------------------------------
------------------------------------------------------------
-----------------------------caagtgtcgcagtgtaattgacccctctttc
a-----------------------------------------------------------
-----------------cgagagtgtgtgtc--------------ttttttgcgctcgca
ctttacattaggtcctgaaagcaacgaacgtgaccgcaacctcttgttg-----------
-------------------------------------------------cctcatctccc
aacattct---------------------ttccttcgggttaga-tattt--------cc
attgag---------------------------------------------------gct
ttccaaaacta-gag-ggaccgctgt-------caacttcttaaaccagaggaaggttgc
ggc-aataacaggtc-tgtgatg-ccc-ttagatgttccgggctgcacacg-tgctacaa
-tgat-tg-ttgc---ag------------------------------------------
------------------------------------------------------------
------------------------------------------------------------
------------------------------------------------------------
----------------------------------------------------------tg
ag-catct-caattttttacc-ta----aca-ccgcacacgtgagt------------tt
gc----atacttgta--------------------------------------tgt--ta
ctttacgcagcggtaa-agcctgcttcgagagcaag---t---gggtaatcaattagaa-
-gtaacgatttcccaaatt---------agcacactt-atatacggcgtttgtgcccggg
tttcacttgttggaacttttgtgcgcgcagatg-t-------------------------
-----------------------------tttttccgtatgtgcaa-ttgtcaattcatg
gtggggacagaccattgttaattgttggtctcggtcttaactaggaatgccttgtacggg
tctttggttcaacaaaccacccggaatacgtccctgccctttgtacaca-ccg-cccgtc
gctcttaccga-tggacttctctgtgagtttgagggactggattt---------------
------------------------------------------gatcgtacattcgt----
-------gtgcgcattaatatctatggaaacttaaac-----------------------
---------------------------------------------
>Globigerinita_glutinata|P148|07
-------------------gtggagcatgtggcttaatttgactcaacgcgggaaatctt
accgggtccggacacactgaggattgacaggtattatatagc--a---actt----tcgg
------------------------------------------------------------
-------------------gt-tgtctattgttaaatatgctagtcctttcatgattatg
tgataggtggtgcatggccgttcttagttcgtggagtgatctgtctgcttaattgcgttt
cagataaggatctatattcttta-------------------------------------
------------------------------------------------------------
-----------------------------caagtgtcgcagtgtaattgacccctctttc
a-----------------------------------------------------------
-----------------cgagagtgcgtgtc--------------ttttttgcgctcgca
ctttacattaggtcctgaaagcaacgaacgtgaccgcaacctcttgttg-----------
-------------------------------------------------cctcatctccc
aacattct---------------------ttccttcgggttaga-tattt--------cc
attgag---------------------------------------------------gct
ttccaaaacta-gag-ggaccgctgt-------caacttcttaaaccagaggaaggttgc
ggc-aataacaggtc-tgtgatg-ccc-ttagatgttccgggctgcacacg-tgctacaa
-tgat-tg-ttgc---ag------------------------------------------
------------------------------------------------------------
------------------------------------------------------------
------------------------------------------------------------
----------------------------------------------------------tg
ag-catct-caattttttacc-ta----aca-ccgcacacgtgagt------------tt
gc----atacttgta--------------------------------------tgctata
ctttacgcagcggtaa-agcctgcttcgagagcaag---t---gggtaatcaattagaa-
-gtaacgatttcccaaatt---------agcacactt-atatacggcgtttgtgcccggg
tttcacttgttggaacttttgtgcgcgcagatg-tt------------------------
-----------------------------tttttccgtatgtgcaa-ttgtcaattcatg
gtggggacagaccattgttaattgttggtctcggtcttaactaggaatgccttgtacggg
tctttggttcaacaaaccacccggaatacgtccctgccctttgtacaca-ccg-cccgtc
gctcttaccga-tggacttctctgtgagtttgagggactggattt---------------
------------------------------------------gatcgtacattcgt----
-------gtgcgcattaatatctatggaaacttaaacgaacagtgtggtctaaag-----
---------------------------------------------
>Globigerinita_glutinata|P148|13
----------------------------gtggcttaatttgactcaacgcgggaaatctt
accgggtccggacacactgaggattgacaggtattatatagc--a---actt----tcgg
------------------------------------------------------------
-------------------gt-tgtctattgttaaatatgctagtcctttcatgattatg
tgataggtggtgcatggccgttcttagttcgtggagtgatctgtctgcttaattgcgttt
cagataaggatctatattcttta-------------------------------------
------------------------------------------------------------
-----------------------------caagtgtcgcagtgtaattgacccctctttc
a-----------------------------------------------------------
-----------------cgagagtgcgtgtc--------------ttttttgcgctcgca
ctttacattaggtcctgaaagcaacgaacgtgaccgcaacctcttgttg-----------
-------------------------------------------------cctcatctccc
aacattct---------------------ttccttcgggttaga-tattt--------cc
attgag---------------------------------------------------gct
ttccaaaacta-gag-ggaccgctgt-------caacttcttaaaccagaggaaggttgc
ggc-aataacaggtc-tgtgatg-ccc-ttagatgttccgggctgcacacg-tgctacaa
-tgat-tg-ttgc---ag------------------------------------------
------------------------------------------------------------
------------------------------------------------------------
------------------------------------------------------------
----------------------------------------------------------tg
ag-catct-caattttttacc-ta----aca-ccgcacacgtgagt------------tt
gc----atacttgta--------------------------------------tgctata
ctttacgcagcggtaa-agcctgcttcgagagcaag---t---gggtaatcaattagaa-
-gtaacgatttcccaaatt---------agcacactt-atatacggcgtttgtgcccggg
tttcacttgttggaacttttgtgcgcgcagatg-tt------------------------
-----------------------------tttttccgtatgtgcaa-ttgtcaattcatg
gtggggacagaccattgttaattgttggtctcggtcttaactaggaatgccttgtacggg
tctttggttcaacaaaccacccggaatacgtccctgccctttgtacaca-ccg-cccgtc
gctcttaccga-tggacttctctgtgagtttgagggactggattt---------------
------------------------------------------gatcgtacattcgt----
-------gtgcgcattaatatctatggaaacttaaac-----------------------
---------------------------------------------
>Globigerinita_glutinata|P148|15
-------------------gtggagcatgtggcttaatttgactcaacgcgggaaatctt
accgggtccggacacactgaggattgacaggtattatatagc--a---actt----tcgg
------------------------------------------------------------
-------------------gt-tgtctattgttaaatatgctagtcctttcatgattatg
tgataggtggtgcatggccgttcttagttcgtggagtgatctgtctgcttaattgcgttt
cagataaggatctatattcttta-------------------------------------
------------------------------------------------------------
-----------------------------caagtgtcgcagtgtaattgacccctctttc
a-----------------------------------------------------------
-----------------cgagagtgcgtgtc--------------ttttttgcgctcgca
ctttacattaggtcctgaaagcaacgaacgtgaccgcaacctcttgttg-----------
-------------------------------------------------cctcatctccc
aacattct---------------------ttccttcgggttaga-tattt--------cc
attgag---------------------------------------------------gct
ttccaaaacta-gag-ggaccgctgt-------caacttcttaaaccagaggaaggttgc
ggc-aataacaggtc-tgtgatg-ccc-ttagatgttccgggctgcacacg-tgctacaa
-tgat-tg-ttgc---ag------------------------------------------
------------------------------------------------------------
------------------------------------------------------------
------------------------------------------------------------
----------------------------------------------------------tg
ag-catct-caattttttacc-ta----aca-ccgcacacgtgagt------------tt
gc----atacttgta--------------------------------------tgctata
ctttacgcagcggtaa-agcctgcttcgagagcaag---t---gggtaatcaattagaa-
-gtaacgatttcccaaatt---------agcacactt-atatacggcgtttgtgcccggg
tttcacttgttggaacttttgtgcgcgcagatg-tt------------------------
-----------------------------tttttccgtatgtgcaa-ttgtcaattcatg
gtggggacagaccattgttaattgttggtctcggtcttaactaggaatgccttgtacggg
tctttggttcaacaaaccacccggaatacgtccctgccctttgtacaca-ccg-cccgtc
gctcttaccga-tggacttctctgtgagtttgagggactggattt---------------
------------------------------------------gatcgtacattcgt----
-------gtgcgcattaatatctatggaaacttaaacgaacagtgtggtctaaag-----
---------------------------------------------
>Globigerinita_glutinata|P148|17
-------------------gtggagcatgtggcttaatttgactcaacgcgggaaatctt
accgggtccggacacactgaggattgacaggtattatatagc--a---actt----tcgg
------------------------------------------------------------
-------------------gt-tgtctattgttaaatatgctagtcctttcatgattatg
tgataggtggtgcatggccgttcttagttcgtggagtgatctgtctgcttaattgcgttt
cagataaggatctatattcttta-------------------------------------
------------------------------------------------------------
-----------------------------caagtgtcgcagtgtaattgacccctctttc
a-----------------------------------------------------------
-----------------cgagagtgcgtgtc--------------ttttttgcgctcgca
ctttacattaggtcctgaaagcaacgaacgtgaccgcaacctcttgttg-----------
-------------------------------------------------cctcatctccc
aacattct---------------------ttccttcgggttaga-tattt--------cc
attgag---------------------------------------------------gct
ttccaaaacta-gag-ggaccgctgt-------caacttcttaaaccagaggaaggttgc
ggc-aataacaggtc-tgtgatg-ccc-ttagatgttccgggctgcacacg-tgctacaa
-tgat-tg-ttgc---ag------------------------------------------
------------------------------------------------------------
------------------------------------------------------------
------------------------------------------------------------
----------------------------------------------------------tg
ag-catct-caattttttacc-ta----aca-ccgcacacgtgagt------------tt
gc----atacttgta--------------------------------------tgctata
ctttacgcagcggtaa-agcctgcttcgagagcaag---t---gggtaatcaattagaa-
-gtaacgatttcccaaatt---------agcacactt-atatacggcgtttgtgcccggg
tttcacttgttggaacttttgtgcgcgcagatg-tt------------------------
-----------------------------tttttccgtatgtgcaa-ttgtcaattcatg
gtggggacagaccattgttaattgttggtctcggtcttaactaggaatgccttgtacggg
tctttggttcaacaaaccacccggaatacgtccctgccctttgtacaca-ccg-cccgtc
gctcttaccga-tggacttctctgtgagtttgagggactggattt---------------
------------------------------------------gatcgtacattcgt----
-------gtgcgcattaatatctatggaaacttaaacgaacagtgtggtctaaag-----
---------------------------------------------
>Globigerinita_glutinata|P148|20
-------------------gtggagcatgtggcttaatttgactcaacgcgggaaatctt
accgggtccggacacactgaggattgacaggtattatatagc--a---acct----tcgg
------------------------------------------------------------
-------------------gt-tgtctattgttaaatatgctagtcctttcatgattatg
tgataggtggtgcatggccgttcttagttcgtggagtgatctgtctgcttaattgcgttt
cagataaggatctatattcttta-------------------------------------
------------------------------------------------------------
-----------------------------caagtgtcgcagtgtaattgacccctctttc
a-----------------------------------------------------------
-----------------cgagagtgtgtgtc--------------ttttttgcgctcgca
ctttacattaggtcctgaaagcaacgaacgtgaccgcaacctcttgttg-----------
-------------------------------------------------cctcatctccc
aacattct---------------------ttccttcgggttaga-tattt--------cc
attgag---------------------------------------------------gct
ttccaaaacta-gag-ggaccgctgt-------caacttcttaaaccagaggaaggttgc
ggc-aataacaggtc-tgtgatg-ccc-ttagatgttccgggctgcacacg-tgctacaa
-tgat-tg-ttgc---ag------------------------------------------
------------------------------------------------------------
------------------------------------------------------------
------------------------------------------------------------
----------------------------------------------------------tg
ag-catct-caattttttacc-ta----aca-ccgcacacgtgagt------------tt
gc----atacttgta--------------------------------------tgt--ta
ctttacgcagcggtaa-agcctgcttcgagagcaag---t---gggtaatcaattagaa-
-gtaacgatttcccaaatt---------agcacactt-atatacggcgtttgtgcccggg
tttcacttgttggaacttttgtgcgcgcagatg-t-------------------------
-----------------------------tttttccgtatgtgcaa-ttgtcaattcatg
gtggggacagaccattgttaattgttggtctcggtcttaactaggaatgccttgtacggg
tctttggttcaacaaaccacccggaatacgtccctgccctttgtacaca-ccg-cccgtc
gctcttaccga-tggacttctctgtgagtttgagggactggattt---------------
------------------------------------------gatcgtacattcgt----
-------gtgcgcattaatatctatggaaacttaaacgaacagtgtggtctaaag-----
---------------------------------------------
>Globigerinita_glutinata|P148|21
-------------------gtggagcatgtggcttaatttgactcaacgcgggaaatctt
accgggtccggacacactgaggattgacaggtattatatagc--acgtactt----ttgt
------------------------------------------------------------
-------------------gcgtgtctattgttaaatatgctagtcctttcatgattatg
tgataggtggtgcatggccgttcttagttcgtggagtgatctgtctgcttaattgcgttt
cagataaggatctatattcttta-------------------------------------
------------------------------------------------------------
-----------------------------caagtgtcgcagtgtaattgacccctctttc
a-----------------------------------------------------------
-----------------cgagagtgtgtgtc--------------ttttttgcgctcgca
ctttacattaggtcctgaaagcaacgaacgtgaccgcaacctcttgttg-----------
-------------------------------------------------cctcatctccc
aacattct---------------------ttccttcgggttaga-tattt--------cc
attgag---------------------------------------------------gct
ttccaaaacta-gag-ggaccgctgt-------caacttcttaaaccagaggaaggttgc
ggc-aataacaggtc-tgtgatg-ccc-ttagatgttccgggctgcacacg-tgctacaa
-tgat-tg-ttgc---ag------------------------------------------
------------------------------------------------------------
------------------------------------------------------------
------------------------------------------------------------
----------------------------------------------------------tg
ag-catct-caattttttacc-ta----aca-ccgcacacgtgagt------------tt
gc----atacttgta--------------------------------------tgctata
ctttacgcagcggtaa-agcctgcttcgagagcaag---t---gggtaatcaattagaa-
-gtaacgatttcccaaatt---------agcacactt-atatacggcgtttgtgcccggg
tttcacttgttggaacttttgtgcgcgcagatg-tt------------------------
-----------------------------tttttccgtatgtgcaa-ttgtcaattcatg
gtggggacagaccattgttaattgttggtctcggtcttaactaggaatgccttgtacggg
tctttggttcaacaaaccacccggaatacgtccctgccctttgtacaca-ccg-cccgtc
gctcttaccga-tggacttctctgtgagtttgagggactggattt---------------
------------------------------------------gatcgtacattcgt----
-------gtgcgcattaatatctatggaaacttaaacgaacagtgtggtctaaag-----
---------------------------------------------
>Globigerinita_glutinata|P148|26
-------------------gtggagcatgtggcttaatttgactcaacgcgggaaatctt
accgggtccggacacactgaggattgacaggtattatatagc--a---acct----tcgg
------------------------------------------------------------
-------------------gt-tgtctattgttaaatatgctagtcctttcatgattatg
tgataggtggtgcatggccgttcttagttcgtggagtgatctgtctgcttaattgcgttt
cagataaggatctatattcttta-------------------------------------
------------------------------------------------------------
-----------------------------caagtgtcgcagtgtaattgacccctctttc
a-----------------------------------------------------------
-----------------cgagagtgcgtgtc--------------ttttttgcgctcgca
ctttacattaggtcctgaaagcaacgaacgtgaccgcaacctcttgttg-----------
-------------------------------------------------cctcatctccc
aacattct---------------------ttccttcgggttaga-tattt--------cc
attgag---------------------------------------------------gct
ttccaaaacta-gag-ggaccgctgt-------caacttcttaaaccagaggaaggttgc
ggc-aataacaggtc-tgtgatg-ccc-ttagatgttccgggctgcacacg-tgctacaa
-tgat-tg-ttgc---ag------------------------------------------
------------------------------------------------------------
------------------------------------------------------------
------------------------------------------------------------
----------------------------------------------------------tg
ag-catct-caattttttacc-ta----aca-ccgcacacgtgagt------------tt
gc----atacttgta--------------------------------------tgctata
ctttacgcagcggtaa-agcctgcttcgagagcaag---t---gggtaatcaattagaa-
-gtaacgatttcccaaatt---------agcacactt-atatacggcgtttgtgcccggg
tttcacttgttggaacttttgtgcgcgcagatg-tt------------------------
-----------------------------tttttccgtatgtgcaa-ttgtcaattcatg
gtggggacagaccattgttaattgttggtctcggtcttaactaggaatgccttgtacggg
tctttggttcaacaaaccacccggaatacgtccctgccctttgtacaca-ccg-cccgtc
gctcttaccga-tggacttctctgtgagtttgagggactggattt---------------
------------------------------------------gatcgtacattcgt----
-------gt--gcattaatatctatggaaacttaaacgaacagtgtggtctaaag-----
---------------------------------------------
>Globigerinita_glutinata|P148|28
-------------------gtggagcatgtggcttaatttgactcaacgcgggaaatctt
accgggtccggacacactgaggattgacaggtattatatagc--a---acct----tcgg
------------------------------------------------------------
-------------------gt-tgtctattgttaaatatgctagtcctttcatgattatg
tgataggtggtgcatggccgttcttagttcgtggagtgatctgtctgcttaattgcgttt
cagataaggatctatattcttta-------------------------------------
------------------------------------------------------------
-----------------------------caagtgtcgcagtgtaattgacccctctttc
a-----------------------------------------------------------
-----------------cgagagtgtgtgtc--------------ttttttgcgctcgca
ctttacattaggtcctgaaagcaacgaacgtgaccgcaacctcttgttg-----------
-------------------------------------------------cctcatctccc
aacattct---------------------ttccttcgggttaga-tattt--------cc
attgag---------------------------------------------------gct
ttccaaaacta-gag-ggaccgctgt-------caacttcttaaaccagaggaaggttgc
ggc-aataacaggtc-tgtgatg-ccc-ttagatgttccgggctgcacacg-tgctacaa
-tgat-tg-ttgc---ag------------------------------------------
------------------------------------------------------------
------------------------------------------------------------
------------------------------------------------------------
----------------------------------------------------------tg
ag-catct-caattttttacc-ta----aca-ccgcacacgtgagt------------tt
gc----atacttgta--------------------------------------tgt--ta
ctttacg-------------c---------------------------------------
------------------------------------------------------------
------------------------------------------------------------
------------------------------------------------------------
------------------------------------------------------------
------------------------------------------------------------
------------------------------------------------------------
------------------------------------------------------------
------------------------------------------------------------
---------------------------------------------
>Globigerinita_glutinata|P149|04
-------------------gtggagcatgtggcttaatttgactcaacgcgggaaatctt
accgggtccggacacactgaggattgacaggtattatatagcacgcacactt----cggt
------------------------------------------------------------
-------------------gtgtgtctattgttaaatatgctagtcctttcatgattatg
tgataggtggtgcatggccgttcttagttcgtggagtgatctgtctgcttaattgcgttt
cagataaggatctatattcttta-------------------------------------
------------------------------------------------------------
-----------------------------cagtgctgcagtcgtaattgacccctttctc
a-----------------------------------------------------------
-----------------cgagagtgtgtgtc---------------tttttgcgctcaca
ctttacattaggtcctgaaagcaacgaacgtgaccgcaacctcttgttg-----------
-------------------------------------------------cctcatctccc
cat---ca---------------------ctaggtagtttcggc-tacttaac--gtatc
attgag---------------------------------------------------gct
ttccaaaacta-gag-ggaccgctgt-------caacttcttaaaccagaggaaggttgc
ggc-aataacaggtc-tgtgatg-ccc-ttagatgttccgggctgcacacg-tgctacaa
-tgat-tg-ttgc---ag------------------------------------------
------------------------------------------------------------
------------------------------------------------------------
------------------------------------------------------------
----------------------------------------------------------tg
ag-catct-caattttttacctta----aca-ccgcacacgtgagt--------------
gc----atacttgta--------------------------------------tgt--ta
ctttacgcagcggtaa-agcctgcttcgagagcaag---t---gggtaatcaattagaa-
-gtaacgatttcccaaatt---------agcacactt-atatacggcgtttgtgcccggg
tttcacttgttggaacttttgtgcgcgcagatg---------------------------
-----------------------------tttttccgtatgtgcaa-ttgtcaattcatg
gtggggacagaccattgttaattgttggtctcggtcttaactaggaatgccttgtacggg
tctttggttcaacaaaccacccggaatacgtccctgccctttgtacaca-ccg-cccgtc
gctcttaccga-tggacttctctgtgagtttgagggactggattt---------------
------------------------------------------gatcgtgcttcggc----
---------acgcattaacatctatggaaacttaaacgaacagtgtggtctaaag-----
---------------------------------------------
>Globigerinita_glutinata|P149|07
-------------------gtggagcatgtggcttaatttgactcaacgcgggaaatctt
accgggtccggacacactgaggattgacaggtattatatagc--acgcactt----cggt
------------------------------------------------------------
-------------------gtgtgtctattgttaaatatgctagtcctttcatgattatg
tgataggtggtgcatggccgttcttagttcgtggagtgatctgtctgcttaattgcgttt
cagataaggatctatattcttta-------------------------------------
------------------------------------------------------------
----------------------------------cgtgagtgattgcagacccctttctc
a-----------------------------------------------------------
-----------------cgagagtgtgtgtc------------------tcgcatgatct
ctctacattaggtcctgaaagcaacgaacgtgaccgcaacctcttgttg-----------
-------------------------------------------------cctcatctccc
cat---ca---------------------ctaggtagtttcggc-tacttaac--gtatc
attgag---------------------------------------------------gct
ttccaaaacta-gag-ggaccgctgt-------caacttcttaaaccagaggaaggttgc
ggc-aataacaggtc-tgtgatg-ccc-ttagatgttccgggctgcacacg-tgctacaa
-tgat-tg-ttgc---ag------------------------------------------
------------------------------------------------------------
------------------------------------------------------------
------------------------------------------------------------
----------------------------------------------------------tg
ag-catct-caattttttacc-ta----aca-ccgcacacgtgagt------------ac
gc----atacttgta--------------------------------------tgt--ta
ctttacgcagcggtaa-agcctgcttcgagagcaag---t---gggtaatcaattagaa-
-gtaacgatttcccaaatt---------agcacactt-atatacggcgtttgtgcccggg
tttcacttgttggaacttttgtgcgcgcagatg---------------------------
-----------------------------tttttccgtatgtgcaa-ttgtcaattcatg
gtggggacagaccattgttaattgttggtctcggtcttaactaggaatgccttgtacggg
tctttggttcaacaaaccacccggaatacgtccctgccctttgtacaca-ccg-cccgtc
gctcttaccga-tggacttctctgtgagtttgagggactggattt---------------
------------------------------------------gatcgtgcttcggc----
---------acgcattaacatctatggaaacttaaac-----------------------
---------------------------------------------
>Globigerinita_glutinata|P149|18
-------------------gtggagcatgtggcttaatttgactcaacgcgggaaatctt
accgggtccggacacactgaggattgacaggtattatata----gcacactt----cg--
------------------------------------------------------------
-------------------gtgtgtctattgttaaatatgctagtcctttcatgattatg
tgataggtggtgcatggccgttcttagttcgtggagtgatctgtctgcttaattgcgttt
cagataaggatctatattcttta-------------------------------------
------------------------------------------------------------
-----------------------------cagtgctgcagtcgtaattgacccctttctc
a-----------------------------------------------------------
-----------------cgagagtgtgtgtc---------------tttttgcgctcaca
ctttacattaggtcctgaaagcaacgaacgtgaccgcaacctcttgttg-----------
-------------------------------------------------cctcatctccc
cat---ca---------------------ctaggtagtttcggc-tacttaac--gtatc
attgag---------------------------------------------------gct
ttccaaaacta-gag-ggaccgctgt-------caacttcttaaaccagaggaaggttgc
ggc-aataacaggtc-tgtgatg-ccc-ttagatgttccgggctgcacacg-tgctacaa
-tgat-tg-ttgc---ag------------------------------------------
------------------------------------------------------------
------------------------------------------------------------
------------------------------------------------------------
----------------------------------------------------------tg
ag-catct-caattttttacctta----aca-ccgcacacgtgagt--------------
gc----atacttgta--------------------------------------tgt--ta
ctttacgcagcggtaa-agcctgcttcgagagcaag---t---gggtaatcaattagaa-
-gtaacgatttcccaaatt---------agcacactt-atatacggcgtttgtgcccggg
tttcacttgttggaacttttgtgcgtgcagatg---------------------------
-----------------------------tttttccgtatgtgcaa-ttgtcaattcatg
gtggggacagaccattgttaattgttggtctcggtcttaactaggaatgccttgtacggg
tctttggttcaacaaaccacccggaatacgtccctgccctttgtacaca-ccg-cccgtc
gctcttaccga-tggacttctctgtgagtttgagggactggattt---------------
------------------------------------------gatcgtgcttcggc----
---------acgcattaacatctatggaaacttaaacgaacagtgtggtctaaag-----
---------------------------------------------
>Globigerinita_glutinata|P149|22
-------------------gtggagcatgtggcttaatttgactcaacgcgggaaatctt
accgggtccggacacactgaggattgacaggtattatatagc--acgcactt----cggt
------------------------------------------------------------
-------------------gtgtgtctattgttaaatatgctagtcctttcatgattatg
tgataggtggtgcatggccgttcttagttcgtggagtgatctgtctgcttaattgcgttt
cagataaggatctatattcttta-------------------------------------
------------------------------------------------------------
----------------------------------cgtgagtgattgcagacccctttctc
a-----------------------------------------------------------
-----------------cgagagtgtgtgtc------------------tcgcatgatct
ctctacattaggtcctgaaagcaacgaacgtgaccgcaacctcttgttg-----------
-------------------------------------------------cctcatctccc
cat---ca---------------------ctaggtagtttcggc-tacttaac--gtatc
attgag---------------------------------------------------gct
ttccaaaacta-gag-ggaccgctgt-------caacttcttaaaccagaggaaggttgc
ggc-aataacaggtc-tgtgatg-ccc-ttagatgttccgggctgcacacg-tgctacaa
-tgat-tg-ttgc---ag------------------------------------------
------------------------------------------------------------
------------------------------------------------------------
------------------------------------------------------------
----------------------------------------------------------tg
ag-catct-caattttttacctta----aca-ccgcacacgtgagt--------------
gc----atacttgta--------------------------------------tgt--ta
ctttacgcagcggtaa-agcctgcttcgagagcaag---t---gggtaatcaattagaa-
-gtaacgatttcccaaatt---------agcacactt-atatacggcgtttgtgcccggg
tttcacttgttggaacttttgtgcgtgcagatg---------------------------
-----------------------------tttttccgtatgtgcaa-ttgtcaattcatg
gtggggacagaccattgttaattgttggtctcggtcttaactaggaatgccttgtacggg
tctttggttcaacaaaccacccggaatacgtccctgccctttgtacaca-ccg-cccgtc
gctcttaccga-tggacttctctgtgagtttgagggactggattt---------------
------------------------------------------gatcgtgcttcggc----
---------acgcattaacatctatggaaacttaaacgaacagtgtggtctaaag-----
---------------------------------------------
>Globigerinita_glutinata|P149|28
-------------------gtggagcatgtggcttaatttgactcaacgcgggaaatctt
accgggtccggacacactgaggattgacaggtattatatagc--acgcactt----cggt
------------------------------------------------------------
-------------------gtgtgtctattgttaaatatgctagtcctttcatgattatg
tgataggtggtgcatggccgttcttagttcgtggagtgatctgtctgcttaattgcgttt
cagataaggatctatattcttta-------------------------------------
------------------------------------------------------------
-----------------------------cagtgctgcagtcgtaattgacccctttctc
a-----------------------------------------------------------
-----------------cgagagtgtgtgtc---------------tttttgcgctcaca
ctttacattaggtcctgaaagcaacgaacgtgaccgcaacctcttgttg-----------
-------------------------------------------------cctcatctccc
cat---ca---------------------ctaggtagtttcggc-tacttaac--gtatc
attgag---------------------------------------------------gct
ttccaaaacta-gag-ggaccgctgt-------caacttcttaaaccagaggaaggttgc
ggc-aataacaggtc-tgtgatg-ccc-ttagatgttccgggctgcacacg-tgctacaa
-tgat-tg-ttgc---ag------------------------------------------
------------------------------------------------------------
------------------------------------------------------------
------------------------------------------------------------
----------------------------------------------------------tg
ag-catct-caattttttacc-ta----aca-ccgcacacgtgagt--------------
gc----atacttgta--------------------------------------tgt--ta
ctttacgcagcggtaa-agcctgcttcgagagcaag---t---gggtaatcaattagaa-
-gtaacgatttcccaaatt---------agcacactt-atatacggcgtttgtgcccggg
tttcacttgttggaacttttgtgcgtgcagatg---------------------------
-----------------------------tttttccgtatgtgcaa-ttgtcaattcatg
gtggggacagaccattgttaattgttggtctcggtcttaactaggaatgccttgtacggg
tctttggttcaacaaaccacccggaatacgtccctgccctttgtacaca-ccg-cccgtc
gctcttaccga-tggacttctctgtgagtttgagggactggattt---------------
------------------------------------------gatcgcttcg--------
---------gcgcattaacatctatggaaacttaaacgaacagtgtggtctaaag-----
---------------------------------------------
>Globigerinita_glutinata|P149|30
-------------------gtggagcatgtggcttaatttgactcaacgcgggaaatctt
accgggtccggacacactgaggattgacaggtattatatagc--acgcactt----cggt
------------------------------------------------------------
-------------------gtgtgtctattgttaaatatgctagtcctttcatgattatg
tgataggtggtgcatggccgttcttagttcgtggagtgatctgtctgcttaattgcgttt
cagataaggatctatattcttta-------------------------------------
------------------------------------------------------------
----------------------------------cgtgagtgattgcagacccctttctc
a-----------------------------------------------------------
-----------------cgagagtgtgtgtc------------------tcgcatgatct
ctctacattaggtcctgaaagcaacgaacgtgaccgcaacctcttgttg-----------
-------------------------------------------------cctcatctccc
cat---ca---------------------ctaggtagtttcggc-tacttaac--gtatc
attgag---------------------------------------------------gct
ttccaaaacta-gag-ggaccgctgt-------caacttcttaaaccagaggaaggttgc
ggc-aataacaggtc-tgtgatg-ccc-ttagatgttccgggctgcacacg-tgctacaa
-tgat-tg-ttgc---ag------------------------------------------
------------------------------------------------------------
------------------------------------------------------------
------------------------------------------------------------
----------------------------------------------------------tg
ag-catct-caattttttacc-ta----aca-ccgcacacgtgagt------------ac
gc----atacttgta--------------------------------------tgt--ta
ctttacgcagcggtaa-agcctgcttcgagagcaag---t---gggtaatcaattagaa-
-gtaacgatttcccaaatt---------agcacactt-atatacggcgtttgtgcccggg
tttcacttgttggaacttttgtgcgtgcagatg---------------------------
-----------------------------tttttccgtatgtgcaa-ttgtcaattcatg
gtggggacagaccattgttaattgttggtctcggtcttaactaggaatgccttgtacggg
tctttggttcaacaaaccacccggaatacgtccctgccctttgtacaca-ccg-cccgtc
gctcttaccga-tggacttctctgtgagtttgagggactggattt---------------
------------------------------------------gatcgtgcttcggc----
---------acgcattaacatctatggaaacttaaacgaacagtgtggtctaaag-----
---------------------------------------------
>Globigerinita_glutinata|P151|06
-------------------gtggagcatgtggcttaatttgactcaacgcgggaaatctt
accgggtccggacacactgaggattgacaggtattatatagc--acgtactt----ttgt
------------------------------------------------------------
-------------------gcgtgtctattgttaaatatgctagtcctttcatgattatg
tgataggtggtgcatggccgttcttagttcgtggagtgatctgtctgcttaattgcgttt
cagataaggatctatattcttta-------------------------------------
------------------------------------------------------------
-----------------------------caagtgtcgcagtgtaattgacccctctttc
a-----------------------------------------------------------
-----------------cgagagtgcgtgtc--------------ttttttgcgctcgca
ctttacattaggtcctgaaagcaacgaacgtgaccgcaacctcttgttg-----------
-------------------------------------------------cctcatctccc
aacattct---------------------ttccttcgggttaga-tattt--------cc
attgag---------------------------------------------------gct
ttccaaaacta-gag-ggaccgctgt-------caacttcttaaaccagaggaaggttgc
ggc-aataacaggtc-tgtgatg-ccc-ttagatgttccgggctgcacacg-tgctacaa
-tgat-tg-ttgc---ag------------------------------------------
------------------------------------------------------------
------------------------------------------------------------
------------------------------------------------------------
----------------------------------------------------------tg
ag-catct-caattttttacc-ta----aca-ccgcacacgtgagt------------tt
gc----atacttgta--------------------------------------tgctata
ctttacgcagcggtaa-agcctgcttcgagagcaag---t---gggtaatcaattagaa-
-gtaacgatttcccaaatt---------agcacactt-atatacggcgtttgtgcccggg
tttcacttgttggaacttttgtgcgcgcagatg-tt------------------------
-----------------------------tttttccgtatgtgcaa-ttgtcaattcatg
gtggggacagaccattgttaattgttggtctcggtcttaactaggaatgccttgtacggg
tctttggttcaacaaaccacccggaatacgtccctgccctttgtacaca-ccg-cccgtc
gctcttaccga-tggacttctctgtgagtttgagggactggattt---------------
------------------------------------------gatcgtacattcgt----
-------gtgcgcattaatatctatggaaacttaaacgaacagtgtggtctaaag-----
---------------------------------------------
>Globigerinita_glutinata|P151|08
-------------------gtggagcatgtggcttaatttgactcaacgcgggaaatctt
accgggtccggacacactgaggattgacaggtattatatagc--acgtactt----ttgt
------------------------------------------------------------
-------------------gcgtgtctattgttaaatatgctagtcctttcatgattatg
tgataggtggtgcatggccgttcttagttcgtggagtgatctgtctgcttaattgcgttt
cagataaggatctatattcttta-------------------------------------
------------------------------------------------------------
-----------------------------caagtgtcgcagtgtaattgacccctctttc
a-----------------------------------------------------------
-----------------cgagagtgcgtgtc--------------ttttttgcgctcgca
ctttacattaggtcctgaaagcaacgaacgtgaccgcaacctcttgttg-----------
-------------------------------------------------cctcatctccc
aacattct---------------------ttccttcgggttaga-tattt--------cc
attgag---------------------------------------------------gct
ttccaaaacta-gag-ggaccgctgt-------caacttcttaaaccagaggaaggttgc
ggc-aataacaggtc-tgtgatg-ccc-ttagatgttccgggctgcacacg-tgctacaa
-tgat-tg-ttgc---ag------------------------------------------
------------------------------------------------------------
------------------------------------------------------------
------------------------------------------------------------
----------------------------------------------------------tg
ag-catct-caattttttacc-ta----aca-ccgcacacgtgagt------------tt
gc----atacttgta--------------------------------------tgctata
ctttacgcagcggtaa-agcctgcttcgagagcaag---t---gggtaatcaattagaa-
-gtaacgatttcccaaatt---------agcacactt-atatacggcgtttgtgcccggg
tttcacttgttggaacttttgtgcgcgcagatg-tt------------------------
-----------------------------tttttccgtatgtgcaa-ttgtcaattcatg
gtggggacagaccattgttaattgttggtctcggtcttaactaggaatgccttgtacggg
tctttggttcaacaaaccacccggaatacgtccctgccctttgtacaca-ccg-cccgtc
gctcttaccga-tggacttctctgtgagtttgagggactggattt---------------
------------------------------------------gatcgtacattcgt----
-------gtgcgcattaatatctatggaaacttaaacgaacagtgtggtctaaag-----
---------------------------------------------
>Globigerinita_glutinata|P152|03
-------------------gtggagcatgtggcttaatttgactcaacgcgggaaatctt
accgggtccggacacactgaggattgacaggtattatatagc--acgcactt----cggt
------------------------------------------------------------
-------------------gtgtgtctattgttaaatatgctagtcctttcatgattatg
tgataggtggtgcatggccgttcttagttcgtggagtgatctgtctgcttaattgcgttt
cagataaggatctatattcttta-------------------------------------
------------------------------------------------------------
----------------------------------cgtgagtgattgcagacccctttctc
a-----------------------------------------------------------
-----------------cgagagtgtgtgtc------------------tcgcatgatct
ctctacattaggtcctgaaagcaacgaacgtgaccgcaacctcttgttg-----------
-------------------------------------------------cctcatctccc
catatcaa---------------------ctaggtagtttcggc-tacttaac--gtatc
attgag---------------------------------------------------gct
ttccaaaacta-gag-ggaccgctgt-------caacttcttaaaccagaggaaggttgc
ggc-aataacaggtc-tgtgatg-ccc-ttagatgttccgggctgcacacg-tgctacaa
-tgat-tg-ttgc---ag------------------------------------------
------------------------------------------------------------
------------------------------------------------------------
------------------------------------------------------------
----------------------------------------------------------tg
ag-catct-caattttttacc-ta----aca-ccgcacacgtgagt--------------
gc----atacttgta--------------------------------------tgc--ta
ctttacgcagcggtaa-agcctgcttcgagagcaag---t---gggtaatcaattagaa-
-gtaacgatttcccaaatt---------agcacactt-atatacggcgtttgtgcccggg
tttcacttgttggaacttttgtgcgtgcagatg---------------------------
-----------------------------tttttccgtatgtgcaa-ttgtcaattcatg
gtggggacagaccattgttaattgttggtctcggtcttaactaggaatgccttgtacggg
tctttggttcaacaaaccacccggaatacgtccctgccctttgtacaca-ccg-cccgtc
gctcttaccga-tggacttctctgtgagtttgagggactggattt---------------
------------------------------------------gatcgcttcg--------
---------gcgcattaacatctatggaaacttaaacgaacagtgtggtctaaag-----
---------------------------------------------
>Globigerinita_glutinata|P152|28
-----------------------------------------------cgcgggaaatctt
accgggtccggacacactgaggattgacaggtattatata----gcacactt----cg--
------------------------------------------------------------
-------------------gtgtgtctattgttaaatatgctagtcctttcatgattatg
tgataggtggtgcatggccgttcttagttcgaggagtgatctgtctgcttaattgcgttt
caaataaggatctatattcttta-------------------------------------
------------------------------------------------------------
-----------------------------cagtgctgcagtcgtaattgacccctttctc
a-----------------------------------------------------------
-----------------cgagagtgtgtgtc---------------tttttgcgctcaca
ctttacattaggtcctgaaagcaacgaacgtgaccgcaacctcttgttg-----------
-------------------------------------------------cctcatctccc
cat---ca---------------------ctaggtagtttcggc-tacttaac--gtatc
attgag---------------------------------------------------gct
ttccaaaacta-gag-ggaccgctgt-------caacttcttaaaccagaggaaggttgc
ggc-aataacaggtc-tgtgatg-ccc-ttagatgttccgggctgcacacg-tgctacaa
-tgat-tg-ttgc---ag------------------------------------------
------------------------------------------------------------
------------------------------------------------------------
------------------------------------------------------------
----------------------------------------------------------tg
ag-catct-caattttttacc-ta----aca-ccgcacacgtgagt--------------
gc----atacttgta--------------------------------------tgt--ta
ctttacgcagcggtaa-agcctgcttcgagagcaag---t---gggtaatcaattagaa-
-gtaacgatttcccaaatt---------agcacactt-atatacggcgtttgtgcccggg
tttcacttgttggaacttttgtgcgcgcagatg---------------------------
-----------------------------tttttccgtatgtgcaa-ttgtcaattcatg
gtggggacagaccattgttaattgttggtctcggtcttaactaggaatgccttgtacggg
tctttggttcaacaaaccacccggaatacgtccctgccctttgtacaca-ccg-cccgtc
gctcttaccga-tggacttctctgtgagtttgagggactggattt---------------
------------------------------------------gat---------------
------------------------------------------------------------
---------------------------------------------
>Globigerinita_glutinata|R019|10
-------------gaacgcgtggagcatgtggcttaatttgactcaacgcgggaaatctt
accgggtccggacacactgaggattgacaggtattatatagc--a---actt----tcga
------------------------------------------------------------
-------------------gt-tgtctattgttaaatatgctagtcctttcatgattatg
tgataggtggtgcatggccgttcttagttcgtggagtgatctgtctgcttaattgcgttt
cagataaggatctatattcttta-------------------------------------
------------------------------------------------------------
-----------------------------caagtgtcgcagtgtaattgacccctctttc
a-----------------------------------------------------------
-----------------cgagagtgtgtgtc--------------ttttttgcgctcgca
ctttacattaggtcctgaaagcaacgaacgtgaccgcaacctcttgttg-----------
-------------------------------------------------cctcatctccc
aacattct---------------------ttccttcgggttaga-tattt--------cc
attgag---------------------------------------------------gct
ttccaaaacta-gag-ggaccgctgt-------caacttcttaaaccagaggaaggttgc
ggc-aataacaggtc-tgtgatg-ccc-ttagatgttccgggctgcacacg-tgctacaa
-tgat-tg-ttgc---ag------------------------------------------
------------------------------------------------------------
------------------------------------------------------------
------------------------------------------------------------
----------------------------------------------------------tg
ag-catct-caattttttacc-ta----aca-ccgcacacgtgagt--------------
gc----atacttgta--------------------------------------tgt--ta
ctttacgcagcggtaa-agcctgcttcgagagcaag---t---gggtaatcaattagaa-
-gtaacgatttcccaaatt---------agcacactt-atatacggcgtttgtgcccggg
tttcacttgttggaacttttgtgcgcgcagatg-t-------------------------
-----------------------------tttttccgtatgtgcaa-ttgtcaattcatg
gtggggacagaccattgttaattgttggtctcggtcttaactaggaatgccttgtacggg
tctttggttcaacaaaccacccggaatacgtccctgccctttgtacaca-ccg-cccgtc
gctcttaccga-tggacttctctgtgagtttgagggactggattt---------------
------------------------------------------gatc--gcattcgt----
-----------gcattaatatctatggaaacttaaacgaacagtgtggtctaaag-----
---------------------------------------------
>Globigerinita_glutinata|R019|17
-------------gaacgcgtggagcatgtggcttaatttgactcaacgcgggaaatctt
accgggtccggacacactgaggattgacaggtattatatagc--a---actt----tcga
------------------------------------------------------------
-------------------gt-tgtctattgttaaatatgctagtcctttcatgattatg
tgataggtggtgcatggccgttcttagttcgtggagtgatctgtctgcttaattgcgttt
cagataaggatctatattcttta-------------------------------------
------------------------------------------------------------
-----------------------------caagtgtcgcagtgtaattgacccctctttc
a-----------------------------------------------------------
-----------------cgagagtgtgtgtc--------------ttttttgcgctcgca
ctttacattaggtcctgaaagcaacgaacgtgaccgcaacctcttgttg-----------
-------------------------------------------------cctcatctccc
aacattct---------------------ttccttcgggttaga-tattt--------cc
attgag---------------------------------------------------gct
ttccaaaacta-gag-ggaccgctgt-------caacttcttaaaccagaggaaggttgc
ggc-aataacaggtc-tgtgatg-ccc-ttagatgttccgggctgcacacg-tgctacaa
-tgat-tg-ttgc---ag------------------------------------------
------------------------------------------------------------
------------------------------------------------------------
------------------------------------------------------------
----------------------------------------------------------tg
ag-catct-caattttttacc-ta----aca-ccgcacacgtgagt--------------
gc----atacttgta--------------------------------------tgt--ta
ctttacgcagcggtaa-agcctgcttcgagagcaag---t---gggtaatcaattagaa-
-gtaacgatttcccaaatt---------agcacactt-atatacggcgtttgtgcccggg
tttcacttgttggaacttttgtgcgcgcagatg-t-------------------------
-----------------------------tttttccgtatgtgcaa-ttgtcaattcatg
gtggggacagaccattgttaattgttggtctcggtcttaactaggaatgccttgtacggg
tctttggttcaacaaaccacccggaatacgtccctgccctttgtacaca-ccg-cccgtc
gctcttaccga-tggacttctctgtgagtttgagggactggattt---------------
------------------------------------------gatc--gcattcgt----
-----------gcattaatatctatggaaacttaaacgaacagtgtggtctaaag-----
---------------------------------------------
>assumed_uvula|P085|16
-------------gaacgcgtggagcatgtgacttaatttgactcaacgcgggaaatctt
accgggtccggacacactgaggattgacaggcaatatatgat--tcagcttt----cgg-
------------------------------------------------------------
-------------------gttgtttcattgttaaatatgctagtcctttcatgattatg
tgataggtggtgcatggccgttcttagttcgtggagtgatctgtctgcttaattgcgttt
cacttaatttataggatctaatatttt---------------------------------
------------------------------------------------------------
-------------------tacgagtgagtaggttttgacccacactgcattttattatg
t-----------------------------------------------------------
-----------------ggtggtccgtgcgtcattacaatt--actggcctgcttcgctc
taattagctatcctttgaaagcaacgaacgtgaccgcaacctcttgttg-----------
-------------------------------------------------ccttcgtttaa
catcctac-----------------------tcttagtggtggg-tattgagg--gcttc
actcat------------------------------tgcgtgtaacagc--------gtg
tgagtaaacta-gag-ggaccgctgt-------caacttcttaaaccagaggaaggttgc
ggc-aataacaggtc-tgtgatg-ccc-ttagatgttccgggctgcacacg-tgctacaa
-tgat-tg-tggc---ag------------------------------------------
------------------------------------------------------------
------------------------------------------------------------
------------------------------------------------------------
----------------------------------------------------------tg
ag-catct-cta-acgataatttattacata-caccacgagtgagtcaaatc-acga---
------------------------------------------------------------
---------gtggtaaaagcctgctttgagagcaag---t---gggtaatcaattagaa-
-gtaacgatttcttcgcatt--------agcacactt-atatacggcgtttatgcccggg
tttcacttgttggag----cctctgcgtgcgta-ga-tgttgagcttgcatctgatgtaa
gt------------------------ctcatttaccgtatgtgcaa-ttgtcaattcatg
gtggggacagaccattgttaattgttggtctcggtcttaactaggaatgccttgtacggg
tctttggttcaacagaccacccggaatatgtccctgccctttgtacaca-ccg-cccgtc
gctcttaccga-tggacttctctgtgagtttgagggactggagct---------------
------------------------------------------gagctta-g---------
-------------gtttggttctatggaaacttaaacgaacagtgtggtctaaag-----
---------------------------------------------
>assumed_uvula|P085|23
-------------gaacgcgtggagcatgtggcttaatttgactcaacgcgggaaatctt
accgggtccggacacactgaggattgacaggcaatatatgat--tcagcttt----cgg-
------------------------------------------------------------
-------------------gttgtttcattgttaaatatgctagtcctttcatgattatg
tgataggtggtgcatggccgttcttagttcgtggagtgatctgtctgcttaattgcgttt
cacttaatttataggatctaatatttt---------------------------------
------------------------------------------------------------
-------------------tacgagtgagtaggttttgacccacactgcattttattatg
t-----------------------------------------------------------
-----------------ggtggtccgtgcgtcattacaatt--actggcctgcttcgctc
taattagctatcctttgaaagcaacgaacgtgaccgcaacctcttgttg-----------
-------------------------------------------------ccttcgtttaa
catcctac-----------------------tcttagtggtggg-tattgagg--gcttc
actcat------------------------------tgcgtgtaacagc--------gtg
tgagtaaacta-gag-ggaccgctgt-------caacttcttaaaccagaggaaggttgc
ggc-aataacaggtc-tgtgatg-ccc-ttagatgttccgggctgcacacg-tgctacaa
-tgat-tg-tggc---ag------------------------------------------
------------------------------------------------------------
------------------------------------------------------------
------------------------------------------------------------
----------------------------------------------------------tg
ag-catct-cta---------ctattg-ata-caccacgagtgagtcaaatc-acga---
------------------------------------------------------------
---------gtggtaaaagcctgctttgagagcaag---t---gggtaatcaattagaa-
-gtaacgatttcttcgcatt--------agcacactt-atatacggcgtttatgcccggg
tttcacttgttggag----cctctgcgtgcgta-ga-tgttgagcttgcatctgatgtaa
gt------------------------ctcatttaccgtatgtgcaa-ttgtcaattcatg
gtggggacagaccattgttaattgttggtctcggtcttaactaggaatgccttgtacggg
tctttggttcaacagaccacccggaatatgtccctgccctttgtacaca-ccg-cccgtc
gctcttaccga-tggacttctctgtgagtttgagggactggagct---------------
------------------------------------------gagctta-g---------
-------------gtttggttctatggaaacttaaacgaacagtgtggtctaaag-----
---------------------------------------------
>assumed_uvula|P085|45
-------------gaacgcgtggagcatgtggcttaatttgactcaacgcgggaaatctt
accgggtccggacacactgaggattgacaggcaatatatgat--tcagcttt----cgg-
------------------------------------------------------------
-------------------gttgtttcattgttaaatatgctagtcctttcatgattatg
tgataggtggtgcatggccgttcttagttcgtggagtgatctgtctgcttaattgcgttt
cacttaatttataggatctaatatttt---------------------------------
------------------------------------------------------------
-------------------tacgagtgagtaggttttgacccacactgcattttattatg
t-----------------------------------------------------------
-----------------ggtggtccgtgcgtcattacatttccattggcctgcttcgctc
taattagctatcctttgaaagcaacgaacgtgaccgcaacctcttgttg-----------
-------------------------------------------------ccttcgtttaa
catcctac-----------------------tcttagtggtggg-tattgagg--gcttc
actcat------------------------------tgcgtgtaacagc--------gtg
tgagtaaacta-gag-ggaccgctgt-------caacttcttaaaccagaggaaggttgc
ggc-aataacaggtc-tgtgatg-ccc-ttagatgttccgggctgcacacg-tgctacaa
-tgat-tg-tggc---ag------------------------------------------
------------------------------------------------------------
------------------------------------------------------------
------------------------------------------------------------
----------------------------------------------------------tg
ag-catct-ctatacgataatttattacata-caccacgagtgagtcaaatc-acga---
------------------------------------------------------------
---------gtggtaaaagcctgctttgagagcaag---t---gggtaatcaattagaa-
-gtaacgatttcttcgcatt--------agcacactt-atatacggcgtttatgcccggg
tttcacttgttggag----cctctgcgtgcgta-ga-tgttgagcttgcatctgatgtaa
gt------------------------ctcatttaccgtatgtgcaa-ttgtcaattcatg
gtggggacagaccattgttaattgttggtctcggtcttaactaggaatgccttgtacggg
tctttggttcaacagaccacccggaatatgtccctgccctttgtacaca-ccg-cccgtc
gctcttaccga-tggacttctctgtgagtttgagggactggagct---------------
------------------------------------------gagctta-g---------
-------------gtttggttctatggaaacttaaacgaacagtgtggtctaaag-----
---------------------------------------------
>assumed_uvula|P085|47
-------------gaacgcgtggagcatgtggcttaatttgactcaacgcgggaaatctt
accgggtccggacacactgaggattgacaggcaatatatgat--tcagcttt----cgg-
------------------------------------------------------------
-------------------gttgtttcattgttaaatatgctagtcctttcatgattatg
tgataggtggtgcatggccgttcttagttcgtggagtgatctgtctgcttaattgcgttt
cacttaatttataggatctaatatttt---------------------------------
------------------------------------------------------------
-------------------tacgagtgagtaggttttgacccacactgcattttattatg
t-----------------------------------------------------------
-----------------ggtggtccgtgcgtcattacaatt--actggcctgcttcgctc
taattagctatcctttgaaagcaacgaacgtgaccgcaacctcttgttg-----------
-------------------------------------------------ccttcgtttaa
catcctac-----------------------tcttagtggtggg-tattgagg--gcttc
actcat------------------------------tgcgtgtaacagc--------gtg
tgagtaaacta-gag-ggaccgctgt-------caacttcttaaaccagaggaaggttgc
ggt-aataacaggtc-tgtgatg-ccc-ttagatgttccgggctgcacacg-tgctacaa
-tgat-tg-tggc---ag------------------------------------------
------------------------------------------------------------
------------------------------------------------------------
------------------------------------------------------------
----------------------------------------------------------tg
ag-catct-ctatacgataatttattacata-caccacgagtgagtcaaatc-acga---
------------------------------------------------------------
---------gtggtaaaagcctgctttgagagcaag---t---gggtaatcaattagaa-
-gtaacgatttcttcgcatt--------agcacactt-atatacggcgtttatgcccggg
tttcacttgttggag----cctctgcgtgcgta-ga-tgttgagcttgcatctgatgtaa
gt------------------------ctcatttaccgtatgtgcaa-ttgtcaattcatg
gtggggacagaccattgttaattgttggtctcggtcttaactaggaatgccttgtacggg
tctttggttcaacagaccacccggaatatgtccctgccctttgtacaca-ccg-cccgtc
gctcttaccga-tggacttctctgtgagtttgagggactggagct---------------
------------------------------------------gagctta-g---------
-------------gtttggttctatggaaacttaaacgaacagtgtggtctaaag-----
---------------------------------------------
>assumed_uvula|P086|11
-------------gaacgcgtggagcatgtggcttaatttgactcaacgcgggaaatctt
accgggtccggacacactgaggattgacaggcaatatatgat--tcagcttt----cgg-
------------------------------------------------------------
-------------------gttgtttcattgttaaatatgctagtcctttcatgattatg
tgataggtggtgcatggccgttcttagttcgtggagtgatctgtctgcttaattgcgttt
cacttaatttataggatctaatatttt---------------------------------
------------------------------------------------------------
-------------------tacgagtgagtaggttttgacccacactgcattttattatg
t-----------------------------------------------------------
-----------------ggtggtccgtgcgtcattacaatt--actggcctgcttcgctc
taattagctatcctttgaaagcaacgaacgtgaccgcaacctcttgttg-----------
-------------------------------------------------ccttcgtttaa
catcctac-----------------------tcttagtggtggg-tattgagg--gcttc
actcat------------------------------tgcgtgtaacagc--------gtg
tgagtaaacta-gag-ggaccgctgt-------caacttcttaaaccagaggaaggttgc
ggc-aataacaggtc-tgtgatg-ccc-ttagatgttccgggctgcacacg-tgctacaa
-tgat-tg-tggc---ag------------------------------------------
------------------------------------------------------------
------------------------------------------------------------
------------------------------------------------------------
----------------------------------------------------------tg
ag-catct-ctatacgataatttattacata-caccacgagtgagtcaaatc-acga---
------------------------------------------------------------
---------gtggtaaaagcctgctttgagagcaag---t---gggtaatcaattagaa-
-gtaacgatttcttcgcatt--------agcacactt-atatacggcgtttatgcccggg
tttcacttgttggag----cctctgcgtgcgta-ga-tgttgagcttgcatctgatgtaa
gt------------------------ctcatttaccgtatgtgcaa-ttgtcaattcatg
gtggggacagaccattgttaattgttggtctcggtcttaactaggaatgccttgtatgaa
tctttggttcaacagaccattcagaatatgtccctgccctttgtacaca-ccg-cccgtc
gctcttatcga-tggacttctctgtgagtttgagggactggagct---------------
------------------------------------------gagctta-g---------
-------------gtttggttctatggaaacttaaacgaactgtgtggtctaaag-----
---------------------------------------------
>Globorotalia_hirsuta|P027|02
-------------------gtggagcatgtggcttaatttgactcaacgcggggaatctt
accgggtccggacacactgaggattgacaggcaaatctaa-t--agaatctt----tctt
attttctaataagtataga-----------------------------------------
-------------------tttctatttgttataaagatgctagtcctttcatgattatg
tgataggtggtgcatggccattcttagttcgtggagtgatctgtctgcttaattgcgttt
cactaaggtcccagtaatctaaggtatgct------------------------------
------------------------------------------------------------
-------------------cgtctac-ttatctcatatgacgctgatagacccctcgta-
------------------------------------------------------------
-----------------agagcgcgttgtctattg-cgttaatatatgtaacaagtgaca
catactgttgggatctgaaagcaacgaacgtgaccgcaacgtcttgttg-----------
-------------------------------------------------cctttctaatt
tattctaa----------------------ttcttttgtaatta-gtctaata-------
-----------------------------------------acaaaggc--------tat
tctttaaacta-gac-ggaccgctgt-------ttctcttttaaaccagaggaaggttgc
ggc-aataacaggtc-tgtgatg-ccc-ttagatgttccgggctgcacacg-tgctacaa
-tgat-ca-gtac---ag------------------------------------------
------------------------------------------------------------
------------------------------------------------------------
------------------------------------------------------------
----------------------------------------------------------tg
ag-catct-caatttattactaac----accgctttattaaagcattcactg-tgtagtt
gt----gtaagcagc-------------------------------------tgcctctg
atatgc---gcggtaa-cacctgtctcgagagtcga---t---gggtaatccattagaa-
-gtaatgattcctctcttttatat----agcacactg-atatacagcatcggttcccgag
gtaaccttgtgtta---------cttatgtgcg-ag-cgtgatgtcagagcttaacgttt
attattctttatgtctaatagatctctgattttactgtatgtgcaa-ttgttaattcgtg
gtggggacagaccattgttaactattggtctcggtcttaactaggaatgcctcgtacggg
tc-ttggttcaacaaaccacccggaatacgtccctgccctttgtacaca-ccg-cccgtc
gctcttaccga-tgaacttctttgtgagtctaagggactgggtaa---------------
------------------------------------------tgattcattctttt--ct
-------aaagtttgaattacctatagaaacttagccgaacaaggtggtttaaag-----
---------------------------------------------
>Globorotalia_hirsuta|P027|06
-------------------gtggagcatgtggcttaatttgactcaacgcggggaatctt
accgggtccggacacactgaggattgacaggcaaatctaa-t--agaatctt----tctt
attttctaataagtataga-----------------------------------------
-------------------tttctatttgttataaagatgctagtcctttcatgattatg
tgataggtggtgcatggccgttcttagttcgtggagtgatctgtctgcttaattgcgttt
cactaaggtcccagtaatctaaggtatgct------------------------------
------------------------------------------------------------
-------------------cgtctac-ttatctcatatgacgctgatagacccctcgta-
------------------------------------------------------------
-----------------agagcgcgttgtctattg-cgttaatatatgtaacaagtgaca
catactgttgggatctgaaagcaacgaacgtgaccgcaacgtcttgttg-----------
-------------------------------------------------cctttctaatt
tattctaa----------------------ttcttttgtaatta-gtctaata-------
-----------------------------------------acaaaggc--------tat
tctttaaacta-gac-ggaccgctgt-------ttctcttttaaaccagaggaaggttgc
ggc-aataacaggtc-tgtgatg-ccc-ttagatgttccgggctgcacacg-tgctacaa
-tgat-ca-gtac---ag------------------------------------------
------------------------------------------------------------
------------------------------------------------------------
------------------------------------------------------------
----------------------------------------------------------tg
ag-catct-caatttattactaac----accgctttattaaagcattcactg-tgtagtt
gt----gtaagcagc-------------------------------------tgcctctg
atatgc---gcggtaa-cacctgtctcgagagtcga---t---gggtaatccattagaa-
-gtaatgattcctctcttttatat----agcacactg-atatacagcatcggttcccgag
gtaaccttgtgtta---------cttatgtgcg-ag-cgtgatgtcagagcttaacgttt
attattctttatgtctaatagatctctgattttactgtatgtgcaa-ttgttaattcgtg
gtggggacagaccattgttaactattggtctcggtcttaactaggaatgcctcgtacggg
tc-ttggttcaacaaaccacccggaatacgtccctgtcctttgtacaca-ccg-cccgtc
gctcttaccga-tgaacttctttgtgagtctaagggactgggtaa---------------
------------------------------------------tgattcattctttt--ct
-------aaagtttgaattacctatagaaacttagccgaacaaggtggtttaaag-----
---------------------------------------------
>Globorotalia_hirsuta|P029|05
-----------------------------------------------cgcggggaatctt
accgggtccggacacactgaggattgacaggcaaatctaa-t--agaatctt----tctc
atttt-taatgagtataga-----------------------------------------
-------------------tttctatttgttataaagatgctagtcctttcatgattatg
tgataggtggtgcatggccgttcttagttcgtggagtgatctgtctgcttaattgcgttt
cactaaggtcccagtaatctaaggtatgct------------------------------
------------------------------------------------------------
-------------------cgtctac-ttatctcatatgacgctgatagacccctcgta-
------------------------------------------------------------
-----------------agagcgcgttgtctattg-cgttaatatatgtaacaagtgaca
catactgttgggatctgaaagcaacgaacgtgaccgcaacgtcttgttg-----------
-------------------------------------------------cctttctaatt
tattctaa----------------------ttcttttgtaatta-gtctaata-------
-----------------------------------------acaaaggc--------tat
tctttaaacta-gac-ggaccgctgt-------ttctcttttaaaccagaggaaggttgc
ggc-aataacaggtc-tgtgatg-ccc-ttagatgttccgggctgcacacg-tgctacaa
-tgat-ca-gtac---ag------------------------------------------
------------------------------------------------------------
------------------------------------------------------------
------------------------------------------------------------
----------------------------------------------------------tg
ag-catct-caatttattactaac----accgctttattaaagcattcagtg-tgtagtt
gt----gtaagcagc-------------------------------------tgcctctg
atatgc---gcggtaa-cacctgtctcgagagtcga---t---gggtaatccattagaa-
-gtaatgattcctctcttttatat----agcacactg-atatacagcatcggttcccgag
gtaaccttgtgtta---------cttatgtgcg-ag-cgtgatgtcagagcttaacgttt
attattctttatgtctaatagatctctgattttactgtatgtgcaa-ttgttaattcgtg
gtggggacagaccattgttaactattggtctcggtcttaactaggaatgcctcgtacggg
tc-ttggttcaacaaaccacccggaatacgtccctgccctttgtacaca-ccg-cccgtc
gctcttaccga-tgaacttctttgtgagtctaagggactgggtaa---------------
------------------------------------------tgattcattctttttctt
-------aaagtttgaattaccta------------------------------------
---------------------------------------------
>Globorotalia_hirsuta|P029|09
-------------------gtggagcatgtggcttaatttgactcaacgcggggaatctt
accgggtccggacacactgaggattgacaggcaaatctaa-t--agaatctt----tctt
attttctaataagtataga-----------------------------------------
-------------------tttctatttgttataaagatgctagtcctttcatgattatg
tgataggtggtgcatggccgttcttagttcgtggagtgatctgtctgcttaattgcgttt
cactaaggtcccagtaatctaaggtatgct------------------------------
------------------------------------------------------------
-------------------cgtctac-ttatctcatatgacgctgatagacccctcgta-
------------------------------------------------------------
-----------------agagcgcgttgtctattg-cgttaatatatgtaacaagtgaca
catactgttgggatctgaaagcaacgaacgtgaccgcaacgtcttgttg-----------
-------------------------------------------------cctttctaatt
tattctaa----------------------ttcttttgtaatta-gtctaata-------
-----------------------------------------acaaaggc--------tat
tctttaaacta-gac-ggaccgctgt-------ttctcttttaaaccagaggaaggttgc
ggc-aataacaggtc-tgtgatg-ccc-ttagatgttccgggctgcacacg-tgctacaa
-tgat-ca-gtac---ag------------------------------------------
------------------------------------------------------------
------------------------------------------------------------
------------------------------------------------------------
----------------------------------------------------------tg
ag-catct-caatttattactaac----accgctttattaaagcattcactg-tgtagtt
gt----gtaagcagc-------------------------------------tgcctctg
atatgc---gcggtaa-cacctgtctcgagagtcga---t---gggtaatccattagaa-
-gtaatgattcctctcttttatat----agcacactg-atatacagcatcggttcccgag
gtaaccttgtgtta---------cttatgtgcg-ag-cgtgatgtcagagcttaacgttt
attattctttatgtctaatagatctctgattttactgtatgtgcaa-ttgttaattcgtg
gtggggacagaccattgttaactattggtctcggtcttaactaggaatgcctcgtacggg
tc-ttggttcaacaaaccacccggaatacgtccctgccctttgtacaca-ccg-cccgtc
gctcttaccga-tgaacttctttgtgagtctaagggactgggtaa---------------
------------------------------------------tgattcattctttt--ct
-------aaagtttgaattacctatagaaacttagccgaacaaggtggtttaaag-----
---------------------------------------------
>Globorotalia_hirsuta|P066|04
--------------------------------------------------ggggaatctt
accgggtccggacacactgaggattgacaggcaaatctaa-t--agaatctt----tctc
atttt-taatgagtataga-----------------------------------------
-------------------tttctatttgttataaagatgctagtcctttcatgattatg
tgataggtggtgcatggccgttcttagttcgtggagtgatctgtctgcttaattgcgttt
cactaaggtcccagtaatctaaggtatgct------------------------------
------------------------------------------------------------
-------------------cgtctac-ttatctcatatgacgctgatagacccctcgta-
------------------------------------------------------------
-----------------agagcgcgttgtctattg-cgttaatatatgtaacaagtgaca
catactgttgggatctgaaagcaacgaacgtgaccgcaacgtcttgttg-----------
-------------------------------------------------cctttctaatt
tattctaa----------------------ttcttttgtaatta-gtctaata-------
-----------------------------------------acaaaggc--------tat
tctttaaacta-gac-ggaccgctgt-------ttctcttttaaaccagaggaaggttgc
ggc-aataacaggtc-tgtgatg-ccc-ttagatgttccgggctgcacacg-tgctacaa
-tgat-ca-gtac---ag------------------------------------------
------------------------------------------------------------
------------------------------------------------------------
------------------------------------------------------------
----------------------------------------------------------tg
ag-catct-caatttattactaac----accgctttattaaagcattcagtg-tgtagtt
gt----gtaagcagc-------------------------------------tgcctctg
atatgc---gcggtaa-cacctgtctcgagagtcga---t---gggtaatccattagaa-
-gtaatgattcctctcttttatat----agcacactg-atatacagcatcggttcccgag
gtaaccttgtgtta---------cttatgtgcg-ag-cgtgatgtcagagcttaacgttt
attattctttatgtctaatagatctctgattttactgtatgtgcaa-ttgttaattcgtg
gtggggacagaccattgttaactattggtctcggtcttaactaggaatgcctcgtacggg
tc-ttggttcaacaaaccacccggaatacgtccctgccctttgtacaca-ccg-cccgtc
gctcttaccga-tgaacttctttgtgagtctaagggactgggtaa---------------
------------------------------------------tgattcattctttttctt
-------aaagtttgaattacc--------------------------------------
---------------------------------------------
>Globorotalia_hirsuta|P066|13
-------------------gtggagcatgtggcttaatttgactcaacgcggggaatctt
accgggtccggacacactgaggattgacaggcaaatctaa-t--agaatctt----tctc
atttt-taatgagtataga-----------------------------------------
-------------------tttctatttgttataaagatgctagtcctttcatgattatg
tgataggtggtgcatggccgttcttagttcgtggagtgatctgtctgcttaattgcgttt
cactaaggtcccagtaatctaaggtatgct------------------------------
------------------------------------------------------------
-------------------cgtctac-ttatctcatatgacgctgatagacccctcgta-
------------------------------------------------------------
-----------------agagcgcgttgtctattg-cgttaatatatgtaacaagtgaca
catactgttgggatctgaaagcaacgaacgtgaccgcaacgtcttgttg-----------
-------------------------------------------------cctttctaatt
tattctaa----------------------ttcttttgtaatta-gtctaata-------
-----------------------------------------acaaaggc--------tat
tctttaaacta-gac-ggaccgctgt-------ttctcttttaaaccagaggaaggttgc
ggc-aataacaggtc-tgtgatg-ccc-ttagatgttccgggctgcacacg-tgctacaa
-tgat-ca-gtac---ag------------------------------------------
------------------------------------------------------------
------------------------------------------------------------
------------------------------------------------------------
----------------------------------------------------------tg
ag-catct-caatttattactaac----accgctttattaaagcattcagtg-tgtagtt
gt----gtaagcagc-------------------------------------tgcctctg
atatgc---gcggtaa-cacctgtctcgagagtcga---t---gggtaatccattagaa-
-gtaatgattcctctcttttatat----agcacactg-atatacagcatcggttcccgag
gtaaccttgtgtta---------cttatgtgcg-ag-cgtgatgtcagagcttaacgttt
attattctttatgtctaatagatctctgattttactgtatgtgcaa-ttgttaattcgtg
gtggggacagaccattgttaactattggtctcggtcttaactaggaatgcctcgtacggg
tc-ttggttcaacaaaccacccggaatacgtccctgccctttgtacaca-ccg-cccgtc
gctcttaccga-tgaacttctttgtgagtctaagggactgggtaa---------------
------------------------------------------tgattcattctttttctt
-------aaagtttgaattacctatagaaacttagccgaacaaggtggtttaaag-----
---------------------------------------------
>Globorotalia_hirsuta|P069|60
-------------------gtggagcatgtggcttaatttgactcaacgcggggaatctt
accgggtccggacacactgaggattgacaggcaaatctaa-t--agaatctt----tctc
atttt-taatgagtataga-----------------------------------------
-------------------tttctatttgttataaagatgctagtcctttcatgattatg
tgataggtggtgcatggccgttcttagttcgtggagtgatctgtctgcttaattgcgttt
cactaaggtcccagtaatctaaggtatgct------------------------------
------------------------------------------------------------
-------------------cgtctac-ttatctcatatgacgctgatagacccctcgta-
------------------------------------------------------------
-----------------agagcgcgttgtctattg-cgttaatatatgtaacaagtgaca
catactgttgggatctgaaagcaacgaacgtgaccgcaacgtcttgttg-----------
-------------------------------------------------cctttctaatt
tattctaa----------------------ttcttttgtaatta-gtctaata-------
-----------------------------------------acaaaggc--------tat
tctttaaacta-gac-ggaccgctgt-------ttctcttttaaaccagaggaaggttgc
ggc-aataacaggtc-tgtgatg-ccc-ttagatgttccgggctgcacacg-tgctacaa
-tgat-ca-gtac---ag------------------------------------------
------------------------------------------------------------
------------------------------------------------------------
------------------------------------------------------------
----------------------------------------------------------tg
ag-catct-caatttattactaac----accgctttattaaagcattcagtg-tgtagtt
gt----gtaagcagc-------------------------------------tgcctctg
atatgc---gcggtaa-cacctgtctcgagagtcga---t---gggtaatccattagaa-
-gtaatgattcctctcttttatat----agcacactg-atatacagcatcggttcccgag
gtaaccttgtgtta---------cttatgtgcg-ag-cgtgatgtcagagcttaacgttt
attattctttatgtctaatagatctctgattttactgtatgtgcaa-ttgttaattcgtg
gtggggacagaccattgttaactattggtctcggtcttaactaggaatgcctcgtacggg
tc-ttggttcaacaaaccacccggaatacgtccctgccctttgtacaca-ccg-cccgtc
gctcttaccga-tgaacttctttgtgagtctaagggactgggtaa---------------
------------------------------------------tgattcattctttt--ct
-------aaagtttgaattacctatagaaacttagccgaacaaggtggtttaaag-----
---------------------------------------------
>Globorotalia_hirsuta|P069|71
-------------------gtggagcatgtggcttaatttgactcaacgcggggaatctt
accgggtccggacacactgaggattgacaggcaaatctaa-t--agaatctt----tctc
atttt-taatgagtataga-----------------------------------------
-------------------tttctatttgttataaagatgctagtcctttcatgattatg
tgataggtggtgcatggccgttcttagttcgtggagtgatctgtctgcttaattgcgttt
cactaaggtcccagtaatctaaggtatgct------------------------------
------------------------------------------------------------
-------------------cgtctac-ttatctcatatgacgctgatagacccctcgta-
------------------------------------------------------------
-----------------agagcgcgttgtctattg-cgttaatatatgtaacaagtgaca
catactgttgggatctgaaagcaacgaacgtgaccgcaacgtcttgttg-----------
-------------------------------------------------cctttctaatt
tattctaa----------------------ttcttttgtaatta-gtctaata-------
-----------------------------------------acaaaggc--------tat
tctttaaacta-gac-ggaccgctgt-------ttctcttttaaaccagaggaaggttgc
ggc-aataacaggtc-tgtgatg-ccc-ttagatgttccgggctgcacacg-tgctacaa
-tgat-ca-gtac---ag------------------------------------------
------------------------------------------------------------
------------------------------------------------------------
------------------------------------------------------------
----------------------------------------------------------tg
ag-catct-caatttattactaac----accgctttattaaagcattcagtg-tgtagtt
gt----gtaagcagc-------------------------------------tgcctctg
atatgc---gcggtaa-cacctgtctcgagagtcga---t---gggtaatccattagaa-
-gtaatgattcctctcttttatat----agcacactg-atatacagcatcggttcccgag
gtaaccttgtgtta---------cttatgtgcg-ag-cgtgatgtcagagcttaacgttt
attattctttatgtctaatagatctctgattttactgtatgtgcaa-ttgttaattcgtg
gtggggacagaccattgttaactattggtctcggtcttaactaggaatgcctcgtacggg
tc-ttggttcaacaaaccacccggaatacgtccctgccctttgtacaca-ccg-cccgtc
gctcttaccga-tgaacttctttgtgagtctaagggactgggtaa---------------
------------------------------------------tgattcattctttt--ct
-------aaagtttgaattacctatagaaacttagccgaacaaggtggtttaaag-----
---------------------------------------------
>Globorotalia_hirsuta|R002|02
-------------gaacgcgyggagcatgtggcttaatttgactcaacgcggggaatctt
accgggtccggacacactgaggattgacaggcaaatctaa-t--agaatctt----tctc
atttt-taatgagtataga-----------------------------------------
-------------------tttctatttgttataaagatgctagtcctttcatgattatg
tgataggtggtgcatggccgttcttagttcgtggagtgatctgtctgcttaattgcgttt
cactaaggtcccagtaatctaaggtatgct------------------------------
------------------------------------------------------------
-------------------cgtctac-ttatctcatatgacgctgatagacccctcgta-
------------------------------------------------------------
-----------------agagcgcgttgtctattg-cgttaatatatgtaacaagtgaca
catactgttgggatctgaaagcaacgaacgtgaccgcaacgtcttgttg-----------
-------------------------------------------------cctttctaatt
tattctaa----------------------ttcttttgtaatta-gtctaata-------
-----------------------------------------acagaggc--------tat
tctttaaacta-gac-ggaccgctgt-------ttctcttttaaaccagaggaaggttgc
ggc-aataacaggtc-tgtgatg-ccc-ttagatgttccgggctgcacacg-tgctacaa
-tgat-ca-gtac---ag------------------------------------------
------------------------------------------------------------
------------------------------------------------------------
------------------------------------------------------------
----------------------------------------------------------tg
ag-catct-caatttattactaac----accgctttattaaagcattcagtg-tgtagtt
gt----gtaagcagc-------------------------------------tgcctctg
atatgc---gcggtaa-cacctgtctcgagagtcga---t---gggtaatccattagaa-
-gtaatgattcctctcttttatat----agcacactg-atatacagcatcggttcccgag
gtaaccttgtgtta---------cttatgtgcg-ag-cgtgatgtcagagcttaacgttt
attattctttatgtctaatagatctctgattttactgtatgtgcaa-ttgttaattcgtg
gtggggacagaccattgttaactattggtctcggtcttaactaggaatgcctcgtacggg
tc-ttggttcaacaaaccacccggaatacgtccctgccctttgtacaca-ccg-cccgtc
gctcttaccga-tgaacttctttgtgagtctaagggactgggtaa---------------
------------------------------------------tgattcattctttt--ct
-------aaagtttgaattacctatagaaacttagccgaacaaggtggtttaaag-----
---------------------------------------------
>Globorotalia_hirsuta|R002|09
-------------gaacgcgtggagcatgtggcttaatttgactcaacgcggggaatctt
accgggtccggacacactgaggattgacaggcaaatctaa-t--agaatctt----tctc
atttt-taatgagtataga-----------------------------------------
-------------------tttctatttgttataaagatgctagtcctttcatgattatg
tgataggtggtgcatggccgttcttagttcgtggagtgatctgtctgcttaattgcgttt
cactaaggtcccagtaatctaaggtatgct------------------------------
------------------------------------------------------------
-------------------cgtctac-ttatctcatatgacgctgatagacccctcgta-
------------------------------------------------------------
-----------------agagcgcgttgtctattg-cgttaatatatgtaacaagtgaca
catactgttgggatctgaaagcaacgaacgtgaccgcaacgtcttgttg-----------
-------------------------------------------------cctttctaatt
tattctaa----------------------ttcttttgnaatta-gtctaata-------
-----------------------------------------acagaggc--------tat
tctttaaacta-gac-ggaccgctgt-------ttctctttnnnnnnnnnnnnnnnnnnn
nnn-nnnnnnnnnnn-nnnnnnn-nnn-nnnnnnnnnnnnnnnnnnnnnnn-nnnnnnnn
-nnnn-nn-nnnn---nn------------------------------------------
------------------------------------------------------------
------------------------------------------------------------
------------------------------------------------------------
----------------------------------------------------------nn
nn-nnnnn-nnnnnnnnnnnnnnn----nnnnnnnnnnnnnnnnnnnnnnnn-nnnnnnn
nn----nnnnnnnnn-------------------------------------nnnnnnng
atatgc---gcggtaa-cacctgtctcgagagtcga---t---gggtaatccattagaa-
-gtaatgattcctctcttttatat----agcacactg-atatacagcatcggttcccgag
gtaaccttgtgtta---------cttatgtgcg-ag-cgtgatgtcagagcttaacgttt
attattctttatgtctaatagatctctgattttactgtatgtgcaa-ttgttaattcgtg
gtggggacagaccattgttaactattggtctcggtcttaactaggaatgcctcgtacggg
tc-ttggttcaacaaaccacccggaatacgtccctgccctttgtacaca-ccg-cccgtc
gctcttaccga-tgaacttctttgtgagtctaagggactgggtaa---------------
------------------------------------------tgattcattctttt--ct
-------aaagtttgaattacctatagaaacttagccgaacaaggtggtttaaag-----
---------------------------------------------
>Globorotalia_hirsuta|R002|11
-------------gaacgcgtggagcatgtggcttaatttgactcaacgcggggaatctt
accgggtccggacacactgaggattgacaggcaaatctaa-t--agaatctt----tctc
atttt-taatgagtataga-----------------------------------------
-------------------tttctatttgttataaagatgctagtcctttcatgattatg
tgataggtggtgcatggccgttcttagttcgtggagtgatctgtctgcttaattgcgttt
cactaaggtcccagtaatctaaggtatgct------------------------------
------------------------------------------------------------
-------------------cgtctac-ttatctcatatgacgctgatagacccctcgta-
------------------------------------------------------------
-----------------agagcgcgttgtctattg-cgttaatatatgtaacaagtgaca
catactgttgggatctgaaagcaacgaacgtgaccgcaacgtcttgttg-----------
-------------------------------------------------cctttctaatt
tattctaa----------------------ttcttttgtaatta-gtctaata-------
-----------------------------------------acagaggc--------tat
tctttaaacta-gac-ggaccgctgt-------ttctcttttaaaccagaggaaggttgc
ggc-aataacaggtc-tgtgatg-ccc-ttagatgttccgggctgcacacg-tgctacaa
-tgat-ca-gtac---ag------------------------------------------
------------------------------------------------------------
------------------------------------------------------------
------------------------------------------------------------
----------------------------------------------------------tg
ag-catct-caatttattactaac----accgctttattaaagcattcagtg-tgtagtt
gt----gtaagcagc-------------------------------------tgcctctg
atatgc---gcggtaa-cacctgtctcgagagtcga---t---gggtaatccattagaa-
-gtaatgattcctctcttttatat----agcacactg-atatacagcatcggttcccgag
gtaaccttgtgtta---------cttatgtgcg-ag-cgtgatgtcagagcttaacgttt
attattctttatgtctaatagatctctgattttactgtatgtgcaa-ttgttaattcgtg
gtggggacagaccattgttaactattggtctcggtcttaactaggaatgcctcgtacggg
tc-ttggttcaacaaaccacccggaatacgtccctgccctttgtacaca-ccg-cccgtc
gctcttaccga-tgaacttctttgtgagtctaagggactgggtaa---------------
------------------------------------------tgattcattctttt--ct
-------aaagtttgaattacctatagaaacttagccgaacaaggtggtttaaag-----
---------------------------------------------
>Globorotalia_inflata|P121|05
-------------------gtggagcatgtggcttaatttgactcaacgcgggaaatctt
accgggtccggacacactgaggattgacaggcaatatattag--cataaaga----ctcg
tctt--------------------------------------------------------
-------------------tagcgctaattgttaaatatgctagtcctttcatgattatg
tgataggtggtgcatggccgttcttagttcgtggagtgatctgtctgcttaattgcgttt
cactaagggcccataaattcaaggtatgtt------------------------------
------------------------------------------------------------
-------------------agcaaat-gctgctct----------attgacccctaata-
---------ggctt-------------------------------------------aac
tgtct------------ttagcgcgtgtctct------acgagttctttaaagcactgcg
catgctgttgggtcctgaaagcaacgaacgtgaccgcaacgtcttgttg-----------
-------------------------------------------------cctctctataa
taccttc--ttattttta--------------ataagagtattt-acctgagg-------
---------------------------------------------------------cta
ttttaaaacta-gac-ggaccgctgt-------ttctttcttaaaccagaggaaggttgc
ggc-aataacaggtc-tgtgatg-ccc-ttagatgttccgggctgcacacg-tgctacaa
-tgat-ca-gtac---ag------------------------------------------
------------------------------------------------------------
------------------------------------------------------------
------------------------------------------------------------
----------------------------------------------------------tg
ag-catct-caattttata---------aca-ccgtattaa-gcgcttgggt-cgtaatt
gt----taggccttt------------------tgggttttttcaattgcgt-ttctcca
atgcgc---acggtaa-agcctgcttcgagagtaag---t---gggtaatccattggaa-
-gtaatgatttccttatttttataaac-agcacacca-atatacggcattcattcccgag
acggcttagttccg---------actttgtgcg-aa-tgtaatgt---------------
--------------------------attcttatccgtatgtgcga-ttgtcaattcatg
gtggggacagaccattgttaattgttggtctcggtcttaactaggaatgccttgtacggg
tctttggttcaacaaaccacccggaatacgtccctgccctttgtacaca-ccg-cccgtc
gctcttaccga-tggacttctttgtgagtcttggggactgggt-----------------
------------------------------------------taagcgatttcttt----
-------agaatgagctctacctatggaaaccaatacgaacaatgtggtctaaag-----
---------------------------------------------
>Globorotalia_inflata|P137|47
-------------------gtggagcatgtggcttaatttgactcaacgcgggaaatctt
accgggtccggacacactgaggattgacaggcaatatattag--cataaaga----ctcg
tctt--------------------------------------------------------
-------------------tagcgctaattgttaaatatgctagtcctttcatgattatg
tgataggtggtgcatggccgttcttagttcgtggagtgatctgtctgcttaattgcgttt
cactaagggcccataaattcaaggtatgtt------------------------------
------------------------------------------------------------
-------------------agcaaat-gctgctct----------attgacccctaata-
---------ggctt-------------------------------------------aac
tgtct------------ttagcgcgtgtctct------acgagttctttaaagcactgcg
catgctgttgggtcctgaaagcaacgaacgtgaccgcaacgtcttgttg-----------
-------------------------------------------------cctctctataa
taccttc--ttattttta--------------ataagagtattt-acctgagg-------
---------------------------------------------------------cta
ttttaaaacta-gac-ggaccgctgt-------ttctttcttaaaccagaggaaggttgc
ggc-aataacaggtc-tgtgatg-ccc-ttagatgttccgggctgcacacg-tgctacaa
-tgat-ca-gtac---ag------------------------------------------
------------------------------------------------------------
------------------------------------------------------------
------------------------------------------------------------
----------------------------------------------------------tg
ag-catct-caattttata---------aca-ccgtattaa-gcgcttgggt-cgtaatt
gt----taggccttt------------------tgggttttttcaattgcgt-ttctcca
atgcgc---acggtaa-agcctgcttcgagagtaag---t---gggtaatccattggaa-
-gtaatgatttccttatttttataaac-agcacacca-atatacggcattcattcccgag
acggcttagttccg---------actttgtgcg-aa-tgtaatgt---------------
--------------------------attcttatccgtatgtgcga-ttgtcaattcatg
gtggggacagaccattgttaattgttggtctcggtcttaactaggaatgccttgtacggg
tctttggttcaacaaaccacccggaatacgtccctgccctttgtacaca-ccg-cccgtc
gctcttaccga-tggacttctttgtgagtcttggggactgggt-----------------
------------------------------------------taagcgatttcttt----
-------agaatgagctctacctatggaaaccaatacgaacaatgtggtctaaag-----
---------------------------------------------
>Globorotalia_inflata|P137|70
-------------------gtggagcatgtggcttaatttgactcaacgcgggaaatctt
accgggtccggacacactgaggattgacaggcaatatattag--cataaaga----ctcg
tctt--------------------------------------------------------
-------------------tagcgctaattgttaaatatgctagtcctttcatgattatg
tgataggtggtgcatggccgttcttagttcgtggagtgatctgtctgcttaattgcgttt
cactaagggcccataaattcaaggtatgtt------------------------------
------------------------------------------------------------
-------------------agcaaat-gctgctct----------attgacccctaata-
---------ggctt-------------------------------------------aac
cgtct------------ttagcgcgtgtctct------acgagttctttaaagcactgcg
catgctgttgggtcctgaaagcaacgaacgtgaccgcaacgtcttgttg-----------
-------------------------------------------------cctctctataa
taccttc--ttattttta--------------ataagagtattt-acctgagg-------
---------------------------------------------------------cta
ttttaaaacta-gac-ggaccgctgt-------ttctttcttaaaccagaggaaggttgc
ggc-aataacaggtc-tgtgatg-ccc-ttagatgttccgggctgcacacg-tgctacaa
-tgat-ca-gtac---ag------------------------------------------
------------------------------------------------------------
------------------------------------------------------------
------------------------------------------------------------
----------------------------------------------------------tg
ag-catct-caattttata---------aca-ccgtattaa-gcgcttgggt-cgtaatt
gt----taggccttt------------------tgggttttttcaattgcgt-ttctcca
atgcgc---acggtaa-agcctgcttcgagagtaag---t---gggtaatccattggaa-
-gtaatgatttccttatttttataaac-agcacacca-atatacggcattcattcccgag
acggcttagttccg---------actttgtgcg-aa-tgtaatgt---------------
--------------------------attcttatccgtatgtgcga-ttgtcaattcatg
gtggggacagaccattgttaattgttggtctcggtcttaactaggaatgccttgtacggg
tctttggttcaacaaaccacccggaatacgtccctgccctttgtacaca-ccg-cccgtc
gctcttaccga-tggacttctttgtgagtcttggggactgggt-----------------
------------------------------------------taagcgatttcttt----
-------agaatgagctctacctatggaaaccaatacgaacaatgtggtctaaag-----
---------------------------------------------
>Globorotalia_inflata|P138|01
-------------------gtggagcatgtggcttaatttgactcaacgcgggaaatctt
accgggtccggacacactgaggattgacaggcaatatattag--cataaaga----ctcg
tctt--------------------------------------------------------
-------------------tagcgctaattgttaaatatgctagtcctttcatgattatg
tgataggtggtgcatggccgttcttagttcgtggagtgatctgtctgcttaattgcgttt
cactaagggcccataaattcaaggtatgtt------------------------------
------------------------------------------------------------
-------------------agcaaat-gctgctct----------attgacccctaata-
---------ggctt-------------------------------------------aac
cgtct------------ttagcgcgtgtctct------acgagttctttaaagcactgcg
catgctgttgggtcctgaaagcaacgaacgtgaccgcaacgtcttgttg-----------
-------------------------------------------------cctctctataa
tatcttc--ttattttta--------------ataagagtattt-acctgagg-------
---------------------------------------------------------cta
ttttaaaacta-gac-ggaccgctgt-------ttctttcttaaaccagaggaaggttgc
ggc-aataacaggtc-tgtgatg-ccc-ttagatgttccgggctgcacacg-tgctacaa
-tgat-ca-gtac---ag------------------------------------------
------------------------------------------------------------
------------------------------------------------------------
------------------------------------------------------------
----------------------------------------------------------tg
ag-catct-caattttata---------aca-ccgtattaa-gcgcttgggt-cgtaatt
gt----taggccttt------------------taggttttttcaattgcgt-ttctcca
atgcgc---acggtaa-agcctgcttcgagagtaag---t---gggtaatccattggaa-
-gtaatgatttccttatttttataaac-agcacacca-atatacggcattcattcccgag
acggcttagttccg---------actttgtgcg-aa-tgtaatgt---------------
--------------------------attcttatccgtatgtgcga-ttgtcaattcatg
gtggggacagaccattgttaattgttggtctcggtcttaactaggaatgccttgtacggg
tctttggttcaacaaaccacccggaatacgtccctgccctttgtacaca-ccg-cccgtc
gctcttaccga-tggacttctttgtgagtcttggggactgggt-----------------
------------------------------------------taagcgatttcttt----
------tagaatgagctctacctatggaaaccaatacgaacaatgtggtctaaag-----
---------------------------------------------
>Globorotalia_inflata|P138|14
-------------------gtggagcatgtggcttaatttgactcaacgcgggaaatctt
accgggtccggacacactgaggattgacaggcaatatattag--cataaaga----ctcg
tctt--------------------------------------------------------
-------------------tagcgctaattgttaaatatgctagtcctttcatgattatg
tgataggtggtgcatggccgttcttagttcgtggagtgatctgtctgcttaattgcgttt
cactaagggcccataaattcaaggtatgtt------------------------------
------------------------------------------------------------
-------------------agcaaat-gctgctct----------attgacccctaata-
---------ggctt-------------------------------------------aac
tgtct------------ttagcgcgtgtctct------acgagttctttaaagcactgcg
catgctgttgggtcctgaaagcaacgaacgtgaccgcaacgtcttgttg-----------
-------------------------------------------------cctctctataa
taccttc--ttattttta--------------ataagagtattt-acctgagg-------
---------------------------------------------------------cta
ttttaaaacta-gac-ggaccgctgt-------ttctttcttaaaccagaggaaggttgc
ggc-aataacaggtc-tgtgatg-ccc-ttagatgttccgggctgcacacg-tgctacaa
-tgat-ca-gtac---ag------------------------------------------
------------------------------------------------------------
------------------------------------------------------------
------------------------------------------------------------
----------------------------------------------------------tg
ag-catct-caattttata---------aca-ccgtattaa-gcgcttgggt-cgtaatt
gt----taggccttt------------------taggttttttcaattgcgt-ttctcca
atgcgc---acggtaa-agcctgcttcgagagtaag---t---gggtaatccattggaa-
-gtaatgatttccttatttttataaac-agcacacca-atatacggcattcattcccgag
acggcttagttccg---------actttgtgcg-aa-tgtaatgt---------------
--------------------------attcttatccgtatgtgcga-ttgtcaattcatg
gtggggacagaccattgttaattgttggtctcggtcttaactaggaatgccttgtacggg
tctttggttcaacaaaccacccggaatacgtccctgccctttgtacaca-ccg-cccgtc
gctcttaccga-tggacttctttgtgagtcttggggactgggt-----------------
------------------------------------------taagcgatttcttt----
------tagaatgagctctacctatggaaaccaatacgaacaatgtggtctaaag-----
---------------------------------------------
>Globorotalia_inflata|R023|01
-------------gaacgcgtggagcatgtggcttaatttgactcaacgcgggaaatctt
accgggtccggacacactgaggattgacaggcaatatattag--cataaaga----ctcg
tctt--------------------------------------------------------
-------------------tagcgctaattgttaaatatgctagtcctttcatgattatg
tgataggtggtgcatggccgttcttagttcgtggagtgatctgtctgcttaattgcgttt
cactaagggcccataaattcaaggtatgtt------------------------------
------------------------------------------------------------
-------------------agcaaat-gctgctct----------attgacccctaata-
---------ggctt-------------------------------------------aat
tgtct------------ttagcgcgtgtctct------acgagttctttaaagcactgcg
catgctgttgggtcctgaaagcaacgaacgtgaccgcaacgtcttgttg-----------
-------------------------------------------------cctctctataa
tatcttc--ttattttta--------------ataagagtannn-nnnnnnnn-------
---------------------------------------------------------nnn
nnnnnnnnnnn-nnn-nnnnnnnnnn-------nnnnnnnnnnnnnnnnnnnnnnnnnnn
nnn-nnnnnnnnnnn-nnnnnnn-nnn-nnnnnnnnnnnnnnctgcacacg-tgctacaa
-tgat-ca-gtac---ag------------------------------------------
------------------------------------------------------------
------------------------------------------------------------
------------------------------------------------------------
----------------------------------------------------------tg
ag-catct-caattttata---------aca-ccgtattaa-gcgcttgggt-cgtaatt
gt----taggccttt------------------tgggttttttcaattgcgt-ttctcca
atgcgc---acggtaa-agcctgcttcgagagtaag---t---gggtaatccattggaa-
-gtaatgatttccttatttttataaac-agcacacca-atatacggcattcattcccgag
acggcttagttccg---------actttgtgcg-aa-tgtaatgt---------------
--------------------------attcttatccgtatgtgcga-ttgtcaattcatg
gtggggacagaccattgttaattgttggtctcggtcttaactaggaatgccttgtacggg
tctttggttcaacaaaccacccggaatacgtccctgccctttgtacaca-ccg-cccgtc
gctcttaccga-tggacttctttgtgagtcttggggactgggt-----------------
------------------------------------------taagcgatttcttt----
-------agaatgagctctacctatggaaaccaatacgaacaatgtggtctaaag-----
---------------------------------------------
>Globorotalia_inflata|R023|08
-------------gaacgcgtggagcatgtggcttaatttgactcaacgcgggaaatctt
accgggtccggacacactgaggattgacaggcaatatattag--cataaaga----ctcg
tctt--------------------------------------------------------
-------------------tagcgctaattgttaaatatgctagtcctttcatgattatg
tgataggtggtgcatggccgttcttagttcgtggagtgatctgtctgcttaattgcgttt
cactaagggcccataaattcaaggtatgtt------------------------------
------------------------------------------------------------
-------------------agcaaat-gctgctct----------attgacccctaata-
---------ggctt-------------------------------------------aac
tgtct------------ttagcgcgtgtctct------acgagttctttaaagcactgcg
catgctgttgggtcctgaaagcaacgaacgtgaccgcaacgtcttgttg-----------
-------------------------------------------------cctctctataa
taccttc--ttattttta--------------ataagagtattt-acctgagg-------
---------------------------------------------------------cta
ttttaaaacta-gac-nnnnnnnnnn-------nnnnnnnnnnnnnnnnnnnnnnnnnnn
nnn-nnnnnnnnnnn-nnnnnnn-nnn-nnnnnnnnnnnnnnctgcacacg-tgctacaa
-tgat-ca-gtac---ag------------------------------------------
------------------------------------------------------------
------------------------------------------------------------
------------------------------------------------------------
----------------------------------------------------------tg
ag-catct-caattttata---------aca-ccgtattaa-gcgcttgggt-cgtaatt
gt----taggccttt------------------taggttttttcaattgcgt-ttctcca
atgcgc---acggtaa-agcctgcttcgagagtaag---t---gggtaatccattggaa-
-gtaatgatttccttatttttataaac-agcacacca-atatacggcattcattcccgag
acggcttagttccg---------actttgtgcg-aa-tgtaatgt---------------
--------------------------attcttatccgtatgtgcga-ttgtcaattcatg
gtggggacagaccattgttaattgttggtctcggtcttaactaggaatgccttgtacggg
tctttggttcaacaaaccacccggaatacgtccctgccctttgtacaca-ccg-cccgtc
gctcttaccga-tggacttctttgtgagtcttggggactgggt-----------------
------------------------------------------taagcgatttcttt----
------tagaatgagctctacctatggaaaccaatacgaacaatgtggtctaaag-----
---------------------------------------------
>poss_scitula|R021|36
------------------------------------------------------------
------------------------------------ctaa-t--agaatctt----tctc
atttt-taatgagtataga-----------------------------------------
-------------------tttctatttgttataaagatgctagtcctttcatgattatg
tgataggtggtgcatggccgttcttagttcgtggagtgatctgtctgcttaattgcgttt
cactaaggtcccagtaatctaaggtatgct------------------------------
------------------------------------------------------------
-------------------cgtctac-ttatctcatatgacgctgatagacccctcgta-
------------------------------------------------------------
-----------------agagcgcgttgtctattg-cgttaatatatgtaacaagtgaca
catactgttgggatctgaaagcaacgaacgtgaccgcaacgtcttgttg-----------
-------------------------------------------------cctttctaatt
tattctaa----------------------ttcttttgtaatta-gtctaata-------
-----------------------------------------acaaaggc--------tat
tctttaaacta-gac-ggaccgctgt-------ttctcttttaaaccagaggaaggttgc
ggc-aataacaggtc-tgtgatg-ccc-ttagatgttccgggctgcacacg-tgctacaa
-tgat-ca-gtac---ag------------------------------------------
------------------------------------------------------------
------------------------------------------------------------
------------------------------------------------------------
----------------------------------------------------------tg
ag-catct-caatttattactaac----accgctttattaaagcattcactg-tgtagtt
gt----gtaagcagc-------------------------------------tgcctctg
atatgc---gcggtaa-cacctgtctcgagagtcga---t---gggtaatccattagaa-
-gtaatgattcctctcttttatat----agcacactg-atatacagcatcggttcccgag
gtaaccttgtgtta---------cttatgtgcg-ag-cgtgatgtcagagcttaacgttt
attattctttatgtctaatagatctctgattttactgtatgtgcaa-ttgttaattcgtg
gtggggacagaccattgttaactattggtctcggtcttaactaggaatgcctcgtacggg
tc-ttggttcaacaaaccacccggaatacgtccctgccctttgtacaca-ccg-cccgtc
gctcttaccga-tgaacttctttgtgagtctaagggactgggtaa---------------
------------------------------------------tgattcattctttt--ct
-------aaagtttgaattacctatagaaacttagccg----------------------
---------------------------------------------
>Globorotalia_truncatulinoides|P114|01
------------------------------------------------------aatctt
accgggtccggacacactgaggattgacagacggttattgac--ttatactc----g---
cttaatg---------------------------gctttaagctgtt-------------
----------aaacg--tttaacacctttacacaaagatgctagtcctttcatgatcgtt
tgataggtggtgcatggccgttcttagttcgtggagtgatctgtctgcctaattgcgttt
cactaaggtcccattcttcatacg------------------------------------
------------------------------------------------------------
-------------------tatgaatagcgtcttaactcacttttaccgctaccta----
------------------------------------------------------------
---------------------------------------------tttgtagtaagcgct
catactattgggaccggaatgcaacgagcgcgactgcaccacctaattg-----------
-------------------------------------------------ccccttatcta
ccattaattactt--tattaaccgccctgtacgggcaccggggc-cttac----------
---------------------------------------------------------ctt
tactgaaacta-gct-ggaccgctg--------ctttcctttaagccagaggaaggttgc
ggc-aataacaggtc-tgtgatg-ccc-tcagatgttccgggccgcacacg-tgctacaa
-tgat-ca-gcac--agagagtat------------------------------------
------------------------------------------------------------
------------------------------------------------------------
------------------------------------------------------------
----------------------------------------------------------ta
cc-tatct-tcttatacc-taacccaatatgttaaacttattgcgta-aggg-tattgtc
tta---acgacttat----------------------------ccgctttagcgctttaa
gattattgggcggtta-tgcctgcctcgagagagt--------gtacagggcagcaaga-
-gtaatgattccttcgtttttact-actaataccgcgcttggtaacatattacactcgat
taagtagggtctttgcttctaatagcaattgct-atcctcacccttaggctctaaggata
ttacta--tctctaaggtctac----agggaggtgtatatggcgcacttacttattcacg
gtggggacagaccattgttaactgttggtctcggtctcaactaggaatgcctcgtacggg
---ttggttcaccaaaccacccggaatatgtccctgccctttgtacaca-ccg-cccgtc
gctcttatcga-tgaactcatttgtgaggctgagggactgcgtct---------------
---a-ttat-acccgtgtaatcctaatatctcacatacatttcgctaaaagcgattttgc
tttaaggatttatacgaccttacgcacaaacttattcgaccaaatgggtttaaa------
--------------------------------------------g
>Globorotalia_truncatulinoides|P114|06
-------------------gtggagcatgtggcttaatttgactcaacgcggggaatctt
accgggtccggacacactgaggattgacagacggttattgac--ttatactc----g---
cttaatg---------------------------gctttaagctgtt-------------
----------aagtg--tttaacacctttacacaaagatgctagtcctttcatgatcgtt
tgataggtggtgcatggccgttcttagttcgtggagtgatctgtctgcctaattgcgttt
cactaaggtcccattcttcatacg------------------------------------
------------------------------------------------------------
-------------------tatgaatagcgtcttaactcacttttaccgctaccta----
------------------------------------------------------------
---------------------------------------------tttgtagtaagcgct
catactattgggaccggaatgcaacgagcgcgactgcaccacctaattg-----------
-------------------------------------------------ccccttatcta
ccattaattactt--tattaaccgccctgtacgggcaccggggc-cttac----------
---------------------------------------------------------ctt
tactgaaacta-gct-ggaccgctg--------ctttcctttaagccagaggaaggttgc
ggc-aataacaggtc-tgtgatg-ccc-tcagatgttccgggccgcacacg-tgctacaa
-tgat-ca-gcac--agagagtat------------------------------------
------------------------------------------------------------
------------------------------------------------------------
------------------------------------------------------------
----------------------------------------------------------ta
cc-tatct-tcttatacc-taacccaatatgttaaacttattgcgta-agga-tattgtc
tta---acgacttat----------------------------ccgctttagcgctttaa
gattattggacggtta-tgcctgcctcgagagagt--------gtacagggcagcaaga-
-gtaatgattccttcgtttttact-actaataccgcgcttggtaacatattacactcgat
taagtagggtctttgcttctaatagcaattgct-atcctcacccttaggctctaaggata
ttacta--tctctaaggtctac----agggaggtgtatatggcgcacttacttattcacg
gtggggacagaccattgttaactgttggtctcggtctcaactaggaatgcctcgtacggg
---ttggttcaccaaaccacccggaatatgtccctgccctttgtacaca-ccg-cccgtc
gctcttatcga-tgaactcatttgtgaggctgagggactgcgtct---------------
---a-ttat-acccgtgtaatcctaatatctcacatacatttcgctaaaagcgattttgc
tttaaggatttatacgaccttacgcacaaacttattcgaccaaatgggtttaaa------
--------------------------------------------g
>Globorotalia_truncatulinoides|P114|14
-------------------gtggagcatgtggcttaatttgactcaacgcggggaatctt
accgggtccggacacactgaggattgacagacggttattgac--ttatactc----g---
cttaatg---------------------------gctttaagctgtt-------------
----------aaacg--tttaacacctttacacaaagatgctagtcctttcatgatcgtt
tgataggtggtgcatggccgttcttagttcgtggagtgatctgtctgcctaattgcgttt
cactaaggtcccattcttcatacg------------------------------------
------------------------------------------------------------
-------------------tatgaatagcgtcttaactcacttttaccgctaccta----
------------------------------------------------------------
---------------------------------------------tttgtagtaagcgct
catactattgggaccggaatgcaacgagcgcgactgcaccacctaattg-----------
-------------------------------------------------ccccttatcta
ccattaattactt--tattaaccgccctgtacgggcaccggggc-cttac----------
---------------------------------------------------------ctt
tactgaaacta-gct-ggaccgctg--------ctttcctttaagccagaggaaggttgc
ggc-aataacaggtc-tgtgatg-ccc-tcagatgttccgggccgcacacg-tgctacaa
-tgat-ca-gcac--agagagtat------------------------------------
------------------------------------------------------------
------------------------------------------------------------
------------------------------------------------------------
----------------------------------------------------------ta
cc-tatct-tcttatacc-taacccaatatgttaaacttattgcgta-aggg-tattgtc
tta---acgacttat----------------------------ccgctttagcgctttaa
gattattgggcggtta-tgcctgcctcgagagagt--------gtacagggcagcaaga-
-gtaatgattccttcgtttttact-actaataccgcgcttggtaacatattacactcgat
taagtagggtctttgcttctaatagcaattgct-atcctcacccttaggctctaaggata
ttacta--tctctaaggtctac----agggaggtgtatatggcgcacttacttattcacg
gtggggacagaccattgttaactgttggtctcggtctcaactaggaatgcctcgtacggg
---ttggttcaccaaaccacccggaatatgtccctgccctttgtacaca-ccg-cccgtc
gctcttatcga-tgaactcatttgtgaggctgagggactgcgtct---------------
---a-ttat-acccgtgtaatcctaatatctcacatacatttcgctaaaagcgattttgc
tttaaggatttatacgaccttacgcacaaacttattcgaccaaatgggtttaaa------
--------------------------------------------g
>Globorotalia_truncatulinoides|P115|03
------------------------------------------------------------
------------------------------------------------------------
------------------------------------------------------------
------------------------------------------------------------
------------------------------------------------------------
------------------------------------------------------------
------------------------------------------------------------
------------------------------------------------------------
------------------------------------------------------------
------------------------------------------------------------
------------------------------------------------------------
------------------------------------------------------------
------------------------------------------------------------
------------------------------------------------------------
------------------------------------------------------------
------------------------------------------------------------
------------------------------------------------------------
------------------------------------------------------------
------------------------------------------------------------
------------------------------------------------------------
------------------------------------------------------------
------------------------------------------------------------
------acgacttat----------------------------ccgctttagcgctttaa
gattattggacggtta-tgcctgcctcgagagagt--------gtacagggcagcaaga-
-gtaatgattccctcgtttttact-actaataccgcgcttggtaacatattacactcgat
taagtagggtctttgcttctaatagcaattgct-atcctcacccttaggctctaaggata
ttacta--tctgtaaggtctac----agggaggtgtatatggcgtacttacttattcacg
gtggggacagaccattgttaactgttggtctcggtctcaactaggaatgcctcgtacggg
---ttggttcaccaaaccacccggaatatgtccctgccctttgtacaca-ccg-cccgtc
gctcttatcga-tgaactcacttgtgaggctgagggactgcgtct---------------
---atttat-acccgtgtaatcctaatatcttacatacatttcgctaaaggcgatattgc
tttaaggatttacacgaccttacgcacaaacttattcgaccaagtgggtttaaa------
--------------------------------------------g
>Globorotalia_truncatulinoides|P115|05
-------------------gtggagcatgtggcttaatttgactcaacgcggggaatctt
accgggtccggacacactgaggattgacagacggttattgac--ttatactc----g---
cttaatggcttta----------------agctcgctttaagctgtt-------------
----------aaacg--tttaacacctttacacaaagatgctagtcctttcatgatcgtt
tgataggtggtgcatggccgttcttagttcgtggagtgatctgtctgcctaattgcgttt
cactaaggtcccattcttcatacg------------------------------------
------------------------------------------------------------
-------------------tatgaatagcgtcttaactcacttttaccgctaccta----
------------------------------------------------------------
---------------------------------------------tttgtagtaagcgct
catactattgggaccggaatgcaacgagcgcgactgcaccacctaattg-----------
-------------------------------------------------ccccttatcta
ccattaattactt--tattaaccgccctgtacgggcaccggggc-cttac----------
---------------------------------------------------------ctt
tactgaaacta-gct-ggaccgctg--------ctttcctttaagccagaggaaggttgc
ggc-aataacaggtc-tgtgatg-ccc-tcagatgttccgggccgcacacg-tgctacaa
-tgat-ca-gcac--agagagtat------------------------------------
------------------------------------------------------------
------------------------------------------------------------
------------------------------------------------------------
----------------------------------------------------------ta
cc-tatct-tcttatacc-taacccaatatgttaaacttattgcgta-agga-tattgtc
tta---acgacttat----------------------------ccgctttagcgctttaa
gattattggacggtta-tgcctgcctcgagagagt--------gtacagggcagcaaga-
-gtaatgattccttcgtttttact-actaataccgcgcttggtaacatattacactcgat
taagtagggtctttgcttctaatagcaattgct-atcctcacccttaggctctaaggata
ttacta--tctgtaaggtctac----agggaggtgtatatggcgcacttacttattcacg
gtggggacagaccattgttaactgttggtctcggtctcaactaggaatgcctcgtacggg
---ttggttcaccaaaccacccggaatatgtccctgccctttgtacaca-ccg-cccgtc
gctcttatcga-tgaactcacttgtgaggctgagggactgcgtct---------------
---atttat-acccgtgtaatcctaatatttcacatacatttcgctaaaggcgattttgc
tttaaggatttacacgaccttacgcacaaacttattcgaccaagtgggtttaaa------
--------------------------------------------g
>Globorotalia_truncatulinoides|P115|06
-------------------gtggagcatgtggcttaatttgactcaacgcggggaatctt
accgggtccggacacactgaggattgacagacggttattgac--ttatactc----g---
cttaatggcttta----------------agctcgctttaagctgtt-------------
----------aaacg--tttaacacctttacacaaagatgctagtcctttcatgatcgtt
tgataggtggtgcatggccgttcttagttcatggagtgatctgtctgcctaattgcgttt
cactaaggtcccattcttcatacg------------------------------------
------------------------------------------------------------
-------------------tatgaatagcgtcttaactcacttttaccgctaccta----
------------------------------------------------------------
---------------------------------------------tttgtagtaagcgct
catactattgggaccggaatgcaacgagcgcgactgcaccacctaattg-----------
-------------------------------------------------ccccttatcta
ccattaattactt--tattaaccgccctgtacgggcaccggggc-cttac----------
---------------------------------------------------------ctt
tactgaaacta-gct-ggaccgctg--------ctttcctttaagccagaggaaggttgc
ggc-aataacaggtc-tgtgatg-ccc-tcagatgttccgggccgcacacg-tgctacaa
-tgat-ca-gcac--agagagtat------------------------------------
------------------------------------------------------------
------------------------------------------------------------
------------------------------------------------------------
----------------------------------------------------------ta
cc-tatct-tcttatacc-taacccaatatgttaaacttattgcgta-agga-tattgtc
tta---acgacttat----------------------------ccgctttagcgctttaa
gattattggacggtta-tgcctgcctcgagagagt--------gtacagggcagcaaga-
-gtaatgattccctcgtttttact-actaataccgcgcttggtaacatattacactcgat
taagtagggtctttgcttctaatagcaattgct-atcctcacccttaggctctaaggata
ttacta--tctctaaggtctac----agggaggtgtatatggcgcacttacttattcacg
gtggggacagaccattgttaactgttggtctcggtctcaactaggaatgcctcgtacggg
---ttggttcaccaaaccacccggaatatgtccctgccctttgtacaca-ccg-cccgtc
gctcttatcga-tgaactcacttgtgaggctgagggactgcgtct---------------
---atttat-acccgtgtaatcctaatatttcacatacatttcgctaaaggcgattttgc
tttaaggatttacacgaccttacgcacaaacttaatcgaccgagtgggtttaaa------
--------------------------------------------g
>Globorotalia_truncatulinoides|P115|10
-------------------gtggagcatgtggcttaatttgactcaacgcggggaatctt
accgggtccggacacactgaggattgacagacggttattgac--ttatactc----g---
cttaatggcttta----------------agctcgctttaagctgtt-------------
----------aaacg--tttaacacctttacacaaagatgctagtcctttcatgatcgtt
tgataggtggtgcatggccgttcttagttcgtggagtgatctgtctgcctaattgcgttt
cactaaggtcccattcttcatacg------------------------------------
------------------------------------------------------------
-------------------tatgaatagcgtcttaactcacttttaccgctaccta----
------------------------------------------------------------
---------------------------------------------tttgtagtaagcgct
catactattgggaccggaatgcaacgagcgcgactgcaccacctaattg-----------
-------------------------------------------------ccccttatcta
ccattaattactt--tattaaccgccctgtacgggcaccggggc-cttac----------
---------------------------------------------------------ctt
tactgaaacta-gct-ggaccgctg--------ctttcctttaagccagaggaaggttgc
ggc-aataacaggtc-tgtgatg-ccc-tcagatgttccgggccgcacatg-tgctacaa
-tgat-ca-gcac--aaagagtat------------------------------------
------------------------------------------------------------
------------------------------------------------------------
------------------------------------------------------------
----------------------------------------------------------ta
cc-tatct-tcttatacc-taacccaatatgttaaacttattgcgta-agga-tattgtc
tta---acgacttat----------------------------ccgctttagcgctttaa
gattattggacggtta-tgcctgcctcgagagagt--------gtacagggcagcaaga-
-gtaatgattccttcgtttttact-actaataccgcgcttggtaacatattacactcgat
taagtagggtctttgcttctaatagcaattgct-atcctcacccttaggctctaaggata
ttacta--tctctaaggtctac----agggaggtgtatatggcgcacttacttattcacg
gtggggacagaccattgttaactgttggtctcggtctcaactaggaatgcctcgtacggg
---ttggttcaccaaaccacccggaatatgtccctgccctttgtacaca-ccg-cccgtc
gctcttatcga-tgaactcacttgtgaggctgagggactgcgtct---------------
---atttat-acccgtgaaatcctaatatctcacatacatttcgctaaaggcgattttgc
tttaaggatttacacgaccttacgcacaaacttattcgaccaagtgggtttaaa------
--------------------------------------------g
>Globorotalia_truncatulinoides|P115|13
------------------------------------------------------------
-----------------tgaggattgacagacggttattgac--ttatactc----g---
cttaatggcttta----------------agctcgctttaagctgtt-------------
----------aaacg--tttaacacctttacacaaagatgctagtcctttcatgatcgtt
tgataggtggtgcatggccgttcttagttcgtggagtgatctgtctgcctaattgcgttt
cactaaggtcccattcttcatacg------------------------------------
------------------------------------------------------------
-------------------tatgaatagcgtcttaactcacttttaccgctaccta----
------------------------------------------------------------
---------------------------------------------tttgtagtaagcgct
catactattgggaccggaatgcaacgagcgcgactgcaccacctaattg-----------
-------------------------------------------------ccccttatcta
ccattaattactt--tattaaccgccctgtacgggcaccggggc-cttac----------
---------------------------------------------------------ctt
tactgaaacta-gct-ggaccgctg--------ctttcctttaagccagaggaaggttgc
ggc-aataacaggtc-tgtgatg-ccc-tcagatgttccgggccgcacacg-tgctacaa
-tgat-ca-gcac--aaagagtat------------------------------------
------------------------------------------------------------
------------------------------------------------------------
------------------------------------------------------------
----------------------------------------------------------ta
cc-tatct-tcttatacc-taacccaatatgttaaacttattgcgta-aggg-tattgtc
tta---acgacttat----------------------------ccgctttagcgctttaa
gattattggacggtta-tgcctgcctcgagagagt--------gtacagggcagcaaga-
-gtaatgattccctcgtttttact-actaataccgcgcttggtaacatattacactcgat
taagtagggtctttgcttctaatagcaattgct-atcctcacccttaggctctaaggata
ttacta--tctgtaaggtctac----agggaggtgtatatggcgtacttacttattcacg
gtggggacagaccattgttaactgttggtctcggtctcaactaggaatgcctcgtacggg
---ttggttcaccaaaccacccggaatatgtccctgccctttgtacaca-ccg-cccgtc
gctcttatcga-tgaactcacttgtgaggctgagggactgcgtct---------------
---atttat-acccgtgtaatcctaatatcttacatacatttcgctaaaggcgatattgc
tttaaggatttacacgaccttacgcacaaacttattcgaccaagtgggtttaaa------
--------------------------------------------g
>Globorotalia_truncatulinoides|R005|04
-------------gaacgcgtggagcatgtggcttaatttgactcaacgcggggaatctt
accgggtccggacacactgaggattgacagacggttattgac--ttatactc----g---
cttaata---------------------------gctttaagctgtt-------------
----------aagtg--tttaacacctttacacaaagatgctagtcctttcatgatcgtt
tgataggtggtgcatggccgttcttagttcgtggagtgatctgtctgcctaattgcgttt
cactaaggtcccattcttcatacg------------------------------------
------------------------------------------------------------
-------------------tatgaatagcgtcttaactcacttttaccgctaccta----
------------------------------------------------------------
---------------------------------------------tttgtagtaagcgct
catactattgggaccggaatgcaacgagcgcgactgcaccacctaattg-----------
-------------------------------------------------ccccttatcta
ccattaattactt--tattaaccgccctgtacgggcaccggggc-cttac----------
---------------------------------------------------------ctt
tactgaaacta-gct-ggaccgctg--------ctttcctttaagccagaggaaggttgc
ggc-aataacaggtc-tgtgatg-ccc-tcagatgnnnnnnnnnnnnnnnn-nnnnnnnn
-nnnn-nn-nnnn--nnnnnnnnn------------------------------------
------------------------------------------------------------
------------------------------------------------------------
------------------------------------------------------------
----------------------------------------------------------nn
nn-nnnnn-nnnnnnnnn-nnnnnnnnnnnnnnnnnnnnnnnnnnnn-nnnn-nnnnnnn
nnn---nnnnnnnnn----------------------------nnnnnnnnnnnnnnnnn
nnnnnnnnnnnnnnng-tgcctgcctcgagagagt--------gtacagggcagcaaga-
-gtaatgattccttcgtttttact-actaataccgcgcttggtaacatattacactcgat
taagtagggtctttgcttttaatagcaattgct-atcctcacccttaggctctaaggata
ttacta--tctctaaggtctac----agggaggtgtatatggcgcacttacttattcacg
gtggggacagaccattgttaactgttggtctcggtctcaactaggaatgcctcgtacggg
---ttggttcaccaaaccacccggaatatgtccctgccctttgtacaca-ccg-cccgtc
gctcttatcga-tgaactcacttgtgaggctgagggactgcgtct---------------
---a-ttat-acccgtgtaatcctaatatcttacatacatttcgctaaaagcgattttgc
tctaaggatttacacgaccttacgcacaaacttattcgaccaagtgggtttaaa------
--------------------------------------------g
>Globorotalia_truncatulinoides|R005|10
-------------gaacgcgtggagcatgtggcttaatttgactcaacgcggggaatctt
accgggtccggacacactgaggattgacagacggttattgac--ttatactc----g---
cttaata---------------------------gctttaagctgtt-------------
----------aagtg--tttaacacctttacacaaagatgctagtcctttcatgatcgtt
tgataggtggtgcatggccgttcttagttcgtggagtgatctgtctgcctaattgcgttt
cactaaggtcccattcttcatacg------------------------------------
------------------------------------------------------------
-------------------tatgaatagcgtcttaactcacttttaccgctaccta----
------------------------------------------------------------
---------------------------------------------tttgtagtaagcgct
catactattgggaccggaatgcaacgagcgcgactgcaccacctaattg-----------
-------------------------------------------------ccccttatcta
ccattaattactt--tattaaccgccctgtacgggcaccggggc-cttac----------
---------------------------------------------------------ctt
tactgaaacta-gct-ggaccgctg--------ctttcctttaagccagaggaaggttgc
ggc-aataacaggtc-tgtgatg-ccc-tcagatgttccgggccgcacacg-tgctacaa
-tgat-ca-gcac--aaagagtat------------------------------------
------------------------------------------------------------
------------------------------------------------------------
------------------------------------------------------------
----------------------------------------------------------ta
cc-tatct-tcttatacc-taacccaatatgttaaacttattgcgta-aggg-tattgtc
tta---acgacttat----------------------------ccgctttagcgctttaa
gattattggacggttg-tgcctgcctcgagagagt--------gtacagggcagcaaga-
-gtaatgattccttcgtttttact-actaataccgcgcttggtaacatattacactcgat
taagtagggtctttgcttttaatagcaattgct-atcctcacccttaggctctaaggata
ttacta--tctctaaggtctac----agggaggtgtatatggcgcacttacttattcacg
gtggggacagaccattgttaactgttggtctcggtctcaactaggaatgcctcgtacggg
---ttggttcaccaaaccacccggaatatgtccctgccctttgtacaca-ccg-cccgtc
gctcttatcga-tgaactcacttgtgaggctgagggactgcgtct---------------
---a-ttat-acccgtgtaatcctaatatcttacatacatttcgctaaaagcgattttgc
tctaaggatttacacgaccttacgcacaaacttattcgaccaagtgggtttaaa------
--------------------------------------------g
>Globorotalia_truncatulinoides|R005|15
-------------gaacgcgtggagcatgtggcttaatttgactcaacgcggggaatctt
accgggtccggacacactgaggattgacagacggttattgac--ttatactc----g---
cttaatg---------------------------gctttaagctgtt-------------
----------aagtg--tttaacacctttacacaaagatgctagtcctttcatgatcgtt
tgataggtggtgcatggccgttcttagttcgtggagtgatctgtctgcctaattgcgttt
cactaaggtcccattcttcatacg------------------------------------
------------------------------------------------------------
-------------------tatgaatagcgtcttaactcacttttaccgctaccta----
------------------------------------------------------------
---------------------------------------------tttgtagtaagcgct
catactattgggaccggaatgcaacgagcgcgactgcaccacctaattg-----------
-------------------------------------------------ccccttatcta
ccattaattactt--tattaaccgccctgtacgggcaccggggc-cttac----------
---------------------------------------------------------ctt
tactgaaacta-gct-ggaccgctg--------ctttcctttaagccagaggaaggttgc
ggc-aataacaggtc-tgtgatg-ccc-tcagatgttccgggccgcacacg-tgctacaa
-tgat-ca-gcac--aaagagtat------------------------------------
------------------------------------------------------------
------------------------------------------------------------
------------------------------------------------------------
----------------------------------------------------------ta
cc-tatct-tcttatacc-taacccaatatgttaaacttattgcgta-aggg-tattgtc
tta---acgacttat----------------------------ccgctttagcgctttaa
gattattggacggttg-tgcctgcctcgagagagt--------gtacagggcagcaaga-
-gtaatgattccttcgtttttact-actaataccgcgcttggtaacatattacactcgat
taagtagggtctttgcttttaatagcaattgct-atcctcacccttaggctctaaggata
ttacta--tctctaaggtctac----agggaggtgtatatggcgcacttacttattcacg
gtggggacagaccattgttaactgttggtctcggtctcaactaggaatgcctcgtacggg
---ttggttcaccaaaccacccggaatatgtccctgccctttgtacaca-ccg-cccgtc
gctcttatcga-tgaactcacttgtgaggctgagggactgcgtct---------------
---a-ttat-acccgtgtaatcctaatatcttacatacatttcgctaaaagcgattttgc
tctaaggatttacacgaccttacgcacaaacttattcgaccaagtgggtttaaa------
--------------------------------------------g
>Globorotalia_truncatulinoides|R005|19
-------------gaacgcgtggagcatgtggcttaatttgactcaacgcggggaatctt
accgggtccggacacactgaggattgacagacggttattgac--ttatactc----g---
cttaata---------------------------gctttaagctgtt-------------
----------aagtg--tttaacacctttacacaaagatgctagtcctttcatgatcgtt
tgataggtggtgcatggccgttcttagttcgtggagtgatctgtctgcctaattgcgttt
cactaaggtcccattcttcatacg------------------------------------
------------------------------------------------------------
-------------------tatgaatagcgtcttaactcacttttaccgctaccta----
------------------------------------------------------------
---------------------------------------------tttgtagtaagcgct
catactattgggaccggaatgcaacgagcgcgactgcaccacctaattg-----------
-------------------------------------------------ccccttatcta
ccattaattactt--tattaaccgccctgtacgggcaccggggc-cttac----------
---------------------------------------------------------ctt
tactgaaacta-gct-ggaccgctg--------ctttcctttaagccagaggaaggttgc
ggc-aataacaggtc-tgtgatg-ccc-tcagatgttccgggccgcacacg-tgctacaa
-tgat-ca-gcac--aaagagtat------------------------------------
------------------------------------------------------------
------------------------------------------------------------
------------------------------------------------------------
----------------------------------------------------------ta
cc-tatct-tcttatacc-taacccaatatgttaaacttattgcgta-aggg-tattgtc
tta---acgacttat----------------------------ccgctttagcgctttaa
gattattggacggttg-tgcctgcctcgagagagt--------gtacagggcagcaaga-
-gtaatgattccttcgtttttact-actaataccgcgcttggtaacatattacactcgat
taagtagggtctttgcttttaatagcaattgct-atcctcacccttaggctctaaggata
ttacta--tctctaaggtctac----agggaggtgtatatggcgcacttacttattcacg
gtggggacagaccattgttaactgttggtctcggtctcaactaggaatgcctcgtacggg
---ttggttcaccaaaccacccggaatatgtccctgccctttgtacaca-ccg-cccgtc
gctcttatcga-tgaactcacttgtgaggctgagggactgcgtct---------------
---a-ttat-acccgtgtaattctcatatctcacatacatttcgctaaaggcgattttgc
tttagggatttacacgaccttacgcacaaacttattcgaccaagtgggtttaaa------
--------------------------------------------g
>Globorotalia_truncatulinoides|R012|09
-------------gaacgcgtggagcatgtggcttaatttgactcaacgcggggaatctt
accgggtccggacacactgaggattgacagacggttattgac--ttatactc----g---
cttaatggcttta----------------agctcgctttaagctgtt-------------
----------aaacg--tttaacacctttacacaaagatgctagtcctttcatgatcgtt
tgataggtggtgcatggccgttcttagttcgtggagtgatctgtctgcctaattgcgttt
cactaaggtcccattcttcatacg------------------------------------
------------------------------------------------------------
-------------------tatgaatagcgtcttaactcacttttaccgctaccta----
------------------------------------------------------------
---------------------------------------------tttgtagtaagcgct
catactattgggaccggaatgcaacgagcgcgactgcaccacctaattg-----------
-------------------------------------------------ccccttatcta
ccattaattactt--tattaaccgccctgtacgggcaccggggc-cttac----------
---------------------------------------------------------ctt
tactgaaacta-gct-ggaccgctg--------ctttcctttaagccagaggaaggttgc
ggc-aataacaggtc-tgtgatg-ccc-tcagatgttccgggccgcacacg-tgctacaa
-tgat-ca-gcac--aaagagtat------------------------------------
------------------------------------------------------------
------------------------------------------------------------
------------------------------------------------------------
----------------------------------------------------------ta
cc-tatct-tcttatacc-taacccaatatgttaaacttattgcgta-agga-tattgtc
ttaacgacgacttat----------------------------ccgctttagcgctttaa
gattattggacggtta-tgcctgcctcgagagagt--------gtacagggcagcaaga-
-gtaatgattccctcgtttttact-actaataccgcgcttggtaacatattacactcgat
taagtagggtctttgcttctaatggcaattgct-atcctcacccttaggctctaaggata
ttacta--tctctaaggtctac----agggaggtgtatatggcgcacttacttattcacg
gtggggacagaccattgttaactgttggtctcggtctcaactaggaatgcctcgtacggg
---ttggttcaccaaaccacccggaatatgtccctgccctttgtacaca-ccg-cccgtc
gctcttatcga-tgaactcacttgtgaggctgagggactgcgtct---------------
---atttat-acccatgtaatcctaatatctcacatacatttcgctaaaggcgattttgc
tttaaggatttacacgaccttacgcacaaacttattcgaccgagtgggtttaaa------
--------------------------------------------g
>Globorotalia_truncatulinoides|R012|27
-------------gaacgcgtggagcatgtggcttaatttgactcaacgcggggaatctt
accgggtccggacacactgaggattgacagacggttattgac--ttatactc----g---
cttaatggcttta----------------agctcgctttaagctgtt-------------
----------aaacg--tttaacacctttacacaaagatgctagtcctttcatgatcgtt
tgataggtggtgcatggccgttcttagttcgtggagtgatctgtctgcctaattgcgttt
cactaaggtcccattcttcatacg------------------------------------
------------------------------------------------------------
-------------------tatgaatagcgtcttaactcacttttaccgctaccta----
------------------------------------------------------------
---------------------------------------------tttgtagtaagcgct
catactattgggaccggaatgcaacgagcgcgactgcaccacctaattg-----------
-------------------------------------------------ccccttatcta
ccattaattactt--tattaaccgccctgtacgggcaccggggc-cttac----------
---------------------------------------------------------ctt
tactgaaacta-gct-ggaccgctg--------ctttcctttaagccagaggaaggttgc
ggc-aataacaggtc-tgtgatg-ccc-tcagatgnnnnnnnnnnnnnnnn-nnnnnnnn
-nnnn-nn-nnnn--nnnnnnnnn------------------------------------
------------------------------------------------------------
------------------------------------------------------------
------------------------------------------------------------
----------------------------------------------------------nn
nn-nnnnn-nnnnnnnnn-nnnnnnnnnnnnnnnnnnnnnnnnnnnn-nnnn-nnnnnnn
nnnnnnnnnnnnnnn----------------------------nnnnnnnnnnnnnnnnn
nnnnnnnnnnnnnnna-tgcctgcctcgagagagt--------gtacagggcagcaaga-
-gtaatgattccctcgtttttact-actaataccgcgcttggtaacatattacactcgat
taagtagggtctttgcttctaatagcaattgct-atcctcacccttaggctctaaggata
ttacta--tctctaaggtctac----agggaggtgtatatggcgcacttacttattcacg
gtggggacagaccattgttaactgttggtctcggtctcaactaggaatgcctcgtacggg
---ttggttcaccaaaccacccggaatatgtccctgccctttgtacaca-ccg-cccgtc
gctcttatcga-tgaactcacttgtgaggctgagggactgcgtct---------------
---atttat-acccatgtaatcctaatatctcacatacatttcgctaaaggcgattttgc
tttaaggatttacacgaccttacgcacaaacttattcgaccgagtgggtttaaa------
--------------------------------------------g
>Globorotalia_truncatulinoides|R012|28
-------------gaacgcgtggagcatgtggcttaatttgactcaacgcggggaatctt
accgggtccggacacactgaggattgacagacggttattgac--ttatactc----g---
cttaatggcttta----------------agctcgctttaagctgtt-------------
----------aaacg--tttaacacctttacacaaagatgctagtcctttcatgatcgtt
tgataggtggtgcatggccgttcttagttcgtggagtgatctgtctgcctaattgcgttt
cactaaggtcccattcttcatacg------------------------------------
------------------------------------------------------------
-------------------tatgaatagcgtcttaactatcttttaccgctaccta----
------------------------------------------------------------
---------------------------------------------tttgtagtaagcgct
catactattgggaccggaatgcaacgagcgcgactgcaccacctaattg-----------
-------------------------------------------------ccccttatcta
ccattaattactt--tattaaccgccctgtacgggcaccggggc-cttac----------
---------------------------------------------------------ctt
tactgaaacta-gct-ggaccgctg--------ctttcctttaagccagaggaaggttgc
ggc-aataacaggtc-tgtgatg-ccc-tcagatgttccgggccgcacacg-tgctacaa
-tgat-ca-gcac--aaagagtat------------------------------------
------------------------------------------------------------
------------------------------------------------------------
------------------------------------------------------------
----------------------------------------------------------ta
cc-tatct-tcttatacc-taacccaatatgttaaacttattgcgta-agga-tattgtc
ttaacgacgacttat----------------------------ccgctttagcgctttaa
gattattggacggtta-tgcctgcctcgagagagt--------gtacagggcagcaaga-
-gtaatgattccctcgtttttact-actaataccgcgcttggtaacatattacactcgat
taagtagggtctttgcttctaatrgcaattgct-atcctcacccttaggctctaaggata
ttacta--tctctaaggtctac----agggaggtgtatatggcgcacttacttattcacg
gtggggacagaccattgttaactgttggtctcggtctcaactaggaatgcctcgtacggg
---ttggttcaccaaaccacccggaatatgtccctgccctttgtacaca-ccg-cccgtc
gctcttatcga-tgaactcacttgtgaggctgagggactgcgtct---------------
---atttat-acccatgtaatcctaatatctcacatacatttcgctaaaggcgattttgc
tttaaggatttacacgaccttacgcacaaacttattcgaccgagtgggtttaaa------
--------------------------------------------g
>Globorotalia_truncatulinoides|R012|31
-------------gaacgcgtggagcatgtggcttaatttgactcaacgcggggaatctt
accgggtccggacacactgaggattgacagacggttattgac--ttatactc----g---
cttaatg---------------------------gctttaagctgtt-------------
----------aagtg--tttaacacctttacacaaagatgctagtcctttcatgatcgtt
tgataggtggtgcatggccgttcttagttcgtggagtgatctgtctgcctaattgcgttt
cactaaggtcccattcttcatacg------------------------------------
------------------------------------------------------------
-------------------tatgaatagcgtcttaactcacttttaccgctaccta----
------------------------------------------------------------
---------------------------------------------tttgtagtaagcgct
catactattgggaccggaatgcaacgagcgcgactgcaccacctaattg-----------
-------------------------------------------------ccccttatcta
ccattaattactt--tattaaccgccctgtacgggcaccggggc-cttac----------
---------------------------------------------------------ctt
tactgaaacta-gct-ggaccgctg--------ctttcctttaagccagaggaaggttgc
ggc-aataacaggtc-tgtgatg-ccc-tcagatgttccgggccgcacacg-tgctacaa
-tgat-ca-gcac--aaagagtat------------------------------------
------------------------------------------------------------
------------------------------------------------------------
------------------------------------------------------------
----------------------------------------------------------ta
cc-tatct-tcttatacc-taacccaatatgttaaacttattgcgta-agga-tattgtc
ttaacgacgacttat----------------------------ccgctttagcgctttaa
gattattggacggtta-tgcctgcctcgagagagt--------gtacagggcagcaaga-
-gtaatgattccctcgtttttact-actaataccgcgcttggtaacatattacactcgat
taagtagggtctttgcttctaatagcaattgct-atcctcacccttaggctctaaggata
ttacta--tctctaaggtctac----agggaggtgtatatggcgcacttacttattcacg
gtggggacagaccattgttaactgttggtctcggtctcaactaggaatgcctcgtacggg
---ttggttcaccaaaccacccggaatatgtccctgccctttgtacaca-ccg-cccgtc
gctcttatcga-tgaactcacttgtgaggctgagggactgcgtct---------------
---atttat-acccatgtaatcctaatatctcacatacatttcgctaaaggcgattttgc
tttaaggatttacacgaccttacgcacaaacttattcgacc-------------------
---------------------------------------------
>Globorotalia_truncatulinoides|R030|12
-------------gaacgcgtggagcatgtggcttaatttgactcaacgcggggaatctt
accgggtccggacacactgaggattgacagacggttattgac--ttatactc----g---
cttaatg---------------------------gctttaagctgtt-------------
----------aaacg--tttaacacctttacacaaagatgctagtcctttcatgatcgtt
tgataggtggtgcatggccgttcttagttcgtggagtgatctgtctgcctaattgcgttt
cactaaggtcccattcttcatacg------------------------------------
------------------------------------------------------------
-------------------tatgaatagcgtcttaactcacttttaccgctaccta----
------------------------------------------------------------
---------------------------------------------tttgtagtaagcgct
catactattgggaccggaatgcaacgagcgcgactgcaccacctaattg-----------
-------------------------------------------------ccccttatcta
ccattaattactt--tattaaccgccctgtacgggcaccggggc-cttac----------
---------------------------------------------------------ctt
tactgaaacta-gct-ggaccgctg--------ctttcctttaagccagaggaaggttgc
ggc-aataacaggtc-tgtgatg-ccc-tcagatgttccgggccgcacacg-tgctacaa
-tgat-ca-gcac--agagagtat------------------------------------
------------------------------------------------------------
------------------------------------------------------------
------------------------------------------------------------
----------------------------------------------------------ta
cc-tatct-tcttatacc-taacccaatatgttaaacttattgcgta-agga-tattgtc
tta---acgacttat----------------------------ccgctttagcgctttaa
gattattggacggtta-tgcctgcctcgagagagt--------gtacagggcagcaaga-
-gtaatgattccctcgtttttact-actaataccgcgcttggtaacatattacactcgat
taagtagggtctttgtttctaatagcaattgct-atcctcacccttaggctctaaggata
ttacta--tctgtaaggtctac----agggaggtgtatatggcgcacttacttattcacg
gtggggacagaccattgttaactgttggtctcggtctcaactaggaatgcctcgtacggg
---ttggttcaccaaaccacccggaatatgtccctgccctttgtacaca-ccg-cccgtc
gctcttatcga-tgaactcacttgtgaggctgagggactgcgtct---------------
---a-ttat-acccatgtaatcctaatatcttacatacatttcgctaaaggcgattttgc
tttaaggatttacacgaccttacgcacaaacttaatcgaccgagtgggtttaaa------
--------------------------------------------g
>Globorotalia_truncatulinoides|R031|08
-------------gaacgcgtggagcatgtggcttaatttgactcaacgcggggaatctt
accgggtccggacacactgaggattgacagacggttattgac--ttatactc----g---
cttaatg---------------------------gctttaagctgtt-------------
----------aaacg--tttaacacctttacacaaagatgctagtcctttcatgatcgtt
tgataggtggtgcatggccgttcttagttcgtggagtgatctgtctgcctaattgcgttt
cactaaggtcccattcttcatacg------------------------------------
------------------------------------------------------------
-------------------tatgaatagcgtcttaactcacttttaccgctaccta----
------------------------------------------------------------
---------------------------------------------tttgtagtaagcgct
catactattgggaccggaatgcaacgagcgcgactgcaccacctaattg-----------
-------------------------------------------------ccccttatcta
ccattaattactt--tattaaccgccctgtacgggcaccggggc-cttac----------
---------------------------------------------------------ctt
tactgaaacta-gct-ggaccgctg--------ctttcctttaagccagaggaaggttgc
ggc-aataacaggtc-tgtgatg-ccc-tcagatgttccgggccgcacacg-tgctacaa
-tgat-ca-gcac--aaagagtat------------------------------------
------------------------------------------------------------
------------------------------------------------------------
------------------------------------------------------------
----------------------------------------------------------ta
cc-tatct-tcttatacc-taacccaatatgttaaacttattgcgta-aggg-tattgtc
tta---acgacttat----------------------------ccgctttagcgctttaa
gattattggacggttg-tgcctgcctcgaaagagt--------gtacagggcagcaaga-
-gtaatgattccctcgtttttact-actaataccgcgcttggtaacatattacactcgat
taagtagggtctttgcttttaatagcaattgct-atcctcacccttaggctctaaggata
ttacta--tctctaaggtctac----agggaggtgtatatggcgcacttacttattcacg
gtggggacagaccattgttaactgttggtctcggtctcaactaggaatgcctcgtacggg
---ttggttcaccaaaccacccggaatatgtccctgccctttgtacaca-ccg-cccgtc
gctcttatcga-tgaactctcttgtgaggctgagggactgcgtct---------------
---a-ttat-acccgtgtaatcctaatatctcacatacatttcgctaaaggcgattttgc
tttagggatttacacgaccttacgcacaaacttattcgaccaagtgggtttaaa------
--------------------------------------------g
>Globorotalia_truncatulinoides|R036|04
-------------gaacgcgtggagcatgtggcttaatttgactcaacgcggggaatctt
accgggtccggacacactgaggattgacagacggttattgac--ttatactc----g---
cttaatg---------------------------gctttaagctgtt-------------
----------aaacg--tttaacacctttacacaaagatgctagtcctttcatgatcgtt
tgataggtggtgcatggccgttcttagttcgtggagtgatctgtctgcctaattgcgttt
cactaaggtcccattcttcatacg------------------------------------
------------------------------------------------------------
-------------------tatgaatagcgtcttaactcacttttaccgctaccta----
------------------------------------------------------------
---------------------------------------------tttgtagtaagcgct
catactattgggaccggaatgcaacgagcgcgactgcaccacctaattg-----------
-------------------------------------------------ccccttatcta
ccattaattactt--tattaaccgccctgtacgggcaccggggc-cttac----------
---------------------------------------------------------ctt
tactgaaacta-gct-ggaccgctg--------ctttcctttaagccagaggaaggttgc
ggc-aataacaggtc-tgtgatg-ccc-tcagatgttccgggccgcacacg-tgctacaa
-tgat-ca-gcac--agagagtat------------------------------------
------------------------------------------------------------
------------------------------------------------------------
------------------------------------------------------------
----------------------------------------------------------ta
cc-tatct-tcttatacc-taacccaatatgttaaacttattgcgta-agga-tattgtc
tta---acgacttat----------------------------ccgctttagcgctttaa
gattattggacggtta-tgcctgcctcgagagagt--------gtacagggcagcaaga-
-gtaatgattccttcgtttttact-actaataccgcgcttggtaacatattacactcgat
taagtagggtctttgcttctaatagcaattgct-atcctcacccttaggctctaaggata
ttacta--tctctaaggtctac----agggaggtgtatatggcgcacttacttattcacg
gtggggacagaccattgttaactgttggtctcggtctcaactaggaatgcctcgtacggg
---ttggttcaccaaaccacccggaatatgtccctgccctttgtacaca-ccg-cccgtc
gctcttatcga-tgaactcacttgtgaggctgagggactgcgtct---------------
---atttat-acccgtgaaatcctaatatctcacatacatttcgctaaaggcgattttgc
tttaaggatttacacgaccttacgcacaaacttattcgacc-------------------
---------------------------------------------
>Globorotalia_truncatulinoides|R036|06
-------------gaacgcgtggagcatgtggcttaatttgactcaacgcggggaatctt
accgggtccggacacactgaggattgacagacggttattgac--ttatactc----g---
cttaatg---------------------------gctttaagctgtt-------------
----------aaacg--tttaacacctttacacaaagatgctagtcctttcatgatcgtt
tgataggtggtgcatggccgttcttagttcgtggagtgatctgtctgcctaattgcgttt
cactaaggtcccattcttcatacg------------------------------------
------------------------------------------------------------
-------------------tatgaatagcgtcttaactcacttttaccgctaccta----
------------------------------------------------------------
---------------------------------------------tttgtagtaagcgct
catactattgggaccggaatgcaacgagcgcgactgcaccacctaattg-----------
-------------------------------------------------ccccttatcta
ccattaattactt--tattaaccgccctgtacgggcaccggggc-cttac----------
---------------------------------------------------------ctt
tactgaaacta-gct-ggaccgctg--------ctttcctttaagccagaggaaggttgc
ggc-aataacaggtc-tgtgatg-ccc-tcagatgttccgggccgcacacg-tgctacaa
-tgat-ca-gcac--aaagagtat------------------------------------
------------------------------------------------------------
------------------------------------------------------------
------------------------------------------------------------
----------------------------------------------------------ta
cc-tatct-tcttatacc-taacccaatatgttaaacttattgcgta-agga-tattgtc
tta---acgacttat----------------------------ccgctttagcgctttaa
gattattgggcggtta-tgcctgcctcgagagagt--------gtacagggcagcaaga-
-gtaatgattccctcgtttttact-actaataccgcgcttggtaacatattacactcgat
taagtagggtctttgcttctaatagcaattgct-atcctcacccttaggctctaaggata
ttacta--tctgtaaggtctac----agggaggtgtatatggcgtacttacttattcacg
gtggggacagaccattgttaactgttggtctcggtctcaactaggaatgcctcgtacggg
---ttggttcaccaaaccacccggaatatgtccctgccctttgtacaca-ccg-cccgtc
gctcttatcga-tgaactcacttgtgaggctgagggactgcgtct---------------
---a-ttat-acccatgtaatcctaatatcttacatacatttcgctaaaggcgattttgc
tttaaggatttacacgaccttacgcacaaacttattcgacc-------------------
---------------------------------------------
>Globorotalia_truncatulinoides|R036|08
-------------gaacgcgtggagcatgtggcttaatttgactcaacgcggggaatctt
accgggtccggacacactgaggattgacagacggttattgac--ttatactc----g---
cttaatg---------------------------gctttaagctgtt-------------
----------aaacg--tttaacacctttacacaaagatgctagtcctttcatgatcgtt
tgataggtggtgcatggccgttcttagttcgtggagtgatctgtctgcctaattgcgttt
cactaaggtcccattcttcatacg------------------------------------
------------------------------------------------------------
-------------------tatgaatagcgtcttaactatcttttaccgctaccta----
------------------------------------------------------------
---------------------------------------------tttgtagtaagcgct
catactattgggaccggaatgcaacgagcgcgactgcaccacctaattg-----------
-------------------------------------------------ccccttatcta
ccattaattactt--tattaaccgccctgtacgggcaccggggc-cttac----------
---------------------------------------------------------ctt
tactgaaacta-gct-ggaccgctg--------ctttcctttaagccagaggaaggttgc
ggc-aataacaggtc-tgtgatg-ccc-tcagatgttccgggccgcacacg-tgctacaa
-tgat-ca-gcac--aaagagtat------------------------------------
------------------------------------------------------------
------------------------------------------------------------
------------------------------------------------------------
----------------------------------------------------------ta
cc-tatct-tcttatacc-taacccaatatgttaaacttattgcgta-aggg-tattgtc
tta---acgacttat----------------------------ccgctttagcgctttaa
gattattggacggttg-tgcctgcctcgaaagagt--------gtacagggcagcaaga-
-gtaatgattccctcgtttttact-actaataccgcgcttggtaacatattacactcgat
taagtagggtctttgcttctaatagcaattgct-atcctcacccttaggctctaaggata
ttacta--tctctaaggtctac----agggaggtgtatatggcgcacttacttattcacg
gtggggacagaccattgttaactgttggtctcggtctcaactaggaatgcctcgtacggg
---ttggttcaccaaaccacccggaatatgtccctgccctttgtacaca-ccg-cccgtc
gctcttatcga-tgaactctcttgtgaggctgagggactgcgtct---------------
---a-ttat-acccgtgtaatcctaatatctcacatacatttcgctaaaggcgattttgc
tctaaggatttacacgaccttacgcacaaacttattcgaccaagtgggtttaaa------
--------------------------------------------g
>Globorotalia_truncatulinoides|R036|34
-------------gaacgcgtggagcatgtggcttaatttgactcaacgcggggaatctt
accgggtccggacacactgaggattgacagacggttattgac--ttatactc----g---
cttaatg---------------------------gctttaagctgtt-------------
----------aaacg--tttaacacctttacacaaagatgctagtcctttcatgatcgtt
tgataggtggtgcatggccgttcttagttcgtggagtgatctgtctgcctaattgcgttt
cactaaggtcccattcttcatacg------------------------------------
------------------------------------------------------------
-------------------tatgaatagcgtcttaactatcttttaccgctaccta----
------------------------------------------------------------
---------------------------------------------tttgtagtaagcgct
catactattgggaccggaatgcaacgagcgcgactgcaccacctaattg-----------
-------------------------------------------------ccccttatcta
ccattaattactttatattaaccgccctgtacgggcaccggggc-cttac----------
---------------------------------------------------------ctt
tactgaaacta-gct-ggaccgctg--------ctttcctttaagccagaggaaggttgc
ggc-aataacaggtc-tgtgatg-ccc-tcagatgttccgggccgcacacg-tgctacaa
-tgat-ca-gcac--aaagagtat------------------------------------
------------------------------------------------------------
------------------------------------------------------------
------------------------------------------------------------
----------------------------------------------------------ta
cc-tatct-tcttatacc-taacccaatatgttaaacttattgcgta-aggg-tattgtc
tta---acgacttat----------------------------ccgctttagcgctttaa
gattattggacggttg-tgcctgcctcgaaagagt--------gtacagggcagcaaga-
-gtaatgattccctcgtttttact-actaataccgcgcttggtaacatattacactcgat
taagtagggtctttgcttttaatagcaattgct-atcctcacccttaggctctaaggata
ttacta--tctctaaggtctac----agggaggtgtatatggcgcacttacttattcacg
gtggggacagaccattgttaactgttggtctcggtctcaactaggaatgcctcgtacggg
---ttggttcaccaaaccacccggaatatgtccctgccctttgtacaca-ccg-cccgtc
gctcttatcga-tgaactcacttgtgaggctgagggactgcgtct---------------
---a-ttat-acccgtgtaattctcatatctcacatacatttcgctaaaggcgattttgc
tttagggatttacacgaccttacgcacaaacttattcgacc-------------------
---------------------------------------------
>Globorotalia_truncatulinoides|R063|19
---------------------ggagcatgtggcttaatttgactcaacgcggggaatctt
accgggtccggacacactgaggattgacagacggttattgac--ttatactc----g---
cttaatg---------------------------gctttaagctgtt-------------
----------aaacg--tttaacacctttacacaaagatgctagtcctttcatgatcgtt
tgataggtggtgcatggccgttcttagttcgtggagtgatctgtctgcctaattgcgttt
cactaaggtcccattcttcatacg------------------------------------
------------------------------------------------------------
-------------------tatgaatagcgtcttaactcacttttaccgctaccta----
------------------------------------------------------------
---------------------------------------------tttgtagtaagcgct
catactattgggaccggaatgcaacgagcgcgactgcaccacctaattg-----------
-------------------------------------------------ccccttatcta
ccattaattactt--tattaaccgccctgtacgggcaccggggc-cttac----------
---------------------------------------------------------ctt
tactgaaacta-gct-ggaccgctg--------ctttcctttaagccagaggaaggttgc
ggc-aataacaggtc-tgtgatg-ccc-tcagatgttccgggccgcacacg-tgctacaa
-tgat-ca-gcac--agagagtat------------------------------------
------------------------------------------------------------
------------------------------------------------------------
------------------------------------------------------------
----------------------------------------------------------ta
cc-tatct-tcttatacc-taacccaatatgttaaacttattgcgta-agga-tattgtc
tta---acgacttat----------------------------ccgctttagcgctttaa
gattattgggcggtta-tgcctgcctcgagagagt--------gtacagggcagcaaga-
-gtaatgattccttcgtttttact-actaataccgcgcttggtaacatattacactcgat
taagtagggtctttgcttctaatagcaattgct-atcctcacccttaggctctaaggata
ttacta--tctctaaggtctac----agggaggtgtatatggcgcacttacttattcacg
gtggggacagaccattgttaactgttggtctcggtctcaactaggaatgcctcgtacggg
---ttggttcaccaaaccacccggaatatgtccctgccctttgtacaca-ccg-cccgtc
gctcttatcga-tgaactcatttgtgaggctgagggactgcgtct---------------
---a-ttat-acccgtgtaatcctaatatctcacatacatttcgctaaaagcgattttgc
tttaaggatttatacgacc-----------------------------------------
---------------------------------------------
>Globorotalia_truncatulinoides|R066|54
--------------------------------------ttgactcaacgcggggaatctt
accgggtctggacacactgaggattgacagacggttattgac--ttatactc----g---
cttaatggcttta----------------agctcgctttaagctgtt-------------
----------aaacg--tttaacacctttacacaaagatgctagtcctttcatgatcgtt
tgataggtggtgcatggccgttcttagttcgtggagtgatctgtctgcctaattgcgttt
cactaaggtcccattcttcatacg------------------------------------
------------------------------------------------------------
-------------------tatgaatagcgtcttaactatcttttaccgctaccta----
------------------------------------------------------------
---------------------------------------------tttgtagtaagcgct
catactattgggaccggaatgcaacgagcgcgactgcaccacctaattg-----------
-------------------------------------------------ccccttatcta
ccattaattactt--tattaaccgccctgtacgggcaccggggc-cttac----------
---------------------------------------------------------ctt
tactgaaacta-gct-ggaccgctg--------ctttcctttaagccagaggaaggttgc
ggc-aataacaggtc-tgtgatg-ccc-tcagatgttccgggccgcacacg-tgctacaa
-tgat-ca-gcac--aaagagtat------------------------------------
------------------------------------------------------------
------------------------------------------------------------
------------------------------------------------------------
----------------------------------------------------------ta
cc-tatct-tcttatacc-taacccaatatgttaaacttattgcgta-aggg-tattgtc
tta---acgacttat----------------------------ccgctttagcgctttaa
gattattggacggtta-tgcctgcctcgagagagt--------gtacagggcagcaaga-
-gtaatgattccctcgtttttact-actaataccgcgcttggtaacatattacactcgat
taagtagggtctttgcttctaatggcaattgct-atcctcacccttaggctctaaggata
ttacta--tctgtaaggtctac----agggaggtgtatatggcgcacttacttattcacg
gtggggacagaccattgttaactgttggtctcggtctcaactaggaatgcctcgtacggg
---ttggttcaccaaaccacccggaatatgtccctgccctttgtacaca-ccg-cccgtc
gctcttatcga-tgaactcacttgtgaggctgagggactgcgtct---------------
---atttat-acccgtgaaatcctaatatctcacatacatttcgctaaaggcgattttgc
tttaaggatttacacgaccttacgcacaaa------------------------------
---------------------------------------------
>Hastigerina_pelagica|P080|03
------------------------------------------------------------
------------------------------------------------------------
------------------------------------------------------------
------------------------------------------------------------
------------------------------------------------------------
------------------------------------------------------------
------------------------------------------------------------
------------------------------------------------------------
------------------------------------------------------------
--------------------------------------------gtctcttcaactcact
cgcacattc---tcttgaacgcaacgagcgtgaccgcaacctcttgttg-----------
-------------------------------------------------tgtataccaag
tgtgtcgt-------tgcttgcaactcacactccaatgcacgta-ttttggtc--acatt
gtctcgg--ccgtcgcgcgcagcctcggctgtgtcggc--gccagcaat--------gtc
caaataaactt-gag-ggaccgctgtaac----aattcttttaaaccagaggaaggttgc
ggc-aataacaggtc-tgtgatg-ccc-ttagatgtcccgggctgcacacg-tgctacaa
-tgat-ca-gtac---ag------------------------------------------
------------------------------------------------------------
------------------------------------------------------------
------------------------------------------------------------
----------------------------------------------------------tg
ag-catct---------ttgcaat----accagcgtttggaggcctggc--c-aagtcac
tt----gtgac-tcg--------------------------------------gcttgca
gtctct---acgttgccttcccaagtctgacaagat---t---tggaaatccattggaa-
-gtcctgaatcaatccct----------attgagcatttttctctacagtggcgccagac
ttcgtcccatgtcggttcgcctgac-ttgtgcg-gcacttggcg----------------
--------------------------------tctactatatgcaa-ttgtcaattcata
gtggggacagacgattgttaattgttcgtctcggtctcaactaggaatgccttgtacggg
tctttggttcaccagaccacccggaatacgtccctgccctttgtacaca-ccg-cccgtc
gctcttaccga-tgaacttctctgtgagtttgagggaccgtcaat---------------
------------------------------------------tgtgtggcaacaca----
----------------cgacgctatggaaacttaaacgaacagtgtgatttaaag-----
---------------------------------------------
>Hastigerina_pelagica|P080|08
-------------------gcggagcatgtggcttaatttgactcaacgcgggaaatctt
accgggtccggacacactgaggattgacagacagtattcatg--ccgactga----a---
------------------------------------------------------------
-------------------tttcgacatatttcaaatgtgcgagttctttcatgattgtg
tgataggtggtgcatggccgttcttagttcgtggagtgatctgtctgcttaattgcgttt
catatt------------------------------------------------------
------------------------------------------------------------
-------------------tacg-aatgtcgcttacgtgattgctgcagacct-------
------------------------------------------------------------
-----------------cgtctctctttattgag--tgcgacgcgtctcttcaactcact
cgcacattc---tcttgaacgcaacgagcgtgaccgcaacctcttgttg-----------
-------------------------------------------------tgtataccaag
tgtgtcgt-------tgcttgcaactcacactccaatgcacgta-ttttggtc--acatt
gtctcgg--ccgtcgcgcgcagcctcggctgtgtcggc--gccagcaat--------gtc
caaataaactt-gag-ggaccgctgtaac----aattcttttaaaccagaggaaggttgc
ggc-aataacaggtc-tgtgatg-ccc-ttagatgtcccgggctgcacacg-tgctacaa
-tgat-ca-gtac---ag------------------------------------------
------------------------------------------------------------
------------------------------------------------------------
------------------------------------------------------------
----------------------------------------------------------tg
ag-catct---------ttgcaat----accagcgtttggaggcctggc--c-aagtcac
tt----gtgac-tcg--------------------------------------gcttgca
gtctct---acgttgccttcccaagtctgacaagat---t---tggaaatccattggaa-
-gtcctgaatcaatccct----------attgagcatttttctctacagtggcgccagac
ttcgtcccatgtcggttcgcctgac-ttgtgcg-gcacttggcg----------------
--------------------------------tctactatatgcaa-ttgtcaattcata
gtggggacagacgattgttaattgttcgtctcggtctcaactaggaatgccttgtacggg
tctttggttcaccagaccacccggaatacgtccctgccctttgtacaca-ccg-cccgtc
gctcttaccga-tgaacttctctgtgagtttgagggaccgtcaat---------------
------------------------------------------tgtgtggcaacaca----
----------------cgacgctatggaaacttaaacgaacagtgtgatttaaag-----
---------------------------------------------
>Hastigerina_pelagica|P080|10
-------------------gtggagcatgtggcttaatttgactcaacgcgggaaatctt
accgggtccggacacactgaggattgacagacagtattcatg--ccgactga----a---
------------------------------------------------------------
-------------------tttcgacatatttcaaatgtgcgagttctttcatgattgtg
tgataggtggtgcatggccgttcttagttcgtggagtgatctgtctgcttaattgcgttt
catatt------------------------------------------------------
------------------------------------------------------------
-------------------tacg-aatgtcgcttacgtgattgctgcagacct-------
------------------------------------------------------------
-----------------cg--tctctttattgag--tgcgacgcgtctcttcaactcact
cgcacattc---tcttgaacgcaacgagcgtgaccgcaacctcttgttg-----------
-------------------------------------------------tgtataccaag
tgtgtcgt-------tgcttgcaactcacactccaatgcacgta-ttttggtc--acatt
gtctcgg--ccgtcgcgcgcagcctcggctgtgtcggc--gccagcaat--------gtc
caaataaactt-gag-ggaccgctgtaac----aattcttttaaaccagaggaaggttgc
ggc-aataacaggtc-tgtgatg-ccc-ttagatgtcccgggctgcacacg-tgctacaa
-tgat-ca-gtac---ag------------------------------------------
------------------------------------------------------------
------------------------------------------------------------
------------------------------------------------------------
----------------------------------------------------------tg
ag-catct---------ttgcaat----accagcgtttggaggcctggc--c-aagtcac
tt----gtgac-tcg--------------------------------------gcttgca
gtctct---acgttgccttcccaagtctgacaagat---t---tggaaatccattggaa-
-gtcctgaatcaatccct----------attgagcatttttctctacagtggcgccagac
ttcgtcccatgtcggttcgcctgac-ttgtgcg-gcacttggcg----------------
--------------------------------tctactatatgcaa-ttgtcaattcata
gtggggacagacgattgttaattgttcgtctcggtctcaactaggaatgccttgtacggg
tctttggttcaccagaccacccggaatacgtccctgccctttgtacaca-ccg-cccgtc
gctcttaccga-tgaacttctctgtgagtttgagggaccgtcaat---------------
------------------------------------------tgtgtggcaacaca----
----------------cgacgctatggaaacttaaacgaacagtgtgatttaaag-----
---------------------------------------------
>Hastigerina_pelagica|P080|16
-------------------gtggagcatgtggcttaatttgactcaacgcgggaaatctt
accgggtccggacacactgaggattgacagacagtattcatg--ccgactga----a---
------------------------------------------------------------
-------------------tttcgacatatttcaaatgtgcgagttctttcatgattgtg
tgataggtggtgcatggccgttcttagttcgtggagtgatctgtctgcttaattgcgttt
catatt------------------------------------------------------
------------------------------------------------------------
-------------------tacg-aatgtcgcttacgtgattgctgcagacct-------
------------------------------------------------------------
-----------------cg--tctctttattgag--tgcgacgcgtctcttcaactcact
cgcacattc---tcttgaacgcaacgagcgtgaccgcaacctcttgttg-----------
-------------------------------------------------tgtataccaag
tgtgtcgt-------tgcttgcaactcacactccaatgcacgta-ttttggtc--acatt
gtctcgg--ccgtcgcgcgcagcctcggctgtgtcggc--gccagcaat--------gtc
caaataaactt-gag-ggaccgctgtaac----aattcttttaaaccagaggaaggttgc
ggc-aataacaggtc-tgtgatg-ccc-ttagatgtcccgggctgcacacg-tgctacaa
-tgat-ca-gtac---ag------------------------------------------
------------------------------------------------------------
------------------------------------------------------------
------------------------------------------------------------
----------------------------------------------------------tg
ag-catct---------ttgcaat----accagcgtttggaggcctggc--c-aagtcac
tt----gtgac-tcg--------------------------------------gcttgca
gtctct---acgttgccttcccaagtctgacaagat---t---tggaaatccattggaa-
-gtcctgaatcaatccct----------attgagcatttttctctacagtggcgccagac
ttcgtcccatgtcggttcgcctgac-ttgtgcg-gcacttggcg----------------
--------------------------------tctactatatgcaa-ttgtcaattcata
gtggggacagacgattgttaattgttcgtctcggtctcaactaggaatgccttgtacggg
tctttggttcaccagaccacccggaatacgtccctgccctttgtacaca-ccg-cccgtc
gctcttaccga-tgaacttctctgtgagtttgagggaccgtcaat---------------
------------------------------------------tgtgtggcaacaca----
----------------cgacgctatggaaacttaaacgaacagtgtgatttaaag-----
---------------------------------------------
>Hastigerina_pelagica|P080|20
-------------------gtggagcatgtggcttaatttgactcaacgcgggaaatctt
accgggtccggacacactgaggattgacagacagtattcatg--ccgactga----a---
------------------------------------------------------------
-------------------tttcgacatatttcaaatgtgcgagttctttcatgattgtg
tgataggtggtgcatggccgttcttagttcgtggagtgatctgtctgcttaattgcgttt
catatt------------------------------------------------------
------------------------------------------------------------
-------------------tacg-aatgtcgcttacgtgattgctgcagacct-------
------------------------------------------------------------
-----------------cg--tctctttattgag--tgcgacgcgtctcttcaactcact
cgcacattc---tcttgaacgcaacgagcgtgaccgcaacctcttgttg-----------
-------------------------------------------------tgtataccaag
tgtgtcgt-------tgcttgcaactcacactccaatgcacgta-ttttggtc--acatt
gtctcgg--ccgtcgcgcgcagcctcggctgtgtcggc--gccagcaat--------gtc
caaataaactt-gag-ggaccgctgtaac----aattcttttaaaccagaggaaggttgc
ggc-aataacaggtc-tgtgatg-ccc-ttagatgtcccgggctgcacacg-tgctacaa
-tgat-ca-gtac---ag------------------------------------------
------------------------------------------------------------
------------------------------------------------------------
------------------------------------------------------------
----------------------------------------------------------tg
ag-catct---------ttgcaat----accagcgtttggaggcctggc--c-aagtcac
tt----gtgac-tcg--------------------------------------gcttgca
gtctct---acgttgccttcccaagtctgacaagat---t---tggaaatccattggaa-
-gtcctgaatcaatccct----------attgagcatttttctctacagtggcgccagac
ttcgtcccatgtcggttcgcctgac-ttgtgcg-gcacttggcg----------------
--------------------------------tctactatatgcaa-ttgtcaattcata
gtggggacagacgattgttaattgttcgtctcggtctcaactaggaatgccttgtacggg
tctttggttcaccagaccacccggaatacgtccctgccctttgtacaca-ccg-cccgtc
gctcttaccga-tgaacttctctgtgagtttgagggaccgtcaat---------------
------------------------------------------tgtgtggcaacaca----
----------------cgacgctatggaaacttaaacgaacagtgtgatttaaag-----
---------------------------------------------
>Hastigerina_pelagica|P080|41
-------------------gtggagcatgtggcttaatttgactcaacgcgggaaatctt
accgggtccggacacactgaggattgacagacagtattcatg--ccgactga----a---
------------------------------------------------------------
-------------------tttcgacatatttcaaatgtgcgagttctttcatgattgtg
tgataggtggtgcatggccgttcttagttcgtggagtgatctgtctgcttaattgcgttt
catatt------------------------------------------------------
------------------------------------------------------------
-------------------tacg-aatgtcgcttacgtgattgctgcagacct-------
------------------------------------------------------------
-----------------cgtctctctttattgag--tgcgacgcgtctcttcaactcact
cgcacattc---tcttgaacgcaacgagcgtgaccgcaacctcttgttg-----------
-------------------------------------------------tgtataccaag
tgtgtcgt-------tgcttgcaactcacactccaatgcacgta-ttttggtc--acatt
gtctcgg--ccgtcgcgcgcagcctcggctgtgtcggc--gccagcaat--------gtc
caaataaactt-gag-ggaccgctgtaac----aattcttttaaaccagaggaaggttgt
ggc-aataacaggtc-tgtgatg-ccc-ttagatgtcccgggctgcacacg-tgctacaa
-tgat-ca-gtac---ag------------------------------------------
------------------------------------------------------------
------------------------------------------------------------
------------------------------------------------------------
----------------------------------------------------------tg
ag-catct---------ttgcaat----accagcgtttggaggcctggc--c-aagtcac
tt----gtgac-tcg--------------------------------------gcttgca
gtctct---acgttgccttcccaagtctgacaagat---t---tggaaatccattggaa-
-gtcctgaatcaatccct----------attgagcatttttctctacagtggcgccagac
ttcgtcccatgtcggttcgcctgac-ttgtgcg-gcacttggcg----------------
--------------------------------tctactatatgcaa-ttgtcaattcata
gtggggacagacgattgttaattgttcgtctcggtctcaactaggaatgccttgtacggg
tctttggttcaccagaccacccggaatacgtccctgccctttgtacaca-ccg-cccgtc
gctcttaccga-tgaacttctctgtgagtttgagggaccgtcaat---------------
------------------------------------------tgtgtggcaacaca----
----------------cgacgctatggaaacttaaacgaacagtgtgatttaaag-----
---------------------------------------------
>Hastigerina_pelagica|P100|01
------------------------------------------------gcgggaaatctt
accgggtccggacacactgaggattgacagacagtattcatg--gcgagtc---------
------------------------------------------------------------
-------------------tctcgtcatatttcaaatgtgcgagttctttcatgattgtg
tgataggtggtgcatggccgttcttagttcgtggagtgatctgtctgcttaattgcgttt
catatt------------------------------------------------------
------------------------------------------------------------
-------------------tacg-aatgtcgcttacgtgattgctgcagacct-------
------------------------------------------------------------
-----------------cg----tctcctctgga--ggcgacgcgtctcttcaactcact
cgcacattc---tcttgaacgcaacgagcgtgaccgcaacctcttgttg-----------
-------------------------------------------------tgtataccaag
tgtggcgc-----tggcttgccagctcgcactccaatgcacgta-ttttggtc--acatt
gtct-----------cgcggcgcctcggcgtt--------tgcagcaat--------gtc
caaataaactt-gag-ggaccgctgtaac----aattcttttaaaccagaggaaggttgc
ggc-aataacaggtc-tgtgatg-ccc-ttagatgtcccgggctgcacacg-tgctacaa
-tgat-ca-gtac---ag------------------------------------------
------------------------------------------------------------
------------------------------------------------------------
------------------------------------------------------------
----------------------------------------------------------tg
ag-catct---------ttgcaat----accagcgtttggaggcctggccgc-gcgtcac
tt----gtggcgccg--------------------------------------gcttgca
gtctct---acgttgccttcccaagtctgacaagat---t---tggaaatccattggaa-
-gttctgattcgatatcccta-------ttgagcatttttttactacagcggcgtctaac
ttcgtccctcgtcggttcgcctgac-ttgtgcg-gcacttggcg----------------
--------------------------------tctgctatatgcaa-ttgtcaattcata
gtggggacagacgattgttaattgttcgtctcggtctcaactaggaatgccttgtacggg
tctttggttcaccagaccacccggaatacgtccctgccctttgtacaca-ccg-cccgtc
gctcttaccga-tgaacttctctgtgagtttgagggaccgtcaat---------------
------------------------------------------tgtgtggcaacaca----
----------------cgacgctatggaaacttaaacgaacagtgtgatttaa-------
---------------------------------------------
>Hastigerina_pelagica|P100|02
---------------gaacgtggagcatgtggcttaatttgactcaacgcgggaaatctt
accgggtccggacacactgaggattgacagacagtattcatg--gcgagtc---------
------------------------------------------------------------
-------------------tctcgtcatatttcaaatgtgcgagttctttcatgattgtg
tgataggtggtgcatggccgttcttagttcgtggagtgatctgtctgcttaattgcgttt
catatt------------------------------------------------------
------------------------------------------------------------
-------------------tacg-aatgtcgcttacgtgattgctgcagacct-------
------------------------------------------------------------
-----------------cg----tctcctctgga--ggcgacgcgtctcttcaactcact
cgcacattc---tcttgaacgcaacgagcgtgaccgcaacctcttgttg-----------
-------------------------------------------------tgtataccaag
tgtggcgc-----tggcttgccagctcgcactccaatgcacgta-ttttggtc--acatt
gtct-----------cgcggcgcctcggcgtt--------tgcagcaat--------gtc
caaataaactt-gag-ggaccgctgtaac----aattcttttaaaccagaggaaggttgc
ggc-aataacaggtc-tgtgatg-ccc-ttagatgtcccgggctgcacacg-tgctacaa
-tgat-ca-gtac---ag------------------------------------------
------------------------------------------------------------
------------------------------------------------------------
------------------------------------------------------------
----------------------------------------------------------tg
ag-catct---------ttgcaat----accagcgtttggaggcctggccgc-gcgtcac
tt----gtggtgccg--------------------------------------gcttgca
gtctct---acgttgccttcccaagtctgacaagat---t---tggaaatccattggaa-
-gttctgattcgatatcccta-------ttgagcatttttttactacagcggcgtctaac
ttcgtccctcgtcggttcgcctgac-ttgtgcg-gcacttggcg----------------
--------------------------------tctgctatatgcaa-ttgtcaattcata
gtggggacagacgattgttaattgttcgtctcggtctcaactaggaatgccttgtacggg
tctttggttcaccagaccacccggaatacgtccctgccctttgtacaca-ccg-cccgtc
gctcttaccga-tgaacttctctgtgagtttgagggaccgtcaat---------------
------------------------------------------tgtgtggcaacaca----
----------------cgacgctatggaaacttaaacgaacagtgtgatttaaag-----
---------------------------------------------
>Hastigerina_pelagica|P100|03
---------------gaacgcggagcatgtggcttaatttgactcaacgcgggaaatctt
accgggtccggacacactgaggattgacagacagtattcatg--gcgagtc---------
------------------------------------------------------------
-------------------tctcgtcatatttcaaatgtgcgagttctttcatgattgtg
tgataggtggtgcatggccgttcttagttcgtggagtgatctgtctgcttaattgcgttt
catatt------------------------------------------------------
------------------------------------------------------------
-------------------tacg-aatgtcgcttacgtgattgctgcagacct-------
------------------------------------------------------------
-----------------cg----tctcctctgga--ggcgacgcgtctcttcaactcact
cgcacattc---tcttgaacgcaacgagcgtgaccgcaacctcttgttg-----------
-------------------------------------------------tgtataccaag
tgtggcgc-----tggcttgccagctcgcactccaatgcacgta-ttttggtc--acatt
gtct-----------cgcggcgcctcggcgtt--------tgcagcaat--------gtc
caaataaactt-gag-ggaccgctgtaac----aattcttttaaaccagaggaaggttgc
ggc-aataacaggtc-tgtgatg-ccc-ttagatgtcccgggctgcacacg-tgctacaa
-tgat-ca-gtac---ag------------------------------------------
------------------------------------------------------------
------------------------------------------------------------
------------------------------------------------------------
----------------------------------------------------------tg
ag-catct---------ttgcaat----accagcgtttggaggcctggccgc-gcgtcac
tt----gtggcgccg--------------------------------------gcttgca
gtctct---acgttgccttcccaagtctgacaagat---t---tggaaatccattggaa-
-gttctgattcgatatcccta-------ttgagcatttttttactacagcggcgtctaac
ttcgtccctcgtcggttcgcctgac-ttgtgcg-gcacttggcg----------------
--------------------------------tctgctatatgcaa-ttgtcaattcata
gtggggacagacgattgttaattgttcgtctcggtctcaactaggaatgccttgtacggg
tctttggttcaccagaccacccggaatacgtccctgccctttgtacaca-ccg-cccgtc
gctcttaccga-tgaacttctctgtgagtttgagggaccgtcaat---------------
------------------------------------------tgtgtggcaacaca----
----------------cgacgctatggaaacttaaacgaacagtgtgatttaaag-----
---------------------------------------------
>Hastigerina_pelagica|P100|05
---------------gaacgtggagcatgtggcttaatttgactcaacgcgggaaatctt
accgggtccggacacactgaggattgacagacagtattcatg--gcgagtc---------
------------------------------------------------------------
-------------------tctcgtcatatttcaaatgtgcgagttctttcatgattgtg
tgataggtggtgcatggccgttcttagttcgtggagtgatctgtctgcttaattgcgttt
catatt------------------------------------------------------
------------------------------------------------------------
-------------------tacg-aatgtcgcttacgtgattgctgcagacct-------
------------------------------------------------------------
-----------------cg----tctcctctgga--ggcgacgcgtctcttcaactcact
cgcacattc---tcttgaacgcaacgagcgtgaccgcaacctcttgttg-----------
-------------------------------------------------tgtataccaag
tgtggcgc-----tggcttgccagctcgcactccaatgcacgta-ttttggtc--acatt
gtct-----------cgcggcgcctcggcgtt--------tgcagcaat--------gtc
caaataaactt-gag-ggaccgctgtaac----aattcttttaaaccagaggaaggttgc
ggc-aataacaggtc-tgtgatg-ccc-ttagatgtcccgggctgcacacg-tgctacaa
-tgat-ca-gtac---ag------------------------------------------
------------------------------------------------------------
------------------------------------------------------------
------------------------------------------------------------
----------------------------------------------------------tg
ag-catct---------ttgcaat----accagcgtttggaggcctggccgc-gcgtcac
tt----gtggcgccg--------------------------------------gcttgca
gtctct---acgttgccttcccaagtctgacaagat---t---tggaaatccattggaa-
-gttctgattcgatatcccta-------ttgagcatttttttactacagcggcgtctaac
ttcgtccctcgtcggttcgcctgac-ttgtgcg-gcacttggcg----------------
--------------------------------tctgctatatgcaa-ttgtcaattcata
gtggggacagacgattgttaattgttcgtctcggtctcaactaggaatgccttgtacggg
tctttggttcaccagaccacccggaatacgtccctgccctttgtacaca-ccg-cccgtc
gctcttaccga-tgaacttctctgtgagtttgagggaccgtcaat---------------
------------------------------------------tgtgtggcaacaca----
----------------cgacgctatggaaacttaaacgaacagtgtgatttaaag-----
---------------------------------------------
>Hastigerina_pelagica|P100|07
---------------gaacgcggagcatgtggcttaatttgactcaacgcgggaaatctt
accgggtccggacacactgaggattgacagacagtattcatg--gcgagtc---------
------------------------------------------------------------
-------------------tctcgtcatatttcaaatgtgcgagttctttcatgattgtg
tgataggtggtgcatggccgttcttagttcgtggagtgatctgtctgcttaattgcgttt
catatt------------------------------------------------------
------------------------------------------------------------
-------------------tacg-aatgtcgcttacgtgattgctgcagacct-------
------------------------------------------------------------
-----------------cg----tctcctctgga--ggcgacgcgtctcttcaactcact
cgcacattc---tcttgaacgcaacgagcgtgaccgcaacctcttgttg-----------
-------------------------------------------------tgtataccaag
tgtggcgc-----tggcttgccagctcgcactccaatgcacgta-ttttggtc--acatt
gtct-----------cgcggcgcctcggcgtt--------tgcagcaat--------gtc
caaataaactt-gag-ggaccgctgtaac----aattcttttaaaccagaggaaggttgc
ggc-aataacaggtc-tgtgatg-ccc-ttagatgtcccgggctgcacacg-tgctacaa
-tgat-ca-gtac---ag------------------------------------------
------------------------------------------------------------
------------------------------------------------------------
------------------------------------------------------------
----------------------------------------------------------tg
ag-catct---------ttgcaat----accagcgtttggaggcctggccgc-gcgtcac
tt----gtggcgccg--------------------------------------gcttgca
gtctct---acgttgccttcccaagtctgacaagat---t---tggaaatccattggaa-
-gttctgattcgatatcccta-------ttgagcatttttttactacagcggcgtctaac
ttcgtccctcgtcggttcgcctgac-ttgtgcg-gcacttggcg----------------
--------------------------------tctgctatatgcaa-ttgtcaattcata
gtggggacagacgattgttaattgttcgtctcggtctcaactaggaatgccttgtacggg
tctttggttcaccagaccacccggaatacgtccctgccctttgtacaca-ccg-cccgtc
gctcttaccga-tgaacttctctgtgagtttgagggaccgtcaat---------------
------------------------------------------tgtgtggcaacaca----
----------------cgacgctatggaaacttaaacgaacagtgtgatttaaag-----
---------------------------------------------
>Hastigerina_pelagica|P100|08
---------------gaacgcggagcatgtggcttaatttgactcaacgcgggaaatctt
accgggtccggacacactgaggattgacagacagtattcatg--gcgagtc---------
------------------------------------------------------------
-------------------tctcgtcatatttcaaatgtgcgagttctttcatgattgtg
tgataggtggtgcatggccgttcttagttcgtggagtgatctgtctgcttaattgcgttt
catatt------------------------------------------------------
------------------------------------------------------------
-------------------tacg-aatgtcgcttacgtgattgctgcagacct-------
------------------------------------------------------------
-----------------cg----tctcctctgga--ggcgacgcgtctcttcaactcact
cgcacattc---tcttgaacgcaacgagcgtgaccgcaacctcttgttg-----------
-------------------------------------------------tgtataccaag
tgtggcgc-----tggctcgccagctcgcactccaatgcacgta-ttttggtc--acatt
gtct-----------cgcggcgcctcggcgtt--------tgcagcaat--------gtc
caaataaactt-gag-ggaccgctgtaac----aattcttttaaaccagaggaaggttgc
ggc-aataacaggtc-tgtgatg-ccc-ttagatgtcccgggctgcacacg-tgctacaa
-tgat-ca-gtac---ag------------------------------------------
------------------------------------------------------------
------------------------------------------------------------
------------------------------------------------------------
----------------------------------------------------------tg
ag-catct---------ttgcaat----accagcgtttggaggcctggccgc-gcgtcac
tt----gtggcgccg--------------------------------------gcttgca
gtctct---acgttgccttcccaagtctgacaagat---t---tggaaatccattggaa-
-gttctgattcgatatcccta-------ttgagcatttttttactacagcggcgtctaac
ttcgtccctcgtcggttcgcctgac-ttgtgcg-gcacttggcg----------------
--------------------------------tctgctatatgcaa-ttgtcaattcata
gtggggacagacgattgttaattgttcgtctcggtctcaactaggaatgccttgtacggg
tctttggttcaccagaccacccggaatacgtccctgccctttgtacaca-ccg-cccgtc
gctcttaccga-tgaacttctctgtgagtttgagggaccgtcaat---------------
------------------------------------------tgtgtggcaacaca----
----------------cgacgctatggaaacttaaacgaacagtgtgatttaaag-----
---------------------------------------------
>Hastigerina_pelagica|P100|09
---------------gaacgtggagcatgtggcttaatttgactcaacgcgggaaatctt
accgggtccggacacactgaggattgacagacagtattcatg--gcgagtc---------
------------------------------------------------------------
-------------------tctcgtcatatttcaaatgtgcgagttctttcatgattgtg
tgataggtggtgcatggccgttcttagttcgtggagtgatctgtctgcttaattgcgttt
catatt------------------------------------------------------
------------------------------------------------------------
-------------------tacg-aatgtcgcttacgtgattgctgcagacct-------
------------------------------------------------------------
-----------------cg----tctcctctgga--ggcgacgcgtctcttcaactcact
cgcacattc---tcttgaacgcaacgagcgtgaccgcaacctcttgttg-----------
-------------------------------------------------tgtataccaag
tgtggcgc-----tggcttgccagctcgcactccaatgcacgta-ttttggtc--acatt
gtct-----------cgcggcgcctcggcgtt--------tgcagcaat--------gtc
caaataaactt-gag-ggaccgctgtaac----aattcttttaaaccagaggaaggttgc
ggc-aataacaggtc-tgtgatg-ccc-ttagatgtcccgggcagcacacg-tgctacaa
-tgat-ca-gtac---ag------------------------------------------
------------------------------------------------------------
------------------------------------------------------------
------------------------------------------------------------
----------------------------------------------------------tg
ag-catct---------ttgcaat----accagcgtttggaggcctggccgc-gcgtcac
tt----gtggcgccg--------------------------------------gcttgca
gtctct---acgttgccttcccaagtctgacaagat---t---tggaaatccattggaa-
-gttctgattcgatatcccta-------ttgagcatttttttactacagcggcgtctaac
ttcgtccctcgtcggttcgcctgac-ttgtgcg-gcacttggcg----------------
--------------------------------tctgctatatgcaa-ttgtcaattcata
gtggggacagacgattgttaattgttcgtctcggtctcaactaggaatgccttgtacggg
tctttggttcaccagaccacccggaatacgtccctgccctttgtacaca-ccg-cccgtc
gctcttaccga-tgaacttctctgtgagtttgagggaccgtcaat---------------
------------------------------------------tgtgtggcaacaca----
----------------cgacgctatggaaacttaaacgaacagtgtgatttaaag-----
---------------------------------------------
>Hastigerina_pelagica|P100|10
---------------gaacgcggagcatgtggcttaatttgactcaacgcgggaaatctt
accgggtccggacacactgaggattgacagacagtattcatg--gcgagtc---------
------------------------------------------------------------
-------------------tctcgtcatatttcaaatgtgcgagttctttcatgattgtg
tgataggtggtgcatggccgttcttagttcgtggagtgatctgtctgcttaattgcgttt
catatt------------------------------------------------------
------------------------------------------------------------
-------------------tacg-aatgtcgcttacgtgattgctgcagacct-------
------------------------------------------------------------
-----------------cg----tctcctctgga--ggcgacgcgtctcttcaactcact
cgcacattc---tcttgaacgcaacgagcgtgaccgcaacctcttgttg-----------
-------------------------------------------------tgtataccaag
tgtggcgc-----tggctcgccagctcgcactccaatgcacgta-ttttggtc--acatt
gtct-----------cgcggcgcctcggcgtt--------tgcagcaat--------gtc
caaataaactt-gag-ggaccgctgtaac----aattcttttaaaccagaggaaggttgc
ggc-aataacaggtc-tgtgatg-ccc-ttagatgtcccgggctgcacacg-tgctacaa
-tgat-ca-gtac---ag------------------------------------------
------------------------------------------------------------
------------------------------------------------------------
------------------------------------------------------------
----------------------------------------------------------tg
ag-catct---------ttgcaat----accagcgtttggaggcctggccgc-gcgtcac
tt----gtggcgccg--------------------------------------gcttgca
gtctct---acgttgccttcccaagtctgacaagat---t---tggaaatccattggaa-
-gttctgattcgatatcccta-------ttgagcatttttttactacagcggcgtctaac
ttcgtccctcgtcggttcgcctgac-ttgtgcg-gcacttggcg----------------
--------------------------------tctgctatatgcaa-ttgtcaattcata
gtggggacagacgattgttaattgttcgtctcggtctcaactaggaatgccttgtacggg
tctttggttcaccagaccacccggaatacgtccctgccctttgtacaca-ccg-cccgtc
gctcttaccga-tgaacttctctgtgagtttgagggaccgtcaat---------------
------------------------------------------tgtgtggcaacaca----
----------------cgacgctatggaaacttaaacgaacagtgtgatttaaag-----
---------------------------------------------
>Hastigerina_pelagica|P101|16
-------------------gtggagcatgtggcttaatttgactcaacgcgggaaatctt
accgggtccggacacactgaggattgacagagtggcttaggc--cacagaca----ca--
----------------------------------gaatgggtttctt-------------
----------ttaatacaccccatttgctgtgtcaacgtgccggttctttcatgattgtg
tgataggtggtgcatggccgttcttagttcgtggagtgatctgtctgcttaattgcgttt
caaatacttcgaggatataaacgcattcat------------------------------
------------------------------------------------------------
-------------------tgtgagttgctatttagctgggaatagcaatttt-------
------------------------------------------------------------
-----------------cgccacgggccaccgtgg-ggaaacaagtcactttgagcgatc
ctca--------atttgaaagcaacgaacgtgaccgcagccctttgttgtgtctttgcca
gagacacgcgtctttgttggttaattcctcacacaacgacggcattgtacctctgtatgg
ccgtgtcttgttatttgtgtctctgaatgtgctgacgacttccg-tcgtgggc--tgttt
agttatgcatttagcaacgacgtagctgtataagggggtgtcgagaggtttaaatcacag
agaataaactc-agg-ggacagctggtt-----taatgcgttaaaccagaggaaggatgc
ggc-aataacaggtc-tgtgatg-ccc-tcagatgttccgggctgcacacg-tgctacat
-tgat-ta-gcac---at------------------------------------------
------------------------------------------------------------
------------------------------------------------------------
------------------------------------------------------------
----------------------------------------------------------tg
tg-tatgc-cactgacccaatact---------------------------g-gaatttc
tg----gtgtccact--------------------------------------ggacaca
gcacacacagtaccgcccgtcgaccatgagagaggt-------cgaaaatccatttgaa-
-gtgttgatatgaggtcaaggcaa----attgcacca----cacacagatggctctttgt
gtactccattattc-----actgagtaagtgcg-agtcacaaag----------------
--------------------------------gggcatttctgcaa-ttgtcaattcaca
gtggggacagtcgattggtaacaattcgactcggtcctaactaggaatgcctcgtacggg
----tgaatcattatttcacccggaatacgtccctgccctttgtacaca-ccg-cccgtc
gctcttaccga-tgaattacgctgtgagtttaagggactggctgt---------------
------------------------------------------cattcaatg---------
----------------ataagctatggaaacttaaacaaacagtgtgctttaaag-----
---------------------------------------------
>Hastigerina_pelagica|P101|30
-------------------gtggagcatgtggcttaatttgactcaacgcgggaaatctt
accgggtccggacacactgaggattgacagagtggcttaggc--cacagaca----ca--
----------------------------------gaatgggtttctt-------------
----------ttaatacaccccatttgctgtgtcaacgtgccggttctttcatgattgtg
tgataggtggtgcatggccgttcttagttcgtggagtgatctgtctgcttaattgcgttt
caaatacttcgaggatataaacgcattcat------------------------------
------------------------------------------------------------
-------------------tgtgagttgctatttagctgggaatagcaatttt-------
------------------------------------------------------------
-----------------cgccacgggccaccgtgg-ggaaacaagtcactttgagcgatc
ctca--------atttgaaagcaacgaacgtgaccgcagccctttgttgtgtctttgcca
gagacacgcgtctttgttggttaattcctcacac-acgacggcaatgt-cctttgtatgg
ccgtgtcttgttatttgtgtctctgaatgtgctgacgacttccg-tcgtgggc--tgttt
agttatgcatttagcaacgacgtagctgtataagggggtgtcgagaggtttaaatcacag
agaataaactc-agg-ggacagctggtt-----taatgcgttaaaccagaggaaggatgc
ggc-aataacaggtc-tgtgatg-ccc-tcagatgttccgggctgcacacg-tgctacat
-tgat-ta-gcac---at------------------------------------------
------------------------------------------------------------
------------------------------------------------------------
------------------------------------------------------------
----------------------------------------------------------tg
tg-tatgc-cactgacccaatact---------------------------g-gaatttc
tg----gtgtccact--------------------------------------ggacaca
gcacacacagtaccgcccgtcgaccatgagagaggt-------cgaaaatccatttgaa-
-gtgttgatatgaggtcaaggcaa----attgcacca----cacacagatggctctttgt
gtactccattattc-----actgagtaagtgcg-agtcacaaag----------------
--------------------------------gggcatttctgcaa-ttgtcaattcaca
gtggggacagtcgattggtaacaattcgactcggtcctaactaggaatgcctcgtacggg
----tgaatcattatttcacccggaatacgtccctgccctttgtacaca-ccg-cccgtc
gctcttaccga-tgaattacgctgtgagtttaagggactggctgt---------------
------------------------------------------cattcaatg---------
----------------ataagctatggaaacttaaacaaacagtgtgctttaaag-----
---------------------------------------------
>Hastigerina_pelagica|P101|49
------------------------------------------------------------
---------agacaca--------------------------------------------
----------------------------------gaatgggtttctt-------------
----------ttaatacaccccatttgctgtgtcaacgtgccggttctttcatgattgtg
tgataggtggtgcatggccgttcttagttcgtggagtgatctgtctgcttaattgcgttt
caaatacttcgaggatataaacgcattcat------------------------------
------------------------------------------------------------
-------------------tgtgagttgctatttagctgggaatagcaatttt-------
------------------------------------------------------------
-----------------cgccacgggccaccgtgg-ggaaacaagtcactttgagcgatc
ctca--------atttgaaagcaacgaacgtgaccgcagccctttgttgtgtctttgcca
gagacacgcgtctttgttggttaattcctcacac-acgacggcaatgt-cctttgtatgg
ccgtgtcttgttatttgtgtctctgaatgtgctgacgacttccg-tcgtgggc--tgttt
agttatgcatttagcaacgacgtagctgtataagggggtgtcgagaggtttaaatcacag
agaataaactc-agg-ggacagctggtt-----taatgcgttaaaccagaggaaggatgc
ggc-aataacaggtc-tgtgatg-ccc-tcagatgttccgggctgcacacg-tgctacat
-tgat-ta-gcac---at------------------------------------------
------------------------------------------------------------
------------------------------------------------------------
------------------------------------------------------------
----------------------------------------------------------tg
tg-tatgc-cactgacccaatact---------------------------g-gaatttc
tg----gtgtccact--------------------------------------ggacaca
gcacacacagtaccgcccgtcgaccatgagagaggt-------cgaaaatccatttgaa-
-gtgttgatatgaggtcaaggcaa----attgcacca----cacacagatggctctttgt
gtactccattattc-----actgagtaagtgcg-agtcacaaag----------------
--------------------------------gggcatttctgcaa-ttgtcaattcaca
gtggggacagtcgattggtaacaattcgactcggtcctaactaggaatgcctcgtacggg
----tgaatcattatttcacccggaatacgtccctgccctttgtacaca-ccg-cccgtc
gctcttaccga-tgaattacgctgtgagtttaagggactggctgt---------------
------------------------------------------cattcaatg---------
----------------ataagctatggaaacttaaacaaacagtgtgctttaaag-----
---------------------------------------------
>Hastigerina_pelagica|P101|67
-------------------gtggagcatgtggcttaatttgactcaacgcgggaaatctt
accgggtccggacacactgaggattgacagagtggcttaggc--cacagaca----ca--
----------------------------------gaatgggtttctt-------------
----------ttaatacaccccatttgctgtgtcaacgtgccggttctttcatgattgtg
tgataggtggtgcatggccgttcttagttcgtggagtgatctgtctgcttaattgcgttt
caaatacttcgaggatataaacgcattcat------------------------------
------------------------------------------------------------
-------------------tgtgagttgctatttagctgggaatagcaatttt-------
------------------------------------------------------------
-----------------cgccacgggccaccgtgg-ggaaacaagtcactttgagcgatc
ctca--------atttgaaagcaacgaacgtgaccgcagccctttgttgtgtctttgcca
gagacacgcgtctttgttggttaattcctcacac-acgacggcaatgt-cctttgtatgg
ccgtgtcttgttatttgtgtctctgaatgtgctgacgacttccg-tcgtgggc--tgttt
agttatgcatttagcaacgacgtagctgtataagggggtgtcgagaggtttaaatcacag
agaataaactc-agg-ggacagctggtt-----taatgcgttaaaccagaggaaggatgc
ggc-aataacaggtc-tgtgatg-ccc-tcagatgttccgggctgcacacg-tgctacat
-tgat-ta-gcac---at------------------------------------------
------------------------------------------------------------
------------------------------------------------------------
------------------------------------------------------------
----------------------------------------------------------tg
tg-tatgc-cactgacccaatact---------------------------g-gaatttc
tg----gtgtccact--------------------------------------ggacaca
gcacacacagtaccgcccgtcgaccatgagagaggt-------cgaaaatccatttgaa-
-gtgttgatatgaggtcaaggcaa----attgcacca----cacacagatggctctttgt
gtactccattattc-----actgagtaagtgcg-agtcacaaag----------------
--------------------------------gggcatttctgcaa-ttgtcaattcaca
gtggggacagtcgattggtaacaattcgactcggtcctaactaggaatgcctcgtacggg
----tgaatcattatttcacccggaatacgtccctgccctttgtacaca-ccg-cccatc
gctcttaccga-tgaattacgctgtgagtttaagggactggctgt---------------
------------------------------------------cattcaatg---------
----------------ataagctatggaaacttaaacaaacagtgtgctttaaag-----
---------------------------------------------
>Hastigerina_pelagica|P101|72
-------------------gtggagcatgtggcttaatttgactcaacgcgggaaatctt
accgggtccggacacactgaggattgacagagtggcttaggc--cacagaca----ca--
----------------------------------gaatgggtttctt-------------
----------ttaatacaccccatttgctgtgtcaacgtgccggttctttcatgattgtg
tgataggtggtgcatggccgttcttagttcgtggagtgatctgtctgcttaattgcgttt
caaatacttcgaggatataaacgcattcat------------------------------
------------------------------------------------------------
-------------------tgtgagttgctatttagctgggaatagcaatttt-------
------------------------------------------------------------
-----------------cgccacgggccaccgtgg-ggaaacaagtcactttgagcgatc
ctca--------atttgaaagcaacgaacgtgaccgcagccctttgttgtgtctttgcca
gagacacgcgtctttgttggttaattcctcacacaacgacggcattgtacctctgtatgg
ccgtgtcttgttatttgtgtctctgaatgtgctgacgacttccg-tcgtgggc--tgttt
agttatgcatttagcaacgacgtagctgtataagggggtgtcgagaggtttaaatcacag
agaataaactc-agg-ggacagctggtt-----taatgcgttaaaccagaggaaggatgc
ggc-aataacaggtc-tgtgatg-ccc-tcagatgttccgggctgcacacg-tgctacat
-tgat-ta-gcac---at------------------------------------------
------------------------------------------------------------
------------------------------------------------------------
------------------------------------------------------------
----------------------------------------------------------tg
tg-tatgc-cactgacccaatact---------------------------g-gaatttc
tg----gtgtccact--------------------------------------ggacaca
gcacacacagtaccgcccgtcgaccatgagagaggt-------cgaaaatccatttgaa-
-gtgttgatatgaggtcaaggcaa----attgcacca----cacacagatggctctttgt
gtactccattattc-----actgagtaagtgcg-agtcacaaag----------------
--------------------------------gggcatttctgcaa-ttgtcaattcaca
gtggggacagtcgattggtaacaattcgactcggtcctaactaggaatgcctcgtacggg
----tgaatcattatttcacccggaatacgtccctgccctttgtacaca-ccg-cccgtc
gctcttaccga-tgaattacgctgtgagtttaagggactggctgt---------------
------------------------------------------cattcaatg---------
----------------ataagctatggaaacttaaacaaacagtgtgctttaaag-----
---------------------------------------------
>Hastigerina_pelagica|R022|01
---------------gaacgtggagcatgtggcttaatttgactcaacgcgggaaatctt
accgggtccggacacactgaggattgacagagtggcttaggc--cacagaca----ca--
----------------------------------gaatgggtttctt-------------
----------ttaatacaccccatttgctgtgtcaacgtgccggttctttcatgattgtg
tgataggtggtgcatggccgttcttagttcgtggagtgatctgtctgcttaattgcgttt
caaatacttcgaggatataaacgcattcat------------------------------
------------------------------------------------------------
-------------------tgtgagttgctatttagctgggaatagcaatttt-------
------------------------------------------------------------
-----------------cgccacgggccaccgtgg-ggaaacaagtcactttgagcgatc
ctca--------atttgaaagcaacgaacgtgaccgcagccctttgttgtgtctttgcca
gagacacgcgtctttgttggttaattcctcacac-acgacggcaatgt-cctttgtatgg
ccgtgtcttgttatttgtgtctctgaatgtgctgacgacttccg-tcgtgggc--tgttt
agttatgcatttagcaacgacgtagctgtataagggggtgtcgagaggtttaaatcacag
agaataaactc-agg-ggacagctggtt-----taatgcgttaaaccagaggaaggatgc
ggc-aataacaggtc-tgtgatg-ccc-tcagatgttccgggctgcacacg-tgctacat
-tgat-ta-gcac---at------------------------------------------
------------------------------------------------------------
------------------------------------------------------------
------------------------------------------------------------
----------------------------------------------------------tg
tg-tatgc-cactgacccaatact---------------------------g-gaatttc
tg----gtgtccact--------------------------------------ggacaca
gcacacacagtaccgcccgtcgaccatgagagaggt-------cgaaaatccatttgaa-
-gtgttgatatgaggtcaaggcaa----attgcacca----cacacagatggctctttgt
gtactccattattc-----actgagtaagtgcg-agtcacaaag----------------
--------------------------------gggcatttctgcaa-ttgtcaattcaca
gtggggacagtcgattggtaacaattcgactcggtcctaactaggaatgcctcgtacggg
----tgaatcattatttcacccggaatacgtccctgccctttgtacaca-ccg-cccgtc
gctcttaccga-tgaattacgctgtgagtttaagggactggctgt---------------
------------------------------------------cattcaatg---------
----------------ataagctatggaaacttaaacaaacagtgtgctttaaag-----
---------------------------------------------
>Hastigerina_pelagica|R022|05
---------------gaacgtggagcatgtggcttaatttgactcaacgcgggaaatctt
accgggtccggacacactgaggattgacagagtggcttaggc--cacagaca----ca--
----------------------------------gaatgggtttctt-------------
----------ttaatacaccccatttgctgtgtcaacgtgccggttctttcatgattgtg
tgataggtggtgcatggccgttcttagttcgtggagtgatctgtctgcttaattgcgttt
caaatacttcgaggatataaacgcattcat------------------------------
------------------------------------------------------------
-------------------tgtgagttgctatttagctgggaatagcaatttt-------
------------------------------------------------------------
-----------------cgccacgggccaccgtgg-ggaaacaagtcactttgagcgatc
ctca--------atttgaaagcaacgaacgtgaccgcagccctttgttgtgtctttgcca
gagacacgcgtctttgttggttaattcctcacac-acgacggcaatgt-cctttgtatgg
ccgtgtcttgttatttgtgtctctgaatgtgctgacgacttccg-tcgtgggc--tgttt
agttatgcatttagcaacgacgtagctgtataagggggtgtcgagaggtttaaatcacag
agaataaactc-agg-ggacagctggtt-----taatgcgttaaaccagaggaaggatgc
ggc-aataacaggtc-tgtgatg-ccc-tcagatgttccgggctgcacacg-tgctacat
-tgat-ta-gcac---at------------------------------------------
------------------------------------------------------------
------------------------------------------------------------
------------------------------------------------------------
----------------------------------------------------------tg
tg-tatgc-cactgacccaatact---------------------------g-gaatttc
tg----gtgtccact--------------------------------------ggacaca
gcacacacagtaccgcccgtcgaccatgagagaggt-------cgaaaatccatttgaa-
-gtgttgatatgaggtcaaggcaa----attgcacca----cacacagatggctctttgt
gtactccattattc-----actgagtaagtgcg-agtcacaaag----------------
--------------------------------gggcatttctgcaa-ttgtcaattcaca
gtggggacagtcgattggtaacaattcgactcggtcctaactaggaatgcctcgtacggg
----tgaatcattatttcacccggaatacgtccctgccctttgtacaca-ccg-cccgtc
gctcttaccga-tgaattacgctgtgagtttaagggactggctgt---------------
------------------------------------------cattcaatg---------
----------------ataagctatggaaacttaaacaaacagtgtgctttaaag-----
---------------------------------------------
>Hastigerina_pelagica|R022|18
---------------gaacgtggagcatgtggcttaatttgactcaacgcgggaaatctt
accgggtccggacacactgaggattgacagagtggcttaggc--cacagaca----ca--
----------------------------------gaatgggtttctt-------------
----------ttaatacaccccatttgctgtgtcaacgtgccggttctttcatgattgtg
tgataggtggtgcatggtcgttcttagttcgtggagtgatctgtctgcttaattgcgttt
caaatacttcgaggatataaacgcattcat------------------------------
------------------------------------------------------------
-------------------tgtgagttgctatttagctgggaatagcaatttt-------
------------------------------------------------------------
-----------------cgccacgggccaccgtgg-ggaaacaagtcactttgagcgatc
ctca--------atttgaaagcaacgaacgtgaccgcagccctttgttgtgtctttgcca
gagacacgcgtctttgttggttaattcctcacac-acgacggcaatgt-cctttgtatgg
ccgtgtcttgttatttgtgtctctgaatgtgctgacgacttccg-tcgtgggc--tgttt
agttatgcatttagcaacgacgtagctgtataagggggtgtcgagaggtttaaatcacag
agaataaactc-agg-ggacagctggtt-----taatgcgttaaaccagaggaaggatgc
ggc-aataacaggtc-tgtgatg-ccc-tcagatgttccgggctgcacacg-tgctacat
-tgat-ta-gcac---at------------------------------------------
------------------------------------------------------------
------------------------------------------------------------
------------------------------------------------------------
----------------------------------------------------------tg
tg-tatgc-cactgacccaatact---------------------------g-gaatttc
tg----gtgtccact--------------------------------------ggacaca
gcacacacagtaccgcccgtcgaccatgagagaggt-------cgaaaatccatttgaa-
-gtgttgatatgaggtcaaggcaa----attgcacca----cacacagatggctctttgt
gtactccattattc-----actgagtaagtgcg-agtcacaaag----------------
--------------------------------gggcatttctgcaa-ttgtcaattcaca
gtggggacagtcgattggtaacaattcgactcggtcctaactaggaatgcctcgtacggg
----tgaatcattatttcacccggaatacgtccctgccctttgtacaca-ccg-cccgtc
gctcttaccga-tgaattacgctgtgagtttaagggactggctgt---------------
------------------------------------------cattcaatg---------
----------------ataagctatggaaacttaaacaaacagtgtgctttaaag-----
---------------------------------------------
>Hastigerina_pelagica|R022|30
--------------------------------------------caacgcgggaaatctt
accgggtccggacacactgaggattgacagagtggcttaggc--cacagaca----ca--
----------------------------------gaatgggtttctt-------------
----------ttaatacaccccatttgctgtgtcaacgtgccggttctttcatgattgtg
tgataggtggtgcatggccgttcttagttcgtggagtgatctgtctgcttaattgcgttt
caaatacttcgaggatataaacgcattcat------------------------------
------------------------------------------------------------
-------------------tgtgagttgctatttagctgggaatagcaatttt-------
------------------------------------------------------------
-----------------cgccacgggccaccgtgg-ggaaacaagtcactttgagcgatc
ctca--------atttgaaagcaacgaacgtgaccgcagccctttgttgtgtctttgcca
gagacacgcgtctttgttggttaattcctcacac-acgacggcaatgt-cctttgtatgg
ccgtgtcttgttatttgtgtctctgaatgtgctgacgacttccg-tcgtgggc--tgttt
agttatgcatttagcaacgacgtagctgtataagggggtgtcgagaggtttaaatcacag
agaataaactc-agg-ggacagctggtt-----taatgcgttaaaccagaggaaggatgc
ggc-aataacaggtc-tgtgatg-ccc-tcagatgttccgggctgcacacg-tgctacat
-tgat-ta-gcac---at------------------------------------------
------------------------------------------------------------
------------------------------------------------------------
------------------------------------------------------------
----------------------------------------------------------tg
tg-tatgc-cactgacccaatact---------------------------g-gaatttc
tg----gtgtccact--------------------------------------ggacaca
gcacacacagtaccgcccgtcgaccatgagagaggt-------cgaaaatccatttgaa-
-gtgttgatatgaggtcaaggcaa----attgcacca----cacacagatggctctttgt
gtactccattattc-----actgagtaagtgcg-agtcacaaag----------------
--------------------------------gggcatttctgcaa-ttgtcaattcaca
gtggggacagtcgattggtaacaattcgactcggtcctaactaggaatgcctcgtacggg
----tgaatcattatttcacccggaatacgtccctgccctttgtacaca-ccg-cccgtc
gctcttaccga-tgaattacgctgtgagtttaagggactggctgt---------------
------------------------------------------cattcaatg---------
----------------ataagctatggaaacttaaacaaacagtgtgctttaaag-----
---------------------------------------------
>Hastigerina_pelagica|R025|06
----------------------------------------gactcaacgcgggaaatctt
accgggtccggacacactgaggattgacagacagtattcatg--ccgactga----a---
------------------------------------------------------------
-------------------tttcgacatatttcaaatgtgcgagttctttcatgattgtg
tgataggtggtgcatggccgttcttagttcgtggagtgatctgtctgcttaattgcgttt
catatt------------------------------------------------------
------------------------------------------------------------
-------------------tacg-aatgtcgcttacgtgattgctgcagacct-------
------------------------------------------------------------
-----------------cg--tctctttattgag--tgcgacgcgtctcttcaactcact
cgcacattc---tcttgaacgcaacgagcgtgaccgcaacctcttgttg-----------
-------------------------------------------------tgtataccaag
tgtgtcgcttggctttactgccagctcgcactccaatgcacgta-ttttggtc--acatt
gtctcgg--ccgt--cgcgcagcctcggctgtgtcggc--gccagcaat--------gtc
caaataaactt-gag-ggaccgctgtaac----aattcttttaaaccagaggaaggttgc
ggc-aataacaggtc-tgtgatg-ccc-ttagatgtcccgggctgcacacg-tgctacaa
-tgat-ca-gtac---ag------------------------------------------
------------------------------------------------------------
------------------------------------------------------------
------------------------------------------------------------
----------------------------------------------------------tg
ag-catct---------ttgcaat----accagcgtttggaggcctggc--c-aagtcac
tt----gtgac-tcg--------------------------------------gcttgca
gtctct---acgttgccttcccaagtctgacaagat---t---tggaaatccattggaa-
-gtcctgaatcaatccct----------attgagcatttttctctacagtggcgccagac
ttcgtcccatgtcggttcgcctgac-ttgtgcg-gcacttggcg----------------
--------------------------------tctactatatgcaa-ttgtcaattcata
gtggggacagacgattgttaattgttcgtctcggtctcaactaggaatgccttgtacggg
tctttggttcaccagaccacccggaatacgtccctgccctttgtacaca-ccg-cccgtc
gctcttaccga-tgaacttctctgtgagtttgagggaccgtcaat---------------
------------------------------------------tgtgtggcaacaca----
----------------cgacgctatggaaacttaaacgaacagtgtgatttaaag-----
---------------------------------------------
>Hastigerina_pelagica|R025|09
---------------gaacgtggagcatgtggcttaatttgactcaacgcgggaaatctt
accgggtccggacacactgaggattgacagacagtattcatg--ccgactga----a---
------------------------------------------------------------
-------------------tttcgacatatttcaaatgtgcgagttctttcatgattgtg
tgataggtggtgcatggccgttcttagttcgtggagtgatctgtctgcttaattgcgttt
catatt------------------------------------------------------
------------------------------------------------------------
-------------------tacg-aatgtcgcttacgtgattgctgcagacct-------
------------------------------------------------------------
-----------------cg--tctctttattgag--tgcgacgcgtctcttcaactcact
cgcacattc---tcttgaacgcaacgagcgtgaccgcaacctcttgttg-----------
-------------------------------------------------tgtataccaag
tgtgtcgcttggctttactgccagctcgcactccaatgcacgta-ttttggtc--acatt
gtctcgg--ccgt--cgcgcagcctcggctgtgtcggc--gccagcaat--------gtc
caaataaactt-gag-ggaccgctgtaac----aattcttttaaaccagaggaaggttgc
ggc-aataacaggtc-tgtgatg-ccc-ttagatgtcccgggctgcacacg-tgctacaa
-tgat-ca-gtac---ag------------------------------------------
------------------------------------------------------------
------------------------------------------------------------
------------------------------------------------------------
----------------------------------------------------------tg
ag-catct---------ttgcaat----accagcgtttggaggcctggc--c-aagtcac
tt----gtgac-tcg--------------------------------------gcttgca
gtctct---acgttgccttcccaagtctgacaagat---t---tggaaatccattggaa-
-gtcctgaatcaatccct----------attgagcatttttctctacagtggcgccagac
ttcgtcccatgtcggttcgcctgac-ttgtgcg-gcacttggcg----------------
--------------------------------tctactatatgcaa-ttgtcaattcata
gtggggacagacgattgttaattgttcgtctcggtctcaactaggaatgccttgtacggg
tctttggttcaccagaccacccggaatacgtccctgccctttgtacaca-ccg-cccgtc
gctcttaccga-tgaacttctctgtgagtttgagggaccgtcaat---------------
------------------------------------------tgtgtggcaacaca----
----------------cgacgctatggaaacttaaacgaacagtgtgatttaaag-----
---------------------------------------------
>Hastigerina_pelagica|R025|15
---------------gaacgtggagcatgtggcttaatttgactcaacgcgggaaatctt
accgggtccggacacactgaggattgacagacagtattcatg--ccgactga----a---
------------------------------------------------------------
-------------------tttcgacatatttcaaatgtgcgagttctttcatgattgtg
tgataggtggtgcatggccgttcttagttcgtggagtgatctgtctgcttaattgcgttt
catatt------------------------------------------------------
------------------------------------------------------------
-------------------tacg-aatgtcgcttacgtgattgctgcagacct-------
------------------------------------------------------------
-----------------cg--tctctttattgag--tgcgacgcgtctcttcaactcact
cgcacattc---tcttgaacgcaacgagcgtgaccgcaacctcttgttg-----------
-------------------------------------------------tgtataccaag
tgtgtcgcttggctttactgccagctcgcactccaatgcacgta-ttttggtc--acatt
gtctcgg--ccgt--cgcgcagcctcggctgtgtcggc--gccagcaat--------gtc
caaataaactt-gag-ggaccgctgtaac----aattcttttaaaccagaggaaggttgc
ggc-aataacaggtc-tgtgatg-ccc-ttagatgtcccgggctgcacacg-tgctacaa
-tgat-ca-gtac---ag------------------------------------------
------------------------------------------------------------
------------------------------------------------------------
------------------------------------------------------------
----------------------------------------------------------tg
ag-catct---------ttgcaat----accagcgtttggaggcctggc--c-aagtcac
tt----gtgac-tcg--------------------------------------gcttgca
gtctct---acgttgccttcccaagtctgacaagat---t---tggaaatccattggaa-
-gtcctgaatcaatccct----------attgagcatttttctctacagtggcgccagac
ttcgtcccatgtcggttcgcctgac-ttgtgcg-gcacttggcg----------------
--------------------------------tctactatatgcaa-ttgtcaattcata
gtggggacagacgattgttaattgttcgtctcggtctcaactaggaatgccttgtacggg
tctttggttcaccagaccacccggaatacgtccctgccctttgtacaca-ccg-cccgtc
gctcttaccga-tgaacttctctgtgagtttgagggaccgtcaat---------------
------------------------------------------tgtgtggcaacaca----
----------------cgacgctatggaaacttaaacgaacagtgtgatttaaag-----
---------------------------------------------
>Neogloboquadrina_incompta|P106|09
-------------------gtggagcatgtggcttaatttgactcaacgcgggaaatctt
accaggtccggacacactgaggattgacaggaagtatcgtct--tttgaatt----cttt
aaggacatgtcgttttta----atgacatcttttaga-----------------------
-------------------tggatgattcgtgtaaatatgctagttctttcatgattatg
tgataggtggtgcatggccgttcttagttcgtggagtgatctgtctgcttaattgcgttt
cactaaggccccaaagttagcaaat-----------------------------------
------------------------------------------------------------
-------------------tatcaatcgttacaga----------gtcgacccctcacct
t-----------------------------------------------------------
-----------------tgagtgcgcgtcctaact-tgtagtac-atggtgtaaatggat
ttgttttgggtacccagaaagcaacgaacgtgaccgcaacgtcttgttg-----------
-------------------------------------------------tctctc-tttg
acagttat-----------------gggttatcccagtcatgtg-tttatact--tttat
gtgtaaatacgtacga------------------------cacagagac--------tag
ataccaaacta-ggc-gtaccgctgtat-----catttctttaaaccagaggaaggttgc
ggc-aataacaggtc-tgtgatg-ccc-ttagatgttctgggctgcacacg-tgctacaa
-tgat-ca-gcac---ag------------------------------------------
------------------------------------------------------------
------------------------------------------------------------
------------------------------------------------------------
----------------------------------------------------------ta
ag-catct-caat----ttttaca----aca---ccgtcaacacacgtagtg-agctgct
tg----atctctcattcatgcattctgtgcttcggtgcagtgtgcaatgtgagttgtcta
atgcgc---gcggtta-tgcctgtaccgagaggtgacgtc---gggtaaacattctcta-
-atgctgacctatttttctgaaata---tgcacaactctaatatgacattcattcccggg
aggactagttgcc----------tctttgtgtg-ag-tgtaatgcaaacatgaatagcga
ctgtcg--------------------ctgtttactcatatgtgccc-ctgtcaattcgtg
gtggggacagaccattgctaattgttggtctcgcttataactaggaatgccttgtacggg
tctttggttcaacaaaccacccggaatacgtccctgccctttgtacaca-ccg-cccgtc
gctcttaccga-tgaactcgtttgtgagttttaaggactggat-----------------
------------------------------------------taagctatatgcgt----
------------------aacctatggaaattcatgcgaatgaactggtttaaag-----
---------------------------------------------
>Neogloboquadrina_incompta|P150|05
---------------------------------------------------------ctt
accaggtccggacacactgaggattgacaggaagtatcgtct--tttgaatt----cttt
aaggacatgtcgttttta----atgacatcttttaga-----------------------
-------------------tggatgattcgtgtaaatatgctagttctttcatgattatg
tgataggtggtgcatggccgttcttagttcgtggagtgatctgtctgcttaattgcgttt
cactaaggccccaaagttagcaaat-----------------------------------
------------------------------------------------------------
-------------------tatcaatcgttacaga----------gtcgacccctcacct
t-----------------------------------------------------------
-----------------tgagtgcgcgtcctaact-tgtagtac-atggtgtaaatggat
ttgttttgggtacccagaaagcaacgaacgtgaccgcaacgtcttgttg-----------
-------------------------------------------------tctctc-tttg
acagttat-----------------gggttatcccagtcatgtg-tttatact--tttat
gtgtaaatacgtacga------------------------cacagagac--------tag
ataccaaacta-ggc-gtaccgctgtat-----catttctttaaaccagaggaaggttgc
ggc-aataacaggtc-tgtgatg-ccc-ttagatgttctgggctgcacacg-tgctacaa
-tgat-ca-gcac---ag------------------------------------------
------------------------------------------------------------
------------------------------------------------------------
------------------------------------------------------------
----------------------------------------------------------ta
ag-catct-caat----ttttaca----aca---ccgtcaacacacgtagtg-agctgct
tg----atctctcattcatgcattctgtgcttcggtgcagtgtgcaatgtgagttgtcta
atgcgc---gcggtta-tgcctgtaccgagaggtgacgtc---gggtaaacattctcta-
-atgctgacctatttttctgaaata---tgcacaactctaatatgacattcattcccggg
aggactagttgcc----------tctttgtgtg-ag-tgtaatgcaaacatgaatagcga
ctgtcg--------------------ctgtttactcatatgtgccc-ctgtcaattcgtg
gtggggacagaccattgctaattgttggtctcgcttataactaggaatgccttgtacggg
tctttggttcaacaaaccacccggaatacgtccctgccctttgtacaca-ccg-cccgtc
gctcttaccga-tgaactcgtttgtgagttttaaggactggat-----------------
------------------------------------------taagctatatgcgt----
------------------aacctatggaaattcatgcgaatgaactggtttaaag-----
---------------------------------------------
>Neogloboquadrina_incompta|P150|07
-------------------gtggagcatgtggcttaatttgactcaacgcgggaaatctt
accaggtccggacacactgaggattgacaggaagtatcgtct--tttgaatt----cttt
aaggacatgtcgttttta----atgacatcttttaga-----------------------
-------------------tggatgattcgtgtaaatatgctagttctttcatgattatg
tgataggtggtgcatggccgttcttagttcgtggagtgatctgtctgcttaattgcgttt
cactaaggccccaaagttagcaaat-----------------------------------
------------------------------------------------------------
-------------------tatcaatcgttacaga----------gtcgacccctcacct
t-----------------------------------------------------------
-----------------tgagtgcgcgtcctaact-tgtagtac-atggtgtaaatggat
ttgttttgggtacccagaaagcaacgaacnngaccgcaacgtcttgttg-----------
-------------------------------------------------tctctc-tttg
acagttat-----------------gggttatcccagtcatgtg-tttatact--tttat
gtgtaaatacgtacga------------------------cacagagac--------tak
ataccaaacta-ggc-gtaccgctgtat-----catttctttaaaccagaggaaggttgc
ggc-aataacaggtc-tgtgatg-ccc-ttagatgttctgggctgcacacg-tgctacaa
-tgat-ca-gcac---ag------------------------------------------
------------------------------------------------------------
------------------------------------------------------------
------------------------------------------------------------
----------------------------------------------------------ta
ag-catct-caat----ttttaca----aca---ccgtcaacacacgtagtg-agctgct
tg----atctctcawtcatgcattctgtgcttcggtgcagtgtgcaatgtgagttgtcta
atgcgc---gcggtta-tgcctgtaccgagaggtgacgtc---gggtaaacattctcta-
-atgctgacctatttttctgaaata---tgcacaactctaatatgacattcattcccggg
aggactagttgcc----------tctttgtgtg-ag-tgtaatgcaaacatgaatagcga
ctgtcg--------------------ctgtttactcatatgtgccc-ctgtcaattcgtg
gtggggacagaccattgctaattgttggtctcgcttataactaggaatgccttgtacggg
tctttggttcaacaaaccacccggaatacgtccctgccctttgtacaca-ccg-cccgtc
gctcttaccga-tgaactcgtttgtgagttttaaggactggat-----------------
------------------------------------------taagctatatgcgt----
------------------aacctatggaaattcatg------------------------
---------------------------------------------
>Neogloboquadrina_incompta|P150|08
------------------------------------------------------------
-------------------------------------cgtct--tttgaatt----cttt
aaggacatgtcgttttta----atgacatcttttaga-----------------------
-------------------tggatgattcgtgtaaatatgctagttctttcatgattatg
tgataggtggtgcatggccgttcttagttcgtggagtgatctgtctgcttaattgcgttt
cactaaggccccaaagttagcaaat-----------------------------------
------------------------------------------------------------
-------------------tatcaatcgttacaga----------gtcgacccctcacct
t-----------------------------------------------------------
-----------------tgagtgcgcgtcctaact-tgtagtac-atggtgtaaatggat
ttgttttgggtacccagaaagcaacgaacgtgaccgcaacgtcttgttg-----------
-------------------------------------------------tctctc-tttg
acagttat-----------------gggttatcccagtcatgtg-tttatact--tttat
gtgtaaatacgtacga------------------------cacagagac--------tag
ataccaaacta-ggc-gtaccgctgtat-----catttctttaaaccagaggaaggttgc
ggc-aataacaggtc-tgtgatg-ccc-ttagatgttctgggctgcacacg-tgctacaa
-tgat-ca-gcac---ag------------------------------------------
------------------------------------------------------------
------------------------------------------------------------
------------------------------------------------------------
----------------------------------------------------------ta
ag-catct-caat----ttttaca----aca---ccgtcaacacacgtagtg-agctgct
tg----atctctcattcatgcattctgtgcttcggtgcagtgtgcaatgtgagttgtcta
atgcgc---gcggtta-tgcctgtaccgagaggtgacgtc---gggtaaacattctcta-
-atgctgacctatttttctgaaata---tgcacaactctaatatgacattcattcccggg
aggactagttgcc----------tctttgtgtg-ag-tgtaatgcaaacatgaatagcga
ctgtcg--------------------ctgtttactcatatgtgccc-ctgtcaattcgtg
gtggggacagaccattgctaattgttggtctcgcttataactaggaatgccttgtacggg
tctttggttcaacaaaccacccggaatacgtccctgccctttgtacaca-ccg-cccgtc
gctcttaccga-tgaactcgtttgtgagttttaaggactggat-----------------
------------------------------------------taagctatatgcgt----
------------------aacctatggaaattcatg------------------------
---------------------------------------------
>Neogloboquadrina_incompta|P150|10
-------------------gtggagcatgtggcttaatttgactcaacgcgggaaatctt
accaggtccggacacactgaggattgacaggaagtatcgtct--tttgaatt----cttt
aaggacatgtcgttttta----atgacatcttttaga-----------------------
-------------------tggatgattcgtgtaaatatgctagttctttcatgattatg
tgataggtggtgcatggccgttcttagttcgtggagtgatctgtctgcttaattgcgttt
cactaaggccccaaagttagcaaat-----------------------------------
------------------------------------------------------------
-------------------tatcaatcgttacaga----------gtcgacccctcacct
t-----------------------------------------------------------
-----------------tgagtgcgcgtcctaact-tgtagtac-atggtgtaaatggat
ttgttttgggtacccagaaagcaacgaacgtgaccgcaacgtcttgttg-----------
-------------------------------------------------tctctc-tttg
acagttat-----------------gggttatcccagtcatgtg-tttatact--tttat
gtgtaaatacgtacga------------------------cacagagac--------tag
ataccaaacta-ggc-gtaccgctgtat-----catttctttaaaccagaggaaggttgc
ggc-aataacaggtc-tgtgatg-ccc-ttagatgttctgggctgcacacg-tgctacaa
-tgat-ca-gcac---ag------------------------------------------
------------------------------------------------------------
------------------------------------------------------------
------------------------------------------------------------
----------------------------------------------------------ta
ag-catct-caat----ttttaca----aca---ccgtcaacacacgtagtg-agctgct
tg----atctctcattcatgcattctgtgcttcggtgcagtgtgcaatgtgagttgtcta
atgcgc---gcggtta-tgcctgtaccgagaggtgacgtc---gggtaaacattctcta-
-atgctgacctatttttctgaaata---tgcacaactctaatatgacattcattcccggg
aggactagttgcc----------tctttgtgtg-ag-tgtaatgcaaacatgaatagcga
ctgtcg--------------------ctgtttactcatatgtgccc-ctgtcaattcgtg
gtggggacagaccattgctaattgttggtctcgcttataactaggaatgccttgtacggg
tctttggttcaacaaaccacccggaatacgtccctgccctttgtacaca-ccg-cccgtc
gctcttaccga-tgaactcgtttgtgagttttaaggactggat-----------------
------------------------------------------taagctatatgcgt----
------------------aacctatggaaattcatgcgaatgaactggtttaaag-----
---------------------------------------------
>Neogloboquadrina_incompta|P106|02
-------------------------------------tttgactcaacgcgggaaatctt
accaggtccggacacactgaggattgacaggaagtatcgtct--tttgaatt----cttt
aaggacatgtcgttttta----atgacatcttttaga-----------------------
-------------------tggatgattcgtgtaaatatgctagttctttcatgattatg
tgataggtggtgcatggccgttcttagttcgtggagtgatctgtctgcttaattgcgttt
cactaaggccccaaagttagcaaat-----------------------------------
------------------------------------------------------------
-------------------tatcaatcgttacaga----------gtcgacccctcacct
t-----------------------------------------------------------
-----------------tgagtgcgcgtcctaact-tgtagtac-atggtgtaaatggat
ttgttttgggtacccagaaagcaacgaacgtgaccgcaacgtcttgttg-----------
-------------------------------------------------tctctc-tttg
acagttat-----------------gggttatcccagtcatgtg-tttatact--tttat
gtgtaaatacgtacga------------------------cacagagac--------tag
ataccaaacta-ggc-gtaccgctgtat-----catttctttaaaccagaggaaggttgc
ggc-aataacaggtc-tgtgatg-ccc-ttagatgttctgggctgcacacg-tgctacaa
-tgat-ca-gcac---ag------------------------------------------
------------------------------------------------------------
------------------------------------------------------------
------------------------------------------------------------
----------------------------------------------------------ta
ag-catct-caat----ttttaca----aca---ccgtcaacacacgtagtg-agctgct
tg----atctctcattcatgcattctgtgcttcggtgcagtgtgcaatgtgagttgtcta
atgcgc---gcggtta-tgcctgtaccgagaggtgacgtc---gggtaaacattctcta-
-atgctgacctatttttctgaaata---tgcacaactctaatatgacattcattcccggg
aggactagttgcc----------tctttgtgtg-ag-tgtaatgcaaacatgaatagcga
ctgtcg--------------------ctgtttamtcatatgtgccc-ctgtcaattcgtg
gtggggacagaccattgctaattgttggtctcgcttataactaggaatgccttgtacggg
tctttggttcaacaaaccacccggaatacgtccctgccctttgtacaca-ccg-cccgtc
gctcttaccga-tgaactcgtttgtgagttttaaggactggat-----------------
------------------------------------------taagctatatgcgt----
------------------aacctatggaaattcatgcgaatgaactggtttaaag-----
---------------------------------------------
>indet_spinose|P125|10
-------------ga--acgtggagcatgtggcttaatttgactcaacgcggggaatctt
accgggtccggacacactgaggattgacagacaattgt---c--cttttgg---------
------------------------------------------------------------
-------------------c---ttaaaagacaaaagataacagatctttcatgattatg
tgatgggtggtgcatggccgttcttagttcgtggagtgatctgtctgcttaattgcgttt
caaatatactttttttacaacgagtctacaaaggagtggttc------------------
------------------------------------------------------------
-------------------agttacaacagacaattaattcttgtgttttgaacgtttgg
aatgtactctattt-------------------------------------------ggc
tcaattgaacgcaacgg-acgtgatcgcaagtcct-tgttgaacttcagtatatattgac
tttccccgtaggaagggattgccaataattgaatgttcgctttctattg-----------
-------------------------------------------------g-------tgt
gtgatctcaaaattgcatgtattt-gtgatggcgagtgatct-------aatc-------
---------------------------------------------------------cct
taggaaaactt-ggg-cgaccgctgtaata---cttctctttaaaacagaggcaggttgc
ggc-aataacaggtc-tgtgatg-ccc-tcagatgtcccgggccgcacacg-tgctacat
-tgat-ta-gcgc---ag------------------------------------------
------------------------------------------------------------
------------------------------------------------------------
------------------------------------------------------------
----------------------------------------------------------tg
cg-catac---------tttcaat----atg-atacattgg-------------------
-a----ttggtggtg--------------------------------------aattgtt
ggccccgt-ctaatac-tgtcctgtctgagaaggct-------gggtaatcaattgtaa-
-gtgctggttcctactcccgttga--gcattttaata-atggcctctctacatccctagt
aac---------------------cctagtgcg-at-tgtagtt----------------
--------------------------gagccttgccatttatgcaa-gtgtcaattctca
gtggggacagacatttgataattctttgtctcgttcttaactaggaatgccttgtacggg
tc-ttggttcaacagaccacccggaatacgtccctgccctttgtacaca-ccg-cccgtc
gctcttaccga-tgactttccctgtgagtttgaaggactggtg-----------------
------------------------------------------------------------
-----------gttgcatgactattggaaattctgtcaaacagcgagatttaaag-----
---------------------------------------------
>indet_spinose|P155|07
-------------------gtggagcatgtggcttaatttgactcaacgcggggaatctt
accgggtccggacatactgaggattgacagacatcaccacgt--ctttttg---------
------------------------------------------------------------
-------------------tccttaaaaagacaaaagataacagatctttcatgattatg
tggtgggtggtgcatggccgttcttagttcgtggagtgatctgtctgcttaattgcgttt
caaatgtatttttgatttatcaaacgagtctacga-------------------------
------------------------------------------------------------
-------------------aggacctattcatacaagcacttcatttatgatttgtttgg
aatttggttctttc-------------------------------------------ggc
tcaattgaacgcaacgg-acgtgattgcaagtcct-tgttgaacttctgtatatatcatt
tacattcttaactgagtgtatctaagataatagagttcgctttctattg-----------
-------------------------------------------------gtgacgggatc
tcct---------------------catttgtggagtgatct-------aatc-------
---------------------------------------------------------ctc
taggaaaactc-ggg-cgaccgctgtaatac--tttctttttaaaacagaggaagattgc
ggc-aataacaggtc-tgtgatg-ccc-tcagatgtcccgggccgcacacg-tgctacat
-tgat-ta-gcgc---ag------------------------------------------
------------------------------------------------------------
------------------------------------------------------------
------------------------------------------------------------
----------------------------------------------------------tg
cg-catac---------tttcaat----atg-atacattggttttggtagta-agctatt
ca----tctgatgga--------------------------------------tatgcta
ctctccataccaatac-tatctagtctgaaaagact-------gggtaatctattgtaa-
-gtgctggttcctcttcccgttga--gcattttaata-atggtctctctacgtccctagt
atat--------------------tctagtgcg-at-tgtagtt----------------
--------------------------gagtc-tgccatttatgcaa-gtgtcaattctca
gtggggacagacatttgataattctttgtctcgttcttaactaggaatgccttgtacggg
tc-ttggttcaacagaccacccggaatacgtccctgccctttgtacaca-ccg-cccgtc
gctcttaccga-tgaatttcactgtgagttcaatggaccgatt-----------------
------------------------------------------------------------
---------------ttttccctttggaaatttggtcaaacagtgagatttaaag-----
---------------------------------------------
>Globigerinita_glutinata|R049|03
----------------------------gtggcttaatttgactcaacgcgggaaatctt
accgggtccggacacactgaggattgacaggtattatatagc--gcgctt----------
------------------------------------------------------------
-------------------gcgcgtctattgttaaatatgctagtcctttcatgattatg
tgataggtggtgcatggccgttcttagttcgtggagtgatctgtctgcttaattgcgttt
cagataaggatctatattcttta-------------------------------------
------------------------------------------------------------
-------------------------cagaagtgttgcgttgtgcatttgacccctcgttc
g-----------------------------------------------------------
-----------------cgagtgcgtgtcttt-------------tcgcgctcgcacgct
ttttacattaggtcctgaaagcaacgaacgtgaccgcaacctcttgttg-----------
-------------------------------------------------cctcatctccc
tacttttt------------------tagcacttcggtgttgaa-taatt--------tc
attgag---------------------------------------------------gct
ttccaaaacta-gag-ggaccgctgt-------caacttcttaaaccagaggaaggttgc
ggc-aataacaggt----------------------------------------------
------------------------------------------------------------
------------------------------------------------------------
------------------------------------------------------------
------------------------------------------------------------
------------------------------------------------------------
------------------------------------------------------------
------------------------------------------------------------
------------------------------------------------------------
------------------------------------------------------------
------------------------------------------------------------
------------------------------------------------------------
------------------------------------------------------------
------------------------------------------------------------
------------------------------------------------------------
------------------------------------------------------------
------------------------------------------------------------
---------------------------------------------
>Globigerinita_glutinata|R049|06
-------------------gtggagcatgtggcttaatttgactcaacgcgggaaatctt
accgggtccggacacactgaggattgacaggtattatatagc--gcgctt----------
------------------------------------------------------------
-------------------gcgcgtctattgttaaatatgctagtcctttcatgattatg
tgataggtggtgcatggccgttcttagttcgtggagtgatctgtctgcttaattgcgttt
cagataaggatctatattcttta-------------------------------------
------------------------------------------------------------
-------------------------cagaagtgttgcgttgtgcatttgacccctcgttc
g-----------------------------------------------------------
-----------------cgagtgcgtgtcttt-------------tcgcgctcgcacgct
ttttacattaggtcctgaaagcaacgaacgtgaccgcaacctcttgttg-----------
-------------------------------------------------cctcatctccc
tacttttt------------------tagcacttcggtgttgaa-taatt--------tc
attgag---------------------------------------------------gct
ttccaaaacta-gag-ggaccgctgt-------caacttcttaaaccagaggaaggttgc
ggc-aataacaggt----------------------------------------------
------------------------------------------------------------
------------------------------------------------------------
------------------------------------------------------------
------------------------------------------------------------
------------------------------------------------------------
------------------------------------------------------------
------------------------------------------------------------
------------------------------------------------------------
------------------------------------------------------------
------------------------------------------------------------
------------------------------------------------------------
------------------------------------------------------------
------------------------------------------------------------
------------------------------------------------------------
------------------------------------------------------------
------------------------------------------------------------
---------------------------------------------
>Globigerinita_glutinata|R049|a1
-------------------gtggagcatgtggcttaatttgactcaacgcgggaaatctt
accgggtccggacacactgaggattgacaggtattatatagc--gcgctt----------
------------------------------------------------------------
-------------------gcgcgtctattgttaaatatgctagtcctttcatgattatg
tgataggtggtgcatggccgttcttagttcgtggagtgatctgtctgcttaattgcgttt
cagataaggatctatattcttta-------------------------------------
------------------------------------------------------------
-------------------------cagaagtgttgcgttgtgcatttgacccctcgttc
g-----------------------------------------------------------
-----------------cgagtgcgtgtcttt-------------tcgcgctcgcacgct
ttttacattaggtcctgaaagcaacgaacgtgaccgcaacctcttgttg-----------
-------------------------------------------------cctcatctccc
tacttttt------------------tagcacttcggtgttgaa-taatt--------tc
attgag---------------------------------------------------gct
ttccaaaacta-gag-ggaccgctgt-------caacttcttaaaccagaggaaggttgc
ggc-aataacaggt----------------------------------------------
------------------------------------------------------------
------------------------------------------------------------
------------------------------------------------------------
------------------------------------------------------------
------------------------------------------------------------
------------------------------------------------------------
------------------------------------------------------------
------------------------------------------------------------
------------------------------------------------------------
------------------------------------------------------------
------------------------------------------------------------
------------------------------------------------------------
------------------------------------------------------------
------------------------------------------------------------
------------------------------------------------------------
------------------------------------------------------------
---------------------------------------------
>Globigerina_falconensis|R018|02
------------------------------------------------------------
------------------------------------------------------------
------------------------------------------------------------
------------------------------------------------------------
------------------------------------------------------------
------------------------------------------------------------
------------------------------------------------------------
------------------------------------------------------------
------------------------------------------------------------
------------------------------------------------------------
-------------------------------------------ttgttgattggcc----
-------------------------------------------------atcacgtaagc
tcacttgtaatttattacagtgtggtattatcttagccattccc-ttttagttgtggagt
gattaaccact----------------------------------------------cta
aattgtaactc-ggg-ggaccgctgtga-----tttttcttcaaaccggaggaaggttgc
ggc-aataacaggtc-tgtgatg-ccc-tcagatgtcctgggctgcacacg-tgctacac
-tgat-cc-cggc---ag------------------------------------------
------------------------------------------------------------
------------------------------------------------------------
------------------------------------------------------------
----------------------------------------------------------tt
gg-catgt--gattttctccaatg----acgaacctagtgg-------actt-ggcgtct
gt----gcgcattcg--------------------------------------tgtgcta
atgact---gccgtcactttaaacactggtcgttagactc---gtgcgatccctcggaa-
-aacgtgatttctgttcccaaacaaagcactttcgtaccctcgctcaaacaaacgtgatt
ccaaatcccttacgattgctacatcctttctcg-taacgtctcgcctagcggag------
--------------------------ctttcaacttttcgtcgcaa-ctctcaattcaca
gtggggacagtcgtttgtcaacttttcgtctcggtcccaactaggaatgcctcgtacgag
---ttggttcatcagaccactcggaatacgtccctgccctttgtacaca-ccg-cccgtc
gcttttaccga-tgaacttttttgcgagtatgatggactaacttt---------------
------------------------------------------gcgctca-----------
----------atttgaatctgttgtggaaattcactcgaacaacgggatttaaag-----
---------------------------------------------
>Globigerina_falconensis|R018|04
------------------------------------------------------------
------------------------------------------------------------
------------------------------------------------------------
------------------------------------------------------------
------------------------------------------------------------
------------------------------------------------------------
------------------------------------------------------------
------------------------------------------------------------
------------------------------------------------------------
------------------------------------------------------------
------------------------------------------------------------
---------------------------------------------------cacgtaagc
tcacttgtaatttattacagtgtggtattatcttagccattccc-ttttagttgtggagt
gattaaccact----------------------------------------------cta
aattgtaactc-ggg-ggaccgctgtga-----tttttcttcaaaccggaggaaggttgc
ggc-aataacaggtc-tgtgatg-ccc-tcagatgtcctgggctgcacacg-tgctacac
-tgat-cc-cggc---ag------------------------------------------
------------------------------------------------------------
------------------------------------------------------------
------------------------------------------------------------
----------------------------------------------------------tt
gg-catgt--gattttctccaatg----acgaacctagtgg-------actt-ggcgtct
gt----gcgcattcg--------------------------------------tgtgcta
atgact---gccgtcactttaaacactggtcgttagactc---gtgcgatccctcggaa-
-aacgtgatttctgttcccaaacaaagcactttcgtaccctcgctcaaacaaacgtgatt
ccaaatcccttacgattgctacatcctttctcg-taacgtctcgcctagcggag------
--------------------------ctttcaacttttcgtcgcaa-ctctcaattcaca
gtggggacagtcgtttgtcaacttttcgtctcggtcccaactaggaatgcctcgtacgag
---ttggttcatcagaccactcggaatacgtccctgccctttgtacaca-ccg-cccgtc
gcttttaccga-tgaacttttttgcgagtatgatggactaacttt---------------
------------------------------------------gcgctca-----------
----------atttgaatctgttgtggaaattcgctcgaacaacgggatttaaag-----
---------------------------------------------
>poss_scitula|R021|01
------------------------------------------------------------
------------------------------------------------------------
------------------------------------------------------------
------------------------------------------------------------
------------------------------------------------------------
------------------------------------------------------------
------------------------------------------------------------
------------------------------------------------------------
------------------------------------------------------------
------------------------------------------------------------
-------------------------------------------ttgttg-----------
-------------------------------------------------cctttctaatt
tattctaa----------------------ttcttttgtaatta-gtctaata-------
-----------------------------------------acagaggc--------tat
tctttaaacta-gac-ggaccgctgt-------ttctcttttaaaccagaggaaggttgc
ggc-aataacaggtc-tgtgatg-ccc-ttagatgttccgggctgcacacg-tgctacaa
-tgat-ca-gtac---ag------------------------------------------
------------------------------------------------------------
------------------------------------------------------------
------------------------------------------------------------
----------------------------------------------------------tg
ag-catct-caatttattactaac----accgctttattaaagcattcagtg-tgtagtt
gt----gtaagcagc-------------------------------------tgcctctg
atatgc---gcggtaa-cacctgtctcgagagtcga---t---gggtaatccattagaa-
-gtaatgattcctctcttttatat----agcacactg-atatacagcatcggttcccgag
gtaaccttgtgtta---------cttatgtgcg-ag-cgtgatgtcagagcttaacgttt
attattctttatgtctaatagatctctgattttactgtatgtgcaa-ttgttaattcgtg
gtggggacagaccattgttaactattggtctcggtcttaactaggaatgcctcgtacggg
tc-ttggttcaacaaaccacccggaatacgtccctgccctttgtacaca-ccg-cccgtc
gctcttaccga-tgaacttctttgtgagtctaagggactgggtaa---------------
------------------------------------------tgattcattctttt--ct
-------aaagtttgaattacctatagaaacttagccgaacaaggtggtttaaag-----
---------------------------------------------
>poss_scitula|R021|02
------------------------------------------------------------
------------------------------------------------------------
------------------------------------------------------------
------------------------------------------------------------
------------------------------------------------------------
------------------------------------------------------------
------------------------------------------------------------
------------------------------------------------------------
------------------------------------------------------------
------------------------------------------------------------
-------------------------------------------ttgttg-----------
-------------------------------------------------cctttctaatt
tattctaa----------------------ttcttttgtaatta-gtctaata-------
-----------------------------------------acagaggc--------tat
tctttaaacta-gac-ggaccgctgt-------ttctcttttaaaccagaggaaggttgc
ggc-aataacaggtc-tgtgatg-ccc-ttagatgttccgggctgcacacg-tgctacaa
-tgat-ca-gtac---ag------------------------------------------
------------------------------------------------------------
------------------------------------------------------------
------------------------------------------------------------
----------------------------------------------------------tg
ag-catct-caatttattactaac----accgctttattaaagcattcagtg-tgtagtt
gt----gtaagcagc-------------------------------------tgcctctg
atatgc---gcggtaa-cacctgtctcgagagtcga---t---gggtaatccattagaa-
-gtaatgattcctctcttttatat----agcacactg-atatacagcatcggttcccgag
gtaaccttgtgtta---------cttatgtgcg-ag-cgtgatgtcagagcttaacgttt
attattctttatgtctaatagatctctgattttactgtatgtgcaa-ttgttaattcgtg
gtggggacagaccattgttaactattggtctcggtcttaactaggaatgcctcgtacggg
tc-ttggttcaacaaaccacccggaatacgtccctgccctttgtacaca-ccg-cccgtc
gctcttaccga-tgaacttctttgtgagtctaagggactgggtaa---------------
------------------------------------------tgattcattctttt--ct
-------aaagtttgaattacctatagaaacttagccgaacaaggtggtttaaag-----
---------------------------------------------
>poss_scitula|R034|02
------------------------------------------------------------
------------------------------------------------------------
------------------------------------------------------------
------------------------------------------------------------
--------------------ttgttgcctctctctatgttattcattcacacttgtgtgt
t-----------------------------------------------------------
------------------------------------------------------------
------------------------------------------------------------
------------------------------------------------------------
------------------------------------------------------------
----------------------------t-tgattacaatctacagagg-----------
------------------------------------------------------------
------------------------------------------------------------
---------------------------------------------------------cta
ttataaaacta-gac-ggaccgctgt-------ttctttcttaaaccagaggaaggttgc
ggc-aataacaggtc-tgtgatg-ccc-ttagatgttccgggctgcacacg-tgctacaa
-tgat-ca-gtac---ag------------------------------------------
------------------------------------------------------------
------------------------------------------------------------
------------------------------------------------------------
----------------------------------------------------------tg
ag-catct-caattatttataat-----aca-ccgtatctaagcgctttcta-tcttaag
ac---------------------------------------ttttgttttaaggtttgaa
atgtgc---gcggtaa-cgcctgtttcgagagtgaa---t---gggtaacccattagaa-
-gtactgatttctctgttttttatacttcgcacaaca-atatacggcatgctatcccgag
gtgac-tagtttca-----cc--tttttgtgcg-at-tgtcatgttagaggcagtcggtt
cttaatcgttcaggctac--------tcttatacccgtatgtgcaa-ttgtcaattcatg
gtggggacagaccattgttaactgttggtctcggtcttaactaggaatgccttgtacggg
tc-ttggttcaacaaaccacccggaatacgtccctgccctttgtacaca-ccg-cccgtc
gctcttaccga-tgaacttctttgtgagtctaagggactggaa-----------------
------------------------------------------atcttaaggtttct----
------aatctatatagatatctatggaaacttagccgaacaaagtggtttaaag-----
---------------------------------------------
>poss_scitula|R034|03
------------------------------------------------------------
------------------------------------------------------------
------------------------------------------------------------
------------------------------------------------------------
--------------------ttgttgcctctctctatgttattcattcacacttgtgtgt
t-----------------------------------------------------------
------------------------------------------------------------
------------------------------------------------------------
------------------------------------------------------------
------------------------------------------------------------
----------------------------t-tgattacaatctacagagg-----------
------------------------------------------------------------
------------------------------------------------------------
---------------------------------------------------------cta
ttataaaacta-gac-ggaccgctgt-------ttctttcttaaaccagaggaaggttgc
ggc-aataacaggtc-tgtgatg-ccc-ttagatgttccgggctgcacacg-tgctacaa
-tgat-ca-gtac---ag------------------------------------------
------------------------------------------------------------
------------------------------------------------------------
------------------------------------------------------------
----------------------------------------------------------tg
ag-catct-caattatttataat-----aca-ccgtatctaagcgctttcta-tcttaag
ac---------------------------------------ttttgttttaaggtttgaa
atgtgc---gcggtaa-cgcctgtttcgagagtgaa---t---gggtaacccattagaa-
-gtactgatttctctgttttttatacttcgcacaaca-atatacggcatgctatcccgag
gtgac-tagtttca-----cc--tttttgtgcg-at-tgtcatgttagaggcagtcggtt
cttaatcgttcaggctac--------tcttatacccgtatgtgcaa-ttgtcaattcatg
gtggggacagaccattgttaactgttggtctcggtcttaactaggaatgccttgtacggg
tc-ttggttcaacaaaccacccggaatacgtccctgccctttgtacaca-ccg-cccgtc
gctcttaccga-tgaacttctttgtgagtctaagggactggaa-----------------
------------------------------------------a-----------------
------------------------------------------------------------
---------------------------------------------
>Hastigerina_pelagica|0101|72
-------------------gtggagcatgtggcttaatttgactcaacgcgggaaatctt
accgggtccggacacactgaggattgacagagtggcttaggc--cacagaca----ca--
----------------------------------gaatgggtttctt-------------
----------ttaatacaccccatttgctgtgtcaacgtgccggttctttcatgattgtg
tgataggtggtgcat-gccgttcttagttcgtggagtgatctgtctgcttaattgcgttt
caaatacttcgaggatataaacgcattcat------------------------------
------------------------------------------------------------
-------------------tgtgagttgctatttagctgggaatagcaatttt-------
------------------------------------------------------------
-----------------cgccacgggccaccgtgg-ggaaacaagtcactttgagcgatc
ctca--------atttgaaagcaacgaacgtgaccgcagccctttgttgtgtctttgcca
gagacacgcgtctttgttggttaattcctcacacaacgacggcattgtacctctgtatgg
ccgtgtcttgttatttgtgtctctgaatgtgctgacgacttccg-tcgtgggc--tgttt
agttatgcatttagcaacgacgtagctgtataagggggtgtcgagaggtttaaatcacag
agaataaactc-agg-ggacagctggtt-----taatgcgttaaaccagaggaaggatgc
ggc-aataacaggtc-tgtgatg-ccc-tcagatgttccgggctgcacacg-tgctacat
-tgat-ta-gcac---at------------------------------------------
------------------------------------------------------------
------------------------------------------------------------
------------------------------------------------------------
----------------------------------------------------------tg
tg-tatgc-cactgacccaatact---------------------------g-gaatttc
tg----gtgtccact--------------------------------------ggacaca
gcacacacagtaccgcccgtcgaccatgagagaggt-------cgaaaatccatttgaa-
-gtgttgatatgaggtcaaggcaa----attgcacca----cacacagatggctctttgt
gtactccattattc-----actgagtaagtgcg-agtcacaaag----------------
--------------------------------gggcatttctgcaa-ttgtcaattcaca
gtggggacagtcgattggtaacaattcgactcggtcctaactaggaatgcctcgtacggg
----tgaatcattatttcacccggaatacgtccctgccctttgtacaca-ccg-cccgtc
gctcttaccga-tgaattacgctgtgagtttaagggactggctgt---------------
------------------------------------------cattcaatg---------
----------------ataagctatggaaacttaaacaaacagtgtgctttaaag-----
---------------------------------------------
>Hastigerina_pelagica|0101|30
-------------------gtggagcatgtggcttaatttgactcaacgcgggaaatctt
accgggtccggacacactgaggattgacagagtggcttaggc--cacagaca----ca--
----------------------------------gaatgggtttctt-------------
----------ttaatacaccccatttgctgtgtcaacgtgccggttctttcatgattgtg
tgataggtggtgcatggccgttcttagttcgtggagtgatctgtctgcttaattgcgttt
caaatacttcgaggatataaacgcattcat------------------------------
------------------------------------------------------------
-------------------tgtgagttgctatttagctgggaatagcaatttt-------
------------------------------------------------------------
-----------------cgccacgggccaccgtgg-ggaaacaagtcactttgagcgatc
ctca--------atttgaaagcaacgaacgtgaccgcagccctttgttgtgtctttgcca
gagacacgcgtctttgttggttaattcctcacac-acgacggcaatgt-cctttgtatgg
ccgtgtcttgttatttgtgtctctgaatgtgctgacgacttccg-tcgtgggc--tgttt
agttatgcatttagcaacgacgtagctgtataagggggtgtcgagaggtttaaatcacag
agaataaactc-agg-ggacagctggtt-----taatgcgttaaaccagaggaaggatgc
ggc-aataacaggtc-tgtgatg-ccc-tcagatgttccgggctgcacacg-tgctacat
-tgat-ta-gcac---at------------------------------------------
------------------------------------------------------------
------------------------------------------------------------
------------------------------------------------------------
----------------------------------------------------------tg
tg-tatgc-cactgacccaatact---------------------------g-gaatttc
tg----gtgtccact--------------------------------------ggacaca
gcacacacagtaccgcccgtcgaccatgagagaggt-------cgaaaatccatttgaa-
-gtgttgatatgaggtcaaggcaa----attgcacca----cacacagatggctctttgt
gtactccattattc-----actgagtaagtgcg-agtcacaaag----------------
--------------------------------gggcatttctgcaa-ttgtcaattcaca
gtggggacagtcgattggtaacaattcgactcggtcctaactaggaatgcctcgtacggg
----tgaatcattatttcacccggaatacgtccctgccctttgtacaca-ccg-cccgtc
gctcttaccga-tgaattacgctgtgagtttaagggactggctgt---------------
------------------------------------------cattcaatg---------
----------------ataagctatggaaacttaaacaaacagtgtgctttaaag-----
---------------------------------------------
>Hastigerina_pelagica|0101|49
------------------------------------------------------------
------------------------------------------------------------
------------------------------------------------------------
------------------------ttgctgtgtcaacgtgccggttctttcatgattgtg
tgataggtggtgcatggccgttcttagttcgtggagtgatctgtctgcttaattgcgttt
caaatacttcgaggatataaacgcattcat------------------------------
------------------------------------------------------------
-------------------tgtgagttgctatttagctgggaatagcaatttt-------
------------------------------------------------------------
-----------------cgccacgggccaccgtgg-ggaaacaagtcactttgagcgatc
ctca--------atttgaaagcaacgaacgtgaccgcagccctttgttgtgtctttgcca
gagacacgcgtctttgttggttaattcctcacac-acgacggcaatgt-cctttgtatgg
ccgtgtcttgttatttgtgtctctgaatgtgctgacgacttccg-tcgtgggc--tgttt
agttatgcatttagcaacgacgtagctgtataagggggtgtcgagaggtttaaatcacag
agaataaactc-agg-ggacagctggtt-----taatgcgttaaaccagaggaaggatgc
ggc-aataacaggtc-tgtgatg-ccc-tcagatgttccgggctgcacacg-tgctacat
-tgat-ta-gcac---at------------------------------------------
------------------------------------------------------------
------------------------------------------------------------
------------------------------------------------------------
----------------------------------------------------------tg
tg-tatgc-cactgacccaatact---------------------------g-gaatttc
tg----gtgtccact--------------------------------------ggacaca
gcacacacagtaccgcccgtcgaccatgagagaggt-------cgaaaatccatttgaa-
-gtgttgatatgaggtcaaggcaa----attgcacca----cacacagatggctctttgt
gtactccattattc-----actgagtaagtgcg-agtcacaaag----------------
--------------------------------gggcatttctgcaa-ttgtcaattcaca
gtggggacagtcgattggtaacaattcgactcggtcctaactaggaatgcctcgtacggg
----tgaatcattatttcacccggaatacgtccctgccctttgtacaca-ccg-cccgtc
gctcttaccga-tgaattacgctgtgagtttaagggactggctgt---------------
------------------------------------------cattcaatg---------
----------------ataagctatggaaacttaaacaaacagtgtgctttaaag-----
---------------------------------------------
>Hastigerina_pelagica|0101|67
-------------------gtggagcatgtggcttaatttgactcaacgcgggaaatctt
accgggtccggacacactgaggattgacagagtggcttaggc--cacagaca----ca--
----------------------------------gaatgggtttctt-------------
----------ttaatacaccccatttgctgtgtcaacgtgccggttctttcatgattgtg
tgataggtggtgcatggccgttcttagttcgtggagtgatctgtctgcttaattgcgttt
caaatacttcgaggatataaacgcattcat------------------------------
------------------------------------------------------------
-------------------tgtgagttgctatttagctgggaatagcaatttt-------
------------------------------------------------------------
-----------------cgccacgggccaccgtgg-ggaaacaagtcactttgagcgatc
ctca--------atttgaaagcaacgaacgtgaccgcagccctttgttgtgtctttgcca
gagacacgcgtctttgttggttaattcctcacac-acgacggcaatgt-cctttgtatgg
ccgtgtcttgttatttgtgtctctgaatgtgctgacgacttccg-tcgtgggc--tgttt
agttatgcatttagcaacgacgtagctgtataagggggtgtcgagaggtttaaatcacag
agaataaactc-agg-ggacagctggtt-----taatgcgttaaaccagaggaaggatgc
ggc-aataacaggtc-tgtgatg-ccc-tcagatgttccgggctgcacacg-tgctacat
-tgat-ta-gcac---at------------------------------------------
------------------------------------------------------------
------------------------------------------------------------
------------------------------------------------------------
----------------------------------------------------------tg
tg-tatgc-cactgacccaatact---------------------------g-gaatttc
tg----gtgtccact--------------------------------------ggacaca
gcacacacagtaccgcccgtcgaccatgagagaggt-------cgaaaatccatttgaa-
-gtgttgatatgaggtcaaggcaa----attgcacca----cacacagatggctctttgt
gtactccattattc-----actgagtaagtgcg-agtcacaaag----------------
--------------------------------gggcatttctgcaa-ttgtcaattcaca
gtggggacagtcgattggtaacaattcgactcggtcctaactaggaatgcctcgtacggg
----tgaatcattatttcacccggaatacgtccctgccctttgtacaca-ccg-cccatc
gctcttaccga-tgaattacgctgtgagtttaagggactggctgt---------------
------------------------------------------cattcaatg---------
----------------ataagctatggaaacttaaacaaacagtgtgctttaaag-----
---------------------------------------------
>Hastigerina_pelagica|0100|08
---------------gaacgcggagcatgtggcttaatttgactcaacgcgggaaatctt
accgggtccggacacactgaggattgacagacagtattcatg--gcgagtc---------
------------------------------------------------------------
-------------------tctcgtcatatttcaaatgtgcgagttctttcatgattgtg
tgataggtggtgcatggccgttcttagttcgtggagtgatctgtctgcttaattgcgttt
catatt------------------------------------------------------
------------------------------------------------------------
-------------------tacg-aatgtcgcttacgtgattgctgcagacct-------
------------------------------------------------------------
-----------------cg----tctcctctgga--ggcgacgcgtctcttcaactcact
cgcacattc---tcttgaacgcaacgagcgtgaccgcaacctcttgttg-----------
-------------------------------------------------tgtataccaag
tgtggcgc-----tggctcgccagctcgcactccaatgcacgta-ttttggtc--acatt
gtct-----------cgcggcgcctcggcgtt--------tgcagcaat--------gtc
caaataaactt-gag-ggaccgctgtaac----aattcttttaaaccagaggaaggttgc
ggc-aataacaggtc-tgtgatg-ccc-ttagatgtcccgggctgcacacg-tgctacaa
-tgat-ca-gtac---ag------------------------------------------
------------------------------------------------------------
------------------------------------------------------------
------------------------------------------------------------
----------------------------------------------------------tg
ag-catct---------ttgcaat----accagcgtttggaggcctggccgc-gcgtcac
tt----gtggcgccg--------------------------------------gcttgca
gtctct---acgttgccttcccaagtctgacaagat---t---tggaaatccattggaa-
-gttctgattcgatatcccta-------ttgagcatttttttactacagcggcgtctaac
ttcgtccctcgtcggttcgcctgac-ttgtgcg-gcacttggcg----------------
--------------------------------tctgctatatgcaa-ttgtcaattcata
gtggggacagacgattgttaattgttcgtctcggtctcaactaggaatgccttgtacggg
tctttggttcaccagaccacccggaatacgtccctgccctttgtacaca-ccg-cccgtc
gctcttaccga-tgaacttctctgtgagtttgagggaccgtcaat---------------
------------------------------------------tgtgtggcaacaca----
----------------cgacgctatggaaacttaaacgaacagtgtgatttaaag-----
---------------------------------------------
>Hastigerina_pelagica|0100|07
---------------gaacgcggagcatgtggcttaatttgactcaacgcgggaaatctt
accgggtccggacacactgaggattgacagacagtattcatg--gcgagtc---------
------------------------------------------------------------
-------------------tctcgtcatatttcaaatgtgcgagttctttcatgattgtg
tgataggtggtgcatggccgttcttagttcgtggagtgatctgtctgcttaattgcgttt
catatt------------------------------------------------------
------------------------------------------------------------
-------------------tacg-aatgtcgcttacgtgattgctgcagacct-------
------------------------------------------------------------
-----------------cg----tctcctctgga--ggcgacgcgtctcttcaactcact
cgcacattc---tcttgaacgcaacgagcgtgaccgcaacctcttgttg-----------
-------------------------------------------------tgtataccaag
tgtggcgc-----tggcttgccagctcgcactccaatgcacgta-ttttggtc--acatt
gtct-----------cgcggcgcctcggcgtt--------tgcagcaat--------gtc
caaataaactt-gag-ggaccgctgtaac----aattcttttaaaccagaggaaggttgc
ggc-aataacaggtc-tgtgatg-ccc-ttagatgtcccgggctgcacacg-tgctacaa
-tgat-ca-gtac---ag------------------------------------------
------------------------------------------------------------
------------------------------------------------------------
------------------------------------------------------------
----------------------------------------------------------tg
ag-catct---------ttgcaat----accagcgtttggaggcctggccgc-gcgtcac
tt----gtggcgccg--------------------------------------gcttgca
gtctct---acgttgccttcccaagtctgacaagat---t---tggaaatccattggaa-
-gttctgattcgatatcccta-------ttgagcatttttttactacagcggcgtctaac
ttcgtccctcgtcggttcgcctgac-ttgtgcg-gcacttggcg----------------
--------------------------------tctgctatatgcaa-ttgtcaattcata
gtggggacagacgattgttaattgttcgtctcggtctcaactaggaatgccttgtacggg
tctttggttcaccagaccacccggaatacgtccctgccctttgtacaca-ccg-cccgtc
gctcttaccga-tgaacttctctgtgagtttgagggaccgtcaat---------------
------------------------------------------tgtgtggcaacaca----
----------------cgacgctatggaaacttaaacgaacagtgtgatttaaag-----
---------------------------------------------
>Hastigerina_pelagica|0100|10
---------------gaacgcggagcatgtggcttaatttgactcaacgcgggaaatctt
accgggtccggacacactgaggattgacagacagtattcatg--gcgagtc---------
------------------------------------------------------------
-------------------tctcgtcatatttcaaatgtgcgagttctttcatgattgtg
tgataggtggtgcatggccgttcttagttcgtggagtgatctgtctgcttaattgcgttt
catatt------------------------------------------------------
------------------------------------------------------------
-------------------tacg-aatgtcgcttacgtgattgctgcagacct-------
------------------------------------------------------------
-----------------cg----tctcctctgga--ggcgacgcgtctcttcaactcact
cgcacattc---tcttgaacgcaacgagcgtgaccgcaacctcttgttg-----------
-------------------------------------------------tgtataccaag
tgtggcgc-----tggctcgccagctcgcactccaatgcacgta-ttttggtc--acatt
gtct-----------cgcggcgcctcggcgtt--------tgcagcaat--------gtc
caaataaactt-gag-ggaccgctgtaac----aattcttttaaaccagaggaaggttgc
ggc-aataacaggtc-tgtgatg-ccc-ttagatgtcccgggctgcacacg-tgctacaa
-tgat-ca-gtac---ag------------------------------------------
------------------------------------------------------------
------------------------------------------------------------
------------------------------------------------------------
----------------------------------------------------------tg
ag-catct---------ttgcaat----accagcgtttggaggcctggccgc-gcgtcac
tt----gtggcgccg--------------------------------------gcttgca
gtctct---acgttgccttcccaagtctgacaagat---t---tggaaatccattggaa-
-gttctgattcgatatcccta-------ttgagcatttttttactacagcggcgtctaac
ttcgtccctcgtcggttcgcctgac-ttgtgcg-gcacttggcg----------------
--------------------------------tctgctatatgcaa-ttgtcaattcata
gtggggacagacgattgttaattgttcgtctcggtctcaactaggaatgccttgtacggg
tctttggttcaccagaccacccggaatacgtccctgccctttgtacaca-ccg-cccgtc
gctcttaccga-tgaacttctctgtgagtttgagggaccgtcaat---------------
------------------------------------------tgtgtggcaacaca----
----------------cgacgctatggaaacttaaacgaacagtgtgatttaaag-----
---------------------------------------------
>Hastigerina_pelagica|0100|01
------------------------------------------------------------
---------------actgaggattgacagacagtattcatg--gcgagtc---------
------------------------------------------------------------
-------------------tctcgtcatatttcaaatgtgcgagttctttcatgattgtg
tgataggtggtgcatggccgttcttagttcgtggagtgatctgtctgcttaattgcgttt
catatt------------------------------------------------------
------------------------------------------------------------
-------------------tacg-aatgtcgcttacgtgattgctgcagacct-------
------------------------------------------------------------
-----------------cg----tctcctctgga--ggcgacgcgtctcttcaactcact
cgcacattc---tcttgaacgcaacgagcgtgaccgcaacctcttgttg-----------
-------------------------------------------------tgtataccaag
tgtggcgc-----tggcttgccagctcgcactccaatgcacgta-ttttggtc--acatt
gtct-----------cgcggcgcctcggcgtt--------tgcagcaat--------gtc
caaataaactt-gag-ggaccgctgtaac----aattcttttaaaccagaggaaggttgc
ggc-aataacaggtc-tgtgatg-ccc-ttagatgtcccgggctgcacacg-tgctacaa
-tgat-ca-gtac---ag------------------------------------------
------------------------------------------------------------
------------------------------------------------------------
------------------------------------------------------------
----------------------------------------------------------tg
ag-catct---------ttgcaat----accagcgtttggaggcctggccgc-gcgtcac
tt----gtggcgccg--------------------------------------gcttgca
gtctct---acgttgccttcccaagtctgacaagat---t---tggaaatccattggaa-
-gttctgattcgatatcccta-------ttgagcatttttttactacagcggcgtctaac
ttcgtccctcgtcggttcgcctgac-ttgtgcg-gcacttggcg----------------
--------------------------------tctgctatatgcaa-ttgtcaattcata
gtggggacagacgattgttaattgttcgtctcggtctcaactaggaatgccttgtacggg
tctttggttcaccagaccacccggaatacgtccctgccctttgtacaca-ccg-cccgtc
gctcttaccga-tgaacttctctgtgagtttgagggaccgtcaat---------------
------------------------------------------tgtgtggcaacaca----
----------------cgacgctatggaaacttaaacgaacagtgtgatttaa-------
---------------------------------------------
>Hastigerina_pelagica|0100|02
------------------------------------------------------------
---------------actgaggattgacagacagtattcatg--gcgagtc---------
------------------------------------------------------------
-------------------tctcgtcatatttcaaatgtgcgagttctttcatgattgtg
tgataggtggtgcatggccgttcttagttcgtggagtgatctgtctgcttaattgcgttt
catatt------------------------------------------------------
------------------------------------------------------------
-------------------wacr-aaygycgcttacgtgattgctgcaaacct-------
------------------------------------------------------------
-----------------cg----tctcctctgga--ggcgacgcgtctcttcaactcact
cgcacattc---tcttgaacgcaacgagcgtgaccgcaacctcttgttg-----------
-------------------------------------------------tgtataccaag
tgtggcgc-----tggcttgccagctcgcactccaatgcacgta-ttttggtc--acatt
gtct-----------cgcggcgcctcggcgtt--------tgcagcaat--------gtc
caaataaactt-gag-ggaccgctgtaac----aattcttttaaaccagaggaaggttgc
ggc-aataacaggtc-tgtgatg-ccc-ttagatgtcccgggctgcacacg-tgctacaa
-tgat-ca-gtac---ag------------------------------------------
------------------------------------------------------------
------------------------------------------------------------
------------------------------------------------------------
----------------------------------------------------------tg
ag-catct---------ttgcaat----accagcgtttggaggcctggccgc-gcgtcac
tt----gtggtgccg--------------------------------------gcttgca
gtctct---acgttgccttcccaagtctgacaagat---t---tggaaatccattggaa-
-gttctgattcgatatcccta-------ttgagcatttttttactacagcggcgtctaac
ttcgtccctcgtcggttcgcctgac-ttgtgcg-gcacttggcg----------------
--------------------------------tctgctatatgcaa-ttgtcaattcata
gtggggacagacgattgttaattgttcgtctcggtctcaactaggaatgccttgtacggg
tctttggttcaccagaccacccggaatacgtccctgccctttgtacaca-ccg-cccgtc
gctcttaccga-tgaacttctctgtgagtttgagggaccgtcaat---------------
------------------------------------------tgtgtggcaac-------
------------------------------------------------------------
---------------------------------------------
>Hastigerina_pelagica|0100|03
------------------------------------------------------------
---------------actgaggattgacagacagtattcatg--gcgagtc---------
------------------------------------------------------------
-------------------tctcgtcatatttcaaatgtgcgagttctttcatgattgtg
tgataggtggtgcatggccgttcttagttcgtggagtgatctgtctgcttaattgcgttt
catatt------------------------------------------------------
------------------------------------------------------------
-------------------tacr-aatgtcgcttacgtgattgctgcaracct-------
------------------------------------------------------------
-----------------cg----tctcctctgga--ggcracgcgtctcttcaactcact
cgcacattc---tcttgaacgcaacgagcgtgaccgcaacctcttgttg-----------
-------------------------------------------------tgtataccaag
tgtggcgc-----tggcttgccagctcgcactccaatgcacgta-ttttggtc--acatt
gtct-----------cgcggcgcctcggcgtt--------tgcagcaat--------gtc
caaataaactt-gag-ggaccgctgtaac----aattcttttaaaccaraggaaggttgc
ggc-aataacaggtc-tgtgatg-ccc-ttagatgtcccgggctgcacacg-tgctacaa
-tgat-ca-gtac---ag------------------------------------------
------------------------------------------------------------
------------------------------------------------------------
------------------------------------------------------------
----------------------------------------------------------tg
ag-catct---------ttgcaat----accagcgtttggaggcctggccgc-gcgtcac
tt----gtggcgccg--------------------------------------gcttgca
gtctct---acgttgccttcccaagtctgacaagat---t---tggaaatccattggaa-
-gttctgattcgatatcccta-------ttgagcatttttttactacagcggcgtctaac
ttcgtccctcgtcggttcgcctgac-ttgtgcg-gcacttggcg----------------
--------------------------------tctgctatatgcaa-ttgtcaattcata
gtggggacagacgattgttaattgttcgtctcggtctcaactaggaatgccttgtacggg
tctttggttcaccagaccacccggaatacgtccctgccctttgtacaca-ccg-cccgtc
gctcttaccga-tgaacttctctgtgagtttgagggaccgtcaat---------------
------------------------------------------tgtgtggcaacaca----
----------------cgacgctatggaaacttaaacgaacag-----------------
---------------------------------------------
>Hastigerina_pelagica|0100|09
---------------gaacgtggagcatgtggcttaatttgactcaacgcgggaaatctt
accgggtccggacacactgaggattgacagacagtattcatg--gcgagtc---------
------------------------------------------------------------
-------------------tctcgtcatatttcaaatgtgcgagttctttcatgattgtg
tgataggtggtgcatggccgttcttagttcgtggagtgatctgtctgcttaattgcgttt
catatt------------------------------------------------------
------------------------------------------------------------
-------------------tacg-aatgtcgcttacgtgattgctgcagacct-------
------------------------------------------------------------
-----------------cg----tctcctctgga--ggcgacgcgtctcttcaactcact
cgcacattc---tcttgaacgcaacgagcgtgaccgcaacctcttgttg-----------
-------------------------------------------------tgtataccaag
tgtggcgc-----tggcttgccagctcgcactccaatgcacgta-ttttggtc--acatt
gtct-----------cgcggcgcctcggcgtt--------tgcagcaat--------gtc
caaataaactt-gag-ggaccgctgtaac----aattcttttaaaccagaggaaggttgc
ggc-aataacaggtc-tgtgatg-ccc-ttagatgtcccgggcagcacacg-tgctacaa
-tgat-ca-gtac---ag------------------------------------------
------------------------------------------------------------
------------------------------------------------------------
------------------------------------------------------------
----------------------------------------------------------tg
ag-catct---------ttgcaat----accagcgtttggaggcctggccgc-gcgtcac
tt----gtggcgccg--------------------------------------gcttgca
gtctct---acgttgccttcccaagtctgacaagat---t---tggaaatccattggaa-
-gttctgattcgatatcccta-------ttgagcatttttttactacagcggcgtctaac
ttcgtccctcgtcggttcgcctgac-ttgtgcg-gcacttggcg----------------
--------------------------------tctgctatatgcaa-ttgtcaattcata
gtggggacagacgattgttaattgttcgtctcggtctcaactaggaatgccttgtacggg
tctttggttcaccagaccacccggaatacgtccctgccctttgtacaca-ccg-cccgtc
gctcttaccga-tgaacttctctgtgagtttgagggaccgtcaat---------------
------------------------------------------tgtgtggcaacaca----
----------------cgacgctatggaaacttaaacgaacagtgtgatttaaag-----
---------------------------------------------
>Hastigerina_pelagica|0100|05
---------------gaacgtggagcatgtggcttaatttgactcaacgcgggaaatctt
accgggtccggacacactgaggattgacagacagtattcatg--gcgagtc---------
------------------------------------------------------------
-------------------tctcgtcatatttcaaatgtgcgagttctttcatgattgtg
tgataggtggtgcatggccgttcttagttcgtggagtgatctgtctgcttaattgcgttt
catatt------------------------------------------------------
------------------------------------------------------------
-------------------tacg-aatgtcgcttacgtgattgctgcagacct-------
------------------------------------------------------------
-----------------cg----tctcctctgga--ggcgacgcgtctcttcaactcact
cgcacattc---tcttgaacgcaacgagcgtgaccgcaacctcttgttg-----------
-------------------------------------------------tgtataccaag
tgtggcgc-----tggcttgccagctcgcactccaatgcacgta-ttttggtc--acatt
gtct-----------cgcggcgcctcggcgtt--------tgcagcaat--------gtc
caaataaactt-gag-ggaccgctgtaac----aattcttttaaaccagaggaaggttgc
ggc-aataacaggtc-tgtgatg-ccc-ttagatgtcccgggctgcacacg-tgctacaa
-tgat-ca-gtac---ag------------------------------------------
------------------------------------------------------------
------------------------------------------------------------
------------------------------------------------------------
----------------------------------------------------------tg
ag-catct---------ttgcaat----accagcgtttggaggcctggccgc-gcgtcac
tt----gtggcgccg--------------------------------------gcttgca
gtctct---acgttgccttcccaagtctgacaagat---t---tggaaatccattggaa-
-gttctgattcgatatcccta-------ttgagcatttttttactacagcggcgtctaac
ttcgtccctcgtcggttcgcctgac-ttgtgcg-gcacttggcg----------------
--------------------------------tctgctatatgcaa-ttgtcaattcata
gtggggacagacgattgttaattgttcgtctcggtctcaactaggaatgccttgtacggg
tctttggttcaccagaccacccggaatacgtccctgccctttgtacaca-ccg-cccgtc
gctcttaccga-tgaacttctctgtgagtttgagggaccgtcaat---------------
------------------------------------------tgtgtggcaacaca----
----------------cgacgctatggaaacttaaacgaacagtgtgatttaaag-----
---------------------------------------------
>Hastigerina_pelagica|0723|00
------------------------------------------------------------
------------------------------------------------------------
------------------------------------------------------------
------------------------------------------------------------
-------ttgtgcatggccgttcttagttcgtggagtgatctgtctgcttaattgcgttt
catatt------------------------------------------------------
------------------------------------------------------------
-------------------tacg-aatgtcgcttacgtgattgctgcagacct-------
------------------------------------------------------------
-----------------cg----tctcctctgga--ggcgacgcgtctcttcaactcact
cgcacattc---tcttgaacgcaacgagcgtgaccgcaacctcttgttg-----------
-------------------------------------------------tgtataccaag
tgtggcgc-----tggcttgccagctcgcactccaatgcacgta-ttttggtc--acatt
gtct-----------cgcggcgcctcggcgtt--------tgcagcaat--------gtc
caaataaact---ga-ggaccgctt-----------------------------------
------------------------------------------------------------
------------------------------------------------------------
------------------------------------------------------------
------------------------------------------------------------
------------------------------------------------------------
------------------------------------------------------------
------------------------------------------------------------
------------------------------------------------------------
------------------------------------------------------------
------------------------------------------------------------
------------------------------------------------------------
------------------------------------------------------------
------------------------------------------------------------
------------------------------------------------------------
----------------------aaca----------------------------------
------------------------------------------------------------
------------------------------------------------------------
---------------------------------------------
>Hastigerina_pelagica|0722|00
------------------------------------------------------------
------------------------------------------------------------
------------------------------------------------------------
------------------------------------------------------------
-----catggtgcatggccgttcttagttcgtggagtgatctgtctgcttaattgcgttt
catatt------------------------------------------------------
------------------------------------------------------------
-------------------tacg-aatgtcgcttacgtgattgctgcagacct-------
------------------------------------------------------------
-----------------cg----ttttctctgga--ggcgacgcgtctcttcaactcact
cgcacattc---tcttgaacgcaacgagcgtgaccgcaacctcttgttg-----------
-------------------------------------------------tgtataccaag
tgtggcgc-----tggcttgccagctcgcactccaatgcacgta-ttttggtc--acatt
gtct-----------cgcggcgcctcggcgtt--------tgcagcaat--------gtc
caaataaact---ga-ggaccgcg------------------------------------
------------------------------------------------------------
------------------------------------------------------------
------------------------------------------------------------
------------------------------------------------------------
------------------------------------------------------------
------------------------------------------------------------
------------------------------------------------------------
------------------------------------------------------------
------------------------------------------------------------
------------------------------------------------------------
------------------------------------------------------------
------------------------------------------------------------
------------------------------------------------------------
------------------------------------------------------------
----------------------aaca----------------------------------
------------------------------------------------------------
------------------------------------------------------------
---------------------------------------------
>Hastigerina_pelagica|0080|10
-------------------gtggagcatgtggcttaatttgactcaacgcgggaaatctt
accgggtccggacacactgaggattgacagacagtattcatg--ccgactga----a---
------------------------------------------------------------
-------------------tttcgacatatttcaaatgtgcgagttctttcatgattgtg
tgataggtggtgcatggccgttcttagttcgtggagtgatctgtctgcttaattgcgttt
catatt------------------------------------------------------
------------------------------------------------------------
-------------------tacg-aatgtcgcttacgtgattgctgcagacct-------
------------------------------------------------------------
-----------------cg--tctctttattgag--tgcgacgcgtctcttcaactcact
cgcacattc---tcttgaacgcaacgagcgtgaccgcaacctcttgttg-----------
-------------------------------------------------tgtataccaag
tgtgtcgt-------tgcttgcaactcacactccaatgcacgta-ttttggtc--acatt
gtctcgg--ccgtcgcgcgcagcctcggctgtgtcggc--gccagcaat--------gtc
caaataaactt-gag-ggaccgctgtaac----aattcttttaaaccagaggaaggttgc
ggc-aataacaggtc-tgtgatg-ccc-ttagatgtcccgggctgcacacg-tgctacaa
-tgat-ca-gtac---ag------------------------------------------
------------------------------------------------------------
------------------------------------------------------------
------------------------------------------------------------
----------------------------------------------------------tg
ag-catct---------ttgcaat----accagcgtttggaggcctggc--c-aagtcac
tt----gtgac-tcg--------------------------------------gcttgca
gtctct---acgttgccttcccaagtctgacaagat---t---tggaaatccattggaa-
-gtcctgaatcaatccct----------attgagcatttttctctacagtggcgccagac
ttcgtcccatgtcg-----cctgac-ttgtgcg-gcacttggcg----------------
--------------------------------tctactatatgcaa-ttgtcaattcata
gtggggacagacgattgttaattgttcgtctcggtctcaactaggaatgccttgtacggg
tctttggttcaccagaccacccggaatacgtccctgccctttgtacaca-ccg-cccgtc
gctcttaccga-tgaacttctctgtgagtttgagggaccgtcaat---------------
------------------------------------------tgtgtggcaacaca----
----------------cgacg-tatggaaacttaaacgaacagtgtgatttaaag-----
---------------------------------------------
>Hastigerina_pelagica|0080|03
------------------------------------------------------------
------------------------------------------------------------
------------------------------------------------------------
------------------------------------------------------------
------------------------------------------------------------
------------------------------------------------------------
------------------------------------------------------------
------------------------------------------------------------
------------------------------------------------------------
------------------------------------------------------------
------------------------cgagcgtgaccgcaacctcttgttg-----------
-------------------------------------------------tgtataccaag
tgtgtcgt-------tgcttgcaactcacactccaatgcacgta-ttttggtc--acatt
gtctcgg--ccgtcgcgcgcagcctcggctgtgtcggc--gccagcaat--------gtc
caaataaactt-gag-ggaccgctgtaac----aattcttttaaaccagaggaaggttgc
ggc-aataacaggtc-tgtgatg-ccc-ttagatgtcccgggctgcacacg-tgctacaa
-tgat-ca-gtac---ag------------------------------------------
------------------------------------------------------------
------------------------------------------------------------
------------------------------------------------------------
----------------------------------------------------------tg
ag-catct---------ttgcaat----accagcgtttggaggcctggc--c-aagtcac
tt----gtgac-tcg--------------------------------------gcttgca
gtctct---acgttgccttcccaagtctgacaagat---t---tggaaatccattggaa-
-gtcctgaatcaatccct----------attgagcatttttctctacagtggcgccagac
ttcgtcccatgtcggttcgcctgac-ttgtgcg-gcacttggcg----------------
--------------------------------tctactatatgcaa-ttgtcaattcata
gtggggacagacgattgttaattgttcgtctcggtctcaactaggaatgccttgtacggg
tctttggttcaccagaccacccggaatacgtccctgccctttgtacaca-ccg-cccgtc
gctcttaccga-tgaacttctctgtgagtttgagggaccgtcaat---------------
------------------------------------------tgtgtggcaacaca----
----------------cgacgctatggaaacttaaacgaacagtgtgatttaaag-----
---------------------------------------------
>Hastigerina_pelagica|0080|16
-------------------gtggagcatgtggcttaatttgactcaacgcgggaaatctt
accgggtccggacacactgaggattgacagacagtattcatg--ccgactga----a---
------------------------------------------------------------
-------------------tttcgacatatttcaaatgtgcgagttctttcatgattgtg
tgataggtggtgcatggccgttcttagttcgtggagtgatctgtctgcttaattgcgttt
catatt------------------------------------------------------
------------------------------------------------------------
-------------------tacg-aatgtcgcttacgtgattgctgcagacct-------
------------------------------------------------------------
-----------------cg--tctctttattgag--tgcgacgcgtctcttcaactcact
cgcacattc---tcttgaacgcaacgagcgtgaccgcaacctcttgttg-----------
-------------------------------------------------tgtataccaag
tgtgtcgt-------tgcttgcaactcacactccaatgcacgta-ttttggtc--acatt
gtctcgg--ccgtcgcgcgcagcctcggctgtgtcggc--gccagcaat--------gtc
caaataaactt-gag-ggaccgctgtaac----aattcttttaaaccagaggaaggttgc
ggc-aataacaggtc-tgtgatg-ccc-ttagatgtcccgggctgcacacg-tgctacaa
-tgat-ca-gtac---ag------------------------------------------
------------------------------------------------------------
------------------------------------------------------------
------------------------------------------------------------
----------------------------------------------------------tg
ag-catct---------ttgcaat----accagcgtttggaggcctggc--c-aagtcac
tt----gtgac-tcg--------------------------------------gcttgca
gtctct---acgttgccttcccaagtctgacaagat---t---tggaaatccattggaa-
-gtcctgaatcaatccct----------attgagcatttttctctacagtggcgccagac
ttcgtcccatgtcggttcgcctgac-ttgtgcg-gcacttggcg----------------
--------------------------------tctactatatgcaa-ttgtcaattcata
gtggggacagacgattgttaattgttcgtctcggtctcaactaggaatgccttgtacggg
tctttggttcaccagaccacccggaatacgtccctgccctttgtacaca-ccg-cccgtc
gctcttaccga-tgaacttctctgtgagtttgagggaccgtcaat---------------
------------------------------------------tgtgtggcaacaca----
----------------cgacgctatggaaacttaaacgaacagtgtgatttaaag-----
---------------------------------------------
>Hastigerina_pelagica|0080|20
-------------------gtggagcatgtggcttaatttgactcaacgcgggaaatctt
accgggtccggacacactgaggattgacagacagtattcatg--ccgactga----a---
------------------------------------------------------------
-------------------tttcgacatatttcaaatgtgcgagttctttcatgattgtg
tgataggtggtgcatggccgttcttagttcgtggagtgatctgtctgcttaattgcgttt
catatt------------------------------------------------------
------------------------------------------------------------
-------------------tacg-aatgtcgcttacgtgattgctgcagacct-------
------------------------------------------------------------
-----------------cg--tctctttattgag--tgcgacgcgtctcttcaactcact
cgcacattc---tcttgaacgcaacgagcgtgaccgcaacctcttgttg-----------
-------------------------------------------------tgtataccaag
tgtgtcgt-------tgcttgcaactcacactccaatgcacgta-ttttggtc--acatt
gtctcgg--ccgtcgcgcgcagcctcggctgtgtcggc--gccagcaat--------gtc
caaataaactt-gag-ggaccgctgtaac----aattcttttaaaccagaggaaggttgc
ggc-aataacaggtc-tgtgatg-ccc-ttagatgtcccgggctgcacacg-tgctacaa
-tgat-ca-gtac---ag------------------------------------------
------------------------------------------------------------
------------------------------------------------------------
------------------------------------------------------------
----------------------------------------------------------tg
ag-catct---------ttgcaat----accagcgtttggaggcctggc--c-aagtcac
tt----gtgac-tcg--------------------------------------gcttgca
gtctct---acgttgccttcccaagtctgacaagat---t---tggaaatccattggaa-
-gtcctgaatcaatccct----------attgagcatttttctctacagtggcgccagac
ttcgtcccatgtcggttcgcctgac-ttgtgcg-gcacttggcg----------------
--------------------------------tctactatatgcaa-ttgtcaattcata
gtggggacagacgattgttaattgttcgtctcggtctcaactaggaatgccttgtacggg
tctttggttcaccagaccacccggaatacgtccctgccctttgtacaca-ccg-cccgtc
gctcttaccga-tgaacttctctgtgagtttgagggaccgtcaat---------------
------------------------------------------tgtgtggcaacaca----
----------------cgacgctatggaaacttaaacgaacagtgtgatttaaag-----
---------------------------------------------
>Hastigerina_pelagica|0842|01
--aagggcaccacaagaacgtggagcatgtggcttaatttgactcaacgcgggaaatctt
accgggtccggacacactgaggattgacagacagtattcatg--ccgactga----a---
------------------------------------------------------------
-------------------tttcgacatatttcaaatgtgcgagttctttcatgattgtg
tgataggtggtgcatggccgttcttagttcgtggagtgatctgtctgcttaattgcgttt
catatt------------------------------------------------------
------------------------------------------------------------
-------------------tacg-aatgtcgcttacgtgattgctgcagacct-------
------------------------------------------------------------
-----------------cg--tctctttattgag--tgcgacgcgtctcttcaactcact
cgcacattc---tcttgaacgcaacgagcgtgaccgcaacctcttgttg-----------
-------------------------------------------------tgtataccaag
tgtgtcgc-tggctttactgccagctcgcactccaatgcacgta-ttttggtc--acatt
gtctcgg--ccgtcgcacgcagcctcggctgtgtcggc--gccagcaat--------gtc
caaataaactt-gag-ggaccgctgtaac----aattcttttaaaccagaggaaggttgc
ggc-aataacaggtc-tgtgatg-ccc-ttagatgtcccgggctgcacacg-tgctacaa
-tgat-ca-gtac---ag------------------------------------------
------------------------------------------------------------
------------------------------------------------------------
------------------------------------------------------------
----------------------------------------------------------tg
ag-catct---------ttgcaat----accagcgtttggaggcctggc--c-atgtcac
tt----gtgac-tcg--------------------------------------gcttgca
gtctct---acgttgccttcccaagtctgacaagat---t---tggaaatccattggaa-
-gtcctgaatcaatccct----------attgagcatttttctctacagtggcgccagac
ttcgtcccatgtcggttcgcctgac-ttgtgcg-gcacttggcg----------------
--------------------------------tctactatatgcaa-ttgtcaattcata
gtggggacagacgattgttaattgttcgtctcg----------------------g----
------------------------------------------------------------
------------------------------------------------------------
------------------------------------------------------------
------------------------------------------------------------
---------------------------------------------
>Hastigerina_pelagica|0842|03
--aagggcaccacaagaacgtggagcatgtggcttaatttgactcaacgcgggaaatctt
accgggtccggacacactgaggattgacagacagtattcatg--ccgactga----a---
------------------------------------------------------------
-------------------tttcgacatatttcaaatgtgcgagttctttcatgattgtg
tgataggtggtgcatggccgttcttagttcgtggagtgatctgtctgcttaattgcgttt
catatt------------------------------------------------------
------------------------------------------------------------
-------------------tacg-aatgtcgcttacgtgattgctgcagacct-------
------------------------------------------------------------
-----------------cg--tctctttattgag--tgcgacgcgtctcttcaactcact
cgcacattc---tcttgaacgcaacgagcgtgaccgcaacctcttgttg-----------
-------------------------------------------------tgtataccaag
tgtgtcgc-tggctttactgccagctcgcactccaatgcacgta-ttttggtc--acatt
gtctcgg--ccgtcgcacgcagcctcggctgtgtcggc--gccagcaat--------gtc
caaataaactt-gag-ggaccgctgtaac----aattcttttaaaccagaggaaggttgc
ggc-aataacaggtc-tgtgatg-ccc-ttagatgtcccgggctgcacacg-tgctacaa
-tgat-ca-gtac---ag------------------------------------------
------------------------------------------------------------
------------------------------------------------------------
------------------------------------------------------------
----------------------------------------------------------tg
ag-catct---------ttgcaat----accagcgtttggaggcctggc--c-atgtcac
tt----gtgac-tcg--------------------------------------gcttgca
gtctct---acgttgccttcccaagtctgacaagat---t---tggaaatccattggaa-
-gtcctgaatcaatccct----------attgagcatttttctctacagtggcgccagac
ttcgtcccatgtcggttcgcctgac-ttgtgcg-gcacttggcg----------------
--------------------------------tctactatatgcaa-ttgtcaattcata
gtggggacaga-------------------------------------------------
------------------------------------------------------------
------------------------------------------------------------
------------------------------------------------------------
------------------------------------------------------------
---------------------------------------------
>Hastigerina_pelagica|0842|04
------------------------------------------------------------
------------------------------------------------------------
------------------------------------------------------------
------------------------------------------------------------
------------------------------------------------------------
------------------------------------------------------------
------------------------------------------------------------
------------------------------------------------------------
------------------------------------------------------------
---------------------------------------gacgcgtctcttcaactcact
cgcacattc---tcttgaacgcaacgagcgtgaccgcaacctcttgttg-----------
-------------------------------------------------tgtataccaag
tgtgtcgt-------tgcttgcaactcacactccaatgcacgta-ttttggtc--acatt
gtctcgg--ccgtcgcgcgcagcctcggctgtgtcggc--gccagcaat--------gtc
caaataaactt-gag-ggaccgctgtaac----aattcttttaaaccagaggaaggttgc
ggc-aataacaggtc-tgtgatg-ccc-ttagatgtcccgggctgcacacg-tgctacaa
-tgat-ca-gtac---ag------------------------------------------
------------------------------------------------------------
------------------------------------------------------------
------------------------------------------------------------
----------------------------------------------------------tg
ag-catct---------ttgcaat----accagcgtttggaggcctggc--c-aagtcac
tt----gtgac-tcg--------------------------------------gcttgca
gtctct---acgttgccttcccaagtctgacaagat---t---tggaaatccattggaa-
-gtcctgaatcaatccct----------attgagcatttttctctacagtggcgccagac
ttcgtcccatgtcggttcgcctgac-ttgtgcg-gcacttggcg----------------
--------------------------------tctactatatgcaa-ttgtcaattcata
gtggggacagacgattgttaattgttcgtctcggtctcaactaggaatgccttgtacggg
tctttggttcaccagaccacccggaatacgtccctgccctttgtacaca-ccg-cccgtc
gctcttaccga-tgaacttctctgtgagtttgagggaccgtcaat---------------
------------------------------------------tgtgtggcaacaca----
----------------cgacgctatggaaacttaaacgaacagtgtgatttaaaggaaag
agaagtcgtaacaaggcatcagggtaccgagc-------------
>Hastigerina_pelagica|0842|05
--aagggcaccacaagaacgtggagcatgtggcttaatttgactcaacgcgggaaatctt
accgggtccggacacactgaggattgacagacagtattcatg--ccgactga----a---
------------------------------------------------------------
-------------------tttcgacatatttcaaatgtgcgagttctttcatgattgtg
tgataggtggtgcatggccgttcttagttcgtggagtgatctgtctgcttaattgcgttt
catatt------------------------------------------------------
------------------------------------------------------------
-------------------tacg-aatgtcgcttacgtgattgctgcagacct-------
------------------------------------------------------------
-----------------cg--tctctttattgag--tgcgacgcgtctcttcaactcact
cgcacattc---tcttgaacgcaacgagcgtgaccgcaacctcttgttg-----------
-------------------------------------------------tgtataccaag
tgtgtcgt-------tgcttgcaactcacactccaatgcacgta-ttttggtc--acatt
gtctcgg--ccgtcgcgcgcagcctcggctgtgtcggc--gccagcaat--------gtc
caaataaactt-gag-ggaccgctgtaac----aattcttttaaaccagaggaaggttgc
ggc-aataacaggtc-tgtgatg-ccc-ttagatgtcccgggctgcacacg-tgctacaa
-tgat-ca-gtac---ag------------------------------------------
------------------------------------------------------------
------------------------------------------------------------
------------------------------------------------------------
----------------------------------------------------------tg
ag-catct---------ttgcaat----accagcgtttggaggcctggc--c-aagtcac
tt----gtgac-tcg--------------------------------------gcttgca
gtctct---acgttgccttcccaagtctgacaagat---t---tggaaatccattggaa-
-gtcctgaatcaatccct----------attgagcatttttctctacagtggcgccagac
ttcgtcccatgtcggttcgcctgac-ttgtgcg-gcacttggcg----------------
--------------------------------tctactatatgcaa-ttgtcaattcata
gtggggacagacgattgttaattgttcgtctcggtctcaactaggaatgccttgtacggg
tctttg------------------------------------------------------
------------------------------------------------------------
------------------------------------------------------------
------------------------------------------------------------
---------------------------------------------
>Hastigerina_pelagica|0842|06
------------------------------------------------------------
------------------------------------------------------------
------------------------------------------------------------
------------------------------------------------------------
--------------------tgctt--------------------------aatgcgttt
catatt------------------------------------------------------
------------------------------------------------------------
-------------------tacg-aatgtcgcttacgtgattgctgcagacct-------
------------------------------------------------------------
-----------------cg--tctctttattgag--tgagacgcgtctcttcaactcact
cgcacattc---tcttgaacgcaacgagcgtgaccgcaacctcttgttg-----------
-------------------------------------------------tgtataccaag
tgtgtcgcttggctttactgccagctcgcactccaatgcacgta-ttttggtc--acatt
gtctcgg--ccgtcgcgcgcagcctcggctgtgtcggc--gccagcaat--------gtc
caaataaactt-gag-ggaccgctgtaac----aattcttttaaaccagaggaaggttgc
ggc-aataacaggtc-tgtgatg-ccc-ttagatgtcccgggctgcacacg-tgctacaa
-tgat-ca-gtac---ag------------------------------------------
------------------------------------------------------------
------------------------------------------------------------
------------------------------------------------------------
----------------------------------------------------------tg
ag-catct---------ttgcaat----accagcgtttggaggcctggc--c-aagtcac
tt----gtgac-tcg--------------------------------------gcttgca
gtctct---acgttgccttcccaagtctgacaagat---t---tggaaatccattggaa-
-gtcctgaatcaatccct----------attgagcatttttctctacagtggcgccagac
ttcgtcccatgtcggttcgcctgac-ttgtgcg-gcacttggcg----------------
--------------------------------tctactatatgcaa-ttgtcaattcata
gtggggacagacgattgttaattgttcgtctcggtctcaactaggaatgccttgtacggg
tctttggttcaccagaccacccggaatacgtccctgccctttgtacaca-ccg-cccgtc
gctcttaccga-tgaacttctctgtgagtttgagggaccgtcaat---------------
------------------------------------------tgtgtggcaacaca----
----------------cgacgctatggaaacttaaacgaacagtgtgatttaaaggaaag
agaagtcgtaacaaggcatcagggtaccgagctcga---------
>Hastigerina_pelagica|0843|00
------------------------------------------------------------
------------------------------------------------------------
------------------------------------------------------------
------------------------------------------------------------
-------tggtgcatggccgttcttagttcgtggagtgatctgtctgcttaattgcgttt
catatt------------------------------------------------------
------------------------------------------------------------
-------------------tacg-aatgtcgcttacgtgattgctgcagacct-------
------------------------------------------------------------
-----------------cg--tctctttattgag--tgcgacgcgtctcttcaactcact
cgcacattc---tcttgaacgcaacgagcgtgaccgcaacctcttgttg-----------
-------------------------------------------------tgtataccaag
tgtgtcgt-------tgcttgcaactcacactccaatgcacgta-ttttggtc--acatt
gtctcgg--ccgtcgcgcgcagcctcggctgtgtcggc--gccagcaat--------gtc
caaataaact---ga-ggaccg--------------------------------------
----------------cgtaaca-------------------------------------
------------------------------------------------------------
------------------------------------------------------------
------------------------------------------------------------
------------------------------------------------------------
------------------------------------------------------------
------------------------------------------------------------
------------------------------------------------------------
------------------------------------------------------------
------------------------------------------------------------
------------------------------------------------------------
------------------------------------------------------------
------------------------------------------------------------
------------------------------------------------------------
------------------------------------------------------------
------------------------------------------------------------
------------------------------------------------------------
---------------------------------------------
>Hastigerina_pelagica|0091|02
------------------------------------------------------------
--cgggtccggacacactgaggattgacagacagtattcatg--ccgattga----a---
------------------------------------------------------------
-------------------tttcgacatatttcaaatgtgcgagttctttcatgattgtg
tgataggtggtgcatggccgttcttagttcgtggagttatctgtctgcttaattgcgttt
catatt------------------------------------------------------
------------------------------------------------------------
-------------------tacg-aatgtcgcttacgtgattgctgcagacct-------
------------------------------------------------------------
-----------------cgcgtctctttattgagt-tgcgacgcgtctcttcaactcact
cgcacattc---tcttgaacgcaacgagcgtgaccgcaacctcttgttg-----------
-------------------------------------------------tgtataccaag
tgtgtcgt-------tgcttgcaactcacactccaatgcacgta-ttttggtc--acatt
gtctcggtgccgtcgcgcgcagcctcggctgtgtcggcgtgccagcaat--------gtc
caaataaactt-gag-ggaccgctgtaac----aattcttttaaaccagaggaaggttgc
ggc-aataacaggtc-tgtgatg-ccc-ttagatgtcccgggctgcacacg-tgctacaa
-tgat-ca-gtac---ag------------------------------------------
------------------------------------------------------------
------------------------------------------------------------
------------------------------------------------------------
----------------------------------------------------------tg
ag-catct---------ttgcaat----accagcgtttggaggcctggc--c-aagtcac
tt----gtgacttcg--------------------------------------gcttgca
gtctct---acgttgccttcccaagtctgacaagat---t---tggaaatccattggaa-
-gtcctgaatcaatccct----------attgagcatttttctctacagtggcgccagac
ttcgtcccatgtcggttcgcctgac-ttgtgcg-gcacttggcg----------------
--------------------------------tctac-----------------------
------------------------------------------------------------
------------------------------------------------------------
------------------------------------------------------------
------------------------------------------------------------
------------------------------------------------------------
---------------------------------------------
>Hastigerina_pelagica|0080|41
-------------------gtggagcatgtggcttaatttgactcaacgcgggaaatctt
accgggtccggacacactgaggattgacagacagtattcatg--ccgactga----a---
------------------------------------------------------------
-------------------tttcgacatatttcaaatgtgcgagttctttcatgattgtg
tgataggtggtgcatggccgttcttagttcgtggagtgatctgtctgcttaattgcgttt
catatt------------------------------------------------------
------------------------------------------------------------
-------------------tacg-aatgtcgcttacgtgattgctgcagacct-------
------------------------------------------------------------
-----------------cgtctctctttattgag--tgcgacgcgtctcttcaactcact
cgcacattc---tcttgaacgcaacgagcgtgaccgcaacctcttgttg-----------
-------------------------------------------------tgtataccaag
tgtgtcgt-------tgcttgcaactcacactccaatgcacgta-ttttggtc--acatt
gtctcgg--ccgtcgcgcgcagcctcggctgtgtcggc--gccagcaat--------gtc
caaataaactt-gag-ggaccgctgtaac----aattcttttaaaccagaggaaggttgt
ggc-aataacaggtc-tgtgatg-ccc-ttagatgtcccgggctgcacacg-tgctacaa
-tgat-ca-gtac---ag------------------------------------------
------------------------------------------------------------
------------------------------------------------------------
------------------------------------------------------------
----------------------------------------------------------tg
ag-catct---------ttgcaat----accagcgtttggaggcctggc--c-aagtcac
tt----gtgac-tcg--------------------------------------gcttgca
gtctct---acgttgccttcccaagtctgacaagat---t---tggaaatccattggaa-
-gtcctgaatcaatccct----------attgagcatttttctctacagtggcgccagac
ttcgtcccatgtcggttcgcctgac-ttgtgcg-gcacttggcg----------------
--------------------------------tctactatatgcaa-ttgtcaattcata
gtggggacagacgattgttaattgttcgtctcggtctcaactaggaatgccttgtacggg
tctttggttcaccagaccacccggaatacgtccctgccctttgtacaca-ccg-cccgtc
gctcttaccga-tgaacttctctgtgagtttgagggaccgtcaat---------------
------------------------------------------tgtgtggcaacaca----
----------------cgacgctatggaaacttaaacgaacagtgtgatttaaag-----
---------------------------------------------
>Hastigerina_pelagica|0080|08
-------------------gcggagcatgtggcttaatttgactcaacgcgggaaatctt
accgggtccggacacactgaggattgacagacagtattcatg--ccgactga----a---
------------------------------------------------------------
-------------------tttcgacatatttcaaatgtgcgagttctttcatgattgtg
tgataggtggtgcatggccgttcttagttcgtggagtgatctgtctgcttaattgcgttt
catatt------------------------------------------------------
------------------------------------------------------------
-------------------tacg-aatgtcgcttacgtgattgctgcagacct-------
------------------------------------------------------------
-----------------cgtctctctttattgag--tgcgacgcgtctcttcaactcact
cgcacattc---tcttgaacgcaacgagcgtgaccgcaacctcttgttg-----------
-------------------------------------------------tgtataccaag
tgtgtcgt-------tgcttgcaactcacactccaatgcacgta-ttttggtc--acatt
gtctcgg--ccgtcgcgcgcagcctcggctgtgtcggc--gccagcaat--------gtc
caaataaactt-gag-ggaccgctgtaac----aattcttttaaaccagaggaaggttgc
ggc-aataacaggtc-tgtgatg-ccc-ttagatgtcccgggctgcacacg-tgctacaa
-tgat-ca-gtac---ag------------------------------------------
------------------------------------------------------------
------------------------------------------------------------
------------------------------------------------------------
----------------------------------------------------------tg
ag-catct---------ttgcaat----accagcgtttggaggcctggc--c-aagtcac
tt----gtgac-tcg--------------------------------------gcttgca
gtctct---acgttgccttcccaagtctgacaagat---t---tggaaatccattggaa-
-gtcctgaatcaatccct----------attgagcatttttctctacagtggcgccagac
ttcgtcccatgtcggttcgcctgac-ttgtgcg-gcacttggcg----------------
--------------------------------tctactatatgcaa-ttgtcaattcata
gtggggacagacgattgttaattgttcgtctcggtctcaactaggaatgccttgtacggg
tctttggttcaccagaccacccggaatacgtccctgccctttgtacaca-ccg-cccgtc
gctcttaccga-tgaacttctctgtgagtttgagggaccgtcaat---------------
------------------------------------------tgtgtggcaacaca----
----------------cgacgctatggaaacttaaacgaacagtgtgatttaaag-----
---------------------------------------------
>Hastigerina_pelagica|1611|01
--aagggcaccacaagaacgcggagcatgtggcttaatttgactcaacgcgggaaatctt
accgggtccggacacactgaggattgacagacagtattcatg--ccgactga----a---
------------------------------------------------------------
-------------------tttcgacatatttcaaatgtgcgagttctttcatgattgtg
tg-taggtggtgcatggccgttcttagttcgtggagtgatctgtctgcttaattgcgttt
catatt------------------------------------------------------
------------------------------------------------------------
-------------------tacg-aatgtcgcttacgtgattgctgcagacct-------
------------------------------------------------------------
-----------------cg--tctctttattgag--tgcgacgcgtctcttcaactcact
cgcacattc---tcttgaacgcaacgagcgtgaccgcaacctcttgttg-----------
-------------------------------------------------tgtataccaag
tgtgtcgcttggctttactgccagctcgcactccaatgcacgta-ttttggtc--acatt
gtctcggt-ccgtcgcgcgcagcctcggctgtgtcggc--gccagcaat--------gtc
caaataaactt-gag-ggaccgctgtaac----aattcttttaaaccagaggaaggttgc
ggc-aataacaggtc-tgtgatg-ccc-ttagatgtcccgggctgcacacg-tgctacaa
-tgat-ca-gtac---ag------------------------------------------
------------------------------------------------------------
------------------------------------------------------------
------------------------------------------------------------
----------------------------------------------------------tg
ag-catct---------ttgcaat----accagcgtttggaggcctggc--c-aagtcac
tt----gtgac-tcg--------------------------------------gcttgca
gtctct---acgttgccttcccaagtctgacaagat---t---tggaaatccattggaa-
-gtcctgaatcaatccct----------attgagcatttttctctacagtggcgccagac
ttcgtcccatgtcggttcgcctgactttgtgcg-gcactt-gcg----------------
--------------------------------tctactatatgcaa-ttgtcaattcata
gtggggacagacgattgttaattgttcgtctcggtctcaac-------------------
------------------------------------------------------------
------------------------------------------------------------
------------------------------------------------------------
------------------------------------------------------------
---------------------------------------------
>Hastigerina_pelagica|1611|04
------------------------------------------------------------
------------------------------------------------------------
------------------------------------------------------------
------------------------------------------------------------
-------------------------------------------------taaatgcgttt
catatt------------------------------------------------------
------------------------------------------------------------
-------------------tacgaaatgtcgcttacgtgattgctgcagacct-------
------------------------------------------------------------
-----------------cg--tctctttattgag--tgcgacgcgtctcttcaactcact
cgcacattc---tcttgaacgcaacgagcgtgaccgcaacctcttgttg-----------
-------------------------------------------------tgtataccaag
tgtgtcgc-tggctttactgccagctcgcactccaatgcacgta-ttttggtc--acatt
gtctcgg--ccgtcgcgcgcagcctcggctgtgtcggc--gccagcaat--------gtc
caaataaactt-gag-ggaccgctgtaac----aattcttttaaaccagaggaaggttgc
ggc-aataacaggtc-tgtgatg-ccc-ttagatgtcccgggctgcacacg-tgctacaa
-tgat-ca-gtac---ag------------------------------------------
------------------------------------------------------------
------------------------------------------------------------
------------------------------------------------------------
----------------------------------------------------------tg
ag-catct---------ttgcaat----accagcgtttggaggcctggc--c-aagtcac
tt----gtgac-tcg--------------------------------------gcttgca
gtctct---acgttgccttcccaagtctgacaagat---t---tggaaatccattggaa-
-gtcctgaatcaatccct----------attgagcatttttctctacagtggcgccagac
ttcgtcccatgtcggttcgcctgac-ttgtgcg-gcacttggcg----------------
--------------------------------tctactatatgcaa-ttgtcaattcata
gtggggacagacgattgttaattgttcgtctcggtctcaactaggaatgccttgtacggg
tctttggttcaccagaccacccggaatacgtccctgccctttgtacaca-ccg-cccgtc
gctcttaccga-tgaacttctctgtgagtttgagggaccgtcaat---------------
------------------------------------------tgtgtggcaacaca----
----------------cgacgctatggaaacttaaacgaacagtgtgatttaaaggaaag
agaagtcgtaacaaggcatcagggtaccgagctcga---------
>Hastigerina_pelagica|1611|08
------------------------------------------------------------
------------------------------------------------------------
------------------------------------------------------------
------------------------------------------------------------
-------------------------------------------tctgcttaattgcgt-t
catat-------------------------------------------------------
------------------------------------------------------------
-------------------tacg-aaagtcgcttacgtgattgctgcagacct-------
------------------------------------------------------------
-----------------cg--tctctttatgag---tgcgacgcgtctcttcaactcact
cgcacattc---tcttgaacgcaacgagcgtgaccgcaacctcttgttg-----------
-------------------------------------------------tgtataccaag
tgtgtcgc-tggctttactgccagctcgcactccaatgcacgta-ttttggtc--acatt
gtctcgg--ccgtcgcgcgcagcctcggctgtgtcggc--gccagcaat--------gtc
caaataaactt-gag-ggaccgctgtaac----aattcttttaaaccagaggaaggttgc
ggc-aataacaggtc-tgtgatg-ccc-ttagatgtcccgggctgcacacg-tgctacaa
-tgat-ca-gtac---ag------------------------------------------
------------------------------------------------------------
------------------------------------------------------------
------------------------------------------------------------
----------------------------------------------------------tg
ag-catct---------ttgcaat----accagcgtttggaggcctggc--c-aagtcac
tt----gtgac-tcg--------------------------------------gcttgca
gtctct---acgttgccttcccaagtctgacaagat---t---tggaaatccattggaa-
-gtcctgaatcaatccct----------attgagcatttttctctacagtggcgccagac
ttcgtcccatgtcggttcgcctgac-ttgtgcg-gcacttggcg----------------
--------------------------------tctactatatgcaa-ttgtcaattcata
gtggggacagacgattgttaattgttcgtctcggtctcaactaggaatgccttgtacggg
tctttggttcaccagaccacccggaatacgtccctgccctttgtacaca-ccg-cccgtc
gctcttaccga-tgaacttctctgtgagtttgagggaccgtcaat---------------
------------------------------------------tgtgtggcaacaca----
----------------cgacgctatggaaacttaaacgaacagtgtgatttaaaggaaag
agaagtcgtaacaaggcatcagggtaccgagctcga---------
>Pulleniatina_obliquiloculata|225066|DQ407271
aagggcaccacaagaacgcgtggagcatgtggcttaatttgactcaacgcgggaaatctt
accgggtccggacacactgaggattgacaggcaatatctatt--aaaagaat----tgtt
attataacaatctct---------------------------------------------
-------------------tatttaatagtgttaaatatgctagtcctttcatgattatg
tgataggtggtgcatggccgttcttagttcgtggagtgatctgtctgcttaattgcgttt
cactaagggcccataaattcaaggtatgtt------------------------------
------------------------------------------------------------
-------------------agctatt-gtttccct----------attgaccccttata-
tctta-------------------------------------------------------
-----------------taagcgcgtgtctttatg----------ggtttaaacattgcg
catgctgttgggtcctgaaagcaacgaacgtgaccgcaacgtcttgttg-----------
-------------------------------------------------cctttatcttg
ttatatctattaatttta------------ttaatagaataact-aacagagg-------
---------------------------------------------------------cta
atctaaaacta-gac-ggaccgctgt-------ttctttcttaaaccagaggaaggttgc
ggc-aataacaggtc-tgtgatg-ccc-ttagatgttccgggctgcacacg-tgctacaa
-tgat-ca-gtac---ag------------------------------------------
------------------------------------------------------------
------------------------------------------------------------
------------------------------------------------------------
----------------------------------------------------------tg
ag-catct-caatttatat---------aca-ccgtattta-gcgctaag-a-tatgatt
at-----tggctctt---------------t-tagg-gtcttttaattgt---atttctt
atgcgc---gcggtaa-agcctgcttcgagagtaag---t---gggtaatccattggaa-
-gtaatgatttctcttttat-at-----agcacacct-atatacggcattcattcccggg
atgactagtttcgtc-t------tttttgtgcg-aa-tgtaatgta--------------
--------------------------tttcttatccgtatgtgcga-ttgtcaattcatg
gtggggacagaccattgttaattgttggtctcggtcttaactaggaatgccttgtacggg
tctttggttcaacaaaccacccggaatacgtccctgccctttgtacaca-ccg-cccgtc
gctcttaccga-tgaacttctttgtgagtctaagggactgggt-----------------
------------------------------------------taatagctattttt----
---------atagttatatacctatggaaacttatacgaacaatgtggtttaaaggaaag
agaagtcgtaacaaggcatca------------------------
>Pulleniatina_obliquiloculata|225066|DQ407270
aagggcaccacaagaacgcgtggagcatgtggcttaatttgactcaacgcgggaaatctt
accgggtccggacacactgaggattgacaggcaatatctatt--aaaagaa-----tatt
attttaatatctc-----------------------------------------------
-------------------tttttaatagtgttaaatatgctagtcctttcatgattatg
tgataggtggtgcatggccgttcttagttcgtggagtgatctgtctgcttaattgcgttt
cactaagggcccataaattcaaggtatgtt------------------------------
------------------------------------------------------------
-------------------agctatt-gtttccct----------attgaccccttatat
tctta-------------------------------------------------------
-----------------taagcgcgtgtctttatg----------ggtttaaacattgcg
catgctgttgggtcctgaaagcaacgaacgtgaccgcaacgtcttgttg-----------
-------------------------------------------------cctttatcttg
ttatatctattatttatt-------------taatagaataact-aacagagg-------
---------------------------------------------------------cta
atctaaaacta-gac-ggaccgctgt-------ttctttcttaaaccagaggaaggttgc
ggc-aataacaggtc-tgtgatg-ccc-ttagatgttccgggctgcacacg-tgctacaa
-tgat-ca-gtac---ag------------------------------------------
------------------------------------------------------------
------------------------------------------------------------
------------------------------------------------------------
----------------------------------------------------------tg
ag-catct-caatttatat---------aca-ccgtattta-gcgctaag-a-tatgatt
at-----tggctctt-----------------tagg-gtcttttaattgt---atttctt
atgcgc---gcggtaa-agcctgcttcgagagtaag---t---gggtaatccattggaa-
-gtaatgatttctcttttat-at-----agcacacct-atatacggcattcattcccggg
atgactagtttcgtc-t------tttttgtgcg-aa-tgtaatgta--------------
--------------------------tttcttatccgtatgtgcga-ttgtcaattcatg
gtggggacagaccattgttaattgttggtctcggtcttaactaggaatgccttgtacggg
tctttggttcaacaaaccacccggaatacgtccctgccctttgtacaca-ccg-cccgtc
gctcttaccga-tgaacttctttgtgagtctaagggactgggt-----------------
------------------------------------------taatagctattttt----
---------atagttatatacctatggaaacttatacgaacaatgtggtttaaaggaaag
agaagtcgtaacaaggcatca------------------------
>Globigerina_sp._Okinawa_trough_2006|375012|DQ407269
---cgtg--------------gtagtatgtggcttaatttgactcaacgcggaaaagctt
atctggtccggacacagtgaggattgacagacggtcttattg--gtggact---------
------------------------------------------------------------
-------------------ctaagacgtcatggtaaagttgaagttctttcatgatcttg
tggcaggtggtgcatggccgttcttagttcgtgtagtgatacgtctgcctaatcgcgtca
cgata-------------------------------------------------------
------------------------------------------------------------
-------------------acctatttctcgacaatccaaagatcttcgt----------
------------------------------------------------------------
-----------------------gcagtatctatt-ggtacgatgctcacgttagtaggc
tagagatttg--aacagtacgcaacggacgcgatcgtaatctcttgttaag---------
-------------------------------------------------tggccatcctg
tgagcc-------cctgatttaatggcaggcggtatcatctcag-ccacattt--cctct
ggtagt-----------------------------------agtgggcc--------aga
t-ttaaaactc-gag-aaacatctgtgact---ttctttctttacgcagaggaaggttat
ggc-aataacaggtc-tgtgatg-ccc-tcagatgtccagagctgcacacg-tactacag
-tgat-cg-actc---ac------------------------------------------
------------------------------------------------------------
------------------------------------------------------------
------------------------------------------------------------
----------------------------------------------------------ta
ag-tgtcg-tgtt-ttctccaaat-------aacgtatacagtggacttggt-gtcgggt
gc-----tggcctct------------------------------------ggtcatgtg
ctttgattactg-tcactttaaacactggtcgttagactc---gtgcaagcaattcaga-
-gcaacgaattgcaaacactctttgggc----------actgtttactcccgtttacaga
ggagagatagactaaccacctattctcgactcg-cccgcccat-----------------
-----------------------------------------------ctttcaattcttg
gtggggacagtaggttgttaactttcttactcggtcctaaccaggaatgcctcgtacagg
---ttggttcaccataccacctggaattagtccctgccctttgtacaca-ccg-cccgtc
gcttttaccaa-tgaactactttgcgagagtgtgggacctatt-----------------
------------------------------------------------------------
----------gagctttcaagtacagggaacccattcgaccaacggagtttaaaggaaag
agaagtcgtaacaaggcatcg------------------------
>Neogloboquadrina_pachyderma|125957|EF447104
----gcaccacaagaacgcgtggagcatgtggcttaatttgactcaacgcgggaaatctt
accgggtccggacacactgaggattgacaggcaatatctcat--gtttcatt----aacc
------------gttat-taacgtatcggttatttcct----------------------
-------------------taacatcgagtgttaaatatgctagtcctttcatgattatg
tgataggtggtgcatggccgttcttagttcgtggagtgatctgtctgcttaattgcgttt
cactaagggcccataaattcaaggtatgtt------------------------------
------------------------------------------------------------
-------------------agctatc-gccgctct----------atggaccccttaac-
ct--cggt----------------------------------------------------
-----------------taagcgcgcgtctttatt-taaagag--tttaa-ggcattgcg
catgctgttgggctctgaaagcaacgaacgtgaccgcaacgtcttgttg-----------
-------------------------------------------------ccttaattaag
tcgtgtt--taaatggta-----tttgattacaatttaaccgct-taccgagg-------
---------------------------------------------------------ct-
atttaaaacta-gac-ggaccgctgtt------tcttttcttaaaccagaggaaggttgc
ggc-aataacaggtc-tgt-----------------------------------------
------------------------------------------------------------
------------------------------------------------------------
------------------------------------------------------------
------------------------------------------------------------
------------------------------------------------------------
------------------------------------------------------------
------------------------------------------------------------
------------------------------------------------------------
------------------------------------------------------------
------------------------------------------------------------
------------------------------------------------------------
------------------------------------------------------------
------------------------------------------------------------
------------------------------------------------------------
------------------------------------------------------------
------------------------------------------------------------
---------------------------------------------
>Neogloboquadrina_pachyderma|125957|EF447103
----gcaccacaagaacgcgtggagcatgtggcttaatttgactcaacgcgggaaatctt
accgggtccggacacactgaggattgacaggcaatatctcat--gttt-aat----aacc
------------gttat-taac---gtatcgtgttattta--------------------
-------------------atacatcgagtgttaaatatgctagtcctttcatgattatg
tgataggtggtgcatggccgttcttagttcgtggagtgatctgtctgcttaattgcgttt
cactaagggcccataaattcaaggtatgtt------------------------------
------------------------------------------------------------
-------------------agctatctgtcgctct----------atggaccccttaac-
c-------gagtta-------------------------------------------aat
cgagt------------taagcgcgcgtctttatt-taaagag--tttaa-gacattgcg
catgctgttgggctctgaaagcaacgaacgtgaccgcaacgtcttgttg-----------
-------------------------------------------------ccttaataaag
ttgtgtt------------------aatagcaatattaaccgct-tacaaagg-------
---------------------------------------------------------ct-
atttaaaacta-gac-ggaccgctgtt------tcttttcttaaaccagaggaaggttgc
ggc-aataacaggtc-tgtgatg-ccc-ttagatgttccgggctgcacacg-tgctacaa
-tgat-ca-gtac---ag------------------------------------------
------------------------------------------------------------
------------------------------------------------------------
------------------------------------------------------------
----------------------------------------------------------tg
ag-catct-caatat-aat---------aca-ccgtcttta-gcgcttag-a-cgcgatt
at-----cggcttac-tttttatta-----aggagg-tctgtttaatcgatg-ttttcta
atgtgc---gcggtaa-agcctgcttcgagagtaag---c---gggtaatccattggaa-
-gtaatgatttctctatatctag-----tgcacaact-atgcacggcactcattcccgag
acggctagtttcgtc--------ttttagtgtg-aa-tgtggtg----------------
--------------------------ttattcaaacgtgcgtgcaa-ttgtcaattcatg
gtggggacagaccattgttaactgttggtctcggtcttaactaggaatgccttgtacggg
tctttggttcaacaaaccacccggaatacgtccctgccctttgtacaca-ccg-cccgtc
gctcttaccga-tggacttttttgtgagtctaagggactgggt-----------------
------------------------------------------taaaccgctcgttt-att
-------cggatggcagt-acctatggaaacttatgcgaacaaagtggtctaaaggaaag
agaagtcgtaac---------------------------------
>Neogloboquadrina_pachyderma|125957|EF447102
----gcaccacaagaacgcgtggagcatgtggcttaatttgactcaacgcgggaaatctt
accgggtccggacacactgaggattgacaggtaatatctcat--ggtt-att----aacc
cggtta------tttgt-tta------atcagtt-att----------------------
-------------------aagcatcgagtgttaaatatgctagtcctttcatgattatg
tgataggtggtgcatggccgttcttagttcgtggagtgatctgtctgcttaattgcgttt
cactaagggcccataaattcaaggtatgtt------------------------------
------------------------------------------------------------
-------------------agctatc-gtcgctct----------atggaccccttatt-
cac-----tgcttt-------------------------------------------aat
tagttttgtt-------taagcgcgcgtctttaat-taacgag--tttaa-gacattgcg
catgctgttgggctctgaaagcaacgaacgtgaccgcaacgtcttgttg-----------
-------------------------------------------------ccttaacacag
ttggctt--taaatacga-------aattcgtatttaaaccgct-tacagagg-------
---------------------------------------------------------ct-
atttaaaacta-gac-ggaccgctgtt------tcttttcttaaaccagaggaaggttgc
ggc-aataacaggtc-tgtgatg-ccc-ttagatgttccgggctgcacacg-tgctacaa
-tgat-ca-gtac---ag------------------------------------------
------------------------------------------------------------
------------------------------------------------------------
------------------------------------------------------------
----------------------------------------------------------tg
ag-catct-caatat-aat---------aca-ccgtcttta-gcgcttag-a-cgcgatt
aa-----tggattgc-tttttatta-----agcgag--tcgtttaatcgatg-tttttta
atgtgc---gcggtaa-agcctgcttcgagagtaag---c---gggtaatccattggaa-
-gtaatgatttctctatatctag-----tgcacaact-atgcacggcactcattcccgag
acggctagtttcgtc--------ttttagtgtg-aa-tgtagtg----------------
--------------------------ttattcaaacgtgcgtgcaa-ttgtcaattcatg
gtggggacagaccattgttaactgttggtctcggtcttaactaggaatgccttgtacggg
tctttggttcaacaaaccacccggaatacgtccctgccctttgtacaca-ccg-cccgtc
gctcttaccga-tggacttttttgtgagtctaagggactgggt-----------------
------------------------------------------taaaccactcgcttaatt
tattaagcggatggcagt-acctatggaaacttatgcgaacaaagtggtctaaaggaaag
agaagtcgtaac---------------------------------
>Globorotalia_truncatulinoides|69029|AY359167
-agggcaccacaagaacgcgtggagcatgtggcttaatttgactcaacgcggggaatctt
accgggtccggacacactgaggattgacagacggttattgac--ttatactc----g---
cttaata---------------------------gctttaagctgtt-------------
----------aagtg--tttaacacctttacacaaagatgctagtcctttcatgatcgtt
tgataggtggtgcatggccgttcttagttcgtggagtgatctgtctgcctaattgcgttt
cactaaggtcccattcttcatacg------------------------------------
------------------------------------------------------------
-------------------tatgaatagcgtcttaactcacttttaccgctaccta----
------------------------------------------------------------
---------------------------------------------tttgtagtaagcgct
catactattgggaccggaatgcaacgagcgcgactgcaccacctaattg-----------
-------------------------------------------------ccccttatcta
ccattaattactt--tattaaccgccctgtacgggcaccggggc-cttac----------
---------------------------------------------------------ctt
tactgaaacta-gct-ggaccgctg--------ctttcctttaagccagaggaaggttgc
ggc-aataacaggtc-tgtgatg-ccc-tcagatgttccgggccgcacacg-tgctacaa
-tgat-ca-gcaccaaagaggtat------------------------------------
------------------------------------------------------------
------------------------------------------------------------
------------------------------------------------------------
----------------------------------------------------------ta
cc-tatct-tcttataccttaacccaatatgttaaacttattgcgta-aggg-ta-tgtc
tta---acgacttat----------------------------ccgctttagcgctttaa
gattattggacggttg-tgcctgcctcgagagagt--------gtacagggcagcaaga-
-gtaatgattccttcgtttttact-actaataccgcgcttggtaacatattacactcgat
taagtagggtctttgcttttaatagcaattgct-atcctcacccttaggctctaaggata
ttacta--tctctaaggtctac----agggaggtgtatatggcgcacttacttattcacg
gtggggacagaccattgttaactgttggtctcggtctcaactaggaatgcctcgtacggg
---ttggttcaccaaaccacccggaatatgtccctgccctttgtacaca-ccg-cccgtc
gctcttatcga-tgaactcacttgtgaggctgagggactgcgtct---------------
---a-ttat-acccgtgtaatcctaatatcttacatacatttcgctaaaagcgattttgc
tctaaggatttacacgaccttacgcacaaacttattcgaccaagtgggtttaag-gaaag
agaagtcgtaacaaggcatc------------------------a
>Globorotalia_truncatulinoides|69029|AY359166
aagggcaccacaagaacgcgtggagcatgtggcttaatttgactcaacgcggggaatctt
accgggtccggacacactgaggattgacagacggttattgac--ttatactc----g---
cttaatggcttta----------------agctcgctttaagctgtt-------------
----------aaacg--tttaacacctttacacaaagatgctagtcctttcatgatcgtt
tgataggtggtgcatggccgttcttagttcgtggagtgatctgtctgcctaattgcgttt
cactaaggtcccattcttcatacg------------------------------------
------------------------------------------------------------
-------------------tatgaatagcgtcttaactcacttttaccgctaccta----
------------------------------------------------------------
---------------------------------------------tttgtagtaagcgct
catactattgggaccggaatgcaacgagcgcgactgcaccacctaattg-----------
-------------------------------------------------ccccttatcta
ccattaattactt--tattaaccgccctgtacgggcaccggggc-cttac----------
---------------------------------------------------------ctt
tactgaaacta-gct-ggaccgctg--------ctttcctttaagccagaggaaggttgc
ggc-aataacaggtc-tgtgatg-ccc-tcagatgttccgggccgcacacg-tgctacaa
-tgat-ca-gcac--aaagagtat------------------------------------
------------------------------------------------------------
------------------------------------------------------------
------------------------------------------------------------
----------------------------------------------------------ta
cc-tatct-tcttatacc-taacccaatatgttaaacttattgcgta-agga-tattgtc
ttaacgacgacttat----------------------------ccgctttagcgctttaa
gattattggacggtta-tgcctgcctcgagagagt--------gtacagggcagcaaga-
-gtaatgattccctcgtttttact-actaataccgcgcttggtaacatattacactcgat
taagtagggtctttgcttctaatagcaattgct-atcctcacccttaggctctaaggata
ttacta--tctctaaggtctac----agggaggtgtatatggcgcacttacttattcacg
gtggggacagaccattgttaactgttggtctcggtctcaactaggaatgcctcgtacggg
---ttggttcaccaaaccacccggaatatgtccctgccctttgtacaca-ccg-cccgtc
gctcttatcga-tgaactcacttgtgaggctgagggactgcgtct---------------
---atttat-acccatgtaatcctaatatctcacatacatttcgctaaaggcgattttgc
tttaaggatttacacgaccttacgcacaaacttattcgaccgagtgggtttaaaggaaag
agaagtcgtaacaaggcatc------------------------g
>Neogloboquadrina_pachyderma|125957|AY973272
aagggcaccacaagaacgcgtggagcatgtggcttaatttgactcaacgcgggaaatctt
accgggtccggacacactgaggattgacaggcaatatctcat--gttt-aat----aacc
------------gttat-taac---gtatcgtgttattta--------------------
-------------------atacatcgagtgttaaatatgctagtcctttcatgattatg
tgataggtggtgcatggccgttcttagttcgtggagtgatctgtctgcttaattgcgttt
cactaagggcccataaattcaaggtatgtt------------------------------
------------------------------------------------------------
-------------------agctatc-gtcgctct----------atggaccccttaac-
c-------gagtta-------------------------------------------aat
cgagt------------taagcgcgcgtctttatt-taaagag--tttaa-gacaatgcg
catgctgttgggctctgaaagcaacgaacgtgaccgcaacgtcttgttg-----------
-------------------------------------------------ccttaataaag
ttgtgtt------------------aatagcaatattaaccgct-tacagagg-------
---------------------------------------------------------ct-
atttaaaacta-gac-ggaccgctgtt------tcttttcttaaaccagaggaaggttgc
ggc-aataacaggtc-tgtgatg-ccc-ttagatgttccgggctgcacacg-tgctacaa
-tgat-ca-gtac---ag------------------------------------------
------------------------------------------------------------
------------------------------------------------------------
------------------------------------------------------------
----------------------------------------------------------tg
ag-catct-caatat-aat---------aca-ccgtcttta-gcgcttag-a-cgcgatt
at-----cggcttac-tttttatta-----aggagg-tctgtttaatcgatg-ttttcta
atgtgc---gcggtaa-agcctgcttcgagagtaag---c---gggtaatccattggaa-
-gtaatgatttctctatatctag-----tgcacaact-atgcacggcactcattcccgag
acggctagtttcgtc--------ttttagtgtg-aattgtagtg----------------
--------------------------ttattcaaacgtgcgtgcaa-ttgtcaattcatg
gtggggacagaccattgttaactgttggtctcggtcttaactaggaatgccttgtacggg
tctttggttcaacaaaccacccggaatacgtccctgccctttgtacaca-ccg-cccgtc
gctcttaccga-tggacttttttgtgagtctaagggactgggt-----------------
------------------------------------------taaaccgctcgttt-att
-------cggatggcagt-acctatggaaacttatgcgaacaaagtggtctaaaggaaag
agaagtcgtaacaaggcaacagtaggtgaacctgcagaaggatca
>Neogloboquadrina_pachyderma|125957|AY305332
----gcaccacaagaacgcgtggagcatgtggcttaatttgactcaacgcgggaaatctt
accgggtccggacacactgaggattgacaggcaatatctcat--ggtt-att----aacc
ggtta-------tttat-tta------accggttaatt----------------------
-------------------aagcatcgagtgttaaatatgctagtcctttcatgattatg
tgataggtggtgcatggccgttcttagttcgtggagtgatctgtctgcttaattgcgttt
cactaagggcccataaattcaaggtatgtt------------------------------
------------------------------------------------------------
-------------------wgctatc-gtcgctct----------atggaccccttawt-
caagctattagttt-------------------------------------------gtt
-----------------taagcgcgcgtctttatt-taaagag--tttaa-gacactgcg
catgctgttgggctctgaaagcaacgaacgtgaccgcaacgtcttgttg-----------
-------------------------------------------------ccttaataaag
ttggctt--taaatacga-------aattcgtatttaaaccgct-tacagagg-------
---------------------------------------------------------ct-
atttaaaacta-gac-ggaccgctgtt------tcttttcttaaaccagaggaaggttgc
ggc-aataacaggtc-tgtgatg-ccc-ttagatgttccgggctgcacacg-tgctacaa
-tgat-ca-gtac---ag------------------------------------------
------------------------------------------------------------
------------------------------------------------------------
------------------------------------------------------------
----------------------------------------------------------tg
ag-catct-caatat-aat---------aca-ccgtcttta-gcgcttag-a-cgcgatt
aa-----tggattgc-tttttatta-----agcgag--tcgtttaatcgatg-ttttcta
atgtgc---gcggtaa-agcctgcttcgagagtaag---c---gggtaatccattggaa-
-gtaatgatttctctatatctag-----tgcacaact-atgcacggcctatattcccgag
acggctagtttcgtc--------ttttagtgtg-aa-tgtagtg----------------
--------------------------ttattcaaacgtgcgtgcaa-ttgtcaattcatg
gtggggacagaccattgttaactgttggtctcggtcttaactaggaatgccttgtacggg
tctttggttcaacaaaccacccggaatacgtccctgccctttgtacaca-ccg-cccgtc
gctcttaccga-tggacttttttgtgagtctaagggactgggt-----------------
------------------------------------------taaaccactcgttt-att
tattaagcggatggcagt-acctatggaaacttatgcgaacaaagtggtctaaaggaaag
agaagtcgtaac---------------------------------
>Neogloboquadrina_pachyderma|125957|AY305331
----gcaccacaagaacgcgtggagcatgtggcttaatttgactcaacgcgggaaatctt
accgggtccggacacactgaggattgacaggcaatatctcat--ggtt-att----aacc
ggtta-------tttat-tta------atcggtt-att----------------------
-------------------aagcatcgagtgttaaatatgctagtcctttcatgattatg
tgataggtggtgcatggccgttcttagttcgtggagtgatctgtctgcttaattgcgttt
cactaagggcccataaattcaaggtatgtt------------------------------
------------------------------------------------------------
-------------------agctatc-gtcgctct----------atggaccccttata-
ctcgatttcgcttt-------------------------------------------aat
tagcgttatttgtt---taagcgcgcgtctttatt-taatgag--tttaa-gacactgcg
catgctgttgggctctgaaagcaacgaacgtgaccgcaacgtcttgttg-----------
-------------------------------------------------ccttaataaag
ttggctt--twaatacaattycccgaattcgtatttaaaccgct-tacagagg-------
---------------------------------------------------------ct-
atttaaaacta-gac-ggaccgctgtt------tcttttcttaaaccagaggaaggttgc
ggc-aataacaggtc-tgtgatg-ccc-ttagatgttccgggctgcacacg-tgctacaa
-tgat-ca-gtac---ag------------------------------------------
------------------------------------------------------------
------------------------------------------------------------
------------------------------------------------------------
----------------------------------------------------------tg
ag-catct-caatat-aat---------aca-ccgtcttta-gcgcttag-a-cgcgatt
aa-----tggatcgt-tttttatta-----agcgag--tcgtttaatcgatg-ttttcta
atgtgc---gcggtaa-agcctgcttcgagagtaag---c---gggtaatccattggaa-
-gtaatgatttctctatatctag-----tgcacaact-atgcacggcactcattcccgag
acggctagtttcgtc--------ttttagtgtg-aa-tgtagtg----------------
--------------------------ttattcaaacgtgcgtgcaa-ttgtcaattcatg
gtggggacagaccattgttaactgttggtctcggtcttaactaggaatgccttgtacggg
tctttggttcaacaaaccacccggaatacgtccctgccctttgtacaca-ccg-cccgtc
gctcttaccga-tggacttttttgtgagtctaagggactgggt-----------------
------------------------------------------taaaccactcgttt-att
taataagcggatggcagt-acctatggaaacttatgcgaacaaagtggtctaaaggaaag
agaagtcgtaac---------------------------------
>Neogloboquadrina_pachyderma|125957|AY305330
----gcaccacaagaacgcgtggagcatgtggcttaatttgactcaacgcgggaaatctt
accgggtccggacacactgaggattgacaggcaatatctcat--ggtt-att----aacc
ggttaatggttatttat-ttaatagccatcggtt-att----------------------
-------------------aagcatcgagtgttaaatatgctagtcctttcatgattatg
tgataggtggtgcatggccgttcttagttcgtggagtgatctgtctgcttaattgcgttt
cactaagggcccataaattcaaggtatgtt------------------------------
------------------------------------------------------------
-------------------agctatc-gtcgctct----------atggaccccttatt-
cac-----tgcttt-------------------------------------------aat
tagtctgtt--------taagcgcgcgtctttatt-taawgag--tttaa-gacactgcg
catgctgttgggctctgaaagcaacgaacgtgaccgcaacgtcttgttg-----------
-------------------------------------------------ccttaataaag
ttggctt--taaatacga--attcgtattcgtatttaaaccgct-tacagagg-------
---------------------------------------------------------ct-
atttaaaacta-gac-ggaccgctgtt------tcttttcttaaaccagaggaaggttgc
ggc-aataacaggtc-tgtgatg-ccc-ttagatgttccgggctgcacacg-tgctacaa
-tgat-ca-gtac---ag------------------------------------------
------------------------------------------------------------
------------------------------------------------------------
------------------------------------------------------------
----------------------------------------------------------tg
ag-catct-caatat-aat---------ata-ccgtcttta-gcgcttag-a-cgcgatt
aa-----tggatcgt-tttttatta-----agcgag--tcgtttaatcgatg-ttttcta
atgtgc---gcggtaa-agcctgcttcgagagtaag---c---gggtaatccattggaa-
-gtaatgatttctctatatctag-----tgcacaact-atgcacggcactcattcccgag
acggctagtttcgtc--------ttttagtgtg-aa-tgtagtg----------------
--------------------------ttattcaaacgtgcgtgcaa-ttgtcaattcatg
gtggggacagaccattgttaactgttggtctcggtcttaactaggaatgccttgtacggg
tctttggttcaacaaaccacccggaatacgtccctgccctttgtacaca-ccg-cccgtc
gctcttaccga-tggacttttttgtgagtctaagggactgggt-----------------
------------------------------------------taaaccactcgttt-att
-------cggatggcagt-acctatggaaacttatgcgaacaaagtggtctaaaggaaag
agaagtcgtaac---------------------------------
>Neogloboquadrina_pachyderma|125957|AY305329
----gcaccacaagaacgcgtggagcatgtggcttaatttgactcaacgcgggaaatctt
accgggtccggacacactgaggattgacaggcaatatctcat--gtttcatt----aacc
------------gttat-taacgtatcggttatttcct----------------------
-------------------taacatcgagtgttaaatatgctagtcctttcatgattatg
tgataggtggtgcatggccgttcttagttcgtggagtgatctgtctgcttaattgcgttt
cactaagggcccataaattcaaggtatgtt------------------------------
------------------------------------------------------------
-------------------agctatc-gccgctct----------atggaccccttaac-
ttaacggt----------------------------------------------------
-----------------taagcgcgcgtctttatt-taaagag--tttaa-ggcattgcg
catgctgttgggctctgaaagcaacgaacgtgaccgcaacgtcttgttg-----------
-------------------------------------------------ccttaattaag
tcgtgtt--taaatggta-----tttgattacaatttaaccgct-taccgagg-------
---------------------------------------------------------ct-
atttaaaacta-gac-ggaccgctgtt------tcttttcttaaaccagaggaaggttgc
ggc-aataacaggtc-tgtgatg-ccc-ttagatgttccgggctgcacacg-tgctacaa
-tgat-ca-gtac---ag------------------------------------------
------------------------------------------------------------
------------------------------------------------------------
------------------------------------------------------------
----------------------------------------------------------tg
ag-catct-caatat-aat---------aca-ccgtcttta-gcgcttag-a-cgcggtt
at-----tggcttac-ttttttttattaacgagtgagtttaattaaccgatg-atttcta
atgtgc---gcggtaa-agcctgcttcgagagtaag---c---gggtaatccattggaa-
-gtaatgatttctctatatctag-----tgcacaact-atgtacggcattcattcccgag
acggctagttccgtc--------ttttagtgcg-aa-tgtagtg----------------
--------------------------ttattcaaacgtacgtgcaa-ttgtcaattcatg
gtggggacagaccattgttaactgttggtctcggtcttaactaggaatgccttgtacggg
tctttggttcaacaaaccacccggaatacgtccctgccctttgtacaca-ccg-cccgtc
gctcttaccga-tggacttttttgtgagtctaagggactgggt-----------------
------------------------------------------taaaccactcgttt-att
-------cggatggcagtaacctatggaaacttatgcgaacaaagtggtctaaaggaaag
agaagtcgtaac---------------------------------
>Globigerina_bulloides|69025|AY241713
----gcaccacaaga--gcgtggagtatgtggcttaatttgactcaacgcggaaaagctt
atctggtccggacacagtgaggattgacagacagttagacag--aagtgagg----tttt
g-----------------------------------------------------------
-------------------gt---aacaattgagagagttgaagttctttcatgatcttg
tgagaggtggtgcatggccgttcttagttcgtgtagtgatatgtctgcctaatcgcgtca
cgata-------------------------------------------------------
------------------------------------------------------------
-------------------acctattggtcgacaacccaattatcacaac----------
------------------------------------------------------------
-----------------tgcagcataactcccctt-gggtgggcgaggctctgtgtagga
tagacctctg--aacagtacgcaacgaacgcgatcgtaatcccttgttgag---------
-------------------------------------------------tggccatcctg
taagctgc------tggattaggaacccagtggtattatctcag-ccacagat--tttct
ggttgt-----------------------------------agtgggc---------cag
ttttgaaactc-ggg-gaacatctgtgact---ttctttcttaacgcagaggaaggttat
ggc-aataacaggtc-tgtgatg-ccc-ttagatgtccagggctgcacacg-tactacat
-tgat-ca-actc---ag------------------------------------------
------------------------------------------------------------
------------------------------------------------------------
------------------------------------------------------------
----------------------------------------------------------ta
gg-cgtcg-tgttagttctccaat-------aacgtatctagtggacttggt-gtcgggt
gt----gtggcctct------------------------------------ggtcatgcg
ctttgattactg-tcactttaaacactggtcgttagactc---gtgcaatccaatagaa-
-gaggtgaat----aagtttcccaaagtacc-------gtgtttagctcccgtgttcgta
gagac--------------ccctcgcat-tgcc-agtcgatgtg----------------
--------------------------------ggtcctttgtgctt-ttttcaaatctta
gtggggacagacatctgttaactttttgtctcggtcccaaccaggaatgcctcgtacagg
---ttggttcaccataccacctggaattagtccctgccctttgtacaca-ccg-cccgtc
gcttttaccaa-tgaacttctttgcgagagtgagagacttaaa-----------------
------------------------------------------------------------
-----------------gataatcgcggaactcactcgaccgacgggatttaaaggaaaa
agaagtcgtaac---------------------------------
>Globigerina_bulloides|69025|AY241712
----gcaccacaaga--gcgtggagtatgtggcttaatttgactcaacgcggaaaagctt
atctggtccggacgcagtgaggattgacagacagtt--tcag--gagtg-gt----tctt
g-----------------------------------------------------------
-------------------gt--aaacaattgagagagttgaagttctttcatgatcttg
tgagaggtggtgcatggccgttcttagttcgtgtagtgatatgtctgcctaatcgcgtca
cgata-------------------------------------------------------
------------------------------------------------------------
-------------------acctattggtcgacaacccaattatcacaac----------
------------------------------------------------------------
-----------------tgcagcataactcccctt-gggtgggcgaggctctgtgtagga
tagacctctg--aacagtacgcaacgaacgcgatcgtaatcccttgttgag---------
-------------------------------------------------tggccatcctg
taagctgc------tggattaggaacccagtggtattatctcag-ccacagat--tttct
ggttgt-----------------------------------aatgggc---------cag
ttttgaaactc-ggg-gaacatctgtgact---ttctttcttaacgcagaggaaggttat
ggc-aataacaggtc-tgtgatg-ccc-ttagatgtccagggctgcacacg-tactacat
-tgat-ca-actc---ag------------------------------------------
------------------------------------------------------------
------------------------------------------------------------
------------------------------------------------------------
----------------------------------------------------------ta
gg-cgtcg-tgtt--ttctccaat-------aacgtatctagtggacttggt-gtcgggt
gc----gtggcctc-------------------------------------ggtcgtgta
ctttgattactg-tcactttaaacactggtcgttagactc---gtgcaatccaatagaa-
-gaggtgact----aagtttccc--agtacc-------gtgttcgcctcccgtgtcagta
gggc---------------ccctcgcatatacc-agtcgaagtg----------------
--------------------------------ggccctttgtgctt-ttttcaaatctta
gtggggacagacatctgttaactttttgtctcggtcccaaccaggaatgcctcgtacagg
---ttggttcaccataccacctggaattagtccctgccctttgtacaca-ccg-cccgtc
gcttttaccaa-tgaacttctttgcgagcgtgagagactaaaa-----------------
------------------------------------------------------------
--------------------tatcgcggaactcactcgaccgacgggacttaaaggaaaa
agaagtcgtaac---------------------------------
>Neogloboquadrina_pachyderma|125957|AY241711
----gcaccacaagaacgcgtggagcatgtggcttaatttgactcaacgcgggaaatctt
accaggtccggacacactgaggattgacaggaagtatcgtct--tttgaaat----cttt
aagcacatgtcgtttcta----atgacatcttttaga-----------------------
-------------------tgaatgattcgtgtaaatatgctagttctttcatgattatg
tgataggtggtgcatggccgttcttagttcgtggagtgatctgtctgcttaattgcgttt
cactatggccccaaagttagcaagtt----------------------------------
------------------------------------------------------------
-------------------atccaatcatgaccttc---------gtcgacccctcacct
t-----------------------------------------------------------
-----------------tgagtgcgcgtcctagct-tagagtac-atggtgtaaatggac
ttgttttgggtacccagaaagcaacgaacgtgaccgcaacgtcttgttg-----------
-------------------------------------------------tctctcttttg
acagttat-----------------gggttatcccagtcatgtg-tttatgct--tttat
gtgtaaatacgtacga------------------------cacagagac--------tag
ataccaaacta-ggc-gtaccgctgtat-----catttctttaaaccagaggaaggttgc
ggc-aataacaggtc-tgtgatg-ccc-ttagatgttctgggctgcacacg-tgctacaa
-tgat-ca-gcac---ag------------------------------------------
------------------------------------------------------------
------------------------------------------------------------
------------------------------------------------------------
----------------------------------------------------------ta
ag-catct-caat----ttttaca----aca---ccgttaacacacgtagtg-agccgct
tg----aaatctcatctgcatatgc-atatttcggtatggattgcaatgtgagttatcta
atgcgc---gcggtta-tgcctgtaccgagaggtgacgtc---gggtaaccattctcta-
-atgctgacctatttttctgaaata---tgcacaactctaatatgacattcattcccggg
aggactagttgcc----------tctttgtgtg-ag-tgcaatgcaaacat-----gtcg
gcgtaa--------------------gacttcattcatatgtgccc-ctgtcaattcgtg
gtggggacagaccattgctaattgttggtctcgcttataactaggaatgccttgtaccgg
tctttggttcatcaaaccaccgggaatacgtccctgccctttgtacaca-ccg-cccgtc
gctcttaccga-tgaactcgtttgtgagttttaaggactggat-----------------
------------------------------------------taagctatatgcgt----
------------------aacctatggaaattcatgcgaatgaactggtttaaaggaaag
agaagtcgtaac---------------------------------
>Turborotalita_quinqueloba|125971|AY241710
----gcaccacaaga--gcgtggagtatgtggcttaattcgactcaacgcgcaacaattt
acttggtccgaacgctttgaggattgacagttattgtatagt--tctgatat----gggt
ggtattt-----------------------------------------------------
-----gtagtcaacgtgtaggtagttgtatattaaatatgaaagttcttttatgattatg
tgataggtggtgcatggccgtccttaattcgtggagtgatttgtctgcttaattgcgcat
tgcaaattgtaattgatcttttaccagtctcgttctgatttttgttgtgaatattgtaga
atattgttgtcgtcgagtcattattgccactacgtctggtccttt--gggcagaatagtg
ttttatattttgtcttg-caacacaaaattcttcacaatattgtagccgtacttcattgt
atgcgctattcatg--tatatgtgacacatttgtggttcaagaccagttcggctgcttgt
acacatataca-ctcgacatgatcattcaggctgctagagaccttgtgtcttgccccaaa
ggttgattaacaccgtgagtgcaacgagtgagattgcaagcctttgtta-----------
-------------------------------------------------tgtagtgaaca
acatatacctactactactactactactttgtagtaatgtagga-ttccaact--acaca
gaataaccattaa--------------------------------------------ggt
gaaatgaactc-agg-cgactg-----------ctatactttaagatggtggaa------
------------------------------------------------------------
------------------------------------------------------------
------------------------------------------------------------
------------------------------------------------------------
------------------------------------------------------------
------------------------------------------------------------
------------------------------------------------------------
------------------------------------------------------------
------------------------------------------------------------
------------------------------------------------------------
------------------------------------------------------------
------------------------------------------------------------
------------------------------------------------------------
------------------------------------------------------------
--------------------gttgt-----------------------------------
------------------------------------------------------------
------------------------------------------------------------
---------------------------------------------
>Pulleniatina_obliquiloculata|225066|AY241709
----gcaccacaagaacgcgtggagcatgtggcttaatttgactcaacgcgggaaatctt
accgggtccggacacactgaggattgacaggcaatatctatt--aaaagaat----tgtt
attataacattctc----------------------------------------------
-------------------tttttaatagtgttaaatatgctagtcctttcatgattatg
tgataggtggtgcatggccgttcttagttcgtggagtgatctgtctgcttaattgcgttt
cactaagggcccataaattcaaggtatgtt------------------------------
------------------------------------------------------------
-------------------agctatt-gtttccct----------attgaccccttat--
tctta-------------------------------------------------------
-----------------taagcgcgtgtctttatg----------ggtttaaacattgcg
catgctgttgggtcctgaaagcaacgaacgtgaccgcaacgtcttgttg-----------
-------------------------------------------------cctttatcttg
ttatatctattatttaat--------------aatagaataact-aacagagg-------
---------------------------------------------------------cta
atctaaaacta-gac-ggaccgctgt-------ttctttcttaaaccagaggaaggttgc
ggc-aataacaggtc-tgtgatg-ccc-ttagatgttccgggctgcacacg-tgctacaa
-tgat-ca-gtac---ag------------------------------------------
------------------------------------------------------------
------------------------------------------------------------
------------------------------------------------------------
----------------------------------------------------------tg
ag-catct-caatttatat---------aca-ccgtattta-gcgctaag-a-tatgatt
at-----tggctctt---------------t-tagg-gtcttttaattgt---atttctt
atgcgc---gcggtaa-agcctgcttcgagagtaag---t---gggtaatccattggaa-
-gtaatgatttctcttttat-at-----agcacacct-atatacggcattcatccccggg
atgactagtttcgtc-t------tttttgtgcg-aa-tgtaatgta--------------
--------------------------tttcttatccgtatgtgcga-ttgtcaattcatg
gtggggacagaccattgttaattgttggtctcggtcttaactaggaatgccttgtacggg
tctttggttcaacaaaccacccggaatacgtccctgccctttgtacaca-ccg-cccgtc
gctcttaccga-tgaacttctttgtgagtctaagggactgggt-----------------
------------------------------------------taatagctattttt----
---------atagttatatacctatggaaacttatacgaacaatgtggtttaaaggaaag
agaagtcgtaac---------------------------------
>Neogloboquadrina_dutertrei|51039|AY241708
----gcaccacaagaacgcgtggagcatgtggcttaatttgactcaacgcgggaaatctt
accgggtccggacacactgaggattgacaggcaatatctaaatcgtttataa----ttct
attataata---------------------------------------------------
-------------------cgctatttagtgttaaatatgctagtcctttcatgattatg
tgataggtggtgcatggccgttcttagttcgtggagtgatctgtctgcttaattgcgttt
cactaagggcccataaattcaaggtatgtt------------------------------
------------------------------------------------------------
-------------------agctatc-gtttctca----------attgaccccttatt-
tctaa-------------------------------------------------------
-----------------taagcgcgtgtcttttag----------agtttaaacattgcg
catgctgttgggtcctgaaagcaacgaacgtgaccgcaacgtcttattg-----------
-------------------------------------------------cctttatcttg
ttatattctaatttaatt----------------aggaataact-aacagagg-------
---------------------------------------------------------cta
atttaaaatta-gac-ggaccgctgt-------acttttcttaaaccagaggaaggttgc
------------------------------------------------------------
------------------------------------------------------------
------------------------------------------------------------
------------------------------------------------------------
------------------------------------------------------------
------------------------------------------------------------
------------------------------------------------------------
------------------------------------------------------------
------------------------------------------------------------
------------------------------------------------------------
------------------------------------------------------------
------------------------------------------------------------
------------------------------------------------------------
------------------------------------------------------------
------------------------------------------------------------
------------------------------------------------------------
------------------------------------------------------------
---------------------------------------------
>Neogloboquadrina_dutertrei|51039|AY241707
----gcaccacaagaacgcgtggagcatgtggcttaatttgactcaacgcgggaaatctt
accgggtccggacacactgaggattgacaggcaatatctaaatcgtttataa----ttct
attataat----------------------------------------------------
-------------------acgtatttagtgttaaatatgctagtcctttcatgattatg
tgataggtggtgcatggccgttcttagttcgtggagtgatctgtctgcttaattgcgttt
cactaagggcccataaattcaaggtatgtt------------------------------
------------------------------------------------------------
-------------------agctatc-gtttctca----------attgaccccttgtc-
ttcga-------------------------------------------------------
-----------------taagcgcgtgtcttttag----------agtttaaacattgcg
catgctgttgggtcctgaaagcaacgaacgtgaccgcaacgtcttattg-----------
-------------------------------------------------cctttatcttg
ttatattctaatttaatt----------------aggaataact-aacagagg-------
---------------------------------------------------------cta
atttaaaatta-gac-ggaccgctgt-------acttttcttaaaccagaggaaggttgc
ggc-aataacaggtc-tgtgatg-ccc-ttagatgttccgggctgcacacg-tgctacaa
-tgat-ca-gtac---ag------------------------------------------
------------------------------------------------------------
------------------------------------------------------------
------------------------------------------------------------
----------------------------------------------------------tg
ag-catct-caatat-tat---------aca-ccgtattaa-gcgcttag-t-tgcgatt
at-----tggctcat---------------tattgg-gtcttttaattgt---atttcta
atgcgc---gcggtaa-agcctgcttcgagagtaag---t---gggtaatccattggaa-
-gtaatgatttctcctttttaat-----agcacacct-atatacggcattcattcccggg
acgactagtttcgtctt------tttttgtgcg-aa-tgtaatgta--------------
--------------------------ttctttatccgtatgtgcga-ttgtcaattcatg
gtggggacagaccattgttaattgttggtctcggtcttaactaggaatgccttgtacggg
tctttggttcaacaaaccacccggaatacgtccctgccctttgtacaca-ccg-cccgtc
gctcttaccga-tgaacttctttgtgagtctaagggactgggt-----------------
------------------------------------------taatctgtaattct----
--------attatggatatacctatggaaacttatacgaacaatgtggtttaaaggaaag
agaagtcgtaac---------------------------------
>Neogloboquadrina_pachyderma|125957|AY453138
aagggcaccacaagaacgcgtggagcatgtggcctaatttgactcaacgcgggaaatctt
accgggtccggacacactgaggattgacaggcaatatctcat--gttt-aat----aacc
------------gttat-taacataatatcgcgttattta--------------------
-------------------atacatcgagtgttaaatatgctagtcctttcatgattatg
tgataggtggagcatggccgttcttagttcgtggagtgatctgtctgcttaattgcgttt
cactaagggcccataaattcaaggtatgtt------------------------------
------------------------------------------------------------
-------------------agctatc-gtcgctct----------atggaccccttaac-
c-------gagcta-------------------------------------------aat
tgagt------------taagcgcgcgtctttatt-taaagagtttttaa-gacattgcg
catgctgttgggctctgaaagcaacgaacgtgaccgcaacgtcttgttg-----------
-------------------------------------------------ccttaataaag
ttgtgtt------------------aatagcaatattaaccgct-tacagagg-------
---------------------------------------------------------ct-
atttaaaacta-gac-ggaccgctgtt------tcttttcttaaaccagaggaaggttgc
ggc-aataacaggtc-tgtgatg-ccctttagatgttccgggctgcacacg-tgctacaa
ttgat-caggtac--aag------------------------------------------
------------------------------------------------------------
------------------------------------------------------------
------------------------------------------------------------
----------------------------------------------------------tg
ag-catctccaatacaaat---------acacccgtctttaggcgcctagaa-cgcgatt
at----ccggcttacttttttatta-----aggaggttctgtttaatcgatgtttttcta
gtgtgc---gcggtaa-agcctgcttcgagagtaag---c---gggtaatccattggaa-
-gtaatgatttctctatatctag-----tgcacaact-atgcacggcactcattcccgag
acggctagtttcgtc--------ttttagtgtg-aa-tgtagtg----------------
--------------------------ttattcaaatgtgcgtgcaa-ttgtcaattcatg
gtggggacagaccattgttaactgttggtctcggtcttaactaggaatgccttgtacggg
tctttggttcaacaaaccacccggaatacgtccctgccctttgtacaca-ccg-cccgtc
gctcttaccga-tggacttttttgtgagtctaagggactgggt-----------------
------------------------------------------taaaccgctcgttt-att
-------cggatggcagt-acctatggaaacttatgcgaacaaagtggtctaaaggaaag
agaagtcgtaacaaggcaacagtaggtgaacctgcagaaggatca
>Neogloboquadrina_pachyderma|125957|AY453137
aagggcaccacaagaacgcgtggagcatgtggcttaatttgactcaacgcgggaaatctt
actgggtccggacacactgaggattgacaggcaatatctcat--gttt-aat----aacc
------------gttat-taacataatatcgcgttattta--------------------
-------------------atacatcgagtgttaaatatgctagtcctttcacgattatg
tgataggtggagcatggccgttcttagttcgtggagtgatctgtctgcttaattgcgttt
cactaagggcccataaattcaaggtatgtt------------------------------
------------------------------------------------------------
-------------------agctattcgtcgctct----------atggaccccttaac-
c-------gagtta-------------------------------------------aat
tgagt------------taagcgcgcgtctttatt-taaagagtttttaa-gacattgcg
catgctgttgggctctgaaagcaacgaacgtgaccgcaacgtcttgttg-----------
-------------------------------------------------ccttaataaag
ttgtgtt------------------aatagcaatattaaccgct-tacagagg-------
---------------------------------------------------------ct-
atttaaaacta-gac-ggaccgctgtt------tcttttcttaaaccagaggaaggttgc
ggc-aataacaggtc-tgtgatg-ccc-ttagatgttccgggctgcacacg-tactacaa
-tgat-ca-gtac---ag------------------------------------------
------------------------------------------------------------
------------------------------------------------------------
------------------------------------------------------------
----------------------------------------------------------tg
ag-catct-caatat-aat---------aca-ccgtcttta-gcgcttag-a-cgcgatt
at-----cggcttac-tttttatta-----aggagg-tctgtttaatcgatg-ttttcta
atgtgc---gcggtaa-agcctgcttcgagagtaag---c---gggtaatccattggaa-
-gtaatgatttctctatatctag-----tgcacaact-atgcacggcactcattcccgag
acggctagtttcgtc--------ttttagtgtg-aa-tgtagtg----------------
--------------------------ttattcaaacgtgcgtgcga-ttgtcaattcatg
gtggggacagaccattgtttactgttggtctcggtcttaactaggaatgccttgtacggg
tctttggttcaacaaaccacccggaatacgtccctgccctttgtacaca-ccg-cccgtc
gctcttaccga-tggacttttttgtgagtctaaggaactgggt-----------------
------------------------------------------taaaccgctcgttt-att
-------cggatggcagt-acctatggaaacttatgcgaacaaagtggtctaaaggaaag
agaagtcgtaacaaggcaacagtaggtgaacctgcagaaggatca
>Globigerinita_glutinata|69041|AY453136
aagggcaccacaagaacgcgtggagcatgtggcttaatttgactcaacgcgggaaatctt
accgggtccggacacactgaggattgacaggtattatatagc--a---actt----tcgg
------------------------------------------------------------
-------------------gt-tgtctattgttaaatatgctagtcctttcatgattatg
tgataggtggtgcatggccgttcttagttcgtggagtgatctgtctgcttaattgcgttt
cagataaggatctatattcttta-------------------------------------
------------------------------------------------------------
-----------------------------caagtgtcgcagtgtaattgacccctctttc
a-----------------------------------------------------------
-----------------cgagagtgtgtgtc--------------ttttttgcgctcgca
ctttacattaggtcctgaaagcaacgaacgtgaccgcaacctcttgttg-----------
-------------------------------------------------cctcatctccc
aacattct---------------------ttccttcgggttaga-tattt--------cc
attgag---------------------------------------------------gct
ttccaaaacta-gag-ggaccgctgt-------caacttcttaaaccagaggaaggttgc
ggc-aataacaggtc-tgtgatgcccc-ttagatgtcccgggctgcacacg-tgctacaa
-tgat-tg-ttgc---ag------------------------------------------
------------------------------------------------------------
------------------------------------------------------------
------------------------------------------------------------
----------------------------------------------------------tg
ag-catct-caattttttacc-ta----aca-ccgcacacgtgagt--------------
gc----atacttgta--------------------------------------tgt--ta
ctttacgcagcggtaa-agcctgcttcgagagcaag---t---gggtaatcaattagaa-
-gtaacgatttcccaaatt---------agcacactt-atatacggcgtttgtgcccggg
tttcacttgttggaacttttgtgcgcgcagatg-tt------------------------
-----------------------------tttttccgtatgtgcaa-ttgtcaattcatg
gtggggacagaccattgttaattgttggtcccggtcttaactaggaatgccttgtacggg
tctttggttcaacaaaccacccggaatacgtccctgccctttgtacaca-ccg-cccgtc
gctcttaccga-tggacttctctgtgagtttgagggactggattt---------------
------------------------------------------gatcgtacattcgt----
-----------gcattaatatctatggaaacttaaacgaacagtgtggtctaaaggaaag
agaagtcgtaacaaggcatcggtaggtgaacctgcagaaggatca
>Neogloboquadrina_dutertrei|51039|AY453135
aagggcaccacaagaacgcgtggagcatgtggcttaatttgactcaacgcgggaaatctt
accgggtccggacacactgaggattgacaggcaatatctaaatcgtttataa----ttct
attataat----------------------------------------------------
-------------------acgtatttagtgttaaatatgctagtcctttcatgattatg
tgataggtggtgcatggccgttcttagttcgtggagtgatctgtctgcttaattgcgttt
cactaagggcccataaattcaaggtatgtt------------------------------
------------------------------------------------------------
-------------------agctatc-gtttctca----------attgaccccttgtc-
ttcga-------------------------------------------------------
-----------------taagcgcgtgtcttttag----------agtttaaacattgcg
catgctgttgggtcctgaaagcaacgaacgtgaccgcaacgtcttattg-----------
-------------------------------------------------cctttatcttg
ttatattctaatttaatt----------------aggaataact-aacagagg-------
---------------------------------------------------------cta
atttaaaatta-gac-ggaccgctgt-------acttttcttaaaccagaggaaggttgc
ggc-aataacaggtc-tgtgatg-ccc-ttagatgttccgggctgcacacg-tgctacaa
-tgat-ca-gtac---ag------------------------------------------
------------------------------------------------------------
------------------------------------------------------------
------------------------------------------------------------
----------------------------------------------------------tg
ag-catct-caatat-tat---------aca-ccgtattaa-gcgcttag-t-tgcgatt
at-----tggctcat---------------tattgg-gtcttttaattgt---atttcta
atgcgc---gcggtaa-agcctgcttcgagagtaag---t---gggtaatccattggaa-
-gtaatgatttctcttttt--at-----agcacacct-atatacggcattcattcccggg
acgactagtttcgtc-t------tttttgtgcg-aa-tgtaatgta--------------
--------------------------ttctttatccgtatgtgcga-ttgtcaattcatg
gcggggacagaccattgttaattgttggtctcggtcttaactaggaatgccttgtacggg
tctttggttcaacaaaccacccggaatacgtccctgccctttgtacaca-ccg-cccgtc
gctcttaccga-tgaacttctttgtgagtctaagggactgggt-----------------
------------------------------------------taatctgtaattct----
--------attatagatatacctatggaaacttatacgaacaatgtggtttaaaggaaag
agaagtcgtaacaaggcaacagtaggtgaacctgcagaaggatca
>Globorotalia_crassaformis|255239|AY453134
aagggcaccacaagaacgcgtggagcatgtggcttaatttgactcaacgcgggaaatctt
accgggtccggacacactgaggattgacaggcaatatattag--cataaaga----ctcg
tctt--------------------------------------------------------
-------------------tagcgctaattgttaaatatgctagtcctttcatgattatg
tgataggtggtgcatggccgttcttagttcgtggagtgatctgtctgcttaattgcgttt
cactaagggcccataaattcaaggtatgtt------------------------------
------------------------------------------------------------
-------------------agcaaat-gctgctct----------attgacccctaata-
---------ggctt-------------------------------------------aac
tgtct------------ttagcgcgtgtctct------acgagttctttaaagcactgcg
catgctgttgggtcctgaaagcaacgaacgtgaccgcaacgtcttgttg-----------
-------------------------------------------------cctctctataa
tatcctc--ttattttta--------------ataagagtattt-acctgagg-------
---------------------------------------------------------cta
ttttaaaacta-gac-ggaccgctgtt------ttctttcttaaaccagaggaaggttgc
ggc-ataaacaggtc-tgtgatg-ccc-ttagatgttccgggctgcacacg-tgctacaa
-tgat-ca-gtac---ag------------------------------------------
------------------------------------------------------------
------------------------------------------------------------
------------------------------------------------------------
----------------------------------------------------------tg
ag-catct-caattttata---------aca-ccgtattaa-gcgcttgggt-cgtaatt
gt----taggccttt------------------taggttttttcaattgcg--ttctcca
atgcac---acggtaa-agcctgcttcgagagtaag---t---gggtaatccattggaa-
-gtaatgatttccttatttttataaac-agcacacca-atatacggcattcattcccgag
acggcttagttccg---------actttgtgcg-aa-tgtaatgt---------------
--------------------------attcttatccgtatgtgcga-ttgtcaattcatg
gtggggacagaccattgttaattgttggtctcggtcttaactaggaatgccttgtacggg
tctttggttcaacaaaccatccggaatacgtccctgccctttgtacaca-ccg-cccgtc
gctcttaccga-tggacttctttgtgagtcttggggactgggt-----------------
------------------------------------------taagcgatttcttt----
------ttgaatgagctctacctatggaaaccaatacgaacaatgtggtctaaaggaaag
agaagtcgtaacaaggcaacagtaggtgaacctgcagaaggatca
>Globorotalia_truncatulinoides|69029|AY453133
aagggcaccacaagaacgcgtggagcatgtggcttaatttgactcaacgcggggaatctt
accgggtccggacacactgaggattgacagacggttattgac--ttaagtga----gcgc
cttaata---------------------------gatttattctgtt-------------
----------aagcgctcttaacacctttacacaaagatgctagtcctttcatgatcgtt
tgataggtggtgcatggccgttcttagttcgtggagtgatctgtctgcctaattgcgttt
cactaaggtcccattcatcatacg------------------------------------
------------------------------------------------------------
-------------------tatgaatagcgtcttaactcacttttatcattactta----
------------------------------------------------------------
----------------------------------------------ttgtagtaagcgct
catactattgggaccggaatgcaacgagcgcgactgcaccacctaattg-----------
-------------------------------------------------ccccttatcta
ccattaattattat-tattaaccgccctgtacgggcaccggggc-cttac----------
---------------------------------------------------------ctt
tactgaaacta-gct-ggaccgctg--------ctttcctttaagccagaggaaggttgc
ggc-aataacaggtc-tgtgatg-ccc-tcagatgttccgggccgcacacg-tgctacaa
-tgat-ca-gcac--aaagagtat------------------------------------
------------------------------------------------------------
------------------------------------------------------------
------------------------------------------------------------
----------------------------------------------------------ta
cc-tatct-tcttatacc-taacccaatatgttaaacttattgcgta-aggg-tattgtc
tta---acgacgtat----------------------------ccgctttagcgcgttaa
gattattgggcggtta-tgcctgcctcgagagagt--------gtacagggcagcaaga-
-gtaatgattccctcgtttttact-actaataccgcgcttggtaacatataacactcgat
taagtagagtctttgcttctaatagc-attgct-actctcacccttagtctcttaagata
tttatatatctcccaggtctac----agggaggtgtgtatggcgcacttacttattcacg
gtggggacagaccattgttaactgttggtctcggtctcaactaggaatgcctcgtacggg
---ttggttcaccaaaccacccggaatatgtccctgccctttgtacaca-ccg-cccgtc
gctcttatcga-tgaactcacttgtgaggctaagggactgcgtcttaacacatatatatc
tacacttat-acccgtgtaatcctcatattctaaatacatttc-ctaaacgcgattttcc
tttaaggatttacacgaccttgcgcacaaacttattcgaccaagtgggtttaaaggaaag
agaagtcgtaacaaggcagcagtaggtgaacctgcagaaggatca
>Neogloboquadrina_pachyderma|125957|AY453132
aagggcaccacaagaacgcgtggagcatgtggcttaatttgactcaacgcgggaaatctt
accgggtccggacacactgaggattgacaggcaatatctcat--gttt-aat----aacc
------------gttat-taac---gtatcgtgttattta--------------------
-------------------atacatcgagtgttaaatatgctagtcctttcatgattatg
tgataggtggtgcatggccgttcttagttcgtggagtgatctgtctgcttaattgcgttt
cactaagggcccataaattcaaggtatgtt------------------------------
------------------------------------------------------------
-------------------agctatc-gtcgctct----------atggaccccttaac-
c-------tagtta-------------------------------------------aat
cgagt------------taagcgcgcgtctttatt-taaagag--tttaa-gacaatgcg
catgctgttgggctctgaaagcaacgaacgtgaccgcaacgtcttgttg-----------
-------------------------------------------------ccttgataaag
ttgtgtt------------------aatagcaatattaaccgct-tacagagg-------
---------------------------------------------------------ct-
atttaaaacta-gac-ggaccgctgtt------tcttttcttaaaccagaggaaggttgc
ggc-aataacaggtc-tgtgatg-ccc-ttagatgttccgggctgcacacg-tgctacaa
-tgat-ca-gtac---gg------------------------------------------
------------------------------------------------------------
------------------------------------------------------------
------------------------------------------------------------
----------------------------------------------------------tg
ag-catct-caatat-aat---------aca-ccgtcttta-gcgcttag-a-cgcgatt
at-----cggcttac-tttttatta-----aggagg-tctgtttaatcgatg-ttttcta
atgtgc---gcggtaa-agcctgcttcgagagtaag---c---gggtaatccattggag-
-gtaatgatttctctatatctag-----tgcacaact-atgcacggcactcattcccgag
acggctagtttcgtc--------ttttagtgtg-aattgtagtg----------------
--------------------------ttattcaaacgtgcgtgcaa-ttgtcaattcatg
gtggggacagaccattgttaactgttggtctcggtcttaactaggaatgccttgtacggg
tctttggttcaacaaaccacccggaatacgtccctgccctttgtacaca-ccg-cccgtc
gctcttaccga-tggacttttttgtgagtctaagggactgggt-----------------
------------------------------------------taaaccgctcgttt-att
-------cggatggcagt-acctatggaaacttatgcgaacaaggtggtctaaaggaaag
agaagtcgtaacaaggcaacagtaggtg-acctgcagaaggatca
>Neogloboquadrina_pachyderma|125957|AY453131
aagggcaccacaagaacgcgtggagcatgtggcttaatttgactcaacgcgggaaatctt
accaggtccggacacactgaggattgacaggaagtatcgtct--tttgaaat----cttt
aagcacatgtcgtttcta----atgacatcttttaga-----------------------
-------------------tgaatgattcgtgtaaatatgctagttctttcatgattatg
tgataggtggtgcatggccgttcttagttcgtggagtgatctgtctgcttaattgcgttt
cactatggccccaaagttagcaagtt----------------------------------
------------------------------------------------------------
-------------------atccaatcatgaccttc---------gtcgacccctcacct
t-----------------------------------------------------------
-----------------tgagtgcgcgtcctagct-tagagtac-atggtgtaaatggac
ttgttttgggtacccagaaagcaacgaacgtgaccgcaacgtcttgttg-----------
-------------------------------------------------tctctcttttg
acagttat-----------------gggttatcccagtcatgtg-tttatact--tttat
gcgtaaatacgtacga------------------------cacagagac--------tag
ataccaaacta-ggc-gtaccgctgtat-----catttctttaaaccagaggaaggttgc
ggcaaataacaggtc-tgtgatg-ccc-ttagatgttctgggctgcacacg-tgctacaa
atgat-ca-gcac---ag------------------------------------------
------------------------------------------------------------
------------------------------------------------------------
------------------------------------------------------------
----------------------------------------------------------ta
ag-catct-caa-----ttttaca----aca---ccgtaaacacacgtagtg-agccgct
tg----aaatctcatctgcatatgc-gtatctcggtacggattgcaatgtgagttatcta
atgcgc---gcggtta-tgcctgtaccgagaggtgacgtc---gggtaaccattctcta-
-atgctgacctatttttctgaaata---tgcacaactctaatatgacattcattcccggg
aggactagttgcc----------tctttgtgtg-ag-tgtaatgcaaacat-----gtcg
gcgtaa--------------------gacttcattcatatgtgccc-ctgtcaattcgtg
gtggggacagaccattgctaattgttggtctcgcttataactaggaatgccttgtaccgg
tctttggttcatcaaaccaccgggaatacgtccctgccctttgtacaca-ccg-cccgtc
gctcttaccga-tgaactcgtttgtgagttttaaggactggat-----------------
------------------------------------------taagctatatgcgt----
------------------aacctatggaaattcatgcgaatgaactggtttaaaggaaag
agaagtcgtaacaaggcatcagtaggtgaacctgcagaaggatca
>Neogloboquadrina_pachyderma|125957|AY453130
aagggcaccacaagaacgcgtggagcatgtggcttaatttgactcaacgcgggaaatctt
accaggtccggacacactgaggattgacaggaagtatcgtct--tttgaaat----cttt
aagcacatgtcgtgtatgtcatgtcgtttcttttaga-----------------------
-------------------tgaatgattcgtgtaaatatgctagttctttcatgattatg
tgataggtggtgcatggccgttcttagttcgtggagtgatctgtctgcttaattgcgttt
cactatggccccaaagttagcaagtt----------------------------------
------------------------------------------------------------
-------------------atccaatcatgaccttc---------gtcgacccctcacct
t-----------------------------------------------------------
-----------------tgagtgcgcgtcctagct-tagagtac-atggtgtaaatggac
ttgttttgggtacccagaaagcaacgaacgtgaccgcaacgtcttgttg-----------
-------------------------------------------------tctctcttttg
acagttat-----------------gggttatcccagtcatgtg-tttatact--tttat
gtgtaaatacgtacga------------------------cacagagac--------tag
ataccaaacta-ggc-gtaccgctgtat-----catttctttaaaccagaggaaggttgc
ggc-aataacaaggtctgtgatg-ccc-ttagatgttctgggctgcacacg-tgctacaa
-tgat-ca-gcac---ag------------------------------------------
------------------------------------------------------------
------------------------------------------------------------
------------------------------------------------------------
----------------------------------------------------------ta
ag-catct-caa-----atttaca----aca---ccgttaacacacgtagtg-agccgct
tg----aaatctcatctgcatatgc-gtatctcggtacggattgcaatgtgagttatcta
atgcgc---gcggtta-tgcctgtaccgagaggtgacgtc---gggtaaccattctcta-
-atgctgacctatttttctgaaata---tgcacaactctaatatgacattcattcccggg
aggactagttgcc----------tctttgtgtg-ag-tgtaatgcaaacat-----gtcg
gcgtaa--------------------gacttcattcatatgtgccc-ctgtcaattcgtg
gtggggacagaccattgctaattgttggtctcgcttataactaggaatgccttgtaccgg
tctttggttcatcaaaccaccgggagtacgtccctgccctttgtacaca-ccg-cccgtc
gctcttaccga-tgaactcgtttgtgagttttaaggactggat-----------------
------------------------------------------taagctatatgcgt----
------------------aacctatggaaattcatgcgaatgaactggtttaaaggaaag
agaagtcgtaacaaggcatcagtaggtgaacctgcagaaggatca
>Neogloboquadrina_pachyderma|125957|AY453129
aagggcaccacaagaacgcgtggagcatgtggcttaatttgactcaacgcgggaaatctt
accaggtccggacacactgaggattgacaggaagtatcgtct--tttgaaat----cttt
aagcacatgtcgtttcta----atgacatcttttaga-----------------------
-------------------tgaatgattcgtgtaaatatgctagttctttcatgattatg
tgataggtggtgcatggccgttcttagttcgtggagtgatctgtctgcttaattgcgttt
cactatggccccaaagttagcaagtt----------------------------------
------------------------------------------------------------
-------------------atccaatcatgaccttc---------gtcgacccctcacct
t-----------------------------------------------------------
-----------------tgagtgcgcgtcctagct-tagagtac-atggtgtaaatggac
ttgttttgggtacccagaaagcaacgaacgtgaccgcaacgtcttgttg-----------
-------------------------------------------------tctctcttttg
acagttat-----------------gggttatcccagtcatgtg-tttatact--tttat
gtgtaaatacgtacga------------------------cacagagac--------tag
ataccaaacta-ggc-gtaccgctgtat-----catttctttaagccagaggaaggttgc
ggc-aataacaggtc-tgtgatg-ccc-ttagatgttctgggctgcacacg-tgctacaa
-tgat-ca-gcac---ag------------------------------------------
------------------------------------------------------------
------------------------------------------------------------
------------------------------------------------------------
----------------------------------------------------------ta
ag-catct-caa-----ttttaca----aca---ccgttaacacacgtagtg-agccgct
tg----aaatctcatctgcatatgc-gtatctcggtacggattgcaatgtgagttatcta
atgcgc---gcggtta-tgcctgtaccgagaggtgacgtc---gggtaaccattctcta-
-atgctgacctatttttctgaaata---tgcacaactctaatatgacattcattcccggg
aggactagttgcc----------tctttgtgtg-ag-tgcaatgcaaacat-----gtcg
gcgtaa--------------------gacttcattcatatgtgccc-ctgtcaattcgtg
gtggggacagaccattgctaattgttggtctcgcttataactaggaatgccttgtaccgg
tctttggttcatcaaaccaccgggaatacgtccctgccctttgtacaca-ccg-cccgtc
gctcttaccga-tgaactcgtttgtgagttttaaggactgaat-----------------
------------------------------------------taagctatatgcgt----
------------------aacctatggaaattcatgcgaatgaactggtttaaaggaaag
agaagtcgtaacaaggcatcagtaggtgaacctgcagaaggatca
>Neogloboquadrina_pachyderma|125957|AY453128
aagggcaccacaagaacgcgtggagcatgtggcttaatttgactcaacgcgggaaatctt
accaggtccggacacactgaggattgacaggaagtatcgtct--tttgaaat----cttt
aagcacatgtcgtttcta----atgacatcttttaga-----------------------
-------------------tgaatgattcgtgtaaatatgctagttctttcatgattatg
tgataggtggtgcatggccgttcttagttcgtggagtgatctgtctgcttaattgcgttt
cactatggccccaaagttagcaagtt----------------------------------
------------------------------------------------------------
-------------------atccaatcatgaccttc---------gtcgacccctcacct
t-----------------------------------------------------------
-----------------tgagtgcgcgtcctagct-tagagtac-atggtgtaaatggac
ttgttttgggtacccagaaagcaacgaacgtgaccgcaacgtcttgttg-----------
-------------------------------------------------tctctcttttg
acagttat-----------------gggttatcccagtcatgtg-tttatact--tttat
gtgtaaatacgtacga------------------------cacagagac--------tag
ataccaaacta-ggc-gtaccgctgtat-----catttctttaaaccagaggaaggttgc
ggc-aataacaggtc-tgtgatg-ccc-ttagatgttctgggctgcacacg-tgctacaa
-tgat-ca-gcac---ag------------------------------------------
------------------------------------------------------------
------------------------------------------------------------
------------------------------------------------------------
----------------------------------------------------------ta
ag-catct-caa-----ttttaca----aca---ccgttaacacacgtagtg-agccgct
tg----aaatctcatctgcatatgc-gtatctcggtacggattgcaatgtgagttatcta
atgcgc---gcggtta-tgcctgtaccgagaggtgacgtc---gggtaaccattctcta-
-atgctgacctatttttctgaaata---tgcacaactctaatatgacattcattcccggg
aggactagttgcc----------tctttgtgtg-ag-tgtaatgcaaacat-----gtcg
gcgtaa--------------------gacttcattcatatgtgccc-ctgtcaattcgtg
gtggggacagaccattgctaattgttggtctcgcttataactaggaatgccttgtaccgg
tctttggttcatcaaaccaccgggaatacgtccctgccctttgtacaca-ccg-cccgtc
gctcttaccga-tgaactcgtttgtgagttttaaggactggat-----------------
------------------------------------------taagctatatgcgt----
------------------aacctatggaaattcatgcgaatgaactggtttaaaggaaag
agaagtcgtaacaaggcatcagtaggtgaacctgcagaaggatca
>Turborotalita_quinqueloba|125971|AY453127
aagggcaccacaagc--gcgtggagtatgtggcttaattcgactcaacgcgcaacaattt
acttggtccgaacgctttgaggattgacagttattgtatagt--tctgatat----gggt
ggtattt-----------------------------------------------------
-----gtagtcaacgtgtaggtagttgtatattaaatatgaaagttcttttatgattatg
tgataggtggtgcatggccgtccttaattcgtggagtgatttgtctgcttaattgcgcat
tgcaaattgtaattgatcttttaccagtctcgttctgatttttgttgtgaatattgtaga
atattgttgtcgtcgagtcattattgccactacgtctggtccttt--gggcagaatagtg
ttttatattttgtcttg-caacacaaaattcttcacaatattgtagccgtacttcattgt
atgcgctattcatg--tatatgtgacacatttgtggttcaagaccagttcggctgcttgt
acacatataca-ctcgacatgatcattcaggctgctagagaccttgtgtcttgccccaaa
ggttgattaacaccgtgagtgcaacg-gtgagattgcaggcctttgtta-----------
-------------------------------------------------tgtagtga-ca
acatatac------ctactactactactttgtagtaatgtagga-ttccaact--acaca
gaataaccattaa--------------------------------------------ggt
gaaatgaactc-agg-cgactg-----------ctatactttaagatggtggaaggttgt
ggc-aatgacaggtc-tgtgatg-ccctttagatgttcaaggctgcacacg-tactacat
-tgac-tagtcaa-----------------------------------------------
------------------------------------------------------------
------------------------------------------------------------
------------------------------------------------------------
----------------------------------------------------------cg
ag-ta-------------------------------------------------------
------------------------------------------------------------
-tgtatgtaacattga-ttatgcatctattggttaagc-t---ataatgtatttcggta-
-acgttaattcagaacttcgagaaggttccgacaaca-gtcaatctagttattgcttgta
gttgttaattgtataattgtttag-ttcgcgca-acgttcgttt----------------
------------------------------atcattctctagta---ttgttaattcaca
gtggggacagtcgtttg-taattctgagactcggt-tcaaccaggaatgcctcgtattt-
---gtggttcattaaactccgtggaataagtccctgtcctttgtacaca-ccg-cccgtc
gcttttaccaa-tggccctcgttgtgagatagctggacaagta-----------------
------------------------------------------------------------
----------------tttactacttcaaaagttctcaatcaaggtttgctaaaggaaaa
agaagtcgtaacaaggcatcagtaggtgaacctgcagaaggatca
>Neogloboquadrina_pachyderma|125957|AY453126
aagggcaccacaagaacgcgtggagcatgtggcttaatttgactcaacgcgggaaatctt
accgggtccggacacactgaggattgacaggcaatatctcat--gttt-aat----aacc
------------gttat-taac---gtatcgtgttattta--------------------
-------------------atacatcgagtgttaaatatgctagtcctttcatgattatg
tgataggtggtgcatggccgttcttagttcgtggagtgatctgtctgcttaattgcgttt
cactaagggcccataaattcaaggtatgtt------------------------------
------------------------------------------------------------
-------------------agctatc-gtcgctct----------atggaccccttaac-
c-------gagtta-------------------------------------------aat
cgagt------------taagcgcgcgtctttatt-taaagag--tttaa-gacaatgcg
catgctgttgggctctgaaagcaacgaacgtgaccgcaacgtcttgttg-----------
-------------------------------------------------ccttaataaag
ttgtgtt------------------aatagcaatattaaccgct-tacagagg-------
---------------------------------------------------------ct-
atttaaaacta-gac-ggaccgctgt-------ttctttcttaaaccagaggaaggttgc
ggc-aataacaggtc-tgtgatg-ccc-ttagatgttccgggctgcacacg-tgctacaa
-tgat-ca-gtac---ag------------------------------------------
------------------------------------------------------------
------------------------------------------------------------
------------------------------------------------------------
----------------------------------------------------------tg
ag-catct-caatat-aat---------aca-ccgtcttta-gcgcttag-a-cgcgatt
at-----cggcttac-tctttatta-----aggagg-tctgtttaatcgatg-ttttcta
atgtgc---gcggtaa-agcctgcttcgagagtaag---c---gggtaatccattggaa-
-gtaatgatttctctatatctag-----tgcacaact-atgcacggcactcattcccgag
acggctagtttcgtc--------ttttagtgtg-aattgtagtg----------------
--------------------------ttattcaaacgtgcgtgcaa-ttgtcaattcatg
gtggggacagaccattgttaactgttggtctcggtcttaactaggaatgccttgtacggg
tctttggttcaacaaaccacccggaatacgtccctgccctttgtacaca-ccg-cccgtc
gctcttaccga-tggacttttttgtgagtctaagggactgggt-----------------
------------------------------------------taaaccgctcgttt-att
-------cggatggcagt-acctatggaaacttatgcgaacaaagtggtctaaaggaaag
agaagtcgtaacaaggcaacagtaggtgaacctgcagaaggatca
>Neogloboquadrina_pachyderma|125957|AY453125
aagggcaccacaagaacgcgtggagcatgtggcttaatttgactcaacgcgggaaatctt
accgggtccggacacactgaggattgacaggcaatatctcat--gttt-aat----aacc
------------gttat-taac---gtatcgtgttattta--------------------
-------------------atacatcgagtgttaaatatgctagtcctttcatgattatg
tgataggtggtgcatggccgttcttagttcgtggagtgatctgtctgcttaattgcgttt
cactaagggcccataaattcaaggtatgtt------------------------------
------------------------------------------------------------
-------------------agctatc-gtcgctct----------atggaccccttaac-
c-------gagtta-------------------------------------------aat
cgagt------------taagcgcgcgtctttatt-taaagag--tttaa-gacaatgcg
catgctgttgggctctgaaagcaacgaacgtgaccgcaacgtcttgttg-----------
-------------------------------------------------ccttaataaag
ttgtgtt------------------aatagcaatattaaccgctatacagagg-------
---------------------------------------------------------ct-
atttaagacta-gacgggaccgctg--------ttctttcttaaaccagaggaaggttgc
ggc-aataacaggtc-tgtgatg-ccc-ttagatgttccgggctgcacacg-tgctacaa
-tgat-ca-gtac---ag------------------------------------------
------------------------------------------------------------
------------------------------------------------------------
------------------------------------------------------------
----------------------------------------------------------tg
ag-catct-caatat-aat---------aca-ccgtcttta-gcgcttag-a-cgcgatt
at-----cggcttac-tctttatta-----aggagg-tctgtttaatcgatg-ttttcta
atgtgc---gcggtaa-agcctgcttcgagagtaag---c---gggtaatccattggaa-
-gtaatgatttctctatatctag-----tgcacaact-atgcacggcactcattcccgag
acggctagtttcgtc--------ttttagtgtg-aa-tgtagtg----------------
--------------------------ttattcaaacgtgcgtgcaa-ttgtcaattcatg
gtggggacagaccattgttaactgttggtctcggtcttaactaggaatgccttgtacggg
tctttggttcaacaaaccacccggaatacgtccctgccctttgtacaca-ccg-cccgtc
gctcttaccga-tggacttttttgtgagtctaagggactgggt-----------------
------------------------------------------taaaccgttcgttt-att
-------cggatggcagt-acctatggaaacttatgcgaacaaagtggtctaaaggaaag
agaagtcgtaacaaggcaacagtaggtgaacctgcagaaggatca
>Neogloboquadrina_pachyderma|125957|AF250120
----gcaccacaagaacgcgtggagcatgtggcttaatttgactcaacgcgggaaatctt
accgggtccggacacactgaggattgacaggcaatatctcat--gtta------------
------------acggt-aagtttacttaccgct--------------------------
-------------------taacatcgagtgttaaatatgctagtcctttcatgattatg
tgataggtggtgcatggccgttcttagttcgtggagtgatctgtctgcttaattgcgttt
cactaagggcccataaattcaaggtatgtt------------------------------
------------------------------------------------------------
-------------------agctctc-gtcgctct----------atggaccccttaac-
tccaa---tattct-------------------------------------------tat
tgtgt------------taagcgcgtgtctttatt-ttaagag--ttttaagacactgcg
catgctgttgggctctgaaagcaacgaacgtgaccgcaacgtcttgttg-----------
-------------------------------------------------ccttaaactag
-----cg--tatattgca--------atttattgyaatatcgct-tacagagg-------
---------------------------------------------------------ct-
atttaaaacta-gac-ggaccgctgt-------ttctttcttaaaccagaggaaggttgc
ggc-aataacaggtc-tgtgatg-ccc-ttagatgttccgggctgcacacg-tgctacaa
-tgat-ca-gtac---ag------------------------------------------
------------------------------------------------------------
------------------------------------------------------------
------------------------------------------------------------
----------------------------------------------------------tg
ag-catct-caatat-aat---------aca-ccgtcttta-gcgcttag-a-cgcgatt
at-----tggctttt-tttttatta-----agaaag--tctattaatcgtg--ttttcta
atgtgc---gcggtaa-agcctgcttcgagagtaag---c---gggtaatccattggaa-
-gtaatgatttctctatatctag-----tgcacaact-atgcacggcattcattcccgag
acggctagtttcgtc--------ttttagtgcg-aa-tgtaatg----------------
--------------------------ttattcaaacgtgcgtgcaa-ttgtcaattcatg
gtggggacagaccattgttaactgttggtctcggtcttaactaggaatgccttgtacggg
tctttggttcaacaaaccacccggaatacgtccctgccctttgtacaca-ccg-cccgtc
gctcttaccga-tggacttttttgtgagtctaagggactgggt-----------------
------------------------------------------taaaccattcgttc--tt
-------cggatggcagt-acctatggaaacttatgcgaacaaagtggtctaaaggaaag
agaagtcgtaac---------------------------------
>Neogloboquadrina_pachyderma|125957|AF250119
----gcaccacaagaacgcgtggagcatgtggcttaatttgactcaacgcgggaaatctt
accgggtccggacacactgaggattgacaggcaatatctcat--ggtt-att----aacc
cggttattacattttgt-tta------atcggtt-att----------------------
-------------------aagcatcgagtgttaaatatgctagtcctttcatgattatg
tgataggtggtgcatggccgttcttagttcgtggagtgatctgtctgcttaattgcgttt
cactaagggcccataaattcaaggtatgtt------------------------------
------------------------------------------------------------
-------------------agctatc-gtcgctct----------atggaccccttata-
ctcgatttcgcttt-------------------------------------------aat
tagcgttatttgtttaataagcgcgcgtctttatt-taaagag--tttaaggacactgcg
catgctgttgggctctgaaagcaacgaacgtgaccgcaacgtcttgttg-----------
-------------------------------------------------ccttaataaag
ttggctt--ttaatacaaattcccgaattcgtatttaaaccgct-tacagagg-------
---------------------------------------------------------ct-
atttaaaacta-gac-ggaccgctgtt------tcttttcttaaaccagaggaaggttgc
ggc-aataacaggtc-tgtgatg-ccc-ttagatgttccgggctgcacacg-tgctacaa
-tgat-ca-gtac---ag------------------------------------------
------------------------------------------------------------
------------------------------------------------------------
------------------------------------------------------------
----------------------------------------------------------tg
ag-catct-caatat-aat---------aca-ccgtcttta-gcgcttag-a-cgcgatt
aa-----tggatcgt-tttttatta-----agcgag--tcgtttaatcgatg-ttttcta
atgtgc---gcggtaa-agcctgcttcgagagtaag---c---gggtaatccattggaa-
-gtaatgatttctctatatctag-----tgcacaact-atgcacggcactcattcccgag
acggctagtttcgtc--------ttttagtgtg-aa-tgtagtg----------------
--------------------------ttattcaaacgtgcgtgcaa-ttgtcaattcatg
gtggggacagaccattgttaactgttggtctcggtcttaactaggaatgccttgtacggg
tctttggttcaacaaaccacccggaatacgtccctgccctttgtacaca-ccg-cccgtc
gctcttaccga-tggacttttttgtgagtctaagggactgggt-----------------
------------------------------------------taaaccactcgttt-att
taataagcggatggcagt-acctatggaaacttatgcgaacaaagtggtctaaaggaaag
agaagtcgtaac---------------------------------
>Globigerinella_siphonifera|46132|AJ390580
------------------------------------------------------------
------------------------------------------------------------
------------------------------------------------------------
------------------------------------------------------------
------------------------------------------------------------
------------------------------------------------------------
------------------------------------------------------------
------------------------------------------------------------
------------------------------------------------------------
----------gcaacggaacgtgattgcaagtcct-tgttgaacttctatacatatcatt
tacattcttaactgagtgtatctaagataatagagttcgctttctattg-----------
-------------------------------------------------gtgacgggatc
tccaat---------cactttcga-gtgagagtgagtgatct-------aatc-------
---------------------------------------------------------ctt
taggaaaactc-ggg-cgaccgctgtaatac--tttctttttaaaacagaggaagattgc
ggc-aataacaggtc-tgtgatg-ccc-tcagatgtcccgggccgcacacg-tgctacat
-tgat-ta-gcgc---ag------------------------------------------
------------------------------------------------------------
------------------------------------------------------------
------------------------------------------------------------
----------------------------------------------------------tg
cg-catac---------tttcaat----atg-atacattggttttggtagta-agctatt
ca----tctgatgga--------------------------------------tatgcta
ctctccataccaatac-tatctagtctgaaaagact-------gggtaatctattgtaa-
-gtgctggttcctcttcccgttga--gcattttaata-atggtctctctacgtccctagt
atat--------------------tctagtgcg-at-tgtagtt----------------
--------------------------gagtc-tgccatttatgcaa-gtgtcaattctca
gtggggacagacatttgataattctttgtctcgttcttaactaggaatgccttgtacggg
tc-ttggttcaacagaccacccggaatacgtccctgccctttgtacaca-ccg-cccgtc
gctcttaccga-tgaatttcactgtgagttcaatggaccgatt-----------------
------------------------------------------------------------
---------------ttttccctttg----------------------------------
---------------------------------------------
>Globigerinella_siphonifera|46132|AJ390579
------------------------------------------------------------
------------------------------------------------------------
------------------------------------------------------------
------------------------------------------------------------
--------------------ttc-------------------------------------
------------------------------------------------------------
------------------------------------------------------------
------------------------------------------------------------
------------------------------------------------------------
------------------------------------------------------------
-----------------atcattagtatatatagttcgcttctcatgtc-----------
-------------------------------------------------gtagcagtcaa
acgggcgggcgtcttaattggcgc-gtcacgaggcttaatatgctgc-------------
---------------------------------------------------------ggc
agggaaaactt-ggg-cgaccgctgtaatac--ttctctcttaaaccagaggaagattgc
ggc-aataacaggtc-tgtgatg-ccc-tcagatgtcccgggccgcacacg-tgctacat
-tgat-ta-gcgc---ag------------------------------------------
------------------------------------------------------------
------------------------------------------------------------
------------------------------------------------------------
----------------------------------------------------------tg
cg-catac------------------------ttacatatagatcattgatt-ggttatt
ta----------------------------------------------------------
---taaccgtcaatat-cgccttgtctgaaaggact-------aggtaatctattgtaa-
-gtgctggttcctcctcccgttga--gcattttaata-atggtctctctacatccctagc
acatgat----------------gtctagtgcg-at-tgtagtt----------------
--------------------------gagtcttgccatttatgcaa-gtgtcaattctca
gtggggacagccatttgataattctttggctcggcctcaactaggaatgccttgtacggg
tc-ttggttcaacagaccacccggaatacgtccctgccctttgtacacamccg-cccgtc
gctcttaccga-tgaattgtactgtgagtttgcaggaccgaac-----------------
------------------------------------------------------------
-----------ccatttttgggtttggaaatgcagtc-----------------------
---------------------------------------------
>Globigerinella_siphonifera|46132|AJ390578
------------------------------------------------------------
------------------------------------------------------------
------------------------------------------------------------
------------------------------------------------------------
------------------------------------------------------------
------------------------------------------------------------
------------------------------------------------------------
------------------------------------------------------------
------------------------------------------------------------
----------gcaacggaacgtgattgcaagtcct-tgttgaacttctatacatatcatt
tacattcttaactgagtgtatctaagataatagagttcgctttctattg-----------
-------------------------------------------------gtgacgggatc
tccaat---------cactttcga-gtgagagtgagtgatct-------aatc-------
---------------------------------------------------------ctt
taggaaaactc-ggg-cgaccgctgtaatac--tttctttttaaaacagaggaagattgc
ggc-aataacaggtc-tgtgatg-ccc-tcagatgtcccgggccgcacacg-tgctacat
-tgat-ta-gcgc---ag------------------------------------------
------------------------------------------------------------
------------------------------------------------------------
------------------------------------------------------------
----------------------------------------------------------tg
cg-catac---------tttcaat----atg-atacattggttttggtagta-agctatt
ca----tctgatgga--------------------------------------tatgcta
ctctccataccaatac-tatctagtctgaaaagact-------gggtaatctattgtaa-
-gtgctggttcctcttcccgttga--gcattttaata-atggtctctctacgtccctagt
atat--------------------tctagtgcg-at-tgtagtt----------------
--------------------------gagtc-tgccatttatgcaa-gtgtcaattctca
gtggggacagacatttgataattctttgtctcgttcttaactaggaatgccttgtacggg
tc-ttggttcaacagaccacccggaatacgtccctgccctttgtacaca-ccg-cccgtc
gctcttaccga-tgaatttcactgtgagttcaatggaccgatt-----------------
------------------------------------------------------------
---------------ttttccctttg----------------------------------
---------------------------------------------
>Globigerinella_siphonifera|46132|AJ390577
------------------------------------------------------------
------------------------------------------------------------
------------------------------------------------------------
------------------------------------------------------------
------------------------------------------------------------
------------------------------------------------------------
------------------------------------------------------------
------------------------------------------------------------
------------------------------------------------------------
-------------------------------------------aaattatatatatacta
cttc-------------atcattagtatatatagttcgcttctcatgtc-----------
-------------------------------------------------gtagcagtcaa
acgggcgggcgtcttaattggcgc-gtcacgaggcttaatatgctgc-------------
---------------------------------------------------------ggc
agggaaaactt-ggg-cgaccgctgtaatac--ttctctcttaaaccagaggaagattgc
ggc-aataacaggtc-tgtgatg-ccc-tcagatgtcccgggccgcacacg-tgctacat
-tgat-ta-gcgc---ag------------------------------------------
------------------------------------------------------------
------------------------------------------------------------
------------------------------------------------------------
----------------------------------------------------------tg
cg-catac------------------------ttacatatagatcattgatt-ggttatt
ta----------------------------------------------------------
---taaccgtcaatat-cgccttgtctgaaaggact-------aggtaatctattgtaa-
-gtgctggttcctcctcccgttga--gcattttaata-atggtctctctacatccctagc
acatgat----------------gtctagtgcg-at-tgtagtt----------------
--------------------------gagtcttgccatttatgcaa-gtgtcaattctca
gtggggacagccatttgataattctttggctcggcctcaactaggaatgccttgtacggg
tc-ttggttcaacagaccacccggaatacgtccctgccctttgtacaca-ccg-cccgtc
gctcttaccga-tgaattgtactgtgagtttgcaggaccgaac-----------------
------------------------------------------------------------
-----------ccatttttgggtt------------------------------------
---------------------------------------------
>Globigerinella_siphonifera|46132|AJ390576
------------------------------------------------------------
------------------------------------------------------------
------------------------------------------------------------
------------------------------------------------------------
------------------------------------------------------------
------------------------------------------------------------
------------------------------------------------------------
------------------------------------------------------------
------------------------------------------------------------
-------------------------------------------aaattatatatatacta
cttc-------------atcattagtatatatagttcgcttctcatgtc-----------
-------------------------------------------------gtagcagtcaa
acgggcgggcgtcttaattggcgc-gtcacgaggc-taatatgctgc-------------
---------------------------------------------------------ggc
agggaaaactt-ggg-cgaccgctgtaatac--ttctctcttaaaccagaggaagattgc
ggc-aataacaggtc-tgtgatg-ccc-tcagatgtcccgggccgcacacg-tgctacat
-tgat-ta-gcgc---ag------------------------------------------
------------------------------------------------------------
------------------------------------------------------------
------------------------------------------------------------
----------------------------------------------------------tg
cg-catac------------------------ttacatatagatcattgatt-ggttatt
ta----------------------------------------------------------
---taaccgtcaatat-cgccttgtctgaaaggact-------aggtaatctattgtaa-
-gtgctggttcctcctcccgttga--gcattttaata-atggtctctctacatccctagc
acatgat----------------gtctagtgcg-at-tgtagtt----------------
--------------------------gagtcttgccatttatgcaa-gtgtcaattctca
gtggggacagccatttgataattctttggctcggcctcaactaggaatgccttgtacggg
tc-ttggttcaacagaccacccggaatacgtccctgccctttgtacaca-ccg-cccgtc
gctcttaccga-tgaattgtactgtgagtttgcaggaccgaac-----------------
------------------------------------------------------------
-----------ccatttttgggtt------------------------------------
---------------------------------------------
>Globigerinella_siphonifera|46132|AJ390575
------------------------------------------------------------
------------------------------------------------------------
------------------------------------------------------------
------------------------------------------------------------
------------------------------------------------------------
------------------------------------------------------------
------------------------------------------------------------
------------------------------------------------------------
------------------------------------------------------------
------------------------------------------------------------
------------------------------------------------------------
------------------------------------------------------------
------------------------------------------------------------
------------------------------------------------------------
------------------------------------------------------------
------------------------------------------------------------
------------------------------------------------------------
------------------------------------------------------------
------------------------------------------------------------
------------------------------------------------------------
------------------------------------------------------------
------------------------------------------------------------
------------------------------------------------------------
------------------------------------------------------------
------------------------------------------------------------
------------------------cctagtgcg-at-tgtagtt----------------
--------------------------gagccttgccatttatgcaa-gtgtcaattctca
gtggggacagacatttgataattctttgtctcgttcttaactaggaatgccttgtacggg
tc-ttggttcaacagaccacccggaatacgtccctgccctttgtamaca-ccg-cccgtc
gctcttaccga-tgaatttccctgngagt-------------------------------
------------------------------------------------------------
------------------------------------------------------------
---------------------------------------------
>Globigerinella_siphonifera|46132|AJ390574
------------------------------------------------------------
------------------------------------------------------------
------------------------------------------------------------
------------------------------------------------------------
------------------------------------------------------------
------------------------------------------------------------
------------------------------------------------------------
------------------------------------------------------------
------------------------------------------------------------
------------------------------------------------------------
------cgtaggaagggattggcaataattgaatgttcgctttctatta-----------
-------------------------------------------------ggtgtgtatat
atagtctcaaaattacatgtattt-gtaatggcgagtaatatttatac-tatc-------
---------------------------------------------------------ctg
taggaaaactc-ggg-cgaccgctgtaata---tttctctttaaaacagaggaagattgc
ggc-aataacaggtc-tgtgatg-ccc-tcagatgtcccgggccgcacacg-tgctacat
-tgat-ta-gcgc---ag------------------------------------------
------------------------------------------------------------
------------------------------------------------------------
------------------------------------------------------------
----------------------------------------------------------tg
cg-catac---------tttcaat----atg-atacattag-------------------
-a----ttggattgt--------------------------------------tctgttg
agctccat-ctaatac-tatccggcttgagaaggct-------gggtaatcaattgtaa-
-gtgctggttcctcctcccgttga--gcattttaata-atggcctctctacatccctagc
aatat------------------gcctagtgcg-at-tgtagtt----------------
--------------------------gagccttgccatttatgcaa-gtgtcaattctca
gtggggacagacatttgataattctttgtctcgttcttaactaggaatgccttgtacggg
tc-ttggttcaacagaccacccggaatacgtccctgccctttgtacaca-ccg-cccgtc
gctcttaccga-tgaatttccctgtgagtttraaggactgatg-----------------
------------------------------------------------------------
-----------gttgcaaaatcattggaaattctgtc-----------------------
---------------------------------------------
>Globigerinella_siphonifera|46132|AJ390573
------------------------------------------------------------
------------------------------------------------------------
------------------------------------------------------------
------------------------------------------------------------
------------------------------------------------------------
------------------------------------------------------------
------------------------------------------------------------
------------------------------------------------------------
------------------------------------------------------------
------------------------------------------------------------
------cgtaggaagggattggcaataattgaatgttcgctttctatta-----------
-------------------------------------------------ggtgtgtatat
atagtctcaaaattacatgtattt-gtaatggcgagtaatatttatacttatc-------
---------------------------------------------------------ctg
taggaaaactc-ggg-cgaccgctgtaata---tttctctttaaaacagaggaagattgc
ggc-aataacaggtc-tgtgatg-ccc-tcagatgtcccgggccgcacacg-tgctacat
-tgat-ta-gcgc---ag------------------------------------------
------------------------------------------------------------
------------------------------------------------------------
------------------------------------------------------------
----------------------------------------------------------tg
cg-catac---------tttcaat----atg-atacattag-------------------
-a----ttggattgt--------------------------------------tctgttg
agctccat-ctaatac-tatccggcttgagaaggct-------gggtaatcaattgtaa-
-gtgctggttcctcctcccgttga--gcattttaata-atggcctctctacatccctagc
aatat------------------gcctagtgcg-at-tgtagtt----------------
--------------------------gagccttgccatttatgcaa-gtgtcaattctca
gtggggacagacatttgataattctttgtctcgttcttaactaggaatgccttgtacggg
tc-ttggttcaacagaccacccggaatacgtccctgccctttgtacaca-ccg-cccgtc
gctcttaccga-tgaatttccctgagagtttgaaggactgatg-----------------
------------------------------------------------------------
-----------gttgcaaaatcattggaaattctgtc-----------------------
---------------------------------------------
>Globigerinella_siphonifera|46132|AJ390572
------------------------------------------------------------
------------------------------------------------------------
------------------------------------------------------------
------------------------------------------------------------
------------------------------------------------------------
------------------------------------------------------------
------------------------------------------------------------
------------------------------------------------------------
------------------------------------------------------------
------------------------------------------------------------
------------------------------------------------------------
-------------------------------------------------ggtgtgtatat
atagtctcaaaattacatgtattt-gtaatggcgagtaatatttatac-tatc-------
---------------------------------------------------------ctg
taggaaaactcgggg-cgaccgctgtaata---tttctctttaaaacagaggaagattgc
ggc-aataacaggtc-tgtgatg-ccc-tcagatgtcccgggccgcacacg-tgctacat
-tgat-ta-gcgc---ag------------------------------------------
------------------------------------------------------------
------------------------------------------------------------
------------------------------------------------------------
----------------------------------------------------------tg
cg-catac---------tttcaat----atg-atacattag-------------------
-a----ttggattgt--------------------------------------tctgttg
agctccat-ctaatac-tatccggcttgagaaggct-------gggtaatcaattgtaa-
-gtgctggttcctcctcccgttga--gcattttaata-atggcctctctacatccctagc
aatat------------------gcctagtgcg-at-tgtagtt----------------
--------------------------gagccttgccatttatgcaa-gtgtcaattctca
gtggggacagacatttgataattctttgtctcgttcttaactaggaatgccttgtacggg
tc-ttggttcaacagaccacccggaatacgtccctgccctttgtacaca-ccg-cccgtc
gctcttaccga-tgaatttccctgagagtttgaaggactgatg-----------------
------------------------------------------------------------
-----------gttg---------------------------------------------
---------------------------------------------
>Globigerinella_siphonifera|46132|AJ390571
------------------------------------------------------------
------------------------------------------------------------
------------------------------------------------------------
------------------------------------------------------------
------------------------------------------------------------
------------------------------------------------------------
------------------------------------------------------------
------------------------------------------------------------
------------------------------------------------------------
------------------------------------------------------------
------------------------------------------------------------
------------------------------------------------------------
---------------------ttt-gtaatggcgagtaatatttac---tatc-------
---------------------------------------------------------ctg
taggaaaactc-ggg-cgaccgctgtaata---tttctctttaaaacagaggaagattgc
ggc-aataacaggtc-tgtgatg-ccc-tcagatgtcccgggccgcacacg-tgctacat
-tgat-ta-gcgc---ag------------------------------------------
------------------------------------------------------------
------------------------------------------------------------
------------------------------------------------------------
----------------------------------------------------------tg
cg-catac---------tttcaat----atg-atacattag-------------------
-a----ttggattgt--------------------------------------tctgttg
agctccat-ctaatac-tatccggcttgagaaggct-------gggtaatcaattgtaa-
-gtgctggttcctcctcccgttga--gcattttaata-atggcctctctacatccctagc
aatat------------------gcctagtgcg-at-tgtagtt----------------
--------------------------gagccttgccatttatgcaa-gtgtcaattctca
gtggggacagacatttgataattctttgtctcgttcttaactaggaatgccttgtacggg
tc-ttggttcaacagaccacccggaatacgtccctgccctttgtacaca-ccg-cccgtc
gctcttaccga-tgaatttccctgtgagtttgaaggactgatg-----------------
------------------------------------------------------------
-----------gttgcaaaatcattggaaattctgtc-----------------------
---------------------------------------------
>Globigerinella_siphonifera|46132|AJ390570
------------------------------------------------------------
------------------------------------------------------------
------------------------------------------------------------
------------------------------------------------------------
------------------------------------------------------------
------------------------------------------------------------
------------------------------------------------------------
------------------------------------------------------------
------------------------------------------------------------
------------------------------------------------------------
------cgtaggaagggattgccaataattgaatgttcgctttctatta-----------
-------------------------------------------------ggtgtgtatat
atagtctcaaaattacatgtattt-gtaatggcgagtaatatttac---tatc-------
---------------------------------------------------------ctg
taggaaaactc-ggg-cgaccgctgtaata---tttctctttaaaacagaggaagattgc
ggc-aataacaggtc-tgtgatg-ccc-tcagatgtcccgggccgcacacg-tgctacat
-tgat-ta-gcgc---ag------------------------------------------
------------------------------------------------------------
------------------------------------------------------------
------------------------------------------------------------
----------------------------------------------------------tg
cg-catac---------tttcaat----atg-atacattag-------------------
-a----ttggattgt--------------------------------------tctgttg
agctccat-ctaatac-tatccggcttgagaaggct-------gggtaatcaattgtaa-
-gtgctggttcctcctcccgttga--gcattttaata-atggcctctctacatccctagc
aatat------------------gcctagtgcg-at-tgtagtt----------------
--------------------------gagccttgccatttatgcaa-gtgtcaattctca
gtggggacagacatttgataattctttgtctcgttcttaactaggaatgccttgtacggg
tc-ttggttcaacagaccacccggaatacgtccctgccctttgaaaaaa-ccg-cccgtc
gctcttaccga-tgaatttccctg------------------------------------
------------------------------------------------------------
------------------------------------------------------------
---------------------------------------------
>Globigerinella_siphonifera|46132|AJ390569
------------------------------------------------------------
------------------------------------------------------------
------------------------------------------------------------
------------------------------------------------------------
------------------------------------------------------------
------------------------------------------------------------
------------------------------------------------------------
------------------------------------------------------------
------------------------------------------------------------
------------------------------------------------------------
------------------------------------------------------------
------------------------------------------------------------
------------------------------------------------------------
------------------------------------------------------------
------------------------------------------------------------
----aataacaggtc-tgtgatg-ccc-tcagatgtcccgggccgcacacg-tgctacat
-tgat-ta-gcgc---ag------------------------------------------
------------------------------------------------------------
------------------------------------------------------------
------------------------------------------------------------
----------------------------------------------------------tg
cg-catac---------tttcaat----atg-atacattag-------------------
-a----ttggattgt--------------------------------------tctgttg
agctccat-ctaatac-tatccggcttgagaaggct-------gggtaatcaattgtaa-
-gtgctggttcctcctcccgttga--gcattttaata-atggcctctctacatccctagc
aatat------------------gcctagtgcg-at-tgtagtt----------------
--------------------------gagccttgccatttatgcaa-gtgtcaattctca
gtggggacagacatttgataattctttgtctcgttcttaactaggaatgccttgtacggg
tc-ttggttcaacagaccacccggaatacgtccctgccctttgtacaca-ccg-cccgtc
gctcttaccga-tgaatttccctgwgagtttgaaggactgatg-----------------
------------------------------------------------------------
-----------gttgcaaaatcattggaaattctgtc-----------------------
---------------------------------------------
>Globigerinella_siphonifera|46132|AJ390568
------------------------------------------------------------
------------------------------------------------------------
------------------------------------------------------------
------------------------------------------------------------
------------------------------------------------------------
------------------------------------------------------------
------------------------------------------------------------
------------------------------------------------------------
------------------------------------------------------------
------------------------------------------------------------
--------------------------------------gctttctatta-----------
-------------------------------------------------ggtgtgtatat
atagtctcaaaattacatgtattt-gtaatggcgagtaatatttatac-tatc-------
---------------------------------------------------------ctg
taggaaaactc-ggg-cgaccgctgtaata---tttctctttaaaacagaggaagattgc
ggc-aataacaggtc-tgtgatg-ccc-tcagatgtcccgggccgcacacg-tgctacat
-tgat-ta-gcgc---ag------------------------------------------
------------------------------------------------------------
------------------------------------------------------------
------------------------------------------------------------
----------------------------------------------------------tg
cg-catac---------tttcaat----atg-atacattag-------------------
-a----ttggattgt--------------------------------------tctgttg
agctccat-ctaatac-tatccggcttgagaaggct-------gggtaatcaattgtaa-
-gtgctggttcctcctcccgttga--gcattttaata-atggcctctctacatccctagc
aatat------------------gcctagtgcg-at-tgtagtt----------------
--------------------------gagccttgccatttatgcaa-gtgtcaattctca
gtggggacagacatttgataattctttgtctcgttcttaactaggaatgccttgtacggg
tc-ttggttcaacagaccacccggaatacgtccctgccctttgtamaca-ccg-cccgtc
gctcttaccga-tgaatttccctg------------------------------------
------------------------------------------------------------
------------------------------------------------------------
---------------------------------------------
>Globigerinella_siphonifera|46132|AJ390567
------------------------------------------------------------
------------------------------------------------------------
------------------------------------------------------------
------------------------------------------------------------
------------------------------------------------------------
------------------------------------------------------------
------------------------------------------------------------
------------------------------------------------------------
------------------------------------------------------------
------------------------------------------------------------
----------------------------------------tttctatta-----------
-------------------------------------------------ggtgtgtatat
atagtctcaaaattacatgtattt-gtaatggcgagtaatatttatac-tatc-------
---------------------------------------------------------ctg
taggaaaactcgggg-cgaccgctgtaata---tttctctttaaaacagaggaagattgc
ggc-aataacaggtc-tgtgatg-ccc-tcagatgtcccgggccgcacacg-tgctacat
-tgat-ta-gcgc---ag------------------------------------------
------------------------------------------------------------
------------------------------------------------------------
------------------------------------------------------------
----------------------------------------------------------tg
cg-catac---------tttcaat----atg-atacattag-------------------
-a----ttggattgt--------------------------------------tctgttg
agctccat-ctaatac-tatccggcttgagaaggct-------gggtaatcaattgtaa-
-gtgctggttcctcctcccgttga--gcattttaata-atggcctctctacatccctagc
aatat------------------gcctagtgcg-at-tgtagtt----------------
--------------------------gagccttgccatttatgcaa-gtgtcaattctca
gtggggacagacatttgataattctttgtctcgttcttaactaggaatgccttgtacggg
tc-ttggttcaacagaccacccggaatacgtccctgccctttgtamaca-ccg-cccgtc
gctcttaccga-tgaatttccctg------------------------------------
------------------------------------------------------------
------------------------------------------------------------
---------------------------------------------
>Globigerinella_siphonifera|46132|AJ390566
------------------------------------------------------------
------------------------------------------------------------
------------------------------------------------------------
------------------------------------------------------------
------------------------------------------------------------
------------------------------------------------------------
------------------------------------------------------------
------------------------------------------------------------
------------------------------------------------------------
------------------------------------------------------------
-----------------------------------ttcgctttctatta-----------
-------------------------------------------------ggtgtgtatat
atagtctcaaaattacatgtattt-gtaatggcgagtaatatttatac-tatc-------
---------------------------------------------------------ctg
taggaaaactc-ggg-cgaccgctgtaata---tttctctttaaaacagaggaagattgc
ggc-aataacaggtc-tgtgatg-ccc-tcagatgtcccgggccgcacacg-tgctacat
-tgat-ta-gcgc---ag------------------------------------------
------------------------------------------------------------
------------------------------------------------------------
------------------------------------------------------------
----------------------------------------------------------tg
cg-catac---------tttcaat----atg-atacattag-------------------
-a----ttggattgt--------------------------------------tctgttg
agctccat-ctaatac-tatccggcttgagaaggct-------gggtaatcaattgtaa-
[truncated: 208,574 more chars]
