# Supplementary material for: Using the Multiple Analysis Approach to Reconstruct Phylogenetic Relationships among Planktonic Foraminifera from Highly Divergent and Length-polymorphic SSU rDNA Sequences
Source: Bioinform Biol Insights. 2009 Nov 11;3:155–77. doi: 10.4137/bbi.s3334 (PMC2808177; doi:10.4137/bbi.s3334)
Supplement: Additional file 1—Sequence list [file Additional_File_1.zip › Additional_File_1/Alignments/aligned.muscle.fas]

>Globigerina_bulloides|R043|01
-------------------GTGG-AGCATGTGGCTTAATTTGACTCAACGCGGGG-AATC
TTACCGGGTCCGGACACACTGAGGATTGACAG--------ACAATT--------------
------------------------------------------------------------
-------GTCTTTTTGTCAAATTTAAAGACAAAAGATAACAGATCTTTCATGATTATGTG
ATGGGTGGTG----CATGGCCGTTC----TTAGTTCGTGG------AGTGATCTGTCTGC
TTAATT-GCGTTTC-----AAATATATTTTATTATATAACGAGTCTACAAAGGAGTGGTT
CATTAACAGACAATCATATCTTTGA-----------------------------------
------------------------------------------------------------
------------------------------------------------------------
----------------------------------------------------GCGTCTGG
AATCTACTCTATTTGGCTCAATTGAACGCAACGG-ACGNNNNNNNNNNNNNNNNNNNNNN
NNNNNNNNNNNNNNNNNNNNNNNNNNNNNNNNNNNNNNNNNNNNNNNNNNNNNNNNNNNN
NNNNNNNNNNNNNNNNNNNNNNNNNNNNNNNN--------------------------NN
NNNNNNNNNNNNNNNNNNNNNNNNNNNNNNNNNNNNNNNNNNNNNNNNNNNNNNNNNNNN
NNNNNNNNNNNNNNNNNNNNNNNNNNNNNNNNNNNNNNNNNNNNNNNNNNNNNNNNNNNN
NNNNNNNNNNNNNNNNNNNNNNNNNNNN-NNNNNNNNNNTGCGC----------------
------------------------------------------------------------
------------------------------------------------------------
--------------------------------------------ATACTTTCAA------
-----TATGATA---CATTAGAT-------------------------------------
----------------------------------TGGATT-------GTTCTGT------
--TGAGCTC----------------------CATCT------------------------
------------------------------------------------------------
---------------------------------AATAC----------------------
--------TAT--------------CCGGCTTGAGAAGGC-T---------------GGG
TAATCAATTGTAAGTG-----CTGGTTCCTCCTCCCGTTGA-------------------
--------GCATTTTAATAAT---G-----------------------------------
----------------GCCTCTCTACATCCCTAGCAATATGCC-----------------
-TAGTGCGATTGTAGTTGAGCCTTG-----------------------------------
-----------------------------CCATTTAT---GCAA-GTGTCAATT--CTCA
GTGGGGACAG-----ACATTTGATAATTCTTTGTCTCGTTCTT---AACTAGGAATGCCT
TGTAC---GGGTCTT-GGTTCAACAGAC-CACCCGGAATACGTC-CCTGC------CCTT
TGTACACAC-CG-CCCGTCG------C---------------------------------
------------------------------------------------------------
------------------------------------------------------------
------------------------------------------------------------
--------------------------------
>Globigerina_bulloides|R043|05
-------------------------GCATGTGGCTTAATTTGACTCAACGCGGGG-AATC
TTACCGGGTCCGGACACACTGAGGATTGACAG--------ACAATT--------------
------------------------------------------------------------
-------GTCTTTTTGTCAAATTTAAAGACAAAAGATAACAGATCTTTCATGATTATGTG
ATGGGTGGTG----CATGGCCGTTC----TTAGTTCGTGG------AGTGATCTGTCTGC
TTAATT-GCGTTTC-----AAATATATTTTATTATATAACGAGTCTACAAAGGAGTGGTT
CATTAACAGACAATCATATCTTTGA-----------------------------------
------------------------------------------------------------
------------------------------------------------------------
----------------------------------------------------GCGTCTGG
AATCTACTCTATTTGGCTCAATTGAACGCAACGG-ACGTGATCGCGAGTCCTTGTTGAAC
TTCAGTATATATTGACTATCCCC----------------------GTAGGAAGGGATTGG
CAATAATTGAATGTTCGCTTTCTATTAGGTGT--------------------------GT
ATATATAGTCTCAAAATTACATGTATTTG-------------------------------
------------------------------------------------TAATGGCGAGTA
ATATTTATACTATCCTGTAGGAAAACTC-GGGCGACCGCTGTAATAT---TTCTCTTT--
------------------------------------------------------------
------------------------------------------------------------
----------------------------AAAACAGAGGA--AGATTGCGGC-AATAAC-A
GGTC-TGTGATG-CCC-TCAGAT-------------------------------------
------------------------------GTCCCGGGCCGCACAC-GTGCTAC-ATTGA
T-TA-GCGC---------------AGTGCG-CATAC----------TTTCAATATGATAC
ATTAGA------------------------------------------------------
---------TTGGATTGTTCTGTTGAGCTCCATCTAAT----------------------
--------------------ACTATCCGGCTTGAGAAGGC-T---------------GGG
TAATCAATTGTAAGTG-----CTGGTTCCTCCTCCCGTTGA-------------------
--------GCATTTTAATAAT---------------------------------------
---------------GGCCTCTCTACATCCCTAGCAATATGCC-----------------
-TAGTGCGATTGTAGTTGAGCCTTG-----------------------------------
-----------------------------CCATTTAT---GCAA-GTGTCAATT--CTCA
GTGGGGACAG-----ACATTTGATAATTCTTTGTCTCGTTCTT---AACTAGGAATGCCT
TGTAC---GGGTCTT-GGTTCAACAGAC-CACCCGGAATACGTC-CCTGC------CCTT
TGTACACAC-CG-CCCGTCG------CTCTTACCGA-TGAATT-------TCCCTGTGAG
TTT-GAAGGACTGATGG-------------------------------------------
----TTGCAAAATCATTGG-----------------------------------------
---------AAATTCTGTCAAACA------------------------------------
--------------------------------
>Globigerina_falconensis|R053|18
-----------------------------------------GACTCAACGCGGAA-AAAC
TTACCAGGTCCGGACACACTGAGGATTGACAG--------ACGGTT--------------
------------------------------------------------------------
---------AACGCCCTTCGGGGCAAGAGACAAAATTTTTGGCTCTTTCATGATTATGTG
ATAGGTGGTG----CATGGCCGTTC----TTAGTTCGTGG------AGTGATCTGTCTGC
CCAATC-GCGTTTCATAAATCTTAAGCTCAAA----------------------------
------AGGCAGTCTTACCTTCGGGTTGAGTTTTGCTGGGA-------------------
------------------------------------------------------------
------------------------------------------------------------
------------------------------------------------------------
------------GACTTTTGTGTGAACGCAACGG-ACGTGATTGCAACCCCTTGTTGATT
GGCCATCACGTAAG-------------------------------CTCACTTGTAATTTA
TTACAGTGTGGTATTATCTTAGCCATTCCCTT--------------------------TT
AGTTGTGGAGTGATTAACCACTCTAAATT-------------------------------
------------------------------------------------------------
---------------------GTAACTC-GGGGGACCGCTGTGAT-----TTTTCTTC--
------------------------------------------------------------
------------------------------------------------------------
----------------------------AAACCGGAGGA--AGGTTGCGGC-AATAAC-A
GGTC-TGTGATG-CCC-TCAGAT-------------------------------------
------------------------------GTCCTGGGCTGCACAC-GTGCTAC-ACTGA
TCCCGGC-----------------AGTTGG-CATGT------------GATTTTCTCCAA
TGACGAACCTAGTGGACTTGG---------------------------------------
---------CGTCTGTGCGCATTCGTGTGCTA-ATGAC----------------------
--------------------TGCCGTCACTTTAAACACTG-G-TCGTTAGACTC---GTG
CGATCCCTCGGAAAAC-----GTGATTTCTGTTCCCAAACAAA-----------------
--------GCACTTTCGTACC---CTCGCTCAAACAAACGTGATTCCAAATCCCTTACGA
TTGCTAC---------ATCCTTTCTCGTA-------------------------------
-ACGTCTCGCCTAGCGGAGCTTTCA-----------------------------------
------------------------------ACTTTTCGTCGCAA-CTCTCAATT--CACA
GTGGGGACAG-----TCGTTTGTCAACTTTTCGTCTCGGTCCC---AACTAGGAATGCCT
CGTAC---GAGT---TGGTTCATCAGAC-CACTCGGAATACGTC-CCTGC------CCTT
TGTACACAC-CG-CCCGTCG------CTTTTACCGA-TGAACT-------TTTTTGCGAG
TAT-GATGGACTAACTT-------------------------------------TGCGCT
CAATTTGAATCTGTTGTGG-----------------------------------------
---------AAATTCACTCGAACAACGGGA-----TTTAAAG------------------
--------------------------------
>Globigerina_falconensis|R053|25
---------------GAACGTGG-AGCATGTGGCTTAATTYGACTCAACGCGGAA-AAAC
TTACCAGGTCCGGACACACTGAGGATTGACAG--------ACGGTT--------------
------------------------------------------------------------
---------AACGCCCTTCGGGGCAAGAGACAAAATTTTTGGCTCTTTCATGATTATGTG
ATAGGTGGTG----CATGGCCGTTC----TTAGTTCGTGG------AGTGATCTGTCTGC
CCAATC-GCGTTTCATAAATCTTAAGCTCAAA----------------------------
------AGGCAGTCTTACCTTCGGGTTGAGTTTTGCTGGGA-------------------
------------------------------------------------------------
------------------------------------------------------------
------------------------------------------------------------
------------GACTTTTGTGTGAACGCAACGG-ACGTGATTGCAACCCCTTGTTGATT
GGCCATCACGTAAG-------------------------------CTCACTTGTAATTTA
TTACAGTGTGGTATTATCTTAGCCATTCCCTT--------------------------TT
AGTTGTGGAGTGATTAACCACTCTAAATT-------------------------------
------------------------------------------------------------
---------------------GTAACTC-GGGGGACCGCTGTGAT-----TTTTCTTC--
------------------------------------------------------------
------------------------------------------------------------
----------------------------AAACCGGAGGA--AGGTTGCGGC-AATAAC-A
GGTC-TGTGATG-CCC-TCAGAT-------------------------------------
------------------------------GTCCTGGGCTGCACAC-GTGCTAC-ACTGA
TCCCGGC-----------------AGTTGG-CATGT------------GATTTTCTCCAA
TGACGAACCTAGTGGACTTGG---------------------------------------
---------CGTCTGTGCGCATTCGTGTGCTA-ATGAC----------------------
--------------------TGCCGTCACTTTAAACACTG-G-TCGTTAGACTC---GTG
CGATCCCTCGGAAAAC-----GTGATTTCTGTTCCCAAACAAA-----------------
--------GCACTTTCGTACC---CTCGCTCAAACAAACGTGATTCCAAATCCCTTACGA
TTGCTAC---------ATCCTTTCTCGTA-------------------------------
-ACGTCTCGCCTAGCGGAGCTTTCA-----------------------------------
------------------------------ACTTTTCGTCGCAA-CTCTCAATT--CACA
GTGGGGACAG-----TCGTTTGTCAACTTTTCGTCTCGGTCCC---AACTAGGAATGCCT
CGTAC---GAGT---TGGTTCATCAGAC-CACTCGGAATACGTC-CCTGC------CCTT
TGTACACAC-CG-CCCGTCG------CTTTTACCGA-TGAACT-------TTTTTGCGAG
TAT-GATGGACTAACTT-------------------------------------TGCGCT
CAATTTGAATCTGTTGTGG-----------------------------------------
---------AAATTCACTCGAACAACGGGA-----TTTAAAG------------------
--------------------------------
>Globigerinita_glutinata|P148|05
-----------------------------GTGGCTTAATTTGACTCAACGCGGGA-AATC
TTACCGGGTCCGGACACACTGAGGATTGACAG--------GTATTA--------------
------------------------------------------------------------
---TATAGCAACCTTCGGGTTGTCTATTGTTAAATATGCTAGTCCTTTCATGATTATGTG
ATAGGTGGTG----CATGGCCGTTC----TTAGTTCGTGG------AGTGATCTGTCTGC
TTAATT-GCGTTTC-----AGATAAGGATCTATATTCTT---------------------
------TACAAGTGTCGCAGTGTAATTGACCCCTCTTTCAC-------------------
------------------------------------------------------------
-----------------------------------------------------------G
AGAGTGTGTGTC----------------------------------------TTTTTTGC
GCTCGCACTTTACATTAGGTCCTGAAAGCAACGA-ACGTGACCGCAACCTCTTGTTGC--
------------------------------------------------------------
---------CTCATCTCCCAACATTCTTTCCT--------------------------TC
GGGTTAGATATTTCCATTGAGGCTTTCCA-------------------------------
------------------------------------------------------------
----------------------AAACTA-GAGGGACCGCTGTC-------AACTTCTT--
------------------------------------------------------------
------------------------------------------------------------
----------------------------AAACCAGAGGA--AGGTTGCGGC-AATAAC-A
GGTC-TGTGATG-CCC-TTAGAT-------------------------------------
------------------------------GTTCCGGGCTGCACAC-GTGCTAC-AATGA
T-TG-TTGC---------------AGTGAG-CATCT----------CAATTTTTTACCTA
ACACCGCACACGTGAGT-------------------------------------------
---------TTGCATACTTGTATGTTACTTTACGCAGC----------------------
-----------------GGTAAAGCCTGCTTCGAGAGCAAGT---------------GGG
TAATCAATTAGAAGTA-----ACGATTTCCCAAATTA-----------------------
--------GCACACTTATATA---------------------------------------
------------CGGCGTTTGTGCCC----------------------------------
-GGGTTTCACTTGTTGGAACTTTTG-----------------------------------
-----------TGCGCGCAGATGTTTTTTCCGTATGT---GCAA-TTGTCAATT--CATG
GTGGGGACAG-----ACCATTGTTAATTGTTGGTCTCGGTCTT---AACTAGGAATGCCT
TGTAC---GGGTCTTTGGTTCAACAAAC-CACCCGGAATACGTC-CCTGC------CCTT
TGTACACAC-CG-CCCGTCG------CTCTTACCGA-TGGACT-------TCTCTGTGAG
TTT-GAGGGACT------------------------------------------------
------------------------------------------------------------
---------GGATTTGATCGTACATTCGTGTGCGCATTAATATCTATGGAAACTTAAAC-
--------------------------------
>Globigerinita_glutinata|P148|07
-------------------GTGG-AGCATGTGGCTTAATTTGACTCAACGCGGGA-AATC
TTACCGGGTCCGGACACACTGAGGATTGACAG--------GTATTA--------------
------------------------------------------------------------
---TATAGCAACTTTCGGGTTGTCTATTGTTAAATATGCTAGTCCTTTCATGATTATGTG
ATAGGTGGTG----CATGGCCGTTC----TTAGTTCGTGG------AGTGATCTGTCTGC
TTAATT-GCGTTTC-----AGATAAGGATCTATATTCTT---------------------
------TACAAGTGTCGCAGTGTAATTGACCCCTCTTTCAC-------------------
------------------------------------------------------------
-----------------------------------------------------------G
AGAGTGCGTGTC----------------------------------------TTTTTTGC
GCTCGCACTTTACATTAGGTCCTGAAAGCAACGA-ACGTGACCGCAACCTCTTGTTGC--
------------------------------------------------------------
---------CTCATCTCCCAACATTCTTTCCT--------------------------TC
GGGTTAGATATTTCCATTGAGGCTTTCCA-------------------------------
------------------------------------------------------------
----------------------AAACTA-GAGGGACCGCTGTC-------AACTTCTT--
------------------------------------------------------------
------------------------------------------------------------
----------------------------AAACCAGAGGA--AGGTTGCGGC-AATAAC-A
GGTC-TGTGATG-CCC-TTAGAT-------------------------------------
------------------------------GTTCCGGGCTGCACAC-GTGCTAC-AATGA
T-TG-TTGC---------------AGTGAG-CATCT----------CAATTTTTTACCTA
ACACCGCACACGTGAGTTT-----------------------------------------
---------GCATACTTGTATGCTATACTTTACGCAGC----------------------
-----------------GGTAAAGCCTGCTTCGAGAGCAAGT---------------GGG
TAATCAATTAGAAGTA-----ACGATTTCCCAAATTA-----------------------
--------GCACACTTATATA---------------------------------------
------------CGGCGTTTGTGCCC----------------------------------
-GGGTTTCACTTGTTGGAACTTTTG-----------------------------------
----------TGCGCGCAGATGTTTTTTTCCGTATGT---GCAA-TTGTCAATT--CATG
GTGGGGACAG-----ACCATTGTTAATTGTTGGTCTCGGTCTT---AACTAGGAATGCCT
TGTAC---GGGTCTTTGGTTCAACAAAC-CACCCGGAATACGTC-CCTGC------CCTT
TGTACACAC-CG-CCCGTCG------CTCTTACCGA-TGGACT-------TCTCTGTGAG
TTT-GAGGGACTGGATT---------------------------TGATCGTACATTCGTG
TGCGCATTAATATCTATGG-----------------------------------------
---------AAACTTAAACGAACAGTGTGG-----TCTAAAG------------------
--------------------------------
>Globigerinita_glutinata|P148|13
-----------------------------GTGGCTTAATTTGACTCAACGCGGGA-AATC
TTACCGGGTCCGGACACACTGAGGATTGACAG--------GTATTA--------------
-----------------------------------------------TATAGCAACTTTC
GGGTTGTCTATTGT----------------TAAATATGCTAGTCCTTTCATGATTATGTG
ATAGGTGGTG----CATGGCCGTTC----TTAGTTCGTGG------AGTGATCTGTCTGC
TTAATT-GCGTTTC-----AGATAAGGATCTATATTCTT---------------------
------TACAAGTGTCGCAGTGTAATTGACCCCTCTTTCAC-------------------
------------------------------------------------------------
---------------------------------------------------------GAG
AGTGCGTGTC------------------------------------------TTTTTTGC
GCTCGCACTTTACATTAGGTCCTGAAAGCAACGA-ACGTGACCGCAACCTCTTGTTGC--
------------------------------------------------------------
---------CTCATCTCCCAACATTCTTTCCT--------------------------TC
GGGTTAGATATTTCCATTGAGGCTTTCCA-------------------------------
------------------------------------------------------------
----------------------AAACTA-GAGGGACCGCTGTC-------AACTTCTT--
------------------------------------------------------------
------------------------------------------------------------
----------------------------AAACCAGAGGA--AGGTTGCGGC-AATAAC-A
GGTC-TGTGATG-CCC-TTAGAT-------------------------------------
------------------------------GTTCCGGGCTGCACAC-GTGCTAC-AATGA
T-TG-TTGC---------------AGTGAG-CATCT----------CAATTTTTTACCTA
ACACCGCACACGTGAGTTT-----------------------------------------
---------GCATACTTGTATGCTATACTTTACGCAGC----------------------
----------------GGT-AAAGCCTGCTTCGAGAGCAA-GT--------------GGG
TAATCAATTAGAAGTA-----ACGATTTCCCAAATTA-----------------------
--------GCACACTTATATA---CGGC--------------------------------
----------------GTTTGTGCCC----------------------------------
-GGGTTTCACTTGTTGGAACTTTTG-TGCGCGCAGATGTTTT------------------
--------------------------TTTCCGTATGT---GCAA-TTGTCAATT--CATG
GTGGGGACAG-----ACCATTGTTAATTGTTGGTCTCGGTCTT---AACTAGGAATGCCT
TGTAC---GGGTCTTTGGTTCAACAAAC-CACCCGGAATACGTC-CCTGC------CCTT
TGTACACAC-CG-CCCGTCG------CTCTTACCGA-TGGACT-------TCTCTGTGAG
TTT-GAGGGACT------------------------------------------------
------------------------------------------------------------
---------GGATTTGATCGTACATTCGTGTGCGCATTAATATCTATGGAAACTTAAAC-
--------------------------------
>Globigerinita_glutinata|P148|15
-------------------GTGG-AGCATGTGGCTTAATTTGACTCAACGCGGGA-AATC
TTACCGGGTCCGGACACACTGAGGATTGACAG--------GTATTA--------------
-----------------------------------------------TATAGCAACTTTC
GGGTTGTCTATTGT----------------TAAATATGCTAGTCCTTTCATGATTATGTG
ATAGGTGGTG----CATGGCCGTTC----TTAGTTCGTGG------AGTGATCTGTCTGC
TTAATT-GCGTTTC-----AGATAAGGATCTATATTCTT---------------------
------TACAAGTGTCGCAGTGTAATTGACCCCTCTTTCAC-------------------
------------------------------------------------------------
---------------------------------------------------------GAG
AGTGCGTGTC------------------------------------------TTTTTTGC
GCTCGCACTTTACATTAGGTCCTGAAAGCAACGA-ACGTGACCGCAACCTCTTGTTGC--
------------------------------------------------------------
---------CTCATCTCCCAACATTCTTTCCT--------------------------TC
GGGTTAGATATTTCCATTGAGGCTTTCCA-------------------------------
------------------------------------------------------------
----------------------AAACTA-GAGGGACCGCTGTC-------AACTTCTT--
------------------------------------------------------------
------------------------------------------------------------
----------------------------AAACCAGAGGA--AGGTTGCGGC-AATAAC-A
GGTC-TGTGATG-CCC-TTAGAT-------------------------------------
------------------------------GTTCCGGGCTGCACAC-GTGCTAC-AATGA
T-TG-TTGC---------------AGTGAG-CATCT----------CAATTTTTTACCTA
ACACCGCACACGTGAGTTT-----------------------------------------
---------GCATACTTGTATGCTATACTTTACGCAGC----------------------
----------------GGT-AAAGCCTGCTTCGAGAGCAA-GT--------------GGG
TAATCAATTAGAAGTA-----ACGATTTCCCAAATTA-----------------------
--------GCACACTTATATA---CGGC--------------------------------
----------------GTTTGTGCCC----------------------------------
-GGGTTTCACTTGTTGGAACTTTTG-TGCGCGCAGATGTTTT------------------
--------------------------TTTCCGTATGT---GCAA-TTGTCAATT--CATG
GTGGGGACAG-----ACCATTGTTAATTGTTGGTCTCGGTCTT---AACTAGGAATGCCT
TGTAC---GGGTCTTTGGTTCAACAAAC-CACCCGGAATACGTC-CCTGC------CCTT
TGTACACAC-CG-CCCGTCG------CTCTTACCGA-TGGACT-------TCTCTGTGAG
TTT-GAGGGACTGGATT---------------------------TGATCGTACATTCGTG
TGCGCATTAATATCTATGG-----------------------------------------
---------AAACTTAAACGAACAGTGTGG-----TCTAAAG------------------
--------------------------------
>Globigerinita_glutinata|P148|17
-------------------GTGG-AGCATGTGGCTTAATTTGACTCAACGCGGGA-AATC
TTACCGGGTCCGGACACACTGAGGATTGACAG--------GTATTA--------------
-----------------------------------------------TATAGCAACTTTC
GGGTTGTCTATTGT----------------TAAATATGCTAGTCCTTTCATGATTATGTG
ATAGGTGGTG----CATGGCCGTTC----TTAGTTCGTGG------AGTGATCTGTCTGC
TTAATT-GCGTTTC-----AGATAAGGATCTATATTCTT---------------------
------TACAAGTGTCGCAGTGTAATTGACCCCTCTTTCAC-------------------
------------------------------------------------------------
---------------------------------------------------------GAG
AGTGCGTGTC------------------------------------------TTTTTTGC
GCTCGCACTTTACATTAGGTCCTGAAAGCAACGA-ACGTGACCGCAACCTCTTGTTGC--
------------------------------------------------------------
---------CTCATCTCCCAACATTCTTTCCT--------------------------TC
GGGTTAGATATTTCCATTGAGGCTTTCCA-------------------------------
------------------------------------------------------------
----------------------AAACTA-GAGGGACCGCTGTC-------AACTTCTT--
------------------------------------------------------------
------------------------------------------------------------
----------------------------AAACCAGAGGA--AGGTTGCGGC-AATAAC-A
GGTC-TGTGATG-CCC-TTAGAT-------------------------------------
------------------------------GTTCCGGGCTGCACAC-GTGCTAC-AATGA
T-TG-TTGC---------------AGTGAG-CATCT----------CAATTTTTTACCTA
ACACCGCACACGTGAGTTT-----------------------------------------
---------GCATACTTGTATGCTATACTTTACGCAGC----------------------
----------------GGT-AAAGCCTGCTTCGAGAGCAA-GT--------------GGG
TAATCAATTAGAAGTA-----ACGATTTCCCAAATTA-----------------------
--------GCACACTTATATA---CGGC--------------------------------
----------------GTTTGTGCCC----------------------------------
-GGGTTTCACTTGTTGGAACTTTTG-TGCGCGCAGATGTTTT------------------
--------------------------TTTCCGTATGT---GCAA-TTGTCAATT--CATG
GTGGGGACAG-----ACCATTGTTAATTGTTGGTCTCGGTCTT---AACTAGGAATGCCT
TGTAC---GGGTCTTTGGTTCAACAAAC-CACCCGGAATACGTC-CCTGC------CCTT
TGTACACAC-CG-CCCGTCG------CTCTTACCGA-TGGACT-------TCTCTGTGAG
TTT-GAGGGACTGGATT---------------------------TGATCGTACATTCGTG
TGCGCATTAATATCTATGG-----------------------------------------
---------AAACTTAAACGAACAGTGTGG-----TCTAAAG------------------
--------------------------------
>Globigerinita_glutinata|P148|20
-------------------GTGG-AGCATGTGGCTTAATTTGACTCAACGCGGGA-AATC
TTACCGGGTCCGGACACACTGAGGATTGACAG--------GTATTA--------------
-----------------------------------------------TATAGCAACCTTC
GGGTTGTCTATTGT----------------TAAATATGCTAGTCCTTTCATGATTATGTG
ATAGGTGGTG----CATGGCCGTTC----TTAGTTCGTGG------AGTGATCTGTCTGC
TTAATT-GCGTTTC-----AGATAAGGATCTATATTCTT---------------------
------TACAAGTGTCGCAGTGTAATTGACCCCTCTTTCAC-------------------
------------------------------------------------------------
-----------------------------------------------------------G
AGAGTGTGTGTC----------------------------------------TTTTTTGC
GCTCGCACTTTACATTAGGTCCTGAAAGCAACGA-ACGTGACCGCAACCTCTTGTTGC--
------------------------------------------------------------
---------CTCATCTCCCAACATTCTTTCCT--------------------------TC
GGGTTAGATATTTCCATTGAGGCTTTCCA-------------------------------
------------------------------------------------------------
----------------------AAACTA-GAGGGACCGCTGTC-------AACTTCTT--
------------------------------------------------------------
------------------------------------------------------------
----------------------------AAACCAGAGGA--AGGTTGCGGC-AATAAC-A
GGTC-TGTGATG-CCC-TTAGAT-------------------------------------
------------------------------GTTCCGGGCTGCACAC-GTGCTAC-AATGA
T-TG-TTGC---------------AGTGAG-CATCT----------CAATTTTTTACCTA
ACACCGCACACGTGAGTTT-----------------------------------------
---------GCATACTTGTATGTTACTTTACG----------------------------
------------CAGCGGT-AAAGCCTGCTTCGAGAGCAA-GT--------------GGG
TAATCAATTAGAAGTA-----ACGATTTCCCAAATTA-----------------------
--------GCACACTTATATA---CGGC--------------------------------
----------------GTTTGTGCCC----------------------------------
-GGGTTTCACTTGTTGGAACTTTTG-TGCGCGCAGATGTTT-------------------
--------------------------TTTCCGTATGT---GCAA-TTGTCAATT--CATG
GTGGGGACAG-----ACCATTGTTAATTGTTGGTCTCGGTCTT---AACTAGGAATGCCT
TGTAC---GGGTCTTTGGTTCAACAAAC-CACCCGGAATACGTC-CCTGC------CCTT
TGTACACAC-CG-CCCGTCG------CTCTTACCGA-TGGACT-------TCTCTGTGAG
TTT-GAGGGACTGGATT---------------------------TGATCGTACATTCGTG
TGCGCATTAATATCTATGG-----------------------------------------
---------AAACTTAAACGAACAGTGTGG-----TCTAAAG------------------
--------------------------------
>Globigerinita_glutinata|P148|21
-------------------GTGG-AGCATGTGGCTTAATTTGACTCAACGCGGGA-AATC
TTACCGGGTCCGGACACACTGAGGATTGACAG--------GTATTA--------------
-----------------------------------------------------------T
ATAGCACGTACTTTTGTGCGTGTCTATTGTTAAATATGCTAGTCCTTTCATGATTATGTG
ATAGGTGGTG----CATGGCCGTTC----TTAGTTCGTGG------AGTGATCTGTCTGC
TTAATT-GCGTTTC-----AGATAAGGATCTATATTCTT---------------------
------TACAAGTGTCGCAGTGTAATTGACCCCTCTTTCAC-------------------
------------------------------------------------------------
------------------------------------------------------------
---------------------------------------GAGAGTGTGTGTCTTTTTTGC
GCTCGCACTTTACATTAGGTCCTGAAAGCAACGA-ACGTGACCGCAACCTCTTGTTGC--
------------------------------------------------------------
---------CTCATCTCCCAACATTCTTTCCT--------------------------TC
GGGTTAGATATTTCCATTGAGGCTTTCCA-------------------------------
------------------------------------------------------------
----------------------AAACTA-GAGGGACCGCTGTC-------AACTTCTT--
------------------------------------------------------------
------------------------------------------------------------
----------------------------AAACCAGAGGA--AGGTTGCGGC-AATAAC-A
GGTC-TGTGATG-CCC-TTAGAT-------------------------------------
------------------------------GTTCCGGGCTGCACAC-GTGCTAC-AATGA
T-TG-TTGC---------------AGTGAG-CATCT----------CAATTTTTTACCTA
ACACCGCACACGTGAGTTT-----------------------------------------
---------GCATACTTGTATGCTATACTTTACGCAGC----------------------
-----------------GGTAAAGCCTGCTTCGAGAGCAAGT---------------GGG
TAATCAATTAGAAGTA-----ACGATTTCCCAAATTA-----------------------
--------GCACACTTATATA---------------------------------------
------------CGGCGTTTGTGCCC----------------------------------
-GGGTTTCACTTGTTGGAACTTTTG-----------------------------------
----------TGCGCGCAGATGTTTTTTTCCGTATGT---GCAA-TTGTCAATT--CATG
GTGGGGACAG-----ACCATTGTTAATTGTTGGTCTCGGTCTT---AACTAGGAATGCCT
TGTAC---GGGTCTTTGGTTCAACAAAC-CACCCGGAATACGTC-CCTGC------CCTT
TGTACACAC-CG-CCCGTCG------CTCTTACCGA-TGGACT-------TCTCTGTGAG
TTT-GAGGGACTGGATT---------------------------TGATCGTACATTCGTG
TGCGCATTAATATCTATGG-----------------------------------------
---------AAACTTAAACGAACAGTGTGG-----TCTAAAG------------------
--------------------------------
>Globigerinita_glutinata|P148|26
-------------------GTGG-AGCATGTGGCTTAATTTGACTCAACGCGGGA-AATC
TTACCGGGTCCGGACACACTGAGGATTGACAG--------GTATTA--------------
-----------------------------------------------TATAGCAACCTTC
GGGTTGTCTATTGT----------------TAAATATGCTAGTCCTTTCATGATTATGTG
ATAGGTGGTG----CATGGCCGTTC----TTAGTTCGTGG------AGTGATCTGTCTGC
TTAATT-GCGTTTC-----AGATAAGGATCTATATTCTT---------------------
------TACAAGTGTCGCAGTGTAATTGACCCCTCTTTCAC-------------------
------------------------------------------------------------
---------------------------------------------------------GAG
AGTGCGTGTC------------------------------------------TTTTTTGC
GCTCGCACTTTACATTAGGTCCTGAAAGCAACGA-ACGTGACCGCAACCTCTTGTTGC--
------------------------------------------------------------
---------CTCATCTCCCAACATTCTTTCCT--------------------------TC
GGGTTAGATATTTCCATTGAGGCTTTCCA-------------------------------
------------------------------------------------------------
----------------------AAACTA-GAGGGACCGCTGTC-------AACTTCTT--
------------------------------------------------------------
------------------------------------------------------------
----------------------------AAACCAGAGGA--AGGTTGCGGC-AATAAC-A
GGTC-TGTGATG-CCC-TTAGAT-------------------------------------
------------------------------GTTCCGGGCTGCACAC-GTGCTAC-AATGA
T-TG-TTGC---------------AGTGAG-CATCT----------CAATTTTTTACCTA
ACACCGCACACGTGAGTTT-----------------------------------------
---------GCATACTTGTATGCTATACTTTACGCAGC----------------------
----------------GGT-AAAGCCTGCTTCGAGAGCAAGT---------------GGG
TAATCAATTAGAAGTA-----ACGATTTCCCAAATTA-----------------------
--------GCACACTTATATA---------------------------------------
------------CGGCGTTTGTGCCC----------------------------------
-GGGTTTCACTTGTTGGAACTTTTG-TGCGCGCAGATGTTTT------------------
--------------------------TTTCCGTATGT---GCAA-TTGTCAATT--CATG
GTGGGGACAG-----ACCATTGTTAATTGTTGGTCTCGGTCTT---AACTAGGAATGCCT
TGTAC---GGGTCTTTGGTTCAACAAAC-CACCCGGAATACGTC-CCTGC------CCTT
TGTACACAC-CG-CCCGTCG------CTCTTACCGA-TGGACT-------TCTCTGTGAG
TTT-GAGGGACTGGATT-----------------------------TGATCGTACATTCG
TGTGCATTAATATCTATGG-----------------------------------------
---------AAACTTAAACGAACAGTGTGG-----TCTAAAG------------------
--------------------------------
>Globigerinita_glutinata|P148|28
-------------------GTGG-AGCATGTGGCTTAATTTGACTCAACGCGGGA-AATC
TTACCGGGTCCGGACACACTGAGGATTGACAG--------GTATTA--------------
-----------------------------------------------TATAGCAACCTTC
GGGTTGTCTATTGT----------------TAAATATGCTAGTCCTTTCATGATTATGTG
ATAGGTGGTG----CATGGCCGTTC----TTAGTTCGTGG------AGTGATCTGTCTGC
TTAATT-GCGTTTC-----AGATAAGGATCTATATTCTT---------------------
------TACAAGTGTCGCAGTGTAATTGACCCCTCTTTCAC-------------------
------------------------------------------------------------
-----------------------------------------------------------G
AGAGTGTGTGTC----------------------------------------TTTTTTGC
GCTCGCACTTTACATTAGGTCCTGAAAGCAACGA-ACGTGACCGCAACCTCTTGTTGC--
------------------------------------------------------------
---------CTCATCTCCCAACATTCTTTCCT--------------------------TC
GGGTTAGATATTTCCATTGAGGCTTTCCA-------------------------------
------------------------------------------------------------
----------------------AAACTA-GAGGGACCGCTGTC-------AACTTCTT--
------------------------------------------------------------
------------------------------------------------------------
----------------------------AAACCAGAGGA--AGGTTGCGGC-AATAAC-A
GGTC-TGTGATG-CCC-TTAGAT-------------------------------------
------------------------------GTTCCGGGCTGCACAC-GTGCTAC-AATGA
T-TG-TTGC---------------AGTGAG-CATCT------------------------
------------------------------------------------------------
------------------------------------------------------------
------------------------------------------------------------
------------------------------------------------------------
------------------------------------------------------------
------------------------------------------------------------
------------------------------------------------------------
------------------------------------------------------------
-----------------------CAATTTTTTACCT-----------------AACACCG
CACAC--------------------------------GTGAGTT----------------
--TGCATACTTG-TATGTTA--------CTTTACGC------------------------
------------------------------------------------------------
------------------------------------------------------------
------------------------------------------------------------
--------------------------------
>Globigerinita_glutinata|P149|04
-------------------GTGG-AGCATGTGGCTTAATTTGACTCAACGCGGGA-AATC
TTACCGGGTCCGGACACACTGAGGATTGACAG--------GTATTA--------------
---------------------------------------------------------TAT
AGCACGCACACTTCGGTGTGTGTCTATTGTTAAATATGCTAGTCCTTTCATGATTATGTG
ATAGGTGGTG----CATGGCCGTTC----TTAGTTCGTGG------AGTGATCTGTCTGC
TTAATT-GCGTTTC-----AGATAAGGATCTATATTCTT---------------------
------TACAGTGCTGCAGTCGTAATTGACCCCTTTCTCAC-------------------
------------------------------------------------------------
------------------------------------------------------------
----------------------------------------GAGAGTGTGTGTCTTTTTGC
GCTCACACTTTACATTAGGTCCTGAAAGCAACGA-ACGTGACCGCAACCTCTTGTTGCCT
CAT---------------------------------------------------------
---------CTCCCCATCACTAGGTAGTTT----------------------------CG
GCTACTTAACGTATCATTGAGGCTTTCCA-------------------------------
------------------------------------------------------------
----------------------AAACTA-GAGGGACCGCTGTC-------AACTTCTT--
------------------------------------------------------------
------------------------------------------------------------
----------------------------AAACCAGAGGA--AGGTTGCGGC-AATAAC-A
GGTC-TGTGATG-CCC-TTAGAT-------------------------------------
------------------------------GTTCCGGGCTGCACAC-GTGCTAC-AATGA
T-TG-TTGC---------------AGTGAG-CATCTCAATTTTTTACCTTAACACCGCAC
ACGTGAGT----------------------------------------------------
-----------GCATACTTGTATGTTACTTTACGCAGC----------------------
-----------------GGTAAAGCCTGCTTCGAGAGCAAGT---------------GGG
TAATCAATTAGAAGTA-----ACGATTTCCCAAATTA-----------------------
--------GCACACTTATATA---------------------------------------
------------CGGCGTTTGTGCCC----------------------------------
-GGGTTTCACTTGTTGGAACTTTTG-----------------------------------
------------TGCGCGCAGATGTTTTTCCGTATGT---GCAA-TTGTCAATT--CATG
GTGGGGACAG-----ACCATTGTTAATTGTTGGTCTCGGTCTT---AACTAGGAATGCCT
TGTAC---GGGTCTTTGGTTCAACAAAC-CACCCGGAATACGTC-CCTGC------CCTT
TGTACACAC-CG-CCCGTCG------CTCTTACCGA-TGGACT-------TCTCTGTGAG
TTT-GAGGGACTGGATT-----------------------------TGATCGTGCTTCGG
CACGCATTAACATCTATGG-----------------------------------------
---------AAACTTAAACGAACAGTGTGG-----TCTAAAG------------------
--------------------------------
>Globigerinita_glutinata|P149|07
-------------------GTGG-AGCATGTGGCTTAATTTGACTCAACGCGGGA-AATC
TTACCGGGTCCGGACACACTGAGGATTGACAG--------GTATTA--------------
-----------------------------------------------------------T
ATAGCACGCACTTCGGTGTGTGTCTATTGTTAAATATGCTAGTCCTTTCATGATTATGTG
ATAGGTGGTG----CATGGCCGTTC----TTAGTTCGTGG------AGTGATCTGTCTGC
TTAATT-GCGTTTC-----AGATAAGGATCTATATTCTTTACGTGAGTGATTGCAGACCC
CTTTCTCACGAGAGTGTGTGTCTCGCATGATCTCTCTACAT-------------------
------------------------------------------------------------
------------------------------------------------------------
------------------------------------------------------------
---------------TAGGTCCTGAAAGCAACGA-ACGTGACCGCAACCTCTTGTTGCCT
CAT---------------------------------------------------------
---------CTCCCCATCACTAGGTAGTTT----------------------------CG
GCTACTTAACGTATCATTGAGGCTTTCCA-------------------------------
------------------------------------------------------------
----------------------AAACTA-GAGGGACCGCTGTC-------AACTTCTT--
------------------------------------------------------------
------------------------------------------------------------
----------------------------AAACCAGAGGA--AGGTTGCGGC-AATAAC-A
GGTC-TGTGATG-CCC-TTAGAT-------------------------------------
------------------------------GTTCCGGGCTGCACAC-GTGCTAC-AATGA
T-TG-TTGC---------------AGTGAG-CATCT----------CAATTTTTTACCTA
ACACCGCACACGTGAGT-------------------------------------------
---------ACGCATACTTGTATGTTACTTTACGCAGC----------------------
-----------------GGTAAAGCCTGCTTCGAGAGCAAGT---------------GGG
TAATCAATTAGAAGTA-----ACGATTTCCCAAATTA-----------------------
--------GCACACTTATATA---------------------------------------
------------CGGCGTTTGTGCCC----------------------------------
-GGGTTTCACTTGTTGGAACTTTTG-----------------------------------
------------TGCGCGCAGATGTTTTTCCGTATGT---GCAA-TTGTCAATT--CATG
GTGGGGACAG-----ACCATTGTTAATTGTTGGTCTCGGTCTT---AACTAGGAATGCCT
TGTAC---GGGTCTTTGGTTCAACAAAC-CACCCGGAATACGTC-CCTGC------CCTT
TGTACACAC-CG-CCCGTCG------CTCTTACCGA-TGGACT-------TCTCTGTGAG
TTT-GAGGGACTGGATT-------------------------------------------
-------------------TGATC------------------------------------
---------GTGCTTCGGCACGCATTAACA-----TCTATGGAAACTTAAAC--------
--------------------------------
>Globigerinita_glutinata|P149|18
-------------------GTGG-AGCATGTGGCTTAATTTGACTCAACGCGGGA-AATC
TTACCGGGTCCGGACACACTGAGGATTGACAG--------GTATTA--------------
-----------------------------------------------TATAGCACACTTC
GGTGTGTCTATTGT----------------TAAATATGCTAGTCCTTTCATGATTATGTG
ATAGGTGGTG----CATGGCCGTTC----TTAGTTCGTGG------AGTGATCTGTCTGC
TTAATT-GCGTTTC-----AGATAAGGATCTATATTCTT---------------------
------TACAGTGCTGCAGTCGTAATTGACCCCTTTCTCAC-------------------
------------------------------------------------------------
------------------------------------------------------------
----------------------------GAGAGTGTGTGT------------CTTTTTGC
GCTCACACTTTACATTAGGTCCTGAAAGCAACGA-ACGTGACCGCAACCTCTTGTTGCCT
CAT---------------------------------------------------------
---------CTCCCCATCACTAGGTAGTTT----------------------------CG
GCTACTTAACGTATCATTGAGGCTTTCCA-------------------------------
------------------------------------------------------------
----------------------AAACTA-GAGGGACCGCTGTC-------AACTTCTT--
------------------------------------------------------------
------------------------------------------------------------
----------------------------AAACCAGAGGA--AGGTTGCGGC-AATAAC-A
GGTC-TGTGATG-CCC-TTAGAT-------------------------------------
------------------------------GTTCCGGGCTGCACAC-GTGCTAC-AATGA
T-TG-TTGC---------------AGTGAG-CATCTCAATTTTTTACCTTAACACCGCAC
ACGTGAGT----------------------------------------------------
-----------GCATACTTGTATGTTACTTTACGCAGC----------------------
-----------------GGTAAAGCCTGCTTCGAGAGCAAGT---------------GGG
TAATCAATTAGAAGTA-----ACGATTTCCCAAATTA-----------------------
--------GCACACTTATATA---------------------------------------
------------CGGCGTTTGTGCCC----------------------------------
-GGGTTTCACTTGTTGGAACTTTTG-----------------------------------
------------TGCGTGCAGATGTTTTTCCGTATGT---GCAA-TTGTCAATT--CATG
GTGGGGACAG-----ACCATTGTTAATTGTTGGTCTCGGTCTT---AACTAGGAATGCCT
TGTAC---GGGTCTTTGGTTCAACAAAC-CACCCGGAATACGTC-CCTGC------CCTT
TGTACACAC-CG-CCCGTCG------CTCTTACCGA-TGGACT-------TCTCTGTGAG
TTT-GAGGGACTGGATT-----------------------------TGATCGTGCTTCGG
CACGCATTAACATCTATGG-----------------------------------------
---------AAACTTAAACGAACAGTGTGG-----TCTAAAG------------------
--------------------------------
>Globigerinita_glutinata|P149|22
-------------------GTGG-AGCATGTGGCTTAATTTGACTCAACGCGGGA-AATC
TTACCGGGTCCGGACACACTGAGGATTGACAG--------GTATTA--------------
-----------------------------------------------------------T
ATAGCACGCACTTCGGTGTGTGTCTATTGTTAAATATGCTAGTCCTTTCATGATTATGTG
ATAGGTGGTG----CATGGCCGTTC----TTAGTTCGTGG------AGTGATCTGTCTGC
TTAATT-GCGTTTC-----AGATAAGGATCTATATTCTTTACGTGAGTGATTGCAGACCC
CTTTCTCACGAGAGTGTGTGTCTCGCATGATCTCTCTACAT-------------------
------------------------------------------------------------
------------------------------------------------------------
------------------------------------------------------------
---------------TAGGTCCTGAAAGCAACGA-ACGTGACCGCAACCTCTTGTTGCCT
CAT---------------------------------------------------------
---------CTCCCCATCACTAGGTAGTTT----------------------------CG
GCTACTTAACGTATCATTGAGGCTTTCCA-------------------------------
------------------------------------------------------------
----------------------AAACTA-GAGGGACCGCTGTC-------AACTTCTT--
------------------------------------------------------------
------------------------------------------------------------
----------------------------AAACCAGAGGA--AGGTTGCGGC-AATAAC-A
GGTC-TGTGATG-CCC-TTAGAT-------------------------------------
------------------------------GTTCCGGGCTGCACAC-GTGCTAC-AATGA
T-TG-TTGC---------------AGTGAG-CATCTCAATTTTTTACCTTAACACCGCAC
ACGTGAGT----------------------------------------------------
-----------GCATACTTGTATGTTACTTTACGCAGC----------------------
-----------------GGTAAAGCCTGCTTCGAGAGCAAGT---------------GGG
TAATCAATTAGAAGTA-----ACGATTTCCCAAATTA-----------------------
--------GCACACTTATATA---------------------------------------
------------CGGCGTTTGTGCCC----------------------------------
-GGGTTTCACTTGTTGGAACTTTTG-----------------------------------
------------TGCGTGCAGATGTTTTTCCGTATGT---GCAA-TTGTCAATT--CATG
GTGGGGACAG-----ACCATTGTTAATTGTTGGTCTCGGTCTT---AACTAGGAATGCCT
TGTAC---GGGTCTTTGGTTCAACAAAC-CACCCGGAATACGTC-CCTGC------CCTT
TGTACACAC-CG-CCCGTCG------CTCTTACCGA-TGGACT-------TCTCTGTGAG
TTT-GAGGGACTGGATT-----------------------------TGATCGTGCTTCGG
CACGCATTAACATCTATGG-----------------------------------------
---------AAACTTAAACGAACAGTGTGG-----TCTAAAG------------------
--------------------------------
>Globigerinita_glutinata|P149|28
-------------------GTGG-AGCATGTGGCTTAATTTGACTCAACGCGGGA-AATC
TTACCGGGTCCGGACACACTGAGGATTGACAG--------GTATTA--------------
-----------------------------------------------------------T
ATAGCACGCACTTCGGTGTGTGTCTATTGTTAAATATGCTAGTCCTTTCATGATTATGTG
ATAGGTGGTG----CATGGCCGTTC----TTAGTTCGTGG------AGTGATCTGTCTGC
TTAATT-GCGTTTC-----AGATAAGGATCTATATTCTT---------------------
------TACAGTGCTGCAGTCGTAATTGACCCCTTTCTCAC-------------------
------------------------------------------------------------
------------------------------------------------------------
----------------------------------------GAGAGTGTGTGTCTTTTTGC
GCTCACACTTTACATTAGGTCCTGAAAGCAACGA-ACGTGACCGCAACCTCTTGTTGCCT
CAT---------------------------------------------------------
---------CTCCCCATCACTAGGTAGTTT----------------------------CG
GCTACTTAACGTATCATTGAGGCTTTCCA-------------------------------
------------------------------------------------------------
----------------------AAACTA-GAGGGACCGCTGTC-------AACTTCTT--
------------------------------------------------------------
------------------------------------------------------------
----------------------------AAACCAGAGGA--AGGTTGCGGC-AATAAC-A
GGTC-TGTGATG-CCC-TTAGAT-------------------------------------
------------------------------GTTCCGGGCTGCACAC-GTGCTAC-AATGA
T-TG-TTGC---------------AGTGAG-CATCT----------CAATTTTTTACCTA
ACACCGCACACGTGA---------------------------------------------
---------GTGCATACTTGTATGTTACTTTACGCAGC----------------------
-----------------GGTAAAGCCTGCTTCGAGAGCAAGT---------------GGG
TAATCAATTAGAAGTA-----ACGATTTCCCAAATTA-----------------------
--------GCACACTTATATA---------------------------------------
------------CGGCGTTTGTGCCC----------------------------------
-GGGTTTCACTTGTTGGAACTTTTG-----------------------------------
------------TGCGTGCAGATGTTTTTCCGTATGT---GCAA-TTGTCAATT--CATG
GTGGGGACAG-----ACCATTGTTAATTGTTGGTCTCGGTCTT---AACTAGGAATGCCT
TGTAC---GGGTCTTTGGTTCAACAAAC-CACCCGGAATACGTC-CCTGC------CCTT
TGTACACAC-CG-CCCGTCG------CTCTTACCGA-TGGACT-------TCTCTGTGAG
TTT-GAGGGACTGGATT---------------------------------TGATCGCTTC
GGCGCATTAACATCTATGG-----------------------------------------
---------AAACTTAAACGAACAGTGTGG-----TCTAAAG------------------
--------------------------------
>Globigerinita_glutinata|P149|30
-------------------GTGG-AGCATGTGGCTTAATTTGACTCAACGCGGGA-AATC
TTACCGGGTCCGGACACACTGAGGATTGACAG--------GTATTA--------------
-----------------------------------------------------------T
ATAGCACGCACTTCGGTGTGTGTCTATTGTTAAATATGCTAGTCCTTTCATGATTATGTG
ATAGGTGGTG----CATGGCCGTTC----TTAGTTCGTGG------AGTGATCTGTCTGC
TTAATT-GCGTTTC-----AGATAAGGATCTATATTCTTTACGTGAGTGATTGCAGACCC
CTTTCTCACGAGAGTGTGTGTCTCGCATGATCTCTCTACAT-------------------
------------------------------------------------------------
------------------------------------------------------------
------------------------------------------------------------
---------------TAGGTCCTGAAAGCAACGA-ACGTGACCGCAACCTCTTGTTGCCT
CAT---------------------------------------------------------
---------CTCCCCATCACTAGGTAGTTT----------------------------CG
GCTACTTAACGTATCATTGAGGCTTTCCA-------------------------------
------------------------------------------------------------
----------------------AAACTA-GAGGGACCGCTGTC-------AACTTCTT--
------------------------------------------------------------
------------------------------------------------------------
----------------------------AAACCAGAGGA--AGGTTGCGGC-AATAAC-A
GGTC-TGTGATG-CCC-TTAGAT-------------------------------------
------------------------------GTTCCGGGCTGCACAC-GTGCTAC-AATGA
T-TG-TTGC---------------AGTGAG-CATCT----------CAATTTTTTACCTA
ACACCGCACACGTGAGT-------------------------------------------
---------ACGCATACTTGTATGTTACTTTACGCAGC----------------------
-----------------GGTAAAGCCTGCTTCGAGAGCAAGT---------------GGG
TAATCAATTAGAAGTA-----ACGATTTCCCAAATTA-----------------------
--------GCACACTTATATA---------------------------------------
------------CGGCGTTTGTGCCC----------------------------------
-GGGTTTCACTTGTTGGAACTTTTG-----------------------------------
------------TGCGTGCAGATGTTTTTCCGTATGT---GCAA-TTGTCAATT--CATG
GTGGGGACAG-----ACCATTGTTAATTGTTGGTCTCGGTCTT---AACTAGGAATGCCT
TGTAC---GGGTCTTTGGTTCAACAAAC-CACCCGGAATACGTC-CCTGC------CCTT
TGTACACAC-CG-CCCGTCG------CTCTTACCGA-TGGACT-------TCTCTGTGAG
TTT-GAGGGACTGGATT-----------------------------TGATCGTGCTTCGG
CACGCATTAACATCTATGG-----------------------------------------
---------AAACTTAAACGAACAGTGTGG-----TCTAAAG------------------
--------------------------------
>Globigerinita_glutinata|P151|06
-------------------GTGG-AGCATGTGGCTTAATTTGACTCAACGCGGGA-AATC
TTACCGGGTCCGGACACACTGAGGATTGACAG--------GTATTA--------------
-----------------------------------------------------------T
ATAGCACGTACTTTTGTGCGTGTCTATTGTTAAATATGCTAGTCCTTTCATGATTATGTG
ATAGGTGGTG----CATGGCCGTTC----TTAGTTCGTGG------AGTGATCTGTCTGC
TTAATT-GCGTTTC-----AGATAAGGATCTATATTCTT---------------------
------TACAAGTGTCGCAGTGTAATTGACCCCTCTTTCAC-------------------
------------------------------------------------------------
-----------------------------------------------------------G
AGAGTGCGTGTC----------------------------------------TTTTTTGC
GCTCGCACTTTACATTAGGTCCTGAAAGCAACGA-ACGTGACCGCAACCTCTTGTTGC--
------------------------------------------------------------
---------CTCATCTCCCAACATTCTTTCCT--------------------------TC
GGGTTAGATATTTCCATTGAGGCTTTCCA-------------------------------
------------------------------------------------------------
----------------------AAACTA-GAGGGACCGCTGTC-------AACTTCTT--
------------------------------------------------------------
------------------------------------------------------------
----------------------------AAACCAGAGGA--AGGTTGCGGC-AATAAC-A
GGTC-TGTGATG-CCC-TTAGAT-------------------------------------
------------------------------GTTCCGGGCTGCACAC-GTGCTAC-AATGA
T-TG-TTGC---------------AGTGAG-CATCT----------CAATTTTTTACCTA
ACACCGCACACGTGAGTTT-----------------------------------------
---------GCATACTTGTATGCTATACTTTACGCAGC----------------------
-----------------GGTAAAGCCTGCTTCGAGAGCAAGT---------------GGG
TAATCAATTAGAAGTA-----ACGATTTCCCAAATTA-----------------------
--------GCACACTTATATA---------------------------------------
------------CGGCGTTTGTGCCC----------------------------------
-GGGTTTCACTTGTTGGAACTTTTG-----------------------------------
----------TGCGCGCAGATGTTTTTTTCCGTATGT---GCAA-TTGTCAATT--CATG
GTGGGGACAG-----ACCATTGTTAATTGTTGGTCTCGGTCTT---AACTAGGAATGCCT
TGTAC---GGGTCTTTGGTTCAACAAAC-CACCCGGAATACGTC-CCTGC------CCTT
TGTACACAC-CG-CCCGTCG------CTCTTACCGA-TGGACT-------TCTCTGTGAG
TTT-GAGGGACTGGATT---------------------------TGATCGTACATTCGTG
TGCGCATTAATATCTATGG-----------------------------------------
---------AAACTTAAACGAACAGTGTGG-----TCTAAAG------------------
--------------------------------
>Globigerinita_glutinata|P151|08
-------------------GTGG-AGCATGTGGCTTAATTTGACTCAACGCGGGA-AATC
TTACCGGGTCCGGACACACTGAGGATTGACAG--------GTATTA--------------
-----------------------------------------------------------T
ATAGCACGTACTTTTGTGCGTGTCTATTGTTAAATATGCTAGTCCTTTCATGATTATGTG
ATAGGTGGTG----CATGGCCGTTC----TTAGTTCGTGG------AGTGATCTGTCTGC
TTAATT-GCGTTTC-----AGATAAGGATCTATATTCTT---------------------
------TACAAGTGTCGCAGTGTAATTGACCCCTCTTTCAC-------------------
------------------------------------------------------------
---------------------------------------------------------GAG
AGTGCGTGTC------------------------------------------TTTTTTGC
GCTCGCACTTTACATTAGGTCCTGAAAGCAACGA-ACGTGACCGCAACCTCTTGTTGC--
------------------------------------------------------------
---------CTCATCTCCCAACATTCTTTCCT--------------------------TC
GGGTTAGATATTTCCATTGAGGCTTTCCA-------------------------------
------------------------------------------------------------
----------------------AAACTA-GAGGGACCGCTGTC-------AACTTCTT--
------------------------------------------------------------
------------------------------------------------------------
----------------------------AAACCAGAGGA--AGGTTGCGGC-AATAAC-A
GGTC-TGTGATG-CCC-TTAGAT-------------------------------------
------------------------------GTTCCGGGCTGCACAC-GTGCTAC-AATGA
T-TG-TTGC---------------AGTGAG-CATCT----------CAATTTTTTACCTA
ACACCGCACACGTGAGTTT-----------------------------------------
---------GCATACTTGTATGCTATACTTTACGCAGC----------------------
----------------GGT-AAAGCCTGCTTCGAGAGCAA-GT--------------GGG
TAATCAATTAGAAGTA-----ACGATTTCCCAAATTA-----------------------
--------GCACACTTATATA---CGGC--------------------------------
----------------GTTTGTGCCC----------------------------------
-GGGTTTCACTTGTTGGAACTTTTG-TGCGCGCAGATGTTTT------------------
--------------------------TTTCCGTATGT---GCAA-TTGTCAATT--CATG
GTGGGGACAG-----ACCATTGTTAATTGTTGGTCTCGGTCTT---AACTAGGAATGCCT
TGTAC---GGGTCTTTGGTTCAACAAAC-CACCCGGAATACGTC-CCTGC------CCTT
TGTACACAC-CG-CCCGTCG------CTCTTACCGA-TGGACT-------TCTCTGTGAG
TTT-GAGGGACTGGATT---------------------------TGATCGTACATTCGTG
TGCGCATTAATATCTATGG-----------------------------------------
---------AAACTTAAACGAACAGTGTGG-----TCTAAAG------------------
--------------------------------
>Globigerinita_glutinata|P152|03
-------------------GTGG-AGCATGTGGCTTAATTTGACTCAACGCGGGA-AATC
TTACCGGGTCCGGACACACTGAGGATTGACAG--------GTATTA--------------
-----------------------------------------------------------T
ATAGCACGCACTTCGGTGTGTGTCTATTGTTAAATATGCTAGTCCTTTCATGATTATGTG
ATAGGTGGTG----CATGGCCGTTC----TTAGTTCGTGG------AGTGATCTGTCTGC
TTAATT-GCGTTTC-----AGATAAGGATCTATATTCTTTACGTGAGTGATTGCAGACCC
CTTTCTCACGAGAGTGTGTGTCTCGCATGATCTCTCTACAT-------------------
------------------------------------------------------------
------------------------------------------------------------
------------------------------------------------------------
---------------TAGGTCCTGAAAGCAACGA-ACGTGACCGCAACCTCTTGTTGCCT
CATCTCCCC---------------------------------------------------
---------ATATCAACTAGGTAGTTT-------------------------------CG
GCTACTTAACGTATCATTGAGGCTTTCCA-------------------------------
------------------------------------------------------------
----------------------AAACTA-GAGGGACCGCTGTC-------AACTTCTT--
------------------------------------------------------------
------------------------------------------------------------
----------------------------AAACCAGAGGA--AGGTTGCGGC-AATAAC-A
GGTC-TGTGATG-CCC-TTAGAT-------------------------------------
------------------------------GTTCCGGGCTGCACAC-GTGCTAC-AATGA
T-TG-TTGC---------------AGTGAG-CATCT----------CAATTTTTTACCTA
ACACCGCACACGTGAGT-------------------------------------------
-----------GCATACTTGTATGCTACTTTACGCAGC----------------------
-----------------GGTAAAGCCTGCTTCGAGAGCAAGT---------------GGG
TAATCAATTAGAAGTA-----ACGATTTCCCAAATTA-----------------------
--------GCACACTTATATA---------------------------------------
------------CGGCGTTTGTGCCC----------------------------------
-GGGTTTCACTTGTTGGAACTTTTG-----------------------------------
------------TGCGTGCAGATGTTTTTCCGTATGT---GCAA-TTGTCAATT--CATG
GTGGGGACAG-----ACCATTGTTAATTGTTGGTCTCGGTCTT---AACTAGGAATGCCT
TGTAC---GGGTCTTTGGTTCAACAAAC-CACCCGGAATACGTC-CCTGC------CCTT
TGTACACAC-CG-CCCGTCG------CTCTTACCGA-TGGACT-------TCTCTGTGAG
TTT-GAGGGACTGGATT---------------------------------TGATCGCTTC
GGCGCATTAACATCTATGG-----------------------------------------
---------AAACTTAAACGAACAGTGTGG-----TCTAAAG------------------
--------------------------------
>Globigerinita_glutinata|P152|28
------------------------------------------------CGCGGGA-AATC
TTACCGGGTCCGGACACACTGAGGATTGACAG--------GTATTA--------------
------------------------------------------------------------
---TATAGCACACTTCGGTGTGTCTATTGTTAAATATGCTAGTCCTTTCATGATTATGTG
ATAGGTGGTG----CATGGCCGTTC----TTAGTTCGAGG------AGTGATCTGTCTGC
TTAATT-GCGTTTC-----AAATAAGGATCTATATTCTT---------------------
------TACAGTGCTGCAGTCGTAATTGACCCCTTTCTCAC-------------------
------------------------------------------------------------
------------------------------------------------------------
----------------------------------------GAGAGTGTGTGTCTTTTTGC
GCTCACACTTTACATTAGGTCCTGAAAGCAACGA-ACGTGACCGCAACCTCTTGTTGCCT
CAT---------------------------------------------------------
---------CTCCCCATCACTAGGTAGTTT----------------------------CG
GCTACTTAACGTATCATTGAGGCTTTCCA-------------------------------
------------------------------------------------------------
----------------------AAACTA-GAGGGACCGCTGTC-------AACTTCTT--
------------------------------------------------------------
------------------------------------------------------------
----------------------------AAACCAGAGGA--AGGTTGCGGC-AATAAC-A
GGTC-TGTGATG-CCC-TTAGAT-------------------------------------
------------------------------GTTCCGGGCTGCACAC-GTGCTAC-AATGA
T-TG-TTGC---------------AGTGAG-CATCT----------CAATTTTTTACCTA
ACACCGCACACGTGA---------------------------------------------
---------GTGCATACTTGTATGTTACTTTACGCAGC----------------------
-----------------GGTAAAGCCTGCTTCGAGAGCAAGT---------------GGG
TAATCAATTAGAAGTA-----ACGATTTCCCAAATTA-----------------------
--------GCACACTTATATA---------------------------------------
------------CGGCGTTTGTGCCC----------------------------------
-GGGTTTCACTTGTTGGAACTTTTG-----------------------------------
------------TGCGCGCAGATGTTTTTCCGTATGT---GCAA-TTGTCAATT--CATG
GTGGGGACAG-----ACCATTGTTAATTGTTGGTCTCGGTCTT---AACTAGGAATGCCT
TGTAC---GGGTCTTTGGTTCAACAAAC-CACCCGGAATACGTC-CCTGC------CCTT
TGTACACAC-CG-CCCGTCG------CTCTTACCGA-TGGACT-------TCTCTGTGAG
TTT-GAGGGACTGGATT-------------------------------------------
------------------------------------------------------------
---------TGAT-----------------------------------------------
--------------------------------
>Globigerinita_glutinata|R019|10
-------------GAACGCGTGG-AGCATGTGGCTTAATTTGACTCAACGCGGGA-AATC
TTACCGGGTCCGGACACACTGAGGATTGACAG--------GTATTA--------------
-----------------------------------------------TATAGCAACTTTC
GAGTTGTCTATTGT----------------TAAATATGCTAGTCCTTTCATGATTATGTG
ATAGGTGGTG----CATGGCCGTTC----TTAGTTCGTGG------AGTGATCTGTCTGC
TTAATT-GCGTTTC-----AGATAAGGATCTATATTCTT---------------------
------TACAAGTGTCGCAGTGTAATTGACCCCTCTTTCAC-------------------
------------------------------------------------------------
-----------------------------------------------------------G
AGAGTGTGTGTC----------------------------------------TTTTTTGC
GCTCGCACTTTACATTAGGTCCTGAAAGCAACGA-ACGTGACCGCAACCTCTTGTTGC--
------------------------------------------------------------
---------CTCATCTCCCAACATTCTTTCCT--------------------------TC
GGGTTAGATATTTCCATTGAGGCTTTCCA-------------------------------
------------------------------------------------------------
----------------------AAACTA-GAGGGACCGCTGTC-------AACTTCTT--
------------------------------------------------------------
------------------------------------------------------------
----------------------------AAACCAGAGGA--AGGTTGCGGC-AATAAC-A
GGTC-TGTGATG-CCC-TTAGAT-------------------------------------
------------------------------GTTCCGGGCTGCACAC-GTGCTAC-AATGA
T-TG-TTGC---------------AGTGAG-CATCT----------CAATTTTTTACCTA
ACACCGCACACGTGAGT-------------------------------------------
---------GCATACTTGTATGTTACTTTACG----------------------------
--------CAG-C---GGT-AAAGCCTGCTTCGAGAGCAA-G-T-------------GGG
TAATCAATTAGAAGTA-----ACGATTTCCCAAATTA-----------------------
--------GCACACTTATATA---------------------------------------
---CGGC---------GTTTGTGCCC----------------------------------
-GGGTTTCACTTGTTGGAACTTTTG-TGCGCGCAGATGTTT-------------------
--------------------------TTTCCGTATGT---GCAA-TTGTCAATT--CATG
GTGGGGACAG-----ACCATTGTTAATTGTTGGTCTCGGTCTT---AACTAGGAATGCCT
TGTAC---GGGTCTTTGGTTCAACAAAC-CACCCGGAATACGTC-CCTGC------CCTT
TGTACACAC-CG-CCCGTCG------CTCTTACCGA-TGGACT-------TCTCTGTGAG
TTT-GAGGGACTGGATT---------------------------------TGATCGCATT
CGTGCATTAATATCTATGG-----------------------------------------
---------AAACTTAAACGAACAGTGTGG-----TCTAAAG------------------
--------------------------------
>Globigerinita_glutinata|R019|17
-------------GAACGCGTGG-AGCATGTGGCTTAATTTGACTCAACGCGGGA-AATC
TTACCGGGTCCGGACACACTGAGGATTGACAG--------GTATTA--------------
-----------------------------------------------TATAGCAACTTTC
GAGTTGTCTATTGT----------------TAAATATGCTAGTCCTTTCATGATTATGTG
ATAGGTGGTG----CATGGCCGTTC----TTAGTTCGTGG------AGTGATCTGTCTGC
TTAATT-GCGTTTC-----AGATAAGGATCTATATTCTT---------------------
------TACAAGTGTCGCAGTGTAATTGACCCCTCTTTCAC-------------------
------------------------------------------------------------
-----------------------------------------------------------G
AGAGTGTGTGTC----------------------------------------TTTTTTGC
GCTCGCACTTTACATTAGGTCCTGAAAGCAACGA-ACGTGACCGCAACCTCTTGTTGC--
------------------------------------------------------------
---------CTCATCTCCCAACATTCTTTCCT--------------------------TC
GGGTTAGATATTTCCATTGAGGCTTTCCA-------------------------------
------------------------------------------------------------
----------------------AAACTA-GAGGGACCGCTGTC-------AACTTCTT--
------------------------------------------------------------
------------------------------------------------------------
----------------------------AAACCAGAGGA--AGGTTGCGGC-AATAAC-A
GGTC-TGTGATG-CCC-TTAGAT-------------------------------------
------------------------------GTTCCGGGCTGCACAC-GTGCTAC-AATGA
T-TG-TTGC---------------AGTGAG-CATCT----------CAATTTTTTACCTA
ACACCGCACACGTGAGT-------------------------------------------
---------GCATACTTGTATGTTACTTTACG----------------------------
------------CAGCGGT-AAAGCCTGCTTCGAGAGCAA-GT--------------GGG
TAATCAATTAGAAGTA-----ACGATTTCCCAAATTA-----------------------
--------GCACACTTATATA---CGGC--------------------------------
----------------GTTTGTGCCC----------------------------------
-GGGTTTCACTTGTTGGAACTTTTG-TGCGCGCAGATGTTT-------------------
--------------------------TTTCCGTATGT---GCAA-TTGTCAATT--CATG
GTGGGGACAG-----ACCATTGTTAATTGTTGGTCTCGGTCTT---AACTAGGAATGCCT
TGTAC---GGGTCTTTGGTTCAACAAAC-CACCCGGAATACGTC-CCTGC------CCTT
TGTACACAC-CG-CCCGTCG------CTCTTACCGA-TGGACT-------TCTCTGTGAG
TTT-GAGGGACTGGATT---------------------------------TGATCGCATT
CGTGCATTAATATCTATGG-----------------------------------------
---------AAACTTAAACGAACAGTGTGG-----TCTAAAG------------------
--------------------------------
>assumed_uvula|P085|16
-------------GAACGCGTGG-AGCATGTGACTTAATTTGACTCAACGCGGGA-AATC
TTACCGGGTCCGGACACACTGAGGATTGACAG--------GCAATA--------------
------------------------------------------------------------
TATGATTCAGCTTTCGGGTTGTTTCATTGTTAAATATGCTAGTCCTTTCATGATTATGTG
ATAGGTGGTG----CATGGCCGTTC----TTAGTTCGTGG------AGTGATCTGTCTGC
TTAATT-GCGTTTCACTTAATTTATAGGATCTAATATTT-------------------TT
ACGAGTGAGTAGGTTTTGACCCACACTGCATTTTATTATGT-------------------
------------------------------------------------------------
-------------------------------------------------------GGTGG
TCCGTGCGTCATTACAATTAC-------------------------------TGGCCTGC
TTCGCTCTAATTAGCTATCCTTTGAAAGCAACGA-ACGTGACCGCAACCTCTTGTTGCCT
TC----------------------------------------------------------
---------GTTTAACATCCTACTCTTAGTGG--------------------------TG
GGTATTGAGGGCTTCACTCATTGCGTGTA-------------------------------
------------------------------------------------------------
---------ACAGCGTGTGAGTAAACTA-GAGGGACCGCTGTC-------AACTTCTT--
------------------------------------------------------------
------------------------------------------------------------
----------------------------AAACCAGAGGA--AGGTTGCGGC-AATAAC-A
GGTC-TGTGATG-CCC-TTAGAT-------------------------------------
------------------------------GTTCCGGGCTGCACAC-GTGCTAC-AATGA
T-TG-TGGC---------------AGTGAG-CATCT-----------------CTAACGA
TAATTTA-----------------------------------------------------
---------TTACATACACCACGAGTGAGTCAAATCAC----------------------
------------GAGTGGTAAAAGCCTGCTTTGAGAGCAAGT---------------GGG
TAATCAATTAGAAGTA-----ACGATTTCTTCGCATTA----------------------
--------GCACACTTATATA---------------------------------------
------------CGGCGTTTATGCCC----------------------------------
-GGGTTTCACTTGTTGGAGCCTCTG---------------------CGTGCGTAGATGTT
GAGCTTGCATCTGATGTAAGTCTCATTTACCGTATGT---GCAA-TTGTCAATT--CATG
GTGGGGACAG-----ACCATTGTTAATTGTTGGTCTCGGTCTT---AACTAGGAATGCCT
TGTAC---GGGTCTTTGGTTCAACAGAC-CACCCGGAATATGTC-CCTGC------CCTT
TGTACACAC-CG-CCCGTCG------CTCTTACCGA-TGGACT-------TCTCTGTGAG
TTT-GAGGGACTGGAGC---------------------------------------TGAG
CTTAGGTTTGGTTCTATGG-----------------------------------------
---------AAACTTAAACGAACAGTGTGG-----TCTAAAG------------------
--------------------------------
>assumed_uvula|P085|23
-------------GAACGCGTGG-AGCATGTGGCTTAATTTGACTCAACGCGGGA-AATC
TTACCGGGTCCGGACACACTGAGGATTGACAG--------GCAATA--------------
------------------------------------------------------------
TATGATTCAGCTTTCGGGTTGTTTCATTGTTAAATATGCTAGTCCTTTCATGATTATGTG
ATAGGTGGTG----CATGGCCGTTC----TTAGTTCGTGG------AGTGATCTGTCTGC
TTAATT-GCGTTTCACTTAATTTATAGGATCTAATATTT-------------------TT
ACGAGTGAGTAGGTTTTGACCCACACTGCATTTTATTATGT-------------------
------------------------------------------------------------
-------------------------------------------------------GGTGG
TCCGTGCGTCATTACAATTAC-------------------------------TGGCCTGC
TTCGCTCTAATTAGCTATCCTTTGAAAGCAACGA-ACGTGACCGCAACCTCTTGTTGCCT
TC----------------------------------------------------------
---------GTTTAACATCCTACTCTTAGTGG--------------------------TG
GGTATTGAGGGCTTCACTCATTGCGTGTA-------------------------------
------------------------------------------------------------
---------ACAGCGTGTGAGTAAACTA-GAGGGACCGCTGTC-------AACTTCTT--
------------------------------------------------------------
------------------------------------------------------------
----------------------------AAACCAGAGGA--AGGTTGCGGC-AATAAC-A
GGTC-TGTGATG-CCC-TTAGAT-------------------------------------
------------------------------GTTCCGGGCTGCACAC-GTGCTAC-AATGA
T-TG-TGGC---------------AGTGAG-CATCT------CTACTATTGATACACCAC
GAGTGAGTCAA-------------------------------------------------
---------------------------------ATCAC----------------------
------------GAGTGGTAAAAGCCTGCTTTGAGAGCAAGT---------------GGG
TAATCAATTAGAAGTA-----ACGATTTCTTCGCATTA----------------------
--------GCACACTTATATA---------------------------------------
------------CGGCGTTTATGCCC----------------------------------
-GGGTTTCACTTGTTGGAGCCTCTG---------------------CGTGCGTAGATGTT
GAGCTTGCATCTGATGTAAGTCTCATTTACCGTATGT---GCAA-TTGTCAATT--CATG
GTGGGGACAG-----ACCATTGTTAATTGTTGGTCTCGGTCTT---AACTAGGAATGCCT
TGTAC---GGGTCTTTGGTTCAACAGAC-CACCCGGAATATGTC-CCTGC------CCTT
TGTACACAC-CG-CCCGTCG------CTCTTACCGA-TGGACT-------TCTCTGTGAG
TTT-GAGGGACTGGAGC---------------------------------------TGAG
CTTAGGTTTGGTTCTATGG-----------------------------------------
---------AAACTTAAACGAACAGTGTGG-----TCTAAAG------------------
--------------------------------
>assumed_uvula|P085|45
-------------GAACGCGTGG-AGCATGTGGCTTAATTTGACTCAACGCGGGA-AATC
TTACCGGGTCCGGACACACTGAGGATTGACAG--------GCAATA--------------
------------------------------------------------------------
TATGATTCAGCTTTCGGGTTGTTTCATTGTTAAATATGCTAGTCCTTTCATGATTATGTG
ATAGGTGGTG----CATGGCCGTTC----TTAGTTCGTGG------AGTGATCTGTCTGC
TTAATT-GCGTTTCACTTAATTTATAGGATCTAATATTT-------------------TT
ACGAGTGAGTAGGTTTTGACCCACACTGCATTTTATTATGT-------------------
------------------------------------------------------------
-----------------------------------------------------------G
GTGGTCCGTGCGTCATTACATTTCCAT-------------------------TGGCCTGC
TTCGCTCTAATTAGCTATCCTTTGAAAGCAACGA-ACGTGACCGCAACCTCTTGTTGCCT
TC----------------------------------------------------------
---------GTTTAACATCCTACTCTTAGTGG--------------------------TG
GGTATTGAGGGCTTCACTCATTGCGTGTA-------------------------------
------------------------------------------------------------
---------ACAGCGTGTGAGTAAACTA-GAGGGACCGCTGTC-------AACTTCTT--
------------------------------------------------------------
------------------------------------------------------------
----------------------------AAACCAGAGGA--AGGTTGCGGC-AATAAC-A
GGTC-TGTGATG-CCC-TTAGAT-------------------------------------
------------------------------GTTCCGGGCTGCACAC-GTGCTAC-AATGA
T-TG-TGGC---------------AGTGAG-CATCTCTATACGATAATTTATTACATACA
CCACGAGTGAGTCAAATCACGAGT------------------------------------
------------------------------------------------------------
----------------GGTAAAAGCCTGCTTTGAGAGCAAGT---------------GGG
TAATCAATTAGAAGTA-----ACGATTTCTTCGCATTA----------------------
--------GCACACTTATATA---------------------------------------
------------CGGCGTTTATGCCC----------------------------------
-GGGTTTCACTTGTTGGAGCCTCTG---------------------CGTGCGTAGATGTT
GAGCTTGCATCTGATGTAAGTCTCATTTACCGTATGT---GCAA-TTGTCAATT--CATG
GTGGGGACAG-----ACCATTGTTAATTGTTGGTCTCGGTCTT---AACTAGGAATGCCT
TGTAC---GGGTCTTTGGTTCAACAGAC-CACCCGGAATATGTC-CCTGC------CCTT
TGTACACAC-CG-CCCGTCG------CTCTTACCGA-TGGACT-------TCTCTGTGAG
TTT-GAGGGACTGGAGC---------------------------------------TGAG
CTTAGGTTTGGTTCTATGG-----------------------------------------
---------AAACTTAAACGAACAGTGTGG-----TCTAAAG------------------
--------------------------------
>assumed_uvula|P085|47
-------------GAACGCGTGG-AGCATGTGGCTTAATTTGACTCAACGCGGGA-AATC
TTACCGGGTCCGGACACACTGAGGATTGACAG--------GCAATA--------------
------------------------------------------------------------
TATGATTCAGCTTTCGGGTTGTTTCATTGTTAAATATGCTAGTCCTTTCATGATTATGTG
ATAGGTGGTG----CATGGCCGTTC----TTAGTTCGTGG------AGTGATCTGTCTGC
TTAATT-GCGTTTCACTTAATTTATAGGATCTAATATTT-------------------TT
ACGAGTGAGTAGGTTTTGACCCACACTGCATTTTATTATGT-------------------
------------------------------------------------------------
-----------------------------------------------------GGTGGTC
CGTGCGTCATTACAATTAC---------------------------------TGGCCTGC
TTCGCTCTAATTAGCTATCCTTTGAAAGCAACGA-ACGTGACCGCAACCTCTTGTTGCCT
TC----------------------------------------------------------
---------GTTTAACATCCTACTCTTAGTGG--------------------------TG
GGTATTGAGGGCTTCACTCATTGCGTGTA-------------------------------
------------------------------------------------------------
---------ACAGCGTGTGAGTAAACTA-GAGGGACCGCTGTC-------AACTTCTT--
------------------------------------------------------------
------------------------------------------------------------
----------------------------AAACCAGAGGA--AGGTTGCGGT-AATAAC-A
GGTC-TGTGATG-CCC-TTAGAT-------------------------------------
------------------------------GTTCCGGGCTGCACAC-GTGCTAC-AATGA
T-TG-TGGC---------------AGTGAG-CATCTCTATACGATAATTTATTACATACA
CCACGAGTGAGTCAAATCACGAGT------------------------------------
------------------------------------------------------------
----------------GGTAAAAGCCTGCTTTGAGAGCAAGT---------------GGG
TAATCAATTAGAAGTA-----ACGATTTCTTCGCATTA----------------------
--------GCACACTTATATA---------------------------------------
------------CGGCGTTTATGCCC----------------------------------
-GGGTTTCACTTGTTGGAGCCTCTG---------------------CGTGCGTAGATGTT
GAGCTTGCATCTGATGTAAGTCTCATTTACCGTATGT---GCAA-TTGTCAATT--CATG
GTGGGGACAG-----ACCATTGTTAATTGTTGGTCTCGGTCTT---AACTAGGAATGCCT
TGTAC---GGGTCTTTGGTTCAACAGAC-CACCCGGAATATGTC-CCTGC------CCTT
TGTACACAC-CG-CCCGTCG------CTCTTACCGA-TGGACT-------TCTCTGTGAG
TTT-GAGGGACTGGAGC---------------------------------------TGAG
CTTAGGTTTGGTTCTATGG-----------------------------------------
---------AAACTTAAACGAACAGTGTGG-----TCTAAAG------------------
--------------------------------
>assumed_uvula|P086|11
-------------GAACGCGTGG-AGCATGTGGCTTAATTTGACTCAACGCGGGA-AATC
TTACCGGGTCCGGACACACTGAGGATTGACAG--------GCAATA--------------
------------------------------------------------------------
TATGATTCAGCTTTCGGGTTGTTTCATTGTTAAATATGCTAGTCCTTTCATGATTATGTG
ATAGGTGGTG----CATGGCCGTTC----TTAGTTCGTGG------AGTGATCTGTCTGC
TTAATT-GCGTTTCACTTAATTTATAGGATCTAATATTT-------------------TT
ACGAGTGAGTAGGTTTTGACCCACACTGCATTTTATTATGT-------------------
------------------------------------------------------------
-------------------------------------------------------GGTGG
TCCGTGCGTCATTACAATTAC-------------------------------TGGCCTGC
TTCGCTCTAATTAGCTATCCTTTGAAAGCAACGA-ACGTGACCGCAACCTCTTGTTGCCT
TC----------------------------------------------------------
---------GTTTAACATCCTACTCTTAGTGG--------------------------TG
GGTATTGAGGGCTTCACTCATTGCGTGTA-------------------------------
------------------------------------------------------------
---------ACAGCGTGTGAGTAAACTA-GAGGGACCGCTGTC-------AACTTCTT--
------------------------------------------------------------
------------------------------------------------------------
----------------------------AAACCAGAGGA--AGGTTGCGGC-AATAAC-A
GGTC-TGTGATG-CCC-TTAGAT-------------------------------------
------------------------------GTTCCGGGCTGCACAC-GTGCTAC-AATGA
T-TG-TGGC---------------AGTGAG-CATCTCTATACGATAATTTATTACATACA
CCACGAGTGAGTCAAATCACGAGT------------------------------------
------------------------------------------------------------
----------------GGTAAAAGCCTGCTTTGAGAGCAAGT---------------GGG
TAATCAATTAGAAGTA-----ACGATTTCTTCGCATTA----------------------
--------GCACACTTATATA---------------------------------------
------------CGGCGTTTATGCCC----------------------------------
-GGGTTTCACTTGTTGGAGCCTCTG---------------------CGTGCGTAGATGTT
GAGCTTGCATCTGATGTAAGTCTCATTTACCGTATGT---GCAA-TTGTCAATT--CATG
GTGGGGACAG-----ACCATTGTTAATTGTTGGTCTCGGTCTT---AACTAGGAATGCCT
TGTAT---GAATCTTTGGTTCAACAGAC-CATTCAGAATATGTC-CCTGC------CCTT
TGTACACAC-CG-CCCGTCG------CTCTTATCGA-TGGACT-------TCTCTGTGAG
TTT-GAGGGACTGGAGC---------------------------------------TGAG
CTTAGGTTTGGTTCTATGG-----------------------------------------
---------AAACTTAAACGAACTGTGTGG-----TCTAAAG------------------
--------------------------------
>Globorotalia_hirsuta|P027|02
-------------------GTGG-AGCATGTGGCTTAATTTGACTCAACGCGGGG-AATC
TTACCGGGTCCGGACACACTGAGGATTGACAG--------GCAAAT--------------
-----------------------------------------CTAATAGAATCTTTCTTAT
TTTCTAATAAGTATAGATTTCTATTTGTTATAAAGATGCTAGTCCTTTCATGATTATGTG
ATAGGTGGTG----CATGGCCATTC----TTAGTTCGTGG------AGTGATCTGTCTGC
TTAATT-GCGTTTC------ACTAAGGTCCCAGTAATCT--------AAGGTATGCTCGT
CTAC--TTATCTCATATGACGCTGATAGACCCCTCGTAAGA-------------------
------------------------------------------------------------
------------------------------------------------------------
---GCGCGTTGTCTATTGCGTTAATAT-------------------------ATGTAACA
AGTGACACATACTGTTGGGATCTGAAAGCAACGA-ACGTGACCGCAACGTCTTGTTGC--
------------------------------------------------------------
---------CTTTCTAATTTATTCTAATTCTT--------------------------TT
GTAATTAGTCTAATAACAAAGGCTATTCT-------------------------------
------------------------------------------------------------
--------------------TTAAACTA-GACGGACCGCTGTT-------TCTCTTTT--
------------------------------------------------------------
------------------------------------------------------------
----------------------------AAACCAGAGGA--AGGTTGCGGC-AATAAC-A
GGTC-TGTGATG-CCC-TTAGAT-------------------------------------
------------------------------GTTCCGGGCTGCACAC-GTGCTAC-AATGA
T-CA-GTAC---------------AGTGAG-CATCT--------CAATTTATTACTAACA
CCGCTTTATTAAAGCATTCACTGTGTAGTTG-----------------------------
---------TGTAAGCAGCTGCCTCTGATATGCGCGGT----------------------
--------------------AACACCTGTCTCGAGAGTCGAT---------------GGG
TAATCCATTAGAAGTA-----ATGATTCCTCTCTTTTATATA------------------
--------GCACACTGATATA---------------------------------------
------------CAGCATCGGTTCCCGAGGTAACC-------------------------
-TTGTGTTACTTATGTGCGAGCGTG-ATGTCAGAGCTTAACGTTTATTATTCTTTATGTC
TAATAGATCTCTGATT----------TTACTGTATGT---GCAA-TTGTTAATT--CGTG
GTGGGGACAG-----ACCATTGTTAACTATTGGTCTCGGTCTT---AACTAGGAATGCCT
CGTAC---GGGTCTT-GGTTCAACAAAC-CACCCGGAATACGTC-CCTGC------CCTT
TGTACACAC-CG-CCCGTCG------CTCTTACCGA-TGAACT-------TCTTTGTGAG
TCT-AAGGGACTGGGTA-------------------------ATGATTCATTCTTTTCTA
AAGTTTGAATTACCTATAG-----------------------------------------
---------AAACTTAGCCGAACAAGGTGG-----TTTAAAG------------------
--------------------------------
>Globorotalia_hirsuta|P027|06
-------------------GTGG-AGCATGTGGCTTAATTTGACTCAACGCGGGG-AATC
TTACCGGGTCCGGACACACTGAGGATTGACAG--------GCAAAT--------------
-----------------------------------------CTAATAGAATCTTTCTTAT
TTTCTAATAAGTATAGATTTCTATTTGTTATAAAGATGCTAGTCCTTTCATGATTATGTG
ATAGGTGGTG----CATGGCCGTTC----TTAGTTCGTGG------AGTGATCTGTCTGC
TTAATT-GCGTTTC------ACTAAGGTCCCAGTAATCT--------AAGGTATGCTCGT
CTAC--TTATCTCATATGACGCTGATAGACCCCTCGTAAGA-------------------
------------------------------------------------------------
------------------------------------------------------------
---GCGCGTTGTCTATTGCGTTAATAT-------------------------ATGTAACA
AGTGACACATACTGTTGGGATCTGAAAGCAACGA-ACGTGACCGCAACGTCTTGTTGC--
------------------------------------------------------------
---------CTTTCTAATTTATTCTAATTCTT--------------------------TT
GTAATTAGTCTAATAACAAAGGCTATTCT-------------------------------
------------------------------------------------------------
--------------------TTAAACTA-GACGGACCGCTGTT-------TCTCTTTT--
------------------------------------------------------------
------------------------------------------------------------
----------------------------AAACCAGAGGA--AGGTTGCGGC-AATAAC-A
GGTC-TGTGATG-CCC-TTAGAT-------------------------------------
------------------------------GTTCCGGGCTGCACAC-GTGCTAC-AATGA
T-CA-GTAC---------------AGTGAG-CATCT--------CAATTTATTACTAACA
CCGCTTTATTAAAGCATTCACTGTGTAGTTG-----------------------------
---------TGTAAGCAGCTGCCTCTGATATGCGCGGT----------------------
--------------------AACACCTGTCTCGAGAGTCGAT---------------GGG
TAATCCATTAGAAGTA-----ATGATTCCTCTCTTTTATATA------------------
--------GCACACTGATATA---------------------------------------
------------CAGCATCGGTTCCCGAGGTAACC-------------------------
-TTGTGTTACTTATGTGCGAGCGTG-ATGTCAGAGCTTAACGTTTATTATTCTTTATGTC
TAATAGATCTCTGATT----------TTACTGTATGT---GCAA-TTGTTAATT--CGTG
GTGGGGACAG-----ACCATTGTTAACTATTGGTCTCGGTCTT---AACTAGGAATGCCT
CGTAC---GGGTCTT-GGTTCAACAAAC-CACCCGGAATACGTC-CCTGT------CCTT
TGTACACAC-CG-CCCGTCG------CTCTTACCGA-TGAACT-------TCTTTGTGAG
TCT-AAGGGACTGGGTA-------------------------ATGATTCATTCTTTTCTA
AAGTTTGAATTACCTATAG-----------------------------------------
---------AAACTTAGCCGAACAAGGTGG-----TTTAAAG------------------
--------------------------------
>Globorotalia_hirsuta|P029|05
------------------------------------------------CGCGGGG-AATC
TTACCGGGTCCGGACACACTGAGGATTGACAG--------GCAAAT--------------
------------------------------------------CTAATAGAATCTTTCTCA
TTTTTAATGAGTATAGATTTCTATTTGTTATAAAGATGCTAGTCCTTTCATGATTATGTG
ATAGGTGGTG----CATGGCCGTTC----TTAGTTCGTGG------AGTGATCTGTCTGC
TTAATT-GCGTTTC------ACTAAGGTCCCAGTAATCT--------AAGGTATGCTCGT
CTAC--TTATCTCATATGACGCTGATAGACCCCTCGTAAGA-------------------
------------------------------------------------------------
------------------------------------------------------------
---GCGCGTTGTCTATTGCGTTAATAT-------------------------ATGTAACA
AGTGACACATACTGTTGGGATCTGAAAGCAACGA-ACGTGACCGCAACGTCTTGTTGC--
------------------------------------------------------------
---------CTTTCTAATTTATTCTAATTCTT--------------------------TT
GTAATTAGTCTAATAACAAAGGCTATTCT-------------------------------
------------------------------------------------------------
--------------------TTAAACTA-GACGGACCGCTGTT-------TCTCTTTT--
------------------------------------------------------------
------------------------------------------------------------
----------------------------AAACCAGAGGA--AGGTTGCGGC-AATAAC-A
GGTC-TGTGATG-CCC-TTAGAT-------------------------------------
------------------------------GTTCCGGGCTGCACAC-GTGCTAC-AATGA
T-CA-GTAC---------------AGTGAG-CATCT--------CAATTTATTACTAACA
CCGCTTTATTAAAGCATTCAGTGTGTAGTTG-----------------------------
---------TGTAAGCAGCTGCCTCTGATATGCGCGGT----------------------
--------------------AACACCTGTCTCGAGAGTCGAT---------------GGG
TAATCCATTAGAAGTA-----ATGATTCCTCTCTTTTATATA------------------
--------GCACACTGATATA---------------------------------------
------------CAGCATCGGTTCCCGAGGTAACC-------------------------
-TTGTGTTACTTATGTGCGAGCGTG-ATGTCAGAGCTTAACGTTTATTATTCTTTATGTC
TAATAGATCTCTGATT----------TTACTGTATGT---GCAA-TTGTTAATT--CGTG
GTGGGGACAG-----ACCATTGTTAACTATTGGTCTCGGTCTT---AACTAGGAATGCCT
CGTAC---GGGTCTT-GGTTCAACAAAC-CACCCGGAATACGTC-CCTGC------CCTT
TGTACACAC-CG-CCCGTCG------CTCTTACCGA-TGAACT-------TCTTTGTGAG
TCT-AAGGGACTGGGTA-------------------------------------------
------------------------------------------------------------
--------ATGATTCATTCTTTTT-----------CTTAAAGTTTGAATTACCTA-----
--------------------------------
>Globorotalia_hirsuta|P029|09
-------------------GTGG-AGCATGTGGCTTAATTTGACTCAACGCGGGG-AATC
TTACCGGGTCCGGACACACTGAGGATTGACAG--------GCAAAT--------------
-----------------------------------------CTAATAGAATCTTTCTTAT
TTTCTAATAAGTATAGATTTCTATTTGTTATAAAGATGCTAGTCCTTTCATGATTATGTG
ATAGGTGGTG----CATGGCCGTTC----TTAGTTCGTGG------AGTGATCTGTCTGC
TTAATT-GCGTTTC------ACTAAGGTCCCAGTAATCT--------AAGGTATGCTCGT
CTAC--TTATCTCATATGACGCTGATAGACCCCTCGTAAGA-------------------
------------------------------------------------------------
------------------------------------------------------------
---GCGCGTTGTCTATTGCGTTAATAT-------------------------ATGTAACA
AGTGACACATACTGTTGGGATCTGAAAGCAACGA-ACGTGACCGCAACGTCTTGTTGC--
------------------------------------------------------------
---------CTTTCTAATTTATTCTAATTCTT--------------------------TT
GTAATTAGTCTAATAACAAAGGCTATTCT-------------------------------
------------------------------------------------------------
--------------------TTAAACTA-GACGGACCGCTGTT-------TCTCTTTT--
------------------------------------------------------------
------------------------------------------------------------
----------------------------AAACCAGAGGA--AGGTTGCGGC-AATAAC-A
GGTC-TGTGATG-CCC-TTAGAT-------------------------------------
------------------------------GTTCCGGGCTGCACAC-GTGCTAC-AATGA
T-CA-GTAC---------------AGTGAG-CATCT--------CAATTTATTACTAACA
CCGCTTTATTAAAGCATTCACTGTGTAGTTG-----------------------------
---------TGTAAGCAGCTGCCTCTGATATGCGCGGT----------------------
--------------------AACACCTGTCTCGAGAGTCGAT---------------GGG
TAATCCATTAGAAGTA-----ATGATTCCTCTCTTTTATATA------------------
--------GCACACTGATATA---------------------------------------
------------CAGCATCGGTTCCCGAGGTAACC-------------------------
-TTGTGTTACTTATGTGCGAGCGTG-ATGTCAGAGCTTAACGTTTATTATTCTTTATGTC
TAATAGATCTCTGATT----------TTACTGTATGT---GCAA-TTGTTAATT--CGTG
GTGGGGACAG-----ACCATTGTTAACTATTGGTCTCGGTCTT---AACTAGGAATGCCT
CGTAC---GGGTCTT-GGTTCAACAAAC-CACCCGGAATACGTC-CCTGC------CCTT
TGTACACAC-CG-CCCGTCG------CTCTTACCGA-TGAACT-------TCTTTGTGAG
TCT-AAGGGACTGGGTA-------------------------ATGATTCATTCTTTTCTA
AAGTTTGAATTACCTATAG-----------------------------------------
---------AAACTTAGCCGAACAAGGTGG-----TTTAAAG------------------
--------------------------------
>Globorotalia_hirsuta|P066|04
---------------------------------------------------GGGG-AATC
TTACCGGGTCCGGACACACTGAGGATTGACAG--------GCAAAT--------------
------------------------------------------CTAATAGAATCTTTCTCA
TTTTTAATGAGTATAGATTTCTATTTGTTATAAAGATGCTAGTCCTTTCATGATTATGTG
ATAGGTGGTG----CATGGCCGTTC----TTAGTTCGTGG------AGTGATCTGTCTGC
TTAATT-GCGTTTC------ACTAAGGTCCCAGTAATCT--------AAGGTATGCTCGT
CTAC--TTATCTCATATGACGCTGATAGACCCCTCGTAAGA-------------------
------------------------------------------------------------
------------------------------------------------------------
---GCGCGTTGTCTATTGCGTTAATAT-------------------------ATGTAACA
AGTGACACATACTGTTGGGATCTGAAAGCAACGA-ACGTGACCGCAACGTCTTGTTGC--
------------------------------------------------------------
---------CTTTCTAATTTATTCTAATTCTT--------------------------TT
GTAATTAGTCTAATAACAAAGGCTATTCT-------------------------------
------------------------------------------------------------
--------------------TTAAACTA-GACGGACCGCTGTT-------TCTCTTTT--
------------------------------------------------------------
------------------------------------------------------------
----------------------------AAACCAGAGGA--AGGTTGCGGC-AATAAC-A
GGTC-TGTGATG-CCC-TTAGAT-------------------------------------
------------------------------GTTCCGGGCTGCACAC-GTGCTAC-AATGA
T-CA-GTAC---------------AGTGAG-CATCT--------CAATTTATTACTAACA
CCGCTTTATTAAAGCATTCAGTGTGTAGTTG-----------------------------
---------TGTAAGCAGCTGCCTCTGATATGCGCGGT----------------------
--------------------AACACCTGTCTCGAGAGTCGAT---------------GGG
TAATCCATTAGAAGTA-----ATGATTCCTCTCTTTTATATA------------------
--------GCACACTGATATA---------------------------------------
------------CAGCATCGGTTCCCGAGGTAACC-------------------------
-TTGTGTTACTTATGTGCGAGCGTG-ATGTCAGAGCTTAACGTTTATTATTCTTTATGTC
TAATAGATCTCTGATT----------TTACTGTATGT---GCAA-TTGTTAATT--CGTG
GTGGGGACAG-----ACCATTGTTAACTATTGGTCTCGGTCTT---AACTAGGAATGCCT
CGTAC---GGGTCTT-GGTTCAACAAAC-CACCCGGAATACGTC-CCTGC------CCTT
TGTACACAC-CG-CCCGTCG------CTCTTACCGA-TGAACT-------TCTTTGTGAG
TCT-AAGGGACTGGGTA----------------ATGATTC--------------------
------------------------------------------------------------
---------ATTCTTTTTCTTAAAGTTTGA-----ATTACC-------------------
--------------------------------
>Globorotalia_hirsuta|P066|13
-------------------GTGG-AGCATGTGGCTTAATTTGACTCAACGCGGGG-AATC
TTACCGGGTCCGGACACACTGAGGATTGACAG--------GCAAAT--------------
------------------------------------------CTAATAGAATCTTTCTCA
TTTTTAATGAGTATAGATTTCTATTTGTTATAAAGATGCTAGTCCTTTCATGATTATGTG
ATAGGTGGTG----CATGGCCGTTC----TTAGTTCGTGG------AGTGATCTGTCTGC
TTAATT-GCGTTTC------ACTAAGGTCCCAGTAATCT--------AAGGTATGCTCGT
CTAC--TTATCTCATATGACGCTGATAGACCCCTCGTAAGA-------------------
------------------------------------------------------------
------------------------------------------------------------
---GCGCGTTGTCTATTGCGTTAATAT-------------------------ATGTAACA
AGTGACACATACTGTTGGGATCTGAAAGCAACGA-ACGTGACCGCAACGTCTTGTTGC--
------------------------------------------------------------
---------CTTTCTAATTTATTCTAATTCTT--------------------------TT
GTAATTAGTCTAATAACAAAGGCTATTCT-------------------------------
------------------------------------------------------------
--------------------TTAAACTA-GACGGACCGCTGTT-------TCTCTTTT--
------------------------------------------------------------
------------------------------------------------------------
----------------------------AAACCAGAGGA--AGGTTGCGGC-AATAAC-A
GGTC-TGTGATG-CCC-TTAGAT-------------------------------------
------------------------------GTTCCGGGCTGCACAC-GTGCTAC-AATGA
T-CA-GTAC---------------AGTGAG-CATCT--------CAATTTATTACTAACA
CCGCTTTATTAAAGCATTCAGTGTGTAGTTG-----------------------------
---------TGTAAGCAGCTGCCTCTGATATGCGCGGT----------------------
--------------------AACACCTGTCTCGAGAGTCGAT---------------GGG
TAATCCATTAGAAGTA-----ATGATTCCTCTCTTTTATATA------------------
--------GCACACTGATATA---------------------------------------
------------CAGCATCGGTTCCCGAGGTAACC-------------------------
-TTGTGTTACTTATGTGCGAGCGTG-ATGTCAGAGCTTAACGTTTATTATTCTTTATGTC
TAATAGATCTCTGATT----------TTACTGTATGT---GCAA-TTGTTAATT--CGTG
GTGGGGACAG-----ACCATTGTTAACTATTGGTCTCGGTCTT---AACTAGGAATGCCT
CGTAC---GGGTCTT-GGTTCAACAAAC-CACCCGGAATACGTC-CCTGC------CCTT
TGTACACAC-CG-CCCGTCG------CTCTTACCGA-TGAACT-------TCTTTGTGAG
TCT-AAGGGACTGGGTA-----------------------ATGATTCATTCTTTTTCTTA
AAGTTTGAATTACCTATAG-----------------------------------------
---------AAACTTAGCCGAACAAGGTGG-----TTTAAAG------------------
--------------------------------
>Globorotalia_hirsuta|P069|60
-------------------GTGG-AGCATGTGGCTTAATTTGACTCAACGCGGGG-AATC
TTACCGGGTCCGGACACACTGAGGATTGACAG--------GCAAAT--------------
------------------------------------------CTAATAGAATCTTTCTCA
TTTTTAATGAGTATAGATTTCTATTTGTTATAAAGATGCTAGTCCTTTCATGATTATGTG
ATAGGTGGTG----CATGGCCGTTC----TTAGTTCGTGG------AGTGATCTGTCTGC
TTAATT-GCGTTTC------ACTAAGGTCCCAGTAATCT--------AAGGTATGCTCGT
CTAC--TTATCTCATATGACGCTGATAGACCCCTCGTAAGA-------------------
------------------------------------------------------------
------------------------------------------------------------
---GCGCGTTGTCTATTGCGTTAATAT-------------------------ATGTAACA
AGTGACACATACTGTTGGGATCTGAAAGCAACGA-ACGTGACCGCAACGTCTTGTTGC--
------------------------------------------------------------
---------CTTTCTAATTTATTCTAATTCTT--------------------------TT
GTAATTAGTCTAATAACAAAGGCTATTCT-------------------------------
------------------------------------------------------------
--------------------TTAAACTA-GACGGACCGCTGTT-------TCTCTTTT--
------------------------------------------------------------
------------------------------------------------------------
----------------------------AAACCAGAGGA--AGGTTGCGGC-AATAAC-A
GGTC-TGTGATG-CCC-TTAGAT-------------------------------------
------------------------------GTTCCGGGCTGCACAC-GTGCTAC-AATGA
T-CA-GTAC---------------AGTGAG-CATCT--------CAATTTATTACTAACA
CCGCTTTATTAAAGCATTCAGTGTGTAGTTG-----------------------------
---------TGTAAGCAGCTGCCTCTGATATGCGCGGT----------------------
--------------------AACACCTGTCTCGAGAGTCGAT---------------GGG
TAATCCATTAGAAGTA-----ATGATTCCTCTCTTTTATATA------------------
--------GCACACTGATATA---------------------------------------
------------CAGCATCGGTTCCCGAGGTAACC-------------------------
-TTGTGTTACTTATGTGCGAGCGTG-ATGTCAGAGCTTAACGTTTATTATTCTTTATGTC
TAATAGATCTCTGATT----------TTACTGTATGT---GCAA-TTGTTAATT--CGTG
GTGGGGACAG-----ACCATTGTTAACTATTGGTCTCGGTCTT---AACTAGGAATGCCT
CGTAC---GGGTCTT-GGTTCAACAAAC-CACCCGGAATACGTC-CCTGC------CCTT
TGTACACAC-CG-CCCGTCG------CTCTTACCGA-TGAACT-------TCTTTGTGAG
TCT-AAGGGACTGGGTA-------------------------ATGATTCATTCTTTTCTA
AAGTTTGAATTACCTATAG-----------------------------------------
---------AAACTTAGCCGAACAAGGTGG-----TTTAAAG------------------
--------------------------------
>Globorotalia_hirsuta|P069|71
-------------------GTGG-AGCATGTGGCTTAATTTGACTCAACGCGGGG-AATC
TTACCGGGTCCGGACACACTGAGGATTGACAG--------GCAAAT--------------
------------------------------------------CTAATAGAATCTTTCTCA
TTTTTAATGAGTATAGATTTCTATTTGTTATAAAGATGCTAGTCCTTTCATGATTATGTG
ATAGGTGGTG----CATGGCCGTTC----TTAGTTCGTGG------AGTGATCTGTCTGC
TTAATT-GCGTTTC------ACTAAGGTCCCAGTAATCT--------AAGGTATGCTCGT
CTAC--TTATCTCATATGACGCTGATAGACCCCTCGTAAGA-------------------
------------------------------------------------------------
------------------------------------------------------------
---GCGCGTTGTCTATTGCGTTAATAT-------------------------ATGTAACA
AGTGACACATACTGTTGGGATCTGAAAGCAACGA-ACGTGACCGCAACGTCTTGTTGC--
------------------------------------------------------------
---------CTTTCTAATTTATTCTAATTCTT--------------------------TT
GTAATTAGTCTAATAACAAAGGCTATTCT-------------------------------
------------------------------------------------------------
--------------------TTAAACTA-GACGGACCGCTGTT-------TCTCTTTT--
------------------------------------------------------------
------------------------------------------------------------
----------------------------AAACCAGAGGA--AGGTTGCGGC-AATAAC-A
GGTC-TGTGATG-CCC-TTAGAT-------------------------------------
------------------------------GTTCCGGGCTGCACAC-GTGCTAC-AATGA
T-CA-GTAC---------------AGTGAG-CATCT--------CAATTTATTACTAACA
CCGCTTTATTAAAGCATTCAGTGTGTAGTTG-----------------------------
---------TGTAAGCAGCTGCCTCTGATATGCGCGGT----------------------
--------------------AACACCTGTCTCGAGAGTCGAT---------------GGG
TAATCCATTAGAAGTA-----ATGATTCCTCTCTTTTATATA------------------
--------GCACACTGATATA---------------------------------------
------------CAGCATCGGTTCCCGAGGTAACC-------------------------
-TTGTGTTACTTATGTGCGAGCGTG-ATGTCAGAGCTTAACGTTTATTATTCTTTATGTC
TAATAGATCTCTGATT----------TTACTGTATGT---GCAA-TTGTTAATT--CGTG
GTGGGGACAG-----ACCATTGTTAACTATTGGTCTCGGTCTT---AACTAGGAATGCCT
CGTAC---GGGTCTT-GGTTCAACAAAC-CACCCGGAATACGTC-CCTGC------CCTT
TGTACACAC-CG-CCCGTCG------CTCTTACCGA-TGAACT-------TCTTTGTGAG
TCT-AAGGGACTGGGTA-------------------------ATGATTCATTCTTTTCTA
AAGTTTGAATTACCTATAG-----------------------------------------
---------AAACTTAGCCGAACAAGGTGG-----TTTAAAG------------------
--------------------------------
>Globorotalia_hirsuta|R002|02
-------------GAACGCGYGG-AGCATGTGGCTTAATTTGACTCAACGCGGGG-AATC
TTACCGGGTCCGGACACACTGAGGATTGACAG--------GCAAAT--------------
------------------------------------------CTAATAGAATCTTTCTCA
TTTTTAATGAGTATAGATTTCTATTTGTTATAAAGATGCTAGTCCTTTCATGATTATGTG
ATAGGTGGTG----CATGGCCGTTC----TTAGTTCGTGG------AGTGATCTGTCTGC
TTAATT-GCGTTTC------ACTAAGGTCCCAGTAATCT--------AAGGTATGCTCGT
CTAC--TTATCTCATATGACGCTGATAGACCCCTCGTAAGA-------------------
------------------------------------------------------------
------------------------------------------------------------
---GCGCGTTGTCTATTGCGTTAATAT-------------------------ATGTAACA
AGTGACACATACTGTTGGGATCTGAAAGCAACGA-ACGTGACCGCAACGTCTTGTTGC--
------------------------------------------------------------
---------CTTTCTAATTTATTCTAATTCTT--------------------------TT
GTAATTAGTCTAATAACAGAGGCTATTCT-------------------------------
------------------------------------------------------------
--------------------TTAAACTA-GACGGACCGCTGTT-------TCTCTTTT--
------------------------------------------------------------
------------------------------------------------------------
----------------------------AAACCAGAGGA--AGGTTGCGGC-AATAAC-A
GGTC-TGTGATG-CCC-TTAGAT-------------------------------------
------------------------------GTTCCGGGCTGCACAC-GTGCTAC-AATGA
T-CA-GTAC---------------AGTGAG-CATCT--------CAATTTATTACTAACA
CCGCTTTATTAAAGCATTCAGTGTGTAGTTG-----------------------------
---------TGTAAGCAGCTGCCTCTGATATGCGCGGT----------------------
--------------------AACACCTGTCTCGAGAGTCGAT---------------GGG
TAATCCATTAGAAGTA-----ATGATTCCTCTCTTTTATATA------------------
--------GCACACTGATATA---------------------------------------
------------CAGCATCGGTTCCCGAGGTAACC-------------------------
-TTGTGTTACTTATGTGCGAGCGTG-ATGTCAGAGCTTAACGTTTATTATTCTTTATGTC
TAATAGATCTCTGATT----------TTACTGTATGT---GCAA-TTGTTAATT--CGTG
GTGGGGACAG-----ACCATTGTTAACTATTGGTCTCGGTCTT---AACTAGGAATGCCT
CGTAC---GGGTCTT-GGTTCAACAAAC-CACCCGGAATACGTC-CCTGC------CCTT
TGTACACAC-CG-CCCGTCG------CTCTTACCGA-TGAACT-------TCTTTGTGAG
TCT-AAGGGACTGGGTA-------------------------ATGATTCATTCTTTTCTA
AAGTTTGAATTACCTATAG-----------------------------------------
---------AAACTTAGCCGAACAAGGTGG-----TTTAAAG------------------
--------------------------------
>Globorotalia_hirsuta|R002|09
-------------GAACGCGTGG-AGCATGTGGCTTAATTTGACTCAACGCGGGG-AATC
TTACCGGGTCCGGACACACTGAGGATTGACAG--------GCAAAT--------------
------------------------------------------CTAATAGAATCTTTCTCA
TTTTTAATGAGTATAGATTTCTATTTGTTATAAAGATGCTAGTCCTTTCATGATTATGTG
ATAGGTGGTG----CATGGCCGTTC----TTAGTTCGTGG------AGTGATCTGTCTGC
TTAATT-GCGTTTC------ACTAAGGTCCCAGTAATCT--------AAGGTATGCTCGT
CTAC--TTATCTCATATGACGCTGATAGACCCCTCGTAAGA-------------------
------------------------------------------------------------
------------------------------------------------------------
---GCGCGTTGTCTATTGCGTTAATAT-------------------------ATGTAACA
AGTGACACATACTGTTGGGATCTGAAAGCAACGA-ACGTGACCGCAACGTCTTGTTGC--
------------------------------------------------------------
---------CTTTCTAATTTATTCTAATTCTT--------------------------TT
GNAATTAGTCTAATAACAGAGGCTATTCT-------------------------------
------------------------------------------------------------
--------------------TTAAACTA-GACGGACCGCTGT--------TTCTCTTTNN
NNNNNNNNNNNNNNNNNNNNNNNNNNNNNNNNNNNNNNNNNNNNNNNNNNNNNNNNNNNN
NNNNNNNNNNNNNNNNNNNNNNNNNNNNNNNNNNNNNNNNNNNNNNNNNNNNNNNNNNNN
NNNNNNNNNNNNNNNNNNNNNNNNNNNNNNNNNNNNNGA-----TATGCGC-GGTAAC-A
-------------CCT--------------------------------------------
------------------------------GTCTCGAGA----------------GTCGA
T-----------------------------------------------------------
------------------------------------------------------------
------------------------------------------------------------
---------------------------------------------------------GGG
TAATCCATTAGAAGTA-----ATGATTCCTCTCTTTTATATA------------------
--------GCACACTGATATA---CAGC--------------------------------
----------------ATCGGTTCCCGAGGTAACC-------------------------
-TTGTGTTACTTATGTGCGAGCGTG-ATGTCAGAGCTTAACGTTTATTATTCTTTATGTC
TAATAGATCTCTGATT----------TTACTGTATGT---GCAA-TTGTTAATT--CGTG
GTGGGGACAG-----ACCATTGTTAACTATTGGTCTCGGTCTT---AACTAGGAATGCCT
CGTAC---GGGTCTT-GGTTCAACAAAC-CACCCGGAATACGTC-CCTGC------CCTT
TGTACACAC-CG-CCCGTCG------CTCTTACCGA-TGAACT-------TCTTTGTGAG
TCT-AAGGGACTGGGTA-------------------------ATGATTCATTCTTTTCTA
AAGTTTGAATTACCTATAG-----------------------------------------
---------AAACTTAGCCGAACAAGGTGG-----TTTAAAG------------------
--------------------------------
>Globorotalia_hirsuta|R002|11
-------------GAACGCGTGG-AGCATGTGGCTTAATTTGACTCAACGCGGGG-AATC
TTACCGGGTCCGGACACACTGAGGATTGACAG--------GCAAAT--------------
------------------------------------------CTAATAGAATCTTTCTCA
TTTTTAATGAGTATAGATTTCTATTTGTTATAAAGATGCTAGTCCTTTCATGATTATGTG
ATAGGTGGTG----CATGGCCGTTC----TTAGTTCGTGG------AGTGATCTGTCTGC
TTAATT-GCGTTTC------ACTAAGGTCCCAGTAATCT--------AAGGTATGCTCGT
CTAC--TTATCTCATATGACGCTGATAGACCCCTCGTAAGA-------------------
------------------------------------------------------------
------------------------------------------------------------
---GCGCGTTGTCTATTGCGTTAATAT-------------------------ATGTAACA
AGTGACACATACTGTTGGGATCTGAAAGCAACGA-ACGTGACCGCAACGTCTTGTTGC--
------------------------------------------------------------
---------CTTTCTAATTTATTCTAATTCTT--------------------------TT
GTAATTAGTCTAATAACAGAGGCTATTCT-------------------------------
------------------------------------------------------------
--------------------TTAAACTA-GACGGACCGCTGTT-------TCTCTTTT--
------------------------------------------------------------
------------------------------------------------------------
----------------------------AAACCAGAGGA--AGGTTGCGGC-AATAAC-A
GGTC-TGTGATG-CCC-TTAGAT-------------------------------------
------------------------------GTTCCGGGCTGCACAC-GTGCTAC-AATGA
T-CA-GTAC---------------AGTGAG-CATCT--------CAATTTATTACTAACA
CCGCTTTATTAAAGCATTCAGTGTGTAGTTG-----------------------------
---------TGTAAGCAGCTGCCTCTGATATGCGCGGT----------------------
--------------------AACACCTGTCTCGAGAGTCGAT---------------GGG
TAATCCATTAGAAGTA-----ATGATTCCTCTCTTTTATATA------------------
--------GCACACTGATATA---------------------------------------
------------CAGCATCGGTTCCCGAGGTAACC-------------------------
-TTGTGTTACTTATGTGCGAGCGTG-ATGTCAGAGCTTAACGTTTATTATTCTTTATGTC
TAATAGATCTCTGATT----------TTACTGTATGT---GCAA-TTGTTAATT--CGTG
GTGGGGACAG-----ACCATTGTTAACTATTGGTCTCGGTCTT---AACTAGGAATGCCT
CGTAC---GGGTCTT-GGTTCAACAAAC-CACCCGGAATACGTC-CCTGC------CCTT
TGTACACAC-CG-CCCGTCG------CTCTTACCGA-TGAACT-------TCTTTGTGAG
TCT-AAGGGACTGGGTA-------------------------ATGATTCATTCTTTTCTA
AAGTTTGAATTACCTATAG-----------------------------------------
---------AAACTTAGCCGAACAAGGTGG-----TTTAAAG------------------
--------------------------------
>Globorotalia_inflata|P121|05
-------------------GTGG-AGCATGTGGCTTAATTTGACTCAACGCGGGA-AATC
TTACCGGGTCCGGACACACTGAGGATTGACAG--------GCAATA--------------
-------------------------------------------------------TATTA
GCATAAAGACTCGTCTTTAGCGCTAATTGTTAAATATGCTAGTCCTTTCATGATTATGTG
ATAGGTGGTG----CATGGCCGTTC----TTAGTTCGTGG------AGTGATCTGTCTGC
TTAATT-GCGTTTC------ACTAAGGGCCCATAAATTC--------AAGGTATGTTAGC
AAATG------------CTGCTCTATTGACCCCTAATAGGC-------------------
------------------------------------------------------------
------------------------------------------------TTAACTGTCTTT
AGCGCGTGTCTCTACGAGTT--------------------------------CTTTAAAG
CACTGCGCATGCTGTTGGGTCCTGAAAGCAACGA-ACGTGACCGCAACGTCTTGTTG---
------------------------------------------------------------
---------CCTCTCTATAATACCTTCTTATT--------------------------TT
TAATAAGAGTATTTACCTGAGGCTATTTT-------------------------------
------------------------------------------------------------
---------------------AAAACTA-GACGGACCGCTGTT-------TCTTTCTT--
------------------------------------------------------------
------------------------------------------------------------
----------------------------AAACCAGAGGA--AGGTTGCGGC-AATAAC-A
GGTC-TGTGATG-CCC-TTAGAT-------------------------------------
------------------------------GTTCCGGGCTGCACAC-GTGCTAC-AATGA
T-CA-GTAC---------------AGTGAG-CATCT----------CAATTTTATAACAC
CGTATTAAGCGCTTGGGTCGTAATT-------------------------------GTTA
GGCCTTTTGGGTTTTTTCAATTGCGTTTCTCC-AATGC----------------------
--------GCA-C---GGT-AAAGCCTGCTTCGAGAGTAA-G-T-------------GGG
TAATCCATTGGAAGTA-----ATGATTTCCTTATTTTTATAAACA---------------
--------GCACACCAATATA---------------------------------------
---CGGC---------ATTCATTCCCGAGACGGCT-------------------------
-TAGTTCCGACTTTGTGCGAATGTA-----------------------------------
-----------------ATGTATTCTTATCCGTATGT---GCGA-TTGTCAATT--CATG
GTGGGGACAG-----ACCATTGTTAATTGTTGGTCTCGGTCTT---AACTAGGAATGCCT
TGTAC---GGGTCTTTGGTTCAACAAAC-CACCCGGAATACGTC-CCTGC------CCTT
TGTACACAC-CG-CCCGTCG------CTCTTACCGA-TGGACT-------TCTTTGTGAG
TCT-TGGGGACTGGGTT-----------------------------AAGCGATTTCTTTA
GAATGAGCTCTACCTATGG-----------------------------------------
---------AAACCAATACGAACAATGTGG-----TCTAAAG------------------
--------------------------------
>Globorotalia_inflata|P137|47
-------------------GTGG-AGCATGTGGCTTAATTTGACTCAACGCGGGA-AATC
TTACCGGGTCCGGACACACTGAGGATTGACAG--------GCAATA--------------
-------------------------------------------------------TATTA
GCATAAAGACTCGTCTTTAGCGCTAATTGTTAAATATGCTAGTCCTTTCATGATTATGTG
ATAGGTGGTG----CATGGCCGTTC----TTAGTTCGTGG------AGTGATCTGTCTGC
TTAATT-GCGTTTC------ACTAAGGGCCCATAAATTC--------AAGGTATGTTAGC
AAATGCTG------------CTCTATTGACCCCTAATAGGC-------------------
------------------------------------------------------------
------------------------------------------------TTAACTGTCTTT
AGCGCGTGTCTCTACGAGTT--------------------------------CTTTAAAG
CACTGCGCATGCTGTTGGGTCCTGAAAGCAACGA-ACGTGACCGCAACGTCTTGTTGCCT
------------------------------------------------------------
---------CTCTATAATACCTTCTTATT-----------------------------TT
TAATAAGAGTATTTACCTGAGGCTATTTT-------------------------------
------------------------------------------------------------
---------------------AAAACTA-GACGGACCGCTGTT-------TCTTTCTT--
------------------------------------------------------------
------------------------------------------------------------
----------------------------AAACCAGAGGA--AGGTTGCGGC-AATAAC-A
GGTC-TGTGATG-CCC-TTAGAT-------------------------------------
------------------------------GTTCCGGGCTGCACAC-GTGCTAC-AATGA
T-CA-GTAC---------------AGTGAG-CATCT----------CAATTTTATAACAC
CGTATTAAGCGCTTGGGTCGTAATTGTTAGGCCTTTTGGGTTTT----------------
---------TTCAATTGCGTTTCTCCAATGCGCACGGT----------------------
--------------------AAAGCCTGCTTCGAGAGTAAGT---------------GGG
TAATCCATTGGAAGTA-----ATGATTTCCTTATTTTTATAAACA---------------
--------GCACACCAATATA---------------------------------------
------------CGGCATTCATTCCCGAGACGGCT-------------------------
-TAGTTCCGACTTTGTGCGAATGTA-----------------------------------
-----------------ATGTATTCTTATCCGTATGT---GCGA-TTGTCAATT--CATG
GTGGGGACAG-----ACCATTGTTAATTGTTGGTCTCGGTCTT---AACTAGGAATGCCT
TGTAC---GGGTCTTTGGTTCAACAAAC-CACCCGGAATACGTC-CCTGC------CCTT
TGTACACAC-CG-CCCGTCG------CTCTTACCGA-TGGACT-------TCTTTGTGAG
TCT-TGGGGACTGGGTT-----------------------------AAGCGATTTCTTTA
GAATGAGCTCTACCTATGG-----------------------------------------
---------AAACCAATACGAACAATGTGG-----TCTAAAG------------------
--------------------------------
>Globorotalia_inflata|P137|70
-------------------GTGG-AGCATGTGGCTTAATTTGACTCAACGCGGGA-AATC
TTACCGGGTCCGGACACACTGAGGATTGACAG--------GCAATA--------------
-------------------------------------------------------TATTA
GCATAAAGACTCGTCTTTAGCGCTAATTGTTAAATATGCTAGTCCTTTCATGATTATGTG
ATAGGTGGTG----CATGGCCGTTC----TTAGTTCGTGG------AGTGATCTGTCTGC
TTAATT-GCGTTTC------ACTAAGGGCCCATAAATTC--------AAGGTATGTTAGC
AAATGCTG------------CTCTATTGACCCCTAATAGGC-------------------
------------------------------------------------------------
------------------------------------------------TTAACCGTCTTT
AGCGCGTGTCTCTACGAGTT--------------------------------CTTTAAAG
CACTGCGCATGCTGTTGGGTCCTGAAAGCAACGA-ACGTGACCGCAACGTCTTGTTGCCT
------------------------------------------------------------
---------CTCTATAATACCTTCTTATT-----------------------------TT
TAATAAGAGTATTTACCTGAGGCTATTTT-------------------------------
------------------------------------------------------------
---------------------AAAACTA-GACGGACCGCTGTT-------TCTTTCTT--
------------------------------------------------------------
------------------------------------------------------------
----------------------------AAACCAGAGGA--AGGTTGCGGC-AATAAC-A
GGTC-TGTGATG-CCC-TTAGAT-------------------------------------
------------------------------GTTCCGGGCTGCACAC-GTGCTAC-AATGA
T-CA-GTAC---------------AGTGAG-CATCT----------CAATTTTATAACAC
CGTATTAAGCGCTTGGGTCGTAATTGTTAGGCCTTTTGGGTTTT----------------
---------TTCAATTGCGTTTCTCCAATGCGCACGGT----------------------
--------------------AAAGCCTGCTTCGAGAGTAAGT---------------GGG
TAATCCATTGGAAGTA-----ATGATTTCCTTATTTTTATAAACA---------------
--------GCACACCAATATA---------------------------------------
------------CGGCATTCATTCCCGAGACGGCT-------------------------
-TAGTTCCGACTTTGTGCGAATGTA-----------------------------------
-----------------ATGTATTCTTATCCGTATGT---GCGA-TTGTCAATT--CATG
GTGGGGACAG-----ACCATTGTTAATTGTTGGTCTCGGTCTT---AACTAGGAATGCCT
TGTAC---GGGTCTTTGGTTCAACAAAC-CACCCGGAATACGTC-CCTGC------CCTT
TGTACACAC-CG-CCCGTCG------CTCTTACCGA-TGGACT-------TCTTTGTGAG
TCT-TGGGGACTGGGTT-----------------------------AAGCGATTTCTTTA
GAATGAGCTCTACCTATGG-----------------------------------------
---------AAACCAATACGAACAATGTGG-----TCTAAAG------------------
--------------------------------
>Globorotalia_inflata|P138|01
-------------------GTGG-AGCATGTGGCTTAATTTGACTCAACGCGGGA-AATC
TTACCGGGTCCGGACACACTGAGGATTGACAG--------GCAATA--------------
-------------------------------------------------------TATTA
GCATAAAGACTCGTCTTTAGCGCTAATTGTTAAATATGCTAGTCCTTTCATGATTATGTG
ATAGGTGGTG----CATGGCCGTTC----TTAGTTCGTGG------AGTGATCTGTCTGC
TTAATT-GCGTTTC------ACTAAGGGCCCATAAATTC--------AAGGTATGTTAGC
AAATGCTG------------CTCTATTGACCCCTAATAGGC-------------------
------------------------------------------------------------
------------------------------------------------TTAACCGTCTTT
AGCGCGTGTCTCTACGAGTT--------------------------------CTTTAAAG
CACTGCGCATGCTGTTGGGTCCTGAAAGCAACGA-ACGTGACCGCAACGTCTTGTTGCCT
------------------------------------------------------------
---------CTCTATAATATCTTCTTATT-----------------------------TT
TAATAAGAGTATTTACCTGAGGCTATTTT-------------------------------
------------------------------------------------------------
---------------------AAAACTA-GACGGACCGCTGTT-------TCTTTCTT--
------------------------------------------------------------
------------------------------------------------------------
----------------------------AAACCAGAGGA--AGGTTGCGGC-AATAAC-A
GGTC-TGTGATG-CCC-TTAGAT-------------------------------------
------------------------------GTTCCGGGCTGCACAC-GTGCTAC-AATGA
T-CA-GTAC---------------AGTGAG-CATCT----------CAATTTTATAACAC
CGTATTAAGCGCTTGGGTCGTAATTGTTAGGCCTTTTAGGTTTT----------------
---------TTCAATTGCGTTTCTCCAATGCGCACGGT----------------------
--------------------AAAGCCTGCTTCGAGAGTAAGT---------------GGG
TAATCCATTGGAAGTA-----ATGATTTCCTTATTTTTATAAACA---------------
--------GCACACCAATATA---------------------------------------
------------CGGCATTCATTCCCGAGACGGCT-------------------------
-TAGTTCCGACTTTGTGCGAATGTA-----------------------------------
-----------------ATGTATTCTTATCCGTATGT---GCGA-TTGTCAATT--CATG
GTGGGGACAG-----ACCATTGTTAATTGTTGGTCTCGGTCTT---AACTAGGAATGCCT
TGTAC---GGGTCTTTGGTTCAACAAAC-CACCCGGAATACGTC-CCTGC------CCTT
TGTACACAC-CG-CCCGTCG------CTCTTACCGA-TGGACT-------TCTTTGTGAG
TCT-TGGGGACTGGGTT----------------------------AAGCGATTTCTTTTA
GAATGAGCTCTACCTATGG-----------------------------------------
---------AAACCAATACGAACAATGTGG-----TCTAAAG------------------
--------------------------------
>Globorotalia_inflata|P138|14
-------------------GTGG-AGCATGTGGCTTAATTTGACTCAACGCGGGA-AATC
TTACCGGGTCCGGACACACTGAGGATTGACAG--------GCAATA--------------
-------------------------------------------------------TATTA
GCATAAAGACTCGTCTTTAGCGCTAATTGTTAAATATGCTAGTCCTTTCATGATTATGTG
ATAGGTGGTG----CATGGCCGTTC----TTAGTTCGTGG------AGTGATCTGTCTGC
TTAATT-GCGTTTC------ACTAAGGGCCCATAAATTC--------AAGGTATGTTAGC
AAATGCTG------------CTCTATTGACCCCTAATAGGC-------------------
------------------------------------------------------------
------------------------------------------------TTAACTGTCTTT
AGCGCGTGTCTCTACGAGTT--------------------------------CTTTAAAG
CACTGCGCATGCTGTTGGGTCCTGAAAGCAACGA-ACGTGACCGCAACGTCTTGTTGCCT
------------------------------------------------------------
---------CTCTATAATACCTTCTTATT-----------------------------TT
TAATAAGAGTATTTACCTGAGGCTATTTT-------------------------------
------------------------------------------------------------
---------------------AAAACTA-GACGGACCGCTGTT-------TCTTTCTT--
------------------------------------------------------------
------------------------------------------------------------
----------------------------AAACCAGAGGA--AGGTTGCGGC-AATAAC-A
GGTC-TGTGATG-CCC-TTAGAT-------------------------------------
------------------------------GTTCCGGGCTGCACAC-GTGCTAC-AATGA
T-CA-GTAC---------------AGTGAG-CATCT----------CAATTTTATAACAC
CGTATTAAGCGCTTGGGTCGTAATTGTTAGGCCTTTTAGGTTTT----------------
---------TTCAATTGCGTTTCTCCAATGCGCACGGT----------------------
--------------------AAAGCCTGCTTCGAGAGTAAGT---------------GGG
TAATCCATTGGAAGTA-----ATGATTTCCTTATTTTTATAAACA---------------
--------GCACACCAATATA---------------------------------------
------------CGGCATTCATTCCCGAGACGGCT-------------------------
-TAGTTCCGACTTTGTGCGAATGTA-----------------------------------
-----------------ATGTATTCTTATCCGTATGT---GCGA-TTGTCAATT--CATG
GTGGGGACAG-----ACCATTGTTAATTGTTGGTCTCGGTCTT---AACTAGGAATGCCT
TGTAC---GGGTCTTTGGTTCAACAAAC-CACCCGGAATACGTC-CCTGC------CCTT
TGTACACAC-CG-CCCGTCG------CTCTTACCGA-TGGACT-------TCTTTGTGAG
TCT-TGGGGACTGGGTT----------------------------AAGCGATTTCTTTTA
GAATGAGCTCTACCTATGG-----------------------------------------
---------AAACCAATACGAACAATGTGG-----TCTAAAG------------------
--------------------------------
>Globorotalia_inflata|R023|01
-------------GAACGCGTGG-AGCATGTGGCTTAATTTGACTCAACGCGGGA-AATC
TTACCGGGTCCGGACACACTGAGGATTGACAG--------GCAATA--------------
-------------------------------------------------------TATTA
GCATAAAGACTCGTCTTTAGCGCTAATTGTTAAATATGCTAGTCCTTTCATGATTATGTG
ATAGGTGGTG----CATGGCCGTTC----TTAGTTCGTGG------AGTGATCTGTCTGC
TTAATT-GCGTTTC------ACTAAGGGCCCATAAATTCAAGGTATGTTAGCAAATGCTG
CTCTATTGACCCCTAATAGGCTTAATTGTCTTTAGCGCGTG-------------------
------------------------------------------------------------
------------------------------------------------------------
----------------------------------------TCTCTACGAGTTCTTTAAAG
CACTGCGCATGCTGTTGGGTCCTGAAAGCAACGA-ACGTGACCGCAACGTCTTGTTGC--
------------------------------------------------------------
------------------------------------------------------------
------------------------------------------------------------
------------------------------------------------------------
-------------------------CTC---------TCTATAATATCTTCTTATTTT--
------------------------------------------------------------
------------------------------------------------------------
----------------------------TAATAAGAGTANNNNNNNNNNNN-NNNNNN--
-------------NNNNNNNNNNNNNNNNNNNNNNNNNNNNNNNNNNNNNNNNNNNNNNN
NNNNNNNNNNNNNNNNNNNNNNNNNNNNNNNNNNNNNNCTGCACAC-GTGCTAC-AATGA
T-CA-GTAC---------------AGTGAG-CATCT----------CAATTTTATAACAC
CGTATTAAGCGCTTGGGTCGTAATTGTTAGGCCTTTTGGGTTTT----------------
---------TTCAATTGCGTTTCTCCAATGCGCACGGT----------------------
--------------------AAAGCCTGCTTCGAGAGTAAGT---------------GGG
TAATCCATTGGAAGTA-----ATGATTTCCTTATTTTTATAAACA---------------
--------GCACACCAATATA---------------------------------------
------------CGGCATTCATTCCCGAGACGGCT-------------------------
-TAGTTCCGACTTTGTGCGAATGTA-----------------------------------
-----------------ATGTATTCTTATCCGTATGT---GCGA-TTGTCAATT--CATG
GTGGGGACAG-----ACCATTGTTAATTGTTGGTCTCGGTCTT---AACTAGGAATGCCT
TGTAC---GGGTCTTTGGTTCAACAAAC-CACCCGGAATACGTC-CCTGC------CCTT
TGTACACAC-CG-CCCGTCG------CTCTTACCGA-TGGACT-------TCTTTGTGAG
TCT-TGGGGACTGGGTT-----------------------------AAGCGATTTCTTTA
GAATGAGCTCTACCTATGG-----------------------------------------
---------AAACCAATACGAACAATGTGG-----TCTAAAG------------------
--------------------------------
>Globorotalia_inflata|R023|08
-------------GAACGCGTGG-AGCATGTGGCTTAATTTGACTCAACGCGGGA-AATC
TTACCGGGTCCGGACACACTGAGGATTGACAG--------GCAATA--------------
-------------------------------------------------------TATTA
GCATAAAGACTCGTCTTTAGCGCTAATTGTTAAATATGCTAGTCCTTTCATGATTATGTG
ATAGGTGGTG----CATGGCCGTTC----TTAGTTCGTGG------AGTGATCTGTCTGC
TTAATT-GCGTTTC------ACTAAGGGCCCATAAATTC--------AAGGTATGTTAGC
AAATGCTG------------CTCTATTGACCCCTAATAGGC-------------------
------------------------------------------------------------
------------------------------------------------TTAACTGTCTTT
AGCGCGTGTCTCTACGAGTT--------------------------------CTTTAAAG
CACTGCGCATGCTGTTGGGTCCTGAAAGCAACGA-ACGTGACCGCAACGTCTTGTTGC--
------------------------------------------------------------
------------------------------------------------------------
------------------------------------------------------------
------------------------------------------------------------
-------------------------CTC---------TCTATAATACCTTCTTATTTT--
------------------------------------------------------------
------------------------------------------------------------
----------------------------TAATAAGAGTATTTACCTGAGGC-TAT-----
-----TTTAAAA-----CTAGACNNNNNNNNNNNNNNNNNNNNNNNNNNNNNNNNNNNNN
NNNNNNNNNNNNNNNNNNNNNNNNNNNNNNNNNNNNNNCTGCACAC-GTGCTAC-AATGA
T-CA-GTAC---------------AGTGAG-CATCT----------CAATTTTATAACAC
CGTATTAAGCGCTTGGGTCGTAATTGTTAGGCCTTTTAGGTTTT----------------
---------TTCAATTGCGTTTCTCCAATGCGCACGGT----------------------
--------------------AAAGCCTGCTTCGAGAGTAAGT---------------GGG
TAATCCATTGGAAGTA-----ATGATTTCCTTATTTTTATAAACA---------------
--------GCACACCAATATA---------------------------------------
------------CGGCATTCATTCCCGAGACGGCT-------------------------
-TAGTTCCGACTTTGTGCGAATGTA-----------------------------------
-----------------ATGTATTCTTATCCGTATGT---GCGA-TTGTCAATT--CATG
GTGGGGACAG-----ACCATTGTTAATTGTTGGTCTCGGTCTT---AACTAGGAATGCCT
TGTAC---GGGTCTTTGGTTCAACAAAC-CACCCGGAATACGTC-CCTGC------CCTT
TGTACACAC-CG-CCCGTCG------CTCTTACCGA-TGGACT-------TCTTTGTGAG
TCT-TGGGGACTGGGTT----------------------------AAGCGATTTCTTTTA
GAATGAGCTCTACCTATGG-----------------------------------------
---------AAACCAATACGAACAATGTGG-----TCTAAAG------------------
--------------------------------
>poss_scitula|R021|36
-------------------CTAATAGAATCTTTCTCATTTTTAATGAGTATAG---ATTT
CTATTTGTT---------------------------------------------------
------------------------------------------------------------
-----------------------------ATAAAGATGCTAGTCCTTTCATGATTATGTG
ATAGGTGGTG----CATGGCCGTTC----TTAGTTCGTGG------AGTGATCTGTCTGC
TTAATT-GCGTTTC------ACTAAGGTCCCAGTAATCT--------AAGGTATGCTCGT
CTAC--TTATCTCATATGACGCTGATAGACCCCTCGTAAGA-------------------
------------------------------------------------------------
------------------------------------------------------------
---GCGCGTTGTCTATTGCGTTAATAT-------------------------ATGTAACA
AGTGACACATACTGTTGGGATCTGAAAGCAACGA-ACGTGACCGCAACGTCTTGTTGC--
------------------------------------------------------------
---------CTTTCTAATTTATTCTAATTCTT--------------------------TT
GTAATTAGTCTAATAACAAAGGCTATTCT-------------------------------
------------------------------------------------------------
--------------------TTAAACTA-GACGGACCGCTGTT-------TCTCTTTT--
------------------------------------------------------------
------------------------------------------------------------
----------------------------AAACCAGAGGA--AGGTTGCGGC-AATAAC-A
GGTC-TGTGATG-CCC-TTAGAT-------------------------------------
------------------------------GTTCCGGGCTGCACAC-GTGCTAC-AATGA
T-CA-GTAC---------------AGTGAG-CATCT--------CAATTTATTACTAACA
CCGCTTTATTAAAGCATTCACTGTGTAGTTG-----------------------------
---------TGTAAGCAGCTGCCTCTGATATGCGCGGT----------------------
--------------------AACACCTGTCTCGAGAGTCGAT---------------GGG
TAATCCATTAGAAGTA-----ATGATTCCTCTCTTTTATATA------------------
--------GCACACTGATATA---------------------------------------
------------CAGCATCGGTTCCCGAGGTAACC-------------------------
-TTGTGTTACTTATGTGCGAGCGTG-ATGTCAGAGCTTAACGTTTATTATTCTTTATGTC
TAATAGATCTCTGATT----------TTACTGTATGT---GCAA-TTGTTAATT--CGTG
GTGGGGACAG-----ACCATTGTTAACTATTGGTCTCGGTCTT---AACTAGGAATGCCT
CGTAC---GGGTCTT-GGTTCAACAAAC-CACCCGGAATACGTC-CCTGC------CCTT
TGTACACAC-CG-CCCGTCG------CTCTTACCGA-TGAACT-------TCTTTGTGAG
TCT-AAGGGACTGGGTA-------------------------ATGATTCATTCTTTTCTA
AAGTTTGAATTACCTATAG-----------------------------------------
---------AAACTTAGCCG----------------------------------------
--------------------------------
>Globorotalia_truncatulinoides|P114|01
--------------------------------------------------------AATC
TTACCGGGTCCGGACACACTGAGGATTGACAG--------ACGGTT--------------
---------------------------------ATTGACTTATACTCGCTTAATGGCTTT
AAGCTGTTAAACGT--TTAACACCTTTACACAAAGATGCTAGTCCTTTCATGATCGTTTG
ATAGGTGGTG----CATGGCCGTTC----TTAGTTCGTGG------AGTGATCTGTCTGC
CTAATT-GCGTTTC------ACTAAGGTCCCATTCTTCA--------TACGTATGAATAG
CGTCT-TAACTCACTTTTACCGCTACCTATTTGTAGTAAGC-------------------
------------------------------------------------------------
------------------------------------------------------------
------------------------------------------------------------
----GCTCATACTATTGGGACCGGAATGCAACGA-GCGCGACTGCACCACCTAATTGCCC
CTTATCTA----------------------------------------------------
---------CCATTAATTACTTTATTAACCGC--------------------------CC
TGTACGGGCACCGGGGCCTTACCTTTACT-------------------------------
------------------------------------------------------------
---------------------GAAACTA-GCTGGACCGCTGC--------TTTCCTTT--
------------------------------------------------------------
------------------------------------------------------------
----------------------------AAGCCAGAGGA--AGGTTGCGGC-AATAAC-A
GGTC-TGTGATG-CCC-TCAGAT-------------------------------------
------------------------------GTTCCGGGCCGCACAC-GTGCTAC-AATGA
T-CA-GCAC-------------AGAGAGTATTACCT----------ATCTTCTTATACCT
AACCCAATATGTTAAACTTATTGCGTAAGGGTATTGTCTTAACGA---------------
---------CTTATCCGCTTTAGCGCTTTAAG-ATTAT----------------------
------------TGGGCGGTTATGCCTGCCTCGAGAGAGT-----------------GTA
CAGGGCAGCAAGAGTA-----ATGATTCCTTCGTTTTTACTACT-AATACCGCGCTTGGT
AACATATTACACTCGATTAAG---------------------------------------
----------TAGGGTCTTTGCTTCTAATAGCAAT-------------------------
-TGCTATCCTCACCCTTAGGCTCTA-AGGATATTACT-----------------------
--------ATCTCTAAGGTCTACAGGGAGGTGTATATGGCGCAC-TTACTTATT--CACG
GTGGGGACAG-----ACCATTGTTAACTGTTGGTCTCGGTCTC---AACTAGGAATGCCT
CGTAC---GGGT---TGGTTCACCAAAC-CACCCGGAATATGTC-CCTGC------CCTT
TGTACACAC-CG-CCCGTCG------CTCTTATCGA-TGAACT-------CATTTGTGAG
GCT-GAGGGACTGCGTC----------------TATTATACCCGTGTAATCCTAATATCT
CACATACATTTCGCTAAAAGCGATTTTGCTTTAAGGATTTATACGACCTTACGCAC----
---------AAACTTATTCGACCAAATGGG-----TTTAAAG------------------
--------------------------------
>Globorotalia_truncatulinoides|P114|06
-------------------GTGG-AGCATGTGGCTTAATTTGACTCAACGCGGGG-AATC
TTACCGGGTCCGGACACACTGAGGATTGACAG--------ACGGTT--------------
---------------------------------ATTGACTTATACTCGCTTAATGGCTTT
AAGCTGTTAAGTGT--TTAACACCTTTACACAAAGATGCTAGTCCTTTCATGATCGTTTG
ATAGGTGGTG----CATGGCCGTTC----TTAGTTCGTGG------AGTGATCTGTCTGC
CTAATT-GCGTTTC------ACTAAGGTCCCATTCTTCA--------TACGTATGAATAG
CGTCT-TAACTCACTTTTACCGCTACCTATTTGTAGTAAGC-------------------
------------------------------------------------------------
------------------------------------------------------------
------------------------------------------------------------
----GCTCATACTATTGGGACCGGAATGCAACGA-GCGCGACTGCACCACCTAATTGCCC
CTTATCTA----------------------------------------------------
---------CCATTAATTACTTTATTAACCGC--------------------------CC
TGTACGGGCACCGGGGCCTTACCTTTACT-------------------------------
------------------------------------------------------------
---------------------GAAACTA-GCTGGACCGCTGC--------TTTCCTTT--
------------------------------------------------------------
------------------------------------------------------------
----------------------------AAGCCAGAGGA--AGGTTGCGGC-AATAAC-A
GGTC-TGTGATG-CCC-TCAGAT-------------------------------------
------------------------------GTTCCGGGCCGCACAC-GTGCTAC-AATGA
T-CA-GCAC-------------AGAGAGTATTACCT----------ATCTTCTTATACCT
AACCCAATATGTTAAACTTATTGCGTAAGGATATTGTCTTAACGA---------------
---------CTTATCCGCTTTAGCGCTTTAAG-ATTAT----------------------
------------TGGACGGTTATGCCTGCCTCGAGAGAGT-----------------GTA
CAGGGCAGCAAGAGTA-----ATGATTCCTTCGTTTTTACTACT-AATACCGCGCTTGGT
AACATATTACACTCGATTAAG---------------------------------------
----------TAGGGTCTTTGCTTCTAATAGCAAT-------------------------
-TGCTATCCTCACCCTTAGGCTCTA-AGGATATTACT-----------------------
--------ATCTCTAAGGTCTACAGGGAGGTGTATATGGCGCAC-TTACTTATT--CACG
GTGGGGACAG-----ACCATTGTTAACTGTTGGTCTCGGTCTC---AACTAGGAATGCCT
CGTAC---GGGT---TGGTTCACCAAAC-CACCCGGAATATGTC-CCTGC------CCTT
TGTACACAC-CG-CCCGTCG------CTCTTATCGA-TGAACT-------CATTTGTGAG
GCT-GAGGGACTGCGTC----------------TATTATACCCGTGTAATCCTAATATCT
CACATACATTTCGCTAAAAGCGATTTTGCTTTAAGGATTTATACGACCTTACGCAC----
---------AAACTTATTCGACCAAATGGG-----TTTAAAG------------------
--------------------------------
>Globorotalia_truncatulinoides|P114|14
-------------------GTGG-AGCATGTGGCTTAATTTGACTCAACGCGGGG-AATC
TTACCGGGTCCGGACACACTGAGGATTGACAG--------ACGGTT--------------
---------------------------------ATTGACTTATACTCGCTTAATGGCTTT
AAGCTGTTAAACGT--TTAACACCTTTACACAAAGATGCTAGTCCTTTCATGATCGTTTG
ATAGGTGGTG----CATGGCCGTTC----TTAGTTCGTGG------AGTGATCTGTCTGC
CTAATT-GCGTTTC------ACTAAGGTCCCATTCTTCA--------TACGTATGAATAG
CGTCT-TAACTCACTTTTACCGCTACCTATTTGTAGTAAGC-------------------
------------------------------------------------------------
------------------------------------------------------------
------------------------------------------------------------
----GCTCATACTATTGGGACCGGAATGCAACGA-GCGCGACTGCACCACCTAATTGCCC
CTTATCTA----------------------------------------------------
---------CCATTAATTACTTTATTAACCGC--------------------------CC
TGTACGGGCACCGGGGCCTTACCTTTACT-------------------------------
------------------------------------------------------------
---------------------GAAACTA-GCTGGACCGCTGC--------TTTCCTTT--
------------------------------------------------------------
------------------------------------------------------------
----------------------------AAGCCAGAGGA--AGGTTGCGGC-AATAAC-A
GGTC-TGTGATG-CCC-TCAGAT-------------------------------------
------------------------------GTTCCGGGCCGCACAC-GTGCTAC-AATGA
T-CA-GCAC-------------AGAGAGTATTACCT----------ATCTTCTTATACCT
AACCCAATATGTTAAACTTATTGCGTAAGGGTATTGTCTTAACGA---------------
---------CTTATCCGCTTTAGCGCTTTAAG-ATTAT----------------------
--------TGGGC---GGT-TATGCCTGCCTCGAGAGAGT-----------------GTA
CAGGGCAGCAAGAGTA-----ATGATTCCTTCGTTTTTACTACT-AATACCGCGCTTGGT
AACATATTACACTCGATTAAG---TAGGGT------------------------------
----------------CTTTGCTTCTAATAGCAAT-------------------------
-TGCTATCCTCACCCTTAGGCTCTA-AGGATATTACT-----------------------
--------ATCTCTAAGGTCTACAGGGAGGTGTATATGGCGCAC-TTACTTATT--CACG
GTGGGGACAG-----ACCATTGTTAACTGTTGGTCTCGGTCTC---AACTAGGAATGCCT
CGTAC---GGGT---TGGTTCACCAAAC-CACCCGGAATATGTC-CCTGC------CCTT
TGTACACAC-CG-CCCGTCG------CTCTTATCGA-TGAACT-------CATTTGTGAG
GCT-GAGGGACTGCGTC----------------TATTATACCCGTGTAATCCTAATATCT
CACATACATTTCGCTAAAAGCGATTTTGCTTTAAGGATTTATACGACCTTACGCAC----
---------AAACTTATTCGACCAAATGGG-----TTTAAAG------------------
--------------------------------
>Globorotalia_truncatulinoides|P115|03
-----------------------------ACGACTTA-TCCGCTTTAGCGC---------
------------------TTTAAGATTATTGG--------ACGGTT--------------
------------------------------------------------------------
--------------------------------------ATGCCTGCCTCGAGAGAGTGTA
CAGGGCAGCA-----AGAGTAATGA----TTCCCTCGT-------------TTTTACTAC
TAATACCGCGCTTG----------------------------------------------
------------------------------------------------------------
------------------------------------------------------------
------------------------------------------------------------
------------------------------------------------------------
---------------------------GTAACAT--------------------------
------------------------------------------------------------
------------------------------------------------------------
------------------------------------------------------------
------------------------------------------------------------
-------------------ATTACACTC-GAT----------------------------
------------------------------------------------------------
------------------------------------------------------------
----------------------------TAAGTAGGGTC----TTTGCTTCTAATAGC-A
ATTGCTATCCTCACCC-TTAGGC-------------------------------------
-------------------------------TCTAAGG---------ATATTAC------
-------------------------------TATCT------------------------
------------------------------------------------------------
------------------------------------------------------------
---------------------------------------------------------GTA
AGGTCTACAGGGAGGT--------------------------------------------
------------------------------------------------------------
------------------------------------------------------------
------------------------------------------------------------
-------------------------------GTATATGGCGTAC-TTACTTATT--CACG
GTGGGGACAG-----ACCATTGTTAACTGTTGGTCTCGGTCTC---AACTAGGAATGCCT
CGTAC---GGGT---TGGTTCACCAAAC-CACCCGGAATATGTC-CCTGC------CCTT
TGTACACAC-CG-CCCGTCG------CTCTTATCGA-TGAACT-------CACTTGTGAG
GCT-GAGGGACTGCGTC---------------TATTTATACCCGTGTAATCCTAATATCT
TACATACATTTCGCTAAAGGCGATATTGCTTTAAGGATTTACACGACCTTACGCAC----
---------AAACTTATTCGACCAAGTGGG-----TTTAAAG------------------
--------------------------------
>Globorotalia_truncatulinoides|P115|05
-------------------GTGG-AGCATGTGGCTTAATTTGACTCAACGCGGGG-AATC
TTACCGGGTCCGGACACACTGAGGATTGACAG--------ACGGTT--------------
----------------------ATTGACTTATACTCGCTTAATGGCTTTAAGCTCGCTTT
AAGCTGTTAAACGT--TTAACACCTTTACACAAAGATGCTAGTCCTTTCATGATCGTTTG
ATAGGTGGTG----CATGGCCGTTC----TTAGTTCGTGG------AGTGATCTGTCTGC
CTAATT-GCGTTTC------ACTAAGGTCCCATTCTTCA--------TACGTATGAATAG
CGTCT-TAACTCACTTTTACCGCTACCTATTTGTAGTAAGC-------------------
------------------------------------------------------------
------------------------------------------------------------
------------------------------------------------------------
----GCTCATACTATTGGGACCGGAATGCAACGA-GCGCGACTGCACCACCTAATTGCCC
CTTATCTA----------------------------------------------------
---------CCATTAATTACTTTATTAACCGC--------------------------CC
TGTACGGGCACCGGGGCCTTACCTTTACT-------------------------------
------------------------------------------------------------
---------------------GAAACTA-GCTGGACCGCTGC--------TTTCCTTT--
------------------------------------------------------------
------------------------------------------------------------
----------------------------AAGCCAGAGGA--AGGTTGCGGC-AATAAC-A
GGTC-TGTGATG-CCC-TCAGAT-------------------------------------
------------------------------GTTCCGGGCCGCACAC-GTGCTAC-AATGA
T-CA-GCAC-------------AGAGAGTATTACCT----------ATCTTCTTATACCT
AACCCAATATGTTAAACTTATTGCGTAAGGATATTGTCTTAACGA---------------
---------CTTATCCGCTTTAGCGCTTTAAG-ATTAT----------------------
------------TGGACGGTTATGCCTGCCTCGAGAGAGT-----------------GTA
CAGGGCAGCAAGAGTA-----ATGATTCCTTCGTTTTTACTACT-AATACCGCGCTTGGT
AACATATTACACTCGATTAAG---------------------------------------
----------TAGGGTCTTTGCTTCTAATAGCAAT-------------------------
-TGCTATCCTCACCCTTAGGCTCTA-AGGATATTACT-----------------------
--------ATCTGTAAGGTCTACAGGGAGGTGTATATGGCGCAC-TTACTTATT--CACG
GTGGGGACAG-----ACCATTGTTAACTGTTGGTCTCGGTCTC---AACTAGGAATGCCT
CGTAC---GGGT---TGGTTCACCAAAC-CACCCGGAATATGTC-CCTGC------CCTT
TGTACACAC-CG-CCCGTCG------CTCTTATCGA-TGAACT-------CACTTGTGAG
GCT-GAGGGACTGCGTC---------------TATTTATACCCGTGTAATCCTAATATTT
CACATACATTTCGCTAAAGGCGATTTTGCTTTAAGGATTTACACGACCTTACGCAC----
---------AAACTTATTCGACCAAGTGGG-----TTTAAAG------------------
--------------------------------
>Globorotalia_truncatulinoides|P115|06
-------------------GTGG-AGCATGTGGCTTAATTTGACTCAACGCGGGG-AATC
TTACCGGGTCCGGACACACTGAGGATTGACAG--------ACGGTT--------------
----------------------ATTGACTTATACTCGCTTAATGGCTTTAAGCTCGCTTT
AAGCTGTTAAACGT--TTAACACCTTTACACAAAGATGCTAGTCCTTTCATGATCGTTTG
ATAGGTGGTG----CATGGCCGTTC----TTAGTTCATGG------AGTGATCTGTCTGC
CTAATT-GCGTTTC------ACTAAGGTCCCATTCTTCA--------TACGTATGAATAG
CGTCT-TAACTCACTTTTACCGCTACCTATTTGTAGTAAGC-------------------
------------------------------------------------------------
------------------------------------------------------------
------------------------------------------------------------
----GCTCATACTATTGGGACCGGAATGCAACGA-GCGCGACTGCACCACCTAATTGCCC
CTTATCTA----------------------------------------------------
---------CCATTAATTACTTTATTAACCGC--------------------------CC
TGTACGGGCACCGGGGCCTTACCTTTACT-------------------------------
------------------------------------------------------------
---------------------GAAACTA-GCTGGACCGCTGC--------TTTCCTTT--
------------------------------------------------------------
------------------------------------------------------------
----------------------------AAGCCAGAGGA--AGGTTGCGGC-AATAAC-A
GGTC-TGTGATG-CCC-TCAGAT-------------------------------------
------------------------------GTTCCGGGCCGCACAC-GTGCTAC-AATGA
T-CA-GCAC-------------AGAGAGTATTACCT----------ATCTTCTTATACCT
AACCCAATATGTTAAACTTATTGCGTAAGGATATTGTCTTAACGA---------------
---------CTTATCCGCTTTAGCGCTTTAAG-ATTAT----------------------
------------TGGACGGTTATGCCTGCCTCGAGAGAGT-----------------GTA
CAGGGCAGCAAGAGTA-----ATGATTCCCTCGTTTTTACTACT-AATACCGCGCTTGGT
AACATATTACACTCGATTAAG---------------------------------------
----------TAGGGTCTTTGCTTCTAATAGCAAT-------------------------
-TGCTATCCTCACCCTTAGGCTCTA-AGGATATTACT-----------------------
--------ATCTCTAAGGTCTACAGGGAGGTGTATATGGCGCAC-TTACTTATT--CACG
GTGGGGACAG-----ACCATTGTTAACTGTTGGTCTCGGTCTC---AACTAGGAATGCCT
CGTAC---GGGT---TGGTTCACCAAAC-CACCCGGAATATGTC-CCTGC------CCTT
TGTACACAC-CG-CCCGTCG------CTCTTATCGA-TGAACT-------CACTTGTGAG
GCT-GAGGGACTGCGTC---------------TATTTATACCCGTGTAATCCTAATATTT
CACATACATTTCGCTAAAGGCGATTTTGCTTTAAGGATTTACACGACCTTACGCAC----
---------AAACTTAATCGACCGAGTGGG-----TTTAAAG------------------
--------------------------------
>Globorotalia_truncatulinoides|P115|10
-------------------GTGG-AGCATGTGGCTTAATTTGACTCAACGCGGGG-AATC
TTACCGGGTCCGGACACACTGAGGATTGACAG--------ACGGTT--------------
----------------------ATTGACTTATACTCGCTTAATGGCTTTAAGCTCGCTTT
AAGCTGTTAAACGT--TTAACACCTTTACACAAAGATGCTAGTCCTTTCATGATCGTTTG
ATAGGTGGTG----CATGGCCGTTC----TTAGTTCGTGG------AGTGATCTGTCTGC
CTAATT-GCGTTTC------ACTAAGGTCCCATTCTTCA--------TACGTATGAATAG
CGTCT-TAACTCACTTTTACCGCTACCTATTTGTAGTAAGC-------------------
------------------------------------------------------------
------------------------------------------------------------
------------------------------------------------------------
----GCTCATACTATTGGGACCGGAATGCAACGA-GCGCGACTGCACCACCTAATTGCCC
CTTATCTA----------------------------------------------------
---------CCATTAATTACTTTATTAACCGC--------------------------CC
TGTACGGGCACCGGGGCCTTACCTTTACT-------------------------------
------------------------------------------------------------
---------------------GAAACTA-GCTGGACCGCTGC--------TTTCCTTT--
------------------------------------------------------------
------------------------------------------------------------
----------------------------AAGCCAGAGGA--AGGTTGCGGC-AATAAC-A
GGTC-TGTGATG-CCC-TCAGAT-------------------------------------
------------------------------GTTCCGGGCCGCACAT-GTGCTAC-AATGA
T-CA-GCAC-------------AAAGAGTATTACCT----------ATCTTCTTATACCT
AACCCAATATGTTAAACTTATTGCGTAAGGATATTGTCTTAACGA---------------
---------CTTATCCGCTTTAGCGCTTTAAG-ATTAT----------------------
------------TGGACGGTTATGCCTGCCTCGAGAGAGT-----------------GTA
CAGGGCAGCAAGAGTA-----ATGATTCCTTCGTTTTTACTACT-AATACCGCGCTTGGT
AACATATTACACTCGATTAAG---------------------------------------
----------TAGGGTCTTTGCTTCTAATAGCAAT-------------------------
-TGCTATCCTCACCCTTAGGCTCTA-AGGATATTACT-----------------------
--------ATCTCTAAGGTCTACAGGGAGGTGTATATGGCGCAC-TTACTTATT--CACG
GTGGGGACAG-----ACCATTGTTAACTGTTGGTCTCGGTCTC---AACTAGGAATGCCT
CGTAC---GGGT---TGGTTCACCAAAC-CACCCGGAATATGTC-CCTGC------CCTT
TGTACACAC-CG-CCCGTCG------CTCTTATCGA-TGAACT-------CACTTGTGAG
GCT-GAGGGACTGCGTC---------------TATTTATACCCGTGAAATCCTAATATCT
CACATACATTTCGCTAAAGGCGATTTTGCTTTAAGGATTTACACGACCTTACGCAC----
---------AAACTTATTCGACCAAGTGGG-----TTTAAAG------------------
--------------------------------
>Globorotalia_truncatulinoides|P115|13
-------------TGAGGATTGACAGACGGTTATTGACTTATACTCG------------C
TTAATGGCTTTAAGCTCGCTTTAAGCTGTTAA--------ACGTTT--------------
------------------------------------------------------------
------------------AACACCTTTACACAAAGATGCTAGTCCTTTCATGATCGTTTG
ATAGGTGGTG----CATGGCCGTTC----TTAGTTCGTGG------AGTGATCTGTCTGC
CTAATT-GCGTTTC------ACTAAGGTCCCATTCTTCA--------TACGTATGAATAG
CGTCT-TAACTCACTTTTACCGCTACCTATTTGTAGTAAGC-------------------
------------------------------------------------------------
------------------------------------------------------------
------------------------------------------------------------
----GCTCATACTATTGGGACCGGAATGCAACGA-GCGCGACTGCACCACCTAATTGCCC
CTTATCTA----------------------------------------------------
---------CCATTAATTACTTTATTAACCGC--------------------------CC
TGTACGGGCACCGGGGCCTTACCTTTACT-------------------------------
------------------------------------------------------------
---------------------GAAACTA-GCTGGACCGCTGC--------TTTCCTTT--
------------------------------------------------------------
------------------------------------------------------------
----------------------------AAGCCAGAGGA--AGGTTGCGGC-AATAAC-A
GGTC-TGTGATG-CCC-TCAGAT-------------------------------------
------------------------------GTTCCGGGCCGCACAC-GTGCTAC-AATGA
T-CA-GCAC-------------AAAGAGTATTACCT----------ATCTTCTTATACCT
AACCCAATATGTTAAACTTATTGCGTAAGGGTATTGTCTTAACGA---------------
---------CTTATCCGCTTTAGCGCTTTAAG-ATTAT----------------------
--------TGGAC---GGT-TATGCCTGCCTCGAGAGAGT-----------------GTA
CAGGGCAGCAAGAGTA-----ATGATTCCCTCGTTTTTACTACT-AATACCGCGCTTGGT
AACATATTACACTCGATTAAG---TAGGGT------------------------------
----------------CTTTGCTTCTAATAGCAAT-------------------------
-TGCTATCCTCACCCTTAGGCTCTA-AGGATATTACT-----------------------
--------ATCTGTAAGGTCTACAGGGAGGTGTATATGGCGTAC-TTACTTATT--CACG
GTGGGGACAG-----ACCATTGTTAACTGTTGGTCTCGGTCTC---AACTAGGAATGCCT
CGTAC---GGGT---TGGTTCACCAAAC-CACCCGGAATATGTC-CCTGC------CCTT
TGTACACAC-CG-CCCGTCG------CTCTTATCGA-TGAACT-------CACTTGTGAG
GCT-GAGGGACTGCGTC---------------TATTTATACCCGTGTAATCCTAATATCT
TACATACATTTCGCTAAAGGCGATATTGCTTTAAGGATTTACACGACCTTACGCAC----
---------AAACTTATTCGACCAAGTGGG-----TTTAAAG------------------
--------------------------------
>Globorotalia_truncatulinoides|R005|04
-------------GAACGCGTGG-AGCATGTGGCTTAATTTGACTCAACGCGGGG-AATC
TTACCGGGTCCGGACACACTGAGGATTGACAG--------ACGGTT--------------
---------------------------------ATTGACTTATACTCGCTTAATAGCTTT
AAGCTGTTAAGTGT--TTAACACCTTTACACAAAGATGCTAGTCCTTTCATGATCGTTTG
ATAGGTGGTG----CATGGCCGTTC----TTAGTTCGTGG------AGTGATCTGTCTGC
CTAATT-GCGTTTC------ACTAAGGTCCCATTCTTCA--------TACGTATGAATAG
CGTCT-TAACTCACTTTTACCGCTACCTATTTGTAGTAAGC-------------------
------------------------------------------------------------
------------------------------------------------------------
------------------------------------------------------------
----GCTCATACTATTGGGACCGGAATGCAACGA-GCGCGACTGCACCACCTAATTGCCC
CTTATCTA----------------------------------------------------
---------CCATTAATTACTTTATTAACCGC--------------------------CC
TGTACGGGCACCGGGGCCTTACCTTTACT-------------------------------
------------------------------------------------------------
---------------------GAAACTA-GCTGGACCGCTGC--------TTTCCTTT--
------------------------------------------------------------
------------------------------------------------------------
----------------------------AAGCCAGAGGA--AGGTTGCGGC-AATAAC-A
GGTC-TGTGATG-CCC-TCAGAT-------------------------------------
------------------------------GNNNNNNNNNNNNNNN--------------
------------------------NNNNNNNNNNNNNNNNNNNNNNNNNNNNNNNNNNNN
NNNNNNNNNNNNNNNNNNNNNNNNNNNNNNNNNNNNNNNNNNNNNNNNNNNNNNNNNNNN
NNNNNNNNNNNNNNNNNNNNNNNNNNNNNNNN----------------------------
--------------------NGTGCCTGCCTCGAGAGAGT-----------------GTA
CAGGGCAGCAAGAGTA-----ATGATTCCTTCGTTTTTACTACT-AATACCGCGCTTGGT
AACATATTACACTCGATTAAG---------------------------------------
----------TAGGGTCTTTGCTTTTAATAGCAAT-------------------------
-TGCTATCCTCACCCTTAGGCTCTA-AGGATATTACT-----------------------
--------ATCTCTAAGGTCTACAGGGAGGTGTATATGGCGCAC-TTACTTATT--CACG
GTGGGGACAG-----ACCATTGTTAACTGTTGGTCTCGGTCTC---AACTAGGAATGCCT
CGTAC---GGGT---TGGTTCACCAAAC-CACCCGGAATATGTC-CCTGC------CCTT
TGTACACAC-CG-CCCGTCG------CTCTTATCGA-TGAACT-------CACTTGTGAG
GCT-GAGGGACTGCGTC----------------TATTATACCCGTGTAATCCTAATATCT
TACATACATTTCGCTAAAAGCGATTTTGCTCTAAGGATTTACACGACCTTACGCAC----
---------AAACTTATTCGACCAAGTGGG-----TTTAAAG------------------
--------------------------------
>Globorotalia_truncatulinoides|R005|10
-------------GAACGCGTGG-AGCATGTGGCTTAATTTGACTCAACGCGGGG-AATC
TTACCGGGTCCGGACACACTGAGGATTGACAG--------ACGGTT--------------
---------------------------------ATTGACTTATACTCGCTTAATAGCTTT
AAGCTGTTAAGTGT--TTAACACCTTTACACAAAGATGCTAGTCCTTTCATGATCGTTTG
ATAGGTGGTG----CATGGCCGTTC----TTAGTTCGTGG------AGTGATCTGTCTGC
CTAATT-GCGTTTC------ACTAAGGTCCCATTCTTCA--------TACGTATGAATAG
CGTCT-TAACTCACTTTTACCGCTACCTATTTGTAGTAAGC-------------------
------------------------------------------------------------
------------------------------------------------------------
------------------------------------------------------------
----GCTCATACTATTGGGACCGGAATGCAACGA-GCGCGACTGCACCACCTAATTGCCC
CTTATCTA----------------------------------------------------
---------CCATTAATTACTTTATTAACCGC--------------------------CC
TGTACGGGCACCGGGGCCTTACCTTTACT-------------------------------
------------------------------------------------------------
---------------------GAAACTA-GCTGGACCGCTGC--------TTTCCTTT--
------------------------------------------------------------
------------------------------------------------------------
----------------------------AAGCCAGAGGA--AGGTTGCGGC-AATAAC-A
GGTC-TGTGATG-CCC-TCAGAT-------------------------------------
------------------------------GTTCCGGGCCGCACAC-GTGCTAC-AATGA
T-CA-GCAC-------------AAAGAGTATTACCT----------ATCTTCTTATACCT
AACCCAATATGTTAAACTTATTGCGTAAGGGTATTGTCTTAACGA---------------
---------CTTATCCGCTTTAGCGCTTTAAG-ATTAT----------------------
------------TGGACGGTTGTGCCTGCCTCGAGAGAGT-----------------GTA
CAGGGCAGCAAGAGTA-----ATGATTCCTTCGTTTTTACTACT-AATACCGCGCTTGGT
AACATATTACACTCGATTAAG---------------------------------------
----------TAGGGTCTTTGCTTTTAATAGCAAT-------------------------
-TGCTATCCTCACCCTTAGGCTCTA--------------------------------AGG
ATATTACTATCTCTAAGGTCTACAGGGAGGTGTATATGGCGCAC-TTACTTATT--CACG
GTGGGGACAG-----ACCATTGTTAACTGTTGGTCTCGGTCTC---AACTAGGAATGCCT
CGTAC---GGGT---TGGTTCACCAAAC-CACCCGGAATATGTC-CCTGC------CCTT
TGTACACAC-CG-CCCGTCG------CTCTTATCGA-TGAACT-------CACTTGTGAG
GCT-GAGGGACTGCGTC----------------TATTATACCCGTGTAATCCTAATATCT
TACATACATTTCGCTAAAAGCGATTTTGCTCTAAGGATTTACACGACCTTACGCAC----
---------AAACTTATTCGACCAAGTGGG-----TTTAAAG------------------
--------------------------------
>Globorotalia_truncatulinoides|R005|15
-------------GAACGCGTGG-AGCATGTGGCTTAATTTGACTCAACGCGGGG-AATC
TTACCGGGTCCGGACACACTGAGGATTGACAG--------ACGGTT--------------
---------------------------------ATTGACTTATACTCGCTTAATGGCTTT
AAGCTGTTAAGTGT--TTAACACCTTTACACAAAGATGCTAGTCCTTTCATGATCGTTTG
ATAGGTGGTG----CATGGCCGTTC----TTAGTTCGTGG------AGTGATCTGTCTGC
CTAATT-GCGTTTC------ACTAAGGTCCCATTCTTCA--------TACGTATGAATAG
CGTCT-TAACTCACTTTTACCGCTACCTATTTGTAGTAAGC-------------------
------------------------------------------------------------
------------------------------------------------------------
------------------------------------------------------------
----GCTCATACTATTGGGACCGGAATGCAACGA-GCGCGACTGCACCACCTAATTGCCC
CTTATCTA----------------------------------------------------
---------CCATTAATTACTTTATTAACCGC--------------------------CC
TGTACGGGCACCGGGGCCTTACCTTTACT-------------------------------
------------------------------------------------------------
---------------------GAAACTA-GCTGGACCGCTGC--------TTTCCTTT--
------------------------------------------------------------
------------------------------------------------------------
----------------------------AAGCCAGAGGA--AGGTTGCGGC-AATAAC-A
GGTC-TGTGATG-CCC-TCAGAT-------------------------------------
------------------------------GTTCCGGGCCGCACAC-GTGCTAC-AATGA
T-CA-GCAC-------------AAAGAGTATTACCT----------ATCTTCTTATACCT
AACCCAATATGTTAAACTTATTGCGTAAGGGTATTGTCTTAACGA---------------
---------CTTATCCGCTTTAGCGCTTTAAG-ATTAT----------------------
--------TGGAC---GGT-TGTGCCTGCCTCGAGAGAGT-----------------GTA
CAGGGCAGCAAGAGTA-----ATGATTCCTTCGTTTTTACTACT-AATACCGCGCTTGGT
AACATATTACACTCGATTAAG---------------------------------------
----TAGGGT------CTTTGCTTTTAATAGCAAT-------------------------
-TGCTATCCTCACCCTTAGGCTCTA--------------------------------AGG
ATATTACTATCTCTAAGGTCTACAGGGAGGTGTATATGGCGCAC-TTACTTATT--CACG
GTGGGGACAG-----ACCATTGTTAACTGTTGGTCTCGGTCTC---AACTAGGAATGCCT
CGTAC---GGGT---TGGTTCACCAAAC-CACCCGGAATATGTC-CCTGC------CCTT
TGTACACAC-CG-CCCGTCG------CTCTTATCGA-TGAACT-------CACTTGTGAG
GCT-GAGGGACTGCGTC----------------TATTATACCCGTGTAATCCTAATATCT
TACATACATTTCGCTAAAAGCGATTTTGCTCTAAGGATTTACACGACCTTACGCAC----
---------AAACTTATTCGACCAAGTGGG-----TTTAAAG------------------
--------------------------------
>Globorotalia_truncatulinoides|R005|19
-------------GAACGCGTGG-AGCATGTGGCTTAATTTGACTCAACGCGGGG-AATC
TTACCGGGTCCGGACACACTGAGGATTGACAG--------ACGGTT--------------
---------------------------------ATTGACTTATACTCGCTTAATAGCTTT
AAGCTGTTAAGTGT--TTAACACCTTTACACAAAGATGCTAGTCCTTTCATGATCGTTTG
ATAGGTGGTG----CATGGCCGTTC----TTAGTTCGTGG------AGTGATCTGTCTGC
CTAATT-GCGTTTC------ACTAAGGTCCCATTCTTCA--------TACGTATGAATAG
CGTCT-TAACTCACTTTTACCGCTACCTATTTGTAGTAAGC-------------------
------------------------------------------------------------
------------------------------------------------------------
------------------------------------------------------------
----GCTCATACTATTGGGACCGGAATGCAACGA-GCGCGACTGCACCACCTAATTGCCC
CTTATCTA----------------------------------------------------
---------CCATTAATTACTTTATTAACCGC--------------------------CC
TGTACGGGCACCGGGGCCTTACCTTTACT-------------------------------
------------------------------------------------------------
---------------------GAAACTA-GCTGGACCGCTGC--------TTTCCTTT--
------------------------------------------------------------
------------------------------------------------------------
----------------------------AAGCCAGAGGA--AGGTTGCGGC-AATAAC-A
GGTC-TGTGATG-CCC-TCAGAT-------------------------------------
------------------------------GTTCCGGGCCGCACAC-GTGCTAC-AATGA
T-CA-GCAC-------------AAAGAGTATTACCT----------ATCTTCTTATACCT
AACCCAATATGTTAAACTTATTGCGTAAGGGTATTGTCTTAACGA---------------
---------CTTATCCGCTTTAGCGCTTTAAG-ATTAT----------------------
------------TGGACGGTTGTGCCTGCCTCGAGAGAGT-----------------GTA
CAGGGCAGCAAGAGTA-----ATGATTCCTTCGTTTTTACTACT-AATACCGCGCTTGGT
AACATATTACACTCGATTAAG---------------------------------------
----------TAGGGTCTTTGCTTTTAATAGCAAT-------------------------
-TGCTATCCTCACCCTTAGGCTCTA-AGGATATTACT-----------------------
--------ATCTCTAAGGTCTACAGGGAGGTGTATATGGCGCAC-TTACTTATT--CACG
GTGGGGACAG-----ACCATTGTTAACTGTTGGTCTCGGTCTC---AACTAGGAATGCCT
CGTAC---GGGT---TGGTTCACCAAAC-CACCCGGAATATGTC-CCTGC------CCTT
TGTACACAC-CG-CCCGTCG------CTCTTATCGA-TGAACT-------CACTTGTGAG
GCT-GAGGGACTGCGTC----------------TATTATACCCGTGTAATTCTCATATCT
CACATACATTTCGCTAAAGGCGATTTTGCTTTAGGGATTTACACGACCTTACGCAC----
---------AAACTTATTCGACCAAGTGGG-----TTTAAAG------------------
--------------------------------
>Globorotalia_truncatulinoides|R012|09
-------------GAACGCGTGG-AGCATGTGGCTTAATTTGACTCAACGCGGGG-AATC
TTACCGGGTCCGGACACACTGAGGATTGACAG--------ACGGTT--------------
----------------------ATTGACTTATACTCGCTTAATGGCTTTAAGCTCGCTTT
AAGCTGTTAAACGT--TTAACACCTTTACACAAAGATGCTAGTCCTTTCATGATCGTTTG
ATAGGTGGTG----CATGGCCGTTC----TTAGTTCGTGG------AGTGATCTGTCTGC
CTAATT-GCGTTTC------ACTAAGGTCCCATTCTTCA--------TACGTATGAATAG
CGTCT-TAACTCACTTTTACCGCTACCTATTTGTAGTAAGC-------------------
------------------------------------------------------------
------------------------------------------------------------
------------------------------------------------------------
----GCTCATACTATTGGGACCGGAATGCAACGA-GCGCGACTGCACCACCTAATTGCCC
CTTATCTA----------------------------------------------------
---------CCATTAATTACTTTATTAACCGC--------------------------CC
TGTACGGGCACCGGGGCCTTACCTTTACT-------------------------------
------------------------------------------------------------
---------------------GAAACTA-GCTGGACCGCTGC--------TTTCCTTT--
------------------------------------------------------------
------------------------------------------------------------
----------------------------AAGCCAGAGGA--AGGTTGCGGC-AATAAC-A
GGTC-TGTGATG-CCC-TCAGAT-------------------------------------
------------------------------GTTCCGGGCCGCACAC-GTGCTAC-AATGA
T-CA-GCAC-------------AAAGAGTATTACCT----------ATCTTCTTATACCT
AACCCAATATGTTAAACTTATTGCGTAAGGATATTGTCTTAACGACGA------------
---------CTTATCCGCTTTAGCGCTTTAAG-ATTAT----------------------
--------TGGAC---GGT-TATGCCTGCCTCGAGAGAGT-----------------GTA
CAGGGCAGCAAGAGTA-----ATGATTCCCTCGTTTTTACTACT-AATACCGCGCTTGGT
AACATATTACACTCGATTAAG---TAGGGT------------------------------
----------------CTTTGCTTCTAATGGCAAT-------------------------
-TGCTATCCTCACCCTTAGGCTCTA-AGGATATTACT-----------------------
--------ATCTCTAAGGTCTACAGGGAGGTGTATATGGCGCAC-TTACTTATT--CACG
GTGGGGACAG-----ACCATTGTTAACTGTTGGTCTCGGTCTC---AACTAGGAATGCCT
CGTAC---GGGT---TGGTTCACCAAAC-CACCCGGAATATGTC-CCTGC------CCTT
TGTACACAC-CG-CCCGTCG------CTCTTATCGA-TGAACT-------CACTTGTGAG
GCT-GAGGGACTGCGTC---------------TATTTATACCCATGTAATCCTAATATCT
CACATACATTTCGCTAAAGGCGATTTTGCTTTAAGGATTTACACGACCTTACGCAC----
---------AAACTTATTCGACCGAGTGGG-----TTTAAAG------------------
--------------------------------
>Globorotalia_truncatulinoides|R012|27
-------------GAACGCGTGG-AGCATGTGGCTTAATTTGACTCAACGCGGGG-AATC
TTACCGGGTCCGGACACACTGAGGATTGACAG--------ACGGTT--------------
----------------------ATTGACTTATACTCGCTTAATGGCTTTAAGCTCGCTTT
AAGCTGTTAAACGT--TTAACACCTTTACACAAAGATGCTAGTCCTTTCATGATCGTTTG
ATAGGTGGTG----CATGGCCGTTC----TTAGTTCGTGG------AGTGATCTGTCTGC
CTAATT-GCGTTTC------ACTAAGGTCCCATTCTTCA--------TACGTATGAATAG
CGTCT-TAACTCACTTTTACCGCTACCTATTTGTAGTAAGC-------------------
------------------------------------------------------------
------------------------------------------------------------
------------------------------------------------------------
----GCTCATACTATTGGGACCGGAATGCAACGA-GCGCGACTGCACCACCTAATTGCCC
CTTATCTA----------------------------------------------------
---------CCATTAATTACTTTATTAACCGC--------------------------CC
TGTACGGGCACCGGGGCCTTACCTTTACT-------------------------------
------------------------------------------------------------
---------------------GAAACTA-GCTGGACCGCTGC--------TTTCCTTT--
------------------------------------------------------------
------------------------------------------------------------
----------------------------AAGCCAGAGGA--AGGTTGCGGC-AATAAC-A
GGTC-TGTGATG-CCC-TCAGAT-------------------------------------
------------------------------GNNNNNNNNNNNNNNN--------------
------------------------NNNNNNNNNNNNNNNNNNNNNNNNNNNNNNNNNNNN
NNNNNNNNNNNNNNNNNNNNNNNNNNNNNNNNNNNNNNNNNNNNNNNNNNNNNNNNNNNN
NNNNNNNNNNNNNNNNNNNNNNNNNNNNNNNNNNNNAT----------------------
-----------------------GCCTGCCTCGAGAGAGT-----------------GTA
CAGGGCAGCAAGAGTA-----ATGATTCCCTCGTTTTTACTACT-AATACCGCGCTTGGT
AACATATTACACTCGATTAAG---------------------------------------
----------TAGGGTCTTTGCTTCTAATAGCAAT-------------------------
-TGCTATCCTCACCCTTAGGCTCTA--------------------------------AGG
ATATTACTATCTCTAAGGTCTACAGGGAGGTGTATATGGCGCAC-TTACTTATT--CACG
GTGGGGACAG-----ACCATTGTTAACTGTTGGTCTCGGTCTC---AACTAGGAATGCCT
CGTAC---GGGT---TGGTTCACCAAAC-CACCCGGAATATGTC-CCTGC------CCTT
TGTACACAC-CG-CCCGTCG------CTCTTATCGA-TGAACT-------CACTTGTGAG
GCT-GAGGGACTGCGTC---------------TATTTATACCCATGTAATCCTAATATCT
CACATACATTTCGCTAAAGGCGATTTTGCTTTAAGGATTTACACGACCTTACGCAC----
---------AAACTTATTCGACCGAGTGGG-----TTTAAAG------------------
--------------------------------
>Globorotalia_truncatulinoides|R012|28
-------------GAACGCGTGG-AGCATGTGGCTTAATTTGACTCAACGCGGGG-AATC
TTACCGGGTCCGGACACACTGAGGATTGACAG--------ACGGTT--------------
----------------------ATTGACTTATACTCGCTTAATGGCTTTAAGCTCGCTTT
AAGCTGTTAAACGT--TTAACACCTTTACACAAAGATGCTAGTCCTTTCATGATCGTTTG
ATAGGTGGTG----CATGGCCGTTC----TTAGTTCGTGG------AGTGATCTGTCTGC
CTAATT-GCGTTTC------ACTAAGGTCCCATTCTTCA--------TACGTATGAATAG
CGTCT-TAACTATCTTTTACCGCTACCTATTTGTAGTAAGC-------------------
------------------------------------------------------------
------------------------------------------------------------
------------------------------------------------------------
----GCTCATACTATTGGGACCGGAATGCAACGA-GCGCGACTGCACCACCTAATTGCCC
CTTATCTA----------------------------------------------------
---------CCATTAATTACTTTATTAACCGC--------------------------CC
TGTACGGGCACCGGGGCCTTACCTTTACT-------------------------------
------------------------------------------------------------
---------------------GAAACTA-GCTGGACCGCTGC--------TTTCCTTT--
------------------------------------------------------------
------------------------------------------------------------
----------------------------AAGCCAGAGGA--AGGTTGCGGC-AATAAC-A
GGTC-TGTGATG-CCC-TCAGAT-------------------------------------
------------------------------GTTCCGGGCCGCACAC-GTGCTAC-AATGA
T-CA-GCAC-------------AAAGAGTATTACCT----------ATCTTCTTATACCT
AACCCAATATGTTAAACTTATTGCGTAAGGATATTGTCTTAACGACGA------------
---------CTTATCCGCTTTAGCGCTTTAAG-ATTAT----------------------
------------TGGACGGTTATGCCTGCCTCGAGAGAGT-----------------GTA
CAGGGCAGCAAGAGTA-----ATGATTCCCTCGTTTTTACTACT-AATACCGCGCTTGGT
AACATATTACACTCGATTAAG---------------------------------------
----------TAGGGTCTTTGCTTCTAATRGCAAT-------------------------
-TGCTATCCTCACCCTTAGGCTCTA--------------------------------AGG
ATATTACTATCTCTAAGGTCTACAGGGAGGTGTATATGGCGCAC-TTACTTATT--CACG
GTGGGGACAG-----ACCATTGTTAACTGTTGGTCTCGGTCTC---AACTAGGAATGCCT
CGTAC---GGGT---TGGTTCACCAAAC-CACCCGGAATATGTC-CCTGC------CCTT
TGTACACAC-CG-CCCGTCG------CTCTTATCGA-TGAACT-------CACTTGTGAG
GCT-GAGGGACTGCGTC---------------TATTTATACCCATGTAATCCTAATATCT
CACATACATTTCGCTAAAGGCGATTTTGCTTTAAGGATTTACACGACCTTACGCAC----
---------AAACTTATTCGACCGAGTGGG-----TTTAAAG------------------
--------------------------------
>Globorotalia_truncatulinoides|R012|31
-------------GAACGCGTGG-AGCATGTGGCTTAATTTGACTCAACGCGGGG-AATC
TTACCGGGTCCGGACACACTGAGGATTGACAG--------ACGGTT--------------
---------------------------------ATTGACTTATACTCGCTTAATGGCTTT
AAGCTGTTAAGTGT--TTAACACCTTTACACAAAGATGCTAGTCCTTTCATGATCGTTTG
ATAGGTGGTG----CATGGCCGTTC----TTAGTTCGTGG------AGTGATCTGTCTGC
CTAATT-GCGTTTC------ACTAAGGTCCCATTCTTCA--------TACGTATGAATAG
CGTCT-TAACTCACTTTTACCGCTACCTATTTGTAGTAAGC-------------------
------------------------------------------------------------
------------------------------------------------------------
------------------------------------------------------------
----GCTCATACTATTGGGACCGGAATGCAACGA-GCGCGACTGCACCACCTAATTGCCC
CTTATCTA----------------------------------------------------
---------CCATTAATTACTTTATTAACCGC--------------------------CC
TGTACGGGCACCGGGGCCTTACCTTTACT-------------------------------
------------------------------------------------------------
---------------------GAAACTA-GCTGGACCGCTGC--------TTTCCTTT--
------------------------------------------------------------
------------------------------------------------------------
----------------------------AAGCCAGAGGA--AGGTTGCGGC-AATAAC-A
GGTC-TGTGATG-CCC-TCAGAT-------------------------------------
------------------------------GTTCCGGGCCGCACAC-GTGCTAC-AATGA
T-CA-GCAC-------------AAAGAGTATTACCT----------ATCTTCTTATACCT
AACCCAATATGTTAAACTTATTGCGTAAGGATATTGTCTTAACGACGA------------
---------CTTATCCGCTTTAGCGCTTTAAG-ATTAT----------------------
------------TGGACGGTTATGCCTGCCTCGAGAGAGT-----------------GTA
CAGGGCAGCAAGAGTA-----ATGATTCCCTCGTTTTTACTACT-AATACCGCGCTTGGT
AACATATTACACTCGATTAAG---------------------------------------
----------TAGGGTCTTTGCTTCTAATAGCAAT-------------------------
-TGCTATCCTCACCCTTAGGCTCTA--------------------------------AGG
ATATTACTATCTCTAAGGTCTACAGGGAGGTGTATATGGCGCAC-TTACTTATT--CACG
GTGGGGACAG-----ACCATTGTTAACTGTTGGTCTCGGTCTC---AACTAGGAATGCCT
CGTAC---GGGT---TGGTTCACCAAAC-CACCCGGAATATGTC-CCTGC------CCTT
TGTACACAC-CG-CCCGTCG------CTCTTATCGA-TGAACT-------CACTTGTGAG
GCT-GAGGGACTGCGTC---------------TATTTATACCCATGTAATCCTAATATCT
CACATACATTTCGCTAAAGGCGATTTTGCTTTAAGGATTTACACGACCTTACGCAC----
---------AAACTTATTCGACC-------------------------------------
--------------------------------
>Globorotalia_truncatulinoides|R030|12
-------------GAACGCGTGG-AGCATGTGGCTTAATTTGACTCAACGCGGGG-AATC
TTACCGGGTCCGGACACACTGAGGATTGACAG--------ACGGTT--------------
---------------------------------ATTGACTTATACTCGCTTAATGGCTTT
AAGCTGTTAAACGT--TTAACACCTTTACACAAAGATGCTAGTCCTTTCATGATCGTTTG
ATAGGTGGTG----CATGGCCGTTC----TTAGTTCGTGG------AGTGATCTGTCTGC
CTAATT-GCGTTTC------ACTAAGGTCCCATTCTTCA--------TACGTATGAATAG
CGTCT-TAACTCACTTTTACCGCTACCTATTTGTAGTAAGC-------------------
------------------------------------------------------------
------------------------------------------------------------
------------------------------------------------------------
----GCTCATACTATTGGGACCGGAATGCAACGA-GCGCGACTGCACCACCTAATTGCCC
CTTATCTA----------------------------------------------------
---------CCATTAATTACTTTATTAACCGC--------------------------CC
TGTACGGGCACCGGGGCCTTACCTTTACT-------------------------------
------------------------------------------------------------
---------------------GAAACTA-GCTGGACCGCTGC--------TTTCCTTT--
------------------------------------------------------------
------------------------------------------------------------
----------------------------AAGCCAGAGGA--AGGTTGCGGC-AATAAC-A
GGTC-TGTGATG-CCC-TCAGAT-------------------------------------
------------------------------GTTCCGGGCCGCACAC-GTGCTAC-AATGA
T-CA-GCAC-------------AGAGAGTATTACCT----------ATCTTCTTATACCT
AACCCAATATGTTAAACTTATTGCGTAAGGATATTGTCTTAACGA---------------
---------CTTATCCGCTTTAGCGCTTTAAG-ATTAT----------------------
------------TGGACGGTTATGCCTGCCTCGAGAGAGT-----------------GTA
CAGGGCAGCAAGAGTA-----ATGATTCCCTCGTTTTTACTACT-AATACCGCGCTTGGT
AACATATTACACTCGATTAAG---------------------------------------
----------TAGGGTCTTTGTTTCTAATAGCAAT-------------------------
-TGCTATCCTCACCCTTAGGCTCTA-AGGATATTACT-----------------------
--------ATCTGTAAGGTCTACAGGGAGGTGTATATGGCGCAC-TTACTTATT--CACG
GTGGGGACAG-----ACCATTGTTAACTGTTGGTCTCGGTCTC---AACTAGGAATGCCT
CGTAC---GGGT---TGGTTCACCAAAC-CACCCGGAATATGTC-CCTGC------CCTT
TGTACACAC-CG-CCCGTCG------CTCTTATCGA-TGAACT-------CACTTGTGAG
GCT-GAGGGACTGCGTC----------------TATTATACCCATGTAATCCTAATATCT
TACATACATTTCGCTAAAGGCGATTTTGCTTTAAGGATTTACACGACCTTACGCAC----
---------AAACTTAATCGACCGAGTGGG-----TTTAAAG------------------
--------------------------------
>Globorotalia_truncatulinoides|R031|08
-------------GAACGCGTGG-AGCATGTGGCTTAATTTGACTCAACGCGGGG-AATC
TTACCGGGTCCGGACACACTGAGGATTGACAG--------ACGGTT--------------
---------------------------------ATTGACTTATACTCGCTTAATGGCTTT
AAGCTGTTAAACGT--TTAACACCTTTACACAAAGATGCTAGTCCTTTCATGATCGTTTG
ATAGGTGGTG----CATGGCCGTTC----TTAGTTCGTGG------AGTGATCTGTCTGC
CTAATT-GCGTTTC------ACTAAGGTCCCATTCTTCA--------TACGTATGAATAG
CGTCT-TAACTCACTTTTACCGCTACCTATTTGTAGTAAGC-------------------
------------------------------------------------------------
------------------------------------------------------------
------------------------------------------------------------
----GCTCATACTATTGGGACCGGAATGCAACGA-GCGCGACTGCACCACCTAATTGCCC
CTTATCTA----------------------------------------------------
---------CCATTAATTACTTTATTAACCGC--------------------------CC
TGTACGGGCACCGGGGCCTTACCTTTACT-------------------------------
------------------------------------------------------------
---------------------GAAACTA-GCTGGACCGCTGC--------TTTCCTTT--
------------------------------------------------------------
------------------------------------------------------------
----------------------------AAGCCAGAGGA--AGGTTGCGGC-AATAAC-A
GGTC-TGTGATG-CCC-TCAGAT-------------------------------------
------------------------------GTTCCGGGCCGCACAC-GTGCTAC-AATGA
T-CA-GCAC-------------AAAGAGTATTACCT----------ATCTTCTTATACCT
AACCCAATATGTTAAACTTATTGCGTAAGGGTATTGTCTTAACGA---------------
---------CTTATCCGCTTTAGCGCTTTAAG-ATTAT----------------------
------------TGGACGGTTGTGCCTGCCTCGAAAGAGT-----------------GTA
CAGGGCAGCAAGAGTA-----ATGATTCCCTCGTTTTTACTACT-AATACCGCGCTTGGT
AACATATTACACTCGATTAAG---------------------------------------
----------TAGGGTCTTTGCTTTTAATAGCAAT-------------------------
-TGCTATCCTCACCCTTAGGCTCTA-AGGATATTACT-----------------------
--------ATCTCTAAGGTCTACAGGGAGGTGTATATGGCGCAC-TTACTTATT--CACG
GTGGGGACAG-----ACCATTGTTAACTGTTGGTCTCGGTCTC---AACTAGGAATGCCT
CGTAC---GGGT---TGGTTCACCAAAC-CACCCGGAATATGTC-CCTGC------CCTT
TGTACACAC-CG-CCCGTCG------CTCTTATCGA-TGAACT-------CTCTTGTGAG
GCT-GAGGGACTGCGTC----------------TATTATACCCGTGTAATCCTAATATCT
CACATACATTTCGCTAAAGGCGATTTTGCTTTAGGGATTTACACGACCTTACGCAC----
---------AAACTTATTCGACCAAGTGGG-----TTTAAAG------------------
--------------------------------
>Globorotalia_truncatulinoides|R036|04
-------------GAACGCGTGG-AGCATGTGGCTTAATTTGACTCAACGCGGGG-AATC
TTACCGGGTCCGGACACACTGAGGATTGACAG--------ACGGTT--------------
---------------------------------ATTGACTTATACTCGCTTAATGGCTTT
AAGCTGTTAAACGT--TTAACACCTTTACACAAAGATGCTAGTCCTTTCATGATCGTTTG
ATAGGTGGTG----CATGGCCGTTC----TTAGTTCGTGG------AGTGATCTGTCTGC
CTAATT-GCGTTTC------ACTAAGGTCCCATTCTTCA--------TACGTATGAATAG
CGTCT-TAACTCACTTTTACCGCTACCTATTTGTAGTAAGC-------------------
------------------------------------------------------------
------------------------------------------------------------
------------------------------------------------------------
----GCTCATACTATTGGGACCGGAATGCAACGA-GCGCGACTGCACCACCTAATTGCCC
CTTATCTA----------------------------------------------------
---------CCATTAATTACTTTATTAACCGC--------------------------CC
TGTACGGGCACCGGGGCCTTACCTTTACT-------------------------------
------------------------------------------------------------
---------------------GAAACTA-GCTGGACCGCTGC--------TTTCCTTT--
------------------------------------------------------------
------------------------------------------------------------
----------------------------AAGCCAGAGGA--AGGTTGCGGC-AATAAC-A
GGTC-TGTGATG-CCC-TCAGAT-------------------------------------
------------------------------GTTCCGGGCCGCACAC-GTGCTAC-AATGA
T-CA-GCAC-------------AGAGAGTATTACCT----------ATCTTCTTATACCT
AACCCAATATGTTAAACTTATTGCGTAAGGATATTGTCTTAACGA---------------
---------CTTATCCGCTTTAGCGCTTTAAG-ATTAT----------------------
--------TGGAC---GGT-TATGCCTGCCTCGAGAGAGT-----------------GTA
CAGGGCAGCAAGAGTA-----ATGATTCCTTCGTTTTTACTACT-AATACCGCGCTTGGT
AACATATTACACTCGATTAAG---TAGGGT------------------------------
----------------CTTTGCTTCTAATAGCAAT-------------------------
-TGCTATCCTCACCCTTAGGCTCTA-AGGATATTACT-----------------------
--------ATCTCTAAGGTCTACAGGGAGGTGTATATGGCGCAC-TTACTTATT--CACG
GTGGGGACAG-----ACCATTGTTAACTGTTGGTCTCGGTCTC---AACTAGGAATGCCT
CGTAC---GGGT---TGGTTCACCAAAC-CACCCGGAATATGTC-CCTGC------CCTT
TGTACACAC-CG-CCCGTCG------CTCTTATCGA-TGAACT-------CACTTGTGAG
GCT-GAGGGACTGCGTC---------------TATTTATACCCGTGAAATCCTAATATCT
CACATACATTTCGCTAAAGGCGATTTTGCTTTAAGGATTTACACGACCTTACGCAC----
---------AAACTTATTCGACC-------------------------------------
--------------------------------
>Globorotalia_truncatulinoides|R036|06
-------------GAACGCGTGG-AGCATGTGGCTTAATTTGACTCAACGCGGGG-AATC
TTACCGGGTCCGGACACACTGAGGATTGACAG--------ACGGTT--------------
---------------------------------ATTGACTTATACTCGCTTAATGGCTTT
AAGCTGTTAAACGT--TTAACACCTTTACACAAAGATGCTAGTCCTTTCATGATCGTTTG
ATAGGTGGTG----CATGGCCGTTC----TTAGTTCGTGG------AGTGATCTGTCTGC
CTAATT-GCGTTTC------ACTAAGGTCCCATTCTTCA--------TACGTATGAATAG
CGTCT-TAACTCACTTTTACCGCTACCTATTTGTAGTAAGC-------------------
------------------------------------------------------------
------------------------------------------------------------
------------------------------------------------------------
----GCTCATACTATTGGGACCGGAATGCAACGA-GCGCGACTGCACCACCTAATTGCCC
CTTATCTA----------------------------------------------------
---------CCATTAATTACTTTATTAACCGC--------------------------CC
TGTACGGGCACCGGGGCCTTACCTTTACT-------------------------------
------------------------------------------------------------
---------------------GAAACTA-GCTGGACCGCTGC--------TTTCCTTT--
------------------------------------------------------------
------------------------------------------------------------
----------------------------AAGCCAGAGGA--AGGTTGCGGC-AATAAC-A
GGTC-TGTGATG-CCC-TCAGAT-------------------------------------
------------------------------GTTCCGGGCCGCACAC-GTGCTAC-AATGA
T-CA-GCAC-------------AAAGAGTATTACCT----------ATCTTCTTATACCT
AACCCAATATGTTAAACTTATTGCGTAAGGATATTGTCTTAACGA---------------
---------CTTATCCGCTTTAGCGCTTTAAG-ATTAT----------------------
------------TGGGCGGTTATGCCTGCCTCGAGAGAGT-----------------GTA
CAGGGCAGCAAGAGTA-----ATGATTCCCTCGTTTTTACTACT-AATACCGCGCTTGGT
AACATATTACACTCGATTAAG---------------------------------------
----------TAGGGTCTTTGCTTCTAATAGCAAT-------------------------
-TGCTATCCTCACCCTTAGGCTCTA-AGGATATTACT-----------------------
--------ATCTGTAAGGTCTACAGGGAGGTGTATATGGCGTAC-TTACTTATT--CACG
GTGGGGACAG-----ACCATTGTTAACTGTTGGTCTCGGTCTC---AACTAGGAATGCCT
CGTAC---GGGT---TGGTTCACCAAAC-CACCCGGAATATGTC-CCTGC------CCTT
TGTACACAC-CG-CCCGTCG------CTCTTATCGA-TGAACT-------CACTTGTGAG
GCT-GAGGGACTGCGTC----------------TATTATACCCATGTAATCCTAATATCT
TACATACATTTCGCTAAAGGCGATTTTGCTTTAAGGATTTACACGACCTTACGCAC----
---------AAACTTATTCGACC-------------------------------------
--------------------------------
>Globorotalia_truncatulinoides|R036|08
-------------GAACGCGTGG-AGCATGTGGCTTAATTTGACTCAACGCGGGG-AATC
TTACCGGGTCCGGACACACTGAGGATTGACAG--------ACGGTT--------------
---------------------------------ATTGACTTATACTCGCTTAATGGCTTT
AAGCTGTTAAACGT--TTAACACCTTTACACAAAGATGCTAGTCCTTTCATGATCGTTTG
ATAGGTGGTG----CATGGCCGTTC----TTAGTTCGTGG------AGTGATCTGTCTGC
CTAATT-GCGTTTC------ACTAAGGTCCCATTCTTCA--------TACGTATGAATAG
CGTCT-TAACTATCTTTTACCGCTACCTATTTGTAGTAAGC-------------------
------------------------------------------------------------
------------------------------------------------------------
------------------------------------------------------------
----GCTCATACTATTGGGACCGGAATGCAACGA-GCGCGACTGCACCACCTAATTGCCC
CTTATCTA----------------------------------------------------
---------CCATTAATTACTTTATTAACCGC--------------------------CC
TGTACGGGCACCGGGGCCTTACCTTTACT-------------------------------
------------------------------------------------------------
---------------------GAAACTA-GCTGGACCGCTGC--------TTTCCTTT--
------------------------------------------------------------
------------------------------------------------------------
----------------------------AAGCCAGAGGA--AGGTTGCGGC-AATAAC-A
GGTC-TGTGATG-CCC-TCAGAT-------------------------------------
------------------------------GTTCCGGGCCGCACAC-GTGCTAC-AATGA
T-CA-GCAC-------------AAAGAGTATTACCT----------ATCTTCTTATACCT
AACCCAATATGTTAAACTTATTGCGTAAGGGTATTGTCTTAACGA---------------
---------CTTATCCGCTTTAGCGCTTTAAGATTATT----------------------
-------------GGACGGTTGTGCCTGCCTCGAAAGAGT-----------------GTA
CAGGGCAGCAAGAGTA-----ATGATTCCCTCGTTTTTACTACT-AATACCGCGCTTGGT
AACATATTACACTCGATTAAG---------------------------------------
----------TAGGGTCTTTGCTTCTAATAGCAAT-------------------------
-TGCTATCCTCACCCTTAGGCTCTA--------------------------------AGG
ATATTACTATCTCTAAGGTCTACAGGGAGGTGTATATGGCGCAC-TTACTTATT--CACG
GTGGGGACAG-----ACCATTGTTAACTGTTGGTCTCGGTCTC---AACTAGGAATGCCT
CGTAC---GGGT---TGGTTCACCAAAC-CACCCGGAATATGTC-CCTGC------CCTT
TGTACACAC-CG-CCCGTCG------CTCTTATCGA-TGAACT-------CTCTTGTGAG
GCT-GAGGGACTGCGTC----------------TATTATACCCGTGTAATCCTAATATCT
CACATACATTTCGCTAAAGGCGATTTTGCTCTAAGGATTTACACGACCTTACGCAC----
---------AAACTTATTCGACCAAGTGGG-----TTTAAAG------------------
--------------------------------
>Globorotalia_truncatulinoides|R036|34
-------------GAACGCGTGG-AGCATGTGGCTTAATTTGACTCAACGCGGGG-AATC
TTACCGGGTCCGGACACACTGAGGATTGACAG--------ACGGTT--------------
---------------------------------ATTGACTTATACTCGCTTAATGGCTTT
AAGCTGTTAAACGT--TTAACACCTTTACACAAAGATGCTAGTCCTTTCATGATCGTTTG
ATAGGTGGTG----CATGGCCGTTC----TTAGTTCGTGG------AGTGATCTGTCTGC
CTAATT-GCGTTTC------ACTAAGGTCCCATTCTTCA--------TACGTATGAATAG
CGTCT-TAACTATCTTTTACCGCTACCTATTTGTAGTAAGC-------------------
------------------------------------------------------------
------------------------------------------------------------
------------------------------------------------------------
----GCTCATACTATTGGGACCGGAATGCAACGA-GCGCGACTGCACCACCTAATTGCCC
CTTATCTACC--------------------------------------------------
---------ATTAATTACTTTATATTAACCGC--------------------------CC
TGTACGGGCACCGGGGCCTTACCTTTACT-------------------------------
------------------------------------------------------------
---------------------GAAACTA-GCTGGACCGCTGC--------TTTCCTTT--
------------------------------------------------------------
------------------------------------------------------------
----------------------------AAGCCAGAGGA--AGGTTGCGGC-AATAAC-A
GGTC-TGTGATG-CCC-TCAGAT-------------------------------------
------------------------------GTTCCGGGCCGCACAC-GTGCTAC-AATGA
T-CA-GCAC-------------AAAGAGTATTACCT----------ATCTTCTTATACCT
AACCCAATATGTTAAACTTATTGCGTAAGGGTATTGTCTTAACGA---------------
---------CTTATCCGCTTTAGCGCTTTAAG-ATTAT----------------------
------------TGGACGGTTGTGCCTGCCTCGAAAGAGT-----------------GTA
CAGGGCAGCAAGAGTA-----ATGATTCCCTCGTTTTTACTACT-AATACCGCGCTTGGT
AACATATTACACTCGATTAAG---------------------------------------
----------TAGGGTCTTTGCTTTTAATAGCAAT-------------------------
-TGCTATCCTCACCCTTAGGCTCTA-AGGATATTACT-----------------------
--------ATCTCTAAGGTCTACAGGGAGGTGTATATGGCGCAC-TTACTTATT--CACG
GTGGGGACAG-----ACCATTGTTAACTGTTGGTCTCGGTCTC---AACTAGGAATGCCT
CGTAC---GGGT---TGGTTCACCAAAC-CACCCGGAATATGTC-CCTGC------CCTT
TGTACACAC-CG-CCCGTCG------CTCTTATCGA-TGAACT-------CACTTGTGAG
GCT-GAGGGACTGCGTC----------------TATTATACCCGTGTAATTCTCATATCT
CACATACATTTCGCTAAAGGCGATTTTGCTTTAGGGATTTACACGACCTTACGCAC----
---------AAACTTATTCGACC-------------------------------------
--------------------------------
>Globorotalia_truncatulinoides|R063|19
---------------------GG-AGCATGTGGCTTAATTTGACTCAACGCGGGG-AATC
TTACCGGGTCCGGACACACTGAGGATTGACAG--------ACGGTT--------------
---------------------------------ATTGACTTATACTCGCTTAATGGCTTT
AAGCTGTTAAACGT--TTAACACCTTTACACAAAGATGCTAGTCCTTTCATGATCGTTTG
ATAGGTGGTG----CATGGCCGTTC----TTAGTTCGTGG------AGTGATCTGTCTGC
CTAATT-GCGTTTC------ACTAAGGTCCCATTCTTCA--------TACGTATGAATAG
CGTCT-TAACTCACTTTTACCGCTACCTATTTGTAGTAAGC-------------------
------------------------------------------------------------
------------------------------------------------------------
------------------------------------------------------------
----GCTCATACTATTGGGACCGGAATGCAACGA-GCGCGACTGCACCACCTAATTGCCC
CTTATCTA----------------------------------------------------
---------CCATTAATTACTTTATTAACCGC--------------------------CC
TGTACGGGCACCGGGGCCTTACCTTTACT-------------------------------
------------------------------------------------------------
---------------------GAAACTA-GCTGGACCGCTGC--------TTTCCTTT--
------------------------------------------------------------
------------------------------------------------------------
----------------------------AAGCCAGAGGA--AGGTTGCGGC-AATAAC-A
GGTC-TGTGATG-CCC-TCAGAT-------------------------------------
------------------------------GTTCCGGGCCGCACAC-GTGCTAC-AATGA
T-CA-GCAC-------------AGAGAGTATTACCT----------ATCTTCTTATACCT
AACCCAATATGTTAAACTTATTGCGTAAGGATATTGTCTTAACGA---------------
---------CTTATCCGCTTTAGCGCTTTAAG-ATTAT----------------------
------------TGGGCGGTTATGCCTGCCTCGAGAGAGT-----------------GTA
CAGGGCAGCAAGAGTA-----ATGATTCCTTCGTTTTTACTACT-AATACCGCGCTTGGT
AACATATTACACTCGATTAAG---------------------------------------
----------TAGGGTCTTTGCTTCTAATAGCAAT-------------------------
-TGCTATCCTCACCCTTAGGCTCTA-AGGATATTACT-----------------------
--------ATCTCTAAGGTCTACAGGGAGGTGTATATGGCGCAC-TTACTTATT--CACG
GTGGGGACAG-----ACCATTGTTAACTGTTGGTCTCGGTCTC---AACTAGGAATGCCT
CGTAC---GGGT---TGGTTCACCAAAC-CACCCGGAATATGTC-CCTGC------CCTT
TGTACACAC-CG-CCCGTCG------CTCTTATCGA-TGAACT-------CATTTGTGAG
GCT-GAGGGACTGCGTC----------------TATTATACCCGTGTAATCCTAATATCT
CACATACATTTCGCTAAAAGCGATTTTGCTTTAA--------------------------
---------GGATTTATACGACC-------------------------------------
--------------------------------
>Globorotalia_truncatulinoides|R066|54
---------------------------------------TTGACTCAACGCGGGG-AATC
TTACCGGGTCTGGACACACTGAGGATTGACAG--------ACGGTT--------------
----------------------ATTGACTTATACTCGCTTAATGGCTTTAAGCTCGCTTT
AAGCTGTTAAACGT--TTAACACCTTTACACAAAGATGCTAGTCCTTTCATGATCGTTTG
ATAGGTGGTG----CATGGCCGTTC----TTAGTTCGTGG------AGTGATCTGTCTGC
CTAATT-GCGTTTC------ACTAAGGTCCCATTCTTCA--------TACGTATGAATAG
CGTCT-TAACTATCTTTTACCGCTACCTATTTGTAGTAAGC-------------------
------------------------------------------------------------
------------------------------------------------------------
------------------------------------------------------------
----GCTCATACTATTGGGACCGGAATGCAACGA-GCGCGACTGCACCACCTAATTGCCC
CTTATCTA----------------------------------------------------
---------CCATTAATTACTTTATTAACCGC--------------------------CC
TGTACGGGCACCGGGGCCTTACCTTTACT-------------------------------
------------------------------------------------------------
---------------------GAAACTA-GCTGGACCGCTGC--------TTTCCTTT--
------------------------------------------------------------
------------------------------------------------------------
----------------------------AAGCCAGAGGA--AGGTTGCGGC-AATAAC-A
GGTC-TGTGATG-CCC-TCAGAT-------------------------------------
------------------------------GTTCCGGGCCGCACAC-GTGCTAC-AATGA
T-CA-GCAC-------------AAAGAGTATTACCT----------ATCTTCTTATACCT
AACCCAATATGTTAAACTTATTGCGTAAGGGTATTGTCTTAACGA---------------
---------CTTATCCGCTTTAGCGCTTTAAG-ATTAT----------------------
------------TGGACGGTTATGCCTGCCTCGAGAGAGT-----------------GTA
CAGGGCAGCAAGAGTA-----ATGATTCCCTCGTTTTTACTACT-AATACCGCGCTTGGT
AACATATTACACTCGATTAAG---------------------------------------
----------TAGGGTCTTTGCTTCTAATGGCAAT-------------------------
-TGCTATCCTCACCCTTAGGCTCTA--------------------------------AGG
ATATTACTATCTGTAAGGTCTACAGGGAGGTGTATATGGCGCAC-TTACTTATT--CACG
GTGGGGACAG-----ACCATTGTTAACTGTTGGTCTCGGTCTC---AACTAGGAATGCCT
CGTAC---GGGT---TGGTTCACCAAAC-CACCCGGAATATGTC-CCTGC------CCTT
TGTACACAC-CG-CCCGTCG------CTCTTATCGA-TGAACT-------CACTTGTGAG
GCT-GAGGGACTGCGTC---------------TATTTATACCCGTGAAATCCTAATATCT
CACATACATTTCGCTAAAGGCGATTTTGCTTTAA--------------------------
---------GGATTTACACGA--------------CCTTACGCACAAA------------
--------------------------------
>Hastigerina_pelagica|P080|03
-----------------------------GTCTCTTCAACTCACTC------GCACATTC
T-------CTTGAACGCAACGAGCGT-GACCG----------------------------
------------------------------------------------------------
---------------------------------------CAACCTCTTGTTG--TGTATA
CCAAGTG-------TGTCGTTGCTT----GCAACTCACAC------TCCAATGCACGTAT
TTTGGTCACATTGT----------------------------------------------
------------------------------------------------------------
------------------------------------------------------------
------------------------------------------------------------
------------------------------------------------------------
-CTCGGCCGTCGCGCGCAGCCTCGGCTGTGTCGG----CGCCAGCAATGTCC--------
------------------------------------------------------------
------------------------------------------------------------
------------------------------------------------------------
------------------------------------------------------------
------------------AAATAAACTT-GAGGGACCGCTGTAACA----ATTCTTTT--
------------------------------------------------------------
------------------------------------------------------------
----------------------------AAACCAGAGGA--AGGTTGCGGC-AATAAC-A
GGTC-TGTGATG-CCC-TTAGAT-------------------------------------
------------------------------GTCCCGGGCTGCACAC-GTGCTAC-AATGA
T-CA-GTAC---------------AGTGAG-CATCT------------TTGCAATACCAG
CGTTTGGAGGCCTGGCCAAGTCACT-----------------------------------
---------TGTGACTCGGCTTGCAGTCTCTACGTTGC----------------------
--------------------CTTCCCAAGTCTGACAAGAT-T---------------TGG
AAATCCATTGGAAGTC-----CTGAATCAATCCCTATTGA--------------------
--------GCATTTTTCTCTA---------------------------------------
---CAGTGGCGCCAGACTTCGTC-------------------------------------
-CCATGTCGGTTCGCCTGACTTGTG-----------------------------------
---------------CGGCACTTGGCGTCTACTATAT---GCAA-TTGTCAATT--CATA
GTGGGGACAG-----ACGATTGTTAATTGTTCGTCTCGGTCTC---AACTAGGAATGCCT
TGTAC---GGGTCTTTGGTTCACCAGAC-CACCCGGAATACGTC-CCTGC------CCTT
TGTACACAC-CG-CCCGTCG------CTCTTACCGA-TGAACT-------TCTCTGTGAG
TTT-GAGGGACCGTCAA------------------------------------TTGTGTG
GCAACACACGACGCTATGG-----------------------------------------
---------AAACTTAAACGAACAGTGTGA-----TTTAAAG------------------
--------------------------------
>Hastigerina_pelagica|P080|08
-------------------GCGG-AGCATGTGGCTTAATTTGACTCAACGCGGGA-AATC
TTACCGGGTCCGGACACACTGAGGATTGACAG--------ACAGTA--------------
------------------------------------------------------------
--TTCATGCCGACTGAATTTCGACATATTTCAAATGTGCGAGTTCTTTCATGATTGTGTG
ATAGGTGGTG----CATGGCCGTTC----TTAGTTCGTGG------AGTGATCTGTCTGC
TTAATT-GCGTTTCATATTTACGAATGTCGCTTACGTGA---------------------
TTGCTGCAGACCTCGTCTCTCTTTATTGAGTGCGAC------------------------
------------------------------------------------------------
------------------------------------------------------------
----------------------------------------------------GCGTCTCT
TCAACTCACTCGCACATTCTCTTGAACGCAACGA-GCGTGACCGCAACCTCTTGTTGTGT
ATACCAAGTGTGTCGT-----------------------------TGCTTGCAACTCACA
CTCCAATGCACGTATTTTGGTCACATTGTCTC----------------------------
------GGCCGTCGCGCGCAGCCTCGGCT-------------------------------
---------------------------------------------------------GTG
TCGGCGCCAGCAATGTCCAAATAAACTT-GAGGGACCGCTGTAACA----ATTCTTTT--
------------------------------------------------------------
------------------------------------------------------------
----------------------------AAACCAGAGGA--AGGTTGCGGC-AATAAC-A
GGTC-TGTGATG-CCC-TTAGAT-------------------------------------
------------------------------GTCCCGGGCTGCACAC-GTGCTAC-AATGA
T-CA-GTAC---------------AGTGAG-CATCT------------TTGCAATACCAG
CGTTTGGAGGCCTGGCCAAGTCACT-----------------------------------
---------TGTGACTCGGCTTGCAGTCTCTACGTTGC----------------------
--------------------CTTCCCAAGTCTGACAAGAT-T---------------TGG
AAATCCATTGGAAGTC-----CTGAATCAATCCCTATTGA--------------------
--------GCATTTTTCTCTA---C-----------------------------------
----------------AGTGGCGCCAGACTTCGTC-------------------------
-CCATGTCGGTTCGCCTGACTTGTG-CGGCACTTGGC-----------------------
--------------------------GTCTACTATAT---GCAA-TTGTCAATT--CATA
GTGGGGACAG-----ACGATTGTTAATTGTTCGTCTCGGTCTC---AACTAGGAATGCCT
TGTAC---GGGTCTTTGGTTCACCAGAC-CACCCGGAATACGTC-CCTGC------CCTT
TGTACACAC-CG-CCCGTCG------CTCTTACCGA-TGAACT-------TCTCTGTGAG
TTT-GAGGGACCGTCAA------------------------------------TTGTGTG
GCAACACACGACGCTATGG-----------------------------------------
---------AAACTTAAACGAACAGTGTGA-----TTTAAAG------------------
--------------------------------
>Hastigerina_pelagica|P080|10
-------------------GTGG-AGCATGTGGCTTAATTTGACTCAACGCGGGA-AATC
TTACCGGGTCCGGACACACTGAGGATTGACAG--------ACAGTA--------------
------------------------------------------------------------
--TTCATGCCGACTGAATTTCGACATATTTCAAATGTGCGAGTTCTTTCATGATTGTGTG
ATAGGTGGTG----CATGGCCGTTC----TTAGTTCGTGG------AGTGATCTGTCTGC
TTAATT-GCGTTTCATATTTACGAATGTCGCTTACGTGATTGCTGCAGACCTCGTCTCTT
TATTGAGTGCGACGCGTCTCTTCAACTCACTCGCACATTCT-------------------
------------------------------------------------------------
------------------------------------------------------------
------------------------------------------------------------
--------------------CTTGAACGCAACGA-GCGTGACCGCAACCTCTTGTTGTGT
ATACCAAGTGTGT-----------------------------------------------
---------CGTTGCTTGCAACTCACACTCCA--------------------------AT
GCACGTATTTTGGTCACATTGTCTCGGCC-------------------------------
--------------------------------------GTCGCGCGCAGCCTCGGCTGTG
TCGGCGCCAGCAATGTCCAAATAAACTT-GAGGGACCGCTGTAACA----ATTCTTTT--
------------------------------------------------------------
------------------------------------------------------------
----------------------------AAACCAGAGGA--AGGTTGCGGC-AATAAC-A
GGTC-TGTGATG-CCC-TTAGAT-------------------------------------
------------------------------GTCCCGGGCTGCACAC-GTGCTAC-AATGA
T-CA-GTAC---------------AGTGAG-CATCT------------TTGCAATACCAG
CGTTTGGAGGCCTGGCCAAGTCACT-----------------------------------
---------TGTGACTCGGCTTGCAGTCTCTACGTTGC----------------------
--------------------CTTCCCAAGTCTGACAAGAT-T---------------TGG
AAATCCATTGGAAGTC-----CTGAATCAATCCCTATTGA--------------------
--------GCATTTTTCTCTA---------------------------------------
---CAGTGGCGCCAGACTTCGTC-------------------------------------
-CCATGTCGGTTCGCCTGACTTGTG-----------------------------------
---------------CGGCACTTGGCGTCTACTATAT---GCAA-TTGTCAATT--CATA
GTGGGGACAG-----ACGATTGTTAATTGTTCGTCTCGGTCTC---AACTAGGAATGCCT
TGTAC---GGGTCTTTGGTTCACCAGAC-CACCCGGAATACGTC-CCTGC------CCTT
TGTACACAC-CG-CCCGTCG------CTCTTACCGA-TGAACT-------TCTCTGTGAG
TTT-GAGGGACCGTCAA------------------------------------TTGTGTG
GCAACACACGACGCTATGG-----------------------------------------
---------AAACTTAAACGAACAGTGTGA-----TTTAAAG------------------
--------------------------------
>Hastigerina_pelagica|P080|16
-------------------GTGG-AGCATGTGGCTTAATTTGACTCAACGCGGGA-AATC
TTACCGGGTCCGGACACACTGAGGATTGACAG--------ACAGTA--------------
------------------------------------------------------------
--TTCATGCCGACTGAATTTCGACATATTTCAAATGTGCGAGTTCTTTCATGATTGTGTG
ATAGGTGGTG----CATGGCCGTTC----TTAGTTCGTGG------AGTGATCTGTCTGC
TTAATT-GCGTTTCATATTTACGAATGTCGCTTACGTGATTGCTGCAGACCTCGTCTCTT
TATTGAGTGCGACGCGTCTCTTCAACTCACTCGCACATTCT-------------------
------------------------------------------------------------
------------------------------------------------------------
------------------------------------------------------------
--------------------CTTGAACGCAACGA-GCGTGACCGCAACCTCTTGTTGTGT
ATACCAAGTGTGT-----------------------------------------------
---------CGTTGCTTGCAACTCACACTCCA--------------------------AT
GCACGTATTTTGGTCACATTGTCTCGGCC-------------------------------
--------------------------------------GTCGCGCGCAGCCTCGGCTGTG
TCGGCGCCAGCAATGTCCAAATAAACTT-GAGGGACCGCTGTAACA----ATTCTTTT--
------------------------------------------------------------
------------------------------------------------------------
----------------------------AAACCAGAGGA--AGGTTGCGGC-AATAAC-A
GGTC-TGTGATG-CCC-TTAGAT-------------------------------------
------------------------------GTCCCGGGCTGCACAC-GTGCTAC-AATGA
T-CA-GTAC---------------AGTGAG-CATCT------------TTGCAATACCAG
CGTTTGGAGGCCTGGCCAAGTCACT-----------------------------------
---------TGTGACTCGGCTTGCAGTCTCTACGTTGC----------------------
--------------------CTTCCCAAGTCTGACAAGAT-T---------------TGG
AAATCCATTGGAAGTC-----CTGAATCAATCCCTATTGA--------------------
--------GCATTTTTCTCTA---------------------------------------
---CAGTGGCGCCAGACTTCGTC-------------------------------------
-CCATGTCGGTTCGCCTGACTTGTG-----------------------------------
---------------CGGCACTTGGCGTCTACTATAT---GCAA-TTGTCAATT--CATA
GTGGGGACAG-----ACGATTGTTAATTGTTCGTCTCGGTCTC---AACTAGGAATGCCT
TGTAC---GGGTCTTTGGTTCACCAGAC-CACCCGGAATACGTC-CCTGC------CCTT
TGTACACAC-CG-CCCGTCG------CTCTTACCGA-TGAACT-------TCTCTGTGAG
TTT-GAGGGACCGTCAA------------------------------------TTGTGTG
GCAACACACGACGCTATGG-----------------------------------------
---------AAACTTAAACGAACAGTGTGA-----TTTAAAG------------------
--------------------------------
>Hastigerina_pelagica|P080|20
-------------------GTGG-AGCATGTGGCTTAATTTGACTCAACGCGGGA-AATC
TTACCGGGTCCGGACACACTGAGGATTGACAG--------ACAGTA--------------
------------------------------------------------------------
--TTCATGCCGACTGAATTTCGACATATTTCAAATGTGCGAGTTCTTTCATGATTGTGTG
ATAGGTGGTG----CATGGCCGTTC----TTAGTTCGTGG------AGTGATCTGTCTGC
TTAATT-GCGTTTCATATTTACGAATGTCGCTTACGTGATTGCTGCAGACCTCGTCTCTT
TATTGAGTGCGACGCGTCTCTTCAACTCACTCGCACATTCT-------------------
------------------------------------------------------------
------------------------------------------------------------
------------------------------------------------------------
--------------------CTTGAACGCAACGA-GCGTGACCGCAACCTCTTGTTGTGT
ATACCAAGTGTGT-----------------------------------------------
---------CGTTGCTTGCAACTCACACTCCA--------------------------AT
GCACGTATTTTGGTCACATTGTCTCGGCC-------------------------------
--------------------------------------GTCGCGCGCAGCCTCGGCTGTG
TCGGCGCCAGCAATGTCCAAATAAACTT-GAGGGACCGCTGTAACA----ATTCTTTT--
------------------------------------------------------------
------------------------------------------------------------
----------------------------AAACCAGAGGA--AGGTTGCGGC-AATAAC-A
GGTC-TGTGATG-CCC-TTAGAT-------------------------------------
------------------------------GTCCCGGGCTGCACAC-GTGCTAC-AATGA
T-CA-GTAC---------------AGTGAG-CATCT------------TTGCAATACCAG
CGTTTGGAGGCCTGGCCAAGTCACT-----------------------------------
---------TGTGACTCGGCTTGCAGTCTCTACGTTGC----------------------
--------------------CTTCCCAAGTCTGACAAGAT-T---------------TGG
AAATCCATTGGAAGTC-----CTGAATCAATCCCTATTGA--------------------
--------GCATTTTTCTCTA---------------------------------------
---CAGTGGCGCCAGACTTCGTC-------------------------------------
-CCATGTCGGTTCGCCTGACTTGTG-----------------------------------
---------------CGGCACTTGGCGTCTACTATAT---GCAA-TTGTCAATT--CATA
GTGGGGACAG-----ACGATTGTTAATTGTTCGTCTCGGTCTC---AACTAGGAATGCCT
TGTAC---GGGTCTTTGGTTCACCAGAC-CACCCGGAATACGTC-CCTGC------CCTT
TGTACACAC-CG-CCCGTCG------CTCTTACCGA-TGAACT-------TCTCTGTGAG
TTT-GAGGGACCGTCAA------------------------------------TTGTGTG
GCAACACACGACGCTATGG-----------------------------------------
---------AAACTTAAACGAACAGTGTGA-----TTTAAAG------------------
--------------------------------
>Hastigerina_pelagica|P080|41
-------------------GTGG-AGCATGTGGCTTAATTTGACTCAACGCGGGA-AATC
TTACCGGGTCCGGACACACTGAGGATTGACAG--------ACAGTA--------------
------------------------------------------------------------
--TTCATGCCGACTGAATTTCGACATATTTCAAATGTGCGAGTTCTTTCATGATTGTGTG
ATAGGTGGTG----CATGGCCGTTC----TTAGTTCGTGG------AGTGATCTGTCTGC
TTAATT-GCGTTTCATATTTACGAATGTCGCTTACGTGA---------------------
TTGCTGCAGACCTCGTCTCTCTTTATTGAGTGCGAC------------------------
------------------------------------------------------------
------------------------------------------------------------
----------------------------------------------------GCGTCTCT
TCAACTCACTCGCACATTCTCTTGAACGCAACGA-GCGTGACCGCAACCTCTTGTTGTGT
ATACCAAGTGTGT-----------------------------------------------
---------CGTTGCTTGCAACTCACACTCCA--------------------------AT
GCACGTATTTTGGTCACATTGTCTCGGCC-------------------------------
--------------------------------------GTCGCGCGCAGCCTCGGCTGTG
TCGGCGCCAGCAATGTCCAAATAAACTT-GAGGGACCGCTGTAACA----ATTCTTTT--
------------------------------------------------------------
------------------------------------------------------------
----------------------------AAACCAGAGGA--AGGTTGTGGC-AATAAC-A
GGTC-TGTGATG-CCC-TTAGAT-------------------------------------
------------------------------GTCCCGGGCTGCACAC-GTGCTAC-AATGA
T-CA-GTAC---------------AGTGAG-CATCT------------TTGCAATACCAG
CGTTTGGAGGCCTGGCCAAGTCACT-----------------------------------
---------TGTGACTCGGCTTGCAGTCTCTACGTTGC----------------------
--------------------CTTCCCAAGTCTGACAAGAT-T---------------TGG
AAATCCATTGGAAGTC-----CTGAATCAATCCCTATTGA--------------------
--------GCATTTTTCTCTA---------------------------------------
---CAGTGGCGCCAGACTTCGTC-------------------------------------
-CCATGTCGGTTCGCCTGACTTGTG-----------------------------------
---------------CGGCACTTGGCGTCTACTATAT---GCAA-TTGTCAATT--CATA
GTGGGGACAG-----ACGATTGTTAATTGTTCGTCTCGGTCTC---AACTAGGAATGCCT
TGTAC---GGGTCTTTGGTTCACCAGAC-CACCCGGAATACGTC-CCTGC------CCTT
TGTACACAC-CG-CCCGTCG------CTCTTACCGA-TGAACT-------TCTCTGTGAG
TTT-GAGGGACCGTCAA------------------------------------TTGTGTG
GCAACACACGACGCTATGG-----------------------------------------
---------AAACTTAAACGAACAGTGTGA-----TTTAAAG------------------
--------------------------------
>Hastigerina_pelagica|P100|01
-------------------------------------------------GCGGGA-AATC
TTACCGGGTCCGGACACACTGAGGATTGACAG--------ACAGTA--------------
------------------------------------------------------------
----TTCATGGCGAGTCTCTCGTCATATTTCAAATGTGCGAGTTCTTTCATGATTGTGTG
ATAGGTGGTG----CATGGCCGTTC----TTAGTTCGTGG------AGTGATCTGTCTGC
TTAATT-GCGTTTCATATTTACGAATGTCGCTTACGTGA--TTGCTGCAGACCTCGTCTC
CTCTGGAGGCGACGCGTCTCTTCAACTCACTCGCACATTCT-------------------
------------------------------------------------------------
------------------------------------------------------------
------------------------------------------------------------
--------------------CTTGAACGCAACGA-GCGTGACCGCAACCTCTTGTTGTGT
ATACCAAGTGTGGCG---------------------------------------------
---------CTGGCTTGCCAGCTCGCACTCCA--------------------------AT
GCACGTATTTTGGTCACATTGTCTCGCGG-------------------------------
-----------------------------------------------------CGCCTCG
GCGTTTGCAGCAATGTCCAAATAAACTT-GAGGGACCGCTGTAACA----ATTCTTTT--
------------------------------------------------------------
------------------------------------------------------------
----------------------------AAACCAGAGGA--AGGTTGCGGC-AATAAC-A
GGTC-TGTGATG-CCC-TTAGAT-------------------------------------
------------------------------GTCCCGGGCTGCACAC-GTGCTAC-AATGA
T-CA-GTAC---------------AGTGAG-CATCT------------TTGCAATACCAG
CGTTTGGAGGCCTGGCCGCGCGTCACTT--------------------------------
---------GTGGCGCCGGCTTGCAGTCTCTACGTTGC----------------------
--------------------CTTCCCAAGTCTGACAAGAT-T---------------TGG
AAATCCATTGGAAGTT-----CTGATTCGATATCCCTATTGA------------------
--------GCATTTTTTTACT---------------------------------------
--------ACAGCGGCGTCTAACTTCGTCCCTCG--------------------------
-TCGGTTCGCCTGACTTGTGCGGCA-----------------------------------
--------------------CTTGGCGTCTGCTATAT---GCAA-TTGTCAATT--CATA
GTGGGGACAG-----ACGATTGTTAATTGTTCGTCTCGGTCTC---AACTAGGAATGCCT
TGTAC---GGGTCTTTGGTTCACCAGAC-CACCCGGAATACGTC-CCTGC------CCTT
TGTACACAC-CG-CCCGTCG------CTCTTACCGA-TGAACT-------TCTCTGTGAG
TTT-GAGGGACCGTCAA------------------------------------TTGTGTG
GCAACACACGACGCTATGG-----------------------------------------
---------AAACTTAAACGAACAGTGTGA-----TTTAA--------------------
--------------------------------
>Hastigerina_pelagica|P100|02
---------------GAACGTGG-AGCATGTGGCTTAATTTGACTCAACGCGGGA-AATC
TTACCGGGTCCGGACACACTGAGGATTGACAG--------ACAGTA--------------
------------------------------------------------------------
----TTCATGGCGAGTCTCTCGTCATATTTCAAATGTGCGAGTTCTTTCATGATTGTGTG
ATAGGTGGTG----CATGGCCGTTC----TTAGTTCGTGG------AGTGATCTGTCTGC
TTAATT-GCGTTTCATATTTACGAATGTCGCTTACGTGA--TTGCTGCAGACCTCGTCTC
CTCTGGAGGCGACGCGTCTCTTCAACTCACTCGCACATTCT-------------------
------------------------------------------------------------
------------------------------------------------------------
------------------------------------------------------------
--------------------CTTGAACGCAACGA-GCGTGACCGCAACCTCTTGTTGTGT
ATACCAAGTGTGGCG---------------------------------------------
---------CTGGCTTGCCAGCTCGCACTCCA--------------------------AT
GCACGTATTTTGGTCACATTGTCTCGCGG-------------------------------
-----------------------------------------------------CGCCTCG
GCGTTTGCAGCAATGTCCAAATAAACTT-GAGGGACCGCTGTAACA----ATTCTTTT--
------------------------------------------------------------
------------------------------------------------------------
----------------------------AAACCAGAGGA--AGGTTGCGGC-AATAAC-A
GGTC-TGTGATG-CCC-TTAGAT-------------------------------------
------------------------------GTCCCGGGCTGCACAC-GTGCTAC-AATGA
T-CA-GTAC---------------AGTGAG-CATCT------------TTGCAATACCAG
CGTTTGGAGGCCTGGCCGCGCGTCACTT--------------------------------
---------GTGGTGCCGGCTTGCAGTCTCTACGTTGC----------------------
--------------------CTTCCCAAGTCTGACAAGAT-T---------------TGG
AAATCCATTGGAAGTT-----CTGATTCGATATCCCTATTGA------------------
--------GCATTTTTTTACT---------------------------------------
--------ACAGCGGCGTCTAACTTCGTCCCTCG--------------------------
-TCGGTTCGCCTGACTTGTGCGGCA-----------------------------------
--------------------CTTGGCGTCTGCTATAT---GCAA-TTGTCAATT--CATA
GTGGGGACAG-----ACGATTGTTAATTGTTCGTCTCGGTCTC---AACTAGGAATGCCT
TGTAC---GGGTCTTTGGTTCACCAGAC-CACCCGGAATACGTC-CCTGC------CCTT
TGTACACAC-CG-CCCGTCG------CTCTTACCGA-TGAACT-------TCTCTGTGAG
TTT-GAGGGACCGTCAA------------------------------------TTGTGTG
GCAACACACGACGCTATGG-----------------------------------------
---------AAACTTAAACGAACAGTGTGA-----TTTAAAG------------------
--------------------------------
>Hastigerina_pelagica|P100|03
---------------GAACGCGG-AGCATGTGGCTTAATTTGACTCAACGCGGGA-AATC
TTACCGGGTCCGGACACACTGAGGATTGACAG--------ACAGTA--------------
------------------------------------------------------------
----TTCATGGCGAGTCTCTCGTCATATTTCAAATGTGCGAGTTCTTTCATGATTGTGTG
ATAGGTGGTG----CATGGCCGTTC----TTAGTTCGTGG------AGTGATCTGTCTGC
TTAATT-GCGTTTCATATTTACGAATGTCGCTTACGTGA--TTGCTGCAGACCTCGTCTC
CTCTGGAGGCGACGCGTCTCTTCAACTCACTCGCACATTCT-------------------
------------------------------------------------------------
------------------------------------------------------------
------------------------------------------------------------
--------------------CTTGAACGCAACGA-GCGTGACCGCAACCTCTTGTTGTGT
ATACCAAGTGTGGCG---------------------------------------------
---------CTGGCTTGCCAGCTCGCACTCCA--------------------------AT
GCACGTATTTTGGTCACATTGTCTCGCGG-------------------------------
-----------------------------------------------------CGCCTCG
GCGTTTGCAGCAATGTCCAAATAAACTT-GAGGGACCGCTGTAACA----ATTCTTTT--
------------------------------------------------------------
------------------------------------------------------------
----------------------------AAACCAGAGGA--AGGTTGCGGC-AATAAC-A
GGTC-TGTGATG-CCC-TTAGAT-------------------------------------
------------------------------GTCCCGGGCTGCACAC-GTGCTAC-AATGA
T-CA-GTAC---------------AGTGAG-CATCT------------TTGCAATACCAG
CGTTTGGAGGCCTGGCCGCGCGTCACTT--------------------------------
---------GTGGCGCCGGCTTGCAGTCTCTACGTTGC----------------------
--------------------CTTCCCAAGTCTGACAAGAT-T---------------TGG
AAATCCATTGGAAGTT-----CTGATTCGATATCCCTATTGA------------------
--------GCATTTTTTTACT---------------------------------------
ACAGCGGC--------GTCTAACTTCGTCCCTCG--------------------------
-TCGGTTCGCCTGACTTGTGCGGCA-----------------------------------
-------------------C-TTGGCGTCTGCTATAT---GCAA-TTGTCAATT--CATA
GTGGGGACAG-----ACGATTGTTAATTGTTCGTCTCGGTCTC---AACTAGGAATGCCT
TGTAC---GGGTCTTTGGTTCACCAGAC-CACCCGGAATACGTC-CCTGC------CCTT
TGTACACAC-CG-CCCGTCG------CTCTTACCGA-TGAACT-------TCTCTGTGAG
TTT-GAGGGACCGTCAA------------------------------------TTGTGTG
GCAACACACGACGCTATGG-----------------------------------------
---------AAACTTAAACGAACAGTGTGA-----TTTAAAG------------------
--------------------------------
>Hastigerina_pelagica|P100|05
---------------GAACGTGG-AGCATGTGGCTTAATTTGACTCAACGCGGGA-AATC
TTACCGGGTCCGGACACACTGAGGATTGACAG--------ACAGTA--------------
------------------------------------------------------------
----TTCATGGCGAGTCTCTCGTCATATTTCAAATGTGCGAGTTCTTTCATGATTGTGTG
ATAGGTGGTG----CATGGCCGTTC----TTAGTTCGTGG------AGTGATCTGTCTGC
TTAATT-GCGTTTCATATTTACGAATGTCGCTTACGTGA--TTGCTGCAGACCTCGTCTC
CTCTGGAGGCGACGCGTCTCTTCAACTCACTCGCACATTCT-------------------
------------------------------------------------------------
------------------------------------------------------------
------------------------------------------------------------
--------------------CTTGAACGCAACGA-GCGTGACCGCAACCTCTTGTTGTGT
ATACCAAGTGTGGCG---------------------------------------------
---------CTGGCTTGCCAGCTCGCACTCCA--------------------------AT
GCACGTATTTTGGTCACATTGTCTCGCGG-------------------------------
-----------------------------------------------------CGCCTCG
GCGTTTGCAGCAATGTCCAAATAAACTT-GAGGGACCGCTGTAACA----ATTCTTTT--
------------------------------------------------------------
------------------------------------------------------------
----------------------------AAACCAGAGGA--AGGTTGCGGC-AATAAC-A
GGTC-TGTGATG-CCC-TTAGAT-------------------------------------
------------------------------GTCCCGGGCTGCACAC-GTGCTAC-AATGA
T-CA-GTAC---------------AGTGAG-CATCT------------TTGCAATACCAG
CGTTTGGAGGCCTGGCCGCGCGTCACTT--------------------------------
---------GTGGCGCCGGCTTGCAGTCTCTACGTTGC----------------------
--------------------CTTCCCAAGTCTGACAAGAT-T---------------TGG
AAATCCATTGGAAGTT-----CTGATTCGATATCCCTATTGA------------------
--------GCATTTTTTTACT---------------------------------------
--------ACAGCGGCGTCTAACTTCGTCCCTCG--------------------------
-TCGGTTCGCCTGACTTGTGCGGCA-----------------------------------
--------------------CTTGGCGTCTGCTATAT---GCAA-TTGTCAATT--CATA
GTGGGGACAG-----ACGATTGTTAATTGTTCGTCTCGGTCTC---AACTAGGAATGCCT
TGTAC---GGGTCTTTGGTTCACCAGAC-CACCCGGAATACGTC-CCTGC------CCTT
TGTACACAC-CG-CCCGTCG------CTCTTACCGA-TGAACT-------TCTCTGTGAG
TTT-GAGGGACCGTCAA------------------------------------TTGTGTG
GCAACACACGACGCTATGG-----------------------------------------
---------AAACTTAAACGAACAGTGTGA-----TTTAAAG------------------
--------------------------------
>Hastigerina_pelagica|P100|07
---------------GAACGCGG-AGCATGTGGCTTAATTTGACTCAACGCGGGA-AATC
TTACCGGGTCCGGACACACTGAGGATTGACAG--------ACAGTA--------------
------------------------------------------------------------
----TTCATGGCGAGTCTCTCGTCATATTTCAAATGTGCGAGTTCTTTCATGATTGTGTG
ATAGGTGGTG----CATGGCCGTTC----TTAGTTCGTGG------AGTGATCTGTCTGC
TTAATT-GCGTTTCATATTTACGAATGTCGCTTACGTGA--TTGCTGCAGACCTCGTCTC
CTCTGGAGGCGACGCGTCTCTTCAACTCACTCGCACATTCT-------------------
------------------------------------------------------------
------------------------------------------------------------
------------------------------------------------------------
--------------------CTTGAACGCAACGA-GCGTGACCGCAACCTCTTGTTGTGT
ATACCAAGTGTGGCG---------------------------------------------
---------CTGGCTTGCCAGCTCGCACTCCA--------------------------AT
GCACGTATTTTGGTCACATTGTCTCGCGG-------------------------------
-----------------------------------------------------CGCCTCG
GCGTTTGCAGCAATGTCCAAATAAACTT-GAGGGACCGCTGTAACA----ATTCTTTT--
------------------------------------------------------------
------------------------------------------------------------
----------------------------AAACCAGAGGA--AGGTTGCGGC-AATAAC-A
GGTC-TGTGATG-CCC-TTAGAT-------------------------------------
------------------------------GTCCCGGGCTGCACAC-GTGCTAC-AATGA
T-CA-GTAC---------------AGTGAG-CATCT------------TTGCAATACCAG
CGTTTGGAGGCCTGGCCGCGCGTCACTT--------------------------------
---------GTGGCGCCGGCTTGCAGTCTCTACGTTGC----------------------
--------------------CTTCCCAAGTCTGACAAGAT-T---------------TGG
AAATCCATTGGAAGTT-----CTGATTCGATATCCCTATTGA------------------
--------GCATTTTTTTACT---------------------------------------
ACAGCGGC--------GTCTAACTTCGTCCCTCG--------------------------
-TCGGTTCGCCTGACTTGTGCGGCA-----------------------------------
-------------------C-TTGGCGTCTGCTATAT---GCAA-TTGTCAATT--CATA
GTGGGGACAG-----ACGATTGTTAATTGTTCGTCTCGGTCTC---AACTAGGAATGCCT
TGTAC---GGGTCTTTGGTTCACCAGAC-CACCCGGAATACGTC-CCTGC------CCTT
TGTACACAC-CG-CCCGTCG------CTCTTACCGA-TGAACT-------TCTCTGTGAG
TTT-GAGGGACCGTCAA------------------------------------TTGTGTG
GCAACACACGACGCTATGG-----------------------------------------
---------AAACTTAAACGAACAGTGTGA-----TTTAAAG------------------
--------------------------------
>Hastigerina_pelagica|P100|08
---------------GAACGCGG-AGCATGTGGCTTAATTTGACTCAACGCGGGA-AATC
TTACCGGGTCCGGACACACTGAGGATTGACAG--------ACAGTA--------------
------------------------------------------------------------
----TTCATGGCGAGTCTCTCGTCATATTTCAAATGTGCGAGTTCTTTCATGATTGTGTG
ATAGGTGGTG----CATGGCCGTTC----TTAGTTCGTGG------AGTGATCTGTCTGC
TTAATT-GCGTTTCATATTTACGAATGTCGCTTACGTGA--TTGCTGCAGACCTCGTCTC
CTCTGGAGGCGACGCGTCTCTTCAACTCACTCGCACATTCT-------------------
------------------------------------------------------------
------------------------------------------------------------
------------------------------------------------------------
--------------------CTTGAACGCAACGA-GCGTGACCGCAACCTCTTGTTGTGT
ATACCAAGTGTGGCG---------------------------------------------
---------CTGGCTCGCCAGCTCGCACTCCA--------------------------AT
GCACGTATTTTGGTCACATTGTCTCGCGG-------------------------------
-----------------------------------------------------CGCCTCG
GCGTTTGCAGCAATGTCCAAATAAACTT-GAGGGACCGCTGTAACA----ATTCTTTT--
------------------------------------------------------------
------------------------------------------------------------
----------------------------AAACCAGAGGA--AGGTTGCGGC-AATAAC-A
GGTC-TGTGATG-CCC-TTAGAT-------------------------------------
------------------------------GTCCCGGGCTGCACAC-GTGCTAC-AATGA
T-CA-GTAC---------------AGTGAG-CATCT------------TTGCAATACCAG
CGTTTGGAGGCCTGGCCGCGCGTCACTT--------------------------------
---------GTGGCGCCGGCTTGCAGTCTCTACGTTGC----------------------
--------------------CTTCCCAAGTCTGACAAGAT-T---------------TGG
AAATCCATTGGAAGTT-----CTGATTCGATATCCCTATTGA------------------
--------GCATTTTTTTACT---------------------------------------
--------ACAGCGGCGTCTAACTTCGTCCCTCG--------------------------
-TCGGTTCGCCTGACTTGTGCGGCA-----------------------------------
--------------------CTTGGCGTCTGCTATAT---GCAA-TTGTCAATT--CATA
GTGGGGACAG-----ACGATTGTTAATTGTTCGTCTCGGTCTC---AACTAGGAATGCCT
TGTAC---GGGTCTTTGGTTCACCAGAC-CACCCGGAATACGTC-CCTGC------CCTT
TGTACACAC-CG-CCCGTCG------CTCTTACCGA-TGAACT-------TCTCTGTGAG
TTT-GAGGGACCGTCAA------------------------------------TTGTGTG
GCAACACACGACGCTATGG-----------------------------------------
---------AAACTTAAACGAACAGTGTGA-----TTTAAAG------------------
--------------------------------
>Hastigerina_pelagica|P100|09
---------------GAACGTGG-AGCATGTGGCTTAATTTGACTCAACGCGGGA-AATC
TTACCGGGTCCGGACACACTGAGGATTGACAG--------ACAGTA--------------
------------------------------------------------------------
----TTCATGGCGAGTCTCTCGTCATATTTCAAATGTGCGAGTTCTTTCATGATTGTGTG
ATAGGTGGTG----CATGGCCGTTC----TTAGTTCGTGG------AGTGATCTGTCTGC
TTAATT-GCGTTTCATATTTACGAATGTCGCTTACGTGA--TTGCTGCAGACCTCGTCTC
CTCTGGAGGCGACGCGTCTCTTCAACTCACTCGCACATTCT-------------------
------------------------------------------------------------
------------------------------------------------------------
------------------------------------------------------------
--------------------CTTGAACGCAACGA-GCGTGACCGCAACCTCTTGTTGTGT
ATACCAAGTGTGGCG---------------------------------------------
---------CTGGCTTGCCAGCTCGCACTCCA--------------------------AT
GCACGTATTTTGGTCACATTGTCTCGCGG-------------------------------
-----------------------------------------------------CGCCTCG
GCGTTTGCAGCAATGTCCAAATAAACTT-GAGGGACCGCTGTAACA----ATTCTTTT--
------------------------------------------------------------
------------------------------------------------------------
----------------------------AAACCAGAGGA--AGGTTGCGGC-AATAAC-A
GGTC-TGTGATG-CCC-TTAGAT-------------------------------------
------------------------------GTCCCGGGCAGCACAC-GTGCTAC-AATGA
T-CA-GTAC---------------AGTGAG-CATCT------------TTGCAATACCAG
CGTTTGGAGGCCTGGCCGCGCGTCACTT--------------------------------
---------GTGGCGCCGGCTTGCAGTCTCTACGTTGC----------------------
--------------------CTTCCCAAGTCTGACAAGAT-T---------------TGG
AAATCCATTGGAAGTT-----CTGATTCGATATCCCTATTGA------------------
--------GCATTTTTTTACT---------------------------------------
--------ACAGCGGCGTCTAACTTCGTCCCTCG--------------------------
-TCGGTTCGCCTGACTTGTGCGGCA-----------------------------------
--------------------CTTGGCGTCTGCTATAT---GCAA-TTGTCAATT--CATA
GTGGGGACAG-----ACGATTGTTAATTGTTCGTCTCGGTCTC---AACTAGGAATGCCT
TGTAC---GGGTCTTTGGTTCACCAGAC-CACCCGGAATACGTC-CCTGC------CCTT
TGTACACAC-CG-CCCGTCG------CTCTTACCGA-TGAACT-------TCTCTGTGAG
TTT-GAGGGACCGTCAA------------------------------------TTGTGTG
GCAACACACGACGCTATGG-----------------------------------------
---------AAACTTAAACGAACAGTGTGA-----TTTAAAG------------------
--------------------------------
>Hastigerina_pelagica|P100|10
---------------GAACGCGG-AGCATGTGGCTTAATTTGACTCAACGCGGGA-AATC
TTACCGGGTCCGGACACACTGAGGATTGACAG--------ACAGTA--------------
------------------------------------------------------------
----TTCATGGCGAGTCTCTCGTCATATTTCAAATGTGCGAGTTCTTTCATGATTGTGTG
ATAGGTGGTG----CATGGCCGTTC----TTAGTTCGTGG------AGTGATCTGTCTGC
TTAATT-GCGTTTCATATTTACGAATGTCGCTTACGTGATTGCTG--CAGACCTCGTCTC
CTCTGGAGGCGACGCGTCTCTTCAACTCACTCGCACATTCT-------------------
------------------------------------------------------------
------------------------------------------------------------
------------------------------------------------------------
--------------------CTTGAACGCAACGA-GCGTGACCGCAACCTCTTGTTGTGT
ATACCAAGTGTGGCG---------------------------------------------
---------CTGGCTCGCCAGCTCGCACTCCA--------------------------AT
GCACGTATTTTGGTCACATTGTCTCGCGG-------------------------------
-----------------------------------------------------CGCCTCG
GCGTTTGCAGCAATGTCCAAATAAACTT-GAGGGACCGCTGTAACA----ATTCTTTT--
------------------------------------------------------------
------------------------------------------------------------
----------------------------AAACCAGAGGA--AGGTTGCGGC-AATAAC-A
GGTC-TGTGATG-CCC-TTAGAT-------------------------------------
------------------------------GTCCCGGGCTGCACAC-GTGCTAC-AATGA
T-CA-GTAC---------------AGTGAG-CATCT------------TTGCAATACCAG
CGTTTGGAGGCCTGGCCGCGCGTCACTT--------------------------------
---------GTGGCGCCGGCTTGCAGTCTCTACGTTGC----------------------
--------------------CTTCCCAAGTCTGACAAGAT-T---------------TGG
AAATCCATTGGAAGTT-----CTGATTCGATATCCCTATTGA------------------
--------GCATTTTTTTACT--------------------------------------A
CAGCGGC---------GTCTAACTTCGTCCCTCGT-------------------------
-CGGTTCGCCTGACTTGTGCGGCAC--------------------TTGGCGTCTGC----
--------------------------------TATAT---GCAA-TTGTCAATT--CATA
GTGGGGACAG-----ACGATTGTTAATTGTTCGTCTCGGTCTC---AACTAGGAATGCCT
TGTAC---GGGTCTTTGGTTCACCAGAC-CACCCGGAATACGTC-CCTGC------CCTT
TGTACACAC-CG-CCCGTCG------CTCTTACCGA-TGAACT-------TCTCTGTGAG
TTT-GAGGGACCGTCAA------------------------------------TTGTGTG
GCAACACACGACGCTATGG-----------------------------------------
---------AAACTTAAACGAACAGTGTGA-----TTTAAAG------------------
--------------------------------
>Hastigerina_pelagica|P101|16
-------------------GTGG-AGCATGTGGCTTAATTTGACTCAACGCGGGA-AATC
TTACCGGGTCCGGACACACTGAGGATTGACAG----------AGTG--------------
----------------------GCTTAGGCCACAGACACAGAATGGGTTTCTTTTAATAC
ACCCCATTTGCTGT---------------GTCAACGTGCCGGTTCTTTCATGATTGTGTG
ATAGGTGGTG----CATGGCCGTTC----TTAGTTCGTGG------AGTGATCTGTCTGC
TTAATT-GCGTTTCAAATACTTCGAGGATATAAACGCAT---TCATTGTGAGTTGCTATT
TAGCTGGGAATAGCAATTTTCGCCACGGGCCACCGTGGGGA-------------------
------------------------------------------------------------
------------------------------------------------------------
------------------------------------------------------AACAAG
TCACTTTGAGCGATCCTCAATTTGAAAGCAACGA-ACGTGACCGCAGCCCTTTGTTGTGT
C--------------------------------------------TTTGCCAGAGACACG
CGTCTTTGTTGGTTAATTCCTCACACAACGAC------------------------GGCA
TTGTACCTCTGTATGGCCGTGTCTTGTTA----TTTGTGTCTCTGAATGTGCTGACGACT
TCCGTCGTGGGCTGTTTAGTTATGCATTTAGCAACGACGTAGCTGTATAAGGGGGTGTCG
AGAGGTTTAAATCACAGAGAATAAACTC-AGGGGACAGCTGGTTT-----AATGCGTT--
------------------------------------------------------------
------------------------------------------------------------
----------------------------AAACCAGAGGA--AGGATGCGGC-AATAAC-A
GGTC-TGTGATG-CCC-TCAGAT-------------------------------------
------------------------------GTTCCGGGCTGCACAC-GTGCTAC-ATTGA
T-TA-GCAC---------------ATTGTG-TATGC----------CACTGACCCAATAC
------------------------------------------------------------
---------TGGAATTTCTGGTGTCCACTGGACACAGC----------------------
-------ACACACAGTACCGCCCGTCGACCATGAGAGAGG-T---------------CGA
AAATCCATTTGAAGTGTTGATATGAGGTCAAGGCAAATTGCACC----------------
--------ACACACAGATGGC---------------------------------------
---------------TCTTTGTGTAC----------------------------------
-TCCATTATTCACTGAGTAAGTGCG-----------------------------------
-----------------AGTCACAAAGGGGCATTTCT---GCAA-TTGTCAATT--CACA
GTGGGGACAG-----TCGATTGGTAACAATTCGACTCGGTCCT---AACTAGGAATGCCT
CGTAC---GGGT----GAATCATTATTT-CACCCGGAATACGTC-CCTGC------CCTT
TGTACACAC-CG-CCCGTCG------CTCTTACCGA-TGAATT-------ACGCTGTGAG
TTT-AAGGGACTGGCTG-----------------------------------------TC
ATTCAATGATAAGCTATGG-----------------------------------------
---------AAACTTAAACAAACAGTGTGC-----TTTAAAG------------------
--------------------------------
>Hastigerina_pelagica|P101|30
-------------------GTGG-AGCATGTGGCTTAATTTGACTCAACGCGGGA-AATC
TTACCGGGTCCGGACACACTGAGGATTGACAG----------AGTG--------------
----------------------GCTTAGGCCACAGACACAGAATGGGTTTCTTTTAATAC
ACCCCATTTGCTGT---------------GTCAACGTGCCGGTTCTTTCATGATTGTGTG
ATAGGTGGTG----CATGGCCGTTC----TTAGTTCGTGG------AGTGATCTGTCTGC
TTAATT-GCGTTTCAAATACTTCGAGGATATAAACGCAT---TCATTGTGAGTTGCTATT
TAGCTGGGAATAGCAATTTTCGCCACGGGCCACCGTGGGGA-------------------
------------------------------------------------------------
------------------------------------------------------------
------------------------------------------------------AACAAG
TCACTTTGAGCGATCCTCAATTTGAAAGCAACGA-ACGTGACCGCAGCCCTTTGTTGTGT
C--------------------------------------------TTTGCCAGAGACACG
CGTCTTTGTTGGTTAATTCCTCACACACGACG--------------------------GC
AATGTCCTTTGTATGGCCGTGTCTTGTTA----TTTGTGTCTCTGAATGTGCTGACGACT
TCCGTCGTGGGCTGTTTAGTTATGCATTTAGCAACGACGTAGCTGTATAAGGGGGTGTCG
AGAGGTTTAAATCACAGAGAATAAACTC-AGGGGACAGCTGGTTT-----AATGCGTT--
------------------------------------------------------------
------------------------------------------------------------
----------------------------AAACCAGAGGA--AGGATGCGGC-AATAAC-A
GGTC-TGTGATG-CCC-TCAGAT-------------------------------------
------------------------------GTTCCGGGCTGCACAC-GTGCTAC-ATTGA
T-TA-GCAC---------------ATTGTG-TATGC----------CACTGACCCAATAC
------------------------------------------------------------
---------TGGAATTTCTGGTGTCCACTGGACACAGC----------------------
-------ACACACAGTACCGCCCGTCGACCATGAGAGAGG-T---------------CGA
AAATCCATTTGAAGTGTTGATATGAGGTCAAGGCAAATTGCACC----------------
--------ACACACAGATGGC---------------------------------------
---------------TCTTTGTGTAC----------------------------------
-TCCATTATTCACTGAGTAAGTGCG-----------------------------------
-----------------AGTCACAAAGGGGCATTTCT---GCAA-TTGTCAATT--CACA
GTGGGGACAG-----TCGATTGGTAACAATTCGACTCGGTCCT---AACTAGGAATGCCT
CGTAC---GGGT----GAATCATTATTT-CACCCGGAATACGTC-CCTGC------CCTT
TGTACACAC-CG-CCCGTCG------CTCTTACCGA-TGAATT-------ACGCTGTGAG
TTT-AAGGGACTGGCTG-----------------------------------------TC
ATTCAATGATAAGCTATGG-----------------------------------------
---------AAACTTAAACAAACAGTGTGC-----TTTAAAG------------------
--------------------------------
>Hastigerina_pelagica|P101|49
-------------AGACAC-----AGAATG-GGTTTCTTTTAATACACCCCA-------T
TTGCTGTGTC--------------------------------------------------
------------------------------------------------------------
--------------------------------AACGTGCCGGTTCTTTCATGATTGTGTG
ATAGGTGGTG----CATGGCCGTTC----TTAGTTCGTGG------AGTGATCTGTCTGC
TTAATT-GCGTTTC---------------AAATACTTCG--------AGGATATAAACGC
ATTCA-TTGTGAGTTGCTATTTAGCTGGGAATAGCAATTTT-------------------
------------------------------------------------------------
---------------------------CGCCACGGGCCACCGTGGGGAAACAAGTCACTT
TGAGCGATCCTCA-----------------------------------------------
-------------------ATTTGAAAGCAACGA-ACGTGACCGCAGCCCTTTGTTGTGT
C--------------------------------------------TTTGCCAGAGACACG
CGTCTTTGTTGGTTAATTCCTCACACACGACG--------------------------GC
AATGTCCTTTGTATGGCCGTGTCTTGTTA----TTTGTGTCTCTGAATGTGCTGACGACT
TCCGTCGTGGGCTGTTTAGTTATGCATTTAGCAACGACGTAGCTGTATAAGGGGGTGTCG
AGAGGTTTAAATCACAGAGAATAAACTC-AGGGGACAGCTGGTTT-----AATGCGTT--
------------------------------------------------------------
------------------------------------------------------------
----------------------------AAACCAGAGGA--AGGATGCGGC-AATAAC-A
GGTC-TGTGATG-CCC-TCAGAT-------------------------------------
------------------------------GTTCCGGGCTGCACAC-GTGCTAC-ATTGA
T-TA-GCAC---------------ATTGTG-TATGC--------------CACTGACCCA
ATACTGGAATTTCTGGTGTC----------------------------------------
---------CACTGGACACAGCACACACAGTA-CCGCC----------------------
--------CGT-C-------------GACCATGAGAGAGG-T---------------CGA
AAATCCATTTGAAGTG-----TTGATATGAGGTCAAGGCAAATT----------------
--------GCACCACACACAG---------------------------------------
----------------ATGGCTCT------------------------------------
-TTGTGTACTCCATTATTCACTGAG-TAAGTGCGAGTCACAAA-----------------
--------------------------GGGGCATTTCT---GCAA-TTGTCAATT--CACA
GTGGGGACAG-----TCGATTGGTAACAATTCGACTCGGTCCT---AACTAGGAATGCCT
CGTAC---GGGT----GAATCATTATTT-CACCCGGAATACGTC-CCTGC------CCTT
TGTACACAC-CG-CCCGTCG------CTCTTACCGA-TGAATT-------ACGCTGTGAG
TTT-AAGGGACTGGCTG-----------------------------------------TC
ATTCAATGATAAGCTATGG-----------------------------------------
---------AAACTTAAACAAACAGTGTGC-----TTTAAAG------------------
--------------------------------
>Hastigerina_pelagica|P101|67
-------------------GTGG-AGCATGTGGCTTAATTTGACTCAACGCGGGA-AATC
TTACCGGGTCCGGACACACTGAGGATTGACAG----------AGTG--------------
----------------------GCTTAGGCCACAGACACAGAATGGGTTTCTTTTAATAC
ACCCCATTTGCTGT---------------GTCAACGTGCCGGTTCTTTCATGATTGTGTG
ATAGGTGGTG----CATGGCCGTTC----TTAGTTCGTGG------AGTGATCTGTCTGC
TTAATT-GCGTTTCAAATACTTCGAGGATATAAACGCAT---TCATTGTGAGTTGCTATT
TAGCTGGGAATAGCAATTTTCGCCACGGGCCACCGTGGGGA-------------------
------------------------------------------------------------
------------------------------------------------------------
------------------------------------------------------AACAAG
TCACTTTGAGCGATCCTCAATTTGAAAGCAACGA-ACGTGACCGCAGCCCTTTGTTGTGT
C--------------------------------------------TTTGCCAGAGACACG
CGTCTTTGTTGGTTAATTCCTCACACACGACG--------------------------GC
AATGTCCTTTGTATGGCCGTGTCTTGTTA----TTTGTGTCTCTGAATGTGCTGACGACT
TCCGTCGTGGGCTGTTTAGTTATGCATTTAGCAACGACGTAGCTGTATAAGGGGGTGTCG
AGAGGTTTAAATCACAGAGAATAAACTC-AGGGGACAGCTGGTTT-----AATGCGTT--
------------------------------------------------------------
------------------------------------------------------------
----------------------------AAACCAGAGGA--AGGATGCGGC-AATAAC-A
GGTC-TGTGATG-CCC-TCAGAT-------------------------------------
------------------------------GTTCCGGGCTGCACAC-GTGCTAC-ATTGA
T-TA-GCAC---------------ATTGTG-TATGC----------CACTGACCCAATAC
------------------------------------------------------------
---------TGGAATTTCTGGTGTCCACTGGACACAGC----------------------
-------ACACACAGTACCGCCCGTCGACCATGAGAGAGG-T---------------CGA
AAATCCATTTGAAGTGTTGATATGAGGTCAAGGCAAATTGCACC----------------
--------ACACACAGATGGC---------------------------------------
-------------------TCTTTGTGTAC------------------------------
-TCCATTATTCACTGAGTAAGTGCG-----------------------------------
-----------------AGTCACAAAGGGGCATTTCT---GCAA-TTGTCAATT--CACA
GTGGGGACAG-----TCGATTGGTAACAATTCGACTCGGTCCT---AACTAGGAATGCCT
CGTAC---GGGT----GAATCATTATTT-CACCCGGAATACGTC-CCTGC------CCTT
TGTACACAC-CG-CCCATCG------CTCTTACCGA-TGAATT-------ACGCTGTGAG
TTT-AAGGGACTGGCTG-----------------------------------------TC
ATTCAATGATAAGCTATGG-----------------------------------------
---------AAACTTAAACAAACAGTGTGC-----TTTAAAG------------------
--------------------------------
>Hastigerina_pelagica|P101|72
-------------------GTGG-AGCATGTGGCTTAATTTGACTCAACGCGGGA-AATC
TTACCGGGTCCGGACACACTGAGGATTGACAG----------AGTG--------------
----------------------GCTTAGGCCACAGACACAGAATGGGTTTCTTTTAATAC
ACCCCATTTGCTGT---------------GTCAACGTGCCGGTTCTTTCATGATTGTGTG
ATAGGTGGTG----CATGGCCGTTC----TTAGTTCGTGG------AGTGATCTGTCTGC
TTAATT-GCGTTTCAAATACTTCGAGGATATAAACGCAT---TCATTGTGAGTTGCTATT
TAGCTGGGAATAGCAATTTTCGCCACGGGCCACCGTGGGGA-------------------
------------------------------------------------------------
------------------------------------------------------------
------------------------------------------------------AACAAG
TCACTTTGAGCGATCCTCAATTTGAAAGCAACGA-ACGTGACCGCAGCCCTTTGTTGTGT
C--------------------------------------------TTTGCCAGAGACACG
CGTCTTTGTTGGTTAATTCCTCACACAACGAC------------------------GGCA
TTGTACCTCTGTATGGCCGTGTCTTGTTA----TTTGTGTCTCTGAATGTGCTGACGACT
TCCGTCGTGGGCTGTTTAGTTATGCATTTAGCAACGACGTAGCTGTATAAGGGGGTGTCG
AGAGGTTTAAATCACAGAGAATAAACTC-AGGGGACAGCTGGTTT-----AATGCGTT--
------------------------------------------------------------
------------------------------------------------------------
----------------------------AAACCAGAGGA--AGGATGCGGC-AATAAC-A
GGTC-TGTGATG-CCC-TCAGAT-------------------------------------
------------------------------GTTCCGGGCTGCACAC-GTGCTAC-ATTGA
T-TA-GCAC---------------ATTGTG-TATGC----------CACTGACCCAATAC
------------------------------------------------------------
---------TGGAATTTCTGGTGTCCACTGGACACAGC----------------------
-------ACACACAGTACCGCCCGTCGACCATGAGAGAGG-T---------------CGA
AAATCCATTTGAAGTGTTGATATGAGGTCAAGGCAAATTGCACC----------------
--------ACACACAGATGGCTCT------------------------------------
------------------------------------------------------------
-TTGTGTACTCCATTATTCACTGAGTAAGTGCGAGTCACAAA------------------
--------------------------GGGGCATTTCT---GCAA-TTGTCAATT--CACA
GTGGGGACAG-----TCGATTGGTAACAATTCGACTCGGTCCT---AACTAGGAATGCCT
CGTAC---GGGT----GAATCATTATTT-CACCCGGAATACGTC-CCTGC------CCTT
TGTACACAC-CG-CCCGTCG------CTCTTACCGA-TGAATT-------ACGCTGTGAG
TTT-AAGGGACTGGCTG-----------------------------------------TC
ATTCAATGATAAGCTATGG-----------------------------------------
---------AAACTTAAACAAACAGTGTGC-----TTTAAAG------------------
--------------------------------
>Hastigerina_pelagica|R022|01
---------------GAACGTGG-AGCATGTGGCTTAATTTGACTCAACGCGGGA-AATC
TTACCGGGTCCGGACACACTGAGGATTGACAG----------AGTG--------------
----------------------GCTTAGGCCACAGACACAGAATGGGTTTCTTTTAATAC
ACCCCATTTGCTGT---------------GTCAACGTGCCGGTTCTTTCATGATTGTGTG
ATAGGTGGTG----CATGGCCGTTC----TTAGTTCGTGG------AGTGATCTGTCTGC
TTAATT-GCGTTTCAAATACTTCGAGGATATAAACGCAT---TCATTGTGAGTTGCTATT
TAGCTGGGAATAGCAATTTTCGCCACGGGCCACCGTGGGGA-------------------
------------------------------------------------------------
------------------------------------------------------------
------------------------------------------------------AACAAG
TCACTTTGAGCGATCCTCAATTTGAAAGCAACGA-ACGTGACCGCAGCCCTTTGTTGTGT
C--------------------------------------------TTTGCCAGAGACACG
CGTCTTTGTTGGTTAATTCCTCACACACGACG--------------------------GC
AATGTCCTTTGTATGGCCGTGTCTTGTTA----TTTGTGTCTCTGAATGTGCTGACGACT
TCCGTCGTGGGCTGTTTAGTTATGCATTTAGCAACGACGTAGCTGTATAAGGGGGTGTCG
AGAGGTTTAAATCACAGAGAATAAACTC-AGGGGACAGCTGGTTT-----AATGCGTT--
------------------------------------------------------------
------------------------------------------------------------
----------------------------AAACCAGAGGA--AGGATGCGGC-AATAAC-A
GGTC-TGTGATG-CCC-TCAGAT-------------------------------------
------------------------------GTTCCGGGCTGCACAC-GTGCTAC-ATTGA
T-TA-GCAC---------------ATTGTG-TATGC----------CACTGACCCAATAC
------------------------------------------------------------
---------TGGAATTTCTGGTGTCCACTGGACACAGC----------------------
-------ACACACAGTACCGCCCGTCGACCATGAGAGAGG-T---------------CGA
AAATCCATTTGAAGTGTTGATATGAGGTCAAGGCAAATTGCACC----------------
--------ACACACAGATGGCTCT------------------------------------
------------------------------------------------------------
-TTGTGTACTCCATTATTCACTGAGTAAGTGCGAGTCACAAA------------------
--------------------------GGGGCATTTCT---GCAA-TTGTCAATT--CACA
GTGGGGACAG-----TCGATTGGTAACAATTCGACTCGGTCCT---AACTAGGAATGCCT
CGTAC---GGGT----GAATCATTATTT-CACCCGGAATACGTC-CCTGC------CCTT
TGTACACAC-CG-CCCGTCG------CTCTTACCGA-TGAATT-------ACGCTGTGAG
TTT-AAGGGACTGGCTG-----------------------------------------TC
ATTCAATGATAAGCTATGG-----------------------------------------
---------AAACTTAAACAAACAGTGTGC-----TTTAAAG------------------
--------------------------------
>Hastigerina_pelagica|R022|05
---------------GAACGTGG-AGCATGTGGCTTAATTTGACTCAACGCGGGA-AATC
TTACCGGGTCCGGACACACTGAGGATTGACAG----------AGTG--------------
----------------------GCTTAGGCCACAGACACAGAATGGGTTTCTTTTAATAC
ACCCCATTTGCTGT---------------GTCAACGTGCCGGTTCTTTCATGATTGTGTG
ATAGGTGGTG----CATGGCCGTTC----TTAGTTCGTGG------AGTGATCTGTCTGC
TTAATT-GCGTTTCAAATACTTCGAGGATATAAACGCAT---TCATTGTGAGTTGCTATT
TAGCTGGGAATAGCAATTTTCGCCACGGGCCACCGTGGGGA-------------------
------------------------------------------------------------
------------------------------------------------------------
------------------------------------------------------AACAAG
TCACTTTGAGCGATCCTCAATTTGAAAGCAACGA-ACGTGACCGCAGCCCTTTGTTGTGT
C--------------------------------------------TTTGCCAGAGACACG
CGTCTTTGTTGGTTAATTCCTCACACACGACG--------------------------GC
AATGTCCTTTGTATGGCCGTGTCTTGTTA----TTTGTGTCTCTGAATGTGCTGACGACT
TCCGTCGTGGGCTGTTTAGTTATGCATTTAGCAACGACGTAGCTGTATAAGGGGGTGTCG
AGAGGTTTAAATCACAGAGAATAAACTC-AGGGGACAGCTGGTTT-----AATGCGTT--
------------------------------------------------------------
------------------------------------------------------------
----------------------------AAACCAGAGGA--AGGATGCGGC-AATAAC-A
GGTC-TGTGATG-CCC-TCAGAT-------------------------------------
------------------------------GTTCCGGGCTGCACAC-GTGCTAC-ATTGA
T-TA-GCAC---------------ATTGTG-TATGC----------CACTGACCCAATAC
------------------------------------------------------------
---------TGGAATTTCTGGTGTCCACTGGACACAGC----------------------
-------ACACACAGTACCGCCCGTCGACCATGAGAGAGG-T---------------CGA
AAATCCATTTGAAGTGTTGATATGAGGTCAAGGCAAATTGCACC----------------
--------ACACACAGATGGCTCT------------------------------------
------------------------------------------------------------
-TTGTGTACTCCATTATTCACTGAGTAAGTGCGAGTCACAAA------------------
--------------------------GGGGCATTTCT---GCAA-TTGTCAATT--CACA
GTGGGGACAG-----TCGATTGGTAACAATTCGACTCGGTCCT---AACTAGGAATGCCT
CGTAC---GGGT----GAATCATTATTT-CACCCGGAATACGTC-CCTGC------CCTT
TGTACACAC-CG-CCCGTCG------CTCTTACCGA-TGAATT-------ACGCTGTGAG
TTT-AAGGGACTGGCTG-----------------------------------------TC
ATTCAATGATAAGCTATGG-----------------------------------------
---------AAACTTAAACAAACAGTGTGC-----TTTAAAG------------------
--------------------------------
>Hastigerina_pelagica|R022|18
---------------GAACGTGG-AGCATGTGGCTTAATTTGACTCAACGCGGGA-AATC
TTACCGGGTCCGGACACACTGAGGATTGACAG----------AGTG--------------
----------------------GCTTAGGCCACAGACACAGAATGGGTTTCTTTTAATAC
ACCCCATTTGCTGT---------------GTCAACGTGCCGGTTCTTTCATGATTGTGTG
ATAGGTGGTG----CATGGTCGTTC----TTAGTTCGTGG------AGTGATCTGTCTGC
TTAATT-GCGTTTCAAATACTTCGAGGATATAAACGCAT---TCATTGTGAGTTGCTATT
TAGCTGGGAATAGCAATTTTCGCCACGGGCCACCGTGGGGA-------------------
------------------------------------------------------------
------------------------------------------------------------
------------------------------------------------------AACAAG
TCACTTTGAGCGATCCTCAATTTGAAAGCAACGA-ACGTGACCGCAGCCCTTTGTTGTGT
C--------------------------------------------TTTGCCAGAGACACG
CGTCTTTGTTGGTTAATTCCTCACACACGACG--------------------------GC
AATGTCCTTTGTATGGCCGTGTCTTGTTA----TTTGTGTCTCTGAATGTGCTGACGACT
TCCGTCGTGGGCTGTTTAGTTATGCATTTAGCAACGACGTAGCTGTATAAGGGGGTGTCG
AGAGGTTTAAATCACAGAGAATAAACTC-AGGGGACAGCTGGTTT-----AATGCGTT--
------------------------------------------------------------
------------------------------------------------------------
----------------------------AAACCAGAGGA--AGGATGCGGC-AATAAC-A
GGTC-TGTGATG-CCC-TCAGAT-------------------------------------
------------------------------GTTCCGGGCTGCACAC-GTGCTAC-ATTGA
T-TA-GCAC---------------ATTGTG-TATGC----------CACTGACCCAATAC
------------------------------------------------------------
---------TGGAATTTCTGGTGTCCACTGGACACAGC----------------------
-------ACACACAGTACCGCCCGTCGACCATGAGAGAGG-T---------------CGA
AAATCCATTTGAAGTGTTGATATGAGGTCAAGGCAAATTGCACC----------------
--------ACACACAGATGGC---------------------------------------
---------------TCTTTGTGTAC----------------------------------
-TCCATTATTCACTGAGTAAGTGCG-----------------------------------
-----------------AGTCACAAAGGGGCATTTCT---GCAA-TTGTCAATT--CACA
GTGGGGACAG-----TCGATTGGTAACAATTCGACTCGGTCCT---AACTAGGAATGCCT
CGTAC---GGGT----GAATCATTATTT-CACCCGGAATACGTC-CCTGC------CCTT
TGTACACAC-CG-CCCGTCG------CTCTTACCGA-TGAATT-------ACGCTGTGAG
TTT-AAGGGACTGGCTG-----------------------------------------TC
ATTCAATGATAAGCTATGG-----------------------------------------
---------AAACTTAAACAAACAGTGTGC-----TTTAAAG------------------
--------------------------------
>Hastigerina_pelagica|R022|30
---------------------------------------------CAACGCGGGA-AATC
TTACCGGGTCCGGACACACTGAGGATTGACAG----------AGTG--------------
----------------------GCTTAGGCCACAGACACAGAATGGGTTTCTTTTAATAC
ACCCCATTTGCTGT---------------GTCAACGTGCCGGTTCTTTCATGATTGTGTG
ATAGGTGGTG----CATGGCCGTTC----TTAGTTCGTGG------AGTGATCTGTCTGC
TTAATT-GCGTTTCAAATACTTCGAGGATATAAACGCAT---TCATTGTGAGTTGCTATT
TAGCTGGGAATAGCAATTTTCGCCACGGGCCACCGTGGGGA-------------------
------------------------------------------------------------
------------------------------------------------------------
------------------------------------------------------AACAAG
TCACTTTGAGCGATCCTCAATTTGAAAGCAACGA-ACGTGACCGCAGCCCTTTGTTGTGT
C--------------------------------------------TTTGCCAGAGACACG
CGTCTTTGTTGGTTAATTCCTCACACACGACG--------------------------GC
AATGTCCTTTGTATGGCCGTGTCTTGTTA----TTTGTGTCTCTGAATGTGCTGACGACT
TCCGTCGTGGGCTGTTTAGTTATGCATTTAGCAACGACGTAGCTGTATAAGGGGGTGTCG
AGAGGTTTAAATCACAGAGAATAAACTC-AGGGGACAGCTGGTTT-----AATGCGTT--
------------------------------------------------------------
------------------------------------------------------------
----------------------------AAACCAGAGGA--AGGATGCGGC-AATAAC-A
GGTC-TGTGATG-CCC-TCAGAT-------------------------------------
------------------------------GTTCCGGGCTGCACAC-GTGCTAC-ATTGA
T-TA-GCAC---------------ATTGTG-TATGC----------CACTGACCCAATAC
------------------------------------------------------------
---------TGGAATTTCTGGTGTCCACTGGACACAGC----------------------
-------ACACACAGTACCGCCCGTCGACCATGAGAGAGG-T---------------CGA
AAATCCATTTGAAGTGTTGATATGAGGTCAAGGCAAATTGCACC----------------
--------ACACACAGATGGCTCT------------------------------------
------------------------------------------------------------
-TTGTGTACTCCATTATTCACTGAGTAAGTGCGAGTCACAAA------------------
--------------------------GGGGCATTTCT---GCAA-TTGTCAATT--CACA
GTGGGGACAG-----TCGATTGGTAACAATTCGACTCGGTCCT---AACTAGGAATGCCT
CGTAC---GGGT----GAATCATTATTT-CACCCGGAATACGTC-CCTGC------CCTT
TGTACACAC-CG-CCCGTCG------CTCTTACCGA-TGAATT-------ACGCTGTGAG
TTT-AAGGGACTGGCTG-----------------------------------------TC
ATTCAATGATAAGCTATGG-----------------------------------------
---------AAACTTAAACAAACAGTGTGC-----TTTAAAG------------------
--------------------------------
>Hastigerina_pelagica|R025|06
-----------------------------------------GACTCAACGCGGGA-AATC
TTACCGGGTCCGGACACACTGAGGATTGACAG--------ACAGTA--------------
------------------------------------------------------------
--TTCATGCCGACTGAATTTCGACATATTTCAAATGTGCGAGTTCTTTCATGATTGTGTG
ATAGGTGGTG----CATGGCCGTTC----TTAGTTCGTGG------AGTGATCTGTCTGC
TTAATT-GCGTTTCATATTTACGAATGTCGCTTACGTGATTGCTGCAGACCTCGTCTCTT
TATTGAGTGCGACGCGTCTCTTCAACTCACTCGCACATTCT-------------------
------------------------------------------------------------
------------------------------------------------------------
------------------------------------------------------------
--------------------CTTGAACGCAACGA-GCGTGACCGCAACCTCTTGTTGTGT
ATACCAAGTGTGTCGCTTGG----------------------------------------
---------CTTTACTGCCAGCTCGCACTCCA--------------------------AT
GCACGTATTTTGGTCACATTGTCTCGGCC-------------------------------
----------------------------------------GTCGCGCAGCCTCGGCTGTG
TCGGCGCCAGCAATGTCCAAATAAACTT-GAGGGACCGCTGTAACA----ATTCTTTT--
------------------------------------------------------------
------------------------------------------------------------
----------------------------AAACCAGAGGA--AGGTTGCGGC-AATAAC-A
GGTC-TGTGATG-CCC-TTAGAT-------------------------------------
------------------------------GTCCCGGGCTGCACAC-GTGCTAC-AATGA
T-CA-GTAC---------------AGTGAG-CATCT------------TTGCAATACCAG
CGTTTGGAGGCCTGGCCAAGTCACT-----------------------------------
---------TGTGACTCGGCTTGCAGTCTCTACGTTGC----------------------
--------------------CTTCCCAAGTCTGACAAGAT-T---------------TGG
AAATCCATTGGAAGTC-----CTGAATCAATCCCTATTGA--------------------
--------GCATTTTTCTCTA---------------------------------------
---CAGTGGCGCCAGACTTCGTC-------------------------------------
-CCATGTCGGTTCGCCTGACTTGTG-----------------------------------
---------------CGGCACTTGGCGTCTACTATAT---GCAA-TTGTCAATT--CATA
GTGGGGACAG-----ACGATTGTTAATTGTTCGTCTCGGTCTC---AACTAGGAATGCCT
TGTAC---GGGTCTTTGGTTCACCAGAC-CACCCGGAATACGTC-CCTGC------CCTT
TGTACACAC-CG-CCCGTCG------CTCTTACCGA-TGAACT-------TCTCTGTGAG
TTT-GAGGGACCGTCAA------------------------------------TTGTGTG
GCAACACACGACGCTATGG-----------------------------------------
---------AAACTTAAACGAACAGTGTGA-----TTTAAAG------------------
--------------------------------
>Hastigerina_pelagica|R025|09
---------------GAACGTGG-AGCATGTGGCTTAATTTGACTCAACGCGGGA-AATC
TTACCGGGTCCGGACACACTGAGGATTGACAG--------ACAGTA--------------
------------------------------------------------------------
--TTCATGCCGACTGAATTTCGACATATTTCAAATGTGCGAGTTCTTTCATGATTGTGTG
ATAGGTGGTG----CATGGCCGTTC----TTAGTTCGTGG------AGTGATCTGTCTGC
TTAATT-GCGTTTCATATTTACGAATGTCGCTTACGTGATTGCTGCAGACCTCGTCTCTT
TATTGAGTGCGACGCGTCTCTTCAACTCACTCGCACATTCT-------------------
------------------------------------------------------------
------------------------------------------------------------
------------------------------------------------------------
--------------------CTTGAACGCAACGA-GCGTGACCGCAACCTCTTGTTGTGT
ATACCAAGTGTGTCGCTTGG----------------------------------------
---------CTTTACTGCCAGCTCGCACTCCA--------------------------AT
GCACGTATTTTGGTCACATTGTCTCGGCC-------------------------------
----------------------------------------GTCGCGCAGCCTCGGCTGTG
TCGGCGCCAGCAATGTCCAAATAAACTT-GAGGGACCGCTGTAACA----ATTCTTTT--
------------------------------------------------------------
------------------------------------------------------------
----------------------------AAACCAGAGGA--AGGTTGCGGC-AATAAC-A
GGTC-TGTGATG-CCC-TTAGAT-------------------------------------
------------------------------GTCCCGGGCTGCACAC-GTGCTAC-AATGA
T-CA-GTAC---------------AGTGAG-CATCT------------TTGCAATACCAG
CGTTTGGAGGCCTGGCCAAGTCACT-----------------------------------
---------TGTGACTCGGCTTGCAGTCTCTACGTTGC----------------------
--------------------CTTCCCAAGTCTGACAAGAT-T---------------TGG
AAATCCATTGGAAGTC-----CTGAATCAATCCCTATTGA--------------------
--------GCATTTTTCTCTA---C-----------------------------------
----------------AGTGGCGCCAGACTTCGTC-------------------------
-CCATGTCGGTTCGCCTGACTTGTG-CGGCACTTGGC-----------------------
--------------------------GTCTACTATAT---GCAA-TTGTCAATT--CATA
GTGGGGACAG-----ACGATTGTTAATTGTTCGTCTCGGTCTC---AACTAGGAATGCCT
TGTAC---GGGTCTTTGGTTCACCAGAC-CACCCGGAATACGTC-CCTGC------CCTT
TGTACACAC-CG-CCCGTCG------CTCTTACCGA-TGAACT-------TCTCTGTGAG
TTT-GAGGGACCGTCAA------------------------------------TTGTGTG
GCAACACACGACGCTATGG-----------------------------------------
---------AAACTTAAACGAACAGTGTGA-----TTTAAAG------------------
--------------------------------
>Hastigerina_pelagica|R025|15
---------------GAACGTGG-AGCATGTGGCTTAATTTGACTCAACGCGGGA-AATC
TTACCGGGTCCGGACACACTGAGGATTGACAG--------ACAGTA--------------
------------------------------------------------------------
--TTCATGCCGACTGAATTTCGACATATTTCAAATGTGCGAGTTCTTTCATGATTGTGTG
ATAGGTGGTG----CATGGCCGTTC----TTAGTTCGTGG------AGTGATCTGTCTGC
TTAATT-GCGTTTCATATTTACGAATGTCGCTTACGTGATTGCTGCAGACCTCGTCTCTT
TATTGAGTGCGACGCGTCTCTTCAACTCACTCGCACATTCT-------------------
------------------------------------------------------------
------------------------------------------------------------
------------------------------------------------------------
--------------------CTTGAACGCAACGA-GCGTGACCGCAACCTCTTGTTGTGT
ATACCAAGTGTGTCGCTTGG----------------------------------------
---------CTTTACTGCCAGCTCGCACTCCA--------------------------AT
GCACGTATTTTGGTCACATTGTCTCGGCC-------------------------------
----------------------------------------GTCGCGCAGCCTCGGCTGTG
TCGGCGCCAGCAATGTCCAAATAAACTT-GAGGGACCGCTGTAACA----ATTCTTTT--
------------------------------------------------------------
------------------------------------------------------------
----------------------------AAACCAGAGGA--AGGTTGCGGC-AATAAC-A
GGTC-TGTGATG-CCC-TTAGAT-------------------------------------
------------------------------GTCCCGGGCTGCACAC-GTGCTAC-AATGA
T-CA-GTAC---------------AGTGAG-CATCT------------TTGCAATACCAG
CGTTTGGAGGCCTGGCCAAGTCACT-----------------------------------
---------TGTGACTCGGCTTGCAGTCTCTACGTTGC----------------------
--------------------CTTCCCAAGTCTGACAAGAT-T---------------TGG
AAATCCATTGGAAGTC-----CTGAATCAATCCCTATTGA--------------------
--------GCATTTTTCTCTA---C-----------------------------------
----------------AGTGGCGCCAGACTTCGTC-------------------------
-CCATGTCGGTTCGCCTGACTTGTG-CGGCACTTGGC-----------------------
--------------------------GTCTACTATAT---GCAA-TTGTCAATT--CATA
GTGGGGACAG-----ACGATTGTTAATTGTTCGTCTCGGTCTC---AACTAGGAATGCCT
TGTAC---GGGTCTTTGGTTCACCAGAC-CACCCGGAATACGTC-CCTGC------CCTT
TGTACACAC-CG-CCCGTCG------CTCTTACCGA-TGAACT-------TCTCTGTGAG
TTT-GAGGGACCGTCAA------------------------------------TTGTGTG
GCAACACACGACGCTATGG-----------------------------------------
---------AAACTTAAACGAACAGTGTGA-----TTTAAAG------------------
--------------------------------
>Neogloboquadrina_incompta|P106|09
-------------------GTGG-AGCATGTGGCTTAATTTGACTCAACGCGGGA-AATC
TTACCAGGTCCGGACACACTGAGGATTGACAG--------GAAGTA--------------
--------------------------TCGTCTTTTGAATTCTTTAAGGACATGTCGTTTT
TAATGACATCTTTTAGATGGATGATTCGTGTAAATATGCTAGTTCTTTCATGATTATGTG
ATAGGTGGTG----CATGGCCGTTC----TTAGTTCGTGG------AGTGATCTGTCTGC
TTAATT-GCGTTTC------ACTAAGGCCCCAAAGTTAG-------CAAATTATCAATCG
TTACAGAGTCGACCCCTCACCTTTGAGTGCGCGTCCTAACT-------------------
------------------------------------------------------------
------------------------------------------------------------
--------------------------------------------TGTAGTACATGGTGTA
AATGGATTTGTTTTGGGTACCCAGAAAGCAACGA-ACGTGACCGCAACGTCTTGTTGTCT
CTCTTTGACAGTTATGGGTTATCC------------------------------------
---------CAGTCATGTGTTTATACTTTTAT--------------------------GT
GTAAATACGTACGACACAGAGACTAGATA-------------------------------
------------------------------------------------------------
--------------------CCAAACTA-GGCGTACCGCTGTATC-----ATTTCTTT--
------------------------------------------------------------
------------------------------------------------------------
----------------------------AAACCAGAGGA--AGGTTGCGGC-AATAAC-A
GGTC-TGTGATG-CCC-TTAGAT-------------------------------------
------------------------------GTTCTGGGCTGCACAC-GTGCTAC-AATGA
T-CA-GCAC---------------AGTAAG-CATCT------CAATTTTTACAACACCGT
CAACACACGTAGTGAGCTGCTTGATCTCTCATTCATGCATTCTGTGCTTCGGTGCAGTG-
---------TGCAATGTGAGTTGTCTAATGCGCGCGGT----------------------
--------------------TATGCCTGTACCGAGAGGTGACGTC------------GGG
TAAACATTCTCTAATG-----CTGACCTATTTTTCTGAAATAT-----------------
--------GCACAACTCTAAT---------------------------------------
-----------ATGACATTCATTCCCGGGAGGAC--------------------------
-TAGTTGCCTCTTTGTGTGAGTGTA-------------------------------ATGC
AAACATGAATAGCGACTGTCGCTGTTTACTCATATGT---GCCC-CTGTCAATT--CGTG
GTGGGGACAG-----ACCATTGCTAATTGTTGGTCTCGCTTAT---AACTAGGAATGCCT
TGTAC---GGGTCTTTGGTTCAACAAAC-CACCCGGAATACGTC-CCTGC------CCTT
TGTACACAC-CG-CCCGTCG------CTCTTACCGA-TGAACT-------CGTTTGTGAG
TTT-TAAGGACTGGATT----------------------------------------AAG
CTATATGCGTAACCTATGG-----------------------------------------
---------AAATTCATGCGAATGAACTGG-----TTTAAAG------------------
--------------------------------
>Neogloboquadrina_incompta|P150|05
-----------------------------------------------------------C
TTACCAGGTCCGGACACACTGAGGATTGACAG--------GAAGTA--------------
--------------------------TCGTCTTTTGAATTCTTTAAGGACATGTCGTTTT
TAATGACATCTTTTAGATGGATGATTCGTGTAAATATGCTAGTTCTTTCATGATTATGTG
ATAGGTGGTG----CATGGCCGTTC----TTAGTTCGTGG------AGTGATCTGTCTGC
TTAATT-GCGTTTC------ACTAAGGCCCCAAAGTTAG-------CAAATTATCAATCG
TTACAGAGTCGACCCCTCACCTTTGAGTGCGCGTCCTAACT-------------------
------------------------------------------------------------
------------------------------------------------------------
--------------------------------------------TGTAGTACATGGTGTA
AATGGATTTGTTTTGGGTACCCAGAAAGCAACGA-ACGTGACCGCAACGTCTTGTTGTCT
CTCTTTGACAGTTATGGGTTATCC------------------------------------
---------CAGTCATGTGTTTATACTTTTAT--------------------------GT
GTAAATACGTACGACACAGAGACTAGATA-------------------------------
------------------------------------------------------------
--------------------CCAAACTA-GGCGTACCGCTGTATC-----ATTTCTTT--
------------------------------------------------------------
------------------------------------------------------------
----------------------------AAACCAGAGGA--AGGTTGCGGC-AATAAC-A
GGTC-TGTGATG-CCC-TTAGAT-------------------------------------
------------------------------GTTCTGGGCTGCACAC-GTGCTAC-AATGA
T-CA-GCAC---------------AGTAAG-CATCT------CAATTTTTACAACACCGT
CAACACACGTAGTGAGCTGCTTGATCTCTCATTCATGCATTCTGTGCTTCGGTGCAGTG-
---------TGCAATGTGAGTTGTCTAATGCGCGCGGT----------------------
--------------------TATGCCTGTACCGAGAGGTGACGTC------------GGG
TAAACATTCTCTAATG-----CTGACCTATTTTTCTGAAATAT-----------------
--------GCACAACTCTAAT---------------------------------------
-----------ATGACATTCATTCCCGGGAGGAC--------------------------
-TAGTTGCCTCTTTGTGTGAGTGTA-------------------------------ATGC
AAACATGAATAGCGACTGTCGCTGTTTACTCATATGT---GCCC-CTGTCAATT--CGTG
GTGGGGACAG-----ACCATTGCTAATTGTTGGTCTCGCTTAT---AACTAGGAATGCCT
TGTAC---GGGTCTTTGGTTCAACAAAC-CACCCGGAATACGTC-CCTGC------CCTT
TGTACACAC-CG-CCCGTCG------CTCTTACCGA-TGAACT-------CGTTTGTGAG
TTT-TAAGGACTGGATT----------------------------------------AAG
CTATATGCGTAACCTATGG-----------------------------------------
---------AAATTCATGCGAATGAACTGG-----TTTAAAG------------------
--------------------------------
>Neogloboquadrina_incompta|P150|07
-------------------GTGG-AGCATGTGGCTTAATTTGACTCAACGCGGGA-AATC
TTACCAGGTCCGGACACACTGAGGATTGACAG--------GAAGTA--------------
--------------------------TCGTCTTTTGAATTCTTTAAGGACATGTCGTTTT
TAATGACATCTTTTAGATGGATGATTCGTGTAAATATGCTAGTTCTTTCATGATTATGTG
ATAGGTGGTG----CATGGCCGTTC----TTAGTTCGTGG------AGTGATCTGTCTGC
TTAATT-GCGTTTC------ACTAAGGCCCCAAAGTTAG-------CAAATTATCAATCG
TTACAGAGTCGACCCCTCACCTTTGAGTGCGCGTCCTAACT-------------------
------------------------------------------------------------
------------------------------------------------------------
--------------------------------------------TGTAGTACATGGTGTA
AATGGATTTGTTTTGGGTACCCAGAAAGCAACGA-ACNNGACCGCAACGTCTTGTTGTCT
CTCTTTGACAGTTATGGGTTATCC------------------------------------
---------CAGTCATGTGTTTATACTTTTAT--------------------------GT
GTAAATACGTACGACACAGAGACTAKATA-------------------------------
------------------------------------------------------------
--------------------CCAAACTA-GGCGTACCGCTGTATC-----ATTTCTTT--
------------------------------------------------------------
------------------------------------------------------------
----------------------------AAACCAGAGGA--AGGTTGCGGC-AATAAC-A
GGTC-TGTGATG-CCC-TTAGAT-------------------------------------
------------------------------GTTCTGGGCTGCACAC-GTGCTAC-AATGA
T-CA-GCAC---------------AGTAAG-CATCT------CAATTTTTACAACACCGT
CAACACACGTAGTGAGCTGCT---------------------------------------
---------TGATCTCTCAWTCATGCATTCTGTGCTTCGGTGCAGTGTGCAATGTGAGTT
GTCTAATGCGCGCGGT----TATGCCTGTACCGAGAGGTGACGTC------------GGG
TAAACATTCTCTAATG-----CTGACCTATTTTTCTGAAATAT-----------------
--------GCACAACTCTAAT---------------------------------------
-----------ATGACATTCATTCCCGGGAGGAC--------------------------
-TAGTTGCCTCTTTGTGTGAGTGTA-------------------------------ATGC
AAACATGAATAGCGACTGTCGCTGTTTACTCATATGT---GCCC-CTGTCAATT--CGTG
GTGGGGACAG-----ACCATTGCTAATTGTTGGTCTCGCTTAT---AACTAGGAATGCCT
TGTAC---GGGTCTTTGGTTCAACAAAC-CACCCGGAATACGTC-CCTGC------CCTT
TGTACACAC-CG-CCCGTCG------CTCTTACCGA-TGAACT-------CGTTTGTGAG
TTT-TAAGGACTGGATT----------------------------------------AAG
CTATATGCGTAACCTATGG-----------------------------------------
---------AAATTCATG------------------------------------------
--------------------------------
>Neogloboquadrina_incompta|P150|08
------------------------------------------------------------
------------------------------------------------------------
---------------------------CGTCTTTTGAATTCTTTAAGGACATGTCGTTTT
TAATGACATCTTTTAGATGGATGATTCGTGTAAATATGCTAGTTCTTTCATGATTATGTG
ATAGGTGGTG----CATGGCCGTTC----TTAGTTCGTGG------AGTGATCTGTCTGC
TTAATT-GCGTTTC------ACTAAGGCCCCAAAGTTAG-------CAAATTATCAATCG
TTACAGAGTCGACCCCTCACCTTTGAGTGCGCGTCCTAACT-------------------
------------------------------------------------------------
------------------------------------------------------------
--------------------------------------------TGTAGTACATGGTGTA
AATGGATTTGTTTTGGGTACCCAGAAAGCAACGA-ACGTGACCGCAACGTCTTGTTGTCT
CTCTTTGACAGTTATGGGTTATCC------------------------------------
---------CAGTCATGTGTTTATACTTTTAT--------------------------GT
GTAAATACGTACGACACAGAGACTAGATA-------------------------------
------------------------------------------------------------
--------------------CCAAACTA-GGCGTACCGCTGTATC-----ATTTCTTT--
------------------------------------------------------------
------------------------------------------------------------
----------------------------AAACCAGAGGA--AGGTTGCGGC-AATAAC-A
GGTC-TGTGATG-CCC-TTAGAT-------------------------------------
------------------------------GTTCTGGGCTGCACAC-GTGCTAC-AATGA
T-CA-GCAC---------------AGTAAG-CATCT------CAATTTTTACAACACCGT
CAACACACGTAGTGAGCTGCTTGATCTCTCATTCATGCATTCTGTGCTTCGGTGCAGTG-
---------TGCAATGTGAGTTGTCTAATGCGCGCGGT----------------------
--------------------TATGCCTGTACCGAGAGGTGACGTC------------GGG
TAAACATTCTCTAATG-----CTGACCTATTTTTCTGAAATAT-----------------
--------GCACAACTCTAAT---------------------------------------
-----------ATGACATTCATTCCCGGGAGGAC--------------------------
-TAGTTGCCTCTTTGTGTGAGTGTA-------------------------------ATGC
AAACATGAATAGCGACTGTCGCTGTTTACTCATATGT---GCCC-CTGTCAATT--CGTG
GTGGGGACAG-----ACCATTGCTAATTGTTGGTCTCGCTTAT---AACTAGGAATGCCT
TGTAC---GGGTCTTTGGTTCAACAAAC-CACCCGGAATACGTC-CCTGC------CCTT
TGTACACAC-CG-CCCGTCG------CTCTTACCGA-TGAACT-------CGTTTGTGAG
TTT-TAAGGACTGGATT----------------------------------------AAG
CTATATGCGTAACCTATGG-----------------------------------------
---------AAATTCATG------------------------------------------
--------------------------------
>Neogloboquadrina_incompta|P150|10
-------------------GTGG-AGCATGTGGCTTAATTTGACTCAACGCGGGA-AATC
TTACCAGGTCCGGACACACTGAGGATTGACAG--------GAAGTA--------------
--------------------------TCGTCTTTTGAATTCTTTAAGGACATGTCGTTTT
TAATGACATCTTTTAGATGGATGATTCGTGTAAATATGCTAGTTCTTTCATGATTATGTG
ATAGGTGGTG----CATGGCCGTTC----TTAGTTCGTGG------AGTGATCTGTCTGC
TTAATT-GCGTTTC------ACTAAGGCCCCAAAGTTAG-------CAAATTATCAATCG
TTACAGAGTCGACCCCTCACCTTTGAGTGCGCGTCCTAACT-------------------
------------------------------------------------------------
------------------------------------------------------------
--------------------------------------------TGTAGTACATGGTGTA
AATGGATTTGTTTTGGGTACCCAGAAAGCAACGA-ACGTGACCGCAACGTCTTGTTGTCT
CTCTTTGACAGTTATGGGTTATCC------------------------------------
---------CAGTCATGTGTTTATACTTTTAT--------------------------GT
GTAAATACGTACGACACAGAGACTAGATA-------------------------------
------------------------------------------------------------
--------------------CCAAACTA-GGCGTACCGCTGTATC-----ATTTCTTT--
------------------------------------------------------------
------------------------------------------------------------
----------------------------AAACCAGAGGA--AGGTTGCGGC-AATAAC-A
GGTC-TGTGATG-CCC-TTAGAT-------------------------------------
------------------------------GTTCTGGGCTGCACAC-GTGCTAC-AATGA
T-CA-GCAC---------------AGTAAG-CATCT------CAATTTTTACAACACCGT
CAACACACGTAGTGAGCTGCTTGATCTCTCATTCATGCATTCTGTGCTTCGGTGCAGTG-
---------TGCAATGTGAGTTGTCTAATGCGCGCGGT----------------------
--------------------TATGCCTGTACCGAGAGGTGACGTC------------GGG
TAAACATTCTCTAATG-----CTGACCTATTTTTCTGAAATAT-----------------
--------GCACAACTCTAAT---------------------------------------
-----------ATGACATTCATTCCCGGGAGGAC--------------------------
-TAGTTGCCTCTTTGTGTGAGTGTA-------------------------------ATGC
AAACATGAATAGCGACTGTCGCTGTTTACTCATATGT---GCCC-CTGTCAATT--CGTG
GTGGGGACAG-----ACCATTGCTAATTGTTGGTCTCGCTTAT---AACTAGGAATGCCT
TGTAC---GGGTCTTTGGTTCAACAAAC-CACCCGGAATACGTC-CCTGC------CCTT
TGTACACAC-CG-CCCGTCG------CTCTTACCGA-TGAACT-------CGTTTGTGAG
TTT-TAAGGACTGGATT----------------------------------------AAG
CTATATGCGTAACCTATGG-----------------------------------------
---------AAATTCATGCGAATGAACTGG-----TTTAAAG------------------
--------------------------------
>Neogloboquadrina_incompta|P106|02
--------------------------------------TTTGACTCAACGCGGGA-AATC
TTACCAGGTCCGGACACACTGAGGATTGACAG--------GAAGTA--------------
--------------------------TCGTCTTTTGAATTCTTTAAGGACATGTCGTTTT
TAATGACATCTTTTAGATGGATGATTCGTGTAAATATGCTAGTTCTTTCATGATTATGTG
ATAGGTGGTG----CATGGCCGTTC----TTAGTTCGTGG------AGTGATCTGTCTGC
TTAATT-GCGTTTC------ACTAAGGCCCCAAAGTTAG-------CAAATTATCAATCG
TTACAGAGTCGACCCCTCACCTTTGAGTGCGCGTCCTAACT-------------------
------------------------------------------------------------
------------------------------------------------------------
--------------------------------------------TGTAGTACATGGTGTA
AATGGATTTGTTTTGGGTACCCAGAAAGCAACGA-ACGTGACCGCAACGTCTTGTTGTCT
CTCTTTGACAGTTATGGGTTATCC------------------------------------
---------CAGTCATGTGTTTATACTTTTAT--------------------------GT
GTAAATACGTACGACACAGAGACTAGATA-------------------------------
------------------------------------------------------------
--------------------CCAAACTA-GGCGTACCGCTGTATC-----ATTTCTTT--
------------------------------------------------------------
------------------------------------------------------------
----------------------------AAACCAGAGGA--AGGTTGCGGC-AATAAC-A
GGTC-TGTGATG-CCC-TTAGAT-------------------------------------
------------------------------GTTCTGGGCTGCACAC-GTGCTAC-AATGA
T-CA-GCAC---------------AGTAAG-CATCT------CAATTTTTACAACACCGT
CAACACACGTAGTGAGCTGCTTGATCTCTCATTCATGCATTCTGTGCTTCGGTGCAGTG-
---------TGCAATGTGAGTTGTCTAATGCGCGCGGT----------------------
--------------------TATGCCTGTACCGAGAGGTGACGTC------------GGG
TAAACATTCTCTAATG-----CTGACCTATTTTTCTGAAATAT-----------------
--------GCACAACTCTAAT---------------------------------------
-----------ATGACATTCATTCCCGGGAGGAC--------------------------
-TAGTTGCCTCTTTGTGTGAGTGTA-------------------------------ATGC
AAACATGAATAGCGACTGTCGCTGTTTAMTCATATGT---GCCC-CTGTCAATT--CGTG
GTGGGGACAG-----ACCATTGCTAATTGTTGGTCTCGCTTAT---AACTAGGAATGCCT
TGTAC---GGGTCTTTGGTTCAACAAAC-CACCCGGAATACGTC-CCTGC------CCTT
TGTACACAC-CG-CCCGTCG------CTCTTACCGA-TGAACT-------CGTTTGTGAG
TTT-TAAGGACTGGATT----------------------------------------AAG
CTATATGCGTAACCTATGG-----------------------------------------
---------AAATTCATGCGAATGAACTGG-----TTTAAAG------------------
--------------------------------
>indet_spinose|P125|10
---------------GAACGTGG-AGCATGTGGCTTAATTTGACTCAACGCGGGG-AATC
TTACCGGGTCCGGACACACTGAGGATTGACAG--------ACAATT--------------
------------------------------------------------------------
----------GTCCTTTTGGCTTAAAAGACAAAAGATAACAGATCTTTCATGATTATGTG
ATGGGTGGTG----CATGGCCGTTC----TTAGTTCGTGG------AGTGATCTGTCTGC
TTAATT-GCGTTTCAAATATACTTTTTTTACAACGAGTCTACAAAGGAGTGGTTCAGTTA
CAACAGACAATTAATTCTTGTGTTTTGAACGTTTGGAATGT-------------------
------------------------------------------------------------
------------------------------------------------------------
------------------------------------------------------------
-----ACTCTATTTGGCTCAATTGAACGCAACGG-ACGTGATCGCAAGTCCTTGTTGAAC
TTCAGTATATATTGACTTTCCCCGTAGGAAGGGATTGCCAATAATTGAATGTTCGCTTTC
TATTGGTGTGTGATCTCAAAATTGCATGTATT--------------------------TG
TGATGGCGAGTGATCTAATCCCTT------------------------------------
------------------------------------------------------------
------------------AGGAAAACTT-GGGCGACCGCTGTAATAC---TTCTCTTT--
------------------------------------------------------------
------------------------------------------------------------
----------------------------AAAACAGAGGC--AGGTTGCGGC-AATAAC-A
GGTC-TGTGATG-CCC-TCAGAT-------------------------------------
------------------------------GTCCCGGGCCGCACAC-GTGCTAC-ATTGA
T-TA-GCGCAGTGCGCATACTTTCAATATG-ATA--------------------------
---------CATTGGA--------------------------------------------
---------TTGGTGGTGAATTGTTGGCCCCG-TCTAA----------------------
--------TAC-T----------GTCCTGTCTGAGAAGGC-T---------------GGG
TAATCAATTGTAAGTG-----CTGGTTCCTACTCCCGTTGA-------------------
--------GCATTTTAATAAT---G-----------------------------------
----------------GCCTCTCTACATCCCTAGTAACCC--------------------
-TAGTGCGATTGTAGTTGAGCCTTG-----------------------------------
-----------------------------CCATTTAT---GCAA-GTGTCAATT--CTCA
GTGGGGACAG-----ACATTTGATAATTCTTTGTCTCGTTCTT---AACTAGGAATGCCT
TGTAC---GGGTCTT-GGTTCAACAGAC-CACCCGGAATACGTC-CCTGC------CCTT
TGTACACAC-CG-CCCGTCG------CTCTTACCGA-TGACTT-------TCCCTGTGAG
TTT-GAAGGACTGGTGG-TTGCATGACTATTGG---------------------------
------------------------------------------------------------
---------AAATTCTGTCAAACAGCGAGA-----TTTAAAG------------------
--------------------------------
>indet_spinose|P155|07
-------------------GTGG-AGCATGTGGCTTAATTTGACTCAACGCGGGG-AATC
TTACCGGGTCCGGACATACTGAGGATTGACAGACATCACCACGTCT--------------
------------------------------------------------------------
------------TTTTGTCCTTAAAAAGACAAAAGATAACAGATCTTTCATGATTATGTG
GTGGGTGGTG----CATGGCCGTTC----TTAGTTCGTGG------AGTGATCTGTCTGC
TTAATT-GCGTTTCAAATGTATTTTTGATTTATCAAACGAGTCTACGAAGGACCTATTCA
TACAAGCACTTCATTTATGATTTGTTTGGAATTTGGTTCTT-------------------
------------------------------------------------------------
------------------------------------------------------------
------------------------------------------------------------
------------TCGGCTCAATTGAACGCAACGG-ACGTGATTGCAAGTCCTTGTTGAAC
TT----------------------------------------------------------
---------CTGTATATATCATTTACATTCTTAACTGAGTGTATCTAAGATAATAGAGTT
CGCTTTCTATTGGTGACGGGATCTCCTCA-------------------------------
-------------------------------------------------------TTTGT
GGAGTGATCTAATCCTCTAGGAAAACTC-GGGCGACCGCTGTAATACT--TTCTTTTT--
------------------------------------------------------------
------------------------------------------------------------
----------------------------AAAACAGAGGA--AGATTGCGGC-AATAAC-A
GGTC-TGTGATG-CCC-TCAGAT-------------------------------------
------------------------------GTCCCGGGCCGCACAC-GTGCTAC-ATTGA
T-TA-GCGC---------------AGTGCG-CATAC--------TTTCAATATGATACAT
TGGTTTTGGTAGTAAGCTATTCA-------------------------------------
---------TCTGATGGATATGCTACTCTCCATACCAA----------------------
-------------------TACTATCTAGTCTGAAAAGAC-T---------------GGG
TAATCTATTGTAAGTG-----CTGGTTCCTCTTCCCGTTGA-------------------
--------GCATTTTAATAAT---------------------------------------
---------------GGTCTCTCTACGTCCCTAGTA------------------------
-TATTCTAGTGCGATTGTAGTTGAG-----------------------------------
-------------------------TCTGCCATTTAT---GCAA-GTGTCAATT--CTCA
GTGGGGACAG-----ACATTTGATAATTCTTTGTCTCGTTCTT---AACTAGGAATGCCT
TGTAC---GGGTCTT-GGTTCAACAGAC-CACCCGGAATACGTC-CCTGC------CCTT
TGTACACAC-CG-CCCGTCG------CTCTTACCGA-TGAATT-------TCACTGTGAG
TTC-AATGGACCGATTT-------------------------------------------
--------TTTCCCTTTGG-----------------------------------------
---------AAATTTGGTCAAACAGTGAGA-----TTTAAAG------------------
--------------------------------
>Globigerinita_glutinata|R049|03
-----------------------------GTGGCTTAATTTGACTCAACGCGGGA-AATC
TTACCGGGTCCGGACACACTGAGGATTGACAG--------GTATTA--------------
-------------------------------------------------TATAGCGCGCT
TGCGCGTCTATTGT----------------TAAATATGCTAGTCCTTTCATGATTATGTG
ATAGGTGGTG----CATGGCCGTTC----TTAGTTCGTGG------AGTGATCTGTCTGC
TTAATT-GCGTTTC----------------------------------------------
------------------------------------------------------------
------------------------------------------------------------
------------------------------------------------------------
------------------------------------------------------------
------------------------------------------------------------
------------------------------------------------------------
------------------------------------------------------------
------------------------------------------------------------
------------------------------------------------------------
------------------------------------------------------------
------------------------------------------------------------
------------------------------------------------------------
-----------------------------------------AGA----------TAA--G
GATC-TATATT--CTTTACAGAA-------------------------------------
------------------------------GTGTTGCGTTGTGCAT-TTGACCC-CTCGT
T-CGCG------------------AGTGCG-TGTCT------------------------
------------------------------------------------------------
------------------------------------------------------------
------------------------------------------------------------
------------------------------------------------------------
------------------------------------------------------------
------------------------------------------------------------
------------------------------------------------------------
------------------------------------------------------------
------------------------------TT---TCGCGCTC---------GCACGCTT
TTTACATTAGGTCCTGAAAGCAACGAACGTGACCGCAACCTCTT-GTTGC--CTCATCTC
CCTACTTTTTTAGCACTTCG---------GTGTTGAATAATTTCATTGAGGCTTTCCAAA
ACTAGAGGGACCGCTGT-------------------------------------------
------------------------------------------------------------
---------CAACTTCTTAAACCAGAGGAA-----GGTTGCGGCAATAACAGGT------
--------------------------------
>Globigerinita_glutinata|R049|06
-------------------GTGG-AGCATGTGGCTTAATTTGACTCAACGCGGGA-AATC
TTACCGGGTCCGGACACACTGAGGATTGACAG--------GTATTA--------------
-------------------------------------------------TATAGCGCGCT
TGCGCGTCTATTGT----------------TAAATATGCTAGTCCTTTCATGATTATGTG
ATAGGTGGTG----CATGGCCGTTC----TTAGTTCGTGG------AGTGATCTGTCTGC
TTAATT-GCGTTTC-----AGATAAGGATCTATATTCTTTACA-----------------
------GAAGTGTTGCGTTGTGCATTTGACCCCTCGTTCGC-------------------
------------------------------------------------------------
-----------------------------------------------------------G
AGTGCGTGTCTTT---------------------------------------TCGCGCTC
GCACGCTTTTTACATTAGGTCCTGAAAGCAACGA-ACGTGACCGCAACCTCTTGTTGCCT
C-----------------------------------------------------------
---------ATCTCCCTACTTTTTTAGCACTT--------------------------CG
GTGTTGAATAATTTCATTGAGGCTTTCCA-------------------------------
------------------------------------------------------------
----------------------AAACTA-GAGGGACCGCTGTC-------AACTTCTT--
------------------------------------------------------------
------------------------------------------------------------
----------------------------AAACCAGAGGA--AGGTTGCGGC-AATAAC-A
GGT---------------------------------------------------------
------------------------------------------------------------
------------------------------------------------------------
------------------------------------------------------------
------------------------------------------------------------
------------------------------------------------------------
------------------------------------------------------------
------------------------------------------------------------
------------------------------------------------------------
------------------------------------------------------------
------------------------------------------------------------
------------------------------------------------------------
------------------------------------------------------------
------------------------------------------------------------
------------------------------------------------------------
------------------------------------------------------------
------------------------------------------------------------
--------------------------------
>Globigerinita_glutinata|R049|a1
-------------------GTGG-AGCATGTGGCTTAATTTGACTCAACGCGGGA-AATC
TTACCGGGTCCGGACACACTGAGGATTGACAG--------GTATTA--------------
-------------------------------------------------TATAGCGCGCT
TGCGCGTCTATTGT----------------TAAATATGCTAGTCCTTTCATGATTATGTG
ATAGGTGGTG----CATGGCCGTTC----TTAGTTCGTGG------AGTGATCTGTCTGC
TTAATT-GCGTTTC-----AGATAAGGATCTATATTCTTTACA-----------------
------GAAGTGTTGCGTTGTGCATTTGACCCCTCGTTCGC-------------------
------------------------------------------------------------
-----------------------------------------------------------G
AGTGCGTGTCTTT---------------------------------------TCGCGCTC
GCACGCTTTTTACATTAGGTCCTGAAAGCAACGA-ACGTGACCGCAACCTCTTGTTGCCT
C-----------------------------------------------------------
---------ATCTCCCTACTTTTTTAGCACTT--------------------------CG
GTGTTGAATAATTTCATTGAGGCTTTCCA-------------------------------
------------------------------------------------------------
----------------------AAACTA-GAGGGACCGCTGTC-------AACTTCTT--
------------------------------------------------------------
------------------------------------------------------------
----------------------------AAACCAGAGGA--AGGTTGCGGC-AATAAC-A
GGT---------------------------------------------------------
------------------------------------------------------------
------------------------------------------------------------
------------------------------------------------------------
------------------------------------------------------------
------------------------------------------------------------
------------------------------------------------------------
------------------------------------------------------------
------------------------------------------------------------
------------------------------------------------------------
------------------------------------------------------------
------------------------------------------------------------
------------------------------------------------------------
------------------------------------------------------------
------------------------------------------------------------
------------------------------------------------------------
------------------------------------------------------------
--------------------------------
>Globigerina_falconensis|R018|02
------------------------------------------------------------
------------------TTGTTGATTGGCCA----------------------------
------------------------------------------------------------
---------------------------------TCACGTAAGCTCACTTGTAATTTATTA
CAGTGTGGTATTATCTTAGCCATTCCCTTTTAGTT-GTGG------AGTGATTAACCACT
CTAAATTGT---------------------------------------------------
------------------------------------------------------------
------------------------------------------------------------
------------------------------------------------------------
------------------------------------------------------------
------------------------------------------------------------
------------------------------------------------------------
------------------------------------------------------------
------------------------------------------------------------
------------------------------------------------------------
-----------------------AACTC-GGGGGACCGCTGTGAT-----TTTTCTTC--
------------------------------------------------------------
------------------------------------------------------------
----------------------------AAACCGGAGGA--AGGTTGCGGC-AATAAC-A
GGTC-TGTGATG-CCC-TCAGAT-------------------------------------
------------------------------GTCCTGGGCTGCACAC-GTGCTAC-ACTGA
TCCCGGC-----------------AGTTGG-CATGT------------GATTTTCTCCAA
TGACGAACCTAGTGGACTTGG---------------------------------------
---------CGTCTGTGCGCATTCGTGTGCTA-ATGAC----------------------
--------------------TGCCGTCACTTTAAACACTG-G-TCGTTAGACTC---GTG
CGATCCCTCGGAAAAC-----GTGATTTCTGTTCCCAAACAAA-----------------
--------GCACTTTCGTACC---CTCGCTCAAACAAACGTGATTCCAAATCCCTTACGA
TTGCTAC---------ATCCTTTCTCGTA-------------------------------
-ACGTCTCGCCTAGCGGAGCTTTCA-----------------------------------
------------------------------ACTTTTCGTCGCAA-CTCTCAATT--CACA
GTGGGGACAG-----TCGTTTGTCAACTTTTCGTCTCGGTCCC---AACTAGGAATGCCT
CGTAC---GAGT---TGGTTCATCAGAC-CACTCGGAATACGTC-CCTGC------CCTT
TGTACACAC-CG-CCCGTCG------CTTTTACCGA-TGAACT-------TTTTTGCGAG
TAT-GATGGACTAACTT-------------------------------------TGCGCT
CAATTTGAATCTGTTGTGG-----------------------------------------
---------AAATTCACTCGAACAACGGGA-----TTTAAAG------------------
--------------------------------
>Globigerina_falconensis|R018|04
------------------------------------------------CACGTAA-----
------------------------------------------------------------
------------------------------------------------------------
-----------------------------------------GCTCACTTGTAATTTATTA
CAGTGTGGTATTATCTTAGCCATTCCCTTTTAGTT-GTGG------AGTGATTAACCACT
CTAAATTGT---------------------------------------------------
------------------------------------------------------------
------------------------------------------------------------
------------------------------------------------------------
------------------------------------------------------------
------------------------------------------------------------
------------------------------------------------------------
------------------------------------------------------------
------------------------------------------------------------
------------------------------------------------------------
-----------------------AACTC-GGGGGACCGCTGTGAT-----TTTTCTTC--
------------------------------------------------------------
------------------------------------------------------------
----------------------------AAACCGGAGGA--AGGTTGCGGC-AATAAC-A
GGTC-TGTGATG-CCC-TCAGAT-------------------------------------
------------------------------GTCCTGGGCTGCACAC-GTGCTAC-ACTGA
TCCCGGC-----------------AGTTGG-CATGT------------GATTTTCTCCAA
TGACGAACCTAGTGGACTTGGCG-------------------------------------
---------TCTGTGCGCATTCGTGTGCT-------------------------------
----------------AATGACTGCCGTCACTTTAAACACTGGTCGTTAGACTC---GTG
CGATCCCTCGGAAAAC-----GTGATTTCTGTTCCCAAACAAA-----------------
--------GCACTTTCGTACC---CTCGCTCAAACAAACGTGATTCCAAATCCCTTACGA
TTGCTAC---------ATCCTTTCTCGTA-------------------------------
-ACGTCTCGCCTAGCGGAGCTTTCA-----------------------------------
------------------------------ACTTTTCGTCGCAA-CTCTCAATT--CACA
GTGGGGACAG-----TCGTTTGTCAACTTTTCGTCTCGGTCCC---AACTAGGAATGCCT
CGTAC---GAGT---TGGTTCATCAGAC-CACTCGGAATACGTC-CCTGC------CCTT
TGTACACAC-CG-CCCGTCG------CTTTTACCGA-TGAACT-------TTTTTGCGAG
TAT-GATGGACTAACTT-------------------------------------TGCGCT
CAATTTGAATCTGTTGTGG-----------------------------------------
---------AAATTCGCTCGAACAACGGGA-----TTTAAAG------------------
--------------------------------
>poss_scitula|R021|01
---------------------------TTGTTGCCTTTCT----------------AATT
T-----------------------------------------------------------
------------------------------------------------------------
-----------------------------------ATTCTAATTCTTTTGTAATTAGTCT
AATAACAGAG--------GCTATTC----TT-----------------------------
------------------------------------------------------------
------------------------------------------------------------
------------------------------------------------------------
------------------------------------------------------------
------------------------------------------------------------
------------------------------------------------------------
------------------------------------------------------------
------------------------------------------------------------
------------------------------------------------------------
------------------------------------------------------------
---------------------TAAACTA-GACGGACCGCTGTT-------TCTCTTTT--
------------------------------------------------------------
------------------------------------------------------------
----------------------------AAACCAGAGGA--AGGTTGCGGC-AATAAC-A
GGTC-TGTGATG-CCC-TTAGAT-------------------------------------
------------------------------GTTCCGGGCTGCACAC-GTGCTAC-AATGA
T-CA-GTAC---------------AGTGAG-CATCT--------CAATTTATTACTAACA
CCGCTTTATTAAAGCATTCAGTGTGTAGTTG-----------------------------
---------TGTAAGCAGCTGCCTCTGATATGCGCGGT----------------------
--------------------AACACCTGTCTCGAGAGTCGAT---------------GGG
TAATCCATTAGAAGTA-----ATGATTCCTCTCTTTTATATA------------------
--------GCACACTGATATA---------------------------------------
------------CAGCATCGGTTCCCGAGGTAACC-------------------------
-TTGTGTTACTTATGTGCGAGCGTG-ATGTCAGAGCTTAACGTTTATTATTCTTTATGTC
TAATAGATCTCTGATT----------TTACTGTATGT---GCAA-TTGTTAATT--CGTG
GTGGGGACAG-----ACCATTGTTAACTATTGGTCTCGGTCTT---AACTAGGAATGCCT
CGTAC---GGGTCTT-GGTTCAACAAAC-CACCCGGAATACGTC-CCTGC------CCTT
TGTACACAC-CG-CCCGTCG------CTCTTACCGA-TGAACT-------TCTTTGTGAG
TCT-AAGGGACTGGGTA-------------------------ATGATTCATTCTTTTCTA
AAGTTTGAATTACCTATAG-----------------------------------------
---------AAACTTAGCCGAACAAGGTGG-----TTTAAAG------------------
--------------------------------
>poss_scitula|R021|02
---------------------------TTGTTGCCTTTCT----------------AATT
T-----------------------------------------------------------
------------------------------------------------------------
-----------------------------------ATTCTAATTCTTTTGTAATTAGTCT
AATAACAGAG--------GCTATTC----TT-----------------------------
------------------------------------------------------------
------------------------------------------------------------
------------------------------------------------------------
------------------------------------------------------------
------------------------------------------------------------
------------------------------------------------------------
------------------------------------------------------------
------------------------------------------------------------
------------------------------------------------------------
------------------------------------------------------------
---------------------TAAACTA-GACGGACCGCTGTT-------TCTCTTTT--
------------------------------------------------------------
------------------------------------------------------------
----------------------------AAACCAGAGGA--AGGTTGCGGC-AATAAC-A
GGTC-TGTGATG-CCC-TTAGAT-------------------------------------
------------------------------GTTCCGGGCTGCACAC-GTGCTAC-AATGA
T-CA-GTAC---------------AGTGAG-CATCT--------CAATTTATTACTAACA
CCGCTTTATTAAAGCATTCAGTGTGTAGTTG-----------------------------
---------TGTAAGCAGCTGCCTCTGATATGCGCGGT----------------------
--------------------AACACCTGTCTCGAGAGTCGAT---------------GGG
TAATCCATTAGAAGTA-----ATGATTCCTCTCTTTTATATA------------------
--------GCACACTGATATA---------------------------------------
------------CAGCATCGGTTCCCGAGGTAACC-------------------------
-TTGTGTTACTTATGTGCGAGCGTG-ATGTCAGAGCTTAACGTTTATTATTCTTTATGTC
TAATAGATCTCTGATT----------TTACTGTATGT---GCAA-TTGTTAATT--CGTG
GTGGGGACAG-----ACCATTGTTAACTATTGGTCTCGGTCTT---AACTAGGAATGCCT
CGTAC---GGGTCTT-GGTTCAACAAAC-CACCCGGAATACGTC-CCTGC------CCTT
TGTACACAC-CG-CCCGTCG------CTCTTACCGA-TGAACT-------TCTTTGTGAG
TCT-AAGGGACTGGGTA-------------------------ATGATTCATTCTTTTCTA
AAGTTTGAATTACCTATAG-----------------------------------------
---------AAACTTAGCCGAACAAGGTGG-----TTTAAAG------------------
--------------------------------
>poss_scitula|R034|02
------------------------------------------------------------
------------------------------------------------------------
------------------------------------------------------------
-----------------------------------TTGTTGCCTCTCTC-----------
--------------TATGTTATTCA----TTCACACTTGT--------------------
-------GTGTTTT----------------------------------------------
------------------------------------------------------------
------------------------------------------------------------
------------------------------------------------------------
------------------------------------------------------------
---------------------------------------GATTACAATCT----------
------------------------------------------------------------
------------------------------------------------------------
---------------ACAGAGGCTATTAT-------------------------------
------------------------------------------------------------
---------------------AAAACTA-GACGGACCGCTGTT-------TCTTTCTT--
------------------------------------------------------------
------------------------------------------------------------
----------------------------AAACCAGAGGA--AGGTTGCGGC-AATAAC-A
GGTC-TGTGATG-CCC-TTAGAT-------------------------------------
------------------------------GTTCCGGGCTGCACAC-GTGCTAC-AATGA
T-CA-GTAC---------------AGTGAG-CATCT---CAATTATTTATAATACACCGT
ATCTAAGCGCTTTCTATCTTAAGACT----------------------------------
---------TTTGTTTTAAGGTTTGAAATGTGCGCGGT----------------------
--------------------AACGCCTGTTTCGAGAGTGAAT---------------GGG
TAACCCATTAGAAGTA-----CTGATTTCTCTGTTTTTTATACTTC--------------
--------GCACAACAATATA---------------------------------------
------------CGGCATGCTATCCCGAGGTGAC--------------------------
-TAGTTTCACCTTTTTGTGCGATTG-----------------TCATGTTAGAGGCAGTCG
GTTCTTAATCGTTCAGGCTACTCTTATACCCGTATGT---GCAA-TTGTCAATT--CATG
GTGGGGACAG-----ACCATTGTTAACTGTTGGTCTCGGTCTT---AACTAGGAATGCCT
TGTAC---GGGTCTT-GGTTCAACAAAC-CACCCGGAATACGTC-CCTGC------CCTT
TGTACACAC-CG-CCCGTCG------CTCTTACCGA-TGAACT-------TCTTTGTGAG
TCT-AAGGGACTGGAAA----------------------------TCTTAAGGTTTCTAA
TCTATATAGATATCTATGG-----------------------------------------
---------AAACTTAGCCGAACAAAGTGG-----TTTAAAG------------------
--------------------------------
>poss_scitula|R034|03
------------------------------------------------------------
------------------------------------------------------------
------------------------------------------------------------
-----------------------------------TTGTTGCCTCTCTC-----------
--------------TATGTTATTCA----TTCACACTTGT--------------------
-------GTGTTTT----------------------------------------------
------------------------------------------------------------
------------------------------------------------------------
------------------------------------------------------------
------------------------------------------------------------
---------------------------------------GATTACAATCT----------
------------------------------------------------------------
------------------------------------------------------------
---------------ACAGAGGCTATTAT-------------------------------
------------------------------------------------------------
---------------------AAAACTA-GACGGACCGCTGTT-------TCTTTCTT--
------------------------------------------------------------
------------------------------------------------------------
----------------------------AAACCAGAGGA--AGGTTGCGGC-AATAAC-A
GGTC-TGTGATG-CCC-TTAGAT-------------------------------------
------------------------------GTTCCGGGCTGCACAC-GTGCTAC-AATGA
T-CA-GTAC---------------AGTGAG-CATCT---CAATTATTTATAATACACCGT
ATCTAAGCGCTTTCTATCTTAAGACT----------------------------------
---------TTTGTTTTAAGGTTTGAAATGTGCGCGGT----------------------
--------------------AACGCCTGTTTCGAGAGTGAAT---------------GGG
TAACCCATTAGAAGTA-----CTGATTTCTCTGTTTTTTATACTTC--------------
--------GCACAACAATATA---------------------------------------
------------CGGCATGCTATCCCGAGGTGAC--------------------------
-TAGTTTCACCTTTTTGTGCGATTG-----------------TCATGTTAGAGGCAGTCG
GTTCTTAATCGTTCAGGCTACTCTTATACCCGTATGT---GCAA-TTGTCAATT--CATG
GTGGGGACAG-----ACCATTGTTAACTGTTGGTCTCGGTCTT---AACTAGGAATGCCT
TGTAC---GGGTCTT-GGTTCAACAAAC-CACCCGGAATACGTC-CCTGC------CCTT
TGTACACAC-CG-CCCGTCG------CTCTTACCGA-TGAACT-------TCTTTGTGAG
TCT-AAGGGACTGGAAA-------------------------------------------
------------------------------------------------------------
------------------------------------------------------------
--------------------------------
>Hastigerina_pelagica|0101|72
-------------------GTGG-AGCATGTGGCTTAATTTGACTCAACGCGGGA-AATC
TTACCGGGTCCGGACACACTGAGGATTGACAG----------AGTG--------------
----------------------GCTTAGGCCACAGACACAGAATGGGTTTCTTTTAATAC
ACCCCATTTGCTGT---------------GTCAACGTGCCGGTTCTTTCATGATTGTGTG
ATAGGTGGTG----CAT-GCCGTTC----TTAGTTCGTGG------AGTGATCTGTCTGC
TTAATT-GCGTTTCAAATACTTCGAGGATATAAACGCAT---TCATTGTGAGTTGCTATT
TAGCTGGGAATAGCAATTTTCGCCACGGGCCACCGTGGGGA-------------------
------------------------------------------------------------
------------------------------------------------------------
------------------------------------------------------AACAAG
TCACTTTGAGCGATCCTCAATTTGAAAGCAACGA-ACGTGACCGCAGCCCTTTGTTGTGT
C--------------------------------------------TTTGCCAGAGACACG
CGTCTTTGTTGGTTAATTCCTCACACAACGAC------------------------GGCA
TTGTACCTCTGTATGGCCGTGTCTTGTTA----TTTGTGTCTCTGAATGTGCTGACGACT
TCCGTCGTGGGCTGTTTAGTTATGCATTTAGCAACGACGTAGCTGTATAAGGGGGTGTCG
AGAGGTTTAAATCACAGAGAATAAACTC-AGGGGACAGCTGGTTT-----AATGCGTT--
------------------------------------------------------------
------------------------------------------------------------
----------------------------AAACCAGAGGA--AGGATGCGGC-AATAAC-A
GGTC-TGTGATG-CCC-TCAGAT-------------------------------------
------------------------------GTTCCGGGCTGCACAC-GTGCTAC-ATTGA
T-TA-GCAC---------------ATTGTG-TATGC----------CACTGACCCAATAC
------------------------------------------------------------
---------TGGAATTTCTGGTGTCCACTGGACACAGC----------------------
-------ACACACAGTACCGCCCGTCGACCATGAGAGAGG-T---------------CGA
AAATCCATTTGAAGTGTTGATATGAGGTCAAGGCAAATTGCACC----------------
--------ACACACAGATGGCTCT------------------------------------
------------------------------------------------------------
-TTGTGTACTCCATTATTCACTGAGTAAGTGCGAGTCACAAA------------------
--------------------------GGGGCATTTCT---GCAA-TTGTCAATT--CACA
GTGGGGACAG-----TCGATTGGTAACAATTCGACTCGGTCCT---AACTAGGAATGCCT
CGTAC---GGGT----GAATCATTATTT-CACCCGGAATACGTC-CCTGC------CCTT
TGTACACAC-CG-CCCGTCG------CTCTTACCGA-TGAATT-------ACGCTGTGAG
TTT-AAGGGACTGGCTG-----------------------------------------TC
ATTCAATGATAAGCTATGG-----------------------------------------
---------AAACTTAAACAAACAGTGTGC-----TTTAAAG------------------
--------------------------------
>Hastigerina_pelagica|0101|30
-------------------GTGG-AGCATGTGGCTTAATTTGACTCAACGCGGGA-AATC
TTACCGGGTCCGGACACACTGAGGATTGACAG----------AGTG--------------
----------------------GCTTAGGCCACAGACACAGAATGGGTTTCTTTTAATAC
ACCCCATTTGCTGT---------------GTCAACGTGCCGGTTCTTTCATGATTGTGTG
ATAGGTGGTG----CATGGCCGTTC----TTAGTTCGTGG------AGTGATCTGTCTGC
TTAATT-GCGTTTCAAATACTTCGAGGATATAAACGCAT---TCATTGTGAGTTGCTATT
TAGCTGGGAATAGCAATTTTCGCCACGGGCCACCGTGGGGA-------------------
------------------------------------------------------------
------------------------------------------------------------
------------------------------------------------------AACAAG
TCACTTTGAGCGATCCTCAATTTGAAAGCAACGA-ACGTGACCGCAGCCCTTTGTTGTGT
C--------------------------------------------TTTGCCAGAGACACG
CGTCTTTGTTGGTTAATTCCTCACACACGACG--------------------------GC
AATGTCCTTTGTATGGCCGTGTCTTGTTA----TTTGTGTCTCTGAATGTGCTGACGACT
TCCGTCGTGGGCTGTTTAGTTATGCATTTAGCAACGACGTAGCTGTATAAGGGGGTGTCG
AGAGGTTTAAATCACAGAGAATAAACTC-AGGGGACAGCTGGTTT-----AATGCGTT--
------------------------------------------------------------
------------------------------------------------------------
----------------------------AAACCAGAGGA--AGGATGCGGC-AATAAC-A
GGTC-TGTGATG-CCC-TCAGAT-------------------------------------
------------------------------GTTCCGGGCTGCACAC-GTGCTAC-ATTGA
T-TA-GCAC---------------ATTGTG-TATGC----------CACTGACCCAATAC
------------------------------------------------------------
---------TGGAATTTCTGGTGTCCACTGGACACAGC----------------------
-------ACACACAGTACCGCCCGTCGACCATGAGAGAGG-T---------------CGA
AAATCCATTTGAAGTGTTGATATGAGGTCAAGGCAAATTGCACC----------------
--------ACACACAGATGGCTCT------------------------------------
------------------------------------------------------------
-TTGTGTACTCCATTATTCACTGAGTAAGTGCGAGTCACAAA------------------
--------------------------GGGGCATTTCT---GCAA-TTGTCAATT--CACA
GTGGGGACAG-----TCGATTGGTAACAATTCGACTCGGTCCT---AACTAGGAATGCCT
CGTAC---GGGT----GAATCATTATTT-CACCCGGAATACGTC-CCTGC------CCTT
TGTACACAC-CG-CCCGTCG------CTCTTACCGA-TGAATT-------ACGCTGTGAG
TTT-AAGGGACTGGCTG-----------------------------------------TC
ATTCAATGATAAGCTATGG-----------------------------------------
---------AAACTTAAACAAACAGTGTGC-----TTTAAAG------------------
--------------------------------
>Hastigerina_pelagica|0101|49
------------------------------------------------------------
TTGCTGTGTC--------------------------------------------------
------------------------------------------------------------
--------------------------------AACGTGCCGGTTCTTTCATGATTGTGTG
ATAGGTGGTG----CATGGCCGTTC----TTAGTTCGTGG------AGTGATCTGTCTGC
TTAATT-GCGTTTCAAATACTTCGAGGATATAAACGCAT---TCATTGTGAGTTGCTATT
TAGCTGGGAATAGCAATTTTCGCCACGGGCCACCGTGGGGA-------------------
------------------------------------------------------------
------------------------------------------------------------
------------------------------------------------------AACAAG
TCACTTTGAGCGATCCTCAATTTGAAAGCAACGA-ACGTGACCGCAGCCCTTTGTTGTGT
C--------------------------------------------TTTGCCAGAGACACG
CGTCTTTGTTGGTTAATTCCTCACACACGACG--------------------------GC
AATGTCCTTTGTATGGCCGTGTCTTGTTA----TTTGTGTCTCTGAATGTGCTGACGACT
TCCGTCGTGGGCTGTTTAGTTATGCATTTAGCAACGACGTAGCTGTATAAGGGGGTGTCG
AGAGGTTTAAATCACAGAGAATAAACTC-AGGGGACAGCTGGTTT-----AATGCGTT--
------------------------------------------------------------
------------------------------------------------------------
----------------------------AAACCAGAGGA--AGGATGCGGC-AATAAC-A
GGTC-TGTGATG-CCC-TCAGAT-------------------------------------
------------------------------GTTCCGGGCTGCACAC-GTGCTAC-ATTGA
T-TA-GCAC---------------ATTGTG-TATGC----------CACTGACCCAATAC
------------------------------------------------------------
---------TGGAATTTCTGGTGTCCACTGGACACAGC----------------------
-------ACACACAGTACCGCCCGTCGACCATGAGAGAGG-T---------------CGA
AAATCCATTTGAAGTGTTGATATGAGGTCAAGGCAAATTGCACC----------------
--------ACACACAGATGGCTCT------------------------------------
------------------------------------------------------------
-TTGTGTACTCCATTATTCACTGAGTAAGTGCGAGTCACAAA------------------
--------------------------GGGGCATTTCT---GCAA-TTGTCAATT--CACA
GTGGGGACAG-----TCGATTGGTAACAATTCGACTCGGTCCT---AACTAGGAATGCCT
CGTAC---GGGT----GAATCATTATTT-CACCCGGAATACGTC-CCTGC------CCTT
TGTACACAC-CG-CCCGTCG------CTCTTACCGA-TGAATT-------ACGCTGTGAG
TTT-AAGGGACTGGCTG-----------------------------------------TC
ATTCAATGATAAGCTATGG-----------------------------------------
---------AAACTTAAACAAACAGTGTGC-----TTTAAAG------------------
--------------------------------
>Hastigerina_pelagica|0101|67
-------------------GTGG-AGCATGTGGCTTAATTTGACTCAACGCGGGA-AATC
TTACCGGGTCCGGACACACTGAGGATTGACAG----------AGTG--------------
----------------------GCTTAGGCCACAGACACAGAATGGGTTTCTTTTAATAC
ACCCCATTTGCTGT---------------GTCAACGTGCCGGTTCTTTCATGATTGTGTG
ATAGGTGGTG----CATGGCCGTTC----TTAGTTCGTGG------AGTGATCTGTCTGC
TTAATT-GCGTTTCAAATACTTCGAGGATATAAACGCAT---TCATTGTGAGTTGCTATT
TAGCTGGGAATAGCAATTTTCGCCACGGGCCACCGTGGGGA-------------------
------------------------------------------------------------
------------------------------------------------------------
------------------------------------------------------AACAAG
TCACTTTGAGCGATCCTCAATTTGAAAGCAACGA-ACGTGACCGCAGCCCTTTGTTGTGT
C--------------------------------------------TTTGCCAGAGACACG
CGTCTTTGTTGGTTAATTCCTCACACACGACG--------------------------GC
AATGTCCTTTGTATGGCCGTGTCTTGTTA----TTTGTGTCTCTGAATGTGCTGACGACT
TCCGTCGTGGGCTGTTTAGTTATGCATTTAGCAACGACGTAGCTGTATAAGGGGGTGTCG
AGAGGTTTAAATCACAGAGAATAAACTC-AGGGGACAGCTGGTTT-----AATGCGTT--
------------------------------------------------------------
------------------------------------------------------------
----------------------------AAACCAGAGGA--AGGATGCGGC-AATAAC-A
GGTC-TGTGATG-CCC-TCAGAT-------------------------------------
------------------------------GTTCCGGGCTGCACAC-GTGCTAC-ATTGA
T-TA-GCAC---------------ATTGTG-TATGC----------CACTGACCCAATAC
------------------------------------------------------------
---------TGGAATTTCTGGTGTCCACTGGACACAGC----------------------
-------ACACACAGTACCGCCCGTCGACCATGAGAGAGG-T---------------CGA
AAATCCATTTGAAGTGTTGATATGAGGTCAAGGCAAATTGCACC----------------
--------ACACACAGATGGC---------------------------------------
----------------TCT-----------------------------------------
-TTGTGTACTCCATTATTCACTGAG-----------------------------------
TAAGTGCGAGTCACAAA---------GGGGCATTTCT---GCAA-TTGTCAATT--CACA
GTGGGGACAG-----TCGATTGGTAACAATTCGACTCGGTCCT---AACTAGGAATGCCT
CGTAC---GGGT----GAATCATTATTT-CACCCGGAATACGTC-CCTGC------CCTT
TGTACACAC-CG-CCCATCG------CTCTTACCGA-TGAATT-------ACGCTGTGAG
TTT-AAGGGACTGGCTG-----------------------------------------TC
ATTCAATGATAAGCTATGG-----------------------------------------
---------AAACTTAAACAAACAGTGTGC-----TTTAAAG------------------
--------------------------------
>Hastigerina_pelagica|0100|08
---------------GAACGCGG-AGCATGTGGCTTAATTTGACTCAACGCGGGA-AATC
TTACCGGGTCCGGACACACTGAGGATTGACAG--------ACAGTA--------------
------------------------------------------------------------
----TTCATGGCGAGTCTCTCGTCATATTTCAAATGTGCGAGTTCTTTCATGATTGTGTG
ATAGGTGGTG----CATGGCCGTTC----TTAGTTCGTGG------AGTGATCTGTCTGC
TTAATT-GCGTTTCATATTTACGAATGTCGCTTACGTGATTGCTG--CAGACCTCGTCTC
CTCTGGAGGCGACGCGTCTCTTCAACTCACTCGCACATTCT-------------------
------------------------------------------------------------
------------------------------------------------------------
------------------------------------------------------------
--------------------CTTGAACGCAACGA-GCGTGACCGCAACCTCTTGTTGTGT
ATACCAAGTGTGGCG---------------------------------------------
---------CTGGCTCGCCAGCTCGCACTCCA--------------------------AT
GCACGTATTTTGGTCACATTGTCTCGCGG-------------------------------
-----------------------------------------------------CGCCTCG
GCGTTTGCAGCAATGTCCAAATAAACTT-GAGGGACCGCTGTAACA----ATTCTTTT--
------------------------------------------------------------
------------------------------------------------------------
----------------------------AAACCAGAGGA--AGGTTGCGGC-AATAAC-A
GGTC-TGTGATG-CCC-TTAGAT-------------------------------------
------------------------------GTCCCGGGCTGCACAC-GTGCTAC-AATGA
T-CA-GTAC---------------AGTGAG-CATCT------------TTGCAATACCAG
CGTTTGGAGGCCTGGCCGCGCGTCACTT--------------------------------
---------GTGGCGCCGGCTTGCAGTCTCTACGTTGC----------------------
--------------------CTTCCCAAGTCTGACAAGAT-T---------------TGG
AAATCCATTGGAAGTT-----CTGATTCGATATCCCTATTGA------------------
--------GCATTTTTTTACT--------------------------------------A
CAGCGGC---------GTCTAACTTCGTCCCTCGT-------------------------
-CGGTTCGCCTGACTTGTGCGGCAC--------------------TTGGCGTCTGC----
--------------------------------TATAT---GCAA-TTGTCAATT--CATA
GTGGGGACAG-----ACGATTGTTAATTGTTCGTCTCGGTCTC---AACTAGGAATGCCT
TGTAC---GGGTCTTTGGTTCACCAGAC-CACCCGGAATACGTC-CCTGC------CCTT
TGTACACAC-CG-CCCGTCG------CTCTTACCGA-TGAACT-------TCTCTGTGAG
TTT-GAGGGACCGTCAA------------------------------------TTGTGTG
GCAACACACGACGCTATGG-----------------------------------------
---------AAACTTAAACGAACAGTGTGA-----TTTAAAG------------------
--------------------------------
>Hastigerina_pelagica|0100|07
---------------GAACGCGG-AGCATGTGGCTTAATTTGACTCAACGCGGGA-AATC
TTACCGGGTCCGGACACACTGAGGATTGACAG--------ACAGTA--------------
------------------------------------------------------------
----TTCATGGCGAGTCTCTCGTCATATTTCAAATGTGCGAGTTCTTTCATGATTGTGTG
ATAGGTGGTG----CATGGCCGTTC----TTAGTTCGTGG------AGTGATCTGTCTGC
TTAATT-GCGTTTCATATTTACGAATGTCGCTTACGTGA--TTGCTGCAGACCTCGTCTC
CTCTGGAGGCGACGCGTCTCTTCAACTCACTCGCACATTCT-------------------
------------------------------------------------------------
------------------------------------------------------------
------------------------------------------------------------
--------------------CTTGAACGCAACGA-GCGTGACCGCAACCTCTTGTTGTGT
ATACCAAGTGTGGCG---------------------------------------------
---------CTGGCTTGCCAGCTCGCACTCCA--------------------------AT
GCACGTATTTTGGTCACATTGTCTCGCGG-------------------------------
-----------------------------------------------------CGCCTCG
GCGTTTGCAGCAATGTCCAAATAAACTT-GAGGGACCGCTGTAACA----ATTCTTTT--
------------------------------------------------------------
------------------------------------------------------------
----------------------------AAACCAGAGGA--AGGTTGCGGC-AATAAC-A
GGTC-TGTGATG-CCC-TTAGAT-------------------------------------
------------------------------GTCCCGGGCTGCACAC-GTGCTAC-AATGA
T-CA-GTAC---------------AGTGAG-CATCT------------TTGCAATACCAG
CGTTTGGAGGCCTGGCCGCGCGTCACTT--------------------------------
---------GTGGCGCCGGCTTGCAGTCTCTACGTTGC----------------------
--------------------CTTCCCAAGTCTGACAAGAT-T---------------TGG
AAATCCATTGGAAGTT-----CTGATTCGATATCCCTATTGA------------------
--------GCATTTTTTTACT---------------------------------------
ACAGCGGC--------GTCTAACTTCGTCCCTCG--------------------------
-TCGGTTCGCCTGACTTGTGCGGCA-----------------------------------
-------------------C-TTGGCGTCTGCTATAT---GCAA-TTGTCAATT--CATA
GTGGGGACAG-----ACGATTGTTAATTGTTCGTCTCGGTCTC---AACTAGGAATGCCT
TGTAC---GGGTCTTTGGTTCACCAGAC-CACCCGGAATACGTC-CCTGC------CCTT
TGTACACAC-CG-CCCGTCG------CTCTTACCGA-TGAACT-------TCTCTGTGAG
TTT-GAGGGACCGTCAA------------------------------------TTGTGTG
GCAACACACGACGCTATGG-----------------------------------------
---------AAACTTAAACGAACAGTGTGA-----TTTAAAG------------------
--------------------------------
>Hastigerina_pelagica|0100|10
---------------GAACGCGG-AGCATGTGGCTTAATTTGACTCAACGCGGGA-AATC
TTACCGGGTCCGGACACACTGAGGATTGACAG--------ACAGTA--------------
------------------------------------------------------------
----TTCATGGCGAGTCTCTCGTCATATTTCAAATGTGCGAGTTCTTTCATGATTGTGTG
ATAGGTGGTG----CATGGCCGTTC----TTAGTTCGTGG------AGTGATCTGTCTGC
TTAATT-GCGTTTCATATTTACGAATGTCGCTTACGTGATTGCTG--CAGACCTCGTCTC
CTCTGGAGGCGACGCGTCTCTTCAACTCACTCGCACATTCT-------------------
------------------------------------------------------------
------------------------------------------------------------
------------------------------------------------------------
--------------------CTTGAACGCAACGA-GCGTGACCGCAACCTCTTGTTGTGT
ATACCAAGTGTGGCG---------------------------------------------
---------CTGGCTCGCCAGCTCGCACTCCA--------------------------AT
GCACGTATTTTGGTCACATTGTCTCGCGG-------------------------------
-----------------------------------------------------CGCCTCG
GCGTTTGCAGCAATGTCCAAATAAACTT-GAGGGACCGCTGTAACA----ATTCTTTT--
------------------------------------------------------------
------------------------------------------------------------
----------------------------AAACCAGAGGA--AGGTTGCGGC-AATAAC-A
GGTC-TGTGATG-CCC-TTAGAT-------------------------------------
------------------------------GTCCCGGGCTGCACAC-GTGCTAC-AATGA
T-CA-GTAC---------------AGTGAG-CATCT------------TTGCAATACCAG
CGTTTGGAGGCCTGGCCGCGCGTCACTT--------------------------------
---------GTGGCGCCGGCTTGCAGTCTCTACGTTGC----------------------
--------------------CTTCCCAAGTCTGACAAGAT-T---------------TGG
AAATCCATTGGAAGTT-----CTGATTCGATATCCCTATTGA------------------
--------GCATTTTTTTACT--------------------------------------A
CAGCGGC---------GTCTAACTTCGTCCCTCGT-------------------------
-CGGTTCGCCTGACTTGTGCGGCAC--------------------TTGGCGTCTGC----
--------------------------------TATAT---GCAA-TTGTCAATT--CATA
GTGGGGACAG-----ACGATTGTTAATTGTTCGTCTCGGTCTC---AACTAGGAATGCCT
TGTAC---GGGTCTTTGGTTCACCAGAC-CACCCGGAATACGTC-CCTGC------CCTT
TGTACACAC-CG-CCCGTCG------CTCTTACCGA-TGAACT-------TCTCTGTGAG
TTT-GAGGGACCGTCAA------------------------------------TTGTGTG
GCAACACACGACGCTATGG-----------------------------------------
---------AAACTTAAACGAACAGTGTGA-----TTTAAAG------------------
--------------------------------
>Hastigerina_pelagica|0100|01
------------------------------------------------------------
-----------------ACTGAGGATTGACAG--------ACAGTA--------------
------------------------------------------------------------
----TTCATGGCGAGTCTCTCGTCATATTTCAAATGTGCGAGTTCTTTCATGATTGTGTG
ATAGGTGGTG----CATGGCCGTTC----TTAGTTCGTGG------AGTGATCTGTCTGC
TTAATT-GCGTTTCATATTTACGAATGTCGCTTACGTGA--TTGCTGCAGACCTCGTCTC
CTCTGGAGGCGACGCGTCTCTTCAACTCACTCGCACATTCT-------------------
------------------------------------------------------------
------------------------------------------------------------
------------------------------------------------------------
--------------------CTTGAACGCAACGA-GCGTGACCGCAACCTCTTGTTGTGT
ATACCAAGTGTGGCG---------------------------------------------
---------CTGGCTTGCCAGCTCGCACTCCA--------------------------AT
GCACGTATTTTGGTCACATTGTCTCGCGG-------------------------------
-----------------------------------------------------CGCCTCG
GCGTTTGCAGCAATGTCCAAATAAACTT-GAGGGACCGCTGTAACA----ATTCTTTT--
------------------------------------------------------------
------------------------------------------------------------
----------------------------AAACCAGAGGA--AGGTTGCGGC-AATAAC-A
GGTC-TGTGATG-CCC-TTAGAT-------------------------------------
------------------------------GTCCCGGGCTGCACAC-GTGCTAC-AATGA
T-CA-GTAC---------------AGTGAG-CATCT------------TTGCAATACCAG
CGTTTGGAGGCCTGGCCGCGCGTCACTT--------------------------------
---------GTGGCGCCGGCTTGCAGTCTCTACGTTGC----------------------
--------------------CTTCCCAAGTCTGACAAGAT-T---------------TGG
AAATCCATTGGAAGTT-----CTGATTCGATATCCCTATTGA------------------
--------GCATTTTTTTACT---------------------------------------
ACAGCGGC--------GTCTAACTTCGTCCCTCG--------------------------
-TCGGTTCGCCTGACTTGTGCGGCA-----------------------------------
-------------------C-TTGGCGTCTGCTATAT---GCAA-TTGTCAATT--CATA
GTGGGGACAG-----ACGATTGTTAATTGTTCGTCTCGGTCTC---AACTAGGAATGCCT
TGTAC---GGGTCTTTGGTTCACCAGAC-CACCCGGAATACGTC-CCTGC------CCTT
TGTACACAC-CG-CCCGTCG------CTCTTACCGA-TGAACT-------TCTCTGTGAG
TTT-GAGGGACCGTCAA------------------------------------TTGTGTG
GCAACACACGACGCTATGG-----------------------------------------
---------AAACTTAAACGAACAGTGTGA-----TTTAA--------------------
--------------------------------
>Hastigerina_pelagica|0100|02
------------------------------------------------------------
-----------------ACTGAGGATTGACAG--------ACAGTA--------------
------------------------------------------------------------
----TTCATGGCGAGTCTCTCGTCATATTTCAAATGTGCGAGTTCTTTCATGATTGTGTG
ATAGGTGGTG----CATGGCCGTTC----TTAGTTCGTGG------AGTGATCTGTCTGC
TTAATT-GCGTTTCATATTWACRAAYGYCGCTTACGTGA--TTGCTGCAAACCTCGTCTC
CTCTGGAGGCGACGCGTCTCTTCAACTCACTCGCACATTCT-------------------
------------------------------------------------------------
------------------------------------------------------------
------------------------------------------------------------
--------------------CTTGAACGCAACGA-GCGTGACCGCAACCTCTTGTTGTGT
ATACCAAGTGTGGCG---------------------------------------------
---------CTGGCTTGCCAGCTCGCACTCCA--------------------------AT
GCACGTATTTTGGTCACATTGTCTCGCGG-------------------------------
-----------------------------------------------------CGCCTCG
GCGTTTGCAGCAATGTCCAAATAAACTT-GAGGGACCGCTGTAACA----ATTCTTTT--
------------------------------------------------------------
------------------------------------------------------------
----------------------------AAACCAGAGGA--AGGTTGCGGC-AATAAC-A
GGTC-TGTGATG-CCC-TTAGAT-------------------------------------
------------------------------GTCCCGGGCTGCACAC-GTGCTAC-AATGA
T-CA-GTAC---------------AGTGAG-CATCT------------TTGCAATACCAG
CGTTTGGAGGCCTGGCCGCGCGTCACTT--------------------------------
---------GTGGTGCCGGCTTGCAGTCTCTACGTTGC----------------------
--------------------CTTCCCAAGTCTGACAAGAT-T---------------TGG
AAATCCATTGGAAGTT-----CTGATTCGATATCCCTATTGA------------------
--------GCATTTTTTTACT---------------------------------------
--------ACAGCGGCGTCTAACTTCGTCCCTCG--------------------------
-TCGGTTCGCCTGACTTGTGCGGCA-----------------------------------
--------------------CTTGGCGTCTGCTATAT---GCAA-TTGTCAATT--CATA
GTGGGGACAG-----ACGATTGTTAATTGTTCGTCTCGGTCTC---AACTAGGAATGCCT
TGTAC---GGGTCTTTGGTTCACCAGAC-CACCCGGAATACGTC-CCTGC------CCTT
TGTACACAC-CG-CCCGTCG------CTCTTACCGA-TGAACT-------TCTCTGTGAG
TTT-GAGGGACCGTCAA-------------------------------------------
------------------------------------------------------------
-----------------------------------TTGTGTGGCAAC-------------
--------------------------------
>Hastigerina_pelagica|0100|03
------------------------------------------------------------
-----------------ACTGAGGATTGACAG--------ACAGTA--------------
------------------------------------------------------------
----TTCATGGCGAGTCTCTCGTCATATTTCAAATGTGCGAGTTCTTTCATGATTGTGTG
ATAGGTGGTG----CATGGCCGTTC----TTAGTTCGTGG------AGTGATCTGTCTGC
TTAATT-GCGTTTCATATTTACRAATGTCGCTTACGTGA--TTGCTGCARACCTCGTCTC
CTCTGGAGGCRACGCGTCTCTTCAACTCACTCGCACATTCT-------------------
------------------------------------------------------------
------------------------------------------------------------
------------------------------------------------------------
--------------------CTTGAACGCAACGA-GCGTGACCGCAACCTCTTGTTGTGT
ATACCAAGTGTGGCG---------------------------------------------
---------CTGGCTTGCCAGCTCGCACTCCA--------------------------AT
GCACGTATTTTGGTCACATTGTCTCGCGG-------------------------------
-----------------------------------------------------CGCCTCG
GCGTTTGCAGCAATGTCCAAATAAACTT-GAGGGACCGCTGTAACA----ATTCTTTT--
------------------------------------------------------------
------------------------------------------------------------
----------------------------AAACCARAGGA--AGGTTGCGGC-AATAAC-A
GGTC-TGTGATG-CCC-TTAGAT-------------------------------------
------------------------------GTCCCGGGCTGCACAC-GTGCTAC-AATGA
T-CA-GTAC---------------AGTGAG-CATCT------------TTGCAATACCAG
CGTTTGGAGGCCTGGCCGCGCGTCACTT--------------------------------
---------GTGGCGCCGGCTTGCAGTCTCTACGTTGC----------------------
--------------------CTTCCCAAGTCTGACAAGAT-T---------------TGG
AAATCCATTGGAAGTT-----CTGATTCGATATCCCTATTGA------------------
--------GCATTTTTTTACT---------------------------------------
--------ACAGCGGCGTCTAACTTCGTCCCTCG--------------------------
-TCGGTTCGCCTGACTTGTGCGGCA-----------------------------------
--------------------CTTGGCGTCTGCTATAT---GCAA-TTGTCAATT--CATA
GTGGGGACAG-----ACGATTGTTAATTGTTCGTCTCGGTCTC---AACTAGGAATGCCT
TGTAC---GGGTCTTTGGTTCACCAGAC-CACCCGGAATACGTC-CCTGC------CCTT
TGTACACAC-CG-CCCGTCG------CTCTTACCGA-TGAACT-------TCTCTGTGAG
TTT-GAGGGACCGTCAA------------------------------------TTGTGTG
GCAACACACGACGCTATGG-----------------------------------------
---------AAACTTAAACGAACAG-----------------------------------
--------------------------------
>Hastigerina_pelagica|0100|09
---------------GAACGTGG-AGCATGTGGCTTAATTTGACTCAACGCGGGA-AATC
TTACCGGGTCCGGACACACTGAGGATTGACAG--------ACAGTA--------------
------------------------------------------------------------
----TTCATGGCGAGTCTCTCGTCATATTTCAAATGTGCGAGTTCTTTCATGATTGTGTG
ATAGGTGGTG----CATGGCCGTTC----TTAGTTCGTGG------AGTGATCTGTCTGC
TTAATT-GCGTTTCATATTTACGAATGTCGCTTACGTGATTGCTG--CAGACCTCGTCTC
CTCTGGAGGCGACGCGTCTCTTCAACTCACTCGCACATTCT-------------------
------------------------------------------------------------
------------------------------------------------------------
------------------------------------------------------------
--------------------CTTGAACGCAACGA-GCGTGACCGCAACCTCTTGTTGTGT
ATACCAAGTGTGGCG---------------------------------------------
---------CTGGCTTGCCAGCTCGCACTCCA--------------------------AT
GCACGTATTTTGGTCACATTGTCTCGCGG-------------------------------
-----------------------------------------------------CGCCTCG
GCGTTTGCAGCAATGTCCAAATAAACTT-GAGGGACCGCTGTAACA----ATTCTTTT--
------------------------------------------------------------
------------------------------------------------------------
----------------------------AAACCAGAGGA--AGGTTGCGGC-AATAAC-A
GGTC-TGTGATG-CCC-TTAGAT-------------------------------------
------------------------------GTCCCGGGCAGCACAC-GTGCTAC-AATGA
T-CA-GTAC---------------AGTGAG-CATCT------------TTGCAATACCAG
CGTTTGGAGGCCTGGCCGCGCGTCACTT--------------------------------
---------GTGGCGCCGGCTTGCAGTCTCTACGTTGC----------------------
--------------------CTTCCCAAGTCTGACAAGAT-T---------------TGG
AAATCCATTGGAAGTT-----CTGATTCGATATCCCTATTGA------------------
--------GCATTTTTTTACT--------------------------------------A
CAGCGGC---------GTCTAACTTCGTCCCTCGT-------------------------
-CGGTTCGCCTGACTTGTGCGGCAC--------------------------------TTG
GCGTCTGC------------------------TATAT---GCAA-TTGTCAATT--CATA
GTGGGGACAG-----ACGATTGTTAATTGTTCGTCTCGGTCTC---AACTAGGAATGCCT
TGTAC---GGGTCTTTGGTTCACCAGAC-CACCCGGAATACGTC-CCTGC------CCTT
TGTACACAC-CG-CCCGTCG------CTCTTACCGA-TGAACT-------TCTCTGTGAG
TTT-GAGGGACCGTCAA------------------------------------TTGTGTG
GCAACACACGACGCTATGG-----------------------------------------
---------AAACTTAAACGAACAGTGTGA-----TTTAAAG------------------
--------------------------------
>Hastigerina_pelagica|0100|05
---------------GAACGTGG-AGCATGTGGCTTAATTTGACTCAACGCGGGA-AATC
TTACCGGGTCCGGACACACTGAGGATTGACAG--------ACAGTA--------------
------------------------------------------------------------
----TTCATGGCGAGTCTCTCGTCATATTTCAAATGTGCGAGTTCTTTCATGATTGTGTG
ATAGGTGGTG----CATGGCCGTTC----TTAGTTCGTGG------AGTGATCTGTCTGC
TTAATT-GCGTTTCATATTTACGAATGTCGCTTACGTGA--TTGCTGCAGACCTCGTCTC
CTCTGGAGGCGACGCGTCTCTTCAACTCACTCGCACATTCT-------------------
------------------------------------------------------------
------------------------------------------------------------
------------------------------------------------------------
--------------------CTTGAACGCAACGA-GCGTGACCGCAACCTCTTGTTGTGT
ATACCAAGTGTGGCG---------------------------------------------
---------CTGGCTTGCCAGCTCGCACTCCA--------------------------AT
GCACGTATTTTGGTCACATTGTCTCGCGG-------------------------------
-----------------------------------------------------CGCCTCG
GCGTTTGCAGCAATGTCCAAATAAACTT-GAGGGACCGCTGTAACA----ATTCTTTT--
------------------------------------------------------------
------------------------------------------------------------
----------------------------AAACCAGAGGA--AGGTTGCGGC-AATAAC-A
GGTC-TGTGATG-CCC-TTAGAT-------------------------------------
------------------------------GTCCCGGGCTGCACAC-GTGCTAC-AATGA
T-CA-GTAC---------------AGTGAG-CATCT------------TTGCAATACCAG
CGTTTGGAGGCCTGGCCGCGCGTCACTT--------------------------------
---------GTGGCGCCGGCTTGCAGTCTCTACGTTGC----------------------
--------------------CTTCCCAAGTCTGACAAGAT-T---------------TGG
AAATCCATTGGAAGTT-----CTGATTCGATATCCCTATTGA------------------
--------GCATTTTTTTACT---------------------------------------
--------ACAGCGGCGTCTAACTTCGTCCCTCG--------------------------
-TCGGTTCGCCTGACTTGTGCGGCA-----------------------------------
--------------------CTTGGCGTCTGCTATAT---GCAA-TTGTCAATT--CATA
GTGGGGACAG-----ACGATTGTTAATTGTTCGTCTCGGTCTC---AACTAGGAATGCCT
TGTAC---GGGTCTTTGGTTCACCAGAC-CACCCGGAATACGTC-CCTGC------CCTT
TGTACACAC-CG-CCCGTCG------CTCTTACCGA-TGAACT-------TCTCTGTGAG
TTT-GAGGGACCGTCAA------------------------------------TTGTGTG
GCAACACACGACGCTATGG-----------------------------------------
---------AAACTTAAACGAACAGTGTGA-----TTTAAAG------------------
--------------------------------
>Hastigerina_pelagica|0723|00
------------------------------------------------------------
------------------------------------------------------------
------------------------------------------------------------
------------------------------------------------------------
-----TTGTG----CATGGCCGTTC----TTAGTTCGTGG------AGTGATCTGTCTGC
TTAATT-GCGTTTCATATTTAC--------------------------------------
------------------------------------------------------------
------------------------------------------------------------
------------------------------------------------------------
------------------------------------------------------------
-----------------------GAATGTCGCTT-ACGTGATTGC---------------
------------------------------------------------------------
------------------------------------------------------------
------------------------------------------------------------
------------------------------------------------------------
-----------------------------TGCAGACCTC-----------GTCTCCTC--
------------------------------------------------------------
------------------------------------------------------------
-----------------------------------------TGGAGGCGAC--------G
CGTC---------TCT-TCAACT-------------------------------------
-----------------------------------------CACTC-GCAC----ATTCT
CTTGAACGC---------------AACGAG-CGTGA------------------------
------------------------------------------------------------
------------------------------------------------------------
---------------------------------------------------------CCG
CAACCTCTTG--------------------------------------------------
------------------------------------------------------------
------------------------------------------------------------
------------------------------------------------------------
---------------------------------------------TTGTGTATA--CCAA
GTGTGG--------------CGCTGGCTTGCCAGCTCGCACTC---------CAATGC--
--------ACGTATTTTGGTCACATTGT-CTCGCGG------------------------
----------CGCCTCGGCG------TTTGCAGCAA-TGTCCA-----------------
----AATAAACTGAGGA-------------------------------------------
------------------------------------------------------------
-----------------CCG---------------CTTAACA------------------
--------------------------------
>Hastigerina_pelagica|0722|00
------------------------------------------------------------
------------------------------------------------------------
------------------------------------------------------------
------------------------------------------------------------
---CATGGTG----CATGGCCGTTC----TTAGTTCGTGG------AGTGATCTGTCTGC
TTAATT-GCGTTTCATATTTAC--------------------------------------
------------------------------------------------------------
------------------------------------------------------------
------------------------------------------------------------
------------------------------------------------------------
-----------------------GAATGTCGCTT-ACGTGATTGC---------------
------------------------------------------------------------
------------------------------------------------------------
------------------------------------------------------------
------------------------------------------------------------
-----------------------------TGCAGACCTC-----------GTTTTCTC--
------------------------------------------------------------
------------------------------------------------------------
--------------------------------------------TGGAGGC----GAC-G
CGTC---------TCT-TCAACT-------------------------------------
-----------------------------------------CACTC-GCAC----ATTCT
CTTGAACGC---------------AACGAG-CGTGA------------------------
------------------------------------------------------------
------------------------------------------------------------
---------------------------------------------------------CCG
CAACCTCTTG--------------------------------------------------
------------------------------------------------------------
------------------------------------------------------------
------------------------------------------------------------
---------------------------------------------TTGTGTATA--CCAA
GTGTGG--------------CGCTGGCTTGCCAGCTCGCACTCC---------AATGC--
--------ACGTATTTTGGTCACATTGT-CTCGCGG------------------------
----------CGCCTCGGCG------TTTGCAGCAA-TGTCCA-----------------
----AATAAACTGAGGA-------------------------------------------
------------------------------------------------------------
---------------CCGCGAACA------------------------------------
--------------------------------
>Hastigerina_pelagica|0080|10
-------------------GTGG-AGCATGTGGCTTAATTTGACTCAACGCGGGA-AATC
TTACCGGGTCCGGACACACTGAGGATTGACAG--------ACAGTA--------------
------------------------------------------------------------
--TTCATGCCGACTGAATTTCGACATATTTCAAATGTGCGAGTTCTTTCATGATTGTGTG
ATAGGTGGTG----CATGGCCGTTC----TTAGTTCGTGG------AGTGATCTGTCTGC
TTAATT-GCGTTTCATATTTACGAATGTCGCTTACGTGATTGCTGCAGACCTCGTCTCTT
TATTGAGTGCGACGCGTCTCTTCAACTCACTCGCACATTCT-------------------
------------------------------------------------------------
------------------------------------------------------------
------------------------------------------------------------
--------------------CTTGAACGCAACGA-GCGTGACCGCAACCTCTTGTTGTGT
ATACCAAGTGTGT-----------------------------------------------
---------CGTTGCTTGCAACTCACACTCCA--------------------------AT
GCACGTATTTTGGTCACATTGTCTCGGCC-------------------------------
--------------------------------------GTCGCGCGCAGCCTCGGCTGTG
TCGGCGCCAGCAATGTCCAAATAAACTT-GAGGGACCGCTGTAACA----ATTCTTTT--
------------------------------------------------------------
------------------------------------------------------------
----------------------------AAACCAGAGGA--AGGTTGCGGC-AATAAC-A
GGTC-TGTGATG-CCC-TTAGAT-------------------------------------
------------------------------GTCCCGGGCTGCACAC-GTGCTAC-AATGA
T-CA-GTAC---------------AGTGAG-CATCT------------TTGCAATACCAG
CGTTTGGAGGCCTGGCCAAGTCACT-----------------------------------
---------TGTGACTCGGCTTGCAGTCTCTACGTTGC----------------------
--------------------CTTCCCAAGTCTGACAAGAT-T---------------TGG
AAATCCATTGGAAGTC-----CTGAATCAATCCCTATTGA--------------------
--------GCATTTTTCTCTA---------------------------------------
---------------CAGTGGCGCCAGACT------------------------------
-TCGTCCCATGTCGCCTGACTTGTG-----------------------------------
---------------CGGCACTTGGCGTCTACTATAT---GCAA-TTGTCAATT--CATA
GTGGGGACAG-----ACGATTGTTAATTGTTCGTCTCGGTCTC---AACTAGGAATGCCT
TGTAC---GGGTCTTTGGTTCACCAGAC-CACCCGGAATACGTC-CCTGC------CCTT
TGTACACAC-CG-CCCGTCG------CTCTTACCGA-TGAACT-------TCTCTGTGAG
TTT-GAGGGACCGTCAA-------------------------------------TTGTGT
GGCAACACACGACGTATGG-----------------------------------------
---------AAACTTAAACGAACAGTGTGA-----TTTAAAG------------------
--------------------------------
>Hastigerina_pelagica|0080|03
------------------------CGAGCGTGAC----------------CGCAA-CCTC
TTGTTGTGT---------------------------------------------------
------------------------------------------------------------
------------------------------------------------------------
ATACCAAGTG----TGTCGTTGCTT----GCAACTCACAC------TCCAATGCACGTAT
TTTGGTCACATTGT----------------------------------------------
------------------------------------------------------------
------------------------------------------------------------
------------------------------------------------------------
------------------------------------------------------------
-CTCGGCCGTCGCGCGCAGCCTCGGCTGTGTCGG----CGCCAGCAATGTCC--------
------------------------------------------------------------
------------------------------------------------------------
------------------------------------------------------------
------------------------------------------------------------
------------------AAATAAACTT-GAGGGACCGCTGTAACA----ATTCTTTT--
------------------------------------------------------------
------------------------------------------------------------
----------------------------AAACCAGAGGA--AGGTTGCGGC-AATAAC-A
GGTC-TGTGATG-CCC-TTAGAT-------------------------------------
------------------------------GTCCCGGGCTGCACAC-GTGCTAC-AATGA
T-CA-GTAC---------------AGTGAG-CATCT------------TTGCAATACCAG
CGTTTGGAGGCCTGGCCAAGTCACT-----------------------------------
---------TGTGACTCGGCTTGCAGTCTCTACGTTGC----------------------
--------------------CTTCCCAAGTCTGACAAGAT-T---------------TGG
AAATCCATTGGAAGTC-----CTGAATCAATCCCTATTGA--------------------
--------GCATTTTTCTCTA---C-----------------------------------
----------------AGTGGCGCCAGACTTCGTC-------------------------
-CCATGTCGGTTCGCCTGACTTGTG-CGGCACTTGGC-----------------------
--------------------------GTCTACTATAT---GCAA-TTGTCAATT--CATA
GTGGGGACAG-----ACGATTGTTAATTGTTCGTCTCGGTCTC---AACTAGGAATGCCT
TGTAC---GGGTCTTTGGTTCACCAGAC-CACCCGGAATACGTC-CCTGC------CCTT
TGTACACAC-CG-CCCGTCG------CTCTTACCGA-TGAACT-------TCTCTGTGAG
TTT-GAGGGACCGTCAA------------------------------------TTGTGTG
GCAACACACGACGCTATGG-----------------------------------------
---------AAACTTAAACGAACAGTGTGA-----TTTAAAG------------------
--------------------------------
>Hastigerina_pelagica|0080|16
-------------------GTGG-AGCATGTGGCTTAATTTGACTCAACGCGGGA-AATC
TTACCGGGTCCGGACACACTGAGGATTGACAG--------ACAGTA--------------
------------------------------------------------------------
--TTCATGCCGACTGAATTTCGACATATTTCAAATGTGCGAGTTCTTTCATGATTGTGTG
ATAGGTGGTG----CATGGCCGTTC----TTAGTTCGTGG------AGTGATCTGTCTGC
TTAATT-GCGTTTCATATTTACGAATGTCGCTTACGTGATTGCTGCAGACCTCGTCTCTT
TATTGAGTGCGACGCGTCTCTTCAACTCACTCGCACATTCT-------------------
------------------------------------------------------------
------------------------------------------------------------
------------------------------------------------------------
--------------------CTTGAACGCAACGA-GCGTGACCGCAACCTCTTGTTGTGT
ATACCAAGTGTGT-----------------------------------------------
---------CGTTGCTTGCAACTCACACTCCA--------------------------AT
GCACGTATTTTGGTCACATTGTCTCGGCC-------------------------------
--------------------------------------GTCGCGCGCAGCCTCGGCTGTG
TCGGCGCCAGCAATGTCCAAATAAACTT-GAGGGACCGCTGTAACA----ATTCTTTT--
------------------------------------------------------------
------------------------------------------------------------
----------------------------AAACCAGAGGA--AGGTTGCGGC-AATAAC-A
GGTC-TGTGATG-CCC-TTAGAT-------------------------------------
------------------------------GTCCCGGGCTGCACAC-GTGCTAC-AATGA
T-CA-GTAC---------------AGTGAG-CATCT------------TTGCAATACCAG
CGTTTGGAGGCCTGGCCAAGTCACT-----------------------------------
---------TGTGACTCGGCTTGCAGTCTCTACGTTGC----------------------
--------------------CTTCCCAAGTCTGACAAGAT-T---------------TGG
AAATCCATTGGAAGTC-----CTGAATCAATCCCTATTGA--------------------
--------GCATTTTTCTCTA---------------------------------------
---CAGTGGCGCCAGACTTCGTC-------------------------------------
-CCATGTCGGTTCGCCTGACTTGTG-----------------------------------
---------------CGGCACTTGGCGTCTACTATAT---GCAA-TTGTCAATT--CATA
GTGGGGACAG-----ACGATTGTTAATTGTTCGTCTCGGTCTC---AACTAGGAATGCCT
TGTAC---GGGTCTTTGGTTCACCAGAC-CACCCGGAATACGTC-CCTGC------CCTT
TGTACACAC-CG-CCCGTCG------CTCTTACCGA-TGAACT-------TCTCTGTGAG
TTT-GAGGGACCGTCAA------------------------------------TTGTGTG
GCAACACACGACGCTATGG-----------------------------------------
---------AAACTTAAACGAACAGTGTGA-----TTTAAAG------------------
--------------------------------
>Hastigerina_pelagica|0080|20
-------------------GTGG-AGCATGTGGCTTAATTTGACTCAACGCGGGA-AATC
TTACCGGGTCCGGACACACTGAGGATTGACAG--------ACAGTA--------------
------------------------------------------------------------
--TTCATGCCGACTGAATTTCGACATATTTCAAATGTGCGAGTTCTTTCATGATTGTGTG
ATAGGTGGTG----CATGGCCGTTC----TTAGTTCGTGG------AGTGATCTGTCTGC
TTAATT-GCGTTTCATATTTACGAATGTCGCTTACGTGATTGCTGCAGACCTCGTCTCTT
TATTGAGTGCGACGCGTCTCTTCAACTCACTCGCACATTCT-------------------
------------------------------------------------------------
------------------------------------------------------------
------------------------------------------------------------
--------------------CTTGAACGCAACGA-GCGTGACCGCAACCTCTTGTTGTGT
ATACCAAGTGTGT-----------------------------------------------
---------CGTTGCTTGCAACTCACACTCCA--------------------------AT
GCACGTATTTTGGTCACATTGTCTCGGCC-------------------------------
--------------------------------------GTCGCGCGCAGCCTCGGCTGTG
TCGGCGCCAGCAATGTCCAAATAAACTT-GAGGGACCGCTGTAACA----ATTCTTTT--
------------------------------------------------------------
------------------------------------------------------------
----------------------------AAACCAGAGGA--AGGTTGCGGC-AATAAC-A
GGTC-TGTGATG-CCC-TTAGAT-------------------------------------
------------------------------GTCCCGGGCTGCACAC-GTGCTAC-AATGA
T-CA-GTAC---------------AGTGAG-CATCT------------TTGCAATACCAG
CGTTTGGAGGCCTGGCCAAGTCACT-----------------------------------
---------TGTGACTCGGCTTGCAGTCTCTACGTTGC----------------------
--------------------CTTCCCAAGTCTGACAAGAT-T---------------TGG
AAATCCATTGGAAGTC-----CTGAATCAATCCCTATTGA--------------------
--------GCATTTTTCTCTA---------------------------------------
---CAGTGGCGCCAGACTTCGTC-------------------------------------
-CCATGTCGGTTCGCCTGACTTGTG-----------------------------------
---------------CGGCACTTGGCGTCTACTATAT---GCAA-TTGTCAATT--CATA
GTGGGGACAG-----ACGATTGTTAATTGTTCGTCTCGGTCTC---AACTAGGAATGCCT
TGTAC---GGGTCTTTGGTTCACCAGAC-CACCCGGAATACGTC-CCTGC------CCTT
TGTACACAC-CG-CCCGTCG------CTCTTACCGA-TGAACT-------TCTCTGTGAG
TTT-GAGGGACCGTCAA------------------------------------TTGTGTG
GCAACACACGACGCTATGG-----------------------------------------
---------AAACTTAAACGAACAGTGTGA-----TTTAAAG------------------
--------------------------------
>Hastigerina_pelagica|0842|01
AAGGGCACCACAAG--AACGTGG-AGCATGTGGCTTAATTTGACTCAACGCGGGA-AATC
TTACCGGGTCCGGACACACTGAGGATTGACAG--------ACAGTA--------------
------------------------------------------------------------
--TTCATGCCGACTGAATTTCGACATATTTCAAATGTGCGAGTTCTTTCATGATTGTGTG
ATAGGTGGTG----CATGGCCGTTC----TTAGTTCGTGG------AGTGATCTGTCTGC
TTAATT-GCGTTTCATATTTACGAATGTCGCTTACGTGATTGCTGCAGACCTCGTCTCTT
TATTGAGTGCGACGCGTCTCTTCAACTCACTCGCACATTCT-------------------
------------------------------------------------------------
------------------------------------------------------------
------------------------------------------------------------
--------------------CTTGAACGCAACGA-GCGTGACCGCAACCTCTTGTTGTGT
ATACCAAGTGTGTCGCTGG-----------------------------------------
---------CTTTACTGCCAGCTCGCACTCCA--------------------------AT
GCACGTATTTTGGTCACATTGTCTCGGCC-------------------------------
--------------------------------------GTCGCACGCAGCCTCGGCTGTG
TCGGCGCCAGCAATGTCCAAATAAACTT-GAGGGACCGCTGTAACA----ATTCTTTT--
------------------------------------------------------------
------------------------------------------------------------
----------------------------AAACCAGAGGA--AGGTTGCGGC-AATAAC-A
GGTC-TGTGATG-CCC-TTAGAT-------------------------------------
------------------------------GTCCCGGGCTGCACAC-GTGCTAC-AATGA
T-CA-GTAC---------------AGTGAG-CATCT------------TTGCAATACCAG
CGTTTGGAGGCCTGGCCATGTCACT-----------------------------------
---------TGTGACTCGGCTTGCAGTCTCTACGTTGC----------------------
--------------------CTTCCCAAGTCTGACAAGAT-T---------------TGG
AAATCCATTGGAAGTC-----CTGAATCAATCCCTATTGA--------------------
--------GCATTTTTCTCTA---------------------------------------
------------------------------------------------------------
-CAGTGGCGCCAGACTTCGTCCCAT------------------------------GTCGG
TTCGCCTGACTTGTGCGGCACTTGGCGTCTACTATAT---GCAA-TTGTCAATT--CATA
GTGGGGACAG-----ACGATTGTTAATTGTTCGTCTCGG---------------------
------------------------------------------------------------
------------------------------------------------------------
------------------------------------------------------------
------------------------------------------------------------
------------------------------------------------------------
--------------------------------
>Hastigerina_pelagica|0842|03
AAGGGCACCACAAG--AACGTGG-AGCATGTGGCTTAATTTGACTCAACGCGGGA-AATC
TTACCGGGTCCGGACACACTGAGGATTGACAG--------ACAGTA--------------
------------------------------------------------------------
--TTCATGCCGACTGAATTTCGACATATTTCAAATGTGCGAGTTCTTTCATGATTGTGTG
ATAGGTGGTG----CATGGCCGTTC----TTAGTTCGTGG------AGTGATCTGTCTGC
TTAATT-GCGTTTCATATTTACGAATGTCGCTTACGTGATTGCTGCAGACCTCGTCTCTT
TATTGAGTGCGACGCGTCTCTTCAACTCACTCGCACATTCT-------------------
------------------------------------------------------------
------------------------------------------------------------
------------------------------------------------------------
--------------------CTTGAACGCAACGA-GCGTGACCGCAACCTCTTGTTGTGT
ATACCAAGTGTGTCGCTGG-----------------------------------------
---------CTTTACTGCCAGCTCGCACTCCA--------------------------AT
GCACGTATTTTGGTCACATTGTCTCGGCC-------------------------------
--------------------------------------GTCGCACGCAGCCTCGGCTGTG
TCGGCGCCAGCAATGTCCAAATAAACTT-GAGGGACCGCTGTAACA----ATTCTTTT--
------------------------------------------------------------
------------------------------------------------------------
----------------------------AAACCAGAGGA--AGGTTGCGGC-AATAAC-A
GGTC-TGTGATG-CCC-TTAGAT-------------------------------------
------------------------------GTCCCGGGCTGCACAC-GTGCTAC-AATGA
T-CA-GTAC---------------AGTGAG-CATCT------------TTGCAATACCAG
CGTTTGGAGGCCTGGCCATGTCACT-----------------------------------
---------TGTGACTCGGCTTGCAGTCTCTACGTTGC----------------------
--------------------CTTCCCAAGTCTGACAAGAT-T---------------TGG
AAATCCATTGGAAGTC-----CTGAATCAATCCCTATT----------------------
--------GAGCATTTTTCTC---------------------------------------
------------------------------------------------------------
------------------------------------------------------------
--------------------------------------------------------TACA
GTGGCGCCAG-----------------------ACTTCGTCCC-----------------
--------ATGT---CGGTTCGCCTGACTTGTGCGGCACTTGGCGTCTAC------TATA
TGCAATTGT-CAATTCATAG----------------------------------------
----TGGGGACAGA----------------------------------------------
------------------------------------------------------------
------------------------------------------------------------
--------------------------------
>Hastigerina_pelagica|0842|04
------------------------GACGCGTCTCTTCAACTCACTC------GCACATTC
T-------CTTGAACGCAACGAGCGT-GACCG----------------------------
------------------------------------------------------------
---------------------------------------CAACCTCTTGTTGTGTATACC
A-----AGTG----TGTCGTTGCTT----GCAACTCACAC------TCCAATGCACGTAT
TTTGGTCACATTGT----------------------------------------------
------------------------------------------------------------
------------------------------------------------------------
------------------------------------------------------------
------------------------------------------------------------
-CTCGGCCGTCGCGCGCAGCCTCGGCTGTGTCGG----CGCCAGCAATGTCC--------
------------------------------------------------------------
------------------------------------------------------------
------------------------------------------------------------
------------------------------------------------------------
------------------AAATAAACTT-GAGGGACCGCTGTAACA----ATTCTTTT--
------------------------------------------------------------
------------------------------------------------------------
----------------------------AAACCAGAGGA--AGGTTGCGGC-AATAAC-A
GGTC-TGTGATG-CCC-TTAGAT-------------------------------------
------------------------------GTCCCGGGCTGCACAC-GTGCTAC-AATGA
T-CA-GTAC---------------AGTGAG-CATCT------------TTGCAATACCAG
CGTTTGGAGGCCTGGCCAAGTCACT-----------------------------------
---------TGTGACTCGGCTTGCAGTCTCTACGTTGC----------------------
--------------------CTTCCCAAGTCTGACAAGAT-T---------------TGG
AAATCCATTGGAAGTC-----CTGAATCAATCCCTATTGA--------------------
--------GCATTTTTCTCTA---C-----------------------------------
----------------AGTGGCGCCAGACTTCGTC-------------------------
-CCATGTCGGTTCGCCTGACTTGTG-CGGCACTTGGC-----------------------
--------------------------GTCTACTATAT---GCAA-TTGTCAATT--CATA
GTGGGGACAG-----ACGATTGTTAATTGTTCGTCTCGGTCTC---AACTAGGAATGCCT
TGTAC---GGGTCTTTGGTTCACCAGAC-CACCCGGAATACGTC-CCTGC------CCTT
TGTACACAC-CG-CCCGTCG------CTCTTACCGA-TGAACT-------TCTCTGTGAG
TTT-GAGGGACCGTCAA------------------------------------TTGTGTG
GCAACACACGACGCTATGG-----------------------------------------
---------AAACTTAAACGAACAGTGTGA-----TTTAAAGGAAAGAGAAGTCGTAACA
AGGCATCAGGGTACCGAGC-------------
>Hastigerina_pelagica|0842|05
AAGGGCACCACAAG--AACGTGG-AGCATGTGGCTTAATTTGACTCAACGCGGGA-AATC
TTACCGGGTCCGGACACACTGAGGATTGACAG--------ACAGTA--------------
------------------------------------------------------------
--TTCATGCCGACTGAATTTCGACATATTTCAAATGTGCGAGTTCTTTCATGATTGTGTG
ATAGGTGGTG----CATGGCCGTTC----TTAGTTCGTGG------AGTGATCTGTCTGC
TTAATT-GCGTTTCATATTTACGAATGTCGCTTACGTGATTGCTGCAGACCTCGTCTCTT
TATTGAGTGCGACGCGTCTCTTCAACTCACTCGCACATTCT-------------------
------------------------------------------------------------
------------------------------------------------------------
------------------------------------------------------------
--------------------CTTGAACGCAACGA-GCGTGACCGCAACCTCTTGTTGTGT
ATACCAAGTGTGT-----------------------------------------------
---------CGTTGCTTGCAACTCACACTCCA--------------------------AT
GCACGTATTTTGGTCACATTGTCTCGGCC-------------------------------
--------------------------------------GTCGCGCGCAGCCTCGGCTGTG
TCGGCGCCAGCAATGTCCAAATAAACTT-GAGGGACCGCTGTAACA----ATTCTTTT--
------------------------------------------------------------
------------------------------------------------------------
----------------------------AAACCAGAGGA--AGGTTGCGGC-AATAAC-A
GGTC-TGTGATG-CCC-TTAGAT-------------------------------------
------------------------------GTCCCGGGCTGCACAC-GTGCTAC-AATGA
T-CA-GTAC---------------AGTGAG-CATCT------------TTGCAATACCAG
CGTTTGGAGGCCTGGCCAAGTCACT-----------------------------------
---------TGTGACTCGGCTTGCAGTCTCTACGTTGC----------------------
--------------------CTTCCCAAGTCTGACAAGAT-T---------------TGG
AAATCCATTGGAAGTC-----CTGAATCAATCCCTATTGA--------------------
--------GCATTTTTCTCTA---------------------------------------
---CAGTGGCGCCAGACTTCGTC-------------------------------------
-CCATGTCGGTTCGCCTGACTTGTG-----------------------------------
---------------CGGCACTTGGCGTCTACTATAT---GCAA-TTGTCAATT--CATA
GTGGGGACAG-----ACGATTGTTAATTGTTCGTCTCGGTCTC---AACTAGGAATGCCT
TGTAC---GGGTCTTTG-------------------------------------------
------------------------------------------------------------
------------------------------------------------------------
------------------------------------------------------------
------------------------------------------------------------
--------------------------------
>Hastigerina_pelagica|0842|06
-------------------------------TGCTTAATGCGTTTCA-------------
----------------TATTTACGAATGTCGC----------------------------
------------------------------------------------------------
-----------------------------------------------------TTACGTG
ATTGCTGCAG---ACCTCGTCTCT-----TTATTGAGTGA---------GACGCGTCTCT
TCAACTCAC---------------------------------------------------
------------------------------------------------------------
------------------------------------------------------------
------------------------------------------------------------
------------------------------------------------------------
---------TCGCACATTCTCTTGAACGCAACGA-GCGTGACCGCAACCTCTTGTTGTGT
ATACCAAGTGTGTCGCTTGG----------------------------------------
---------CTTTACTGCCAGCTCGCACTCCA--------------------------AT
GCACGTATTTTGGTCACATTGTCTCGGCC-------------------------------
--------------------------------------GTCGCGCGCAGCCTCGGCTGTG
TCGGCGCCAGCAATGTCCAAATAAACTT-GAGGGACCGCTGTAACA----ATTCTTTT--
------------------------------------------------------------
------------------------------------------------------------
----------------------------AAACCAGAGGA--AGGTTGCGGC-AATAAC-A
GGTC-TGTGATG-CCC-TTAGAT-------------------------------------
------------------------------GTCCCGGGCTGCACAC-GTGCTAC-AATGA
T-CA-GTAC---------------AGTGAG-CATCT------------TTGCAATACCAG
CGTTTGGAGGCCTGGCCAAGTCACT-----------------------------------
---------TGTGACTCGGCTTGCAGTCTCTACGTTGC----------------------
--------------------CTTCCCAAGTCTGACAAGAT-T---------------TGG
AAATCCATTGGAAGTC-----CTGAATCAATCCCTATTGA--------------------
--------GCATTTTTCTCTA---------------------------------------
---CAGTGGCGCCAGACTTCGTC-------------------------------------
-CCATGTCGGTTCGCCTGACTTGTG-----------------------------------
---------------CGGCACTTGGCGTCTACTATAT---GCAA-TTGTCAATT--CATA
GTGGGGACAG-----ACGATTGTTAATTGTTCGTCTCGGTCTC---AACTAGGAATGCCT
TGTAC---GGGTCTTTGGTTCACCAGAC-CACCCGGAATACGTC-CCTGC------CCTT
TGTACACAC-CG-CCCGTCG------CTCTTACCGA-TGAACT-------TCTCTGTGAG
TTT-GAGGGACCGTCAA------------------------------------TTGTGTG
GCAACACACGACGCTATGG-----------------------------------------
---------AAACTTAAACGAACAGTGTGA-----TTTAAAGGAAAGAGAAGTCGTAACA
AGGCATCAGGGTACCGAGCTCGA---------
>Hastigerina_pelagica|0843|00
------------------------------------------------------------
------------------------------------------------------------
------------------------------------------------------------
------------------------------------------------------------
-----TGGTG----CATGGCCGTTC----TTAGTTCGTGG------AGTGATCTGTCTGC
TTAATT-GCGTTTCATATTTAC--------------------------------------
------------------------------------------------------------
------------------------------------------------------------
------------------------------------------------------------
------------------------------------------------------------
-----------------------GAATGTCGCTT-ACGTGATTGC---------------
------------------------------------------------------------
------------------------------------------------------------
------------------------------------------------------------
------------------------------------------------------------
-----------------------------TGCAGACCTCGTC--------TCTTTATT--
------------------------------------------------------------
------------------------------------------------------------
------------------------------------------GAGTGCGAC--------G
CGTC---------TCT-TCAACT-------------------------------------
-----------------------------------------CACTC-GCAC----ATTCT
CTTGAACGC---------------AACGAG-CGTGA------------------------
------------------------------------------------------------
------------------------------------------------------------
---------------------------------------------------------CCG
CAACCTCTTG--------------------------------------------------
------------------------------------------------------------
------------------------------------------------------------
------------------------------------------------------------
---------------------------------------------TTGTGTATA--CCAA
GTGTG------------------------------TCGTTGCTTGCAACTCACACTCCAA
TGCAC---GTATTTTGGTCACATTGTCT-CGGCCGTCGCGCGCAGCCTCG------GCTG
TGTCGGCGCCAG--------------CAATGTCCAAATAAACT-----------------
-----GAGGACCGCGTA-------------------------------------------
------------------------------------------------------------
---------ACA------------------------------------------------
--------------------------------
>Hastigerina_pelagica|0091|02
------------------------------------------------------------
----CGGGTCCGGACACACTGAGGATTGACAG--------ACAGTA--------------
------------------------------------------------------------
--TTCATGCCGATTGAATTTCGACATATTTCAAATGTGCGAGTTCTTTCATGATTGTGTG
ATAGGTGGTG----CATGGCCGTTC----TTAGTTCGTGG------AGTTATCTGTCTGC
TTAATT-GCGTTTCATATTTACGAATGTCGCTTACGTGA--------TTGCTGCAGACCT
CGCGTCTCTTTATTGAGTTGCGACGCGTCTCTTCAACTCAC-------------------
------------------------------------------------------------
------------------------------------------------------------
------------------------------------------------------------
---------TCGCACATTCTCTTGAACGCAACGA-GCGTGACCGCAACCTCTTGTTG---
---------------------------------------------TGTATACCAAGTGTG
TCGTTGCTTGCAACTCACACTCCAATGCACGT--------------------------AT
TTTGGTCACATTGTCTCGGTGCCGTCGCG-------------------------------
------------------------------------------CGCAGCCTCGGCTGTGTC
GGCGTGCCAGCAATGTCCAAATAAACTT-GAGGGACCGCTGTAACA----ATTCTTTT--
------------------------------------------------------------
------------------------------------------------------------
----------------------------AAACCAGAGGA--AGGTTGCGGC-AATAAC-A
GGTC-TGTGATG-CCC-TTAGAT-------------------------------------
------------------------------GTCCCGGGCTGCACAC-GTGCTAC-AATGA
T-CA-GTAC---------------AGTGAG-CATCT------------------------
------------------------------------------------------------
---------------------------TTGCA----------------------------
---------------------------------------------------------ATA
CCAGCGTTTGGAG-----------------------------------------------
------------------------------------------------------------
------------------------------------------------------------
------------------------------------------------------------
----------------------------------------GCC--TGGCCAAGT--CAC-
-TTGTGACTT-----CGGCTTGCAGTCTCT--ACGTTGCCTTCCCAAGTCTGACAAGATT
TGGAA------------ATCCATTGGAA--GTCCTGAATCAATC-CCTATTGAGCATTTT
TCTCTACAG-TGGCGCCAGACTTCGTCCCATGTCGGTTCGCCT-------GACTTGTGCG
GCACTTGGCGTCTAC---------------------------------------------
------------------------------------------------------------
------------------------------------------------------------
--------------------------------
>Hastigerina_pelagica|0080|41
-------------------GTGG-AGCATGTGGCTTAATTTGACTCAACGCGGGA-AATC
TTACCGGGTCCGGACACACTGAGGATTGACAG--------ACAGTA--------------
------------------------------------------------------------
--TTCATGCCGACTGAATTTCGACATATTTCAAATGTGCGAGTTCTTTCATGATTGTGTG
ATAGGTGGTG----CATGGCCGTTC----TTAGTTCGTGG------AGTGATCTGTCTGC
TTAATT-GCGTTTCATATTTACGAATGTCGCTTACGTGA---------------------
TTGCTGCAGACCTCGTCTCTCTTTATTGAGTGCGAC------------------------
------------------------------------------------------------
------------------------------------------------------------
----------------------------------------------------GCGTCTCT
TCAACTCACTCGCACATTCTCTTGAACGCAACGA-GCGTGACCGCAACCTCTTGTTGTGT
ATACCAAGTGTGTCGT-----------------------------TGCTTGCAACTCACA
CTCCAATGCACGTATTTTGGTCACATTGTCTC----------------------------
------GGCCGTCGCGCGCAGCCTCGGCT-------------------------------
---------------------------------------------------------GTG
TCGGCGCCAGCAATGTCCAAATAAACTT-GAGGGACCGCTGTAACA----ATTCTTTT--
------------------------------------------------------------
------------------------------------------------------------
----------------------------AAACCAGAGGA--AGGTTGTGGC-AATAAC-A
GGTC-TGTGATG-CCC-TTAGAT-------------------------------------
------------------------------GTCCCGGGCTGCACAC-GTGCTAC-AATGA
T-CA-GTAC---------------AGTGAG-CATCT------------TTGCAATACCAG
CGTTTGGAGGCCTGGCCAAGTCACT-----------------------------------
---------TGTGACTCGGCTTGCAGTCTCTACGTTGC----------------------
--------------------CTTCCCAAGTCTGACAAGAT-T---------------TGG
AAATCCATTGGAAGTC-----CTGAATCAATCCCTATTGA--------------------
--------GCATTTTTCTCTA---C-----------------------------------
----------------AGTGGCGCCAGACTTCGTC-------------------------
-CCATGTCGGTTCGCCTGACTTGTG-CGGCACTTGGC-----------------------
--------------------------GTCTACTATAT---GCAA-TTGTCAATT--CATA
GTGGGGACAG-----ACGATTGTTAATTGTTCGTCTCGGTCTC---AACTAGGAATGCCT
TGTAC---GGGTCTTTGGTTCACCAGAC-CACCCGGAATACGTC-CCTGC------CCTT
TGTACACAC-CG-CCCGTCG------CTCTTACCGA-TGAACT-------TCTCTGTGAG
TTT-GAGGGACCGTCAA------------------------------------TTGTGTG
GCAACACACGACGCTATGG-----------------------------------------
---------AAACTTAAACGAACAGTGTGA-----TTTAAAG------------------
--------------------------------
>Hastigerina_pelagica|0080|08
-------------------GCGG-AGCATGTGGCTTAATTTGACTCAACGCGGGA-AATC
TTACCGGGTCCGGACACACTGAGGATTGACAG--------ACAGTA--------------
------------------------------------------------------------
--TTCATGCCGACTGAATTTCGACATATTTCAAATGTGCGAGTTCTTTCATGATTGTGTG
ATAGGTGGTG----CATGGCCGTTC----TTAGTTCGTGG------AGTGATCTGTCTGC
TTAATT-GCGTTTCATATTTACGAATGTCGCTTACGTGA---------------------
TTGCTGCAGACCTCGTCTCTCTTTATTGAGTGCGAC------------------------
------------------------------------------------------------
------------------------------------------------------------
----------------------------------------------------GCGTCTCT
TCAACTCACTCGCACATTCTCTTGAACGCAACGA-GCGTGACCGCAACCTCTTGTTGTGT
ATACCAAGTGTGTCGT-----------------------------TGCTTGCAACTCACA
CTCCAATGCACGTATTTTGGTCACATTGTCTC----------------------------
------GGCCGTCGCGCGCAGCCTCGGCT-------------------------------
---------------------------------------------------------GTG
TCGGCGCCAGCAATGTCCAAATAAACTT-GAGGGACCGCTGTAACA----ATTCTTTT--
------------------------------------------------------------
------------------------------------------------------------
----------------------------AAACCAGAGGA--AGGTTGCGGC-AATAAC-A
GGTC-TGTGATG-CCC-TTAGAT-------------------------------------
------------------------------GTCCCGGGCTGCACAC-GTGCTAC-AATGA
T-CA-GTAC---------------AGTGAG-CATCT------------TTGCAATACCAG
CGTTTGGAGGCCTGGCCAAGTCACT-----------------------------------
---------TGTGACTCGGCTTGCAGTCTCTACGTTGC----------------------
--------------------CTTCCCAAGTCTGACAAGAT-T---------------TGG
AAATCCATTGGAAGTC-----CTGAATCAATCCCTATTGA--------------------
--------GCATTTTTCTCTA---C-----------------------------------
----------------AGTGGCGCCAGACTTCGTC-------------------------
-CCATGTCGGTTCGCCTGACTTGTG-CGGCACTTGGC-----------------------
--------------------------GTCTACTATAT---GCAA-TTGTCAATT--CATA
GTGGGGACAG-----ACGATTGTTAATTGTTCGTCTCGGTCTC---AACTAGGAATGCCT
TGTAC---GGGTCTTTGGTTCACCAGAC-CACCCGGAATACGTC-CCTGC------CCTT
TGTACACAC-CG-CCCGTCG------CTCTTACCGA-TGAACT-------TCTCTGTGAG
TTT-GAGGGACCGTCAA------------------------------------TTGTGTG
GCAACACACGACGCTATGG-----------------------------------------
---------AAACTTAAACGAACAGTGTGA-----TTTAAAG------------------
--------------------------------
>Hastigerina_pelagica|1611|01
AAGGGCACCACAAGAACGCGG---AGCATGTGGCTTAATTTGACTCAACGCGGGA-AATC
TTACCGGGTCCGGACACACTGAGGATTGACAG--------ACAGTA--------------
------------------------------------------------------------
--TTCATGCCGACTGAATTTCGACATATTTCAAATGTGCGAGTTCTTTCATGATTGTGTG
-TAGGTGGTG----CATGGCCGTTC----TTAGTTCGTGG------AGTGATCTGTCTGC
TTAATT-GCGTTTCATATTTACGAATGTCGCTTACGTGATTGCTGCAGACCTCGTCTCTT
TATTGAGTGCGACGCGTCTCTTCAACTCACTCGCACATTCT-------------------
------------------------------------------------------------
------------------------------------------------------------
------------------------------------------------------------
--------------------CTTGAACGCAACGA-GCGTGACCGCAACCTCTTGTTGTGT
ATACCAAGTGTGTCGCTTGG----------------------------------------
---------CTTTACTGCCAGCTCGCACTCCA--------------------------AT
GCACGTATTTTGGTCACATTGTCTCGGTC-------------------------------
-------------------------------------CGTCGCGCGCAGCCTCGGCTGTG
TCGGCGCCAGCAATGTCCAAATAAACTT-GAGGGACCGCTGTAACA----ATTCTTTT--
------------------------------------------------------------
------------------------------------------------------------
----------------------------AAACCAGAGGA--AGGTTGCGGC-AATAAC-A
GGTC-TGTGATG-CCC-TTAGAT-------------------------------------
------------------------------GTCCCGGGCTGCACAC-GTGCTAC-AATGA
T-CA-GTAC---------------AGTGAG-CATCT------------TTGCAATACCAG
CGTTTGGAGGCCTGGCCAAGTCACT-----------------------------------
---------TGTGACTCGGCTTGCAGTCTCTACGTTGC----------------------
--------------------CTTCCCAAGTCTGACAAGAT-T---------------TGG
AAATCCATTGGAAGTC-----CTGAATCAATCCCTATTGA--------------------
--------GCATTTTTCTCTA---------------------------------------
---CAGTGGCGCCAGACTTCGTCCCATG--------------------------------
-TCGGTTCGCCTGACTTTGTGCGGC-----------------------------------
--------------------ACTTGCGTCTACTATAT---GCAA-TTGTCAATT--CATA
GTGGGGACAG-----ACGATTGTTAATTGTTCGTCTCGGTCTC---AAC-----------
------------------------------------------------------------
------------------------------------------------------------
------------------------------------------------------------
------------------------------------------------------------
------------------------------------------------------------
--------------------------------
>Hastigerina_pelagica|1611|04
------------------------TAAATGCGTTTCATATTTACGAAATGTCG-------
------------------------------------------------------------
------------------------------------------------------------
--------------------------------------------CTTACGTGAT------
-----TGCTGCAGACCTCGTCTCT-----TTATTGAGTGC---------GACGCGTCTCT
TCAACTCAC---------------------------------------------------
------------------------------------------------------------
------------------------------------------------------------
------------------------------------------------------------
------------------------------------------------------------
---------TCGCACATTCTCTTGAACGCAACGA-GCGTGACCGCAACCTCTTGTTGTGT
ATACCAAGTGTGTCGCTGG-----------------------------------------
---------CTTTACTGCCAGCTCGCACTCCA--------------------------AT
GCACGTATTTTGGTCACATTGTCTCGGCC-------------------------------
--------------------------------------GTCGCGCGCAGCCTCGGCTGTG
TCGGCGCCAGCAATGTCCAAATAAACTT-GAGGGACCGCTGTAACA----ATTCTTTT--
------------------------------------------------------------
------------------------------------------------------------
----------------------------AAACCAGAGGA--AGGTTGCGGC-AATAAC-A
GGTC-TGTGATG-CCC-TTAGAT-------------------------------------
------------------------------GTCCCGGGCTGCACAC-GTGCTAC-AATGA
T-CA-GTAC---------------AGTGAG-CATCT------------TTGCAATACCAG
CGTTTGGAGGCCTGGCCAAGTCACT-----------------------------------
---------TGTGACTCGGCTTGCAGTCTCTACGTTGC----------------------
--------------------CTTCCCAAGTCTGACAAGAT-T---------------TGG
AAATCCATTGGAAGTC-----CTGAATCAATCCCTATTGA--------------------
--------GCATTTTTCTCTA---------------------------------------
---CAGTGGCGCCAGACTTCGTC-------------------------------------
-CCATGTCGGTTCGCCTGACTTGTG-----------------------------------
---------------CGGCACTTGGCGTCTACTATAT---GCAA-TTGTCAATT--CATA
GTGGGGACAG-----ACGATTGTTAATTGTTCGTCTCGGTCTC---AACTAGGAATGCCT
TGTAC---GGGTCTTTGGTTCACCAGAC-CACCCGGAATACGTC-CCTGC------CCTT
TGTACACAC-CG-CCCGTCG------CTCTTACCGA-TGAACT-------TCTCTGTGAG
TTT-GAGGGACCGTCAA------------------------------------TTGTGTG
GCAACACACGACGCTATGG-----------------------------------------
---------AAACTTAAACGAACAGTGTGA-----TTTAAAGGAAAGAGAAGTCGTAACA
AGGCATCAGGGTACCGAGCTCGA---------
>Hastigerina_pelagica|1611|08
-----------------------------TCTGCTTAATTGCGTTCATATTACGAAAGTC
------------------------------------------------------------
------------------------------------------------------------
---------------------------------------------------GCTTACGTG
ATTGCTGCAG---ACCTCGTCTCTT----TATGAGTGCGA------CGCGTCTCTTCAAC
TCACTC-GCACATT----------------------------------------------
------------------------------------------------------------
------------------------------------------------------------
------------------------------------------------------------
------------------------------------------------------------
------------------CTCTTGAACGCAACGA-GCGTGACCGCAACCTCTTGTTGTGT
ATACCAAGTGTGTCGCTGG-----------------------------------------
---------CTTTACTGCCAGCTCGCACTCCA--------------------------AT
GCACGTATTTTGGTCACATTGTCTCGGCC-------------------------------
--------------------------------------GTCGCGCGCAGCCTCGGCTGTG
TCGGCGCCAGCAATGTCCAAATAAACTT-GAGGGACCGCTGTAACA----ATTCTTTT--
------------------------------------------------------------
------------------------------------------------------------
----------------------------AAACCAGAGGA--AGGTTGCGGC-AATAAC-A
GGTC-TGTGATG-CCC-TTAGAT-------------------------------------
------------------------------GTCCCGGGCTGCACAC-GTGCTAC-AATGA
T-CA-GTAC---------------AGTGAG-CATCT------------TTGCAATACCAG
CGTTTGGAGGCCTGGCCAAGTCACT-----------------------------------
---------TGTGACTCGGCTTGCAGTCTCTACGTTGC----------------------
--------------------CTTCCCAAGTCTGACAAGAT-T---------------TGG
AAATCCATTGGAAGTC-----CTGAATCAATCCCTATTGA--------------------
--------GCATTTTTCTCTA---------------------------------------
---CAGTGGCGCCAGACTTCGTC-------------------------------------
-CCATGTCGGTTCGCCTGACTTGTG-----------------------------------
---------------CGGCACTTGGCGTCTACTATAT---GCAA-TTGTCAATT--CATA
GTGGGGACAG-----ACGATTGTTAATTGTTCGTCTCGGTCTC---AACTAGGAATGCCT
TGTAC---GGGTCTTTGGTTCACCAGAC-CACCCGGAATACGTC-CCTGC------CCTT
TGTACACAC-CG-CCCGTCG------CTCTTACCGA-TGAACT-------TCTCTGTGAG
TTT-GAGGGACCGTCAA------------------------------------TTGTGTG
GCAACACACGACGCTATGG-----------------------------------------
---------AAACTTAAACGAACAGTGTGA-----TTTAAAGGAAAGAGAAGTCGTAACA
AGGCATCAGGGTACCGAGCTCGA---------
>Pulleniatina_obliquiloculata|225066|DQ407271
AAGGGCACCACAAGAACGCGTGG-AGCATGTGGCTTAATTTGACTCAACGCGGGA-AATC
TTACCGGGTCCGGACACACTGAGGATTGACAG--------GCAATA--------------
----------------------------TCTATTAAAAGAATTGTTATTATAACAATCTC
TTATTTAATAGTGT----------------TAAATATGCTAGTCCTTTCATGATTATGTG
ATAGGTGGTG----CATGGCCGTTC----TTAGTTCGTGG------AGTGATCTGTCTGC
TTAATT-GCGTTTC------ACTAAGGGCCCATAAATTC--------AAGGTATGTTAGC
TATTG------------TTTCCCTATTGACCCCTTATATCT-------------------
------------------------------------------------------------
--------------------------------------------------------TATA
AGCGCGTGTCTTTATG------------------------------------GGTTTAAA
CATTGCGCATGCTGTTGGGTCCTGAAAGCAACGA-ACGTGACCGCAACGTCTTGTTGCCT
T-----------------------------------------------------------
---------TATCTTGTTATATCTATTAATTT--------------------------TA
TTAATAGAATAACTAACAGAGGCTAATCT-------------------------------
------------------------------------------------------------
---------------------AAAACTA-GACGGACCGCTGTT-------TCTTTCTT--
------------------------------------------------------------
------------------------------------------------------------
----------------------------AAACCAGAGGA--AGGTTGCGGC-AATAAC-A
GGTC-TGTGATG-CCC-TTAGAT-------------------------------------
------------------------------GTTCCGGGCTGCACAC-GTGCTAC-AATGA
T-CA-GTAC---------------AGTGAG-CATCT---------CAATTTATATACACC
GTATTTAGCGCTAAGATATGATTATTGGCTCTTT--------------------------
---------TAGGGTCTTTTAATTGTATTTCTTATGCG----------------------
--------CGC-G----GT-AAAGCCTGCTTCGAGAGTAA-G-T-------------GGG
TAATCCATTGGAAGTA-----ATGATTTCT----CTTTTATATA----------------
--------GCACACCTATATA---------------------------------------
---CGGC---------ATTCATTCCCGGGATGAC--------------------------
-TAGTTTCGTC-----TTTTTTGTG-CGAATGTAATGTATTTCT----------------
--------------------------TATCCGTATGT---GCGA-TTGTCAATT--CATG
GTGGGGACAG-----ACCATTGTTAATTGTTGGTCTCGGTCTT---AACTAGGAATGCCT
TGTAC---GGGTCTTTGGTTCAACAAAC-CACCCGGAATACGTC-CCTGC------CCTT
TGTACACAC-CG-CCCGTCG------CTCTTACCGA-TGAACT-------TCTTTGTGAG
TCT-AAGGGACTGGGTT-------------------------------AATAGCTATTTT
TATAGTTATATACCTATGG-----------------------------------------
---------AAACTTATACGAACAATGTGG-----TTTAAAGGAAAGAGAAGTCGTAACA
AGGCATCA------------------------
>Pulleniatina_obliquiloculata|225066|DQ407270
AAGGGCACCACAAGAACGCGTGG-AGCATGTGGCTTAATTTGACTCAACGCGGGA-AATC
TTACCGGGTCCGGACACACTGAGGATTGACAG--------GCAATA--------------
-----------------------------------------------TCTATTAAAAGAA
TATTATTTTAATATCTCTTTTTAATAGTGTTAAATATGCTAGTCCTTTCATGATTATGTG
ATAGGTGGTG----CATGGCCGTTC----TTAGTTCGTGG------AGTGATCTGTCTGC
TTAATT-GCGTTTC------ACTAAGGGCCCATAAATTCAAGGTATGTTAGCTATTGTTT
CCCTATTGACCCCTTATATTCTTATAAGCGCGTGTCTTTAT-------------------
------------------------------------------------------------
------------------------------------------------------------
---------------------------------------------------GGGTTTAAA
CATTGCGCATGCTGTTGGGTCCTGAAAGCAACGA-ACGTGACCGCAACGTCTTGTTGCCT
TTATC-------------------------------------------------------
---------TTGTTATATCTATTATTTATTTA----------------------------
---ATAGAATAACTAACAGAGGCTAATCT-------------------------------
------------------------------------------------------------
---------------------AAAACTA-GACGGACCGCTGTT-------TCTTTCTT--
------------------------------------------------------------
------------------------------------------------------------
----------------------------AAACCAGAGGA--AGGTTGCGGC-AATAAC-A
GGTC-TGTGATG-CCC-TTAGAT-------------------------------------
------------------------------GTTCCGGGCTGCACAC-GTGCTAC-AATGA
T-CA-GTAC---------------AGTGAG-CATCT---------CAATTTATATACACC
GTATTTAGCGCTAAGATATGATTATTGGCTCTTTAGGGT---------------------
---------CTTTTAATTGTATTTCTTATGCGCGCGGT----------------------
--------------------AAAGCCTGCTTCGAGAGTAAGT---------------GGG
TAATCCATTGGAAGTA-----ATGATTTCTCTTTTATATA--------------------
--------GCACACCTATATA---------------------------------------
------------CGGCATTCATTCCCGGGATGAC--------------------------
-TAGTTTCGTCTTTTTTGTGCGAAT-----------------------------------
-------------GTAATGTATTTCTTATCCGTATGT---GCGA-TTGTCAATT--CATG
GTGGGGACAG-----ACCATTGTTAATTGTTGGTCTCGGTCTT---AACTAGGAATGCCT
TGTAC---GGGTCTTTGGTTCAACAAAC-CACCCGGAATACGTC-CCTGC------CCTT
TGTACACAC-CG-CCCGTCG------CTCTTACCGA-TGAACT-------TCTTTGTGAG
TCT-AAGGGACTGGGTT-------------------------------AATAGCTATTTT
TATAGTTATATACCTATGG-----------------------------------------
---------AAACTTATACGAACAATGTGG-----TTTAAAGGAAAGAGAAGTCGTAACA
AGGCATCA------------------------
>Globigerina_sp._Okinawa_trough_2006|375012|DQ407269
------------------CGTGGTAGTATGTGGCTTAATTTGACTCAACGCGGAA-AAGC
TTATCTGGTCCGGACACAGTGAGGATTGACAG--------ACGGTC--------------
------------------------------------------------------------
---TTATTGGTGGACTCTAAGACGTCATGGTAAAGTTGA-AGTTCTTTCATGATCTTGTG
GCAGGTGGTG----CATGGCCGTTC----TTAGTTCGTGT------AGTGATACGTCTGC
CTAATC-GCGTCAC-GATAACCTATTTCTCGACAATCCA--------AAGATCTTCGTGC
AGTATCTATTGGTACGATGCTCACGTTAGTAGGCTAGAGAT-------------------
------------------------------------------------------------
------------------------------------------------------------
------------------------------------------------------------
----------------TTGAACAGTACGCAACGG-ACGCGATCGTAATCTCTTGTTAAGT
GGCCAT------------------------------------------------------
---------CCTGTGAGCCCCTGATTTAATGG--------------------------CA
GGCGGTATCATCTCAGCCACATTTCCTCT-------------------------------
--------------------------------GGTAGTAGTGGGCCAGATTT--------
---------------------AAAACTC-GAGAAACATCTGTGACTT---TCTTTCTT--
------------------------------------------------------------
------------------------------------------------------------
----------------------------TACGCAGAGGA--AGGTTATGGC-AATAAC-A
GGTC-TGTGATG-CCC-TCAGAT-------------------------------------
------------------------------GTCCAGAGCTGCACAC-GTACTAC-AGTGA
TCGACTCAC-------------TAAGTGTCGTGTTT----------TCTCCAAATAAC--
----GTATACAGTGGACTTGGTGTCGGGTG------------------------------
---------CTGGCCTCTGGTCATGTGCTTTG-ATTAC----------------------
--------TGT-C--------------ACTTTAAACACTG-G-TCGTTAGACTC---GTG
CAAGCAATTCAGAGCA-----ACGAATTGCAAACACTCTTT-------------------
--------GGGCACTGTTTAC---------------------------------------
----------------TCCCGTTTACAGAGGAGAGA------------------------
-TAGACTAACCACCTATTCTCGACT-----------------------------------
--------------------------CGCCCGCCCAT--------CTTTCAATT--CTTG
GTGGGGACAG-----TAGGTTGTTAACTTTCTTACTCGGTCCT---AACCAGGAATGCCT
CGTAC---AGGT---TGGTTCACCATAC-CACCTGGAATTAGTC-CCTGC------CCTT
TGTACACAC-CG-CCCGTCG------CTTTTACCAA-TGAACT-------ACTTTGCGAG
AGT-GTGGGACCTATTG-------------------------------------------
----------------------------------------------------AGCTTTCA
AGTACAGG-GAACCCATTCGACCAACGGAG-----TTTAAAGGAAAGAGAAGTCGTAACA
AGGCATCG------------------------
>Neogloboquadrina_pachyderma|125957|EF447104
----GCACCACAAGAACGCGTGG-AGCATGTGGCTTAATTTGACTCAACGCGGGA-AATC
TTACCGGGTCCGGACACACTGAGGATTGACAG--------GCAATA--------------
----------------------------------TCTCATGTTTCATTAACCGTTATTAA
CGTATCGGTTATTTCCTTAACATCGAGTGTTAAATATGCTAGTCCTTTCATGATTATGTG
ATAGGTGGTG----CATGGCCGTTC----TTAGTTCGTGG------AGTGATCTGTCTGC
TTAATT-GCGTTTC------ACTAAGGGCCCATAAATTC------------AAGGTATGT
TAGCTATCGCCGCTCTATGGACCCCTTAACCTCGGTTAAGC-------------------
------------------------------------------------------------
------------------------------------------------------------
---GCGCGTCTTTATTTAAAGA------------------------------GTTTAAGG
CATTGCGCATGCTGTTGGGCTCTGAAAGCAACGA-ACGTGACCGCAACGTCTTGTTGCCT
TAATTA------------------------------------------------------
---------AGTCGTGTTTAAATGGTATTTGA--------------------------TT
ACAATTTAACCGCTTACCGAGGCTATTTA-------------------------------
------------------------------------------------------------
----------------------AAACTA-GACGGACCGCTGTTT------CTTTTCTT--
------------------------------------------------------------
------------------------------------------------------------
----------------------------AAACCAGAGGA--AGGTTGCGGC-AATAAC-A
GGTC-TGT----------------------------------------------------
------------------------------------------------------------
------------------------------------------------------------
------------------------------------------------------------
------------------------------------------------------------
------------------------------------------------------------
------------------------------------------------------------
------------------------------------------------------------
------------------------------------------------------------
------------------------------------------------------------
------------------------------------------------------------
------------------------------------------------------------
------------------------------------------------------------
------------------------------------------------------------
------------------------------------------------------------
------------------------------------------------------------
------------------------------------------------------------
--------------------------------
>Neogloboquadrina_pachyderma|125957|EF447103
----GCACCACAAGAACGCGTGG-AGCATGTGGCTTAATTTGACTCAACGCGGGA-AATC
TTACCGGGTCCGGACACACTGAGGATTGACAG--------GCAATA--------------
------------------------------------TCTCATGTTTAATAACCGTTATTA
ACGTATCGTGTTATTTAATACATCGAGTGTTAAATATGCTAGTCCTTTCATGATTATGTG
ATAGGTGGTG----CATGGCCGTTC----TTAGTTCGTGG------AGTGATCTGTCTGC
TTAATT-GCGTTTC------ACTAAGGGCCCATAAATTC--------AAGGTATGTTAGC
TATCTGTCGCTCTATGGACCCCTTAACCGAGTTAAATCGAG-------------------
------------------------------------------------------------
---------------------------------------------------------TTA
AGCGCGCGTCTTTATTTAAAGA------------------------------GTTTAAGA
CATTGCGCATGCTGTTGGGCTCTGAAAGCAACGA-ACGTGACCGCAACGTCTTGTTGC--
------------------------------------------------------------
---------CTTAATAAAGTTGTGTTAATAGC----------------------------
-AATATTAACCGCTTACAAAGGCTATTTA-------------------------------
------------------------------------------------------------
----------------------AAACTA-GACGGACCGCTGTTT------CTTTTCTT--
------------------------------------------------------------
------------------------------------------------------------
----------------------------AAACCAGAGGA--AGGTTGCGGC-AATAAC-A
GGTC-TGTGATG-CCC-TTAGAT-------------------------------------
------------------------------GTTCCGGGCTGCACAC-GTGCTAC-AATGA
T-CA-GTAC---------------AGTGAG-CATCT----------CAATATAATACACC
GTCTTTAGCGCTTAGACGCGATTATCGGCTTACTTTTTATTAAGGAGGTCTG--------
---------TTTAATCGATGTTTTCTAATGTGCGCGGT----------------------
--------------------AAAGCCTGCTTCGAGAGTAAGC---------------GGG
TAATCCATTGGAAGTA-----ATGATTTCTCTATATCTAGT-------------------
--------GCACAACTATGCA---------------------------------------
------------CGGCACTCATTCCCGAGACGGC--------------------------
-TAGTTTCGTCTTTTAGTGTGAATG-----------------------------------
----------------TGGTGTTATTCAAACGTGCGT---GCAA-TTGTCAATT--CATG
GTGGGGACAG-----ACCATTGTTAACTGTTGGTCTCGGTCTT---AACTAGGAATGCCT
TGTAC---GGGTCTTTGGTTCAACAAAC-CACCCGGAATACGTC-CCTGC------CCTT
TGTACACAC-CG-CCCGTCG------CTCTTACCGA-TGGACT-------TTTTTGTGAG
TCT-AAGGGACTGGGTT---------------------------AAACCGCTCGTTTATT
CGGATGGCAGTACCTATGG-----------------------------------------
---------AAACTTATGCGAACAAAGTGG-----TCTAAAGGAAAGAGAAGTCGTAAC-
--------------------------------
>Neogloboquadrina_pachyderma|125957|EF447102
----GCACCACAAGAACGCGTGG-AGCATGTGGCTTAATTTGACTCAACGCGGGA-AATC
TTACCGGGTCCGGACACACTGAGGATTGACAG--------GTAATA--------------
------------------------------------TCTCATGGTTATTAACCCGGTTAT
TTGTTTAATCAGTTATTAAGCATCGAGTGTTAAATATGCTAGTCCTTTCATGATTATGTG
ATAGGTGGTG----CATGGCCGTTC----TTAGTTCGTGG------AGTGATCTGTCTGC
TTAATT-GCGTTTC------ACTAAGGGCCCATAAATTCAAGGTATGTTAGCTATCGTCG
CTCTATGGACCCCTTATTCACTGCTTTAATTAGTTTTGTTT-------------------
------------------------------------------------------------
-----------------------------------------------------------A
AGCGCGCGTCTTTAATTAACGA------------------------------GTTTAAGA
CATTGCGCATGCTGTTGGGCTCTGAAAGCAACGA-ACGTGACCGCAACGTCTTGTTGCCT
TAAC--------------------------------------------------------
---------ACAGTTGGCTTTAAATACGAAAT--------------------------TC
GTATTTAAACCGCTTACAGAGGCTATTTA-------------------------------
------------------------------------------------------------
----------------------AAACTA-GACGGACCGCTGTTT------CTTTTCTT--
------------------------------------------------------------
------------------------------------------------------------
----------------------------AAACCAGAGGA--AGGTTGCGGC-AATAAC-A
GGTC-TGTGATG-CCC-TTAGAT-------------------------------------
------------------------------GTTCCGGGCTGCACAC-GTGCTAC-AATGA
T-CA-GTAC---------------AGTGAG-CATCT----------CAATATAATACACC
GTCTTTAGCGCTTAGACGCGATTAATGGATTGCTTTTTATTAAGCGAGTCG---------
---------TTTAATCGATGTTTTTTAATGTGCGCGGT----------------------
--------------------AAAGCCTGCTTCGAGAGTAAGC---------------GGG
TAATCCATTGGAAGTA-----ATGATTTCTCTATATCTAGT-------------------
--------GCACAACTATGCA---------------------------------------
------------CGGCACTCATTCCCGAGACGGC--------------------------
-TAGTTTCGTCTTTTAGTGTGAATG-----------------------------------
----------------TAGTGTTATTCAAACGTGCGT---GCAA-TTGTCAATT--CATG
GTGGGGACAG-----ACCATTGTTAACTGTTGGTCTCGGTCTT---AACTAGGAATGCCT
TGTAC---GGGTCTTTGGTTCAACAAAC-CACCCGGAATACGTC-CCTGC------CCTT
TGTACACAC-CG-CCCGTCG------CTCTTACCGA-TGGACT-------TTTTTGTGAG
TCT-AAGGGACTGGGTT-------------------AAACCACTCGCTTAATTTATTAAG
CGGATGGCAGTACCTATGG-----------------------------------------
---------AAACTTATGCGAACAAAGTGG-----TCTAAAGGAAAGAGAAGTCGTAAC-
--------------------------------
>Globorotalia_truncatulinoides|69029|AY359167
-AGGGCACCACAAGAACGCGTGG-AGCATGTGGCTTAATTTGACTCAACGCGGGG-AATC
TTACCGGGTCCGGACACACTGAGGATTGACAG--------ACGGTT--------------
---------------------------------ATTGACTTATACTCGCTTAATAGCTTT
AAGCTGTTAAGTGT--TTAACACCTTTACACAAAGATGCTAGTCCTTTCATGATCGTTTG
ATAGGTGGTG----CATGGCCGTTC----TTAGTTCGTGG------AGTGATCTGTCTGC
CTAATT-GCGTTTC------ACTAAGGTCCCATTCTTCA--------TACGTATGAATAG
CGTCT-TAACTCACTTTTACCGCTACCTATTTGTAGTAAGC-------------------
------------------------------------------------------------
------------------------------------------------------------
------------------------------------------------------------
----GCTCATACTATTGGGACCGGAATGCAACGA-GCGCGACTGCACCACCTAATTGCCC
CTTATCTA----------------------------------------------------
---------CCATTAATTACTTTATTAACCGC--------------------------CC
TGTACGGGCACCGGGGCCTTACCTTTACT-------------------------------
------------------------------------------------------------
---------------------GAAACTA-GCTGGACCGCTGC--------TTTCCTTT--
------------------------------------------------------------
------------------------------------------------------------
----------------------------AAGCCAGAGGA--AGGTTGCGGC-AATAAC-A
GGTC-TGTGATG-CCC-TCAGAT-------------------------------------
------------------------------GTTCCGGGCCGCACAC-GTGCTAC-AATGA
T-CA-GCAC--------------CAAAGAGGTATTA------CCTATCTTCTTATACCTT
AACCCAATATGTTAAACTTATTGCGTAAGGGTATGTCTTAACGA----------------
---------CTTATCCGCTTTAGCGCTTTAAG-ATTAT----------------------
------------TGGACGGTTGTGCCTGCCTCGAGAGAGT-----------------GTA
CAGGGCAGCAAGAGTA-----ATGATTCCTTCGTTTTTACTACT-AATACCGCGCTTGGT
AACATATTACACTCGATTAAG---------------------------------------
----------TAGGGTCTTTGCTTTTAATAGCAAT-------------------------
-TGCTATCCTCACCCTTAGGCTCTA--------------------------------AGG
ATATTACTATCTCTAAGGTCTACAGGGAGGTGTATATGGCGCAC-TTACTTATT--CACG
GTGGGGACAG-----ACCATTGTTAACTGTTGGTCTCGGTCTC---AACTAGGAATGCCT
CGTAC---GGGT---TGGTTCACCAAAC-CACCCGGAATATGTC-CCTGC------CCTT
TGTACACAC-CG-CCCGTCG------CTCTTATCGA-TGAACT-------CACTTGTGAG
GCT-GAGGGACTGCGTC----------------TATTATACCCGTGTAATCCTAATATCT
TACATACATTTCGCTAAAAGCGATTTTGCTCTAAGGATTTACACGACCTTACGCAC----
---------AAACTTATTCGACCAAGTGGG------TTTAAGGAAAGAGAAGTCGTAACA
AGGCATCA------------------------
>Globorotalia_truncatulinoides|69029|AY359166
AAGGGCACCACAAGAACGCGTGG-AGCATGTGGCTTAATTTGACTCAACGCGGGG-AATC
TTACCGGGTCCGGACACACTGAGGATTGACAG--------ACGGTT--------------
----------------------ATTGACTTATACTCGCTTAATGGCTTTAAGCTCGCTTT
AAGCTGTTAAACGT--TTAACACCTTTACACAAAGATGCTAGTCCTTTCATGATCGTTTG
ATAGGTGGTG----CATGGCCGTTC----TTAGTTCGTGG------AGTGATCTGTCTGC
CTAATT-GCGTTTC------ACTAAGGTCCCATTCTTCA--------TACGTATGAATAG
CGTCT-TAACTCACTTTTACCGCTACCTATTTGTAGTAAGC-------------------
------------------------------------------------------------
------------------------------------------------------------
------------------------------------------------------------
----GCTCATACTATTGGGACCGGAATGCAACGA-GCGCGACTGCACCACCTAATTGCCC
CTTATCTA----------------------------------------------------
---------CCATTAATTACTTTATTAACCGC--------------------------CC
TGTACGGGCACCGGGGCCTTACCTTTACT-------------------------------
------------------------------------------------------------
---------------------GAAACTA-GCTGGACCGCTGC--------TTTCCTTT--
------------------------------------------------------------
------------------------------------------------------------
----------------------------AAGCCAGAGGA--AGGTTGCGGC-AATAAC-A
GGTC-TGTGATG-CCC-TCAGAT-------------------------------------
------------------------------GTTCCGGGCCGCACAC-GTGCTAC-AATGA
T-CA-GCAC-------------AAAGAGTATTACCT----------ATCTTCTTATACCT
AACCCAATATGTTAAACTTATTGCGTAAGGATATTGTCTTAACGACGA------------
---------CTTATCCGCTTTAGCGCTTTAAG-ATTAT----------------------
--------TGGAC---GGT-TATGCCTGCCTCGAGAGAGT-----------------GTA
CAGGGCAGCAAGAGTA-----ATGATTCCCTCGTTTTTACTACT-AATACCGCGCTTGGT
AACATATTACACTCGATTAAG---TAGGGT------------------------------
----------------CTTTGCTTCTAATAGCAAT-------------------------
-TGCTATCCTCACCCTTAGGCTCTA-AGGATATTACT-----------------------
--------ATCTCTAAGGTCTACAGGGAGGTGTATATGGCGCAC-TTACTTATT--CACG
GTGGGGACAG-----ACCATTGTTAACTGTTGGTCTCGGTCTC---AACTAGGAATGCCT
CGTAC---GGGT---TGGTTCACCAAAC-CACCCGGAATATGTC-CCTGC------CCTT
TGTACACAC-CG-CCCGTCG------CTCTTATCGA-TGAACT-------CACTTGTGAG
GCT-GAGGGACTGCGTC---------------TATTTATACCCATGTAATCCTAATATCT
CACATACATTTCGCTAAAGGCGATTTTGCTTTAAGGATTTACACGACCTTACGCAC----
---------AAACTTATTCGACCGAGTGGG-----TTTAAAGGAAAGAGAAGTCGTAACA
AGGCATCG------------------------
>Neogloboquadrina_pachyderma|125957|AY973272
AAGGGCACCACAAGAACGCGTGG-AGCATGTGGCTTAATTTGACTCAACGCGGGA-AATC
TTACCGGGTCCGGACACACTGAGGATTGACAG--------GCAATA--------------
------------------------------------TCTCATGTTTAATAACCGTTATTA
ACGTATCGTGTTATTTAATACATCGAGTGTTAAATATGCTAGTCCTTTCATGATTATGTG
ATAGGTGGTG----CATGGCCGTTC----TTAGTTCGTGG------AGTGATCTGTCTGC
TTAATT-GCGTTTC------ACTAAGGGCCCATAAATTC--------AAGGTATGTTAGC
TATCGTCGCTCTATGGACCCCTTAACCGAGTTAAATCGAGT-------------------
------------------------------------------------------------
----------------------------------------------------------TA
AGCGCGCGTCTTTATTTAAAGA------------------------------GTTTAAGA
CAATGCGCATGCTGTTGGGCTCTGAAAGCAACGA-ACGTGACCGCAACGTCTTGTTGC--
------------------------------------------------------------
---------CTTAATAAAGTTGTGTTAATAGC----------------------------
-AATATTAACCGCTTACAGAGGCTATTTA-------------------------------
------------------------------------------------------------
----------------------AAACTA-GACGGACCGCTGTTT------CTTTTCTT--
------------------------------------------------------------
------------------------------------------------------------
----------------------------AAACCAGAGGA--AGGTTGCGGC-AATAAC-A
GGTC-TGTGATG-CCC-TTAGAT-------------------------------------
------------------------------GTTCCGGGCTGCACAC-GTGCTAC-AATGA
T-CA-GTAC---------------AGTGAG-CATCT----------CAATATAATACACC
GTCTTTAGCGCTTAGACGCGATTATCGGCTTACTTTTTATTAAGGAGGTCTG--------
---------TTTAATCGATGTTTTCTAATGTGCGCGGT----------------------
--------------------AAAGCCTGCTTCGAGAGTAAGC---------------GGG
TAATCCATTGGAAGTA-----ATGATTTCTCTATATCTAGT-------------------
--------GCACAACTATGCA---------------------------------------
------------CGGCACTCATTCCCGAGACGGC--------------------------
-TAGTTTCGTCTTTTAGTGTGAATT-----------------------------------
---------------GTAGTGTTATTCAAACGTGCGT---GCAA-TTGTCAATT--CATG
GTGGGGACAG-----ACCATTGTTAACTGTTGGTCTCGGTCTT---AACTAGGAATGCCT
TGTAC---GGGTCTTTGGTTCAACAAAC-CACCCGGAATACGTC-CCTGC------CCTT
TGTACACAC-CG-CCCGTCG------CTCTTACCGA-TGGACT-------TTTTTGTGAG
TCT-AAGGGACTGGGTT---------------------------AAACCGCTCGTTTATT
CGGATGGCAGTACCTATGG-----------------------------------------
---------AAACTTATGCGAACAAAGTGG-----TCTAAAGGAAAGAGAAGTCGTAACA
AGGCAACAGTAGGTGAACCTGCAGAAGGATCA
>Neogloboquadrina_pachyderma|125957|AY305332
----GCACCACAAGAACGCGTGG-AGCATGTGGCTTAATTTGACTCAACGCGGGA-AATC
TTACCGGGTCCGGACACACTGAGGATTGACAG--------GCAATA--------------
------------------------------------TCTCATGGTTATTAACCGGTTATT
TATTTAACCGGTTAATTAAGCATCGAGTGTTAAATATGCTAGTCCTTTCATGATTATGTG
ATAGGTGGTG----CATGGCCGTTC----TTAGTTCGTGG------AGTGATCTGTCTGC
TTAATT-GCGTTTC------ACTAAGGGCCCATAAATTC--------AAGGTATGTTWGC
TATCGTCGCTCTATGGACCCCTTAWTCAAGCTATTAGTTTG-------------------
------------------------------------------------------------
--------------------------------------------------------TTTA
AGCGCGCGTCTTTATTTAAAGA------------------------------GTTTAAGA
CACTGCGCATGCTGTTGGGCTCTGAAAGCAACGA-ACGTGACCGCAACGTCTTGTTGCCT
TAAT--------------------------------------------------------
---------AAAGTTGGCTTTAAATACGAAAT--------------------------TC
GTATTTAAACCGCTTACAGAGGCTATTTA-------------------------------
------------------------------------------------------------
----------------------AAACTA-GACGGACCGCTGTTT------CTTTTCTT--
------------------------------------------------------------
------------------------------------------------------------
----------------------------AAACCAGAGGA--AGGTTGCGGC-AATAAC-A
GGTC-TGTGATG-CCC-TTAGAT-------------------------------------
------------------------------GTTCCGGGCTGCACAC-GTGCTAC-AATGA
T-CA-GTAC---------------AGTGAG-CATCT----------CAATATAATACACC
GTCTTTAGCGCTTAGACGCGATTAATGGATTGCTTTTTATTAAGCGAGTCG---------
---------TTTAATCGATGTTTTCTAATGTGCGCGGT----------------------
--------------------AAAGCCTGCTTCGAGAGTAAGC---------------GGG
TAATCCATTGGAAGTA-----ATGATTTCTCTATATCTAGT-------------------
--------GCACAACTATGCA---------------------------------------
------------CGGCCTATATTCCCGAGACGGC--------------------------
-TAGTTTCGTCTTTTAGTGTGAATG-----------------------------------
----------------TAGTGTTATTCAAACGTGCGT---GCAA-TTGTCAATT--CATG
GTGGGGACAG-----ACCATTGTTAACTGTTGGTCTCGGTCTT---AACTAGGAATGCCT
TGTAC---GGGTCTTTGGTTCAACAAAC-CACCCGGAATACGTC-CCTGC------CCTT
TGTACACAC-CG-CCCGTCG------CTCTTACCGA-TGGACT-------TTTTTGTGAG
TCT-AAGGGACTGGGTT--------------------AAACCACTCGTTTATTTATTAAG
CGGATGGCAGTACCTATGG-----------------------------------------
---------AAACTTATGCGAACAAAGTGG-----TCTAAAGGAAAGAGAAGTCGTAAC-
--------------------------------
>Neogloboquadrina_pachyderma|125957|AY305331
----GCACCACAAGAACGCGTGG-AGCATGTGGCTTAATTTGACTCAACGCGGGA-AATC
TTACCGGGTCCGGACACACTGAGGATTGACAG--------GCAATA--------------
-------------------------------------TCTCATGGTTATTAACCGGTTAT
TTATTTAATCGGTTATTAAGCATCGAGTGTTAAATATGCTAGTCCTTTCATGATTATGTG
ATAGGTGGTG----CATGGCCGTTC----TTAGTTCGTGG------AGTGATCTGTCTGC
TTAATT-GCGTTTC------ACTAAGGGCCCATAAATTCAAGGTATGTTAGCTATCGTCG
CTCTATGGACCCCTTATACTCGATTTCGCTTTAATTAGCGT-------------------
------------------------------------------------------------
--------------------------------------------------TATTTGTTTA
AGCGCGCGTCTTTATTTAATGA------------------------------GTTTAAGA
CACTGCGCATGCTGTTGGGCTCTGAAAGCAACGA-ACGTGACCGCAACGTCTTGTTGCCT
TAATAAAGTTG-------------------------------------------------
---------GCTTTWAATACAATTYCCCGAAT--------------------------TC
GTATTTAAACCGCTTACAGAGGCTATTTA-------------------------------
------------------------------------------------------------
----------------------AAACTA-GACGGACCGCTGTTT------CTTTTCTT--
------------------------------------------------------------
------------------------------------------------------------
----------------------------AAACCAGAGGA--AGGTTGCGGC-AATAAC-A
GGTC-TGTGATG-CCC-TTAGAT-------------------------------------
------------------------------GTTCCGGGCTGCACAC-GTGCTAC-AATGA
T-CA-GTAC---------------AGTGAG-CATCT----------CAATATAATACACC
GTCTTTAGCGCTTAGACGCGATTAATGGATCGTTTTTTATTAAGCGAGTCG---------
---------TTTAATCGATGTTTTCTAATGTGCGCGGT----------------------
--------------------AAAGCCTGCTTCGAGAGTAAGC---------------GGG
TAATCCATTGGAAGTA-----ATGATTTCTCTATATCTAGT-------------------
--------GCACAACTATGCA---------------------------------------
------------CGGCACTCATTCCCGAGACGGC--------------------------
-TAGTTTCGTCTTTTAGTGTGAATG-----------------------------------
----------------TAGTGTTATTCAAACGTGCGT---GCAA-TTGTCAATT--CATG
GTGGGGACAG-----ACCATTGTTAACTGTTGGTCTCGGTCTT---AACTAGGAATGCCT
TGTAC---GGGTCTTTGGTTCAACAAAC-CACCCGGAATACGTC-CCTGC------CCTT
TGTACACAC-CG-CCCGTCG------CTCTTACCGA-TGGACT-------TTTTTGTGAG
TCT-AAGGGACTGGGTT--------------------AAACCACTCGTTTATTTAATAAG
CGGATGGCAGTACCTATGG-----------------------------------------
---------AAACTTATGCGAACAAAGTGG-----TCTAAAGGAAAGAGAAGTCGTAAC-
--------------------------------
>Neogloboquadrina_pachyderma|125957|AY305330
----GCACCACAAGAACGCGTGG-AGCATGTGGCTTAATTTGACTCAACGCGGGA-AATC
TTACCGGGTCCGGACACACTGAGGATTGACAG--------GCAATA--------------
----------------------TCTCATGGTTATTAACCGGTTAATGGTTATTTATTTAA
TAGCCATCGGTTAT--TAAGCATCGAGTGTTAAATATGCTAGTCCTTTCATGATTATGTG
ATAGGTGGTG----CATGGCCGTTC----TTAGTTCGTGG------AGTGATCTGTCTGC
TTAATT-GCGTTTC------ACTAAGGGCCCATAAATTC--------AAGGTATGTTAGC
TATCG-TCGCTCTATGGACCCCTTATTCACTGCTTTAATTA-------------------
------------------------------------------------------------
---------------------------------------------------GTCTGTTTA
AGCGCGCGTCTTTATTTAAWGA------------------------------GTTTAAGA
CACTGCGCATGCTGTTGGGCTCTGAAAGCAACGA-ACGTGACCGCAACGTCTTGTTGCCT
TAATAAAGT---------------------------------------------------
---------TGGCTTTAAATACGAATTCGTAT--------------------------TC
GTATTTAAACCGCTTACAGAGGCTATTTA-------------------------------
------------------------------------------------------------
----------------------AAACTA-GACGGACCGCTGTTT------CTTTTCTT--
------------------------------------------------------------
------------------------------------------------------------
----------------------------AAACCAGAGGA--AGGTTGCGGC-AATAAC-A
GGTC-TGTGATG-CCC-TTAGAT-------------------------------------
------------------------------GTTCCGGGCTGCACAC-GTGCTAC-AATGA
T-CA-GTAC---------------AGTGAG-CATCT----------CAATATAATATACC
GTCTTTAGCGCTTAGACGCGATTAATGGATCGTTTTTTATTAAGCGAGTCG---------
---------TTTAATCGATGTTTTCTAATGTGCGCGGT----------------------
--------------------AAAGCCTGCTTCGAGAGTAA-GC--------------GGG
TAATCCATTGGAAGTA-----ATGATTTCTCTATATCTAGT-------------------
--------GCACAACTATGCA---------------------------------------
--------CGGC----ACTCATTCCCGAGACGGC--------------------------
-TAGTTTCGTCTTTTAGTGTGAATG------------------------------TAGTG
TTATT---------------------CAAACGTGCGT---GCAA-TTGTCAATT--CATG
GTGGGGACAG-----ACCATTGTTAACTGTTGGTCTCGGTCTT---AACTAGGAATGCCT
TGTAC---GGGTCTTTGGTTCAACAAAC-CACCCGGAATACGTC-CCTGC------CCTT
TGTACACAC-CG-CCCGTCG------CTCTTACCGA-TGGACT-------TTTTTGTGAG
TCT-AAGGGACTGGGTT---------------------------AAACCACTCGTTTATT
CGGATGGCAGTACCTATGG-----------------------------------------
---------AAACTTATGCGAACAAAGTGG-----TCTAAAGGAAAGAGAAGTCGTAAC-
--------------------------------
>Neogloboquadrina_pachyderma|125957|AY305329
----GCACCACAAGAACGCGTGG-AGCATGTGGCTTAATTTGACTCAACGCGGGA-AATC
TTACCGGGTCCGGACACACTGAGGATTGACAG--------GCAATA--------------
----------------------------------TCTCATGTTTCATTAACCGTTATTAA
CGTATCGGTTATTTCCTTAACATCGAGTGTTAAATATGCTAGTCCTTTCATGATTATGTG
ATAGGTGGTG----CATGGCCGTTC----TTAGTTCGTGG------AGTGATCTGTCTGC
TTAATT-GCGTTTC------ACTAAGGGCCCATAAATTCAAGGTATGTTAGCTATCGCCG
CTCTATGGACCCCTTAACTTAACGGTTAAGCGCGCGTCTTT-------------------
------------------------------------------------------------
------------------------------------------------------------
-------------------------------------------ATTTAAAGAGTTTAAGG
CATTGCGCATGCTGTTGGGCTCTGAAAGCAACGA-ACGTGACCGCAACGTCTTGTTGCCT
TAATTA------------------------------------------------------
---------AGTCGTGTTTAAATGGTATTTGA--------------------------TT
ACAATTTAACCGCTTACCGAGGCTATTTA-------------------------------
------------------------------------------------------------
----------------------AAACTA-GACGGACCGCTGTTT------CTTTTCTT--
------------------------------------------------------------
------------------------------------------------------------
----------------------------AAACCAGAGGA--AGGTTGCGGC-AATAAC-A
GGTC-TGTGATG-CCC-TTAGAT-------------------------------------
------------------------------GTTCCGGGCTGCACAC-GTGCTAC-AATGA
T-CA-GTAC---------------AGTGAG-CATCT----------CAATATAATACACC
GTCTTTAGCGCTTAGACGCGGTTATTGGCTTACTTTTTTTTATTAACGAGTGAGTTTA--
---------ATTAACCGATGATTTCTAATGTGCGCGGT----------------------
--------------------AAAGCCTGCTTCGAGAGTAAGC---------------GGG
TAATCCATTGGAAGTA-----ATGATTTCTCTATATCTAGT-------------------
--------GCACAACTATGTA---------------------------------------
------------CGGCATTCATTCCCGAGACGGC--------------------------
-TAGTTCCGTCTTTTAGTGCGAATG-----------------------------------
----------------TAGTGTTATTCAAACGTACGT---GCAA-TTGTCAATT--CATG
GTGGGGACAG-----ACCATTGTTAACTGTTGGTCTCGGTCTT---AACTAGGAATGCCT
TGTAC---GGGTCTTTGGTTCAACAAAC-CACCCGGAATACGTC-CCTGC------CCTT
TGTACACAC-CG-CCCGTCG------CTCTTACCGA-TGGACT-------TTTTTGTGAG
TCT-AAGGGACTGGGTT--------------------------AAACCACTCGTTTATTC
GGATGGCAGTAACCTATGG-----------------------------------------
---------AAACTTATGCGAACAAAGTGG-----TCTAAAGGAAAGAGAAGTCGTAAC-
--------------------------------
>Globigerina_bulloides|69025|AY241713
----GCACCACAAG--AGCGTGG-AGTATGTGGCTTAATTTGACTCAACGCGGAA-AAGC
TTATCTGGTCCGGACACAGTGAGGATTGACAG--------ACAGTT--------------
------------------------------------------------------------
-AGACAGAAGTGAGGTTTTGGTAACAATTGAGAGAGTTGAAGTTCTTTCATGATCTTGTG
AGAGGTGGTG----CATGGCCGTTC----TTAGTTCGTGT------AGTGATATGTCTGC
CTAATC-GCGTCAC-GATAACCTATTGGTCGACAACCCA--------ATTATCACAACTG
CAGCA-TAACTCCCCTTGGGTGGGCGAGGCTCTGTGTAGGA-------------------
------------------------------------------------------------
------------------------------------------------------------
------------------------------------------------------------
---------TAGACCTCTGAACAGTACGCAACGA-ACGCGATCGTAATCCCTTGTTGAGT
GGCCATC-----------------------------------------------------
---------CTGTAAGCTGCTGGATTAGGAAC--------------------------CC
AGTGGTATTATCTCAGCCACAGATTTTCT-------------------------------
------------------------------------------------------------
-GGTTGTAGTGGGCCAGTTTTGAAACTC-GGGGAACATCTGTGACTT---TCTTTCTT--
------------------------------------------------------------
------------------------------------------------------------
----------------------------AACGCAGAGGA--AGGTTATGGC-AATAAC-A
GGTC-TGTGATG-CCC-TTAGAT-------------------------------------
------------------------------GTCCAGGGCTGCACAC-GTACTAC-ATTGA
T-CA-ACTC---------------AGTAGG-CGTCG----------TGTTAGTTCTCCAA
TAACGTATCTAGTGGACTTGGTGTCGGGTGT-----------------------------
---------GTGGCCTCTGGTCATGCGCTTTG----------------------------
--------------------ATTACTGTCACTTTAAACACTGGTCGTTAGACTC---GTG
CAATCCAATAGAAGAG-----GTGAATAAGTTTCCCAAAGTACCGTG-------------
------------------------------------------------------------
----------------TTTAGCTCCCGTGTTCG---------------------------
-TAGAGACCCCTCGCATTGCCAGTC-----------------------------------
---------------------GATGTGGGTCCTTTGT---GCTT-TTTTCAAAT--CTTA
GTGGGGACAG-----ACATCTGTTAACTTTTTGTCTCGGTCCC---AACCAGGAATGCCT
CGTAC---AGGT---TGGTTCACCATAC-CACCTGGAATTAGTC-CCTGC------CCTT
TGTACACAC-CG-CCCGTCG------CTTTTACCAA-TGAACT-------TCTTTGCGAG
AGT-GAGAGACTTAAAG-------------------------------------------
------------------------------------------------------------
ATAATCGCGGAACTCACTCGACCGACGGGA-----TTTAAAGGAAAAAGAAGTCGTAAC-
--------------------------------
>Globigerina_bulloides|69025|AY241712
----GCACCACAAG--AGCGTGG-AGTATGTGGCTTAATTTGACTCAACGCGGAA-AAGC
TTATCTGGTCCGGACGCAGTGAGGATTGACAG--------ACAGTT--------------
------------------------------------------------------------
---TCAGGAGTGGTTCTTGGTAAACAATTGAGAGAGTTGAAGTTCTTTCATGATCTTGTG
AGAGGTGGTG----CATGGCCGTTC----TTAGTTCGTGT------AGTGATATGTCTGC
CTAATC-GCGTCAC-GATAACCTATTGGTCGACAACCCA--------ATTATCACAACTG
CAGCA-TAACTCCCCTTGGGTGGGCGAGGCTCTGTGTAGGA-------------------
------------------------------------------------------------
------------------------------------------------------------
------------------------------------------------------------
---------TAGACCTCTGAACAGTACGCAACGA-ACGCGATCGTAATCCCTTGTTGAGT
GGCCATC-----------------------------------------------------
---------CTGTAAGCTGCTGGATTAGGAAC--------------------------CC
AGTGGTATTATCTCAGCCACAGATTTTCT-------------------------------
-----------------------------------------GGTTGTAATGGGCCAGTTT
T--------------------GAAACTC-GGGGAACATCTGTGACTT---TCTTTCTT--
------------------------------------------------------------
------------------------------------------------------------
----------------------------AACGCAGAGGA--AGGTTATGGC-AATAAC-A
GGTC-TGTGATG-CCC-TTAGAT-------------------------------------
------------------------------GTCCAGGGCTGCACAC-GTACTAC-ATTGA
T-CA-ACTC---------------AGTAGG-CGTCG------------TGTTTTCTCCAA
TAACGTATCTAGTGGACTTGGTGTCGGGTG------------------------------
---------CGTGGCCTCGGTCGTGTACTTTGATTACT----------------------
------------------------GTCACTTTAAACACTGGTCGTTAGACTC-----GTG
CAATCCAATAGAAGAG-----GTGACTAA-------------------------------
--------GTTTCCCAGTACC---------------------------------------
--------------GTGTTCGCCTCCCGTGTCAG--------------------------
-TAGGGCCCCTCGCATATACCAGTC-----------------------------------
--------------------GAAG-TGGGCCCTTTGT---GCTT-TTTTCAAAT--CTTA
GTGGGGACAG-----ACATCTGTTAACTTTTTGTCTCGGTCCC---AACCAGGAATGCCT
CGTAC---AGGT---TGGTTCACCATAC-CACCTGGAATTAGTC-CCTGC------CCTT
TGTACACAC-CG-CCCGTCG------CTTTTACCAA-TGAACT-------TCTTTGCGAG
CGT-GAGAGACTAAAAT-------------------------------------------
------------------------------------------------------------
ATCGCG---GAACTCACTCGACCGACGGGA-----CTTAAAGGAAAAAGAAGTCGTAAC-
--------------------------------
>Neogloboquadrina_pachyderma|125957|AY241711
----GCACCACAAGAACGCGTGG-AGCATGTGGCTTAATTTGACTCAACGCGGGA-AATC
TTACCAGGTCCGGACACACTGAGGATTGACAG--------GAAGTA--------------
--------------------------TCGTCTTTTGAAATCTTTAAGCACATGTCGTTTC
TAATGACATCTTTTAGATGAATGATTCGTGTAAATATGCTAGTTCTTTCATGATTATGTG
ATAGGTGGTG----CATGGCCGTTC----TTAGTTCGTGG------AGTGATCTGTCTGC
TTAATT-GCGTTTC------ACTATGGCCCCAAAGTTAG-----CAAGTTATCCAATCAT
GACCTTCGTCGACCCCTCACCTTTGAGTGCGCGTCCTAGCT-------------------
------------------------------------------------------------
------------------------------------------------------------
--------------------------------------------TAGAGTACATGGTGTA
AATGGACTTGTTTTGGGTACCCAGAAAGCAACGA-ACGTGACCGCAACGTCTTGTTGTCT
CTCTTTTGACAGTTATGGGTTATCC-----------------------------------
---------CAGTCATGTGTTTATGCTTTTAT--------------------------GT
GTAAATACGTACGACACAGAGACTAGATA-------------------------------
------------------------------------------------------------
--------------------CCAAACTA-GGCGTACCGCTGTATC-----ATTTCTTT--
------------------------------------------------------------
------------------------------------------------------------
----------------------------AAACCAGAGGA--AGGTTGCGGC-AATAAC-A
GGTC-TGTGATG-CCC-TTAGAT-------------------------------------
------------------------------GTTCTGGGCTGCACAC-GTGCTAC-AATGA
T-CA-GCAC---------------AGTAAG-CATCT------CAATTTTTACAACACCGT
TAACACACGTAGTGAGCCGCTTGAAATCTCATCTGCATATGCATATTTCGGTATGGAT--
---------TGCAATGTGAGTTATCTAATGCGCGCGGT----------------------
--------------------TATGCCTGTACCGAGAGGTGACGTC------------GGG
TAACCATTCTCTAATG-----CTGACCTATTTTTCTGAAATAT-----------------
--------GCACAACTCTAAT---------------------------------------
-----------ATGACATTCATTCCCGGGAGGAC--------------------------
-TAGTTGCCTCTTTGTGTGAGTGCA-----------------------------------
-ATGCAAACATGTCGGCGTAAGACTTCATTCATATGT---GCCC-CTGTCAATT--CGTG
GTGGGGACAG-----ACCATTGCTAATTGTTGGTCTCGCTTAT---AACTAGGAATGCCT
TGTAC---CGGTCTTTGGTTCATCAAAC-CACCGGGAATACGTC-CCTGC------CCTT
TGTACACAC-CG-CCCGTCG------CTCTTACCGA-TGAACT-------CGTTTGTGAG
TTT-TAAGGACTGGATT----------------------------------------AAG
CTATATGCGTAACCTATGG-----------------------------------------
---------AAATTCATGCGAATGAACTGG-----TTTAAAGGAAAGAGAAGTCGTAAC-
--------------------------------
>Turborotalita_quinqueloba|125971|AY241710
----GCACCACAAG--AGCGTGG-AGTATGTGGCTTAATTCGACTCAACGCGCAA-CAAT
TTACTTGGTCCGAACGCTTTGAGGATTGACAG-TTATTGTATAGTT--------------
---------------------------------------------CTGATATGGGTGGTA
TTTGTAGTCAACGTGTAGGTAGTTGTATATTAAATATGAAAGTTCTTTTATGATTATGTG
ATAGGTGGTG----CATGGCCGTCC----TTAATTCGTGG------AGTGATTTGTCTGC
TTAATT-GCGCATTGCAAATTGTAATTGATCTTTTACCAGTCTCGTTCTGATTTTTGTTG
TGAATATTGTAGAATATTGTTGTCGT----------------------------------
------------------------------------------------------------
------------------------------------------------------------
------------------------------------------------------------
-------------------------------CGAGTCATTATTGCCACTACGTCTGGTCC
TTTG--------------------------------------------------------
------------------------------------------------------------
------------------------------------------------------------
------------------------------------------------------------
-----------------------------GGCAGAATAGTGTTTTAT---ATTTTGTC--
------------------------------------------------------------
------------------------------------------------------------
--------------------------------------------TTGCAAC--ACAA--A
ATTC---------TTCACAATAT-------------------------------------
---------------------------------------TGTAGCC-GTACTTC-ATTG-
--TATGCGC---------------TATTCA-TGTAT------------------------
------------------------------------------------------------
------------------------------------------------------------
---------------------------------------------------------ATG
TGACACATTTGTGGTTCAAGACCAGTTCGGCTGCTT------------------------
--------GTACACATATACA---------------------------------------
-----------------------CTCGACATGA---------------------------
-TCATTCAGGCTGCTAGAGACCTTG-----------------------------------
--------------------------------TGTCTTGCCCCAAAGGTTGATTAACACC
GTGAGTGCAACGAGTGAGATTG-CAAGCCTTTGTTATGTAGTG---AACAACATATACCT
ACTAC------------------------TACT------------ACTACT-----ACTT
TGTAGTAATGTAGGATTCCA------ACTACACAGAATAACCA-------TTAAGGTGAA
AT----------------------------------------------------------
------------------------------------------------------------
---------GAACTCAGGCGACTGCTATA------CTTTAAGATGGTGGAAGTTGT----
--------------------------------
>Pulleniatina_obliquiloculata|225066|AY241709
----GCACCACAAGAACGCGTGG-AGCATGTGGCTTAATTTGACTCAACGCGGGA-AATC
TTACCGGGTCCGGACACACTGAGGATTGACAG--------GCAATA--------------
---------------------------------------------TCTATTAAAAGAATT
GTTATTATAACATTCTCTTTTTAATAGTGTTAAATATGCTAGTCCTTTCATGATTATGTG
ATAGGTGGTG----CATGGCCGTTC----TTAGTTCGTGG------AGTGATCTGTCTGC
TTAATT-GCGTTTC------ACTAAGGGCCCATAAATTCAAGGTATGTTAGCTATTGTTT
CCCTATTGACCCCTTATTCTTATAAGCGCGTGTCTTTATGG-------------------
------------------------------------------------------------
------------------------------------------------------------
-----------------------------------------------------GTTTAAA
CATTGCGCATGCTGTTGGGTCCTGAAAGCAACGA-ACGTGACCGCAACGTCTTGTTGC--
------------------------------------------------------------
---------CTTTATCTTGTTATATCTATTAT-------------------------TTA
ATAATAGAATAACTAACAGAGGCTAATCT-------------------------------
------------------------------------------------------------
---------------------AAAACTA-GACGGACCGCTGTT-------TCTTTCTT--
------------------------------------------------------------
------------------------------------------------------------
----------------------------AAACCAGAGGA--AGGTTGCGGC-AATAAC-A
GGTC-TGTGATG-CCC-TTAGAT-------------------------------------
------------------------------GTTCCGGGCTGCACAC-GTGCTAC-AATGA
T-CA-GTAC---------------AGTGAG-CATCT---------CAATTTATATACACC
GTATTTAGCGCTAAGATATGATTATTGGCTCTTTTAGGGT--------------------
---------CTTTTAATTGTATTTCTTATGCGCGCGGT----------------------
--------------------AAAGCCTGCTTCGAGAGTAAGT---------------GGG
TAATCCATTGGAAGTA-----ATGATTTCTCTTTTATATA--------------------
--------GCACACCTATATA---------------------------------------
------------CGGCATTCATCCCCGGGATGAC--------------------------
-TAGTTTCGTCTTTTTTGTGCGAAT-----------------------------------
-------------GTAATGTATTTCTTATCCGTATGT---GCGA-TTGTCAATT--CATG
GTGGGGACAG-----ACCATTGTTAATTGTTGGTCTCGGTCTT---AACTAGGAATGCCT
TGTAC---GGGTCTTTGGTTCAACAAAC-CACCCGGAATACGTC-CCTGC------CCTT
TGTACACAC-CG-CCCGTCG------CTCTTACCGA-TGAACT-------TCTTTGTGAG
TCT-AAGGGACTGGGTT-------------------------------AATAGCTATTTT
TATAGTTATATACCTATGG-----------------------------------------
---------AAACTTATACGAACAATGTGG-----TTTAAAGGAAAGAGAAGTCGTAAC-
--------------------------------
>Neogloboquadrina_dutertrei|51039|AY241708
----GCACCACAAGAACGCGTGG-AGCATGTGGCTTAATTTGACTCAACGCGGGA-AATC
TTACCGGGTCCGGACACACTGAGGATTGACAG--------GCAATA--------------
--------------------------------TCTAAATCGTTTATAATTCTATTATAAT
ACGCTATTTAGTGT----------------TAAATATGCTAGTCCTTTCATGATTATGTG
ATAGGTGGTG----CATGGCCGTTC----TTAGTTCGTGG------AGTGATCTGTCTGC
TTAATT-GCGTTTC------ACTAAGGGCCCA----------------------------
------------------------------------------------------------
------------------------------------------------------------
------------------------------------------------------------
------------------------------------------------------------
------------------------------------------------------------
------------------------------------------------------------
------------------------------------------------------------
------------------------------------------------------------
------------------------------------------------------------
---------------------TAAATTC--------------------------------
------------------------------------------------------------
------------------------------------------------------------
-----------------------------------------AAGGTATGTTAGCTATC-G
TTTC-TCAATTGACCCCTTATTT-------------------------------------
--------------------------------------------------CTAA------
--TA--------------------AGCGCG-TGTCT------------------------
------------------------------------------------------------
------------------------------------------------------------
------------------------------------------------------------
-------TTTAGAGTT--------------------------------------------
------------------------------------------------------------
------------------------------------------------------------
------------------------------------------------------------
------------------------------------------------------------
-----------------------TAAACATTGCGCATGCTGTT-----------------
--------GGGTCCTGAAAGCAACGAACGTGACCGCAACGTCTT-ATTG-------CCTT
TAT----------CTTGTTA--------TATTCTAATTTAATT--------AGGAATAAC
TAA-CAGAGGCTAATTT-------------------------------------------
------------------------------------------------------------
---------AAAATTAGACGGACCGCTGTACTTTTCTTAAACCAGAGGAAGGTTGC----
--------------------------------
>Neogloboquadrina_dutertrei|51039|AY241707
----GCACCACAAGAACGCGTGG-AGCATGTGGCTTAATTTGACTCAACGCGGGA-AATC
TTACCGGGTCCGGACACACTGAGGATTGACAG--------GCAATA--------------
-------------------------------------------------TCTAAATCGTT
TATAATTCTATTATAATACGTATTTAGTGTTAAATATGCTAGTCCTTTCATGATTATGTG
ATAGGTGGTG----CATGGCCGTTC----TTAGTTCGTGG------AGTGATCTGTCTGC
TTAATT-GCGTTTC------ACTAAGGGCCCATAAATTC--------AAGGTATGTTAGC
TATCG------------TTTCTCAATTGACCCCTTGTCTTC-------------------
------------------------------------------------------------
--------------------------------------------------------GATA
AGCGCGTGTCTTTTAG------------------------------------AGTTTAAA
CATTGCGCATGCTGTTGGGTCCTGAAAGCAACGA-ACGTGACCGCAACGTCTTATTGC--
------------------------------------------------------------
---------CTTTATCTTGTTATATTCTAATT--------------------------TA
ATTAGGAATAACT-AACAGAGGCTAATTT-------------------------------
------------------------------------------------------------
---------------------AAAATTA-GACGGACCGCTGTA-------CTTTTCTT--
------------------------------------------------------------
------------------------------------------------------------
----------------------------AAACCAGAGGA--AGGTTGCGGC-AATAAC-A
GGTC-TGTGATG-CCC-TTAGAT-------------------------------------
------------------------------GTTCCGGGCTGCACAC-GTGCTAC-AATGA
T-CA-GTAC---------------AGTGAG-CATCT----------CAATATTATACACC
GTATTAAGCGCTTAGTTGCGATTATTGGCTCATTA-------------------------
---------TTGGGTCTTTTAATTGTATTTCT-AATGC----------------------
--------GCG-C---GGT-AAAGCCTGCTTCGAGAGTAA-G-T-------------GGG
TAATCCATTGGAAGTA-----ATGATTTCTCCTTTTTAATA-------------------
--------GCACACCTATATA---------------------------------------
---CGGC---------ATTCATTCCCGGGACGAC--------------------------
-TAGTTTCGTCTTTTTTTGTGCGAA-TGTAATGTATTCTT--------------------
--------------------------TATCCGTATGT---GCGA-TTGTCAATT--CATG
GTGGGGACAG-----ACCATTGTTAATTGTTGGTCTCGGTCTT---AACTAGGAATGCCT
TGTAC---GGGTCTTTGGTTCAACAAAC-CACCCGGAATACGTC-CCTGC------CCTT
TGTACACAC-CG-CCCGTCG------CTCTTACCGA-TGAACT-------TCTTTGTGAG
TCT-AAGGGACTGGGTT------------------------------AATCTGTAATTCT
ATTATGGATATACCTATGG-----------------------------------------
---------AAACTTATACGAACAATGTGG-----TTTAAAGGAAAGAGAAGTCGTAAC-
--------------------------------
>Neogloboquadrina_pachyderma|125957|AY453138
AAGGGCACCACAAGAACGCGTGG-AGCATGTGGCCTAATTTGACTCAACGCGGGA-AATC
TTACCGGGTCCGGACACACTGAGGATTGACAG--------GCAATA--------------
---------------------------------TCTCATGTTTAATAACCGTTATTAACA
TAATATCGCGTTATTTAATACATCGAGTGTTAAATATGCTAGTCCTTTCATGATTATGTG
ATAGGTGGAG----CATGGCCGTTC----TTAGTTCGTGG------AGTGATCTGTCTGC
TTAATT-GCGTTTC------ACTAAGGGCCCATAAATTC--------AAGGTATGTTAGC
TATCGTCGCTCTATGGACCCCTTAACCGAGCTAAATTGAGT-------------------
------------------------------------------------------------
----------------------------------------------------------TA
AGCGCGCGTCTTTATTTAAAGAGT----------------------------TTTTAAGA
CATTGCGCATGCTGTTGGGCTCTGAAAGCAACGA-ACGTGACCGCAACGTCTTGTTGC--
------------------------------------------------------------
---------CTTAATAAAGTTGTGTTAATAGC----------------------------
-AATATTAACCGCTTACAGAGGCTATTTA-------------------------------
------------------------------------------------------------
----------------------AAACTA-GACGGACCGCTGTTT------CTTTTCTT--
------------------------------------------------------------
------------------------------------------------------------
----------------------------AAACCAGAGGA--AGGTTGCGGC-AATAAC-A
GGTC-TGTGATG-CCCTTTAGAT-------------------------------------
------------------------------GTTCCGGGCTGCACAC-GTGCTACAATTGA
T-CAGGTAC--------------AAGTGAG-CATCT------CCAATACAAATACACCCG
TCTTTAGGCGCCTAGAACGCGATTATCCGGCTTACTTTTTTATTAAGGAGGTTCTGT---
---------TTAATCGATGTTTTTCTAGTGTGCGCGGT----------------------
--------------------AAAGCCTGCTTCGAGAGTAAGC---------------GGG
TAATCCATTGGAAGTA-----ATGATTTCTCTATATCTAGT-------------------
--------GCACAACTATGCA---------------------------------------
------------CGGCACTCATTCCCGAGACGGC--------------------------
-TAGTTTCGTCTTTTAGTGTGAATG-----------------------------------
----------------TAGTGTTATTCAAATGTGCGT---GCAA-TTGTCAATT--CATG
GTGGGGACAG-----ACCATTGTTAACTGTTGGTCTCGGTCTT---AACTAGGAATGCCT
TGTAC---GGGTCTTTGGTTCAACAAAC-CACCCGGAATACGTC-CCTGC------CCTT
TGTACACAC-CG-CCCGTCG------CTCTTACCGA-TGGACT-------TTTTTGTGAG
TCT-AAGGGACTGGGTT---------------------------AAACCGCTCGTTTATT
CGGATGGCAGTACCTATGG-----------------------------------------
---------AAACTTATGCGAACAAAGTGG-----TCTAAAGGAAAGAGAAGTCGTAACA
AGGCAACAGTAGGTGAACCTGCAGAAGGATCA
>Neogloboquadrina_pachyderma|125957|AY453137
AAGGGCACCACAAGAACGCGTGG-AGCATGTGGCTTAATTTGACTCAACGCGGGA-AATC
TTACTGGGTCCGGACACACTGAGGATTGACAG--------GCAATA--------------
---------------------------------TCTCATGTTTAATAACCGTTATTAACA
TAATATCGCGTTATTTAATACATCGAGTGTTAAATATGCTAGTCCTTTCACGATTATGTG
ATAGGTGGAG----CATGGCCGTTC----TTAGTTCGTGG------AGTGATCTGTCTGC
TTAATT-GCGTTTC------ACTAAGGGCCCATAAATTC--------AAGGTATGTTAGC
TATTCGTCGCTCTATGGACCCCTTAACCGAGTTAAATTGAG-------------------
------------------------------------------------------------
---------------------------------------------------------TTA
AGCGCGCGTCTTTATTTAAAGAGT----------------------------TTTTAAGA
CATTGCGCATGCTGTTGGGCTCTGAAAGCAACGA-ACGTGACCGCAACGTCTTGTTGC--
------------------------------------------------------------
---------CTTAATAAAGTTGTGTTAATAGC----------------------------
-AATATTAACCGCTTACAGAGGCTATTTA-------------------------------
------------------------------------------------------------
----------------------AAACTA-GACGGACCGCTGTTT------CTTTTCTT--
------------------------------------------------------------
------------------------------------------------------------
----------------------------AAACCAGAGGA--AGGTTGCGGC-AATAAC-A
GGTC-TGTGATG-CCC-TTAGAT-------------------------------------
------------------------------GTTCCGGGCTGCACAC-GTACTAC-AATGA
T-CA-GTAC---------------AGTGAG-CATCT----------CAATATAATACACC
GTCTTTAGCGCTTAGACGCGATTATCGGCTTACTTTTTATTAAGGAGGTCTG--------
---------TTTAATCGATGTTTTCTAATGTGCGCGGT----------------------
--------------------AAAGCCTGCTTCGAGAGTAAGC---------------GGG
TAATCCATTGGAAGTA-----ATGATTTCTCTATATCTAGT-------------------
--------GCACAACTATGCA---------------------------------------
------------CGGCACTCATTCCCGAGACGGC--------------------------
-TAGTTTCGTCTTTTAGTGTGAATG-----------------------------------
----------------TAGTGTTATTCAAACGTGCGT---GCGA-TTGTCAATT--CATG
GTGGGGACAG-----ACCATTGTTTACTGTTGGTCTCGGTCTT---AACTAGGAATGCCT
TGTAC---GGGTCTTTGGTTCAACAAAC-CACCCGGAATACGTC-CCTGC------CCTT
TGTACACAC-CG-CCCGTCG------CTCTTACCGA-TGGACT-------TTTTTGTGAG
TCT-AAGGAACTGGGTT---------------------------AAACCGCTCGTTTATT
CGGATGGCAGTACCTATGG-----------------------------------------
---------AAACTTATGCGAACAAAGTGG-----TCTAAAGGAAAGAGAAGTCGTAACA
AGGCAACAGTAGGTGAACCTGCAGAAGGATCA
>Globigerinita_glutinata|69041|AY453136
AAGGGCACCACAAGAACGCGTGG-AGCATGTGGCTTAATTTGACTCAACGCGGGA-AATC
TTACCGGGTCCGGACACACTGAGGATTGACAG--------GTATTA--------------
------------------------------------------------------------
---TATAGCAACTTTCGGGTTGTCTATTGTTAAATATGCTAGTCCTTTCATGATTATGTG
ATAGGTGGTG----CATGGCCGTTC----TTAGTTCGTGG------AGTGATCTGTCTGC
TTAATT-GCGTTTC-----AGATAAGGATCTATATTCTT---------------------
------TACAAGTGTCGCAGTGTAATTGACCCCTCTTTCAC-------------------
------------------------------------------------------------
------------------------------------------------------------
---------------------------------------GAGAGTGTGTGTCTTTTTTGC
GCTCGCACTTTACATTAGGTCCTGAAAGCAACGA-ACGTGACCGCAACCTCTTGTTGC--
------------------------------------------------------------
---------CTCATCTCCCAACATTCTTTCCT--------------------------TC
GGGTTAGATATTTCCATTGAGGCTTTCCA-------------------------------
------------------------------------------------------------
----------------------AAACTA-GAGGGACCGCTGTC-------AACTTCTT--
------------------------------------------------------------
------------------------------------------------------------
----------------------------AAACCAGAGGA--AGGTTGCGGC-AATAAC-A
GGTC-TGTGATG-CCCCTTAGAT-------------------------------------
------------------------------GTCCCGGGCTGCACAC-GTGCTAC-AATGA
T-TG-TTGC---------------AGTGAG-CATCT----------CAATTTTTTACCTA
ACACCGCACACGTGAGT-------------------------------------------
---------GCATACTTGTATGTTACTTTACGCAGCGG----------------------
-------------------TAAAGCCTGCTTCGAGAGCAAGT---------------GGG
TAATCAATTAGAAGTA-----ACGATTTCCCAAATTA-----------------------
--------GCACACTTATATA---------------------------------------
------------CGGCGTTTGTGCCC----------------------------------
-GGGTTTCACTTGTTGGAACTTTTG-----------------------------------
----------TGCGCGCAGATGTTTTTTTCCGTATGT---GCAA-TTGTCAATT--CATG
GTGGGGACAG-----ACCATTGTTAATTGTTGGTCCCGGTCTT---AACTAGGAATGCCT
TGTAC---GGGTCTTTGGTTCAACAAAC-CACCCGGAATACGTC-CCTGC------CCTT
TGTACACAC-CG-CCCGTCG------CTCTTACCGA-TGGACT-------TCTCTGTGAG
TTT-GAGGGACTGGATT-------------------------------TGATCGTACATT
CGTGCATTAATATCTATGG-----------------------------------------
---------AAACTTAAACGAACAGTGTGG-----TCTAAAGGAAAGAGAAGTCGTAACA
AGGCATCGGTAGGTGAACCTGCAGAAGGATCA
>Neogloboquadrina_dutertrei|51039|AY453135
AAGGGCACCACAAGAACGCGTGG-AGCATGTGGCTTAATTTGACTCAACGCGGGA-AATC
TTACCGGGTCCGGACACACTGAGGATTGACAG--------GCAATA--------------
-------------------------------------------------TCTAAATCGTT
TATAATTCTATTATAATACGTATTTAGTGTTAAATATGCTAGTCCTTTCATGATTATGTG
ATAGGTGGTG----CATGGCCGTTC----TTAGTTCGTGG------AGTGATCTGTCTGC
TTAATT-GCGTTTC------ACTAAGGGCCCATAAATTCAAGGTATGTTAGCTATCGTTT
CTCAATTGACCCCTTGTCTTCGATAAGCGCGTGTCTTTTAG-------------------
------------------------------------------------------------
------------------------------------------------------------
----------------------------------------------------AGTTTAAA
CATTGCGCATGCTGTTGGGTCCTGAAAGCAACGA-ACGTGACCGCAACGTCTTATTG---
------------------------------------------------------------
---------CCTTTATCTTGTTATATTCTAAT--------------------------TT
AATTAGGAATAACTAACAGAGGCTAATTT-------------------------------
------------------------------------------------------------
---------------------AAAATTA-GACGGACCGCTGTA-------CTTTTCTT--
------------------------------------------------------------
------------------------------------------------------------
----------------------------AAACCAGAGGA--AGGTTGCGGC-AATAAC-A
GGTC-TGTGATG-CCC-TTAGAT-------------------------------------
------------------------------GTTCCGGGCTGCACAC-GTGCTAC-AATGA
T-CA-GTAC---------------AGTGAG-CATCT----------CAATATTATACACC
GTATTAAGCGCTTAGTTGCGATTATTGGCTCATTATTGGGT-------------------
---------CTTTTAATTGTATTTCTAATGCGCGCGGT----------------------
--------------------AAAGCCTGCTTCGAGAGTAAGT---------------GGG
TAATCCATTGGAAGTA-----ATGATTTCTCTTTTTATA---------------------
--------GCACACCTATATA---------------------------------------
------------CGGCATTCATTCCCGGGACGAC--------------------------
-TAGTTTCGTCTTTTTTGTGCGAAT-----------------------------------
-------------GTAATGTATTCTTTATCCGTATGT---GCGA-TTGTCAATT--CATG
GCGGGGACAG-----ACCATTGTTAATTGTTGGTCTCGGTCTT---AACTAGGAATGCCT
TGTAC---GGGTCTTTGGTTCAACAAAC-CACCCGGAATACGTC-CCTGC------CCTT
TGTACACAC-CG-CCCGTCG------CTCTTACCGA-TGAACT-------TCTTTGTGAG
TCT-AAGGGACTGGGTT------------------------------AATCTGTAATTCT
ATTATAGATATACCTATGG-----------------------------------------
---------AAACTTATACGAACAATGTGG-----TTTAAAGGAAAGAGAAGTCGTAACA
AGGCAACAGTAGGTGAACCTGCAGAAGGATCA
>Globorotalia_crassaformis|255239|AY453134
AAGGGCACCACAAGAACGCGTGG-AGCATGTGGCTTAATTTGACTCAACGCGGGA-AATC
TTACCGGGTCCGGACACACTGAGGATTGACAG--------GCAATA--------------
-------------------------------------------------------TATTA
GCATAAAGACTCGTCTTTAGCGCTAATTGTTAAATATGCTAGTCCTTTCATGATTATGTG
ATAGGTGGTG----CATGGCCGTTC----TTAGTTCGTGG------AGTGATCTGTCTGC
TTAATT-GCGTTTC------ACTAAGGGCCCATAAATTC--------AAGGTATGTTAGC
AAATG------------CTGCTCTATTGACCCCTAATAGGC-------------------
------------------------------------------------------------
------------------------------------------------TTAACTGTCTTT
AGCGCGTGTCTCTACGAGTT--------------------------------CTTTAAAG
CACTGCGCATGCTGTTGGGTCCTGAAAGCAACGA-ACGTGACCGCAACGTCTTGTTG---
------------------------------------------------------------
---------CCTCTCTATAATATCCTCTTATT--------------------------TT
TAATAAGAGTATTTACCTGAGGCTATTTT-------------------------------
------------------------------------------------------------
---------------------AAAACTA-GACGGACCGCTGTTT------TCTTTCTT--
------------------------------------------------------------
------------------------------------------------------------
----------------------------AAACCAGAGGA--AGGTTGCGGC-ATAAAC-A
GGTC-TGTGATG-CCC-TTAGAT-------------------------------------
------------------------------GTTCCGGGCTGCACAC-GTGCTAC-AATGA
T-CA-GTAC---------------AGTGAG-CATCT----------CAATTTTATAACAC
CGTATTAAGCGCTTGGGTCGTAATTGTTAGGCCTTTTA----------------------
---------GGTTTTTTCAATTGCGTTCTCCA-ATGCA----------------------
--------CA--C---GGT-AAAGCCTGCTTCGAGAGTAA-G-T-------------GGG
TAATCCATTGGAAGTA-----ATGATTTCCTTATTTTTATAAACA---------------
--------GCACACCAATATA---------------------------------------
---CGGC---------ATTCATTCCCGAGACGGCT-------------------------
-TAGTTCCGACTTTGTGCGAATGTA-----------------------------------
-----------------ATGTATTCTTATCCGTATGT---GCGA-TTGTCAATT--CATG
GTGGGGACAG-----ACCATTGTTAATTGTTGGTCTCGGTCTT---AACTAGGAATGCCT
TGTAC---GGGTCTTTGGTTCAACAAAC-CATCCGGAATACGTC-CCTGC------CCTT
TGTACACAC-CG-CCCGTCG------CTCTTACCGA-TGGACT-------TCTTTGTGAG
TCT-TGGGGACTGGGTT----------------------------AAGCGATTTCTTTTT
GAATGAGCTCTACCTATGG-----------------------------------------
---------AAACCAATACGAACAATGTGG-----TCTAAAGGAAAGAGAAGTCGTAACA
AGGCAACAGTAGGTGAACCTGCAGAAGGATCA
>Globorotalia_truncatulinoides|69029|AY453133
AAGGGCACCACAAGAACGCGTGG-AGCATGTGGCTTAATTTGACTCAACGCGGGG-AATC
TTACCGGGTCCGGACACACTGAGGATTGACAG--------ACGGTT--------------
------------------------------ATTGACTTAAGTGAGCGCCTTAATAGATTT
ATTCTGTTAAGCGCTCTTAACACCTTTACACAAAGATGCTAGTCCTTTCATGATCGTTTG
ATAGGTGGTG----CATGGCCGTTC----TTAGTTCGTGG------AGTGATCTGTCTGC
CTAATT-GCGTTTC------ACTAAGGTCCCATTCATCA--------TACGTATGAATAG
CGTCT-TAACTCACTTTTATCATTACTTATTGTAGTAAGCG-------------------
------------------------------------------------------------
------------------------------------------------------------
------------------------------------------------------------
-----CTCATACTATTGGGACCGGAATGCAACGA-GCGCGACTGCACCACCTAATTGCCC
CTTATCTAC---------------------------------------------------
---------CATTAATTATTATTATTAACCGC--------------------------CC
TGTACGGGCACCGGGGCCTTACCTTTACT-------------------------------
------------------------------------------------------------
---------------------GAAACTA-GCTGGACCGCTGC--------TTTCCTTT--
------------------------------------------------------------
------------------------------------------------------------
----------------------------AAGCCAGAGGA--AGGTTGCGGC-AATAAC-A
GGTC-TGTGATG-CCC-TCAGAT-------------------------------------
------------------------------GTTCCGGGCCGCACAC-GTGCTAC-AATGA
T-CA-GCAC-------------AAAGAGTATTACCT----------ATCTTCTTATACCT
AACCCAATATGTTAAACTTATTGCGTAAGGGTATTGTCTTAACGA---------------
---------CGTATCCGCTTTAGCGCGTTAAG-ATTAT----------------------
------------TGGGCGGTTATGCCTGCCTCGAGAGAGT-----------------GTA
CAGGGCAGCAAGAGTA-----ATGATTCCCTCGTTTTTACTACT-AATACCGCGCTTGGT
AACATATAACACTCGATTAAG---------------------------------------
----------TAGAGTCTTTGCTTCTAATAGCAT--------------------------
-TGCTACTCTCACCCTTAGTCTCTT------------------------------AAGAT
ATTTATATATCTCCCAGGTCTACAGGGAGGTGTGTATGGCGCAC-TTACTTATT--CACG
GTGGGGACAG-----ACCATTGTTAACTGTTGGTCTCGGTCTC---AACTAGGAATGCCT
CGTAC---GGGT---TGGTTCACCAAAC-CACCCGGAATATGTC-CCTGC------CCTT
TGTACACAC-CG-CCCGTCG------CTCTTATCGA-TGAACT-------CACTTGTGAG
GCT-AAGGGACTGCGTC-----------TTAACACATATATATCTACACTTATACCCGTG
TAATCCTCATATTCTAAATACATTTCCTAAACGCGATTTTCCTTTAAGGATTTACACGAC
CTTGCGCACAAACTTATTCGACCAAGTGGG-----TTTAAAGGAAAGAGAAGTCGTAACA
AGGCAGCAGTAGGTGAACCTGCAGAAGGATCA
>Neogloboquadrina_pachyderma|125957|AY453132
AAGGGCACCACAAGAACGCGTGG-AGCATGTGGCTTAATTTGACTCAACGCGGGA-AATC
TTACCGGGTCCGGACACACTGAGGATTGACAG--------GCAATA--------------
------------------------------------TCTCATGTTTAATAACCGTTATTA
ACGTATCGTGTTATTTAATACATCGAGTGTTAAATATGCTAGTCCTTTCATGATTATGTG
ATAGGTGGTG----CATGGCCGTTC----TTAGTTCGTGG------AGTGATCTGTCTGC
TTAATT-GCGTTTC------ACTAAGGGCCCATAAATTC--------AAGGTATGTTAGC
TATCGTCGCTCTATGGACCCCTTAACCTAGTTAAATCGAGT-------------------
------------------------------------------------------------
----------------------------------------------------------TA
AGCGCGCGTCTTTATTTAAAGA------------------------------GTTTAAGA
CAATGCGCATGCTGTTGGGCTCTGAAAGCAACGA-ACGTGACCGCAACGTCTTGTTGC--
------------------------------------------------------------
---------CTTGATAAAGTTGTGTTAATAGC----------------------------
-AATATTAACCGCTTACAGAGGCTATTTA-------------------------------
------------------------------------------------------------
----------------------AAACTA-GACGGACCGCTGTTT------CTTTTCTT--
------------------------------------------------------------
------------------------------------------------------------
----------------------------AAACCAGAGGA--AGGTTGCGGC-AATAAC-A
GGTC-TGTGATG-CCC-TTAGAT-------------------------------------
------------------------------GTTCCGGGCTGCACAC-GTGCTAC-AATGA
T-CA-GTAC---------------GGTGAG-CATCT----------CAATATAATACACC
GTCTTTAGCGCTTAGACGCGATTATCGGCTTACTTTTTATTAAGGAGGTCTG--------
---------TTTAATCGATGTTTTCTAATGTGCGCGGT----------------------
--------------------AAAGCCTGCTTCGAGAGTAAGC---------------GGG
TAATCCATTGGAGGTA-----ATGATTTCTCTATATCTAGT-------------------
--------GCACAACTATGCA---------------------------------------
------------CGGCACTCATTCCCGAGACGGC--------------------------
-TAGTTTCGTCTTTTAGTGTGAATT-----------------------------------
---------------GTAGTGTTATTCAAACGTGCGT---GCAA-TTGTCAATT--CATG
GTGGGGACAG-----ACCATTGTTAACTGTTGGTCTCGGTCTT---AACTAGGAATGCCT
TGTAC---GGGTCTTTGGTTCAACAAAC-CACCCGGAATACGTC-CCTGC------CCTT
TGTACACAC-CG-CCCGTCG------CTCTTACCGA-TGGACT-------TTTTTGTGAG
TCT-AAGGGACTGGGTT---------------------------AAACCGCTCGTTTATT
CGGATGGCAGTACCTATGG-----------------------------------------
---------AAACTTATGCGAACAAGGTGG-----TCTAAAGGAAAGAGAAGTCGTAACA
AGGCAACAGTAGGTGACCTGCAGAAGGATCA-
>Neogloboquadrina_pachyderma|125957|AY453131
AAGGGCACCACAAGAACGCGTGG-AGCATGTGGCTTAATTTGACTCAACGCGGGA-AATC
TTACCAGGTCCGGACACACTGAGGATTGACAG--------GAAGTA--------------
--------------------------TCGTCTTTTGAAATCTTTAAGCACATGTCGTTTC
TAATGACATCTTTTAGATGAATGATTCGTGTAAATATGCTAGTTCTTTCATGATTATGTG
ATAGGTGGTG----CATGGCCGTTC----TTAGTTCGTGG------AGTGATCTGTCTGC
TTAATT-GCGTTTC------ACTATGGCCCCAAAGTTAG-----CAAGTTATCCAATCAT
GACCTTCGTCGACCCCTCACCTTTGAGTGCGCGTCCTAGCT-------------------
------------------------------------------------------------
------------------------------------------------------------
--------------------------------------------TAGAGTACATGGTGTA
AATGGACTTGTTTTGGGTACCCAGAAAGCAACGA-ACGTGACCGCAACGTCTTGTTGTCT
CTCTTTTGACAGTTATGGGTTATCC-----------------------------------
---------CAGTCATGTGTTTATACTTTTAT--------------------------GC
GTAAATACGTACGACACAGAGACTAGATA-------------------------------
------------------------------------------------------------
--------------------CCAAACTA-GGCGTACCGCTGTATC-----ATTTCTTT--
------------------------------------------------------------
------------------------------------------------------------
----------------------------AAACCAGAGGA--AGGTTGCGGCAAATAAC-A
GGTC-TGTGATG-CCC-TTAGAT-------------------------------------
------------------------------GTTCTGGGCTGCACAC-GTGCTACAAATGA
T-CA-GCAC---------------AGTAAG-CATCT-------CAATTTTACAACACCGT
AAACACACGTAGTGAGCCGCTTGAAATCTCATCTGCATATGCGTATCTCGGTACGGAT--
---------TGCAATGTGAGTTATCTAATGCGCGCGGT----------------------
--------------------TATGCCTGTACCGAGAGGTGACGTC------------GGG
TAACCATTCTCTAATG-----CTGACCTATTTTTCTGAAATAT-----------------
--------GCACAACTCTAAT---------------------------------------
-----------ATGACATTCATTCCCGGGAGGAC--------------------------
-TAGTTGCCTCTTTGTGTGAGTGTA-----------------------------------
-ATGCAAACATGTCGGCGTAAGACTTCATTCATATGT---GCCC-CTGTCAATT--CGTG
GTGGGGACAG-----ACCATTGCTAATTGTTGGTCTCGCTTAT---AACTAGGAATGCCT
TGTAC---CGGTCTTTGGTTCATCAAAC-CACCGGGAATACGTC-CCTGC------CCTT
TGTACACAC-CG-CCCGTCG------CTCTTACCGA-TGAACT-------CGTTTGTGAG
TTT-TAAGGACTGGATT----------------------------------------AAG
CTATATGCGTAACCTATGG-----------------------------------------
---------AAATTCATGCGAATGAACTGG-----TTTAAAGGAAAGAGAAGTCGTAACA
AGGCATCAGTAGGTGAACCTGCAGAAGGATCA
>Neogloboquadrina_pachyderma|125957|AY453130
AAGGGCACCACAAGAACGCGTGG-AGCATGTGGCTTAATTTGACTCAACGCGGGA-AATC
TTACCAGGTCCGGACACACTGAGGATTGACAG--------GAAGTA--------------
----------------------TCGTCTTTTGAAATCTTTAAGCACATGTCGTGTATGTC
ATGTCGTTTCTTTTAGATGAATGATTCGTGTAAATATGCTAGTTCTTTCATGATTATGTG
ATAGGTGGTG----CATGGCCGTTC----TTAGTTCGTGG------AGTGATCTGTCTGC
TTAATT-GCGTTTC------ACTATGGCCCCAAAGTTAG---------------------
-CAAGTTATCCAATCATGACCTTCGTCGACCCCTCACCTTT-------------------
------------------------------------------------------------
-----------------------------------------------------------G
AGTGCGCGTCCTAGCTTAGAGTAC----------------------------ATGGTGTA
AATGGACTTGTTTTGGGTACCCAGAAAGCAACGA-ACGTGACCGCAACGTCTTGTTGTCT
C--------------------------------------------TCTTTTGACAGTTAT
GGGTTATCCCAGTCATGTGTTTATACTTTTAT--------------------------GT
GTAAATACGTACGACACAGAGACTAGATA-------------------------------
------------------------------------------------------------
--------------------CCAAACTA-GGCGTACCGCTGTATC-----ATTTCTTT--
------------------------------------------------------------
------------------------------------------------------------
----------------------------AAACCAGAGGA--AGGTTGCGGC-AATAACAA
GGTC-TGTGATG-CCC-TTAGAT-------------------------------------
------------------------------GTTCTGGGCTGCACAC-GTGCTAC-AATGA
T-CA-GCAC---------------AGTAAG-CATCT-------CAAATTTACAACACCGT
TAACACACGTAGTGAGCCGCTTGAAATCTCATCTGCATATGCGTATCTCGGTACGGAT--
---------TGCAATGTGAGTTATCTAATGCGCGCGGT----------------------
--------------------TATGCCTGTACCGAGAGGTGACGTC------------GGG
TAACCATTCTCTAATG-----CTGACCTATTTTTCTGAAATAT-----------------
--------GCACAACTCTAAT---------------------------------------
-----------ATGACATTCATTCCCGGGAGGAC--------------------------
-TAGTTGCCTCTTTGTGTGAGTGTA-----------------------------------
-ATGCAAACATGTCGGCGTAAGACTTCATTCATATGT---GCCC-CTGTCAATT--CGTG
GTGGGGACAG-----ACCATTGCTAATTGTTGGTCTCGCTTAT---AACTAGGAATGCCT
TGTAC---CGGTCTTTGGTTCATCAAAC-CACCGGGAGTACGTC-CCTGC------CCTT
TGTACACAC-CG-CCCGTCG------CTCTTACCGA-TGAACT-------CGTTTGTGAG
TTT-TAAGGACTGGATT----------------------------------------AAG
CTATATGCGTAACCTATGG-----------------------------------------
---------AAATTCATGCGAATGAACTGG-----TTTAAAGGAAAGAGAAGTCGTAACA
AGGCATCAGTAGGTGAACCTGCAGAAGGATCA
>Neogloboquadrina_pachyderma|125957|AY453129
AAGGGCACCACAAGAACGCGTGG-AGCATGTGGCTTAATTTGACTCAACGCGGGA-AATC
TTACCAGGTCCGGACACACTGAGGATTGACAG--------GAAGTA--------------
--------------------------TCGTCTTTTGAAATCTTTAAGCACATGTCGTTTC
TAATGACATCTTTTAGATGAATGATTCGTGTAAATATGCTAGTTCTTTCATGATTATGTG
ATAGGTGGTG----CATGGCCGTTC----TTAGTTCGTGG------AGTGATCTGTCTGC
TTAATT-GCGTTTC------ACTATGGCCCCAAAGTTAG-----CAAGTTATCCAATCAT
GACCTTCGTCGACCCCTCACCTTTGAGTGCGCGTCCTAGCT-------------------
------------------------------------------------------------
------------------------------------------------------------
--------------------------------------------TAGAGTACATGGTGTA
AATGGACTTGTTTTGGGTACCCAGAAAGCAACGA-ACGTGACCGCAACGTCTTGTTGTCT
CTCTTTTGACAGTTATGGGTTATCC-----------------------------------
---------CAGTCATGTGTTTATACTTTTAT--------------------------GT
GTAAATACGTACGACACAGAGACTAGATA-------------------------------
------------------------------------------------------------
--------------------CCAAACTA-GGCGTACCGCTGTATC-----ATTTCTTT--
------------------------------------------------------------
------------------------------------------------------------
----------------------------AAGCCAGAGGA--AGGTTGCGGC-AATAAC-A
GGTC-TGTGATG-CCC-TTAGAT-------------------------------------
------------------------------GTTCTGGGCTGCACAC-GTGCTAC-AATGA
T-CA-GCAC---------------AGTAAG-CATCT-------CAATTTTACAACACCGT
TAACACACGTAGTGAGCCGCTTGAAATCTCATCTGCATATGCGTATCTCGGTACGGAT--
---------TGCAATGTGAGTTATCTAATGCGCGCGGT----------------------
--------------------TATGCCTGTACCGAGAGGTGACGTC------------GGG
TAACCATTCTCTAATG-----CTGACCTATTTTTCTGAAATAT-----------------
--------GCACAACTCTAAT---------------------------------------
-----------ATGACATTCATTCCCGGGAGGAC--------------------------
-TAGTTGCCTCTTTGTGTGAGTGCA-----------------------------------
-ATGCAAACATGTCGGCGTAAGACTTCATTCATATGT---GCCC-CTGTCAATT--CGTG
GTGGGGACAG-----ACCATTGCTAATTGTTGGTCTCGCTTAT---AACTAGGAATGCCT
TGTAC---CGGTCTTTGGTTCATCAAAC-CACCGGGAATACGTC-CCTGC------CCTT
TGTACACAC-CG-CCCGTCG------CTCTTACCGA-TGAACT-------CGTTTGTGAG
TTT-TAAGGACTGAATT----------------------------------------AAG
CTATATGCGTAACCTATGG-----------------------------------------
---------AAATTCATGCGAATGAACTGG-----TTTAAAGGAAAGAGAAGTCGTAACA
AGGCATCAGTAGGTGAACCTGCAGAAGGATCA
>Neogloboquadrina_pachyderma|125957|AY453128
AAGGGCACCACAAGAACGCGTGG-AGCATGTGGCTTAATTTGACTCAACGCGGGA-AATC
TTACCAGGTCCGGACACACTGAGGATTGACAG--------GAAGTA--------------
--------------------------TCGTCTTTTGAAATCTTTAAGCACATGTCGTTTC
TAATGACATCTTTTAGATGAATGATTCGTGTAAATATGCTAGTTCTTTCATGATTATGTG
ATAGGTGGTG----CATGGCCGTTC----TTAGTTCGTGG------AGTGATCTGTCTGC
TTAATT-GCGTTTC------ACTATGGCCCCAAAGTTAG-----CAAGTTATCCAATCAT
GACCTTCGTCGACCCCTCACCTTTGAGTGCGCGTCCTAGCT-------------------
------------------------------------------------------------
------------------------------------------------------------
--------------------------------------------TAGAGTACATGGTGTA
AATGGACTTGTTTTGGGTACCCAGAAAGCAACGA-ACGTGACCGCAACGTCTTGTTGTCT
CTCTTTTGACAGTTATGGGTTATCC-----------------------------------
---------CAGTCATGTGTTTATACTTTTAT--------------------------GT
GTAAATACGTACGACACAGAGACTAGATA-------------------------------
------------------------------------------------------------
--------------------CCAAACTA-GGCGTACCGCTGTATC-----ATTTCTTT--
------------------------------------------------------------
------------------------------------------------------------
----------------------------AAACCAGAGGA--AGGTTGCGGC-AATAAC-A
GGTC-TGTGATG-CCC-TTAGAT-------------------------------------
------------------------------GTTCTGGGCTGCACAC-GTGCTAC-AATGA
T-CA-GCAC---------------AGTAAG-CATCT-------CAATTTTACAACACCGT
TAACACACGTAGTGAGCCGCTTGAAATCTCATCTGCATATGCGTATCTCGGTACGGAT--
---------TGCAATGTGAGTTATCTAATGCGCGCGGT----------------------
--------------------TATGCCTGTACCGAGAGGTGACGTC------------GGG
TAACCATTCTCTAATG-----CTGACCTATTTTTCTGAAATAT-----------------
--------GCACAACTCTAAT---------------------------------------
[truncated: 277,632 more chars]
