# Supplementary material for: Using the Multiple Analysis Approach to Reconstruct Phylogenetic Relationships among Planktonic Foraminifera from Highly Divergent and Length-polymorphic SSU rDNA Sequences
Source: Bioinform Biol Insights. 2009 Nov 11;3:155–77. doi: 10.4137/bbi.s3334 (PMC2808177; doi:10.4137/bbi.s3334)
Supplement: Additional file 1—Sequence list [file Additional_File_1.zip › Additional_File_1/Alignments/aligned.nralign.fas]

>Globigerina_bulloides|R043|01
-------------------GTGGAGCATGTGGCTTAATTTGACTCAACGCGGGGAATCTT
AC----CGGGTCCGGACACACTGAGGATTGACAGACAATTGTCTT---------------
------------------------------------------------------------
------------TTTGTCAAATTTAAAGACAAAAGATAACAGATCTTTCATGATTATGTG
ATGGGTGGTGCATGGCCGTTCTTA-GTTCGTGGAGTGATC--------TGTCTGCTTAAT
TGCGTTTCAAATATATTTTATTATATAACGAGTCTACA----------------------
-------------------------------------------------------AAGGA
GTGGTTCATTAACAGA--------------------------------------------
------------------------------------------------------------
--------------------------------------CAATCATATCTTTGAGCGTCTG
GAATCTACTCTATTTGGCTCAATTGAACGCAACGGACGNNNNNNNNNNNNNNNNNNNNNN
NNNNNNNNNNNNNNNNNNNNNNNNNNNNNNNNNNNNNNNNNNNNNNNNNNNNNNNNNNNN
NNNNNNNNNNNNNNNNNNNNNNNNNNNNNNNNNNNNNNNNNNNNNNNNNNNNNNNNNNNN
NNNNNNNNNNNNNNNNNNNNNNNNNNNNNNNNNNNNNNNNNNNNNNNNNNNNNNNNNNNN
NNNNNNNNNNNNNNNNNNNNNNNNNNNNNNNNNNNNNN--------------------NN
NNNNNNNNNNNNNNNNNNNNN---------------------------------------
----------------------NNNNNNNNNNNTGCGCATACT-TTCAATA---------
--------TGATACATTAGATTGG------------------------------------
------------------------------------------------------------
-------ATTGTTCTGTTGAGCTCCATCTAATA-CTATCCGGCTTGAGAAGG--------
---------CTGGGTAATCAATTGTAAGTGCTGGTTCCTCCTCC---------CGTTGAG
CATTTT------------------AATAATGGCCTCTCTACATCCCTAGCAATA------
------------------------TGCCTAGTGCGATTGTAGTTGAGCC-----------
-------------------------------TTGCCATTTATGCAA--------------
GTGTCAATTCTCAGTGGG--GACAGACATTTGATAATTCTTTGTCTCGTTCTTAACTAGG
AATGCCTTGTACGGGTCT-TGGTTCAACAGACCACCCGGAATACGTCCCTGCCCTTTGTA
CACAC-CGCCCGTCGC--------------------------------------------
------------------------------------------------------------
------------------------------------------------------------
---------------------------------------------------------
>Globigerina_bulloides|R043|05
------------------------GCATGTGGCTTAATTTGACTCAACGCGGGGAATCTT
AC----CGGGTCCGGACACACTGAGGATTGACAGACAATTGTCTT---------------
------------------------------------------------------------
------------TTTGTCAAATTTAAAGACAAAAGATAACAGATCTTTCATGATTATGTG
ATGGGTGGTGCATGGCCGTTCTTA-GTTCGTGGAGTGATC--------TGTCTGCTTAAT
TGCGTTTCAAATATATTTTATTATATAACGAGTCTACA----------------------
-------------------------------------------------------AAGGA
GTGGTTCATTAACAGA--------------------------------------------
------------------------------------------------------------
--------------------------------------CAATCATATCTTTGAGCGTCTG
GAATCTACTCTATTTGGCTCAATTGAACGCAACGGACGTGATCGCGAGTCCTTGTTGAAC
TTCAGTATATATTGACTATCCCCGTAGGAAGGGATTGGCAATAATTGAATGTTCGCTTTC
TATTAGGTGT--------------------------------------------------
------GTATATATAGTCTCAAAATTACATGTATTTGTAATGGCGAGTAATATTTATACT
ATCC-----------------TGTAGGAAAACTCGGGC-GACCGCTGTAATATTT---CT
CTTTAAAACAGAGGAAGATTG---------------------------------------
----------------CGGCA-ATAACAGGTCT-GTGATGCCC-TCAGATGTCCCGGGCC
GCACACG-TGCTACA-TTGATTAG---CGCAGTGCGCATACTTTCAATATGATACATTAG
ATTGGATTGTTCTG----------------------------------------------
----------------TTGAGCTCCATCTAATA-CTATCCGGCTTGAGAAGG--------
---------CTGGGTAATCAATTGTAAGTGCTGGTTCCTCCTCC---------CGTTGAG
CATTTT------------------AATAATGGCCTCTCTACATCCCTAGCAATA------
------------------------TGCCTAGTGCGATTGTAGTTGAGCC-----------
-------------------------------TTGCCATTTATGCAA--------------
GTGTCAATTCTCAGTGGG--GACAGACATTTGATAATTCTTTGTCTCGTTCTTAACTAGG
AATGCCTTGTACGGGTCT-TGGTTCAACAGACCACCCGGAATACGTCCCTGCCCTTTGTA
CACAC-CGCCCGTCGCTCTTACCGATGA-ATTTCCCTGTGAGTTTGAAGGACTGATGGTT
GC----------------------------------------------------------
----------------------------AAAATCATTGGAAATTCTGTCAAACA------
---------------------------------------------------------
>Globigerina_falconensis|R053|18
----------------------------------------GACTCAACGCGGAAAAACTT
AC----CAGGTCCGGACACACTGAGGATTGACAGACGGTTAACGC---------------
------------------------------------------------------------
--------------CCTTCGGGGCAAGAGACAAAATTTTTGGCTCTTTCATGATTATGTG
ATAGGTGGTGCATGGCCGTTCTTA-GTTCGTGGAGTGATC--------TGTCTGCCCAAT
CGCGTTTCATAAATCTTAAGCTCAAA----------------------------------
------------------------------------------------------------
------------------------------------------------------------
------------------------------------------------------------
--------------------------------------AGGCAGTCTTACCTTCGGGTTG
AGTTTTGCTGGGAGACTTTTGTGTGAACGCAACGGACGTGATTGCAACCCCTTGTTGATT
GGCCATCACGTAAGCTCACTTGTAATTTATTAC---------------------------
------------------------------------------------------------
------AGTGTGGTATTATCTTAGCCATTCCCTTTTAGTTGTGGAGTGATTAACCACTC-
---------------------TAAATTGTAACTCGGGG-GACCGCTGTGAT-TT----TT
CTTCAAACCGGAGGAAGGTTG---------------------------------------
----------------CGGCA-ATAACAGGTCT-GTGATGCCC-TCAGATGTCCTGGGCT
GCACACG-TGCTACA-CTGATCCC---GGCAGTTGGCATGTGATTTTCTCCAATGAC---
----------------------------------------------------GAACCTAG
TGGACTTGGCGTCTG-TGCGCATTCGTGTGCTA-ATGACTGCCGTCACTTTAAACACTGG
TCGTTAGACTCGTGCGATCCCTCGGAAAACGTGATTTCTGTTCCCA-------AACAAAG
CACTTT------------------CGTACCCTCGCTCAAACAAACGTGATTCCA------
------------------------AATCCCTTACGATTGCTACATCCT--TTCTCGTAAC
GTCTCGCCTAGCGGAGCTTTC----------AACTTTTCGTCGCAA----------C---
-TCTCAATTCACAGTGGG--GACAGTCGTTTGTCAACTTTTCGTCTCGGTCCCAACTAGG
AATGCCTCGTACGAGT---TGGTTCATCAGACCACTCGGAATACGTCCCTGCCCTTTGTA
CACAC-CGCCCGTCGCTTTTACCGATGA-ACTTTTTTGCGAGTATGATGGACTAACTTTG
CG----------------------------------------------------------
-------CTCAATTTGAA-----------TCTGTTGTGGAAATTCACTCGAACAACGGGA
TTTAAAG--------------------------------------------------
>Globigerina_falconensis|R053|25
---------------GAACGTGGAGCATGTGGCTTAATTYGACTCAACGCGGAAAAACTT
AC----CAGGTCCGGACACACTGAGGATTGACAGACGGTTAACGC---------------
------------------------------------------------------------
--------------CCTTCGGGGCAAGAGACAAAATTTTTGGCTCTTTCATGATTATGTG
ATAGGTGGTGCATGGCCGTTCTTA-GTTCGTGGAGTGATC--------TGTCTGCCCAAT
CGCGTTTCATAAATCTTAAGCTCAAA----------------------------------
------------------------------------------------------------
------------------------------------------------------------
------------------------------------------------------------
--------------------------------------AGGCAGTCTTACCTTCGGGTTG
AGTTTTGCTGGGAGACTTTTGTGTGAACGCAACGGACGTGATTGCAACCCCTTGTTGATT
GGCCATCACGTAAGCTCACTTGTAATTTATTAC---------------------------
------------------------------------------------------------
------AGTGTGGTATTATCTTAGCCATTCCCTTTTAGTTGTGGAGTGATTAACCACTC-
---------------------TAAATTGTAACTCGGGG-GACCGCTGTGAT-TT----TT
CTTCAAACCGGAGGAAGGTTG---------------------------------------
----------------CGGCA-ATAACAGGTCT-GTGATGCCC-TCAGATGTCCTGGGCT
GCACACG-TGCTACA-CTGATCCC---GGCAGTTGGCATGTGATTTTCTCCAATGAC---
----------------------------------------------------GAACCTAG
TGGACTTGGCGTCTG-TGCGCATTCGTGTGCTA-ATGACTGCCGTCACTTTAAACACTGG
TCGTTAGACTCGTGCGATCCCTCGGAAAACGTGATTTCTGTTCCCA-------AACAAAG
CACTTT------------------CGTACCCTCGCTCAAACAAACGTGATTCCA------
------------------------AATCCCTTACGATTGCTACATCCT--TTCTCGTAAC
GTCTCGCCTAGCGGAGCTTTC----------AACTTTTCGTCGCAA----------C---
-TCTCAATTCACAGTGGG--GACAGTCGTTTGTCAACTTTTCGTCTCGGTCCCAACTAGG
AATGCCTCGTACGAGT---TGGTTCATCAGACCACTCGGAATACGTCCCTGCCCTTTGTA
CACAC-CGCCCGTCGCTTTTACCGATGA-ACTTTTTTGCGAGTATGATGGACTAACTTTG
CG----------------------------------------------------------
-------CTCAATTTGAA-----------TCTGTTGTGGAAATTCACTCGAACAACGGGA
TTTAAAG--------------------------------------------------
>Globigerinita_glutinata|P148|05
----------------------------GTGGCTTAATTTGACTCAACGCGGGAAATCTT
AC----CGGGTCCGGACACACTGAGGATTGACAGGTATTATATAG---------------
------------------------------------------------------------
--------CAACCTTCGGGTTGTCTATTGTTAAATATGCTAGTCCTTTCATGATTATGTG
ATAGGTGGTGCATGGCCGTTCTTA-GTTCGTGGAGTGATC--------TGTCTGCTTAAT
TGCGTTTCAGATAAGGATCTATATTCTTTACAAGTGTCGCAG------------------
-------------------------------------------------------TGTAA
TTGACCCCTCTTTCA------------------------------CGAGAGTGTGTGTCT
TTTTTGCGC---------------------------------------------------
--------------------------------------TCGCACTTTACATTAGGTCCTG
AAA-------------------------GCAACGAACGTGACCGCAACCTCTTGTTGCCT
CATCTCCC----------------------------------------------------
------------------------------------------------------------
------AACATTCTTTCCTTCGGGTTAGATATTTCCATTGAGG-----------------
---------------------CTTTCCAAAACTAGAGG-GACCGCTGTCAA-------CT
TCTTAAACCAGAGGAAGGTTG---------------------------------------
----------------CGGCA-ATAACAGGTCT-GTGATGCCC-TTAGATGTTCCGGGCT
GCACACG-TGCTACA-ATGATTGT---TGCAGTGAGCATCTCAATTTTTTACCTAACACC
GCAC------------------------------------------------ACGTGAGT
TTGCATACTTGTATGTTACTTTACGCAGCGGTA-AAGCCTGCTTCGAGAGCA--------
--------AGTGGGTAATCAATTAGAAGTAACGATTTCCC-------------AAATTAG
CACACT--------------------------------TATATACGGCGTTTGTGCCCGG
GTTTCACTTGTTGGA---------ACTTTTGTGCGCGCAGATGTTT--------------
-------------------------------TTTCCGTATGTGCAA--------------
TTGTCAATTCATGGTGGG--GACAGACCATTGTTAATTGTTGGTCTCGGTCTTAACTAGG
AATGCCTTGTACGGGTCTTTGGTTCAACAAACCACCCGGAATACGTCCCTGCCCTTTGTA
CACAC-CGCCCGTCGCTCTTACCGATGG-ACTTCTCTGTGAGTTTGAGGGACTGGATTTG
AT----------------------------------------------------------
--------CGTACATTCGTGTGCGCATTAATATCTATGGAAACTTAAAC-----------
---------------------------------------------------------
>Globigerinita_glutinata|P148|07
-------------------GTGGAGCATGTGGCTTAATTTGACTCAACGCGGGAAATCTT
AC----CGGGTCCGGACACACTGAGGATTGACAGGTATTATATAG---------------
------------------------------------------------------------
--------CAACTTTCGGGTTGTCTATTGTTAAATATGCTAGTCCTTTCATGATTATGTG
ATAGGTGGTGCATGGCCGTTCTTA-GTTCGTGGAGTGATC--------TGTCTGCTTAAT
TGCGTTTCAGATAAGGATCTATATTCTTTACAAGTGTCGCAG------------------
-------------------------------------------------------TGTAA
TTGACCCCTCTTTCA------------------------------CGAGAGTGCGTGTCT
TTTTTGCGC---------------------------------------------------
--------------------------------------TCGCACTTTACATTAGGTCCTG
AAA-------------------------GCAACGAACGTGACCGCAACCTCTTGTTGCCT
CATCTCCC----------------------------------------------------
------------------------------------------------------------
------AACATTCTTTCCTTCGGGTTAGATATTTCCATTGAGG-----------------
---------------------CTTTCCAAAACTAGAGG-GACCGCTGTCAA-------CT
TCTTAAACCAGAGGAAGGTTG---------------------------------------
----------------CGGCA-ATAACAGGTCT-GTGATGCCC-TTAGATGTTCCGGGCT
GCACACG-TGCTACA-ATGATTGT---TGCAGTGAGCATCTCAATTTTTTACCTAACACC
GCACAC----------------------------------------------GTGAGTTT
GCATACTTGTATGCTATACTTTACGCAGCGGTA-AAGCCTGCTTCGAGAGCA--------
--------AGTGGGTAATCAATTAGAAGTAACGATTTCCC-------------AAATTAG
CACACT--------------------------------TATATACGGCGTTTGTGCCCGG
GTTTCACTTGTTGGA---------ACTTTTGTGCGCGCAGATGTTTT-------------
-------------------------------TTTCCGTATGTGCAA--------------
TTGTCAATTCATGGTGGG--GACAGACCATTGTTAATTGTTGGTCTCGGTCTTAACTAGG
AATGCCTTGTACGGGTCTTTGGTTCAACAAACCACCCGGAATACGTCCCTGCCCTTTGTA
CACAC-CGCCCGTCGCTCTTACCGATGG-ACTTCTCTGTGAGTTTGAGGGACTGGATTTG
AT----------------------------------------------------------
--------CGTACATTCGTGTGCGCATTAATATCTATGGAAACTTAAACGAACAGTGTGG
TCTAAAG--------------------------------------------------
>Globigerinita_glutinata|P148|13
----------------------------GTGGCTTAATTTGACTCAACGCGGGAAATCTT
AC----CGGGTCCGGACACACTGAGGATTGACAGGTATTATATAG---------------
------------------------------------------------------------
--------CAACTTTCGGGTTGTCTATTGTTAAATATGCTAGTCCTTTCATGATTATGTG
ATAGGTGGTGCATGGCCGTTCTTA-GTTCGTGGAGTGATC--------TGTCTGCTTAAT
TGCGTTTCAGATAAGGATCTATATTCTTTACAAGTGTCGCAG------------------
-------------------------------------------------------TGTAA
TTGACCCCTCTTTCA------------------------------CGAGAGTGCGTGTCT
TTTTTGCGC---------------------------------------------------
--------------------------------------TCGCACTTTACATTAGGTCCTG
AAA-------------------------GCAACGAACGTGACCGCAACCTCTTGTTGCCT
CATCTCCC----------------------------------------------------
------------------------------------------------------------
------AACATTCTTTCCTTCGGGTTAGATATTTCCATTGAGG-----------------
---------------------CTTTCCAAAACTAGAGG-GACCGCTGTCAA-------CT
TCTTAAACCAGAGGAAGGTTG---------------------------------------
----------------CGGCA-ATAACAGGTCT-GTGATGCCC-TTAGATGTTCCGGGCT
GCACACG-TGCTACA-ATGATTGT---TGCAGTGAGCATCTCAATTTTTTACCTAACACC
GCACAC----------------------------------------------GTGAGTTT
GCATACTTGTATGCTATACTTTACGCAGCGGTA-AAGCCTGCTTCGAGAGCA--------
--------AGTGGGTAATCAATTAGAAGTAACGATTTCCC-------------AAATTAG
CACACT--------------------------------TATATACGGCGTTTGTGCCCGG
GTTTCACTTGTTGGA---------ACTTTTGTGCGCGCAGATGTTTT-------------
-------------------------------TTTCCGTATGTGCAA--------------
TTGTCAATTCATGGTGGG--GACAGACCATTGTTAATTGTTGGTCTCGGTCTTAACTAGG
AATGCCTTGTACGGGTCTTTGGTTCAACAAACCACCCGGAATACGTCCCTGCCCTTTGTA
CACAC-CGCCCGTCGCTCTTACCGATGG-ACTTCTCTGTGAGTTTGAGGGACTGGATTTG
AT----------------------------------------------------------
--------CGTACATTCGTGTGCGCATTAATATCTATGGAAACTTAAAC-----------
---------------------------------------------------------
>Globigerinita_glutinata|P148|15
-------------------GTGGAGCATGTGGCTTAATTTGACTCAACGCGGGAAATCTT
AC----CGGGTCCGGACACACTGAGGATTGACAGGTATTATATAG---------------
------------------------------------------------------------
--------CAACTTTCGGGTTGTCTATTGTTAAATATGCTAGTCCTTTCATGATTATGTG
ATAGGTGGTGCATGGCCGTTCTTA-GTTCGTGGAGTGATC--------TGTCTGCTTAAT
TGCGTTTCAGATAAGGATCTATATTCTTTACAAGTGTCGCAG------------------
-------------------------------------------------------TGTAA
TTGACCCCTCTTTCA------------------------------CGAGAGTGCGTGTCT
TTTTTGCGC---------------------------------------------------
--------------------------------------TCGCACTTTACATTAGGTCCTG
AAA-------------------------GCAACGAACGTGACCGCAACCTCTTGTTGCCT
CATCTCCC----------------------------------------------------
------------------------------------------------------------
------AACATTCTTTCCTTCGGGTTAGATATTTCCATTGAGG-----------------
---------------------CTTTCCAAAACTAGAGG-GACCGCTGTCAA-------CT
TCTTAAACCAGAGGAAGGTTG---------------------------------------
----------------CGGCA-ATAACAGGTCT-GTGATGCCC-TTAGATGTTCCGGGCT
GCACACG-TGCTACA-ATGATTGT---TGCAGTGAGCATCTCAATTTTTTACCTAACACC
GCACAC----------------------------------------------GTGAGTTT
GCATACTTGTATGCTATACTTTACGCAGCGGTA-AAGCCTGCTTCGAGAGCA--------
--------AGTGGGTAATCAATTAGAAGTAACGATTTCCC-------------AAATTAG
CACACT--------------------------------TATATACGGCGTTTGTGCCCGG
GTTTCACTTGTTGGA---------ACTTTTGTGCGCGCAGATGTTTT-------------
-------------------------------TTTCCGTATGTGCAA--------------
TTGTCAATTCATGGTGGG--GACAGACCATTGTTAATTGTTGGTCTCGGTCTTAACTAGG
AATGCCTTGTACGGGTCTTTGGTTCAACAAACCACCCGGAATACGTCCCTGCCCTTTGTA
CACAC-CGCCCGTCGCTCTTACCGATGG-ACTTCTCTGTGAGTTTGAGGGACTGGATTTG
AT----------------------------------------------------------
--------CGTACATTCGTGTGCGCATTAATATCTATGGAAACTTAAACGAACAGTGTGG
TCTAAAG--------------------------------------------------
>Globigerinita_glutinata|P148|17
-------------------GTGGAGCATGTGGCTTAATTTGACTCAACGCGGGAAATCTT
AC----CGGGTCCGGACACACTGAGGATTGACAGGTATTATATAG---------------
------------------------------------------------------------
--------CAACTTTCGGGTTGTCTATTGTTAAATATGCTAGTCCTTTCATGATTATGTG
ATAGGTGGTGCATGGCCGTTCTTA-GTTCGTGGAGTGATC--------TGTCTGCTTAAT
TGCGTTTCAGATAAGGATCTATATTCTTTACAAGTGTCGCAG------------------
-------------------------------------------------------TGTAA
TTGACCCCTCTTTCA------------------------------CGAGAGTGCGTGTCT
TTTTTGCGC---------------------------------------------------
--------------------------------------TCGCACTTTACATTAGGTCCTG
AAA-------------------------GCAACGAACGTGACCGCAACCTCTTGTTGCCT
CATCTCCC----------------------------------------------------
------------------------------------------------------------
------AACATTCTTTCCTTCGGGTTAGATATTTCCATTGAGG-----------------
---------------------CTTTCCAAAACTAGAGG-GACCGCTGTCAA-------CT
TCTTAAACCAGAGGAAGGTTG---------------------------------------
----------------CGGCA-ATAACAGGTCT-GTGATGCCC-TTAGATGTTCCGGGCT
GCACACG-TGCTACA-ATGATTGT---TGCAGTGAGCATCTCAATTTTTTACCTAACACC
GCACAC----------------------------------------------GTGAGTTT
GCATACTTGTATGCTATACTTTACGCAGCGGTA-AAGCCTGCTTCGAGAGCA--------
--------AGTGGGTAATCAATTAGAAGTAACGATTTCCC-------------AAATTAG
CACACT--------------------------------TATATACGGCGTTTGTGCCCGG
GTTTCACTTGTTGGA---------ACTTTTGTGCGCGCAGATGTTTT-------------
-------------------------------TTTCCGTATGTGCAA--------------
TTGTCAATTCATGGTGGG--GACAGACCATTGTTAATTGTTGGTCTCGGTCTTAACTAGG
AATGCCTTGTACGGGTCTTTGGTTCAACAAACCACCCGGAATACGTCCCTGCCCTTTGTA
CACAC-CGCCCGTCGCTCTTACCGATGG-ACTTCTCTGTGAGTTTGAGGGACTGGATTTG
AT----------------------------------------------------------
--------CGTACATTCGTGTGCGCATTAATATCTATGGAAACTTAAACGAACAGTGTGG
TCTAAAG--------------------------------------------------
>Globigerinita_glutinata|P148|20
-------------------GTGGAGCATGTGGCTTAATTTGACTCAACGCGGGAAATCTT
AC----CGGGTCCGGACACACTGAGGATTGACAGGTATTATATAG---------------
------------------------------------------------------------
--------CAACCTTCGGGTTGTCTATTGTTAAATATGCTAGTCCTTTCATGATTATGTG
ATAGGTGGTGCATGGCCGTTCTTA-GTTCGTGGAGTGATC--------TGTCTGCTTAAT
TGCGTTTCAGATAAGGATCTATATTCTTTACAAGTGTCGCAG------------------
-------------------------------------------------------TGTAA
TTGACCCCTCTTTCA------------------------------CGAGAGTGTGTGTCT
TTTTTGCGC---------------------------------------------------
--------------------------------------TCGCACTTTACATTAGGTCCTG
AAA-------------------------GCAACGAACGTGACCGCAACCTCTTGTTGCCT
CATCTCCC----------------------------------------------------
------------------------------------------------------------
------AACATTCTTTCCTTCGGGTTAGATATTTCCATTGAGG-----------------
---------------------CTTTCCAAAACTAGAGG-GACCGCTGTCAA-------CT
TCTTAAACCAGAGGAAGGTTG---------------------------------------
----------------CGGCA-ATAACAGGTCT-GTGATGCCC-TTAGATGTTCCGGGCT
GCACACG-TGCTACA-ATGATTGT---TGCAGTGAGCATCTCAATTTTTTACCTAACACC
GCAC------------------------------------------------ACGTGAGT
TTGCATACTTGTATGTTACTTTACGCAGCGGTA-AAGCCTGCTTCGAGAGCA--------
--------AGTGGGTAATCAATTAGAAGTAACGATTTCCC-------------AAATTAG
CACACT--------------------------------TATATACGGCGTTTGTGCCCGG
GTTTCACTTGTTGGA---------ACTTTTGTGCGCGCAGATGTTT--------------
-------------------------------TTTCCGTATGTGCAA--------------
TTGTCAATTCATGGTGGG--GACAGACCATTGTTAATTGTTGGTCTCGGTCTTAACTAGG
AATGCCTTGTACGGGTCTTTGGTTCAACAAACCACCCGGAATACGTCCCTGCCCTTTGTA
CACAC-CGCCCGTCGCTCTTACCGATGG-ACTTCTCTGTGAGTTTGAGGGACTGGATTTG
AT----------------------------------------------------------
--------CGTACATTCGTGTGCGCATTAATATCTATGGAAACTTAAACGAACAGTGTGG
TCTAAAG--------------------------------------------------
>Globigerinita_glutinata|P148|21
-------------------GTGGAGCATGTGGCTTAATTTGACTCAACGCGGGAAATCTT
AC----CGGGTCCGGACACACTGAGGATTGACAGGTATTATATAG----CACGTACTTT-
------------------------------------------------------------
--------------TGTGCGTGTCTATTGTTAAATATGCTAGTCCTTTCATGATTATGTG
ATAGGTGGTGCATGGCCGTTCTTA-GTTCGTGGAGTGATC--------TGTCTGCTTAAT
TGCGTTTCAGATAAGGATCTATATTCTTTACAAGTGTCGCAG------------------
-------------------------------------------------------TGTAA
TTGACCCCTCTTTCA------------------------------CGAGAGTGTGTGTCT
TTTTTGCGC---------------------------------------------------
--------------------------------------TCGCACTTTACATTAGGTCCTG
AAA-------------------------GCAACGAACGTGACCGCAACCTCTTGTTGCCT
CATCTCCC----------------------------------------------------
------------------------------------------------------------
------AACATTCTTTCCTTCGGGTTAGATATTTCCATTGAGG-----------------
---------------------CTTTCCAAAACTAGAGG-GACCGCTGTCAA-------CT
TCTTAAACCAGAGGAAGGTTG---------------------------------------
----------------CGGCA-ATAACAGGTCT-GTGATGCCC-TTAGATGTTCCGGGCT
GCACACG-TGCTACA-ATGATTGT---TGCAGTGAGCATCTCAATTTTTTACCTAACACC
GCACA---------------------------------------------CGTGAGTTTG
CATACTTGTATGCTA-TACTTTACGCAGCGGTA-AAGCCTGCTTCGAGAGCA--------
--------AGTGGGTAATCAATTAGAAGTAACGATTTCCC-------------AAATTAG
CACACT--------------------------------TATATACGGCGTTTGTGCCCGG
GTTTCACTTGTTGGA---------ACTTTTGTGCGCGCAGATGTTTT-------------
-------------------------------TTTCCGTATGTGCAA----------T---
-TGTCAATTCATGGTGGG--GACAGACCATTGTTAATTGTTGGTCTCGGTCTTAACTAGG
AATGCCTTGTACGGGTCTTTGGTTCAACAAACCACCCGGAATACGTCCCTGCCCTTTGTA
CACAC-CGCCCGTCGCTCTTACCGATGG-ACTTCTCTGTGAGTTTGAGGGACTGGATTTG
AT----------------------------------------------------------
--------CGTACATTCGTGTGCGCATTAATATCTATGGAAACTTAAACGAACAGTGTGG
TCTAAAG--------------------------------------------------
>Globigerinita_glutinata|P148|26
-------------------GTGGAGCATGTGGCTTAATTTGACTCAACGCGGGAAATCTT
AC----CGGGTCCGGACACACTGAGGATTGACAGGTATTATATAG---------------
------------------------------------------------------------
--------CAACCTTCGGGTTGTCTATTGTTAAATATGCTAGTCCTTTCATGATTATGTG
ATAGGTGGTGCATGGCCGTTCTTA-GTTCGTGGAGTGATC--------TGTCTGCTTAAT
TGCGTTTCAGATAAGGATCTATATTCTTTACAAGTGTCGCAG------------------
-------------------------------------------------------TGTAA
TTGACCCCTCTTTCA------------------------------CGAGAGTGCGTGTCT
TTTTTGCGC---------------------------------------------------
--------------------------------------TCGCACTTTACATTAGGTCCTG
AAA-------------------------GCAACGAACGTGACCGCAACCTCTTGTTGCCT
CATCTCCC----------------------------------------------------
------------------------------------------------------------
------AACATTCTTTCCTTCGGGTTAGATATTTCCATTGAGG-----------------
---------------------CTTTCCAAAACTAGAGG-GACCGCTGTCAA-------CT
TCTTAAACCAGAGGAAGGTTG---------------------------------------
----------------CGGCA-ATAACAGGTCT-GTGATGCCC-TTAGATGTTCCGGGCT
GCACACG-TGCTACA-ATGATTGT---TGCAGTGAGCATCTCAATTTTTTACCTAACACC
GCACAC----------------------------------------------GTGAGTTT
GCATACTTGTATGCTATACTTTACGCAGCGGTA-AAGCCTGCTTCGAGAGCA--------
--------AGTGGGTAATCAATTAGAAGTAACGATTTCCC-------------AAATTAG
CACACT--------------------------------TATATACGGCGTTTGTGCCCGG
GTTTCACTTGTTGGA---------ACTTTTGTGCGCGCAGATGTTTT-------------
-------------------------------TTTCCGTATGTGCAA--------------
TTGTCAATTCATGGTGGG--GACAGACCATTGTTAATTGTTGGTCTCGGTCTTAACTAGG
AATGCCTTGTACGGGTCTTTGGTTCAACAAACCACCCGGAATACGTCCCTGCCCTTTGTA
CACAC-CGCCCGTCGCTCTTACCGATGG-ACTTCTCTGTGAGTTTGAGGGACTGGATTTG
AT----------------------------------------------------------
----------CGTACATTCGTGTGCATTAATATCTATGGAAACTTAAACGAACAGTGTGG
TCTAAAG--------------------------------------------------
>Globigerinita_glutinata|P148|28
-------------------GTGGAGCATGTGGCTTAATTTGACTCAACGCGGGAAATCTT
AC----CGGGTCCGGACACACTGAGGATTGACAGGTATTATATAG---------------
------------------------------------------------------------
--------CAACCTTCGGGTTGTCTATTGTTAAATATGCTAGTCCTTTCATGATTATGTG
ATAGGTGGTGCATGGCCGTTCTTA-GTTCGTGGAGTGATC--------TGTCTGCTTAAT
TGCGTTTCAGATAAGGATCTATATTCTTTACAAGTGTCGCAG------------------
-------------------------------------------------------TGTAA
TTGACCCCTCTTTCA------------------------------CGAGAGTGTGTGTCT
TTTTTGCGC---------------------------------------------------
--------------------------------------TCGCACTTTACATTAGGTCCTG
AAA-------------------------GCAACGAACGTGACCGCAACCTCTTGTTGCCT
CATCTCCC----------------------------------------------------
------------------------------------------------------------
------AACATTCTTTCCTTCGGGTTAGATATTTCCATTGAGG-----------------
---------------------CTTTCCAAAACTAGAGG-GACCGCTGTCAA-------CT
TCTTAAACCAGAGGAAGGTTG---------------------------------------
----------------CGGCA-ATAACAGGTCT-GTGATGCCC-TTAGATGTTCCGGGCT
GCACACG-TGCTACA-ATGATTGT---TGCAGTGAGCATCT-------------------
------------------------------------------------------------
------------------------------------------------------------
------------------------------------------------------------
------------------------------------------------------------
------------------------------------------------------------
------------------------------------------------------------
---------------------------------CAATTTTTTACCTAA------------
--CACCGCACACGTGAGT---------------------------------------TTG
CATACTTGTATGTTACTTTACGC-------------------------------------
------------------------------------------------------------
------------------------------------------------------------
---------------------------------------------------------
>Globigerinita_glutinata|P149|04
-------------------GTGGAGCATGTGGCTTAATTTGACTCAACGCGGGAAATCTT
AC----CGGGTCCGGACACACTGAGGATTGACAGGTATTATATAG---------------
--------------------------------------------------CACGCACACT
TCGG------------TGTGTGTCTATTGTTAAATATGCTAGTCCTTTCATGATTATGTG
ATAGGTGGTGCATGGCCGTTCTTA-GTTCGTGGAGTGATC--------TGTCTGCTTAAT
TGCGTTTCAGATAAGGATCTATATTCTTTACAGTGCTGCAGT------------------
-------------------------------------------------------CGTAA
TTGACCCCTTTCTCA------------------------------CGAGAGTGTGTGTCT
TTTTGCGC----------------------------------------------------
--------------------------------------TCACACTTTACATTAGGTCCTG
AAA-------------------------GCAACGAACGTGACCGCAACCTCTTGTTGCCT
CATCTCCCCATCAC----------------------------------------------
------------------------------------------------------------
------TAGGTAGTTTCGGCTACTTAACGTATCATTGAGG--------------------
---------------------CTTTCCAAAACTAGAGG-GACCGCTGTCAA-------CT
TCTTAAACCAGAGGAAGGTTG---------------------------------------
----------------CGGCA-ATAACAGGTCT-GTGATGCCC-TTAGATGTTCCGGGCT
GCACACG-TGCTACA-ATGATTGT---TGCAGTGAGCATCTCAATTTTTTACCTTAACAC
CGC-------------------------------------------------ACACGTGA
GTGCATACTTGTATGTTACTTTACGCAGCGGTA-AAGCCTGCTTCGAGAGCA--------
--------AGTGGGTAATCAATTAGAAGTAACGATTTCCC-------------AAATTAG
CACACT--------------------------------TATATACGGCGTTTGTGCCCGG
GTTTCACTTGTTGGA---------ACTTTTGTGCGCGCAGATGTT---------------
-------------------------------TTTCCGTATGTGCAA--------------
TTGTCAATTCATGGTGGG--GACAGACCATTGTTAATTGTTGGTCTCGGTCTTAACTAGG
AATGCCTTGTACGGGTCTTTGGTTCAACAAACCACCCGGAATACGTCCCTGCCCTTTGTA
CACAC-CGCCCGTCGCTCTTACCGATGG-ACTTCTCTGTGAGTTTGAGGGACTGGATTTG
AT----------------------------------------------------------
----------CGTGCTTCGGCACGCATTAACATCTATGGAAACTTAAACGAACAGTGTGG
TCTAAAG--------------------------------------------------
>Globigerinita_glutinata|P149|07
-------------------GTGGAGCATGTGGCTTAATTTGACTCAACGCGGGAAATCTT
AC----CGGGTCCGGACACACTGAGGATTGACAGGTATTATATAG---------------
------------------------------------------------------------
----CACGCACTTCGGTGTGTGTCTATTGTTAAATATGCTAGTCCTTTCATGATTATGTG
ATAGGTGGTGCATGGCCGTTCTTA-GTTCGTGGAGTGATC--------TGTCTGCTTAAT
TGCGTTTCAGATAAGGATCTATATTCTTTACGTGAGT-----------------------
-------------------------------------------------------GATTG
CAGACCCCTT--------------------------------------------------
------------------------------------------------------------
--------------------------------------TCTCACGAGAGTGTGTGTCTCG
CATGATCTCTCTACATTAGGTCCTGAAAGCAACGAACGTGACCGCAACCTCTTGTTGCCT
CATCTCCCCATCAC----------------------------------------------
------------------------------------------------------------
------TAGGTAGTTTCGGCTACTTAACGTATCATTGAGG--------------------
---------------------CTTTCCAAAACTAGAGG-GACCGCTGTCAA-------CT
TCTTAAACCAGAGGAAGGTTG---------------------------------------
----------------CGGCA-ATAACAGGTCT-GTGATGCCC-TTAGATGTTCCGGGCT
GCACACG-TGCTACA-ATGATTGT---TGCAGTGAGCATCTCAATTTTTTACCTAACACC
GCAC------------------------------------------------ACGTGAGT
ACGCATACTTGTATGTTACTTTACGCAGCGGTA-AAGCCTGCTTCGAGAGCA--------
--------AGTGGGTAATCAATTAGAAGTAACGATTTCCC-------------AAATTAG
CACACT--------------------------------TATATACGGCGTTTGTGCCCGG
GTTTCACTTGTTGGA---------ACTTTTGTGCGCGCAGATGTT---------------
-------------------------------TTTCCGTATGTGCAA--------------
TTGTCAATTCATGGTGGG--GACAGACCATTGTTAATTGTTGGTCTCGGTCTTAACTAGG
AATGCCTTGTACGGGTCTTTGGTTCAACAAACCACCCGGAATACGTCCCTGCCCTTTGTA
CACAC-CGCCCGTCGCTCTTACCGATGG-ACTTCTCTGTGAGTTTGAGGGACTGGATTTG
AT----------------------------------------------------------
----------CGTGCTTCGGCACGCATTAACATCTATGGAAACTTAAAC-----------
---------------------------------------------------------
>Globigerinita_glutinata|P149|18
-------------------GTGGAGCATGTGGCTTAATTTGACTCAACGCGGGAAATCTT
AC----CGGGTCCGGACACACTGAGGATTGACAGGTATTATATAG---------------
------------------------------------------------------------
--------CACACTTCGGTGTGTCTATTGTTAAATATGCTAGTCCTTTCATGATTATGTG
ATAGGTGGTGCATGGCCGTTCTTA-GTTCGTGGAGTGATC--------TGTCTGCTTAAT
TGCGTTTCAGATAAGGATCTATATTCTTTACAGTGCTGCAGT------------------
-------------------------------------------------------CGTAA
TTGACCCCTTTCTCA------------------------------CGAGAGTGTGTGTCT
TTTTGCGC----------------------------------------------------
--------------------------------------TCACACTTTACATTAGGTCCTG
AAA-------------------------GCAACGAACGTGACCGCAACCTCTTGTTGCCT
CATCTCCCCATCAC----------------------------------------------
------------------------------------------------------------
------TAGGTAGTTTCGGCTACTTAACGTATCATTGAGG--------------------
---------------------CTTTCCAAAACTAGAGG-GACCGCTGTCAA-------CT
TCTTAAACCAGAGGAAGGTTG---------------------------------------
----------------CGGCA-ATAACAGGTCT-GTGATGCCC-TTAGATGTTCCGGGCT
GCACACG-TGCTACA-ATGATTGT---TGCAGTGAGCATCTCAATTTTTTACCTTAACAC
CGC-------------------------------------------------ACACGTGA
GTGCATACTTGTATGTTACTTTACGCAGCGGTA-AAGCCTGCTTCGAGAGCA--------
--------AGTGGGTAATCAATTAGAAGTAACGATTTCCC-------------AAATTAG
CACACT--------------------------------TATATACGGCGTTTGTGCCCGG
GTTTCACTTGTTGGA---------ACTTTTGTGCGTGCAGATGTT---------------
-------------------------------TTTCCGTATGTGCAA--------------
TTGTCAATTCATGGTGGG--GACAGACCATTGTTAATTGTTGGTCTCGGTCTTAACTAGG
AATGCCTTGTACGGGTCTTTGGTTCAACAAACCACCCGGAATACGTCCCTGCCCTTTGTA
CACAC-CGCCCGTCGCTCTTACCGATGG-ACTTCTCTGTGAGTTTGAGGGACTGGATTTG
AT----------------------------------------------------------
----------CGTGCTTCGGCACGCATTAACATCTATGGAAACTTAAACGAACAGTGTGG
TCTAAAG--------------------------------------------------
>Globigerinita_glutinata|P149|22
-------------------GTGGAGCATGTGGCTTAATTTGACTCAACGCGGGAAATCTT
AC----CGGGTCCGGACACACTGAGGATTGACAGGTATTATATAG---------------
------------------------------------------------------------
----CACGCACTTCGGTGTGTGTCTATTGTTAAATATGCTAGTCCTTTCATGATTATGTG
ATAGGTGGTGCATGGCCGTTCTTA-GTTCGTGGAGTGATC--------TGTCTGCTTAAT
TGCGTTTCAGATAAGGATCTATATTCTTTACGTGAGT-----------------------
-------------------------------------------------------GATTG
CAGACCCCTT--------------------------------------------------
------------------------------------------------------------
--------------------------------------TCTCACGAGAGTGTGTGTCTCG
CATGATCTCTCTACATTAGGTCCTGAAAGCAACGAACGTGACCGCAACCTCTTGTTGCCT
CATCTCCCCATCAC----------------------------------------------
------------------------------------------------------------
------TAGGTAGTTTCGGCTACTTAACGTATCATTGAGG--------------------
---------------------CTTTCCAAAACTAGAGG-GACCGCTGTCAA-------CT
TCTTAAACCAGAGGAAGGTTG---------------------------------------
----------------CGGCA-ATAACAGGTCT-GTGATGCCC-TTAGATGTTCCGGGCT
GCACACG-TGCTACA-ATGATTGT---TGCAGTGAGCATCTCAATTTTTTACCTTAACAC
CGC-------------------------------------------------ACACGTGA
GTGCATACTTGTATGTTACTTTACGCAGCGGTA-AAGCCTGCTTCGAGAGCA--------
--------AGTGGGTAATCAATTAGAAGTAACGATTTCCC-------------AAATTAG
CACACT--------------------------------TATATACGGCGTTTGTGCCCGG
GTTTCACTTGTTGGA---------ACTTTTGTGCGTGCAGATGTT---------------
-------------------------------TTTCCGTATGTGCAA--------------
TTGTCAATTCATGGTGGG--GACAGACCATTGTTAATTGTTGGTCTCGGTCTTAACTAGG
AATGCCTTGTACGGGTCTTTGGTTCAACAAACCACCCGGAATACGTCCCTGCCCTTTGTA
CACAC-CGCCCGTCGCTCTTACCGATGG-ACTTCTCTGTGAGTTTGAGGGACTGGATTTG
AT----------------------------------------------------------
----------CGTGCTTCGGCACGCATTAACATCTATGGAAACTTAAACGAACAGTGTGG
TCTAAAG--------------------------------------------------
>Globigerinita_glutinata|P149|28
-------------------GTGGAGCATGTGGCTTAATTTGACTCAACGCGGGAAATCTT
AC----CGGGTCCGGACACACTGAGGATTGACAGGTATTATATAG---------------
------------------------------------------------------------
----CACGCACTTCGGTGTGTGTCTATTGTTAAATATGCTAGTCCTTTCATGATTATGTG
ATAGGTGGTGCATGGCCGTTCTTA-GTTCGTGGAGTGATC--------TGTCTGCTTAAT
TGCGTTTCAGATAAGGATCTATATTCTTTACAGTGCTGCAGT------------------
-------------------------------------------------------CGTAA
TTGACCCCTTTCTCA------------------------------CGAGAGTGTGTGTCT
TTTTGCGC----------------------------------------------------
--------------------------------------TCACACTTTACATTAGGTCCTG
AAA-------------------------GCAACGAACGTGACCGCAACCTCTTGTTGCCT
CATCTCCCCATCAC----------------------------------------------
------------------------------------------------------------
------TAGGTAGTTTCGGCTACTTAACGTATCATTGAGG--------------------
---------------------CTTTCCAAAACTAGAGG-GACCGCTGTCAA-------CT
TCTTAAACCAGAGGAAGGTTG---------------------------------------
----------------CGGCA-ATAACAGGTCT-GTGATGCCC-TTAGATGTTCCGGGCT
GCACACG-TGCTACA-ATGATTGT---TGCAGTGAGCATCTCAATTTTTTACCTAACACC
GC--------------------------------------------------ACACGTGA
GTGCATACTTGTATGTTACTTTACGCAGCGGTA-AAGCCTGCTTCGAGAGCA--------
--------AGTGGGTAATCAATTAGAAGTAACGATTTCCC-------------AAATTAG
CACACT--------------------------------TATATACGGCGTTTGTGCCCGG
GTTTCACTTGTTGGA---------ACTTTTGTGCGTGCAGATGTT---------------
-------------------------------TTTCCGTATGTGCAA--------------
TTGTCAATTCATGGTGGG--GACAGACCATTGTTAATTGTTGGTCTCGGTCTTAACTAGG
AATGCCTTGTACGGGTCTTTGGTTCAACAAACCACCCGGAATACGTCCCTGCCCTTTGTA
CACAC-CGCCCGTCGCTCTTACCGATGG-ACTTCTCTGTGAGTTTGAGGGACTGGATTTG
AT----------------------------------------------------------
--------------CGCTTCGGCGCATTAACATCTATGGAAACTTAAACGAACAGTGTGG
TCTAAAG--------------------------------------------------
>Globigerinita_glutinata|P149|30
-------------------GTGGAGCATGTGGCTTAATTTGACTCAACGCGGGAAATCTT
AC----CGGGTCCGGACACACTGAGGATTGACAGGTATTATATAG---------------
------------------------------------------------------------
----CACGCACTTCGGTGTGTGTCTATTGTTAAATATGCTAGTCCTTTCATGATTATGTG
ATAGGTGGTGCATGGCCGTTCTTA-GTTCGTGGAGTGATC--------TGTCTGCTTAAT
TGCGTTTCAGATAAGGATCTATATTCTTTACGTGAGT-----------------------
-------------------------------------------------------GATTG
CAGACCCCTT--------------------------------------------------
------------------------------------------------------------
--------------------------------------TCTCACGAGAGTGTGTGTCTCG
CATGATCTCTCTACATTAGGTCCTGAAAGCAACGAACGTGACCGCAACCTCTTGTTGCCT
CATCTCCCCATCAC----------------------------------------------
------------------------------------------------------------
------TAGGTAGTTTCGGCTACTTAACGTATCATTGAGG--------------------
---------------------CTTTCCAAAACTAGAGG-GACCGCTGTCAA-------CT
TCTTAAACCAGAGGAAGGTTG---------------------------------------
----------------CGGCA-ATAACAGGTCT-GTGATGCCC-TTAGATGTTCCGGGCT
GCACACG-TGCTACA-ATGATTGT---TGCAGTGAGCATCTCAATTTTTTACCTAACACC
GCAC------------------------------------------------ACGTGAGT
ACGCATACTTGTATGTTACTTTACGCAGCGGTA-AAGCCTGCTTCGAGAGCA--------
--------AGTGGGTAATCAATTAGAAGTAACGATTTCCC-------------AAATTAG
CACACT--------------------------------TATATACGGCGTTTGTGCCCGG
GTTTCACTTGTTGGA---------ACTTTTGTGCGTGCAGATGTT---------------
-------------------------------TTTCCGTATGTGCAA--------------
TTGTCAATTCATGGTGGG--GACAGACCATTGTTAATTGTTGGTCTCGGTCTTAACTAGG
AATGCCTTGTACGGGTCTTTGGTTCAACAAACCACCCGGAATACGTCCCTGCCCTTTGTA
CACAC-CGCCCGTCGCTCTTACCGATGG-ACTTCTCTGTGAGTTTGAGGGACTGGATTTG
AT----------------------------------------------------------
----------CGTGCTTCGGCACGCATTAACATCTATGGAAACTTAAACGAACAGTGTGG
TCTAAAG--------------------------------------------------
>Globigerinita_glutinata|P151|06
-------------------GTGGAGCATGTGGCTTAATTTGACTCAACGCGGGAAATCTT
AC----CGGGTCCGGACACACTGAGGATTGACAGGTATTATATAG----CACGTACTTT-
------------------------------------------------------------
--------------TGTGCGTGTCTATTGTTAAATATGCTAGTCCTTTCATGATTATGTG
ATAGGTGGTGCATGGCCGTTCTTA-GTTCGTGGAGTGATC--------TGTCTGCTTAAT
TGCGTTTCAGATAAGGATCTATATTCTTTACAAGTGTCGCAG------------------
-------------------------------------------------------TGTAA
TTGACCCCTCTTTCA------------------------------CGAGAGTGCGTGTCT
TTTTTGCGC---------------------------------------------------
--------------------------------------TCGCACTTTACATTAGGTCCTG
AAA-------------------------GCAACGAACGTGACCGCAACCTCTTGTTGCCT
CATCTCCC----------------------------------------------------
------------------------------------------------------------
------AACATTCTTTCCTTCGGGTTAGATATTTCCATTGAGG-----------------
---------------------CTTTCCAAAACTAGAGG-GACCGCTGTCAA-------CT
TCTTAAACCAGAGGAAGGTTG---------------------------------------
----------------CGGCA-ATAACAGGTCT-GTGATGCCC-TTAGATGTTCCGGGCT
GCACACG-TGCTACA-ATGATTGT---TGCAGTGAGCATCTCAATTTTTTACCTAACACC
GCACA---------------------------------------------CGTGAGTTTG
CATACTTGTATGCTA-TACTTTACGCAGCGGTA-AAGCCTGCTTCGAGAGCA--------
--------AGTGGGTAATCAATTAGAAGTAACGATTTCCC-------------AAATTAG
CACACT--------------------------------TATATACGGCGTTTGTGCCCGG
GTTTCACTTGTTGGA---------ACTTTTGTGCGCGCAGATGTTTT-------------
-------------------------------TTTCCGTATGTGCAA----------T---
-TGTCAATTCATGGTGGG--GACAGACCATTGTTAATTGTTGGTCTCGGTCTTAACTAGG
AATGCCTTGTACGGGTCTTTGGTTCAACAAACCACCCGGAATACGTCCCTGCCCTTTGTA
CACAC-CGCCCGTCGCTCTTACCGATGG-ACTTCTCTGTGAGTTTGAGGGACTGGATTTG
AT----------------------------------------------------------
--------CGTACATTCGTGTGCGCATTAATATCTATGGAAACTTAAACGAACAGTGTGG
TCTAAAG--------------------------------------------------
>Globigerinita_glutinata|P151|08
-------------------GTGGAGCATGTGGCTTAATTTGACTCAACGCGGGAAATCTT
AC----CGGGTCCGGACACACTGAGGATTGACAGGTATTATATAG---------------
------------------------------------------------------------
----CACGTACTTTTGTGCGTGTCTATTGTTAAATATGCTAGTCCTTTCATGATTATGTG
ATAGGTGGTGCATGGCCGTTCTTA-GTTCGTGGAGTGATC--------TGTCTGCTTAAT
TGCGTTTCAGATAAGGATCTATATTCTTTACAAGTGTCGCAG------------------
-------------------------------------------------------TGTAA
TTGACCCCTCTTTCA------------------------------CGAGAGTGCGTGTCT
TTTTTGCGC---------------------------------------------------
--------------------------------------TCGCACTTTACATTAGGTCCTG
AAA-------------------------GCAACGAACGTGACCGCAACCTCTTGTTGCCT
CATCTCCC----------------------------------------------------
------------------------------------------------------------
------AACATTCTTTCCTTCGGGTTAGATATTTCCATTGAGG-----------------
---------------------CTTTCCAAAACTAGAGG-GACCGCTGTCAA-------CT
TCTTAAACCAGAGGAAGGTTG---------------------------------------
----------------CGGCA-ATAACAGGTCT-GTGATGCCC-TTAGATGTTCCGGGCT
GCACACG-TGCTACA-ATGATTGT---TGCAGTGAGCATCTCAATTTTTTACCTAACACC
GCACAC----------------------------------------------GTGAGTTT
GCATACTTGTATGCTATACTTTACGCAGCGGTA-AAGCCTGCTTCGAGAGCA--------
--------AGTGGGTAATCAATTAGAAGTAACGATTTCCC-------------AAATTAG
CACACT--------------------------------TATATACGGCGTTTGTGCCCGG
GTTTCACTTGTTGGA---------ACTTTTGTGCGCGCAGATGTTTT-------------
-------------------------------TTTCCGTATGTGCAA--------------
TTGTCAATTCATGGTGGG--GACAGACCATTGTTAATTGTTGGTCTCGGTCTTAACTAGG
AATGCCTTGTACGGGTCTTTGGTTCAACAAACCACCCGGAATACGTCCCTGCCCTTTGTA
CACAC-CGCCCGTCGCTCTTACCGATGG-ACTTCTCTGTGAGTTTGAGGGACTGGATTTG
AT----------------------------------------------------------
--------CGTACATTCGTGTGCGCATTAATATCTATGGAAACTTAAACGAACAGTGTGG
TCTAAAG--------------------------------------------------
>Globigerinita_glutinata|P152|03
-------------------GTGGAGCATGTGGCTTAATTTGACTCAACGCGGGAAATCTT
AC----CGGGTCCGGACACACTGAGGATTGACAGGTATTATATAG---------------
------------------------------------------------------------
----CACGCACTTCGGTGTGTGTCTATTGTTAAATATGCTAGTCCTTTCATGATTATGTG
ATAGGTGGTGCATGGCCGTTCTTA-GTTCGTGGAGTGATC--------TGTCTGCTTAAT
TGCGTTTCAGATAAGGATCTATATTCTTTACGTGAGT-----------------------
-------------------------------------------------------GATTG
CAGACCCCTT--------------------------------------------------
------------------------------------------------------------
--------------------------------------TCTCACGAGAGTGTGTGTCTCG
CATGATCTCTCTACATTAGGTCCTGAAAGCAACGAACGTGACCGCAACCTCTTGTTGCCT
CATCTCCCCATATCAAC-------------------------------------------
------------------------------------------------------------
------TAGGTAGTTTCGGCTACTTAACGTATCATTGAGG--------------------
---------------------CTTTCCAAAACTAGAGG-GACCGCTGTCAA-------CT
TCTTAAACCAGAGGAAGGTTG---------------------------------------
----------------CGGCA-ATAACAGGTCT-GTGATGCCC-TTAGATGTTCCGGGCT
GCACACG-TGCTACA-ATGATTGT---TGCAGTGAGCATCTCAATTTTTTACCTAACACC
GC--------------------------------------------------ACACGTGA
GTGCATACTTGTATGCTACTTTACGCAGCGGTA-AAGCCTGCTTCGAGAGCA--------
--------AGTGGGTAATCAATTAGAAGTAACGATTTCCC-------------AAATTAG
CACACT--------------------------------TATATACGGCGTTTGTGCCCGG
GTTTCACTTGTTGGA---------ACTTTTGTGCGTGCAGATGTT---------------
-------------------------------TTTCCGTATGTGCAA--------------
TTGTCAATTCATGGTGGG--GACAGACCATTGTTAATTGTTGGTCTCGGTCTTAACTAGG
AATGCCTTGTACGGGTCTTTGGTTCAACAAACCACCCGGAATACGTCCCTGCCCTTTGTA
CACAC-CGCCCGTCGCTCTTACCGATGG-ACTTCTCTGTGAGTTTGAGGGACTGGATTTG
AT----------------------------------------------------------
--------------CGCTTCGGCGCATTAACATCTATGGAAACTTAAACGAACAGTGTGG
TCTAAAG--------------------------------------------------
>Globigerinita_glutinata|P152|28
-----------------------------------------------CGCGGGAAATCTT
AC----CGGGTCCGGACACACTGAGGATTGACAGGTATTATATAG---------------
------------------------------------------------------------
--------CACACTTCGGTGTGTCTATTGTTAAATATGCTAGTCCTTTCATGATTATGTG
ATAGGTGGTGCATGGCCGTTCTTA-GTTCGAGGAGTGATC--------TGTCTGCTTAAT
TGCGTTTCAAATAAGGATCTATATTCTTTACAGTGCTGCAGT------------------
-------------------------------------------------------CGTAA
TTGACCCCTTTCTCA------------------------------CGAGAGTGTGTGTCT
TTTTGCGC----------------------------------------------------
--------------------------------------TCACACTTTACATTAGGTCCTG
AAA-------------------------GCAACGAACGTGACCGCAACCTCTTGTTGCCT
CATCTCCCCATCAC----------------------------------------------
------------------------------------------------------------
------TAGGTAGTTTCGGCTACTTAACGTATCATTGAGG--------------------
---------------------CTTTCCAAAACTAGAGG-GACCGCTGTCAA-------CT
TCTTAAACCAGAGGAAGGTTG---------------------------------------
----------------CGGCA-ATAACAGGTCT-GTGATGCCC-TTAGATGTTCCGGGCT
GCACACG-TGCTACA-ATGATTGT---TGCAGTGAGCATCTCAATTTTTTACCTAACACC
GC--------------------------------------------------ACACGTGA
GTGCATACTTGTATGTTACTTTACGCAGCGGTA-AAGCCTGCTTCGAGAGCA--------
--------AGTGGGTAATCAATTAGAAGTAACGATTTCCC-------------AAATTAG
CACACT--------------------------------TATATACGGCGTTTGTGCCCGG
GTTTCACTTGTTGGA---------ACTTTTGTGCGCGCAGATGTT---------------
-------------------------------TTTCCGTATGTGCAA--------------
TTGTCAATTCATGGTGGG--GACAGACCATTGTTAATTGTTGGTCTCGGTCTTAACTAGG
AATGCCTTGTACGGGTCTTTGGTTCAACAAACCACCCGGAATACGTCCCTGCCCTTTGTA
CACAC-CGCCCGTCGCTCTTACCGATGG-ACTTCTCTGTGAGTTTGAGGGACTGGATTTG
AT----------------------------------------------------------
------------------------------------------------------------
---------------------------------------------------------
>Globigerinita_glutinata|R019|10
-------------GAACGCGTGGAGCATGTGGCTTAATTTGACTCAACGCGGGAAATCTT
AC----CGGGTCCGGACACACTGAGGATTGACAGGTATTATATAG---------------
------------------------------------------------------------
--------CAACTTTCGAGTTGTCTATTGTTAAATATGCTAGTCCTTTCATGATTATGTG
ATAGGTGGTGCATGGCCGTTCTTA-GTTCGTGGAGTGATC--------TGTCTGCTTAAT
TGCGTTTCAGATAAGGATCTATATTCTTTACAAGTGTCGCAG------------------
-------------------------------------------------------TGTAA
TTGACCCCTCTTTCA------------------------------CGAGAGTGTGTGTCT
TTTTTGCGC---------------------------------------------------
--------------------------------------TCGCACTTTACATTAGGTCCTG
AAA-------------------------GCAACGAACGTGACCGCAACCTCTTGTTGCCT
CATCTCCC----------------------------------------------------
------------------------------------------------------------
------AACATTCTTTCCTTCGGGTTAGATATTTCCATTGAGG-----------------
---------------------CTTTCCAAAACTAGAGG-GACCGCTGTCAA-------CT
TCTTAAACCAGAGGAAGGTTG---------------------------------------
----------------CGGCA-ATAACAGGTCT-GTGATGCCC-TTAGATGTTCCGGGCT
GCACACG-TGCTACA-ATGATTGT---TGCAGTGAGCATCTCAATTTTTTACCTAACACC
GC--------------------------------------------------ACACGTGA
GTGCATACTTGTATGTTACTTTACGCAGCGGTA-AAGCCTGCTTCGAGAGCA--------
--------AGTGGGTAATCAATTAGAAGTAACGATTTCCC-------------AAATTAG
CACACT--------------------------------TATATACGGCGTTTGTGCCCGG
GTTTCACTTGTTGGA---------ACTTTTGTGCGCGCAGATGTTT--------------
-------------------------------TTTCCGTATGTGCAA--------------
TTGTCAATTCATGGTGGG--GACAGACCATTGTTAATTGTTGGTCTCGGTCTTAACTAGG
AATGCCTTGTACGGGTCTTTGGTTCAACAAACCACCCGGAATACGTCCCTGCCCTTTGTA
CACAC-CGCCCGTCGCTCTTACCGATGG-ACTTCTCTGTGAGTTTGAGGGACTGGATTTG
AT----------------------------------------------------------
--------------CGCATTCGTGCATTAATATCTATGGAAACTTAAACGAACAGTGTGG
TCTAAAG--------------------------------------------------
>Globigerinita_glutinata|R019|17
-------------GAACGCGTGGAGCATGTGGCTTAATTTGACTCAACGCGGGAAATCTT
AC----CGGGTCCGGACACACTGAGGATTGACAGGTATTATATAG---------------
------------------------------------------------------------
--------CAACTTTCGAGTTGTCTATTGTTAAATATGCTAGTCCTTTCATGATTATGTG
ATAGGTGGTGCATGGCCGTTCTTA-GTTCGTGGAGTGATC--------TGTCTGCTTAAT
TGCGTTTCAGATAAGGATCTATATTCTTTACAAGTGTCGCAG------------------
-------------------------------------------------------TGTAA
TTGACCCCTCTTTCA------------------------------CGAGAGTGTGTGTCT
TTTTTGCGC---------------------------------------------------
--------------------------------------TCGCACTTTACATTAGGTCCTG
AAA-------------------------GCAACGAACGTGACCGCAACCTCTTGTTGCCT
CATCTCCC----------------------------------------------------
------------------------------------------------------------
------AACATTCTTTCCTTCGGGTTAGATATTTCCATTGAGG-----------------
---------------------CTTTCCAAAACTAGAGG-GACCGCTGTCAA-------CT
TCTTAAACCAGAGGAAGGTTG---------------------------------------
----------------CGGCA-ATAACAGGTCT-GTGATGCCC-TTAGATGTTCCGGGCT
GCACACG-TGCTACA-ATGATTGT---TGCAGTGAGCATCTCAATTTTTTACCTAACACC
GC--------------------------------------------------ACACGTGA
GTGCATACTTGTATGTTACTTTACGCAGCGGTA-AAGCCTGCTTCGAGAGCA--------
--------AGTGGGTAATCAATTAGAAGTAACGATTTCCC-------------AAATTAG
CACACT--------------------------------TATATACGGCGTTTGTGCCCGG
GTTTCACTTGTTGGA---------ACTTTTGTGCGCGCAGATGTTT--------------
-------------------------------TTTCCGTATGTGCAA--------------
TTGTCAATTCATGGTGGG--GACAGACCATTGTTAATTGTTGGTCTCGGTCTTAACTAGG
AATGCCTTGTACGGGTCTTTGGTTCAACAAACCACCCGGAATACGTCCCTGCCCTTTGTA
CACAC-CGCCCGTCGCTCTTACCGATGG-ACTTCTCTGTGAGTTTGAGGGACTGGATTTG
AT----------------------------------------------------------
--------------CGCATTCGTGCATTAATATCTATGGAAACTTAAACGAACAGTGTGG
TCTAAAG--------------------------------------------------
>assumed_uvula|P085|16
-------------GAACGCGTGGAGCATGTGACTTAATTTGACTCAACGCGGGAAATCTT
AC----CGGGTCCGGACACACTGAGGATTGACAGGCAATATATGA---------------
------------------------------------------------------------
-----TTCAGCTTTCGGGTTGTTTCATTGTTAAATATGCTAGTCCTTTCATGATTATGTG
ATAGGTGGTGCATGGCCGTTCTTA-GTTCGTGGAGTGATC--------TGTCTGCTTAAT
TGCGTTTCACTTAATTTATAGGATCTAATATTTTTACG----------------------
-------------------------------------------------------AGTGA
GTAGGTTTTGAC---------------------------------CCACACTGCATTTTA
TTATGTGGTGGTCCGTG-------------------------------------------
--------------------------------------CGTCATTACAATTACTGGCCTG
CTTCGCTCTAATTAGCTATCCTTTGAAAGCAACGAACGTGACCGCAACCTCTTGTTGCCT
TCGTTTAACATCCTACTCTTAGTGGTGGGTA-----------------------------
------------------------------------------------------------
------TTGAGGGCTTCACTCATTGCGTGTAACAGCG-----------------------
---------------------TGTGAGTAAACTAGAGG-GACCGCTGTCAA-------CT
TCTTAAACCAGAGGAAGGTTG---------------------------------------
----------------CGGCA-ATAACAGGTCT-GTGATGCCC-TTAGATGTTCCGGGCT
GCACACG-TGCTACA-ATGATTGT---GGCAGTGAGCATCTCTAACGATAAT--------
----------------------------------------------------TTATTACA
TACACCACGAGTGAGT-CAAATCACGAGTGGTAAAAGCCTGCTTTGAGAGCA--------
--------AGTGGGTAATCAATTAGAAGTAACGATTTCTTC------------GCATTAG
CACACT--------------------------------TATATACGGCGTTTATGCCCGG
GTTTCACTTGTTG-----------GAGCCTCTGCGTGCGTAGATGTTGAGCTTGCATCTG
ATGTAAGTCTCAT------------------TTACCGTATGTGCAA--------------
TTGTCAATTCATGGTGGG--GACAGACCATTGTTAATTGTTGGTCTCGGTCTTAACTAGG
AATGCCTTGTACGGGTCTTTGGTTCAACAGACCACCCGGAATATGTCCCTGCCCTTTGTA
CACAC-CGCCCGTCGCTCTTACCGATGG-ACTTCTCTGTGAGTTTGAGGGACTGGAGCTG
AG----------------------------------------------------------
--------------------CTTAGGTTTGGTTCTATGGAAACTTAAACGAACAGTGTGG
TCTAAAG--------------------------------------------------
>assumed_uvula|P085|23
-------------GAACGCGTGGAGCATGTGGCTTAATTTGACTCAACGCGGGAAATCTT
AC----CGGGTCCGGACACACTGAGGATTGACAGGCAATATATGA---------------
------------------------------------------------------------
-----TTCAGCTTTCGGGTTGTTTCATTGTTAAATATGCTAGTCCTTTCATGATTATGTG
ATAGGTGGTGCATGGCCGTTCTTA-GTTCGTGGAGTGATC--------TGTCTGCTTAAT
TGCGTTTCACTTAATTTATAGGATCTAATATTTTTACG----------------------
-------------------------------------------------------AGTGA
GTAGGTTTTGAC---------------------------------CCACACTGCATTTTA
TTATGTGGTGGTCCGTG-------------------------------------------
--------------------------------------CGTCATTACAATTACTGGCCTG
CTTCGCTCTAATTAGCTATCCTTTGAAAGCAACGAACGTGACCGCAACCTCTTGTTGCCT
TCGTTTAACATCCTACTCTTAGTGGTGGGTA-----------------------------
------------------------------------------------------------
------TTGAGGGCTTCACTCATTGCGTGTAACAGCG-----------------------
---------------------TGTGAGTAAACTAGAGG-GACCGCTGTCAA-------CT
TCTTAAACCAGAGGAAGGTTG---------------------------------------
----------------CGGCA-ATAACAGGTCT-GTGATGCCC-TTAGATGTTCCGGGCT
GCACACG-TGCTACA-ATGATTGT---GGCAGTGAGCATCTCTACTATTGAT--------
----------------------------------------------------ACACCACG
AGTGAGT----------CAAATCACGAGTGGTAAAAGCCTGCTTTGAGAGCA--------
--------AGTGGGTAATCAATTAGAAGTAACGATTTCTTC------------GCATTAG
CACACT--------------------------------TATATACGGCGTTTATGCCCGG
GTTTCACTTGTTG-----------GAGCCTCTGCGTGCGTAGATGTTGAGCTTGCATCTG
ATGTAAGTCTCAT------------------TTACCGTATGTGCAA--------------
TTGTCAATTCATGGTGGG--GACAGACCATTGTTAATTGTTGGTCTCGGTCTTAACTAGG
AATGCCTTGTACGGGTCTTTGGTTCAACAGACCACCCGGAATATGTCCCTGCCCTTTGTA
CACAC-CGCCCGTCGCTCTTACCGATGG-ACTTCTCTGTGAGTTTGAGGGACTGGAGCTG
AG----------------------------------------------------------
--------------------CTTAGGTTTGGTTCTATGGAAACTTAAACGAACAGTGTGG
TCTAAAG--------------------------------------------------
>assumed_uvula|P085|45
-------------GAACGCGTGGAGCATGTGGCTTAATTTGACTCAACGCGGGAAATCTT
AC----CGGGTCCGGACACACTGAGGATTGACAGGCAATATATGA---------------
------------------------------------------------------------
-----TTCAGCTTTCGGGTTGTTTCATTGTTAAATATGCTAGTCCTTTCATGATTATGTG
ATAGGTGGTGCATGGCCGTTCTTA-GTTCGTGGAGTGATC--------TGTCTGCTTAAT
TGCGTTTCACTTAATTTATAGGATCTAATATTTTTACG----------------------
-------------------------------------------------------AGTGA
GTAGGTTTTGAC---------------------------------CCACACTGCATTTTA
TTATGTGGTGGTCCGTGCG-----------------------------------------
--------------------------------------TCATTACATTTCCATTGGCCTG
CTTCGCTCTAATTAGCTATCCTTTGAAAGCAACGAACGTGACCGCAACCTCTTGTTGCCT
TCGTTTAACATCCTACTCTTAGTGGTGGGTA-----------------------------
------------------------------------------------------------
------TTGAGGGCTTCACTCATTGCGTGTAACAGCG-----------------------
---------------------TGTGAGTAAACTAGAGG-GACCGCTGTCAA-------CT
TCTTAAACCAGAGGAAGGTTG---------------------------------------
----------------CGGCA-ATAACAGGTCT-GTGATGCCC-TTAGATGTTCCGGGCT
GCACACG-TGCTACA-ATGATTGT---GGCAGTGAGCATCTCTATACGATAA--------
----------------------------------------------------TTTATTAC
ATACACCACGAGTGAGTCAAATCACGAGTGGTAAAAGCCTGCTTTGAGAGCA--------
--------AGTGGGTAATCAATTAGAAGTAACGATTTCTTC------------GCATTAG
CACACT--------------------------------TATATACGGCGTTTATGCCCGG
GTTTCACTTGTTG-----------GAGCCTCTGCGTGCGTAGATGTTGAGCTTGCATCTG
ATGTAAGTCTCAT------------------TTACCGTATGTGCAA--------------
TTGTCAATTCATGGTGGG--GACAGACCATTGTTAATTGTTGGTCTCGGTCTTAACTAGG
AATGCCTTGTACGGGTCTTTGGTTCAACAGACCACCCGGAATATGTCCCTGCCCTTTGTA
CACAC-CGCCCGTCGCTCTTACCGATGG-ACTTCTCTGTGAGTTTGAGGGACTGGAGCTG
AG----------------------------------------------------------
--------------------CTTAGGTTTGGTTCTATGGAAACTTAAACGAACAGTGTGG
TCTAAAG--------------------------------------------------
>assumed_uvula|P085|47
-------------GAACGCGTGGAGCATGTGGCTTAATTTGACTCAACGCGGGAAATCTT
AC----CGGGTCCGGACACACTGAGGATTGACAGGCAATATATGA---------------
------------------------------------------------------------
-----TTCAGCTTTCGGGTTGTTTCATTGTTAAATATGCTAGTCCTTTCATGATTATGTG
ATAGGTGGTGCATGGCCGTTCTTA-GTTCGTGGAGTGATC--------TGTCTGCTTAAT
TGCGTTTCACTTAATTTATAGGATCTAATATTTTTACG----------------------
-------------------------------------------------------AGTGA
GTAGGTTTTGAC---------------------------------CCACACTGCATTTTA
TTATGTGGTGGTCCGTG-------------------------------------------
--------------------------------------CGTCATTACAATTACTGGCCTG
CTTCGCTCTAATTAGCTATCCTTTGAAAGCAACGAACGTGACCGCAACCTCTTGTTGCCT
TCGTTTAACATCCTACTCTTAGTGGTGGGTA-----------------------------
------------------------------------------------------------
------TTGAGGGCTTCACTCATTGCGTGTAACAGCG-----------------------
---------------------TGTGAGTAAACTAGAGG-GACCGCTGTCAA-------CT
TCTTAAACCAGAGGAAGGTTG---------------------------------------
----------------CGGTA-ATAACAGGTCT-GTGATGCCC-TTAGATGTTCCGGGCT
GCACACG-TGCTACA-ATGATTGT---GGCAGTGAGCATCTCTATACGATAA--------
----------------------------------------------------TTTATTAC
ATACACCACGAGTGAGTCAAATCACGAGTGGTAAAAGCCTGCTTTGAGAGCA--------
--------AGTGGGTAATCAATTAGAAGTAACGATTTCTTC------------GCATTAG
CACACT--------------------------------TATATACGGCGTTTATGCCCGG
GTTTCACTTGTTG-----------GAGCCTCTGCGTGCGTAGATGTTGAGCTTGCATCTG
ATGTAAGTCTCAT------------------TTACCGTATGTGCAA--------------
TTGTCAATTCATGGTGGG--GACAGACCATTGTTAATTGTTGGTCTCGGTCTTAACTAGG
AATGCCTTGTACGGGTCTTTGGTTCAACAGACCACCCGGAATATGTCCCTGCCCTTTGTA
CACAC-CGCCCGTCGCTCTTACCGATGG-ACTTCTCTGTGAGTTTGAGGGACTGGAGCTG
AG----------------------------------------------------------
--------------------CTTAGGTTTGGTTCTATGGAAACTTAAACGAACAGTGTGG
TCTAAAG--------------------------------------------------
>assumed_uvula|P086|11
-------------GAACGCGTGGAGCATGTGGCTTAATTTGACTCAACGCGGGAAATCTT
AC----CGGGTCCGGACACACTGAGGATTGACAGGCAATATATGA---------------
------------------------------------------------------------
-----TTCAGCTTTCGGGTTGTTTCATTGTTAAATATGCTAGTCCTTTCATGATTATGTG
ATAGGTGGTGCATGGCCGTTCTTA-GTTCGTGGAGTGATC--------TGTCTGCTTAAT
TGCGTTTCACTTAATTTATAGGATCTAATATTTTTACG----------------------
-------------------------------------------------------AGTGA
GTAGGTTTTGAC---------------------------------CCACACTGCATTTTA
TTATGTGGTGGTCCGTG-------------------------------------------
--------------------------------------CGTCATTACAATTACTGGCCTG
CTTCGCTCTAATTAGCTATCCTTTGAAAGCAACGAACGTGACCGCAACCTCTTGTTGCCT
TCGTTTAACATCCTACTCTTAGTGGTGGGTA-----------------------------
------------------------------------------------------------
------TTGAGGGCTTCACTCATTGCGTGTAACAGCG-----------------------
---------------------TGTGAGTAAACTAGAGG-GACCGCTGTCAA-------CT
TCTTAAACCAGAGGAAGGTTG---------------------------------------
----------------CGGCA-ATAACAGGTCT-GTGATGCCC-TTAGATGTTCCGGGCT
GCACACG-TGCTACA-ATGATTGT---GGCAGTGAGCATCTCTATACGATAA--------
----------------------------------------------------TTTATTAC
ATACACCACGAGTGAGTCAAATCACGAGTGGTAAAAGCCTGCTTTGAGAGCA--------
--------AGTGGGTAATCAATTAGAAGTAACGATTTCTTC------------GCATTAG
CACACT--------------------------------TATATACGGCGTTTATGCCCGG
GTTTCACTTGTTG-----------GAGCCTCTGCGTGCGTAGATGTTGAGCTTGCATCTG
ATGTAAGTCTCAT------------------TTACCGTATGTGCAA--------------
TTGTCAATTCATGGTGGG--GACAGACCATTGTTAATTGTTGGTCTCGGTCTTAACTAGG
AATGCCTTGTATGAATCTTTGGTTCAACAGACCATTCAGAATATGTCCCTGCCCTTTGTA
CACAC-CGCCCGTCGCTCTTATCGATGG-ACTTCTCTGTGAGTTTGAGGGACTGGAGCTG
AG----------------------------------------------------------
--------------------CTTAGGTTTGGTTCTATGGAAACTTAAACGAACTGTGTGG
TCTAAAG--------------------------------------------------
>Globorotalia_hirsuta|P027|02
-------------------GTGGAGCATGTGGCTTAATTTGACTCAACGCGGGGAATCTT
AC----CGGGTCCGGACACACTGAGGATTGACAGGCAAATCTAAT------AGAATCTTT
CTTAT-------------------------------------------------------
TTTCTAATAAGTATAGATTTCTATTTGTTATAAAGATGCTAGTCCTTTCATGATTATGTG
ATAGGTGGTGCATGGCCATTCTTA-GTTCGTGGAGTGATC--------TGTCTGCTTAAT
TGCGTTTCACTAAGGTCCCAGTAATCTAAGGTATGCTCGTCTACTTATCTCATATGAC--
-------------------------------------------------------GCTGA
TAGACCCCTCG----------------------------------TAAGAGCGCGTTGTC
TATTGCGTTAATATATGTAACAAG------------------------------------
--------------------------------------TGACACATACTGTTGGGATCTG
AAA-------------------------GCAACGAACGTGACCGCAACGTCTTGTTGCCT
TTCTAATTTATTCTAATT------------------------------------------
------------------------------------------------------------
------CTTTTGTAATTAGTCTAATAACAAAGGCT-------------------------
---------------------ATTCTTTAAACTAGACG-GACCGCTGTTTC-------TC
TTTTAAACCAGAGGAAGGTTG---------------------------------------
----------------CGGCA-ATAACAGGTCT-GTGATGCCC-TTAGATGTTCCGGGCT
GCACACG-TGCTACA-ATGATCAG---TACAGTGAGCATCTCAATTTATTACTAACACCG
CTTTATTAAAGCATTCA-----------------------------------CTGTGTAG
TTGTGTAAGCAGCTGCCTCTGATATGCGCGGTA-ACACCTGTCTCGAGAGTC--------
--------GATGGGTAATCCATTAGAAGTAATGATTCCTCTCTTT--------TATATAG
CACACT--------------------------------GATATACAGCATCGGTTCCCGA
GGTAACCTTGTGTT----------ACTTATGTGCGAGCGTGATGTCAGAGCTTAACGTTT
ATTATTCTTTATGTCTAATAGATCTCTGATTTTACTGTATGTGCAA--------------
TTGTTAATTCGTGGTGGG--GACAGACCATTGTTAACTATTGGTCTCGGTCTTAACTAGG
AATGCCTCGTACGGGTCT-TGGTTCAACAAACCACCCGGAATACGTCCCTGCCCTTTGTA
CACAC-CGCCCGTCGCTCTTACCGATGA-ACTTCTTTGTGAGTCTAAGGGACTGGGTAAT
GA----------------------------------------------------------
------TTCATTCTTTTCTAAAGTTTGAATTACCTATAGAAACTTAGCCGAACAAGGTGG
TTTAAAG--------------------------------------------------
>Globorotalia_hirsuta|P027|06
-------------------GTGGAGCATGTGGCTTAATTTGACTCAACGCGGGGAATCTT
AC----CGGGTCCGGACACACTGAGGATTGACAGGCAAATCTAAT------AGAATCTTT
CTTAT-------------------------------------------------------
TTTCTAATAAGTATAGATTTCTATTTGTTATAAAGATGCTAGTCCTTTCATGATTATGTG
ATAGGTGGTGCATGGCCGTTCTTA-GTTCGTGGAGTGATC--------TGTCTGCTTAAT
TGCGTTTCACTAAGGTCCCAGTAATCTAAGGTATGCTCGTCTACTTATCTCATATGAC--
-------------------------------------------------------GCTGA
TAGACCCCTCG----------------------------------TAAGAGCGCGTTGTC
TATTGCGTTAATATATGTAACAAG------------------------------------
--------------------------------------TGACACATACTGTTGGGATCTG
AAA-------------------------GCAACGAACGTGACCGCAACGTCTTGTTGCCT
TTCTAATTTATTCTAATT------------------------------------------
------------------------------------------------------------
------CTTTTGTAATTAGTCTAATAACAAAGGCT-------------------------
---------------------ATTCTTTAAACTAGACG-GACCGCTGTTTC-------TC
TTTTAAACCAGAGGAAGGTTG---------------------------------------
----------------CGGCA-ATAACAGGTCT-GTGATGCCC-TTAGATGTTCCGGGCT
GCACACG-TGCTACA-ATGATCAG---TACAGTGAGCATCTCAATTTATTACTAACACCG
CTTTATTAAAGCATTCA-----------------------------------CTGTGTAG
TTGTGTAAGCAGCTGCCTCTGATATGCGCGGTA-ACACCTGTCTCGAGAGTC--------
--------GATGGGTAATCCATTAGAAGTAATGATTCCTCTCTTT--------TATATAG
CACACT--------------------------------GATATACAGCATCGGTTCCCGA
GGTAACCTTGTGTT----------ACTTATGTGCGAGCGTGATGTCAGAGCTTAACGTTT
ATTATTCTTTATGTCTAATAGATCTCTGATTTTACTGTATGTGCAA--------------
TTGTTAATTCGTGGTGGG--GACAGACCATTGTTAACTATTGGTCTCGGTCTTAACTAGG
AATGCCTCGTACGGGTCT-TGGTTCAACAAACCACCCGGAATACGTCCCTGTCCTTTGTA
CACAC-CGCCCGTCGCTCTTACCGATGA-ACTTCTTTGTGAGTCTAAGGGACTGGGTAAT
GA----------------------------------------------------------
------TTCATTCTTTTCTAAAGTTTGAATTACCTATAGAAACTTAGCCGAACAAGGTGG
TTTAAAG--------------------------------------------------
>Globorotalia_hirsuta|P029|05
-----------------------------------------------CGCGGGGAATCTT
AC----CGGGTCCGGACACACTGAGGATTGACAGGCAAATCTAAT---------------
-----AGAATCTTTCTCAT-----------------------------------------
-TTTTAATGAGTATAGATTTCTATTTGTTATAAAGATGCTAGTCCTTTCATGATTATGTG
ATAGGTGGTGCATGGCCGTTCTTA-GTTCGTGGAGTGATC--------TGTCTGCTTAAT
TGCGTTTCACTAAGGTCCCAGTAATCTAAGGTATGCTCGTCTACTTATCTCATATGAC--
-------------------------------------------------------GCTGA
TAGACCCCTCG----------------------------------TAAGAGCGCGTTGTC
TATTGCGTTAATATATGTAACAAG------------------------------------
--------------------------------------TGACACATACTGTTGGGATCTG
AAA-------------------------GCAACGAACGTGACCGCAACGTCTTGTTGCCT
TTCTAATTTATTCTAATT------------------------------------------
------------------------------------------------------------
------CTTTTGTAATTAGTCTAATAACAAAGGCT-------------------------
---------------------ATTCTTTAAACTAGACG-GACCGCTGTTTC-------TC
TTTTAAACCAGAGGAAGGTTG---------------------------------------
----------------CGGCA-ATAACAGGTCT-GTGATGCCC-TTAGATGTTCCGGGCT
GCACACG-TGCTACA-ATGATCAG---TACAGTGAGCATCTCAATTTATTACTAACACCG
CTTTATTAAAGCATTCA-----------------------------------GTGTGTAG
TTGTGTAAGCAGCTGCCTCTGATATGCGCGGTA-ACACCTGTCTCGAGAGTC--------
--------GATGGGTAATCCATTAGAAGTAATGATTCCTCTCTTT--------TATATAG
CACACT--------------------------------GATATACAGCATCGGTTCCCGA
GGTAACCTTGTGTT----------ACTTATGTGCGAGCGTGATGTCAGAGCTTAACGTTT
ATTATTCTTTATGTCTAATAGATCTCTGATTTTACTGTATGTGCAA--------------
TTGTTAATTCGTGGTGGG--GACAGACCATTGTTAACTATTGGTCTCGGTCTTAACTAGG
AATGCCTCGTACGGGTCT-TGGTTCAACAAACCACCCGGAATACGTCCCTGCCCTTTGTA
CACAC-CGCCCGTCGCTCTTACCGATGA-ACTTCTTTGTGAGTCTAAGGGACTGGGTAAT
GA----------------------------------------------------------
------------------------------------TTCATTCTTTTTCTTAAAGTTTGA
ATTACCTA-------------------------------------------------
>Globorotalia_hirsuta|P029|09
-------------------GTGGAGCATGTGGCTTAATTTGACTCAACGCGGGGAATCTT
AC----CGGGTCCGGACACACTGAGGATTGACAGGCAAATCTAAT------AGAATCTTT
CTTAT-------------------------------------------------------
TTTCTAATAAGTATAGATTTCTATTTGTTATAAAGATGCTAGTCCTTTCATGATTATGTG
ATAGGTGGTGCATGGCCGTTCTTA-GTTCGTGGAGTGATC--------TGTCTGCTTAAT
TGCGTTTCACTAAGGTCCCAGTAATCTAAGGTATGCTCGTCTACTTATCTCATATGAC--
-------------------------------------------------------GCTGA
TAGACCCCTCG----------------------------------TAAGAGCGCGTTGTC
TATTGCGTTAATATATGTAACAAG------------------------------------
--------------------------------------TGACACATACTGTTGGGATCTG
AAA-------------------------GCAACGAACGTGACCGCAACGTCTTGTTGCCT
TTCTAATTTATTCTAATT------------------------------------------
------------------------------------------------------------
------CTTTTGTAATTAGTCTAATAACAAAGGCT-------------------------
---------------------ATTCTTTAAACTAGACG-GACCGCTGTTTC-------TC
TTTTAAACCAGAGGAAGGTTG---------------------------------------
----------------CGGCA-ATAACAGGTCT-GTGATGCCC-TTAGATGTTCCGGGCT
GCACACG-TGCTACA-ATGATCAG---TACAGTGAGCATCTCAATTTATTACTAACACCG
CTTTATTAAAGCATTCA-----------------------------------CTGTGTAG
TTGTGTAAGCAGCTGCCTCTGATATGCGCGGTA-ACACCTGTCTCGAGAGTC--------
--------GATGGGTAATCCATTAGAAGTAATGATTCCTCTCTTT--------TATATAG
CACACT--------------------------------GATATACAGCATCGGTTCCCGA
GGTAACCTTGTGTT----------ACTTATGTGCGAGCGTGATGTCAGAGCTTAACGTTT
ATTATTCTTTATGTCTAATAGATCTCTGATTTTACTGTATGTGCAA--------------
TTGTTAATTCGTGGTGGG--GACAGACCATTGTTAACTATTGGTCTCGGTCTTAACTAGG
AATGCCTCGTACGGGTCT-TGGTTCAACAAACCACCCGGAATACGTCCCTGCCCTTTGTA
CACAC-CGCCCGTCGCTCTTACCGATGA-ACTTCTTTGTGAGTCTAAGGGACTGGGTAAT
GA----------------------------------------------------------
------TTCATTCTTTTCTAAAGTTTGAATTACCTATAGAAACTTAGCCGAACAAGGTGG
TTTAAAG--------------------------------------------------
>Globorotalia_hirsuta|P066|04
--------------------------------------------------GGGGAATCTT
AC----CGGGTCCGGACACACTGAGGATTGACAGGCAAATCTAAT---------------
-----AGAATCTTTCTCAT-----------------------------------------
-TTTTAATGAGTATAGATTTCTATTTGTTATAAAGATGCTAGTCCTTTCATGATTATGTG
ATAGGTGGTGCATGGCCGTTCTTA-GTTCGTGGAGTGATC--------TGTCTGCTTAAT
TGCGTTTCACTAAGGTCCCAGTAATCTAAGGTATGCTCGTCTACTTATCTCATATGAC--
-------------------------------------------------------GCTGA
TAGACCCCTCG----------------------------------TAAGAGCGCGTTGTC
TATTGCGTTAATATATGTAACAAG------------------------------------
--------------------------------------TGACACATACTGTTGGGATCTG
AAA-------------------------GCAACGAACGTGACCGCAACGTCTTGTTGCCT
TTCTAATTTATTCTAATT------------------------------------------
------------------------------------------------------------
------CTTTTGTAATTAGTCTAATAACAAAGGCT-------------------------
---------------------ATTCTTTAAACTAGACG-GACCGCTGTTTC-------TC
TTTTAAACCAGAGGAAGGTTG---------------------------------------
----------------CGGCA-ATAACAGGTCT-GTGATGCCC-TTAGATGTTCCGGGCT
GCACACG-TGCTACA-ATGATCAG---TACAGTGAGCATCTCAATTTATTACTAACACCG
CTTTATTAAAGCATTCA-----------------------------------GTGTGTAG
TTGTGTAAGCAGCTGCCTCTGATATGCGCGGTA-ACACCTGTCTCGAGAGTC--------
--------GATGGGTAATCCATTAGAAGTAATGATTCCTCTCTTT--------TATATAG
CACACT--------------------------------GATATACAGCATCGGTTCCCGA
GGTAACCTTGTGTT----------ACTTATGTGCGAGCGTGATGTCAGAGCTTAACGTTT
ATTATTCTTTATGTCTAATAGATCTCTGATTTTACTGTATGTGCAA--------------
TTGTTAATTCGTGGTGGG--GACAGACCATTGTTAACTATTGGTCTCGGTCTTAACTAGG
AATGCCTCGTACGGGTCT-TGGTTCAACAAACCACCCGGAATACGTCCCTGCCCTTTGTA
CACAC-CGCCCGTCGCTCTTACCGATGA-ACTTCTTTGTGAGTCTAAGGGACTGGGTAAT
GA----------------------------------------------------------
------------------------------------TTCATTCTTTTTCTTAAAGTTTGA
ATTACC---------------------------------------------------
>Globorotalia_hirsuta|P066|13
-------------------GTGGAGCATGTGGCTTAATTTGACTCAACGCGGGGAATCTT
AC----CGGGTCCGGACACACTGAGGATTGACAGGCAAATCTAAT---------------
-----AGAATCTTTCTCAT-----------------------------------------
-TTTTAATGAGTATAGATTTCTATTTGTTATAAAGATGCTAGTCCTTTCATGATTATGTG
ATAGGTGGTGCATGGCCGTTCTTA-GTTCGTGGAGTGATC--------TGTCTGCTTAAT
TGCGTTTCACTAAGGTCCCAGTAATCTAAGGTATGCTCGTCTACTTATCTCATATGAC--
-------------------------------------------------------GCTGA
TAGACCCCTCG----------------------------------TAAGAGCGCGTTGTC
TATTGCGTTAATATATGTAACAAG------------------------------------
--------------------------------------TGACACATACTGTTGGGATCTG
AAA-------------------------GCAACGAACGTGACCGCAACGTCTTGTTGCCT
TTCTAATTTATTCTAATT------------------------------------------
------------------------------------------------------------
------CTTTTGTAATTAGTCTAATAACAAAGGCT-------------------------
---------------------ATTCTTTAAACTAGACG-GACCGCTGTTTC-------TC
TTTTAAACCAGAGGAAGGTTG---------------------------------------
----------------CGGCA-ATAACAGGTCT-GTGATGCCC-TTAGATGTTCCGGGCT
GCACACG-TGCTACA-ATGATCAG---TACAGTGAGCATCTCAATTTATTACTAACACCG
CTTTATTAAAGCATTCA-----------------------------------GTGTGTAG
TTGTGTAAGCAGCTGCCTCTGATATGCGCGGTA-ACACCTGTCTCGAGAGTC--------
--------GATGGGTAATCCATTAGAAGTAATGATTCCTCTCTTT--------TATATAG
CACACT--------------------------------GATATACAGCATCGGTTCCCGA
GGTAACCTTGTGTT----------ACTTATGTGCGAGCGTGATGTCAGAGCTTAACGTTT
ATTATTCTTTATGTCTAATAGATCTCTGATTTTACTGTATGTGCAA--------------
TTGTTAATTCGTGGTGGG--GACAGACCATTGTTAACTATTGGTCTCGGTCTTAACTAGG
AATGCCTCGTACGGGTCT-TGGTTCAACAAACCACCCGGAATACGTCCCTGCCCTTTGTA
CACAC-CGCCCGTCGCTCTTACCGATGA-ACTTCTTTGTGAGTCTAAGGGACTGGGTAAT
GA----------------------------------------------------------
----TTCATTCTTTTTCTTAAAGTTTGAATTACCTATAGAAACTTAGCCGAACAAGGTGG
TTTAAAG--------------------------------------------------
>Globorotalia_hirsuta|P069|60
-------------------GTGGAGCATGTGGCTTAATTTGACTCAACGCGGGGAATCTT
AC----CGGGTCCGGACACACTGAGGATTGACAGGCAAATCTAAT---------------
---------------------------------AGAATCTTTCTCAT-------------
-TTTTAATGAGTATAGATTTCTATTTGTTATAAAGATGCTAGTCCTTTCATGATTATGTG
ATAGGTGGTGCATGGCCGTTCTTA-GTTCGTGGAGTGATC--------TGTCTGCTTAAT
TGCGTTTCACTAAGGTCCCAGTAATCTAAGGTATGCTCGTCTACTTATCTCATATGAC--
-------------------------------------------------------GCTGA
TAGACCCCTCG----------------------------------TAAGAGCGCGTTGTC
TATTGCGTTAATATATGTAACAAG------------------------------------
--------------------------------------TGACACATACTGTTGGGATCTG
AAA-------------------------GCAACGAACGTGACCGCAACGTCTTGTTGCCT
TTCTAATTTATTCTAATT------------------------------------------
------------------------------------------------------------
------CTTTTGTAATTAGTCTAATAACAAAGGCT-------------------------
---------------------ATTCTTTAAACTAGACG-GACCGCTGTTTC-------TC
TTTTAAACCAGAGGAAGGTTG---------------------------------------
----------------CGGCA-ATAACAGGTCT-GTGATGCCC-TTAGATGTTCCGGGCT
GCACACG-TGCTACA-ATGATCAG---TACAGTGAGCATCTCAATTTATTACTAACACCG
CTTTATTAAAGCATTCA-----------------------------------GTGTGTAG
TTGTGTAAGCAGCTGCCTCTGATATGCGCGGTA-ACACCTGTCTCGAGAGTC--------
--------GATGGGTAATCCATTAGAAGTAATGATTCCTCTCTTT--------TATATAG
CACACT--------------------------------GATATACAGCATCGGTTCCCGA
GGTAACCTTGTGTT----------ACTTATGTGCGAGCGTGATGTCAGAGCTTAACGTTT
ATTATTCTTTATGTCTAATAGATCTCTGATTTTACTGTATGTGCAA--------------
TTGTTAATTCGTGGTGGG--GACAGACCATTGTTAACTATTGGTCTCGGTCTTAACTAGG
AATGCCTCGTACGGGTCT-TGGTTCAACAAACCACCCGGAATACGTCCCTGCCCTTTGTA
CACAC-CGCCCGTCGCTCTTACCGATGA-ACTTCTTTGTGAGTCTAAGGGACTGGGTAAT
GA----------------------------------------------------------
------TTCATTCTTTTCTAAAGTTTGAATTACCTATAGAAACTTAGCCGAACAAGGTGG
TTTAAAG--------------------------------------------------
>Globorotalia_hirsuta|P069|71
-------------------GTGGAGCATGTGGCTTAATTTGACTCAACGCGGGGAATCTT
AC----CGGGTCCGGACACACTGAGGATTGACAGGCAAATCTAAT---------------
---------------------------------AGAATCTTTCTCAT-------------
-TTTTAATGAGTATAGATTTCTATTTGTTATAAAGATGCTAGTCCTTTCATGATTATGTG
ATAGGTGGTGCATGGCCGTTCTTA-GTTCGTGGAGTGATC--------TGTCTGCTTAAT
TGCGTTTCACTAAGGTCCCAGTAATCTAAGGTATGCTCGTCTACTTATCTCATATGAC--
-------------------------------------------------------GCTGA
TAGACCCCTCG----------------------------------TAAGAGCGCGTTGTC
TATTGCGTTAATATATGTAACAAG------------------------------------
--------------------------------------TGACACATACTGTTGGGATCTG
AAA-------------------------GCAACGAACGTGACCGCAACGTCTTGTTGCCT
TTCTAATTTATTCTAATT------------------------------------------
------------------------------------------------------------
------CTTTTGTAATTAGTCTAATAACAAAGGCT-------------------------
---------------------ATTCTTTAAACTAGACG-GACCGCTGTTTC-------TC
TTTTAAACCAGAGGAAGGTTG---------------------------------------
----------------CGGCA-ATAACAGGTCT-GTGATGCCC-TTAGATGTTCCGGGCT
GCACACG-TGCTACA-ATGATCAG---TACAGTGAGCATCTCAATTTATTACTAACACCG
CTTTATTAAAGCATTCA-----------------------------------GTGTGTAG
TTGTGTAAGCAGCTGCCTCTGATATGCGCGGTA-ACACCTGTCTCGAGAGTC--------
--------GATGGGTAATCCATTAGAAGTAATGATTCCTCTCTTT--------TATATAG
CACACT--------------------------------GATATACAGCATCGGTTCCCGA
GGTAACCTTGTGTT----------ACTTATGTGCGAGCGTGATGTCAGAGCTTAACGTTT
ATTATTCTTTATGTCTAATAGATCTCTGATTTTACTGTATGTGCAA--------------
TTGTTAATTCGTGGTGGG--GACAGACCATTGTTAACTATTGGTCTCGGTCTTAACTAGG
AATGCCTCGTACGGGTCT-TGGTTCAACAAACCACCCGGAATACGTCCCTGCCCTTTGTA
CACAC-CGCCCGTCGCTCTTACCGATGA-ACTTCTTTGTGAGTCTAAGGGACTGGGTAAT
GA----------------------------------------------------------
------TTCATTCTTTTCTAAAGTTTGAATTACCTATAGAAACTTAGCCGAACAAGGTGG
TTTAAAG--------------------------------------------------
>Globorotalia_hirsuta|R002|02
-------------GAACGCGYGGAGCATGTGGCTTAATTTGACTCAACGCGGGGAATCTT
AC----CGGGTCCGGACACACTGAGGATTGACAGGCAAATCTAAT---------------
-----------------------------------------------AGAATCTTTCTCA
TTTTTAATGAGTATAGATTTCTATTTGTTATAAAGATGCTAGTCCTTTCATGATTATGTG
ATAGGTGGTGCATGGCCGTTCTTA-GTTCGTGGAGTGATC--------TGTCTGCTTAAT
TGCGTTTCACTAAGGTCCCAGTAATCTAAGGTATGCTCGTCTACTTATCTCATATGAC--
-------------------------------------------------------GCTGA
TAGACCCCTCG----------------------------------TAAGAGCGCGTTGTC
TATTGCGTTAATATATGTAACAAG------------------------------------
--------------------------------------TGACACATACTGTTGGGATCTG
AAA-------------------------GCAACGAACGTGACCGCAACGTCTTGTTGCCT
TTCTAATTTATTCTAATT------------------------------------------
------------------------------------------------------------
------CTTTTGTAATTAGTCTAATAACAGAGGCT-------------------------
---------------------ATTCTTTAAACTAGACG-GACCGCTGTTTC-------TC
TTTTAAACCAGAGGAAGGTTG---------------------------------------
----------------CGGCA-ATAACAGGTCT-GTGATGCCC-TTAGATGTTCCGGGCT
GCACACG-TGCTACA-ATGATCAG---TACAGTGAGCATCTCAATTTATTACTAACACCG
CTTTATTAAAGCATTCA-----------------------------------GTGTGTAG
TTGTGTAAGCAGCTGCCTCTGATATGCGCGGTA-ACACCTGTCTCGAGAGTC--------
--------GATGGGTAATCCATTAGAAGTAATGATTCCTCTCTTT--------TATATAG
CACACT--------------------------------GATATACAGCATCGGTTCCCGA
GGTAACCTTGTGTT----------ACTTATGTGCGAGCGTGATGTCAGAGCTTAACGTTT
ATTATTCTTTATGTCTAATAGATCTCTGATTTTACTGTATGTGCAA--------------
TTGTTAATTCGTGGTGGG--GACAGACCATTGTTAACTATTGGTCTCGGTCTTAACTAGG
AATGCCTCGTACGGGTCT-TGGTTCAACAAACCACCCGGAATACGTCCCTGCCCTTTGTA
CACAC-CGCCCGTCGCTCTTACCGATGA-ACTTCTTTGTGAGTCTAAGGGACTGGGTAAT
GA----------------------------------------------------------
------TTCATTCTTTTCTAAAGTTTGAATTACCTATAGAAACTTAGCCGAACAAGGTGG
TTTAAAG--------------------------------------------------
>Globorotalia_hirsuta|R002|09
-------------GAACGCGTGGAGCATGTGGCTTAATTTGACTCAACGCGGGGAATCTT
AC----CGGGTCCGGACACACTGAGGATTGACAGGCAAATCTAAT----AGAATCTTTC-
---------------------------------------------------------TCA
TTTTTAATGAGTATAGATTTCTATTTGTTATAAAGATGCTAGTCCTTTCATGATTATGTG
ATAGGTGGTGCATGGCCGTTCTTA-GTTCGTGGAGTGATC--------TGTCTGCTTAAT
TGCGTTTCACTAAGGTCCCAGTAATCTAAGGTATGCTCGTCTACTTATCTCATATGAC--
-------------------------------------------------------GCTGA
TAGACCCCTCG----------------------------------TAAGAGCGCGTTGTC
TATTGCGTTAATATATGTAACAAG------------------------------------
--------------------------------------TGACACATACTGTTGGGATCTG
AAA-------------------------GCAACGAACGTGACCGCAACGTCTTGTTGCCT
TTCTAATTTATTCTAATT------------------------------------------
------------------------------------------------------------
------CTTTTGNAATTAGTCTAATAACAGAGGCT-------------------------
---------------------ATTCTTTAAACTAGACG-GACCGCTGTTTC-------TC
TTTNNNNNNNNNNNNNNNNNN---------------------------------------
----------------------------------NNNNNNNNN-----------------
--------NNNNNNNNNNNNNNNNNNNNNNNNNNNNNNNNNNNNNNNNNNNNNNNNNNNN
NNNNNNNNNNNNNNNNNNNNNNNNNNNNNNNNNNNNNNNNNNNNNNNNNNNNNNNNNNNN
NNNNNNNNNNNNNNNNNNNNGATATGCGCGGTA-ACACCTGTCTCGAGAGTC--------
--------GATGGGTAATCCATTAGAAGTAATGATTCCTCTCTTT--------TATATAG
CACACT--------------------------------GATATACAGCATCGGTTCCCGA
GGTAACCTTGTGTT----------ACTTATGTGCGAGCGTGATGTCAGAGCTTAACGTTT
ATTATTCTTTATGTCTAATAGATCTCTGATTTTACTGTATGTGCAA----------T---
-TGTTAATTCGTGGTGGG--GACAGACCATTGTTAACTATTGGTCTCGGTCTTAACTAGG
AATGCCTCGTACGGGTCT-TGGTTCAACAAACCACCCGGAATACGTCCCTGCCCTTTGTA
CACAC-CGCCCGTCGCTCTTACCGATGA-ACTTCTTTGTGAGTCTAAGGGACTGGGTAAT
GA----------------------------------------------------------
------TTCATTCTTTTCTAAAGTTTGAATTACCTATAGAAACTTAGCCGAACAAGGTGG
TTTAAAG--------------------------------------------------
>Globorotalia_hirsuta|R002|11
-------------GAACGCGTGGAGCATGTGGCTTAATTTGACTCAACGCGGGGAATCTT
AC----CGGGTCCGGACACACTGAGGATTGACAGGCAAATCTAAT---------------
-----------------------------------------------AGAATCTTTCTCA
TTTTTAATGAGTATAGATTTCTATTTGTTATAAAGATGCTAGTCCTTTCATGATTATGTG
ATAGGTGGTGCATGGCCGTTCTTA-GTTCGTGGAGTGATC--------TGTCTGCTTAAT
TGCGTTTCACTAAGGTCCCAGTAATCTAAGGTATGCTCGTCTACTTATCTCATATGAC--
-------------------------------------------------------GCTGA
TAGACCCCTCG----------------------------------TAAGAGCGCGTTGTC
TATTGCGTTAATATATGTAACAAG------------------------------------
--------------------------------------TGACACATACTGTTGGGATCTG
AAA-------------------------GCAACGAACGTGACCGCAACGTCTTGTTGCCT
TTCTAATTTATTCTAATT------------------------------------------
------------------------------------------------------------
------CTTTTGTAATTAGTCTAATAACAGAGGCT-------------------------
---------------------ATTCTTTAAACTAGACG-GACCGCTGTTTC-------TC
TTTTAAACCAGAGGAAGGTTG---------------------------------------
----------------CGGCA-ATAACAGGTCT-GTGATGCCC-TTAGATGTTCCGGGCT
GCACACG-TGCTACA-ATGATCAG---TACAGTGAGCATCTCAATTTATTACTAACACCG
CTTTATTAAAGCATTCA-----------------------------------GTGTGTAG
TTGTGTAAGCAGCTGCCTCTGATATGCGCGGTA-ACACCTGTCTCGAGAGTC--------
--------GATGGGTAATCCATTAGAAGTAATGATTCCTCTCTTT--------TATATAG
CACACT--------------------------------GATATACAGCATCGGTTCCCGA
GGTAACCTTGTGTT----------ACTTATGTGCGAGCGTGATGTCAGAGCTTAACGTTT
ATTATTCTTTATGTCTAATAGATCTCTGATTTTACTGTATGTGCAA--------------
TTGTTAATTCGTGGTGGG--GACAGACCATTGTTAACTATTGGTCTCGGTCTTAACTAGG
AATGCCTCGTACGGGTCT-TGGTTCAACAAACCACCCGGAATACGTCCCTGCCCTTTGTA
CACAC-CGCCCGTCGCTCTTACCGATGA-ACTTCTTTGTGAGTCTAAGGGACTGGGTAAT
GA----------------------------------------------------------
------TTCATTCTTTTCTAAAGTTTGAATTACCTATAGAAACTTAGCCGAACAAGGTGG
TTTAAAG--------------------------------------------------
>Globorotalia_inflata|P121|05
-------------------GTGGAGCATGTGGCTTAATTTGACTCAACGCGGGAAATCTT
AC----CGGGTCCGGACACACTGAGGATTGACAGGCAATATATTA---------------
------------------------------------------------------------
GCATAAAGACTCGTCTTTAGCGCTAATTGTTAAATATGCTAGTCCTTTCATGATTATGTG
ATAGGTGGTGCATGGCCGTTCTTA-GTTCGTGGAGTGATC--------TGTCTGCTTAAT
TGCGTTTCACTAAGGGCCCATAAATTCAAGGTATGTTAGCAAATGCTG------------
-------------------------------------------------------CTCTA
TTGACCCCTAATAGGCTTAACTGT---------------------CTTTAGCGCGTGTCT
CTACGAGTTCTTTAAAGCA-----------------------------------------
--------------------------------------CTGCGCATGCTGTTGGGTCCTG
AAA-------------------------GCAACGAACGTGACCGCAACGTCTTGTTGCCT
CTCTATAATACC------------------------------------------------
------------------------------------------------------------
------TTCTTATTTTTAATAAGAGTATTTACCTGAGGC---------------------
---------------------TATTTTAAAACTAGACG-GACCGCTGTTTC-------TT
TCTTAAACCAGAGGAAGGTTG---------------------------------------
----------------CGGCA-ATAACAGGTCT-GTGATGCCC-TTAGATGTTCCGGGCT
GCACACG-TGCTACA-ATGATCAG---TACAGTGAGCATCTCAATTTTATAACACCGTAT
TAAGCGCTTGGGTCGTAATTGTTAGGCC------------------------TTTTGGGT
TTTTTCAATTGCGTTTCTCCAATGCGCACGGTA-AAGCCTGCTTCGAGAGTA--------
--------AGTGGGTAATCCATTGGAAGTAATGATTTCCTTATTTTTA-----TAAACAG
CACACC--------------------------------AATATACGGCATTCATTCCCGA
GACGGCTTAGTTCC----------GACTTTGTGCGAATGTAATGTATTCT----------
-------------------------------TATCCGTATGTGCGA--------------
TTGTCAATTCATGGTGGG--GACAGACCATTGTTAATTGTTGGTCTCGGTCTTAACTAGG
AATGCCTTGTACGGGTCTTTGGTTCAACAAACCACCCGGAATACGTCCCTGCCCTTTGTA
CACAC-CGCCCGTCGCTCTTACCGATGG-ACTTCTTTGTGAGTCTTGGGGACTGGGTTAA
GC----------------------------------------------------------
----------GATTTCTTTAGAATGAGCTCTACCTATGGAAACCAATACGAACAATGTGG
TCTAAAG--------------------------------------------------
>Globorotalia_inflata|P137|47
-------------------GTGGAGCATGTGGCTTAATTTGACTCAACGCGGGAAATCTT
AC----CGGGTCCGGACACACTGAGGATTGACAGGCAATATATTA---------------
------------------------------------------------------------
GCATAAAGACTCGTCTTTAGCGCTAATTGTTAAATATGCTAGTCCTTTCATGATTATGTG
ATAGGTGGTGCATGGCCGTTCTTA-GTTCGTGGAGTGATC--------TGTCTGCTTAAT
TGCGTTTCACTAAGGGCCCATAAATTCAAGGTATGTTAGCAAATGCTG------------
-------------------------------------------------------CTCTA
TTGACCCCTAATAGGCTTAACTGT---------------------CTTTAGCGCGTGTCT
CTACGAGTTCTTTAAAGCA-----------------------------------------
--------------------------------------CTGCGCATGCTGTTGGGTCCTG
AAA-------------------------GCAACGAACGTGACCGCAACGTCTTGTTGCCT
CTCTATAATACC------------------------------------------------
------------------------------------------------------------
------TTCTTATTTTTAATAAGAGTATTTACCTGAGGC---------------------
---------------------TATTTTAAAACTAGACG-GACCGCTGTTTC-------TT
TCTTAAACCAGAGGAAGGTTG---------------------------------------
----------------CGGCA-ATAACAGGTCT-GTGATGCCC-TTAGATGTTCCGGGCT
GCACACG-TGCTACA-ATGATCAG---TACAGTGAGCATCTCAATTTTATAACACCGTAT
TAAGCGCTTGGGTCGTAATTGTTAGGCC------------------------TTTTGGGT
TTTTTCAATTGCGTTTCTCCAATGCGCACGGTA-AAGCCTGCTTCGAGAGTA--------
--------AGTGGGTAATCCATTGGAAGTAATGATTTCCTTATTTTTA-----TAAACAG
CACACC--------------------------------AATATACGGCATTCATTCCCGA
GACGGCTTAGTTCC----------GACTTTGTGCGAATGTAATGTATTCT----------
-------------------------------TATCCGTATGTGCGA--------------
TTGTCAATTCATGGTGGG--GACAGACCATTGTTAATTGTTGGTCTCGGTCTTAACTAGG
AATGCCTTGTACGGGTCTTTGGTTCAACAAACCACCCGGAATACGTCCCTGCCCTTTGTA
CACAC-CGCCCGTCGCTCTTACCGATGG-ACTTCTTTGTGAGTCTTGGGGACTGGGTTAA
GC----------------------------------------------------------
----------GATTTCTTTAGAATGAGCTCTACCTATGGAAACCAATACGAACAATGTGG
TCTAAAG--------------------------------------------------
>Globorotalia_inflata|P137|70
-------------------GTGGAGCATGTGGCTTAATTTGACTCAACGCGGGAAATCTT
AC----CGGGTCCGGACACACTGAGGATTGACAGGCAATATATTA---------------
------------------------------------------------------------
GCATAAAGACTCGTCTTTAGCGCTAATTGTTAAATATGCTAGTCCTTTCATGATTATGTG
ATAGGTGGTGCATGGCCGTTCTTA-GTTCGTGGAGTGATC--------TGTCTGCTTAAT
TGCGTTTCACTAAGGGCCCATAAATTCAAGGTATGTTAGCAAATGCTG------------
-------------------------------------------------------CTCTA
TTGACCCCTAATAGGCTTAACCGT---------------------CTTTAGCGCGTGTCT
CTACGAGTTCTTTAAAGCA-----------------------------------------
--------------------------------------CTGCGCATGCTGTTGGGTCCTG
AAA-------------------------GCAACGAACGTGACCGCAACGTCTTGTTGCCT
CTCTATAATACC------------------------------------------------
------------------------------------------------------------
------TTCTTATTTTTAATAAGAGTATTTACCTGAGGC---------------------
---------------------TATTTTAAAACTAGACG-GACCGCTGTTTC-------TT
TCTTAAACCAGAGGAAGGTTG---------------------------------------
----------------CGGCA-ATAACAGGTCT-GTGATGCCC-TTAGATGTTCCGGGCT
GCACACG-TGCTACA-ATGATCAG---TACAGTGAGCATCTCAATTTTATAACACCGTAT
TAAGCGCTTGGGTCGTAATTGTTAGGCC------------------------TTTTGGGT
TTTTTCAATTGCGTTTCTCCAATGCGCACGGTA-AAGCCTGCTTCGAGAGTA--------
--------AGTGGGTAATCCATTGGAAGTAATGATTTCCTTATTTTTA-----TAAACAG
CACACC--------------------------------AATATACGGCATTCATTCCCGA
GACGGCTTAGTTCC----------GACTTTGTGCGAATGTAATGTATTCT----------
-------------------------------TATCCGTATGTGCGA--------------
TTGTCAATTCATGGTGGG--GACAGACCATTGTTAATTGTTGGTCTCGGTCTTAACTAGG
AATGCCTTGTACGGGTCTTTGGTTCAACAAACCACCCGGAATACGTCCCTGCCCTTTGTA
CACAC-CGCCCGTCGCTCTTACCGATGG-ACTTCTTTGTGAGTCTTGGGGACTGGGTTAA
GC----------------------------------------------------------
----------GATTTCTTTAGAATGAGCTCTACCTATGGAAACCAATACGAACAATGTGG
TCTAAAG--------------------------------------------------
>Globorotalia_inflata|P138|01
-------------------GTGGAGCATGTGGCTTAATTTGACTCAACGCGGGAAATCTT
AC----CGGGTCCGGACACACTGAGGATTGACAGGCAATATATTA---------------
------------------------------------------------------------
GCATAAAGACTCGTCTTTAGCGCTAATTGTTAAATATGCTAGTCCTTTCATGATTATGTG
ATAGGTGGTGCATGGCCGTTCTTA-GTTCGTGGAGTGATC--------TGTCTGCTTAAT
TGCGTTTCACTAAGGGCCCATAAATTCAAGGTATGTTAGCAAATGCTG------------
-------------------------------------------------------CTCTA
TTGACCCCTAATAGGCTTAACCGT---------------------CTTTAGCGCGTGTCT
CTACGAGTTCTTTAAAGCA-----------------------------------------
--------------------------------------CTGCGCATGCTGTTGGGTCCTG
AAA-------------------------GCAACGAACGTGACCGCAACGTCTTGTTGCCT
CTCTATAATATC------------------------------------------------
------------------------------------------------------------
------TTCTTATTTTTAATAAGAGTATTTACCTGAGGC---------------------
---------------------TATTTTAAAACTAGACG-GACCGCTGTTTC-------TT
TCTTAAACCAGAGGAAGGTTG---------------------------------------
----------------CGGCA-ATAACAGGTCT-GTGATGCCC-TTAGATGTTCCGGGCT
GCACACG-TGCTACA-ATGATCAG---TACAGTGAGCATCTCAATTTTATAACACCGTAT
TAAGCGCTTGGGTCGTAATTGTTAGGCC------------------------TTTTAGGT
TTTTTCAATTGCGTTTCTCCAATGCGCACGGTA-AAGCCTGCTTCGAGAGTA--------
--------AGTGGGTAATCCATTGGAAGTAATGATTTCCTTATTTTTA-----TAAACAG
CACACC--------------------------------AATATACGGCATTCATTCCCGA
GACGGCTTAGTTCC----------GACTTTGTGCGAATGTAATGTATTCT----------
-------------------------------TATCCGTATGTGCGA--------------
TTGTCAATTCATGGTGGG--GACAGACCATTGTTAATTGTTGGTCTCGGTCTTAACTAGG
AATGCCTTGTACGGGTCTTTGGTTCAACAAACCACCCGGAATACGTCCCTGCCCTTTGTA
CACAC-CGCCCGTCGCTCTTACCGATGG-ACTTCTTTGTGAGTCTTGGGGACTGGGTTAA
GC----------------------------------------------------------
---------GATTTCTTTTAGAATGAGCTCTACCTATGGAAACCAATACGAACAATGTGG
TCTAAAG--------------------------------------------------
>Globorotalia_inflata|P138|14
-------------------GTGGAGCATGTGGCTTAATTTGACTCAACGCGGGAAATCTT
AC----CGGGTCCGGACACACTGAGGATTGACAGGCAATATATTA---------------
------------------------------------------------------------
GCATAAAGACTCGTCTTTAGCGCTAATTGTTAAATATGCTAGTCCTTTCATGATTATGTG
ATAGGTGGTGCATGGCCGTTCTTA-GTTCGTGGAGTGATC--------TGTCTGCTTAAT
TGCGTTTCACTAAGGGCCCATAAATTCAAGGTATGTTAGCAAATGCTG------------
-------------------------------------------------------CTCTA
TTGACCCCTAATAGGCTTAACTGT---------------------CTTTAGCGCGTGTCT
CTACGAGTTCTTTAAAGCA-----------------------------------------
--------------------------------------CTGCGCATGCTGTTGGGTCCTG
AAA-------------------------GCAACGAACGTGACCGCAACGTCTTGTTGCCT
CTCTATAATACC------------------------------------------------
------------------------------------------------------------
------TTCTTATTTTTAATAAGAGTATTTACCTGAGGC---------------------
---------------------TATTTTAAAACTAGACG-GACCGCTGTTTC-------TT
TCTTAAACCAGAGGAAGGTTG---------------------------------------
----------------CGGCA-ATAACAGGTCT-GTGATGCCC-TTAGATGTTCCGGGCT
GCACACG-TGCTACA-ATGATCAG---TACAGTGAGCATCTCAATTTTATAACACCGTAT
TAAGCGCTTGGGTCGTAATTGTTAGGCC------------------------TTTTAGGT
TTTTTCAATTGCGTTTCTCCAATGCGCACGGTA-AAGCCTGCTTCGAGAGTA--------
--------AGTGGGTAATCCATTGGAAGTAATGATTTCCTTATTTTTA-----TAAACAG
CACACC--------------------------------AATATACGGCATTCATTCCCGA
GACGGCTTAGTTCC----------GACTTTGTGCGAATGTAATGTATTCT----------
-------------------------------TATCCGTATGTGCGA--------------
TTGTCAATTCATGGTGGG--GACAGACCATTGTTAATTGTTGGTCTCGGTCTTAACTAGG
AATGCCTTGTACGGGTCTTTGGTTCAACAAACCACCCGGAATACGTCCCTGCCCTTTGTA
CACAC-CGCCCGTCGCTCTTACCGATGG-ACTTCTTTGTGAGTCTTGGGGACTGGGTTAA
GC----------------------------------------------------------
---------GATTTCTTTTAGAATGAGCTCTACCTATGGAAACCAATACGAACAATGTGG
TCTAAAG--------------------------------------------------
>Globorotalia_inflata|R023|01
-------------GAACGCGTGGAGCATGTGGCTTAATTTGACTCAACGCGGGAAATCTT
AC----CGGGTCCGGACACACTGAGGATTGACAGGCAATATATTA---------------
------------------------------------------------------------
GCATAAAGACTCGTCTTTAGCGCTAATTGTTAAATATGCTAGTCCTTTCATGATTATGTG
ATAGGTGGTGCATGGCCGTTCTTA-GTTCGTGGAGTGATC--------TGTCTGCTTAAT
TGCGTTTCACTAAGGGCCCATAAATTCAAGGTATGTTAGCAAATGCTG------------
-------------------------------------------------------CTCTA
TTGACCCCTAATAGGCTTAATTGT---------------------CTTTAGCGCGTGTCT
CTACGAGTTCTTTAAAGCA-----------------------------------------
--------------------------------------CTGCGCATGCTGTTGGGTCCTG
AAA-------------------------GCAACGAACGTGACCGCAACGTCTTGTTG---
------------------------------------------------------------
------------------------------------------------------------
------------------------------------------------------------
---------------------------------------CCTCTCTATAATATCTTCTTA
TTTTTAATAAGAGTANNNNNNNNNNNNNNNNNNNNNNNNNNNNNNNNNNNNNNNNNNNNN
NNNNNNNNNNNNNNNNNNNNNNNNNNNNNNNNNNNNNNNNNNNNNNNNNNNNNNNNNNCT
GCACACG-TGCTACA-ATGATCAG---TACAGTGAGCATCTCAATTTTATAACACCGTAT
TAAGCGCTTGGGTCGTAATTGTTAGGCC------------------------TTTTGGGT
TTTTTCAATTGCGTTTCTCCAATGCGCACGGTA-AAGCCTGCTTCGAGAGTA--------
--------AGTGGGTAATCCATTGGAAGTAATGATTTCCTTATTTTTA-----TAAACAG
CACACC--------------------------------AATATACGGCATTCATTCCCGA
GACGGCTTAGTTCC----------GACTTTGTGCGAATGTAATGTATTCT----------
-------------------------------TATCCGTATGTGCGA--------------
TTGTCAATTCATGGTGGG--GACAGACCATTGTTAATTGTTGGTCTCGGTCTTAACTAGG
AATGCCTTGTACGGGTCTTTGGTTCAACAAACCACCCGGAATACGTCCCTGCCCTTTGTA
CACAC-CGCCCGTCGCTCTTACCGATGG-ACTTCTTTGTGAGTCTTGGGGACTGGGTTAA
GC----------------------------------------------------------
----------GATTTCTTTAGAATGAGCTCTACCTATGGAAACCAATACGAACAATGTGG
TCTAAAG--------------------------------------------------
>Globorotalia_inflata|R023|08
-------------GAACGCGTGGAGCATGTGGCTTAATTTGACTCAACGCGGGAAATCTT
AC----CGGGTCCGGACACACTGAGGATTGACAGGCAATATATTA---------------
------------------------------------------------------------
GCATAAAGACTCGTCTTTAGCGCTAATTGTTAAATATGCTAGTCCTTTCATGATTATGTG
ATAGGTGGTGCATGGCCGTTCTTA-GTTCGTGGAGTGATC--------TGTCTGCTTAAT
TGCGTTTCACTAAGGGCCCATAAATTCAAGGTATGTTAGCAAATGCTG------------
-------------------------------------------------------CTCTA
TTGACCCCTAATAGGCTTAACTGT---------------------CTTTAGCGCGTGTCT
CTACGAGTTCTTTAAAGCA-----------------------------------------
--------------------------------------CTGCGCATGCTGTTGGGTCCTG
AAA-------------------------GCAACGAACGTGACCGCAACGTCTTGTTGCCT
CTCTATAATACC------------------------------------------------
------------------------------------------------------------
------TTCTTATTTTTAATAAGAGTATTTACCTGAGGC---------------------
---------------------TATTTTAAAACTAGACNNNNNNNNNNNNNNNNNNNNNNN
NNNNNNNNNNNNNNNNNNNNN---------------------------------------
----------------NNNNNNNNNNNNNNNNN-----------NNNNNNNNNNNNNNCT
GCACACG-TGCTACA-ATGATCAG---TACAGTGAGCATCTCAATTTTATAACACCGTAT
TAAGCGCTTGGGTCGTAATTGTTAGGCC------------------------TTTTAGGT
TTTTTCAATTGCGTTTCTCCAATGCGCACGGTA-AAGCCTGCTTCGAGAGTA--------
--------AGTGGGTAATCCATTGGAAGTAATGATTTCCTTATTTTTA-----TAAACAG
CACACC--------------------------------AATATACGGCATTCATTCCCGA
GACGGCTTAGTTCC----------GACTTTGTGCGAATGTAATGTATTCT----------
-------------------------------TATCCGTATGTGCGA--------------
TTGTCAATTCATGGTGGG--GACAGACCATTGTTAATTGTTGGTCTCGGTCTTAACTAGG
AATGCCTTGTACGGGTCTTTGGTTCAACAAACCACCCGGAATACGTCCCTGCCCTTTGTA
CACAC-CGCCCGTCGCTCTTACCGATGG-ACTTCTTTGTGAGTCTTGGGGACTGGGTTAA
GC----------------------------------------------------------
---------GATTTCTTTTAGAATGAGCTCTACCTATGGAAACCAATACGAACAATGTGG
TCTAAAG--------------------------------------------------
>poss_scitula|R021|36
------------------CTAATAGAATCTTTCTCATTTTTAATGAGTATAGATTTCTAT
TT----------------------------------------------------------
------------------------------------------------------------
--------------------------GTTATAAAGATGCTAGTCCTTTCATGATTATGTG
ATAGGTGGTGCATGGCCGTTCTTA-GTTCGTGGAGTGATC--------TGTCTGCTTAAT
TGCGTTTCACTAAGGTCCCAGTAATCTAAGGTATGCTCGTCTACTTATCTCATATGAC--
-------------------------------------------------------GCTGA
TAGACCCCTCG----------------------------------TAAGAGCGCGTTGTC
TATTGCGTTAATATATGTAACAAG------------------------------------
--------------------------------------TGACACATACTGTTGGGATCTG
AAA-------------------------GCAACGAACGTGACCGCAACGTCTTGTTGCCT
TTCTAATTTATTCTAATT------------------------------------------
------------------------------------------------------------
------CTTTTGTAATTAGTCTAATAACAAAGGCT-------------------------
---------------------ATTCTTTAAACTAGACG-GACCGCTGTTTC-------TC
TTTTAAACCAGAGGAAGGTTG---------------------------------------
----------------CGGCA-ATAACAGGTCT-GTGATGCCC-TTAGATGTTCCGGGCT
GCACACG-TGCTACA-ATGATCAG---TACAGTGAGCATCTCAATTTATTACTAACACCG
CTTTATTAAAGCATTCA-----------------------------------CTGTGTAG
TTGTGTAAGCAGCTGCCTCTGATATGCGCGGTA-ACACCTGTCTCGAGAGTC--------
--------GATGGGTAATCCATTAGAAGTAATGATTCCTCTCTTT--------TATATAG
CACACT--------------------------------GATATACAGCATCGGTTCCCGA
GGTAACCTTGTGTT----------ACTTATGTGCGAGCGTGATGTCAGAGCTTAACGTTT
ATTATTCTTTATGTCTAATAGATCTCTGATTTTACTGTATGTGCAA--------------
TTGTTAATTCGTGGTGGG--GACAGACCATTGTTAACTATTGGTCTCGGTCTTAACTAGG
AATGCCTCGTACGGGTCT-TGGTTCAACAAACCACCCGGAATACGTCCCTGCCCTTTGTA
CACAC-CGCCCGTCGCTCTTACCGATGA-ACTTCTTTGTGAGTCTAAGGGACTGGGTAAT
GA----------------------------------------------------------
------TTCATTCTTTTCTAAAGTTTGAATTACCTATAGAAACTTAGCCG----------
---------------------------------------------------------
>Globorotalia_truncatulinoides|P114|01
------------------------------------------------------AATCTT
AC----CGGGTCCGGACACACTGAGGATTGACAGACGGTTATTGA----CTTATACTCG-
--------------------------------------------------CTTAATGGCT
TTAAGCTGTTAAACGTTTAACACCTTTACACAAAGATGCTAGTCCTTTCATGATCGTTTG
ATAGGTGGTGCATGGCCGTTCTTA-GTTCGTGGAGTGATC--------TGTCTGCCTAAT
TGCGTTTCACTAAGGTCCCATTCTTCATACG-----------------------------
-------------------------------------------------------TATGA
ATAGCGTCTTAACTC------------------------------------------ACT
TTTACCGCTACCTATTTGTAGTAA------------------------------------
--------------------------------------GCGCTCATACTATTGGGACCGG
AAT-------------------------GCAACGAGCGCGACTGCACCACCTAATTGCCC
CTTATCTACCATTA----------------------------------------------
------------------------------------------------------------
------ATTACTTTATTAACCGCCCTGTACGGGCACCGGGGCCTTACC------------
---------------------TTTACTGAAACTAGCTG-GACCGCTGCTT--------TC
CTTTAAGCCAGAGGAAGGTTG---------------------------------------
----------------CGGCA-ATAACAGGTCT-GTGATGCCC-TCAGATGTTCCGGGCC
GCACACG-TGCTACA-ATGATCAG---CACAGAGAGTATTACCTATCTTCTTATACCT--
---AACCCAATATGTTAAACTTATTGCGTAAGGGTATTGTCTTA--------ACGACTTA
TCCGCTTTAGCGCTTTAAGATTATTGGGCGGTT-ATGCCTGCCTCGAGAGAG--------
----------TGTACAGGGCAGCAAGAGTAATGATTCCTTCGTTTTTACTACTAATACCG
CGCTTG------------------------------GTAACATATTACACTCGATTAAGT
AGGGTCTTTGCTTCTAA-------TAGCAATTGCTATCCTCACCCTTAGGCTCTAAGGAT
ATTACTATCTCTAAGGTCTACAGGGAG----GTGTATATGGCGCAC----------T---
-TACTTATTCACGGTGGG--GACAGACCATTGTTAACTGTTGGTCTCGGTCTCAACTAGG
AATGCCTCGTACGGGT---TGGTTCACCAAACCACCCGGAATATGTCCCTGCCCTTTGTA
CACAC-CGCCCGTCGCTCTTATCGATGA-ACTCATTTGTGAGGCTGAGGGACTGCGTCTA
TT------------------ATACCCGTGTAATCCTAATATCTCACATACATTTCGCTAA
AAGCGATTTTGCTTTAAGGATTTATACGACCTTACGCACAAACTTATTCGACCAAATGGG
TTTAAAG--------------------------------------------------
>Globorotalia_truncatulinoides|P114|06
-------------------GTGGAGCATGTGGCTTAATTTGACTCAACGCGGGGAATCTT
AC----CGGGTCCGGACACACTGAGGATTGACAGACGGTTATTGA----CTTATACTCG-
--------------------------------------------------CTTAATGGCT
TTAAGCTGTTAAGTGTTTAACACCTTTACACAAAGATGCTAGTCCTTTCATGATCGTTTG
ATAGGTGGTGCATGGCCGTTCTTA-GTTCGTGGAGTGATC--------TGTCTGCCTAAT
TGCGTTTCACTAAGGTCCCATTCTTCATACG-----------------------------
-------------------------------------------------------TATGA
ATAGCGTCTTAACTC------------------------------------------ACT
TTTACCGCTACCTATTTGTAGTAA------------------------------------
--------------------------------------GCGCTCATACTATTGGGACCGG
AAT-------------------------GCAACGAGCGCGACTGCACCACCTAATTGCCC
CTTATCTACCATTA----------------------------------------------
------------------------------------------------------------
------ATTACTTTATTAACCGCCCTGTACGGGCACCGGGGCCTTACC------------
---------------------TTTACTGAAACTAGCTG-GACCGCTGCTT--------TC
CTTTAAGCCAGAGGAAGGTTG---------------------------------------
----------------CGGCA-ATAACAGGTCT-GTGATGCCC-TCAGATGTTCCGGGCC
GCACACG-TGCTACA-ATGATCAG---CACAGAGAGTATTACCTATCTTCTTATACCT--
---AACCCAATATGTTAAACTTATTGCGTAAGGATATTGTCTTA--------ACGACTTA
TCCGCTTTAGCGCTTTAAGATTATTGGACGGTT-ATGCCTGCCTCGAGAGAG--------
----------TGTACAGGGCAGCAAGAGTAATGATTCCTTCGTTTTTACTACTAATACCG
CGCTTG------------------------------GTAACATATTACACTCGATTAAGT
AGGGTCTTTGCTTCTAA-------TAGCAATTGCTATCCTCACCCTTAGGCTCTAAGGAT
ATTACTATCTCTAAGGTCTACAGGGAG----GTGTATATGGCGCAC----------T---
-TACTTATTCACGGTGGG--GACAGACCATTGTTAACTGTTGGTCTCGGTCTCAACTAGG
AATGCCTCGTACGGGT---TGGTTCACCAAACCACCCGGAATATGTCCCTGCCCTTTGTA
CACAC-CGCCCGTCGCTCTTATCGATGA-ACTCATTTGTGAGGCTGAGGGACTGCGTCTA
TT------------------ATACCCGTGTAATCCTAATATCTCACATACATTTCGCTAA
AAGCGATTTTGCTTTAAGGATTTATACGACCTTACGCACAAACTTATTCGACCAAATGGG
TTTAAAG--------------------------------------------------
>Globorotalia_truncatulinoides|P114|14
-------------------GTGGAGCATGTGGCTTAATTTGACTCAACGCGGGGAATCTT
AC----CGGGTCCGGACACACTGAGGATTGACAGACGGTTATTGA----CTTATACTCG-
--------------------------------------------------CTTAATGGCT
TTAAGCTGTTAAACGTTTAACACCTTTACACAAAGATGCTAGTCCTTTCATGATCGTTTG
ATAGGTGGTGCATGGCCGTTCTTA-GTTCGTGGAGTGATC--------TGTCTGCCTAAT
TGCGTTTCACTAAGGTCCCATTCTTCATACG-----------------------------
-------------------------------------------------------TATGA
ATAGCGTCTTAACTC------------------------------------------ACT
TTTACCGCTACCTATTTGTAGTAA------------------------------------
--------------------------------------GCGCTCATACTATTGGGACCGG
AAT-------------------------GCAACGAGCGCGACTGCACCACCTAATTGCCC
CTTATCTACCATTA----------------------------------------------
------------------------------------------------------------
------ATTACTTTATTAACCGCCCTGTACGGGCACCGGGGCCTTACC------------
---------------------TTTACTGAAACTAGCTG-GACCGCTGCTT--------TC
CTTTAAGCCAGAGGAAGGTTG---------------------------------------
----------------CGGCA-ATAACAGGTCT-GTGATGCCC-TCAGATGTTCCGGGCC
GCACACG-TGCTACA-ATGATCAG---CACAGAGAGTATTACCTATCTTCTTATACCT--
---AACCCAATATGTTAAACTTATTGCGTAAGGGTATTGTCTTA--------ACGACTTA
TCCGCTTTAGCGCTTTAAGATTATTGGGCGGTT-ATGCCTGCCTCGAGAGAG--------
----------TGTACAGGGCAGCAAGAGTAATGATTCCTTCGTTTTTACTACTAATACCG
CGCTTG------------------------------GTAACATATTACACTCGATTAAGT
AGGGTCTTTGCTTCTAA-------TAGCAATTGCTATCCTCACCCTTAGGCTCTAAGGAT
ATTACTATCTCTAAGGTCTACAGGGA-----GGTGTATATGGCGCA----------C---
TTACTTATTCACGGTGGG--GACAGACCATTGTTAACTGTTGGTCTCGGTCTCAACTAGG
AATGCCTCGTACGGGT---TGGTTCACCAAACCACCCGGAATATGTCCCTGCCCTTTGTA
CACAC-CGCCCGTCGCTCTTATCGATGA-ACTCATTTGTGAGGCTGAGGGACTGCGTCTA
TT------------------ATACCCGTGTAATCCTAATATCTCACATACATTTCGCTAA
AAGCGATTTTGCTTTAAGGATTTATACGACCTTACGCACAAACTTATTCGACCAAATGGG
TTTAAAG--------------------------------------------------
>Globorotalia_truncatulinoides|P115|03
-----------------------------ACGACTTATCCGCTTTAGCGCT---------
------------------------------------------------------------
------------------------------------------------------------
-----------------------------------------------TTAAGATTATTGG
-----------ACGGTTATGCCTGCCTCGAGAGAGTGTAC--------------------
------------------------------------------------------------
------------------------------------------------------------
------------------------------------------------------------
------------------------------------------------------------
------------------------------------------------------------
-------------------------AGGGCAGCAAGAGTAATGATTCCCTCGTTTTTACT
ACTAA-------------------------------------------------------
------------------------------------------------------------
------------------------------------------------------------
---------------------------------------TACCGCGCTTGGTAACATATT
ACACTCGATTAAGTAGGGTCT---------------------------------------
----------------TTGCTTCTAATAGCAATTGCTATCCTC-------ACCCTTAGGC
TCTAAGGATATTACTATCTGTAAGGTCTACAGGGAGGTG---------------------
------------------------------------------------------------
------------------------------------------------------------
-----------------------------------------------------TATATGG
CGTACT------------------------------------------------------
------------------------------------------------------------
------------------------------------------------------------
-TACTTATTCACGGTGGG--GACAGACCATTGTTAACTGTTGGTCTCGGTCTCAACTAGG
AATGCCTCGTACGGGT---TGGTTCACCAAACCACCCGGAATATGTCCCTGCCCTTTGTA
CACAC-CGCCCGTCGCTCTTATCGATGA-ACTCACTTGTGAGGCTGAGGGACTGCGTCTA
TT-----------------TATACCCGTGTAATCCTAATATCTTACATACATTTCGCTAA
AGGCGATATTGCTTTAAGGATTTACACGACCTTACGCACAAACTTATTCGACCAAGTGGG
TTTAAAG--------------------------------------------------
>Globorotalia_truncatulinoides|P115|05
-------------------GTGGAGCATGTGGCTTAATTTGACTCAACGCGGGGAATCTT
AC----CGGGTCCGGACACACTGAGGATTGACAGACGGTTATTGA----CTTATACTCG-
---------------------------------------CTTAATGGCTTTAAGCTCGCT
TTAAGCTGTTAAACGTTTAACACCTTTACACAAAGATGCTAGTCCTTTCATGATCGTTTG
ATAGGTGGTGCATGGCCGTTCTTA-GTTCGTGGAGTGATC--------TGTCTGCCTAAT
TGCGTTTCACTAAGGTCCCATTCTTCATACG-----------------------------
-------------------------------------------------------TATGA
ATAGCGTCTTAACTC------------------------------------------ACT
TTTACCGCTACCTATTTGTAGTAA------------------------------------
--------------------------------------GCGCTCATACTATTGGGACCGG
AAT-------------------------GCAACGAGCGCGACTGCACCACCTAATTGCCC
CTTATCTACCATTA----------------------------------------------
------------------------------------------------------------
------ATTACTTTATTAACCGCCCTGTACGGGCACCGGGGCCTTACC------------
---------------------TTTACTGAAACTAGCTG-GACCGCTGCTT--------TC
CTTTAAGCCAGAGGAAGGTTG---------------------------------------
----------------CGGCA-ATAACAGGTCT-GTGATGCCC-TCAGATGTTCCGGGCC
GCACACG-TGCTACA-ATGATCAG---CACAGAGAGTATTACCTATCTTCTTATACCT--
---AACCCAATATGTTAAACTTATTGCGTAAGGATATTGTCTTA--------ACGACTTA
TCCGCTTTAGCGCTTTAAGATTATTGGACGGTT-ATGCCTGCCTCGAGAGAG--------
----------TGTACAGGGCAGCAAGAGTAATGATTCCTTCGTTTTTACTACTAATACCG
CGCTTG------------------------------GTAACATATTACACTCGATTAAGT
AGGGTCTTTGCTTCTAA-------TAGCAATTGCTATCCTCACCCTTAGGCTCTAAGGAT
ATTACTATCTGTAAGGTCTACAGGGAG----GTGTATATGGCGCAC----------T---
-TACTTATTCACGGTGGG--GACAGACCATTGTTAACTGTTGGTCTCGGTCTCAACTAGG
AATGCCTCGTACGGGT---TGGTTCACCAAACCACCCGGAATATGTCCCTGCCCTTTGTA
CACAC-CGCCCGTCGCTCTTATCGATGA-ACTCACTTGTGAGGCTGAGGGACTGCGTCTA
TT-----------------TATACCCGTGTAATCCTAATATTTCACATACATTTCGCTAA
AGGCGATTTTGCTTTAAGGATTTACACGACCTTACGCACAAACTTATTCGACCAAGTGGG
TTTAAAG--------------------------------------------------
>Globorotalia_truncatulinoides|P115|06
-------------------GTGGAGCATGTGGCTTAATTTGACTCAACGCGGGGAATCTT
AC----CGGGTCCGGACACACTGAGGATTGACAGACGGTTATTGA----CTTATACTCG-
---------------------------------------CTTAATGGCTTTAAGCTCGCT
TTAAGCTGTTAAACGTTTAACACCTTTACACAAAGATGCTAGTCCTTTCATGATCGTTTG
ATAGGTGGTGCATGGCCGTTCTTA-GTTCATGGAGTGATC--------TGTCTGCCTAAT
TGCGTTTCACTAAGGTCCCATTCTTCATACG-----------------------------
-------------------------------------------------------TATGA
ATAGCGTCTTAACTC------------------------------------------ACT
TTTACCGCTACCTATTTGTAGTAA------------------------------------
--------------------------------------GCGCTCATACTATTGGGACCGG
AAT-------------------------GCAACGAGCGCGACTGCACCACCTAATTGCCC
CTTATCTACCATTA----------------------------------------------
------------------------------------------------------------
------ATTACTTTATTAACCGCCCTGTACGGGCACCGGGGCCTTACC------------
---------------------TTTACTGAAACTAGCTG-GACCGCTGCTT--------TC
CTTTAAGCCAGAGGAAGGTTG---------------------------------------
----------------CGGCA-ATAACAGGTCT-GTGATGCCC-TCAGATGTTCCGGGCC
GCACACG-TGCTACA-ATGATCAG---CACAGAGAGTATTACCTATCTTCTTATACCT--
---AACCCAATATGTTAAACTTATTGCGTAAGGATATTGTCTTA--------ACGACTTA
TCCGCTTTAGCGCTTTAAGATTATTGGACGGTT-ATGCCTGCCTCGAGAGAG--------
----------TGTACAGGGCAGCAAGAGTAATGATTCCCTCGTTTTTACTACTAATACCG
CGCTTG------------------------------GTAACATATTACACTCGATTAAGT
AGGGTCTTTGCTTCTAA-------TAGCAATTGCTATCCTCACCCTTAGGCTCTAAGGAT
ATTACTATCTCTAAGGTCTACAGGGAG----GTGTATATGGCGCAC----------T---
-TACTTATTCACGGTGGG--GACAGACCATTGTTAACTGTTGGTCTCGGTCTCAACTAGG
AATGCCTCGTACGGGT---TGGTTCACCAAACCACCCGGAATATGTCCCTGCCCTTTGTA
CACAC-CGCCCGTCGCTCTTATCGATGA-ACTCACTTGTGAGGCTGAGGGACTGCGTCTA
TT-----------------TATACCCGTGTAATCCTAATATTTCACATACATTTCGCTAA
AGGCGATTTTGCTTTAAGGATTTACACGACCTTACGCACAAACTTAATCGACCGAGTGGG
TTTAAAG--------------------------------------------------
>Globorotalia_truncatulinoides|P115|10
-------------------GTGGAGCATGTGGCTTAATTTGACTCAACGCGGGGAATCTT
AC----CGGGTCCGGACACACTGAGGATTGACAGACGGTTATTGA----CTTATACTCG-
---------------------------------------CTTAATGGCTTTAAGCTCGCT
TTAAGCTGTTAAACGTTTAACACCTTTACACAAAGATGCTAGTCCTTTCATGATCGTTTG
ATAGGTGGTGCATGGCCGTTCTTA-GTTCGTGGAGTGATC--------TGTCTGCCTAAT
TGCGTTTCACTAAGGTCCCATTCTTCATACG-----------------------------
-------------------------------------------------------TATGA
ATAGCGTCTTAACTC------------------------------------------ACT
TTTACCGCTACCTATTTGTAGTAA------------------------------------
--------------------------------------GCGCTCATACTATTGGGACCGG
AAT-------------------------GCAACGAGCGCGACTGCACCACCTAATTGCCC
CTTATCTACCATTA----------------------------------------------
------------------------------------------------------------
------ATTACTTTATTAACCGCCCTGTACGGGCACCGGGGCCTTACC------------
---------------------TTTACTGAAACTAGCTG-GACCGCTGCTT--------TC
CTTTAAGCCAGAGGAAGGTTG---------------------------------------
----------------CGGCA-ATAACAGGTCT-GTGATGCCC-TCAGATGTTCCGGGCC
GCACATG-TGCTACA-ATGATCAG---CACAAAGAGTATTACCTATCTTCTTATACCT--
---AACCCAATATGTTAAACTTATTGCGTAAGGATATTGTCTTA--------ACGACTTA
TCCGCTTTAGCGCTTTAAGATTATTGGACGGTT-ATGCCTGCCTCGAGAGAG--------
----------TGTACAGGGCAGCAAGAGTAATGATTCCTTCGTTTTTACTACTAATACCG
CGCTTG------------------------------GTAACATATTACACTCGATTAAGT
AGGGTCTTTGCTTCTAA-------TAGCAATTGCTATCCTCACCCTTAGGCTCTAAGGAT
ATTACTATCTCTAAGGTCTACAGGGAG----GTGTATATGGCGCAC----------T---
-TACTTATTCACGGTGGG--GACAGACCATTGTTAACTGTTGGTCTCGGTCTCAACTAGG
AATGCCTCGTACGGGT---TGGTTCACCAAACCACCCGGAATATGTCCCTGCCCTTTGTA
CACAC-CGCCCGTCGCTCTTATCGATGA-ACTCACTTGTGAGGCTGAGGGACTGCGTCTA
TT-----------------TATACCCGTGAAATCCTAATATCTCACATACATTTCGCTAA
AGGCGATTTTGCTTTAAGGATTTACACGACCTTACGCACAAACTTATTCGACCAAGTGGG
TTTAAAG--------------------------------------------------
>Globorotalia_truncatulinoides|P115|13
------------------------------------------------------------
---------------------TGAGGATTGACAGACGGTTATTGACTTATACTCGCTTA-
-------------------------------------------ATGGCTTTAAGCTCGCT
TTAAGCTGTTAAACGTTTAACACCTTTACACAAAGATGCTAGTCCTTTCATGATCGTTTG
ATAGGTGGTGCATGGCCGTTCTTA-GTTCGTGGAGTGATC--------TGTCTGCCTAAT
TGCGTTTCACTAAGGTCCCATTCTTCATACG-----------------------------
-------------------------------------------------------TATGA
ATAGCGTCTTAACTCAC----------------------------TTTTACCGCTACCTA
TTTGTAGTAA--------------------------------------------------
--------------------------------------GCGCTCATACTATTGGGACCGG
AAT-------------------------GCAACGAGCGCGACTGCACCACCTAATTGCCC
CTTATCTACCATTA----------------------------------------------
------------------------------------------------------------
------ATTACTTTATTAACCGCCCTGTACGGGCACCGGGGCCTTACC------------
---------------------TTTACTGAAACTAGCTG-GACCGCTGCTT--------TC
CTTTAAGCCAGAGGAAGGTTG---------------------------------------
----------------CGGCA-ATAACAGGTCT-GTGATGCCC-TCAGATGTTCCGGGCC
GCACACG-TGCTACA-ATGATCAG---CACAAAGAGTATTACCTATCTTCTTATACCTAA
CCCAATATGTTAAACTTATTGCGTAAGGGTATTGTCTTA-------------ACGACTTA
TCCGCTTTAGCGCTTTAAGATTATTGGACGGTT-ATGCCTGCCTCGAGAGAG--------
----------TGTACAGGGCAGCAAGAGTAATGATTCCCTCGTTTTTACTACTAATACCG
CGCTTG------------------------------GTAACATATTACACTCGATTAAGT
AGGGTCTTTGCTTCTAA-------TAGCAATTGCTATCCTCACCCTTAGGCTCTAAGGAT
ATTACTATCTGTAAGGTCTACAGG-------GAGGTGTATATGGCG-----------TAC
TTACTTATTCACGGTGGG--GACAGACCATTGTTAACTGTTGGTCTCGGTCTCAACTAGG
AATGCCTCGTACGGGT---TGGTTCACCAAACCACCCGGAATATGTCCCTGCCCTTTGTA
CACAC-CGCCCGTCGCTCTTATCGATGA-ACTCACTTGTGAGGCTGAGGGACTGCGTCTA
TT-----------------TATACCCGTGTAATCCTAATATCTTACATACATTTCGCTAA
AGGCGATATTGCTTTAAGGATTTACACGACCTTACGCACAAACTTATTCGACCAAGTGGG
TTTAAAG--------------------------------------------------
>Globorotalia_truncatulinoides|R005|04
-------------GAACGCGTGGAGCATGTGGCTTAATTTGACTCAACGCGGGGAATCTT
AC----CGGGTCCGGACACACTGAGGATTGACAGACGGTTATTGA----CTTATACTCG-
--------------------------------------------------CTTAATAGCT
TTAAGCTGTTAAGTGTTTAACACCTTTACACAAAGATGCTAGTCCTTTCATGATCGTTTG
ATAGGTGGTGCATGGCCGTTCTTA-GTTCGTGGAGTGATC--------TGTCTGCCTAAT
TGCGTTTCACTAAGGTCCCATTCTTCATACG-----------------------------
-------------------------------------------------------TATGA
ATAGCGTCTTAACTC------------------------------------------ACT
TTTACCGCTACCTATTTGTAGTAA------------------------------------
--------------------------------------GCGCTCATACTATTGGGACCGG
AAT-------------------------GCAACGAGCGCGACTGCACCACCTAATTGCCC
CTTATCTACCATTA----------------------------------------------
------------------------------------------------------------
------ATTACTTTATTAACCGCCCTGTACGGGCACCGGGGCCTTACC------------
---------------------TTTACTGAAACTAGCTG-GACCGCTGCTT--------TC
CTTTAAGCCAGAGGAAGGTTG---------------------------------------
----------------CGGCA-ATAACAGGTCT-GTGATGCCC-TCAGATGNNNNNNNNN
NNNNNNN------------------NNNNNNNNNNNNNNNNNNNNNNNNNNNNNNNNNNN
NNNNNNNNNNNNNNNNNNNNNNNNNNNNNNNNNNNNNNNNNNNNNNNNNNNNNNNNNNNN
NNNNNNNNNNNNNNNNNNNNNNNNNNNNNNNNN-GTGCCTGCCTCGAGAGAG--------
----------TGTACAGGGCAGCAAGAGTAATGATTCCTTCGTTTTTACTACTAATACCG
CGCTTG------------------------------GTAACATATTACACTCGATTAAGT
AGGGTCTTTGCTTTTAA-------TAGCAATTGCTATCCTCACCCTTAGGCTCTAAGGAT
ATTACTATCTCTAAGGTCTACAGGGAG----GTGTATATGGCGCAC----------T---
-TACTTATTCACGGTGGG--GACAGACCATTGTTAACTGTTGGTCTCGGTCTCAACTAGG
AATGCCTCGTACGGGT---TGGTTCACCAAACCACCCGGAATATGTCCCTGCCCTTTGTA
CACAC-CGCCCGTCGCTCTTATCGATGA-ACTCACTTGTGAGGCTGAGGGACTGCGTCTA
TT------------------ATACCCGTGTAATCCTAATATCTTACATACATTTCGCTAA
AAGCGATTTTGCTCTAAGGATTTACACGACCTTACGCACAAACTTATTCGACCAAGTGGG
TTTAAAG--------------------------------------------------
>Globorotalia_truncatulinoides|R005|10
-------------GAACGCGTGGAGCATGTGGCTTAATTTGACTCAACGCGGGGAATCTT
AC----CGGGTCCGGACACACTGAGGATTGACAGACGGTTATTGA----CTTATACTCG-
--------------------------------------------------CTTAATAGCT
TTAAGCTGTTAAGTGTTTAACACCTTTACACAAAGATGCTAGTCCTTTCATGATCGTTTG
ATAGGTGGTGCATGGCCGTTCTTA-GTTCGTGGAGTGATC--------TGTCTGCCTAAT
TGCGTTTCACTAAGGTCCCATTCTTCATACG-----------------------------
-------------------------------------------------------TATGA
ATAGCGTCTTAACTC------------------------------------------ACT
TTTACCGCTACCTATTTGTAGTAA------------------------------------
--------------------------------------GCGCTCATACTATTGGGACCGG
AAT-------------------------GCAACGAGCGCGACTGCACCACCTAATTGCCC
CTTATCTACCATTA----------------------------------------------
------------------------------------------------------------
------ATTACTTTATTAACCGCCCTGTACGGGCACCGGGGCCTTACC------------
---------------------TTTACTGAAACTAGCTG-GACCGCTGCTT--------TC
CTTTAAGCCAGAGGAAGGTTG---------------------------------------
----------------CGGCA-ATAACAGGTCT-GTGATGCCC-TCAGATGTTCCGGGCC
GCACACG-TGCTACA-ATGATCAG---CACAAAGAGTATTACCTATCTTCTTATACCT--
---AACCCAATATGTTAAACTTATTGCGTAAGGGTATTGTCTTA--------ACGACTTA
TCCGCTTTAGCGCTTTAAGATTATTGGACGGTT-GTGCCTGCCTCGAGAGAG--------
----------TGTACAGGGCAGCAAGAGTAATGATTCCTTCGTTTTTACTACTAATACCG
CGCTTG------------------------------GTAACATATTACACTCGATTAAGT
AGGGTCTTTGCTTTTAA-------TAGCAATTGCTATCCTCACCCTTAGGCTCTAAGGAT
ATTACTATCTCTAAGGTCTACAGGGAG----GTGTATATGGCGCAC----------T---
-TACTTATTCACGGTGGG--GACAGACCATTGTTAACTGTTGGTCTCGGTCTCAACTAGG
AATGCCTCGTACGGGT---TGGTTCACCAAACCACCCGGAATATGTCCCTGCCCTTTGTA
CACAC-CGCCCGTCGCTCTTATCGATGA-ACTCACTTGTGAGGCTGAGGGACTGCGTCTA
TT------------------ATACCCGTGTAATCCTAATATCTTACATACATTTCGCTAA
AAGCGATTTTGCTCTAAGGATTTACACGACCTTACGCACAAACTTATTCGACCAAGTGGG
TTTAAAG--------------------------------------------------
>Globorotalia_truncatulinoides|R005|15
-------------GAACGCGTGGAGCATGTGGCTTAATTTGACTCAACGCGGGGAATCTT
AC----CGGGTCCGGACACACTGAGGATTGACAGACGGTTATTGA----CTTATACTCG-
--------------------------------------------------CTTAATGGCT
TTAAGCTGTTAAGTGTTTAACACCTTTACACAAAGATGCTAGTCCTTTCATGATCGTTTG
ATAGGTGGTGCATGGCCGTTCTTA-GTTCGTGGAGTGATC--------TGTCTGCCTAAT
TGCGTTTCACTAAGGTCCCATTCTTCATACG-----------------------------
-------------------------------------------------------TATGA
ATAGCGTCTTAACTC------------------------------------------ACT
TTTACCGCTACCTATTTGTAGTAA------------------------------------
--------------------------------------GCGCTCATACTATTGGGACCGG
AAT-------------------------GCAACGAGCGCGACTGCACCACCTAATTGCCC
CTTATCTACCATTA----------------------------------------------
------------------------------------------------------------
------ATTACTTTATTAACCGCCCTGTACGGGCACCGGGGCCTTACC------------
---------------------TTTACTGAAACTAGCTG-GACCGCTGCTT--------TC
CTTTAAGCCAGAGGAAGGTTG---------------------------------------
----------------CGGCA-ATAACAGGTCT-GTGATGCCC-TCAGATGTTCCGGGCC
GCACACG-TGCTACA-ATGATCAG---CACAAAGAGTATTACCTATCTTCTTATACCT--
---AACCCAATATGTTAAACTTATTGCGTAAGGGTATTGTCTTA--------ACGACTTA
TCCGCTTTAGCGCTTTAAGATTATTGGACGGTT-GTGCCTGCCTCGAGAGAG--------
----------TGTACAGGGCAGCAAGAGTAATGATTCCTTCGTTTTTACTACTAATACCG
CGCTTG------------------------------GTAACATATTACACTCGATTAAGT
AGGGTCTTTGCTTTTAA-------TAGCAATTGCTATCCTCACCCTTAGGCTCTAAGGAT
ATTACTATCTCTAAGGTCTACAGGGA-----GGTGTATATGGCGCA----------C---
TTACTTATTCACGGTGGG--GACAGACCATTGTTAACTGTTGGTCTCGGTCTCAACTAGG
AATGCCTCGTACGGGT---TGGTTCACCAAACCACCCGGAATATGTCCCTGCCCTTTGTA
CACAC-CGCCCGTCGCTCTTATCGATGA-ACTCACTTGTGAGGCTGAGGGACTGCGTCTA
TT------------------ATACCCGTGTAATCCTAATATCTTACATACATTTCGCTAA
AAGCGATTTTGCTCTAAGGATTTACACGACCTTACGCACAAACTTATTCGACCAAGTGGG
TTTAAAG--------------------------------------------------
>Globorotalia_truncatulinoides|R005|19
-------------GAACGCGTGGAGCATGTGGCTTAATTTGACTCAACGCGGGGAATCTT
AC----CGGGTCCGGACACACTGAGGATTGACAGACGGTTATTGA----CTTATACTCG-
--------------------------------------------------CTTAATAGCT
TTAAGCTGTTAAGTGTTTAACACCTTTACACAAAGATGCTAGTCCTTTCATGATCGTTTG
ATAGGTGGTGCATGGCCGTTCTTA-GTTCGTGGAGTGATC--------TGTCTGCCTAAT
TGCGTTTCACTAAGGTCCCATTCTTCATACG-----------------------------
-------------------------------------------------------TATGA
ATAGCGTCTTAACTC------------------------------------------ACT
TTTACCGCTACCTATTTGTAGTAA------------------------------------
--------------------------------------GCGCTCATACTATTGGGACCGG
AAT-------------------------GCAACGAGCGCGACTGCACCACCTAATTGCCC
CTTATCTACCATTA----------------------------------------------
------------------------------------------------------------
------ATTACTTTATTAACCGCCCTGTACGGGCACCGGGGCCTTACC------------
---------------------TTTACTGAAACTAGCTG-GACCGCTGCTT--------TC
CTTTAAGCCAGAGGAAGGTTG---------------------------------------
----------------CGGCA-ATAACAGGTCT-GTGATGCCC-TCAGATGTTCCGGGCC
GCACACG-TGCTACA-ATGATCAG---CACAAAGAGTATTACCTATCTTCTTATACCT--
---AACCCAATATGTTAAACTTATTGCGTAAGGGTATTGTCTTA--------ACGACTTA
TCCGCTTTAGCGCTTTAAGATTATTGGACGGTT-GTGCCTGCCTCGAGAGAG--------
----------TGTACAGGGCAGCAAGAGTAATGATTCCTTCGTTTTTACTACTAATACCG
CGCTTG------------------------------GTAACATATTACACTCGATTAAGT
AGGGTCTTTGCTTTTAA-------TAGCAATTGCTATCCTCACCCTTAGGCTCTAAGGAT
ATTACTATCTCTAAGGTCTACAGGGAG----GTGTATATGGCGCAC----------T---
-TACTTATTCACGGTGGG--GACAGACCATTGTTAACTGTTGGTCTCGGTCTCAACTAGG
AATGCCTCGTACGGGT---TGGTTCACCAAACCACCCGGAATATGTCCCTGCCCTTTGTA
CACAC-CGCCCGTCGCTCTTATCGATGA-ACTCACTTGTGAGGCTGAGGGACTGCGTCTA
TT------------------ATACCCGTGTAATTCTCATATCTCACATACATTTCGCTAA
AGGCGATTTTGCTTTAGGGATTTACACGACCTTACGCACAAACTTATTCGACCAAGTGGG
TTTAAAG--------------------------------------------------
>Globorotalia_truncatulinoides|R012|09
-------------GAACGCGTGGAGCATGTGGCTTAATTTGACTCAACGCGGGGAATCTT
AC----CGGGTCCGGACACACTGAGGATTGACAGACGGTTATTGA----CTTATACTCG-
---------------------------------------CTTAATGGCTTTAAGCTCGCT
TTAAGCTGTTAAACGTTTAACACCTTTACACAAAGATGCTAGTCCTTTCATGATCGTTTG
ATAGGTGGTGCATGGCCGTTCTTA-GTTCGTGGAGTGATC--------TGTCTGCCTAAT
TGCGTTTCACTAAGGTCCCATTCTTCATACG-----------------------------
-------------------------------------------------------TATGA
ATAGCGTCTTAACTC------------------------------------------ACT
TTTACCGCTACCTATTTGTAGTAA------------------------------------
--------------------------------------GCGCTCATACTATTGGGACCGG
AAT-------------------------GCAACGAGCGCGACTGCACCACCTAATTGCCC
CTTATCTACCATTA----------------------------------------------
------------------------------------------------------------
------ATTACTTTATTAACCGCCCTGTACGGGCACCGGGGCCTTACC------------
---------------------TTTACTGAAACTAGCTG-GACCGCTGCTT--------TC
CTTTAAGCCAGAGGAAGGTTG---------------------------------------
----------------CGGCA-ATAACAGGTCT-GTGATGCCC-TCAGATGTTCCGGGCC
GCACACG-TGCTACA-ATGATCAG---CACAAAGAGTATTACCTATCTTCTTATACCT--
---AACCCAATATGTTAAACTTATTGCGTAAGGATATTGTCTTAACG-----ACGACTTA
TCCGCTTTAGCGCTTTAAGATTATTGGACGGTT-ATGCCTGCCTCGAGAGAG--------
----------TGTACAGGGCAGCAAGAGTAATGATTCCCTCGTTTTTACTACTAATACCG
CGCTTG------------------------------GTAACATATTACACTCGATTAAGT
AGGGTCTTTGCTTCTAA-------TGGCAATTGCTATCCTCACCCTTAGGCTCTAAGGAT
ATTACTATCTCTAAGGTCTACAGGGAG----GTGTATATGGCGCAC----------T---
-TACTTATTCACGGTGGG--GACAGACCATTGTTAACTGTTGGTCTCGGTCTCAACTAGG
AATGCCTCGTACGGGT---TGGTTCACCAAACCACCCGGAATATGTCCCTGCCCTTTGTA
CACAC-CGCCCGTCGCTCTTATCGATGA-ACTCACTTGTGAGGCTGAGGGACTGCGTCTA
TT-----------------TATACCCATGTAATCCTAATATCTCACATACATTTCGCTAA
AGGCGATTTTGCTTTAAGGATTTACACGACCTTACGCACAAACTTATTCGACCGAGTGGG
TTTAAAG--------------------------------------------------
>Globorotalia_truncatulinoides|R012|27
-------------GAACGCGTGGAGCATGTGGCTTAATTTGACTCAACGCGGGGAATCTT
AC----CGGGTCCGGACACACTGAGGATTGACAGACGGTTATTGA----CTTATACTCG-
---------------------------------------CTTAATGGCTTTAAGCTCGCT
TTAAGCTGTTAAACGTTTAACACCTTTACACAAAGATGCTAGTCCTTTCATGATCGTTTG
ATAGGTGGTGCATGGCCGTTCTTA-GTTCGTGGAGTGATC--------TGTCTGCCTAAT
TGCGTTTCACTAAGGTCCCATTCTTCATACG-----------------------------
-------------------------------------------------------TATGA
ATAGCGTCTTAACTC------------------------------------------ACT
TTTACCGCTACCTATTTGTAGTAA------------------------------------
--------------------------------------GCGCTCATACTATTGGGACCGG
AAT-------------------------GCAACGAGCGCGACTGCACCACCTAATTGCCC
CTTATCTACCATTA----------------------------------------------
------------------------------------------------------------
------ATTACTTTATTAACCGCCCTGTACGGGCACCGGGGCCTTACC------------
---------------------TTTACTGAAACTAGCTG-GACCGCTGCTT--------TC
CTTTAAGCCAGAGGAAGGTTG---------------------------------------
----------------CGGCA-ATAACAGGTCT-GTGATGCCC-TCAGATGNNNNNNNNN
NNNNNNN---------------NNNNNNNNNNNNNNNNNNNNNNNNNNNNNNNNNNNNNN
NNNNNNNNNNNNNNNNNNNNNNNNNNNNNNNNNNNNNNNNNNNNNNNNNNNNNNNNNNNN
NNNNNNNNNNNNNNNNNNNNNNNNNNNNNNNNN-ATGCCTGCCTCGAGAGAG--------
----------TGTACAGGGCAGCAAGAGTAATGATTCCCTCGTTTTTACTACTAATACCG
CGCTTG------------------------------GTAACATATTACACTCGATTAAGT
AGGGTCTTTGCTTCTAA-------TAGCAATTGCTATCCTCACCCTTAGGCTCTAAGGAT
ATTACTATCTCTAAGGTCTACAGGGAG----GTGTATATGGCGCAC----------T---
-TACTTATTCACGGTGGG--GACAGACCATTGTTAACTGTTGGTCTCGGTCTCAACTAGG
AATGCCTCGTACGGGT---TGGTTCACCAAACCACCCGGAATATGTCCCTGCCCTTTGTA
CACAC-CGCCCGTCGCTCTTATCGATGA-ACTCACTTGTGAGGCTGAGGGACTGCGTCTA
TT-----------------TATACCCATGTAATCCTAATATCTCACATACATTTCGCTAA
AGGCGATTTTGCTTTAAGGATTTACACGACCTTACGCACAAACTTATTCGACCGAGTGGG
TTTAAAG--------------------------------------------------
>Globorotalia_truncatulinoides|R012|28
-------------GAACGCGTGGAGCATGTGGCTTAATTTGACTCAACGCGGGGAATCTT
AC----CGGGTCCGGACACACTGAGGATTGACAGACGGTTATTGA----CTTATACTCG-
---------------------------------------CTTAATGGCTTTAAGCTCGCT
TTAAGCTGTTAAACGTTTAACACCTTTACACAAAGATGCTAGTCCTTTCATGATCGTTTG
ATAGGTGGTGCATGGCCGTTCTTA-GTTCGTGGAGTGATC--------TGTCTGCCTAAT
TGCGTTTCACTAAGGTCCCATTCTTCATACG-----------------------------
-------------------------------------------------------TATGA
ATAGCGTCTTAACTA------------------------------------------TCT
TTTACCGCTACCTATTTGTAGTAA------------------------------------
--------------------------------------GCGCTCATACTATTGGGACCGG
AAT-------------------------GCAACGAGCGCGACTGCACCACCTAATTGCCC
CTTATCTACCATTA----------------------------------------------
------------------------------------------------------------
------ATTACTTTATTAACCGCCCTGTACGGGCACCGGGGCCTTACC------------
---------------------TTTACTGAAACTAGCTG-GACCGCTGCTT--------TC
CTTTAAGCCAGAGGAAGGTTG---------------------------------------
----------------CGGCA-ATAACAGGTCT-GTGATGCCC-TCAGATGTTCCGGGCC
GCACACG-TGCTACA-ATGATCAG---CACAAAGAGTATTACCTATCTTCTTATACCT--
---AACCCAATATGTTAAACTTATTGCGTAAGGATATTGTCTTAACG-----ACGACTTA
TCCGCTTTAGCGCTTTAAGATTATTGGACGGTT-ATGCCTGCCTCGAGAGAG--------
----------TGTACAGGGCAGCAAGAGTAATGATTCCCTCGTTTTTACTACTAATACCG
CGCTTG------------------------------GTAACATATTACACTCGATTAAGT
AGGGTCTTTGCTTCTAA-------TRGCAATTGCTATCCTCACCCTTAGGCTCTAAGGAT
ATTACTATCTCTAAGGTCTACAGGGAG----GTGTATATGGCGCAC----------T---
-TACTTATTCACGGTGGG--GACAGACCATTGTTAACTGTTGGTCTCGGTCTCAACTAGG
AATGCCTCGTACGGGT---TGGTTCACCAAACCACCCGGAATATGTCCCTGCCCTTTGTA
CACAC-CGCCCGTCGCTCTTATCGATGA-ACTCACTTGTGAGGCTGAGGGACTGCGTCTA
TT-----------------TATACCCATGTAATCCTAATATCTCACATACATTTCGCTAA
AGGCGATTTTGCTTTAAGGATTTACACGACCTTACGCACAAACTTATTCGACCGAGTGGG
TTTAAAG--------------------------------------------------
>Globorotalia_truncatulinoides|R012|31
-------------GAACGCGTGGAGCATGTGGCTTAATTTGACTCAACGCGGGGAATCTT
AC----CGGGTCCGGACACACTGAGGATTGACAGACGGTTATTGA----CTTATACTCG-
--------------------------------------------------CTTAATGGCT
TTAAGCTGTTAAGTGTTTAACACCTTTACACAAAGATGCTAGTCCTTTCATGATCGTTTG
ATAGGTGGTGCATGGCCGTTCTTA-GTTCGTGGAGTGATC--------TGTCTGCCTAAT
TGCGTTTCACTAAGGTCCCATTCTTCATACG-----------------------------
-------------------------------------------------------TATGA
ATAGCGTCTTAACTC------------------------------------------ACT
TTTACCGCTACCTATTTGTAGTAA------------------------------------
--------------------------------------GCGCTCATACTATTGGGACCGG
AAT-------------------------GCAACGAGCGCGACTGCACCACCTAATTGCCC
CTTATCTACCATTA----------------------------------------------
------------------------------------------------------------
------ATTACTTTATTAACCGCCCTGTACGGGCACCGGGGCCTTACC------------
---------------------TTTACTGAAACTAGCTG-GACCGCTGCTT--------TC
CTTTAAGCCAGAGGAAGGTTG---------------------------------------
----------------CGGCA-ATAACAGGTCT-GTGATGCCC-TCAGATGTTCCGGGCC
GCACACG-TGCTACA-ATGATCAG---CACAAAGAGTATTACCTATCTTCTTATACCT--
---AACCCAATATGTTAAACTTATTGCGTAAGGATATTGTCTTAACG-----ACGACTTA
TCCGCTTTAGCGCTTTAAGATTATTGGACGGTT-ATGCCTGCCTCGAGAGAG--------
----------TGTACAGGGCAGCAAGAGTAATGATTCCCTCGTTTTTACTACTAATACCG
CGCTTG------------------------------GTAACATATTACACTCGATTAAGT
AGGGTCTTTGCTTCTAA-------TAGCAATTGCTATCCTCACCCTTAGGCTCTAAGGAT
ATTACTATCTCTAAGGTCTACAGGGAG----GTGTATATGGCGCAC----------T---
-TACTTATTCACGGTGGG--GACAGACCATTGTTAACTGTTGGTCTCGGTCTCAACTAGG
AATGCCTCGTACGGGT---TGGTTCACCAAACCACCCGGAATATGTCCCTGCCCTTTGTA
CACAC-CGCCCGTCGCTCTTATCGATGA-ACTCACTTGTGAGGCTGAGGGACTGCGTCTA
TT-----------------TATACCCATGTAATCCTAATATCTCACATACATTTCGCTAA
AGGCGATTTTGCTTTAAGGATTTACACGACCTTACGCACAAACTTATTCGACC-------
---------------------------------------------------------
>Globorotalia_truncatulinoides|R030|12
-------------GAACGCGTGGAGCATGTGGCTTAATTTGACTCAACGCGGGGAATCTT
AC----CGGGTCCGGACACACTGAGGATTGACAGACGGTTATTGA----CTTATACTCG-
--------------------------------------------------CTTAATGGCT
TTAAGCTGTTAAACGTTTAACACCTTTACACAAAGATGCTAGTCCTTTCATGATCGTTTG
ATAGGTGGTGCATGGCCGTTCTTA-GTTCGTGGAGTGATC--------TGTCTGCCTAAT
TGCGTTTCACTAAGGTCCCATTCTTCATACG-----------------------------
-------------------------------------------------------TATGA
ATAGCGTCTTAACTC------------------------------------------ACT
TTTACCGCTACCTATTTGTAGTAA------------------------------------
--------------------------------------GCGCTCATACTATTGGGACCGG
AAT-------------------------GCAACGAGCGCGACTGCACCACCTAATTGCCC
CTTATCTACCATTA----------------------------------------------
------------------------------------------------------------
------ATTACTTTATTAACCGCCCTGTACGGGCACCGGGGCCTTACC------------
---------------------TTTACTGAAACTAGCTG-GACCGCTGCTT--------TC
CTTTAAGCCAGAGGAAGGTTG---------------------------------------
----------------CGGCA-ATAACAGGTCT-GTGATGCCC-TCAGATGTTCCGGGCC
GCACACG-TGCTACA-ATGATCAG---CACAGAGAGTATTACCTATCTTCTTATACCT--
---AACCCAATATGTTAAACTTATTGCGTAAGGATATTGTCTTA--------ACGACTTA
TCCGCTTTAGCGCTTTAAGATTATTGGACGGTT-ATGCCTGCCTCGAGAGAG--------
----------TGTACAGGGCAGCAAGAGTAATGATTCCCTCGTTTTTACTACTAATACCG
CGCTTG------------------------------GTAACATATTACACTCGATTAAGT
AGGGTCTTTGTTTCTAA-------TAGCAATTGCTATCCTCACCCTTAGGCTCTAAGGAT
ATTACTATCTGTAAGGTCTACAGGGAG----GTGTATATGGCGCAC----------T---
-TACTTATTCACGGTGGG--GACAGACCATTGTTAACTGTTGGTCTCGGTCTCAACTAGG
AATGCCTCGTACGGGT---TGGTTCACCAAACCACCCGGAATATGTCCCTGCCCTTTGTA
CACAC-CGCCCGTCGCTCTTATCGATGA-ACTCACTTGTGAGGCTGAGGGACTGCGTCTA
TT------------------ATACCCATGTAATCCTAATATCTTACATACATTTCGCTAA
AGGCGATTTTGCTTTAAGGATTTACACGACCTTACGCACAAACTTAATCGACCGAGTGGG
TTTAAAG--------------------------------------------------
>Globorotalia_truncatulinoides|R031|08
-------------GAACGCGTGGAGCATGTGGCTTAATTTGACTCAACGCGGGGAATCTT
AC----CGGGTCCGGACACACTGAGGATTGACAGACGGTTATTGA----CTTATACTCG-
--------------------------------------------------CTTAATGGCT
TTAAGCTGTTAAACGTTTAACACCTTTACACAAAGATGCTAGTCCTTTCATGATCGTTTG
ATAGGTGGTGCATGGCCGTTCTTA-GTTCGTGGAGTGATC--------TGTCTGCCTAAT
TGCGTTTCACTAAGGTCCCATTCTTCATACG-----------------------------
-------------------------------------------------------TATGA
ATAGCGTCTTAACTC------------------------------------------ACT
TTTACCGCTACCTATTTGTAGTAA------------------------------------
--------------------------------------GCGCTCATACTATTGGGACCGG
AAT-------------------------GCAACGAGCGCGACTGCACCACCTAATTGCCC
CTTATCTACCATTA----------------------------------------------
------------------------------------------------------------
------ATTACTTTATTAACCGCCCTGTACGGGCACCGGGGCCTTACC------------
---------------------TTTACTGAAACTAGCTG-GACCGCTGCTT--------TC
CTTTAAGCCAGAGGAAGGTTG---------------------------------------
----------------CGGCA-ATAACAGGTCT-GTGATGCCC-TCAGATGTTCCGGGCC
GCACACG-TGCTACA-ATGATCAG---CACAAAGAGTATTACCTATCTTCTTATACCT--
---AACCCAATATGTTAAACTTATTGCGTAAGGGTATTGTCTTA--------ACGACTTA
TCCGCTTTAGCGCTTTAAGATTATTGGACGGTT-GTGCCTGCCTCGAAAGAG--------
----------TGTACAGGGCAGCAAGAGTAATGATTCCCTCGTTTTTACTACTAATACCG
CGCTTG------------------------------GTAACATATTACACTCGATTAAGT
AGGGTCTTTGCTTTTAA-------TAGCAATTGCTATCCTCACCCTTAGGCTCTAAGGAT
ATTACTATCTCTAAGGTCTACAGGGAG----GTGTATATGGCGCAC----------T---
-TACTTATTCACGGTGGG--GACAGACCATTGTTAACTGTTGGTCTCGGTCTCAACTAGG
AATGCCTCGTACGGGT---TGGTTCACCAAACCACCCGGAATATGTCCCTGCCCTTTGTA
CACAC-CGCCCGTCGCTCTTATCGATGA-ACTCTCTTGTGAGGCTGAGGGACTGCGTCTA
TT------------------ATACCCGTGTAATCCTAATATCTCACATACATTTCGCTAA
AGGCGATTTTGCTTTAGGGATTTACACGACCTTACGCACAAACTTATTCGACCAAGTGGG
TTTAAAG--------------------------------------------------
>Globorotalia_truncatulinoides|R036|04
-------------GAACGCGTGGAGCATGTGGCTTAATTTGACTCAACGCGGGGAATCTT
AC----CGGGTCCGGACACACTGAGGATTGACAGACGGTTATTGA----CTTATACTCG-
--------------------------------------------------CTTAATGGCT
TTAAGCTGTTAAACGTTTAACACCTTTACACAAAGATGCTAGTCCTTTCATGATCGTTTG
ATAGGTGGTGCATGGCCGTTCTTA-GTTCGTGGAGTGATC--------TGTCTGCCTAAT
TGCGTTTCACTAAGGTCCCATTCTTCATACG-----------------------------
-------------------------------------------------------TATGA
ATAGCGTCTTAACTC------------------------------------------ACT
TTTACCGCTACCTATTTGTAGTAA------------------------------------
--------------------------------------GCGCTCATACTATTGGGACCGG
AAT-------------------------GCAACGAGCGCGACTGCACCACCTAATTGCCC
CTTATCTACCATTA----------------------------------------------
------------------------------------------------------------
------ATTACTTTATTAACCGCCCTGTACGGGCACCGGGGCCTTACC------------
---------------------TTTACTGAAACTAGCTG-GACCGCTGCTT--------TC
CTTTAAGCCAGAGGAAGGTTG---------------------------------------
----------------CGGCA-ATAACAGGTCT-GTGATGCCC-TCAGATGTTCCGGGCC
GCACACG-TGCTACA-ATGATCAG---CACAGAGAGTATTACCTATCTTCTTATACCT--
---AACCCAATATGTTAAACTTATTGCGTAAGGATATTGTCTTA--------ACGACTTA
TCCGCTTTAGCGCTTTAAGATTATTGGACGGTT-ATGCCTGCCTCGAGAGAG--------
----------TGTACAGGGCAGCAAGAGTAATGATTCCTTCGTTTTTACTACTAATACCG
CGCTTG------------------------------GTAACATATTACACTCGATTAAGT
AGGGTCTTTGCTTCTAA-------TAGCAATTGCTATCCTCACCCTTAGGCTCTAAGGAT
ATTACTATCTCTAAGGTCTACAGGGAG----GTGTATATGGCGCAC----------T---
-TACTTATTCACGGTGGG--GACAGACCATTGTTAACTGTTGGTCTCGGTCTCAACTAGG
AATGCCTCGTACGGGT---TGGTTCACCAAACCACCCGGAATATGTCCCTGCCCTTTGTA
CACAC-CGCCCGTCGCTCTTATCGATGA-ACTCACTTGTGAGGCTGAGGGACTGCGTCTA
TT-----------------TATACCCGTGAAATCCTAATATCTCACATACATTTCGCTAA
AGGCGATTTTGCTTTAAGGATTTACACGACCTTACGCACAAACTTATTCGACC-------
---------------------------------------------------------
>Globorotalia_truncatulinoides|R036|06
-------------GAACGCGTGGAGCATGTGGCTTAATTTGACTCAACGCGGGGAATCTT
AC----CGGGTCCGGACACACTGAGGATTGACAGACGGTTATTGA----CTTATACTCG-
--------------------------------------------------CTTAATGGCT
TTAAGCTGTTAAACGTTTAACACCTTTACACAAAGATGCTAGTCCTTTCATGATCGTTTG
ATAGGTGGTGCATGGCCGTTCTTA-GTTCGTGGAGTGATC--------TGTCTGCCTAAT
TGCGTTTCACTAAGGTCCCATTCTTCATACG-----------------------------
-------------------------------------------------------TATGA
ATAGCGTCTTAACTC------------------------------------------ACT
TTTACCGCTACCTATTTGTAGTAA------------------------------------
--------------------------------------GCGCTCATACTATTGGGACCGG
AAT-------------------------GCAACGAGCGCGACTGCACCACCTAATTGCCC
CTTATCTACCATTA----------------------------------------------
------------------------------------------------------------
------ATTACTTTATTAACCGCCCTGTACGGGCACCGGGGCCTTACC------------
---------------------TTTACTGAAACTAGCTG-GACCGCTGCTT--------TC
CTTTAAGCCAGAGGAAGGTTG---------------------------------------
----------------CGGCA-ATAACAGGTCT-GTGATGCCC-TCAGATGTTCCGGGCC
GCACACG-TGCTACA-ATGATCAG---CACAAAGAGTATTACCTATCTTCTTATACCT--
---AACCCAATATGTTAAACTTATTGCGTAAGGATATTGTCTTA--------ACGACTTA
TCCGCTTTAGCGCTTTAAGATTATTGGGCGGTT-ATGCCTGCCTCGAGAGAG--------
----------TGTACAGGGCAGCAAGAGTAATGATTCCCTCGTTTTTACTACTAATACCG
CGCTTG------------------------------GTAACATATTACACTCGATTAAGT
AGGGTCTTTGCTTCTAA-------TAGCAATTGCTATCCTCACCCTTAGGCTCTAAGGAT
ATTACTATCTGTAAGGTCTACAGG-------GAGGTGTATATGGCG----------T-AC
TTACTTATTCACGGTGGG--GACAGACCATTGTTAACTGTTGGTCTCGGTCTCAACTAGG
AATGCCTCGTACGGGT---TGGTTCACCAAACCACCCGGAATATGTCCCTGCCCTTTGTA
CACAC-CGCCCGTCGCTCTTATCGATGA-ACTCACTTGTGAGGCTGAGGGACTGCGTCTA
TT------------------ATACCCATGTAATCCTAATATCTTACATACATTTCGCTAA
AGGCGATTTTGCTTTAAGGATTTACACGACCTTACGCACAAACTTATTCGACC-------
---------------------------------------------------------
>Globorotalia_truncatulinoides|R036|08
-------------GAACGCGTGGAGCATGTGGCTTAATTTGACTCAACGCGGGGAATCTT
AC----CGGGTCCGGACACACTGAGGATTGACAGACGGTTATTGA----CTTATACTCG-
--------------------------------------------------CTTAATGGCT
TTAAGCTGTTAAACGTTTAACACCTTTACACAAAGATGCTAGTCCTTTCATGATCGTTTG
ATAGGTGGTGCATGGCCGTTCTTA-GTTCGTGGAGTGATC--------TGTCTGCCTAAT
TGCGTTTCACTAAGGTCCCATTCTTCATACG-----------------------------
-------------------------------------------------------TATGA
ATAGCGTCTTAACTA------------------------------------------TCT
TTTACCGCTACCTATTTGTAGTAA------------------------------------
--------------------------------------GCGCTCATACTATTGGGACCGG
AAT-------------------------GCAACGAGCGCGACTGCACCACCTAATTGCCC
CTTATCTACCATTA----------------------------------------------
------------------------------------------------------------
------ATTACTTTATTAACCGCCCTGTACGGGCACCGGGGCCTTACC------------
---------------------TTTACTGAAACTAGCTG-GACCGCTGCTT--------TC
CTTTAAGCCAGAGGAAGGTTG---------------------------------------
----------------CGGCA-ATAACAGGTCT-GTGATGCCC-TCAGATGTTCCGGGCC
GCACACG-TGCTACA-ATGATCAG---CACAAAGAGTATTACCTATCTTCTTATACCT--
---AACCCAATATGTTAAACTTATTGCGTAAGGGTATTGTCTTA--------ACGACTTA
TCCGCTTTAGCGCTTTAAGATTATTGGACGGTT-GTGCCTGCCTCGAAAGAG--------
----------TGTACAGGGCAGCAAGAGTAATGATTCCCTCGTTTTTACTACTAATACCG
CGCTTG------------------------------GTAACATATTACACTCGATTAAGT
AGGGTCTTTGCTTCTAA-------TAGCAATTGCTATCCTCACCCTTAGGCTCTAAGGAT
ATTACTATCTCTAAGGTCTACAGGGAG----GTGTATATGGCGCAC----------T---
-TACTTATTCACGGTGGG--GACAGACCATTGTTAACTGTTGGTCTCGGTCTCAACTAGG
AATGCCTCGTACGGGT---TGGTTCACCAAACCACCCGGAATATGTCCCTGCCCTTTGTA
CACAC-CGCCCGTCGCTCTTATCGATGA-ACTCTCTTGTGAGGCTGAGGGACTGCGTCTA
TT------------------ATACCCGTGTAATCCTAATATCTCACATACATTTCGCTAA
AGGCGATTTTGCTCTAAGGATTTACACGACCTTACGCACAAACTTATTCGACCAAGTGGG
TTTAAAG--------------------------------------------------
>Globorotalia_truncatulinoides|R036|34
-------------GAACGCGTGGAGCATGTGGCTTAATTTGACTCAACGCGGGGAATCTT
AC----CGGGTCCGGACACACTGAGGATTGACAGACGGTTATTGA----CTTATACTCG-
--------------------------------------------------CTTAATGGCT
TTAAGCTGTTAAACGTTTAACACCTTTACACAAAGATGCTAGTCCTTTCATGATCGTTTG
ATAGGTGGTGCATGGCCGTTCTTA-GTTCGTGGAGTGATC--------TGTCTGCCTAAT
TGCGTTTCACTAAGGTCCCATTCTTCATACG-----------------------------
-------------------------------------------------------TATGA
ATAGCGTCTTAACTA------------------------------------------TCT
TTTACCGCTACCTATTTGTAGTAA------------------------------------
--------------------------------------GCGCTCATACTATTGGGACCGG
AAT-------------------------GCAACGAGCGCGACTGCACCACCTAATTGCCC
CTTATCTACCATTAAT--------------------------------------------
------------------------------------------------------------
------TACTTTATATTAACCGCCCTGTACGGGCACCGGGGCCTTACC------------
---------------------TTTACTGAAACTAGCTG-GACCGCTGCTT--------TC
CTTTAAGCCAGAGGAAGGTTG---------------------------------------
----------------CGGCA-ATAACAGGTCT-GTGATGCCC-TCAGATGTTCCGGGCC
GCACACG-TGCTACA-ATGATCAG---CACAAAGAGTATTACCTATCTTCTTATACCT--
---AACCCAATATGTTAAACTTATTGCGTAAGGGTATTGTCTTA--------ACGACTTA
TCCGCTTTAGCGCTTTAAGATTATTGGACGGTT-GTGCCTGCCTCGAAAGAG--------
----------TGTACAGGGCAGCAAGAGTAATGATTCCCTCGTTTTTACTACTAATACCG
CGCTTG------------------------------GTAACATATTACACTCGATTAAGT
AGGGTCTTTGCTTTTAA-------TAGCAATTGCTATCCTCACCCTTAGGCTCTAAGGAT
ATTACTATCTCTAAGGTCTACAGGGAG----GTGTATATGGCGCAC----------T---
-TACTTATTCACGGTGGG--GACAGACCATTGTTAACTGTTGGTCTCGGTCTCAACTAGG
AATGCCTCGTACGGGT---TGGTTCACCAAACCACCCGGAATATGTCCCTGCCCTTTGTA
CACAC-CGCCCGTCGCTCTTATCGATGA-ACTCACTTGTGAGGCTGAGGGACTGCGTCTA
TT------------------ATACCCGTGTAATTCTCATATCTCACATACATTTCGCTAA
AGGCGATTTTGCTTTAGGGATTTACACGACCTTACGCACAAACTTATTCGACC-------
---------------------------------------------------------
>Globorotalia_truncatulinoides|R063|19
---------------------GGAGCATGTGGCTTAATTTGACTCAACGCGGGGAATCTT
AC----CGGGTCCGGACACACTGAGGATTGACAGACGGTTATTGA----CTTATACTCG-
--------------------------------------------------CTTAATGGCT
TTAAGCTGTTAAACGTTTAACACCTTTACACAAAGATGCTAGTCCTTTCATGATCGTTTG
ATAGGTGGTGCATGGCCGTTCTTA-GTTCGTGGAGTGATC--------TGTCTGCCTAAT
TGCGTTTCACTAAGGTCCCATTCTTCATACG-----------------------------
-------------------------------------------------------TATGA
ATAGCGTCTTAACTC------------------------------------------ACT
TTTACCGCTACCTATTTGTAGTAA------------------------------------
--------------------------------------GCGCTCATACTATTGGGACCGG
AAT-------------------------GCAACGAGCGCGACTGCACCACCTAATTGCCC
CTTATCTACCATTA----------------------------------------------
------------------------------------------------------------
------ATTACTTTATTAACCGCCCTGTACGGGCACCGGGGCCTTACC------------
---------------------TTTACTGAAACTAGCTG-GACCGCTGCTT--------TC
CTTTAAGCCAGAGGAAGGTTG---------------------------------------
----------------CGGCA-ATAACAGGTCT-GTGATGCCC-TCAGATGTTCCGGGCC
GCACACG-TGCTACA-ATGATCAG---CACAGAGAGTATTACCTATCTTCTTATACCT--
---AACCCAATATGTTAAACTTATTGCGTAAGGATATTGTCTTA--------ACGACTTA
TCCGCTTTAGCGCTTTAAGATTATTGGGCGGTT-ATGCCTGCCTCGAGAGAG--------
----------TGTACAGGGCAGCAAGAGTAATGATTCCTTCGTTTTTACTACTAATACCG
CGCTTG------------------------------GTAACATATTACACTCGATTAAGT
AGGGTCTTTGCTTCTAA-------TAGCAATTGCTATCCTCACCCTTAGGCTCTAAGGAT
ATTACTATCTCTAAGGTCTACAGGGAG----GTGTATATGGCGCAC----------T---
-TACTTATTCACGGTGGG--GACAGACCATTGTTAACTGTTGGTCTCGGTCTCAACTAGG
AATGCCTCGTACGGGT---TGGTTCACCAAACCACCCGGAATATGTCCCTGCCCTTTGTA
CACAC-CGCCCGTCGCTCTTATCGATGA-ACTCATTTGTGAGGCTGAGGGACTGCGTCTA
TT----------------------------------------------------------
-----------------------------ATACCCGTGTAATCCTAATATCTCACATACA
TTTCGCTAAAAGCGATTTTGCTTTAAGGATTTATACGACC-----------------
>Globorotalia_truncatulinoides|R066|54
--------------------------------------TTGACTCAACGCGGGGAATCTT
AC----CGGGTCTGGACACACTGAGGATTGACAGACGGTTATTGA----CTTATACTCG-
---------------------------------------CTTAATGGCTTTAAGCTCGCT
TTAAGCTGTTAAACGTTTAACACCTTTACACAAAGATGCTAGTCCTTTCATGATCGTTTG
ATAGGTGGTGCATGGCCGTTCTTA-GTTCGTGGAGTGATC--------TGTCTGCCTAAT
TGCGTTTCACTAAGGTCCCATTCTTCATACG-----------------------------
-------------------------------------------------------TATGA
ATAGCGTCTTAACTA------------------------------------------TCT
TTTACCGCTACCTATTTGTAGTAA------------------------------------
--------------------------------------GCGCTCATACTATTGGGACCGG
AAT-------------------------GCAACGAGCGCGACTGCACCACCTAATTGCCC
CTTATCTACCATTA----------------------------------------------
------------------------------------------------------------
------ATTACTTTATTAACCGCCCTGTACGGGCACCGGGGCCTTACC------------
---------------------TTTACTGAAACTAGCTG-GACCGCTGCTT--------TC
CTTTAAGCCAGAGGAAGGTTG---------------------------------------
----------------CGGCA-ATAACAGGTCT-GTGATGCCC-TCAGATGTTCCGGGCC
GCACACG-TGCTACA-ATGATCAG---CACAAAGAGTATTACCTATCTTCTTATACCT--
---AACCCAATATGTTAAACTTATTGCGTAAGGGTATTGTCTTA--------ACGACTTA
TCCGCTTTAGCGCTTTAAGATTATTGGACGGTT-ATGCCTGCCTCGAGAGAG--------
----------TGTACAGGGCAGCAAGAGTAATGATTCCCTCGTTTTTACTACTAATACCG
CGCTTG------------------------------GTAACATATTACACTCGATTAAGT
AGGGTCTTTGCTTCTAA-------TGGCAATTGCTATCCTCACCCTTAGGCTCTAAGGAT
ATTACTATCTGTAAGGTCTACAGGGAG----GTGTATATGGCGCAC----------T---
-TACTTATTCACGGTGGG--GACAGACCATTGTTAACTGTTGGTCTCGGTCTCAACTAGG
AATGCCTCGTACGGGT---TGGTTCACCAAACCACCCGGAATATGTCCCTGCCCTTTGTA
CACAC-CGCCCGTCGCTCTTATCGATGA-ACTCACTTGTGAGGCTGAGGGACTGCGTCTA
TT----------------------------------------------------------
--------TATACCCGTGAAATCCTAATATCTCACATACATTTCGCTAAAGGCGATTTTG
CTTTAAGGATTTACACGACCTTACGCACAAA--------------------------
>Hastigerina_pelagica|P080|03
------------------------------------------------------------
------------------------------------------------------------
------------------------------------------------------------
------------------------------------------------------------
-------------------------------------------------GTCTCTTCAAC
TCACTCGCACATT-----------------------------------------------
------------------------------------------------------------
------------------------------------------------------------
------------------------------------------------------------
------------------------------------------------------------
-------------------CTCTTGAACGCAACGAGCGTGACCGCAACCTCTTGTTGTGT
ATACCAAGTGTGTCGTTGCTTGCAACTCACACT---------------------------
------------------------------------------------------------
------CCAATGCACGTATTTTGGTCACATTGTCTCGGCCGTCGCGCGCAGCCTCGGCTG
TGTCGGCGCCAGCAATG----TCCAAATAAACTTGAGG-GACCGCTGTAACAAT----TC
TTTTAAACCAGAGGAAGGTTG---------------------------------------
----------------CGGCA-ATAACAGGTCT-GTGATGCCC-TTAGATGTCCCGGGCT
GCACACG-TGCTACA-ATGATCAG---TACAGTGAGCATCTTTGCAATACCAGCGTTTGG
AGGCCTG---------------------------------------------GCCAAGTC
ACTTGTGACTCGGCTTGCAGTCTCTACGTTGCC-TTCCCAAGTCTGACAAGA--------
---------TTTGGAAATCCATTGGAAGTCCTGAATCAATCCC----------TATTGAG
CATTTT-------------------TCTCTACAGTGGCGCCAGACTTCGTCCCATGTCGG
TTCGCC------------------TGACTTGTGCGGCACTTGGC----------------
-------------------------------GTCTACTATATGCAA--------------
TTGTCAATTCATAGTGGG--GACAGACGATTGTTAATTGTTCGTCTCGGTCTCAACTAGG
AATGCCTTGTACGGGTCTTTGGTTCACCAGACCACCCGGAATACGTCCCTGCCCTTTGTA
CACAC-CGCCCGTCGCTCTTACCGATGA-ACTTCTCTGTGAGTTTGAGGGACCGTCAATT
GT----------------------------------------------------------
-----------------GTGGCAACACACGACGCTATGGAAACTTAAACGAACAGTGTGA
TTTAAAG--------------------------------------------------
>Hastigerina_pelagica|P080|08
-------------------GCGGAGCATGTGGCTTAATTTGACTCAACGCGGGAAATCTT
AC----CGGGTCCGGACACACTGAGGATTGACAGACAGTATTCAT---------------
------------------------------------------------------------
-------GCCGACTGAATTTCGACATATTTCAAATGTGCGAGTTCTTTCATGATTGTGTG
ATAGGTGGTGCATGGCCGTTCTTA-GTTCGTGGAGTGATC--------TGTCTGCTTAAT
TGCGTTTCATATTTACGAATGTCGCTTACGTGAT--------------------------
-------------------------------------------------------TGCTG
CAGACCTCGTCTCTCTTT---------------------------ATTGAGTGCGACGCG
TCTCTTCAACTCACTCGC------------------------------------------
------------------------------------------------------------
--------------ACATTCTCTTGAACGCAACGAGCGTGACCGCAACCTCTTGTTGTGT
ATACCAAGTGTGTCGTTGCTTGCAACTCACACT---------------------------
------------------------------------------------------------
------CCAATGCACGTATTTTGGTCACATTGTCTCGGCCGTCGCGCGCAGCCTCGGCTG
TGTCGGCGCCAGCAATG----TCCAAATAAACTTGAGG-GACCGCTGTAACAAT----TC
TTTTAAACCAGAGGAAGGTTG---------------------------------------
----------------CGGCA-ATAACAGGTCT-GTGATGCCC-TTAGATGTCCCGGGCT
GCACACG-TGCTACA-ATGATCAG---TACAGTGAGCATCTTTGCAATACCAGCGTTTGG
AGGCCTG---------------------------------------------GCCAAGTC
ACTTGTGACTCGGCTTGCAGTCTCTACGTTGCC-TTCCCAAGTCTGACAAGA--------
---------TTTGGAAATCCATTGGAAGTCCTGAATCAATCCC----------TATTGAG
CATTTT-------------------TCTCTACAGTGGCGCCAGACTTCGTCCCATGTCGG
TTCGCC------------------TGACTTGTGCGGCACTTGGC----------------
-------------------------------GTCTACTATATGCAA--------------
TTGTCAATTCATAGTGGG--GACAGACGATTGTTAATTGTTCGTCTCGGTCTCAACTAGG
AATGCCTTGTACGGGTCTTTGGTTCACCAGACCACCCGGAATACGTCCCTGCCCTTTGTA
CACAC-CGCCCGTCGCTCTTACCGATGA-ACTTCTCTGTGAGTTTGAGGGACCGTCAATT
GT----------------------------------------------------------
-----------------GTGGCAACACACGACGCTATGGAAACTTAAACGAACAGTGTGA
TTTAAAG--------------------------------------------------
>Hastigerina_pelagica|P080|10
-------------------GTGGAGCATGTGGCTTAATTTGACTCAACGCGGGAAATCTT
AC----CGGGTCCGGACACACTGAGGATTGACAGACAGTATTCAT----GCCGACTGAA-
------------------------------------------------------------
-----------------TTTCGACATATTTCAAATGTGCGAGTTCTTTCATGATTGTGTG
ATAGGTGGTGCATGGCCGTTCTTA-GTTCGTGGAGTGATC--------TGTCTGCTTAAT
TGCGTTTCATATTTACGAATGTCGCTTACGTGAT--------------------------
-------------------------------------------------------TGCTG
CAGACCTCGTCTCTTT-----------------------------ATTGAGTGCGACGCG
TCTCTTCAACTCACTCGCACATTC------------------------------------
------------------------------------------------------------
--------------------TCTTGAACGCAACGAGCGTGACCGCAACCTCTTGTTGTGT
ATACCAAGTGTGTCGTTGCTTGCAACTCACACT---------------------------
------------------------------------------------------------
------CCAATGCACGTATTTTGGTCACATTGTCTCGGCCGTCGCGCGCAGCCTCGGCTG
TGTCGGCGCCAGCAATG----TCCAAATAAACTTGAGG-GACCGCTGTAACAAT----TC
TTTTAAACCAGAGGAAGGTTG---------------------------------------
----------------CGGCA-ATAACAGGTCT-GTGATGCCC-TTAGATGTCCCGGGCT
GCACACG-TGCTACA-ATGATCAG---TACAGTGAGCATCTTTGCAATACCAGCGTTTGG
AGGCC---------------------------------------------TGGCCAAGTC
ACTTGTGACTCGGCTTGCAGTCTCTACGTTGCC-TTCCCAAGTCTGACAAGA--------
---------TTTGGAAATCCATTGGAAGTCCTGAATCAATCCC----------TATTGAG
CATTTT-------------------TCTCTACAGTGGCGCCAGACTTCGTCCCATGTCGG
TTCGCC------------------TGACTTGTGCGGCACTTGGC----------------
-------------------------------GTCTACTATATGCAA----------T---
-TGTCAATTCATAGTGGG--GACAGACGATTGTTAATTGTTCGTCTCGGTCTCAACTAGG
AATGCCTTGTACGGGTCTTTGGTTCACCAGACCACCCGGAATACGTCCCTGCCCTTTGTA
CACAC-CGCCCGTCGCTCTTACCGATGA-ACTTCTCTGTGAGTTTGAGGGACCGTCAATT
GT----------------------------------------------------------
-----------------GTGGCAACACACGACGCTATGGAAACTTAAACGAACAGTGTGA
TTTAAAG--------------------------------------------------
>Hastigerina_pelagica|P080|16
-------------------GTGGAGCATGTGGCTTAATTTGACTCAACGCGGGAAATCTT
AC----CGGGTCCGGACACACTGAGGATTGACAGACAGTATTCAT----GCCGACTGAA-
------------------------------------------------------------
-----------------TTTCGACATATTTCAAATGTGCGAGTTCTTTCATGATTGTGTG
ATAGGTGGTGCATGGCCGTTCTTA-GTTCGTGGAGTGATC--------TGTCTGCTTAAT
TGCGTTTCATATTTACGAATGTCGCTTACGTGAT--------------------------
-------------------------------------------------------TGCTG
CAGACCTCGTCTCTTT-----------------------------ATTGAGTGCGACGCG
TCTCTTCAACTCACTCGCACATTC------------------------------------
------------------------------------------------------------
--------------------TCTTGAACGCAACGAGCGTGACCGCAACCTCTTGTTGTGT
ATACCAAGTGTGTCGTTGCTTGCAACTCACACT---------------------------
------------------------------------------------------------
------CCAATGCACGTATTTTGGTCACATTGTCTCGGCCGTCGCGCGCAGCCTCGGCTG
TGTCGGCGCCAGCAATG----TCCAAATAAACTTGAGG-GACCGCTGTAACAAT----TC
TTTTAAACCAGAGGAAGGTTG---------------------------------------
----------------CGGCA-ATAACAGGTCT-GTGATGCCC-TTAGATGTCCCGGGCT
GCACACG-TGCTACA-ATGATCAG---TACAGTGAGCATCTTTGCAATACCAGCGTTTGG
AGGCC---------------------------------------------TGGCCAAGTC
ACTTGTGACTCGGCTTGCAGTCTCTACGTTGCC-TTCCCAAGTCTGACAAGA--------
---------TTTGGAAATCCATTGGAAGTCCTGAATCAATCCC----------TATTGAG
CATTTT-------------------TCTCTACAGTGGCGCCAGACTTCGTCCCATGTCGG
TTCGCC------------------TGACTTGTGCGGCACTTGGC----------------
-------------------------------GTCTACTATATGCAA----------T---
-TGTCAATTCATAGTGGG--GACAGACGATTGTTAATTGTTCGTCTCGGTCTCAACTAGG
AATGCCTTGTACGGGTCTTTGGTTCACCAGACCACCCGGAATACGTCCCTGCCCTTTGTA
CACAC-CGCCCGTCGCTCTTACCGATGA-ACTTCTCTGTGAGTTTGAGGGACCGTCAATT
GT----------------------------------------------------------
-----------------GTGGCAACACACGACGCTATGGAAACTTAAACGAACAGTGTGA
TTTAAAG--------------------------------------------------
>Hastigerina_pelagica|P080|20
-------------------GTGGAGCATGTGGCTTAATTTGACTCAACGCGGGAAATCTT
AC----CGGGTCCGGACACACTGAGGATTGACAGACAGTATTCAT----GCCGACTGAA-
------------------------------------------------------------
-----------------TTTCGACATATTTCAAATGTGCGAGTTCTTTCATGATTGTGTG
ATAGGTGGTGCATGGCCGTTCTTA-GTTCGTGGAGTGATC--------TGTCTGCTTAAT
TGCGTTTCATATTTACGAATGTCGCTTACGTGAT--------------------------
-------------------------------------------------------TGCTG
CAGACCTCGTCTCTTT-----------------------------ATTGAGTGCGACGCG
TCTCTTCAACTCACTCGCACATTC------------------------------------
------------------------------------------------------------
--------------------TCTTGAACGCAACGAGCGTGACCGCAACCTCTTGTTGTGT
ATACCAAGTGTGTCGTTGCTTGCAACTCACACT---------------------------
------------------------------------------------------------
------CCAATGCACGTATTTTGGTCACATTGTCTCGGCCGTCGCGCGCAGCCTCGGCTG
TGTCGGCGCCAGCAATG----TCCAAATAAACTTGAGG-GACCGCTGTAACAAT----TC
TTTTAAACCAGAGGAAGGTTG---------------------------------------
----------------CGGCA-ATAACAGGTCT-GTGATGCCC-TTAGATGTCCCGGGCT
GCACACG-TGCTACA-ATGATCAG---TACAGTGAGCATCTTTGCAATACCAGCGTTTGG
AGGCC---------------------------------------------TGGCCAAGTC
ACTTGTGACTCGGCTTGCAGTCTCTACGTTGCC-TTCCCAAGTCTGACAAGA--------
---------TTTGGAAATCCATTGGAAGTCCTGAATCAATCCC----------TATTGAG
CATTTT-------------------TCTCTACAGTGGCGCCAGACTTCGTCCCATGTCGG
TTCGCC------------------TGACTTGTGCGGCACTTGGC----------------
-------------------------------GTCTACTATATGCAA----------T---
-TGTCAATTCATAGTGGG--GACAGACGATTGTTAATTGTTCGTCTCGGTCTCAACTAGG
AATGCCTTGTACGGGTCTTTGGTTCACCAGACCACCCGGAATACGTCCCTGCCCTTTGTA
CACAC-CGCCCGTCGCTCTTACCGATGA-ACTTCTCTGTGAGTTTGAGGGACCGTCAATT
GT----------------------------------------------------------
-----------------GTGGCAACACACGACGCTATGGAAACTTAAACGAACAGTGTGA
TTTAAAG--------------------------------------------------
>Hastigerina_pelagica|P080|41
-------------------GTGGAGCATGTGGCTTAATTTGACTCAACGCGGGAAATCTT
AC----CGGGTCCGGACACACTGAGGATTGACAGACAGTATTCAT---------------
------------------------------------------------------------
-------GCCGACTGAATTTCGACATATTTCAAATGTGCGAGTTCTTTCATGATTGTGTG
ATAGGTGGTGCATGGCCGTTCTTA-GTTCGTGGAGTGATC--------TGTCTGCTTAAT
TGCGTTTCATATTTACGAATGTCGCTTACGTGAT--------------------------
-------------------------------------------------------TGCTG
CAGACCTCGTCTCTCTTT---------------------------ATTGAGTGCGACGCG
TCTCTTCAACTCACTCGC------------------------------------------
------------------------------------------------------------
--------------ACATTCTCTTGAACGCAACGAGCGTGACCGCAACCTCTTGTTGTGT
ATACCAAGTGTGTCGTTGCTTGCAACTCACACT---------------------------
------------------------------------------------------------
------CCAATGCACGTATTTTGGTCACATTGTCTCGGCCGTCGCGCGCAGCCTCGGCTG
TGTCGGCGCCAGCAATG----TCCAAATAAACTTGAGG-GACCGCTGTAACAAT----TC
TTTTAAACCAGAGGAAGGTTG---------------------------------------
----------------TGGCA-ATAACAGGTCT-GTGATGCCC-TTAGATGTCCCGGGCT
GCACACG-TGCTACA-ATGATCAG---TACAGTGAGCATCTTTGCAATACCAGCGTTTGG
AGGCCTG---------------------------------------------GCCAAGTC
ACTTGTGACTCGGCTTGCAGTCTCTACGTTGCC-TTCCCAAGTCTGACAAGA--------
---------TTTGGAAATCCATTGGAAGTCCTGAATCAATCCC----------TATTGAG
CATTTT-------------------TCTCTACAGTGGCGCCAGACTTCGTCCCATGTCGG
TTCGCC------------------TGACTTGTGCGGCACTTGGC----------------
-------------------------------GTCTACTATATGCAA--------------
TTGTCAATTCATAGTGGG--GACAGACGATTGTTAATTGTTCGTCTCGGTCTCAACTAGG
AATGCCTTGTACGGGTCTTTGGTTCACCAGACCACCCGGAATACGTCCCTGCCCTTTGTA
CACAC-CGCCCGTCGCTCTTACCGATGA-ACTTCTCTGTGAGTTTGAGGGACCGTCAATT
GT----------------------------------------------------------
-----------------GTGGCAACACACGACGCTATGGAAACTTAAACGAACAGTGTGA
TTTAAAG--------------------------------------------------
>Hastigerina_pelagica|P100|01
------------------------------------------------GCGGGAAATCTT
AC----CGGGTCCGGACACACTGAGGATTGACAGACAGTATTCAT---------------
------------------------------------------------------------
---------GGCGAGTCTCTCGTCATATTTCAAATGTGCGAGTTCTTTCATGATTGTGTG
ATAGGTGGTGCATGGCCGTTCTTA-GTTCGTGGAGTGATC--------TGTCTGCTTAAT
TGCGTTTCATATTTACGAATGTCGCTTACGTGAT--------------------------
-------------------------------------------------------TGCTG
CAGACCTCGTCTCCTCTGG--------------------------AGGCGACGCGTCTCT
TCAACTCACTCGCA----------------------------------------------
------------------------------------------------------------
---------------CATTCTCTTGAACGCAACGAGCGTGACCGCAACCTCTTGTTGTGT
ATACCAAGTGTGGCGCTGGCTTGCCAGCTCGCACT-------------------------
------------------------------------------------------------
------CCAATGCACGTATTTTGGTCACATTGTCTCGCGGCGCCTCGGCGTTTGCAGCAA
TG-------------------TCCAAATAAACTTGAGG-GACCGCTGTAACAAT----TC
TTTTAAACCAGAGGAAGGTTG---------------------------------------
----------------CGGCA-ATAACAGGTCT-GTGATGCCC-TTAGATGTCCCGGGCT
GCACACG-TGCTACA-ATGATCAG---TACAGTGAGCATCTTTGCAATACCAGCGTTTGG
AGGCCTGGCC------------------------------------------GCGCGTCA
CTTGTGGCGCCGGCTTGCAGTCTCTACGTTGCC-TTCCCAAGTCTGACAAGA--------
---------TTTGGAAATCCATTGGAAGTTCTGATTCGATATCCC--------TATTGAG
CATTTT------------------TTTACTACAGCGGCGTCTAACTTCGTCCCTCGTCGG
TTCGCC------------------TGACTTGTGCGGCACTTGGC----------------
-------------------------------GTCTGCTATATGCAA--------------
TTGTCAATTCATAGTGGG--GACAGACGATTGTTAATTGTTCGTCTCGGTCTCAACTAGG
AATGCCTTGTACGGGTCTTTGGTTCACCAGACCACCCGGAATACGTCCCTGCCCTTTGTA
CACAC-CGCCCGTCGCTCTTACCGATGA-ACTTCTCTGTGAGTTTGAGGGACCGTCAATT
GT----------------------------------------------------------
-----------------GTGGCAACACACGACGCTATGGAAACTTAAACGAACAGTGTGA
TTTAA----------------------------------------------------
>Hastigerina_pelagica|P100|02
---------------GAACGTGGAGCATGTGGCTTAATTTGACTCAACGCGGGAAATCTT
AC----CGGGTCCGGACACACTGAGGATTGACAGACAGTATTCAT---------------
------------------------------------------------------------
---------GGCGAGTCTCTCGTCATATTTCAAATGTGCGAGTTCTTTCATGATTGTGTG
ATAGGTGGTGCATGGCCGTTCTTA-GTTCGTGGAGTGATC--------TGTCTGCTTAAT
TGCGTTTCATATTTACGAATGTCGCTTACGTGAT--------------------------
-------------------------------------------------------TGCTG
CAGACCTCGTCTCCTCTGG--------------------------AGGCGACGCGTCTCT
TCAACTCACTCGCA----------------------------------------------
------------------------------------------------------------
---------------CATTCTCTTGAACGCAACGAGCGTGACCGCAACCTCTTGTTGTGT
ATACCAAGTGTGGCGCTGGCTTGCCAGCTCGCACT-------------------------
------------------------------------------------------------
------CCAATGCACGTATTTTGGTCACATTGTCTCGCGGCGCCTCGGCGTTTGCAGCAA
TG-------------------TCCAAATAAACTTGAGG-GACCGCTGTAACAAT----TC
TTTTAAACCAGAGGAAGGTTG---------------------------------------
----------------CGGCA-ATAACAGGTCT-GTGATGCCC-TTAGATGTCCCGGGCT
GCACACG-TGCTACA-ATGATCAG---TACAGTGAGCATCTTTGCAATACCAGCGTTTGG
AGGCCTGGCC------------------------------------------GCGCGTCA
CTTGTGGTGCCGGCTTGCAGTCTCTACGTTGCC-TTCCCAAGTCTGACAAGA--------
---------TTTGGAAATCCATTGGAAGTTCTGATTCGATATCCC--------TATTGAG
CATTTT------------------TTTACTACAGCGGCGTCTAACTTCGTCCCTCGTCGG
TTCGCC------------------TGACTTGTGCGGCACTTGGC----------------
-------------------------------GTCTGCTATATGCAA--------------
TTGTCAATTCATAGTGGG--GACAGACGATTGTTAATTGTTCGTCTCGGTCTCAACTAGG
AATGCCTTGTACGGGTCTTTGGTTCACCAGACCACCCGGAATACGTCCCTGCCCTTTGTA
CACAC-CGCCCGTCGCTCTTACCGATGA-ACTTCTCTGTGAGTTTGAGGGACCGTCAATT
GT----------------------------------------------------------
-----------------GTGGCAACACACGACGCTATGGAAACTTAAACGAACAGTGTGA
TTTAAAG--------------------------------------------------
>Hastigerina_pelagica|P100|03
---------------GAACGCGGAGCATGTGGCTTAATTTGACTCAACGCGGGAAATCTT
AC----CGGGTCCGGACACACTGAGGATTGACAGACAGTATTCAT---------------
------------------------------------------------------------
---------GGCGAGTCTCTCGTCATATTTCAAATGTGCGAGTTCTTTCATGATTGTGTG
ATAGGTGGTGCATGGCCGTTCTTA-GTTCGTGGAGTGATC--------TGTCTGCTTAAT
TGCGTTTCATATTTACGAATGTCGCTTACGTGAT--------------------------
-------------------------------------------------------TGCTG
CAGACCTCGTCTCCTCTGG--------------------------AGGCGACGCGTCTCT
TCAACTCACTCGCA----------------------------------------------
------------------------------------------------------------
---------------CATTCTCTTGAACGCAACGAGCGTGACCGCAACCTCTTGTTGTGT
ATACCAAGTGTGGCGCTGGCTTGCCAGCTCGCACT-------------------------
------------------------------------------------------------
------CCAATGCACGTATTTTGGTCACATTGTCTCGCGGCGCCTCGGCGTTTGCAGCAA
TG-------------------TCCAAATAAACTTGAGG-GACCGCTGTAACAAT----TC
TTTTAAACCAGAGGAAGGTTG---------------------------------------
----------------CGGCA-ATAACAGGTCT-GTGATGCCC-TTAGATGTCCCGGGCT
GCACACG-TGCTACA-ATGATCAG---TACAGTGAGCATCTTTGCAATACCAGCGTTTGG
AGGCCTGGCC------------------------------------------GCGCGTCA
CTTGTGGCGCCGGCTTGCAGTCTCTACGTTGCC-TTCCCAAGTCTGACAAGA--------
---------TTTGGAAATCCATTGGAAGTTCTGATTCGATATCCC--------TATTGAG
CATTTT------------------TTTACTACAGCGGCGTCTAACTTCGTCCCTCGTCGG
TTCGCC------------------TGACTTGTGCGGCACTTGGC----------------
-------------------------------GTCTGCTATATGCAA--------------
TTGTCAATTCATAGTGGG--GACAGACGATTGTTAATTGTTCGTCTCGGTCTCAACTAGG
AATGCCTTGTACGGGTCTTTGGTTCACCAGACCACCCGGAATACGTCCCTGCCCTTTGTA
CACAC-CGCCCGTCGCTCTTACCGATGA-ACTTCTCTGTGAGTTTGAGGGACCGTCAATT
GT----------------------------------------------------------
-----------------GTGGCAACACACGACGCTATGGAAACTTAAACGAACAGTGTGA
TTTAAAG--------------------------------------------------
>Hastigerina_pelagica|P100|05
---------------GAACGTGGAGCATGTGGCTTAATTTGACTCAACGCGGGAAATCTT
AC----CGGGTCCGGACACACTGAGGATTGACAGACAGTATTCAT---------------
------------------------------------------------------------
---------GGCGAGTCTCTCGTCATATTTCAAATGTGCGAGTTCTTTCATGATTGTGTG
ATAGGTGGTGCATGGCCGTTCTTA-GTTCGTGGAGTGATC--------TGTCTGCTTAAT
TGCGTTTCATATTTACGAATGTCGCTTACGTGAT--------------------------
-------------------------------------------------------TGCTG
CAGACCTCGTCTCCTCTGG--------------------------AGGCGACGCGTCTCT
TCAACTCACTCGCA----------------------------------------------
------------------------------------------------------------
---------------CATTCTCTTGAACGCAACGAGCGTGACCGCAACCTCTTGTTGTGT
ATACCAAGTGTGGCGCTGGCTTGCCAGCTCGCACT-------------------------
------------------------------------------------------------
------CCAATGCACGTATTTTGGTCACATTGTCTCGCGGCGCCTCGGCGTTTGCAGCAA
TG-------------------TCCAAATAAACTTGAGG-GACCGCTGTAACAAT----TC
TTTTAAACCAGAGGAAGGTTG---------------------------------------
----------------CGGCA-ATAACAGGTCT-GTGATGCCC-TTAGATGTCCCGGGCT
GCACACG-TGCTACA-ATGATCAG---TACAGTGAGCATCTTTGCAATACCAGCGTTTGG
AGGCCTGGCC------------------------------------------GCGCGTCA
CTTGTGGCGCCGGCTTGCAGTCTCTACGTTGCC-TTCCCAAGTCTGACAAGA--------
---------TTTGGAAATCCATTGGAAGTTCTGATTCGATATCCC--------TATTGAG
CATTTT------------------TTTACTACAGCGGCGTCTAACTTCGTCCCTCGTCGG
TTCGCC------------------TGACTTGTGCGGCACTTGGC----------------
-------------------------------GTCTGCTATATGCAA--------------
TTGTCAATTCATAGTGGG--GACAGACGATTGTTAATTGTTCGTCTCGGTCTCAACTAGG
AATGCCTTGTACGGGTCTTTGGTTCACCAGACCACCCGGAATACGTCCCTGCCCTTTGTA
CACAC-CGCCCGTCGCTCTTACCGATGA-ACTTCTCTGTGAGTTTGAGGGACCGTCAATT
GT----------------------------------------------------------
-----------------GTGGCAACACACGACGCTATGGAAACTTAAACGAACAGTGTGA
TTTAAAG--------------------------------------------------
>Hastigerina_pelagica|P100|07
---------------GAACGCGGAGCATGTGGCTTAATTTGACTCAACGCGGGAAATCTT
AC----CGGGTCCGGACACACTGAGGATTGACAGACAGTATTCAT---------------
------------------------------------------------------------
---------GGCGAGTCTCTCGTCATATTTCAAATGTGCGAGTTCTTTCATGATTGTGTG
ATAGGTGGTGCATGGCCGTTCTTA-GTTCGTGGAGTGATC--------TGTCTGCTTAAT
TGCGTTTCATATTTACGAATGTCGCTTACGTGAT--------------------------
-------------------------------------------------------TGCTG
CAGACCTCGTCTCCTCTGG--------------------------AGGCGACGCGTCTCT
TCAACTCACTCGCA----------------------------------------------
------------------------------------------------------------
---------------CATTCTCTTGAACGCAACGAGCGTGACCGCAACCTCTTGTTGTGT
ATACCAAGTGTGGCGCTGGCTTGCCAGCTCGCACT-------------------------
------------------------------------------------------------
------CCAATGCACGTATTTTGGTCACATTGTCTCGCGGCGCCTCGGCGTTTGCAGCAA
TG-------------------TCCAAATAAACTTGAGG-GACCGCTGTAACAAT----TC
TTTTAAACCAGAGGAAGGTTG---------------------------------------
----------------CGGCA-ATAACAGGTCT-GTGATGCCC-TTAGATGTCCCGGGCT
GCACACG-TGCTACA-ATGATCAG---TACAGTGAGCATCTTTGCAATACCAGCGTTTGG
AGGCCTGGCC------------------------------------------GCGCGTCA
CTTGTGGCGCCGGCTTGCAGTCTCTACGTTGCC-TTCCCAAGTCTGACAAGA--------
---------TTTGGAAATCCATTGGAAGTTCTGATTCGATATCCC--------TATTGAG
CATTTT------------------TTTACTACAGCGGCGTCTAACTTCGTCCCTCGTCGG
TTCGCC------------------TGACTTGTGCGGCACTTGGC----------------
-------------------------------GTCTGCTATATGCAA--------------
TTGTCAATTCATAGTGGG--GACAGACGATTGTTAATTGTTCGTCTCGGTCTCAACTAGG
AATGCCTTGTACGGGTCTTTGGTTCACCAGACCACCCGGAATACGTCCCTGCCCTTTGTA
CACAC-CGCCCGTCGCTCTTACCGATGA-ACTTCTCTGTGAGTTTGAGGGACCGTCAATT
GT----------------------------------------------------------
-----------------GTGGCAACACACGACGCTATGGAAACTTAAACGAACAGTGTGA
TTTAAAG--------------------------------------------------
>Hastigerina_pelagica|P100|08
---------------GAACGCGGAGCATGTGGCTTAATTTGACTCAACGCGGGAAATCTT
AC----CGGGTCCGGACACACTGAGGATTGACAGACAGTATTCAT---------------
------------------------------------------------------------
---------GGCGAGTCTCTCGTCATATTTCAAATGTGCGAGTTCTTTCATGATTGTGTG
ATAGGTGGTGCATGGCCGTTCTTA-GTTCGTGGAGTGATC--------TGTCTGCTTAAT
TGCGTTTCATATTTACGAATGTCGCTTACGTGAT--------------------------
-------------------------------------------------------TGCTG
CAGACCTCGTCTCCTCTGG--------------------------AGGCGACGCGTCTCT
TCAACTCACTCGCA----------------------------------------------
------------------------------------------------------------
---------------CATTCTCTTGAACGCAACGAGCGTGACCGCAACCTCTTGTTGTGT
ATACCAAGTGTGGCGCTGGCTCGCCAGCTCGCACT-------------------------
------------------------------------------------------------
------CCAATGCACGTATTTTGGTCACATTGTCTCGCGGCGCCTCGGCGTTTGCAGCAA
TG-------------------TCCAAATAAACTTGAGG-GACCGCTGTAACAAT----TC
TTTTAAACCAGAGGAAGGTTG---------------------------------------
----------------CGGCA-ATAACAGGTCT-GTGATGCCC-TTAGATGTCCCGGGCT
GCACACG-TGCTACA-ATGATCAG---TACAGTGAGCATCTTTGCAATACCAGCGTTTGG
AGGCCTGGCC------------------------------------------GCGCGTCA
CTTGTGGCGCCGGCTTGCAGTCTCTACGTTGCC-TTCCCAAGTCTGACAAGA--------
---------TTTGGAAATCCATTGGAAGTTCTGATTCGATATCCC--------TATTGAG
CATTTT------------------TTTACTACAGCGGCGTCTAACTTCGTCCCTCGTCGG
TTCGCC------------------TGACTTGTGCGGCACTTGGC----------------
-------------------------------GTCTGCTATATGCAA--------------
TTGTCAATTCATAGTGGG--GACAGACGATTGTTAATTGTTCGTCTCGGTCTCAACTAGG
AATGCCTTGTACGGGTCTTTGGTTCACCAGACCACCCGGAATACGTCCCTGCCCTTTGTA
CACAC-CGCCCGTCGCTCTTACCGATGA-ACTTCTCTGTGAGTTTGAGGGACCGTCAATT
GT----------------------------------------------------------
-----------------GTGGCAACACACGACGCTATGGAAACTTAAACGAACAGTGTGA
TTTAAAG--------------------------------------------------
>Hastigerina_pelagica|P100|09
---------------GAACGTGGAGCATGTGGCTTAATTTGACTCAACGCGGGAAATCTT
AC----CGGGTCCGGACACACTGAGGATTGACAGACAGTATTCAT---------------
------------------------------------------------------------
---------GGCGAGTCTCTCGTCATATTTCAAATGTGCGAGTTCTTTCATGATTGTGTG
ATAGGTGGTGCATGGCCGTTCTTA-GTTCGTGGAGTGATC--------TGTCTGCTTAAT
TGCGTTTCATATTTACGAATGTCGCTTACGTGAT--------------------------
-------------------------------------------------------TGCTG
CAGACCTCGTCTCCTCTGG--------------------------AGGCGACGCGTCTCT
TCAACTCACTCGCA----------------------------------------------
------------------------------------------------------------
---------------CATTCTCTTGAACGCAACGAGCGTGACCGCAACCTCTTGTTGTGT
ATACCAAGTGTGGCGCTGGCTTGCCAGCTCGCACT-------------------------
------------------------------------------------------------
------CCAATGCACGTATTTTGGTCACATTGTCTCGCGGCGCCTCGGCGTTTGCAGCAA
TG-------------------TCCAAATAAACTTGAGG-GACCGCTGTAACAAT----TC
TTTTAAACCAGAGGAAGGTTG---------------------------------------
----------------CGGCA-ATAACAGGTCT-GTGATGCCC-TTAGATGTCCCGGGCA
GCACACG-TGCTACA-ATGATCAG---TACAGTGAGCATCTTTGCAATACCAGCGTTTGG
AGGCCTGGCC------------------------------------------GCGCGTCA
CTTGTGGCGCCGGCTTGCAGTCTCTACGTTGCC-TTCCCAAGTCTGACAAGA--------
---------TTTGGAAATCCATTGGAAGTTCTGATTCGATATCCC--------TATTGAG
CATTTT------------------TTTACTACAGCGGCGTCTAACTTCGTCCCTCGTCGG
TTCGCC------------------TGACTTGTGCGGCACTTGGC----------------
-------------------------------GTCTGCTATATGCAA--------------
TTGTCAATTCATAGTGGG--GACAGACGATTGTTAATTGTTCGTCTCGGTCTCAACTAGG
AATGCCTTGTACGGGTCTTTGGTTCACCAGACCACCCGGAATACGTCCCTGCCCTTTGTA
CACAC-CGCCCGTCGCTCTTACCGATGA-ACTTCTCTGTGAGTTTGAGGGACCGTCAATT
GT----------------------------------------------------------
-----------------GTGGCAACACACGACGCTATGGAAACTTAAACGAACAGTGTGA
TTTAAAG--------------------------------------------------
>Hastigerina_pelagica|P100|10
---------------GAACGCGGAGCATGTGGCTTAATTTGACTCAACGCGGGAAATCTT
AC----CGGGTCCGGACACACTGAGGATTGACAGACAGTATTCAT---------------
------------------------------------------------------------
---------GGCGAGTCTCTCGTCATATTTCAAATGTGCGAGTTCTTTCATGATTGTGTG
ATAGGTGGTGCATGGCCGTTCTTA-GTTCGTGGAGTGATC--------TGTCTGCTTAAT
TGCGTTTCATATTTACGAATGTCGCTTACGTGAT--------------------------
-------------------------------------------------------TGCTG
CAGACCTCGTCTCCTCTGG--------------------------AGGCGACGCGTCTCT
TCAACTCACTCGCA----------------------------------------------
------------------------------------------------------------
---------------CATTCTCTTGAACGCAACGAGCGTGACCGCAACCTCTTGTTGTGT
ATACCAAGTGTGGCGCTGGCTCGCCAGCTCGCACT-------------------------
------------------------------------------------------------
------CCAATGCACGTATTTTGGTCACATTGTCTCGCGGCGCCTCGGCGTTTGCAGCAA
TG-------------------TCCAAATAAACTTGAGG-GACCGCTGTAACAAT----TC
TTTTAAACCAGAGGAAGGTTG---------------------------------------
----------------CGGCA-ATAACAGGTCT-GTGATGCCC-TTAGATGTCCCGGGCT
GCACACG-TGCTACA-ATGATCAG---TACAGTGAGCATCTTTGCAATACCAGCGTTTGG
AGGCCTGGCC------------------------------------------GCGCGTCA
CTTGTGGCGCCGGCTTGCAGTCTCTACGTTGCC-TTCCCAAGTCTGACAAGA--------
---------TTTGGAAATCCATTGGAAGTTCTGATTCGATATCCC--------TATTGAG
CATTTT------------------TTTACTACAGCGGCGTCTAACTTCGTCCCTCGTCGG
TTCGCC------------------TGACTTGTGCGGCACTTGGC----------------
-------------------------------GTCTGCTATATGCAA--------------
TTGTCAATTCATAGTGGG--GACAGACGATTGTTAATTGTTCGTCTCGGTCTCAACTAGG
AATGCCTTGTACGGGTCTTTGGTTCACCAGACCACCCGGAATACGTCCCTGCCCTTTGTA
CACAC-CGCCCGTCGCTCTTACCGATGA-ACTTCTCTGTGAGTTTGAGGGACCGTCAATT
GT----------------------------------------------------------
-----------------GTGGCAACACACGACGCTATGGAAACTTAAACGAACAGTGTGA
TTTAAAG--------------------------------------------------
>Hastigerina_pelagica|P101|16
-------------------GTGGAGCATGTGGCTTAATTTGACTCAACGCGGGAAATCTT
AC----CGGGTCCGGACACACTGAGGATTGACAGAGTGGCTTAGG---------------
--------------------------------------------CCACAGACACAGAATG
GGTTTCTTTTAATACACCCCATTTGCTGTGTCAACGTGCCGGTTCTTTCATGATTGTGTG
ATAGGTGGTGCATGGCCGTTCTTA-GTTCGTGGAGTGATC--------TGTCTGCTTAAT
TGCGTTTCAAATACTTCGAGGATATAAACGCATTCAT-----------------------
-------------------------------------------------------TGTGA
GTTGCTATTTAGC--------------------------------TGGGAATAGCAATTT
TCGCCACGGGCCACCGTGGGGAAA------------------------------------
--------------------------------------CAAGTCACTTTGAGCGATCCTC
AAT-------------------TTGAAAGCAACGAACGTGACCGCAGCCCTTTGTTGTGT
CTTTGCCAGAGACACGCGTCTTTGTTGGTTAATTCCTCACACAACGACGGCATTGTACCT
CTGTATGGCCGTGTCTTGTTATTTGTGTCTCTGAATGTGCTGACGACTTCCGTCGTGGGC
TGTTTAGTTATGCATTTAGCAACGACGTAGCTGTATAAGGGGGTGTCGAGAGGTTTAAAT
CAC------------------AGAGAATAAACTCAGGG-GACAGCTGGTTTAA-----TG
CGTTAAACCAGAGGAAGGATG---------------------------------------
----------------CGGCA-ATAACAGGTCT-GTGATGCCC-TCAGATGTTCCGGGCT
GCACACG-TGCTACA-TTGATTAG---CACATTGTGTATGCCACTGACCCAAT-------
----------------------------------------------------ACTGGAAT
TTCTGGTGTCCACTGGACACAGCACACACAGTA-CCGCCCGTCGACCATGAG--------
-----AGAGGTCGAAAATCCATTTGAAGTGTTGATATGAG-------------GTCAAGG
CAAATT------------------------GCACCACACACAGATGGCTCTTTGTGTACT
CCATTATTCACT------------GAGTAAGTGCGAGTCACAAA----------------
-------------------------------GGGGCATTTCTGCAA--------------
TTGTCAATTCACAGTGGG--GACAGTCGATTGGTAACAATTCGACTCGGTCCTAACTAGG
AATGCCTCGTACGGG----TGAATCATTATTTCACCCGGAATACGTCCCTGCCCTTTGTA
CACAC-CGCCCGTCGCTCTTACCGATGA-ATTACGCTGTGAGTTTAAGGGACTGGCTGTC
AT----------------------------------------------------------
----------------------TCAATGATAAGCTATGGAAACTTAAACAAACAGTGTGC
TTTAAAG--------------------------------------------------
>Hastigerina_pelagica|P101|30
-------------------GTGGAGCATGTGGCTTAATTTGACTCAACGCGGGAAATCTT
AC----CGGGTCCGGACACACTGAGGATTGACAGAGTGGCTTAGG---------------
--------------------------------------------CCACAGACACAGAATG
GGTTTCTTTTAATACACCCCATTTGCTGTGTCAACGTGCCGGTTCTTTCATGATTGTGTG
ATAGGTGGTGCATGGCCGTTCTTA-GTTCGTGGAGTGATC--------TGTCTGCTTAAT
TGCGTTTCAAATACTTCGAGGATATAAACGCATTCAT-----------------------
-------------------------------------------------------TGTGA
GTTGCTATTTAGC--------------------------------TGGGAATAGCAATTT
TCGCCACGGGCCACCGTGGGGAAA------------------------------------
--------------------------------------CAAGTCACTTTGAGCGATCCTC
AAT-------------------TTGAAAGCAACGAACGTGACCGCAGCCCTTTGTTGTGT
CTTTGCCAGAGACACGCGTCTTTGTTGGTTAATTCCTCACACACGACGGCAATGTC--CT
TTGTATGGCCGTGTCTTGTTATTTGTGTCTCTGAATGTGCTGACGACTTCCGTCGTGGGC
TGTTTAGTTATGCATTTAGCAACGACGTAGCTGTATAAGGGGGTGTCGAGAGGTTTAAAT
CAC------------------AGAGAATAAACTCAGGG-GACAGCTGGTTTAA-----TG
CGTTAAACCAGAGGAAGGATG---------------------------------------
----------------CGGCA-ATAACAGGTCT-GTGATGCCC-TCAGATGTTCCGGGCT
GCACACG-TGCTACA-TTGATTAG---CACATTGTGTATGCCACTGACCCAAT-------
----------------------------------------------------ACTGGAAT
TTCTGGTGTCCACTGGACACAGCACACACAGTA-CCGCCCGTCGACCATGAG--------
-----AGAGGTCGAAAATCCATTTGAAGTGTTGATATGAG-------------GTCAAGG
CAAATT------------------------GCACCACACACAGATGGCTCTTTGTGTACT
CCATTATTCACT------------GAGTAAGTGCGAGTCACAAA----------------
-------------------------------GGGGCATTTCTGCAA--------------
TTGTCAATTCACAGTGGG--GACAGTCGATTGGTAACAATTCGACTCGGTCCTAACTAGG
AATGCCTCGTACGGG----TGAATCATTATTTCACCCGGAATACGTCCCTGCCCTTTGTA
CACAC-CGCCCGTCGCTCTTACCGATGA-ATTACGCTGTGAGTTTAAGGGACTGGCTGTC
AT----------------------------------------------------------
----------------------TCAATGATAAGCTATGGAAACTTAAACAAACAGTGTGC
TTTAAAG--------------------------------------------------
>Hastigerina_pelagica|P101|49
-------------AGACACAGAATGGGTTTCTTTTAATACACCCCATTT-----------
------------------------------------------------------------
------------------------------------------------------------
------------------------GCTGTGTCAACGTGCCGGTTCTTTCATGATTGTGTG
ATAGGTGGTGCATGGCCGTTCTTA-GTTCGTGGAGTGATC--------TGTCTGCTTAAT
TGCGTTTCAAATACTTCGAGGATATAAACGCATTCAT-----------------------
-------------------------------------------------------TGTGA
GTTGCTATTTAGC--------------------------------TGGGAATAGCAATTT
TCGCCACGGGCCACCGTGGGGAAA------------------------------------
--------------------------------------CAAGTCACTTTGAGCGATCCTC
AAT-------------------TTGAAAGCAACGAACGTGACCGCAGCCCTTTGTTGTGT
CTTTGCCAGAGACACGCGTCTTTGTTGGTTAATTCCTCACACACGACGGCAATGTC--CT
TTGTATGGCCGTGTCTTGTTATTTGTGTCTCTGAATGTGCTGACGACTTCCGTCGTGGGC
TGTTTAGTTATGCATTTAGCAACGACGTAGCTGTATAAGGGGGTGTCGAGAGGTTTAAAT
CAC------------------AGAGAATAAACTCAGGG-GACAGCTGGTTTAA-----TG
CGTTAAACCAGAGGAAGGATG---------------------------------------
----------------CGGCA-ATAACAGGTCT-GTGATGCCC-TCAGATGTTCCGGGCT
GCACACG-TGCTACA-TTGATTAG---CACATTGTGTATGCCACTGACCCAAT-------
----------------------------------------------------ACTGGAAT
TTCTGGTGTCCACTGGACACAGCACACACAGTA-CCGCCCGTCGACCATGAG--------
-----AGAGGTCGAAAATCCATTTGAAGTGTTGATATGAG-------------GTCAAGG
CAAATT------------------------GCACCACACACAGATGGCTCTTTGTGTACT
CCATTATTCACT------------GAGTAAGTGCGAGTCACAAA----------------
-------------------------------GGGGCATTTCTGCAA--------------
TTGTCAATTCACAGTGGG--GACAGTCGATTGGTAACAATTCGACTCGGTCCTAACTAGG
AATGCCTCGTACGGG----TGAATCATTATTTCACCCGGAATACGTCCCTGCCCTTTGTA
CACAC-CGCCCGTCGCTCTTACCGATGA-ATTACGCTGTGAGTTTAAGGGACTGGCTGTC
AT----------------------------------------------------------
----------------------TCAATGATAAGCTATGGAAACTTAAACAAACAGTGTGC
TTTAAAG--------------------------------------------------
>Hastigerina_pelagica|P101|67
-------------------GTGGAGCATGTGGCTTAATTTGACTCAACGCGGGAAATCTT
AC----CGGGTCCGGACACACTGAGGATTGACAGAGTGGCTTAGG---------------
--------------------------------------------CCACAGACACAGAATG
GGTTTCTTTTAATACACCCCATTTGCTGTGTCAACGTGCCGGTTCTTTCATGATTGTGTG
ATAGGTGGTGCATGGCCGTTCTTA-GTTCGTGGAGTGATC--------TGTCTGCTTAAT
TGCGTTTCAAATACTTCGAGGATATAAACGCATTCAT-----------------------
-------------------------------------------------------TGTGA
GTTGCTATTTAGC--------------------------------TGGGAATAGCAATTT
TCGCCACGGGCCACCGTGGGGAAA------------------------------------
--------------------------------------CAAGTCACTTTGAGCGATCCTC
AAT-------------------TTGAAAGCAACGAACGTGACCGCAGCCCTTTGTTGTGT
CTTTGCCAGAGACACGCGTCTTTGTTGGTTAATTCCTCACACACGACGGCAATGTC--CT
TTGTATGGCCGTGTCTTGTTATTTGTGTCTCTGAATGTGCTGACGACTTCCGTCGTGGGC
TGTTTAGTTATGCATTTAGCAACGACGTAGCTGTATAAGGGGGTGTCGAGAGGTTTAAAT
CAC------------------AGAGAATAAACTCAGGG-GACAGCTGGTTTAA-----TG
CGTTAAACCAGAGGAAGGATG---------------------------------------
----------------CGGCA-ATAACAGGTCT-GTGATGCCC-TCAGATGTTCCGGGCT
GCACACG-TGCTACA-TTGATTAG---CACATTGTGTATGCCACTGACCCAAT-------
----------------------------------------------------ACTGGAAT
TTCTGGTGTCCACTGGACACAGCACACACAGTA-CCGCCCGTCGACCATGAG--------
-----AGAGGTCGAAAATCCATTTGAAGTGTTGATATGAG-------------GTCAAGG
CAAATT------------------------GCACCACACACAGATGGCTCTTTGTGTACT
CCATTATTCACT------------GAGTAAGTGCGAGTCACAAA----------------
-------------------------------GGGGCATTTCTGCAA--------------
TTGTCAATTCACAGTGGG--GACAGTCGATTGGTAACAATTCGACTCGGTCCTAACTAGG
AATGCCTCGTACGGG----TGAATCATTATTTCACCCGGAATACGTCCCTGCCCTTTGTA
CACAC-CGCCCATCGCTCTTACCGATGA-ATTACGCTGTGAGTTTAAGGGACTGGCTGTC
AT----------------------------------------------------------
----------------------TCAATGATAAGCTATGGAAACTTAAACAAACAGTGTGC
TTTAAAG--------------------------------------------------
>Hastigerina_pelagica|P101|72
-------------------GTGGAGCATGTGGCTTAATTTGACTCAACGCGGGAAATCTT
AC----CGGGTCCGGACACACTGAGGATTGACAGAGTGGCTTAGG---------------
--------------------------------------------CCACAGACACAGAATG
GGTTTCTTTTAATACACCCCATTTGCTGTGTCAACGTGCCGGTTCTTTCATGATTGTGTG
ATAGGTGGTGCATGGCCGTTCTTA-GTTCGTGGAGTGATC--------TGTCTGCTTAAT
TGCGTTTCAAATACTTCGAGGATATAAACGCATTCAT-----------------------
-------------------------------------------------------TGTGA
GTTGCTATTTAGC--------------------------------TGGGAATAGCAATTT
TCGCCACGGGCCACCGTGGGGAAA------------------------------------
--------------------------------------CAAGTCACTTTGAGCGATCCTC
AAT-------------------TTGAAAGCAACGAACGTGACCGCAGCCCTTTGTTGTGT
CTTTGCCAGAGACACGCGTCTTTGTTGGTTAATTCCTCACACAACGACGGCATTGTACCT
CTGTATGGCCGTGTCTTGTTATTTGTGTCTCTGAATGTGCTGACGACTTCCGTCGTGGGC
TGTTTAGTTATGCATTTAGCAACGACGTAGCTGTATAAGGGGGTGTCGAGAGGTTTAAAT
CAC------------------AGAGAATAAACTCAGGG-GACAGCTGGTTTAA-----TG
CGTTAAACCAGAGGAAGGATG---------------------------------------
----------------CGGCA-ATAACAGGTCT-GTGATGCCC-TCAGATGTTCCGGGCT
GCACACG-TGCTACA-TTGATTAG---CACATTGTGTATGCCACTGACCCAAT-------
----------------------------------------------------ACTGGAAT
TTCTGGTGTCCACTGGACACAGCACACACAGTA-CCGCCCGTCGACCATGAG--------
-----AGAGGTCGAAAATCCATTTGAAGTGTTGATATGAG-------------GTCAAGG
CAAATT------------------------GCACCACACACAGATGGCTCTTTGTGTACT
CCATTATTCACT------------GAGTAAGTGCGAGTCACAAA----------------
-------------------------------GGGGCATTTCTGCAA--------------
TTGTCAATTCACAGTGGG--GACAGTCGATTGGTAACAATTCGACTCGGTCCTAACTAGG
AATGCCTCGTACGGG----TGAATCATTATTTCACCCGGAATACGTCCCTGCCCTTTGTA
CACAC-CGCCCGTCGCTCTTACCGATGA-ATTACGCTGTGAGTTTAAGGGACTGGCTGTC
AT----------------------------------------------------------
----------------------TCAATGATAAGCTATGGAAACTTAAACAAACAGTGTGC
TTTAAAG--------------------------------------------------
>Hastigerina_pelagica|R022|01
---------------GAACGTGGAGCATGTGGCTTAATTTGACTCAACGCGGGAAATCTT
AC----CGGGTCCGGACACACTGAGGATTGACAGAGTGGCTTAGG---------------
--------------------------------------------CCACAGACACAGAATG
GGTTTCTTTTAATACACCCCATTTGCTGTGTCAACGTGCCGGTTCTTTCATGATTGTGTG
ATAGGTGGTGCATGGCCGTTCTTA-GTTCGTGGAGTGATC--------TGTCTGCTTAAT
TGCGTTTCAAATACTTCGAGGATATAAACGCATTCAT-----------------------
-------------------------------------------------------TGTGA
GTTGCTATTTAGC--------------------------------TGGGAATAGCAATTT
TCGCCACGGGCCACCGTGGGGAAA------------------------------------
--------------------------------------CAAGTCACTTTGAGCGATCCTC
AAT-------------------TTGAAAGCAACGAACGTGACCGCAGCCCTTTGTTGTGT
CTTTGCCAGAGACACGCGTCTTTGTTGGTTAATTCCTCACACACGACGGCAATGTC--CT
TTGTATGGCCGTGTCTTGTTATTTGTGTCTCTGAATGTGCTGACGACTTCCGTCGTGGGC
TGTTTAGTTATGCATTTAGCAACGACGTAGCTGTATAAGGGGGTGTCGAGAGGTTTAAAT
CAC------------------AGAGAATAAACTCAGGG-GACAGCTGGTTTAA-----TG
CGTTAAACCAGAGGAAGGATG---------------------------------------
----------------CGGCA-ATAACAGGTCT-GTGATGCCC-TCAGATGTTCCGGGCT
GCACACG-TGCTACA-TTGATTAG---CACATTGTGTATGCCACTGACCCAAT-------
----------------------------------------------------ACTGGAAT
TTCTGGTGTCCACTGGACACAGCACACACAGTA-CCGCCCGTCGACCATGAG--------
-----AGAGGTCGAAAATCCATTTGAAGTGTTGATATGAG-------------GTCAAGG
CAAATT------------------------GCACCACACACAGATGGCTCTTTGTGTACT
CCATTATTCACT------------GAGTAAGTGCGAGTCACAAA----------------
-------------------------------GGGGCATTTCTGCAA--------------
TTGTCAATTCACAGTGGG--GACAGTCGATTGGTAACAATTCGACTCGGTCCTAACTAGG
AATGCCTCGTACGGG----TGAATCATTATTTCACCCGGAATACGTCCCTGCCCTTTGTA
CACAC-CGCCCGTCGCTCTTACCGATGA-ATTACGCTGTGAGTTTAAGGGACTGGCTGTC
AT----------------------------------------------------------
----------------------TCAATGATAAGCTATGGAAACTTAAACAAACAGTGTGC
TTTAAAG--------------------------------------------------
>Hastigerina_pelagica|R022|05
---------------GAACGTGGAGCATGTGGCTTAATTTGACTCAACGCGGGAAATCTT
AC----CGGGTCCGGACACACTGAGGATTGACAGAGTGGCTTAGG---------------
--------------------------------------------CCACAGACACAGAATG
GGTTTCTTTTAATACACCCCATTTGCTGTGTCAACGTGCCGGTTCTTTCATGATTGTGTG
ATAGGTGGTGCATGGCCGTTCTTA-GTTCGTGGAGTGATC--------TGTCTGCTTAAT
TGCGTTTCAAATACTTCGAGGATATAAACGCATTCAT-----------------------
-------------------------------------------------------TGTGA
GTTGCTATTTAGC--------------------------------TGGGAATAGCAATTT
TCGCCACGGGCCACCGTGGGGAAA------------------------------------
--------------------------------------CAAGTCACTTTGAGCGATCCTC
AAT-------------------TTGAAAGCAACGAACGTGACCGCAGCCCTTTGTTGTGT
CTTTGCCAGAGACACGCGTCTTTGTTGGTTAATTCCTCACACACGACGGCAATGTC--CT
TTGTATGGCCGTGTCTTGTTATTTGTGTCTCTGAATGTGCTGACGACTTCCGTCGTGGGC
TGTTTAGTTATGCATTTAGCAACGACGTAGCTGTATAAGGGGGTGTCGAGAGGTTTAAAT
CAC------------------AGAGAATAAACTCAGGG-GACAGCTGGTTTAA-----TG
CGTTAAACCAGAGGAAGGATG---------------------------------------
----------------CGGCA-ATAACAGGTCT-GTGATGCCC-TCAGATGTTCCGGGCT
GCACACG-TGCTACA-TTGATTAG---CACATTGTGTATGCCACTGACCCAAT-------
----------------------------------------------------ACTGGAAT
TTCTGGTGTCCACTGGACACAGCACACACAGTA-CCGCCCGTCGACCATGAG--------
-----AGAGGTCGAAAATCCATTTGAAGTGTTGATATGAG-------------GTCAAGG
CAAATT------------------------GCACCACACACAGATGGCTCTTTGTGTACT
CCATTATTCACT------------GAGTAAGTGCGAGTCACAAA----------------
-------------------------------GGGGCATTTCTGCAA--------------
TTGTCAATTCACAGTGGG--GACAGTCGATTGGTAACAATTCGACTCGGTCCTAACTAGG
AATGCCTCGTACGGG----TGAATCATTATTTCACCCGGAATACGTCCCTGCCCTTTGTA
CACAC-CGCCCGTCGCTCTTACCGATGA-ATTACGCTGTGAGTTTAAGGGACTGGCTGTC
AT----------------------------------------------------------
----------------------TCAATGATAAGCTATGGAAACTTAAACAAACAGTGTGC
TTTAAAG--------------------------------------------------
>Hastigerina_pelagica|R022|18
---------------GAACGTGGAGCATGTGGCTTAATTTGACTCAACGCGGGAAATCTT
AC----CGGGTCCGGACACACTGAGGATTGACAGAGTGGCTTAGG---------------
--------------------------------------------CCACAGACACAGAATG
GGTTTCTTTTAATACACCCCATTTGCTGTGTCAACGTGCCGGTTCTTTCATGATTGTGTG
ATAGGTGGTGCATGGTCGTTCTTA-GTTCGTGGAGTGATC--------TGTCTGCTTAAT
TGCGTTTCAAATACTTCGAGGATATAAACGCATTCAT-----------------------
-------------------------------------------------------TGTGA
GTTGCTATTTAGC--------------------------------TGGGAATAGCAATTT
TCGCCACGGGCCACCGTGGGGAAA------------------------------------
--------------------------------------CAAGTCACTTTGAGCGATCCTC
AAT-------------------TTGAAAGCAACGAACGTGACCGCAGCCCTTTGTTGTGT
CTTTGCCAGAGACACGCGTCTTTGTTGGTTAATTCCTCACACACGACGGCAATGTC--CT
TTGTATGGCCGTGTCTTGTTATTTGTGTCTCTGAATGTGCTGACGACTTCCGTCGTGGGC
TGTTTAGTTATGCATTTAGCAACGACGTAGCTGTATAAGGGGGTGTCGAGAGGTTTAAAT
CAC------------------AGAGAATAAACTCAGGG-GACAGCTGGTTTAA-----TG
CGTTAAACCAGAGGAAGGATG---------------------------------------
----------------CGGCA-ATAACAGGTCT-GTGATGCCC-TCAGATGTTCCGGGCT
GCACACG-TGCTACA-TTGATTAG---CACATTGTGTATGCCACTGACCCAAT-------
----------------------------------------------------ACTGGAAT
TTCTGGTGTCCACTGGACACAGCACACACAGTA-CCGCCCGTCGACCATGAG--------
-----AGAGGTCGAAAATCCATTTGAAGTGTTGATATGAG-------------GTCAAGG
CAAATT------------------------GCACCACACACAGATGGCTCTTTGTGTACT
CCATTATTCACT------------GAGTAAGTGCGAGTCACAAA----------------
-------------------------------GGGGCATTTCTGCAA--------------
TTGTCAATTCACAGTGGG--GACAGTCGATTGGTAACAATTCGACTCGGTCCTAACTAGG
AATGCCTCGTACGGG----TGAATCATTATTTCACCCGGAATACGTCCCTGCCCTTTGTA
CACAC-CGCCCGTCGCTCTTACCGATGA-ATTACGCTGTGAGTTTAAGGGACTGGCTGTC
AT----------------------------------------------------------
----------------------TCAATGATAAGCTATGGAAACTTAAACAAACAGTGTGC
TTTAAAG--------------------------------------------------
>Hastigerina_pelagica|R022|30
--------------------------------------------CAACGCGGGAAATCTT
AC----CGGGTCCGGACACACTGAGGATTGACAGAGTGGCTTAGG---------------
--------------------------------------------CCACAGACACAGAATG
GGTTTCTTTTAATACACCCCATTTGCTGTGTCAACGTGCCGGTTCTTTCATGATTGTGTG
ATAGGTGGTGCATGGCCGTTCTTA-GTTCGTGGAGTGATC--------TGTCTGCTTAAT
TGCGTTTCAAATACTTCGAGGATATAAACGCATTCAT-----------------------
-------------------------------------------------------TGTGA
GTTGCTATTTAGC--------------------------------TGGGAATAGCAATTT
TCGCCACGGGCCACCGTGGGGAAA------------------------------------
--------------------------------------CAAGTCACTTTGAGCGATCCTC
AAT-------------------TTGAAAGCAACGAACGTGACCGCAGCCCTTTGTTGTGT
CTTTGCCAGAGACACGCGTCTTTGTTGGTTAATTCCTCACACACGACGGCAATGTC--CT
TTGTATGGCCGTGTCTTGTTATTTGTGTCTCTGAATGTGCTGACGACTTCCGTCGTGGGC
TGTTTAGTTATGCATTTAGCAACGACGTAGCTGTATAAGGGGGTGTCGAGAGGTTTAAAT
CAC------------------AGAGAATAAACTCAGGG-GACAGCTGGTTTAA-----TG
CGTTAAACCAGAGGAAGGATG---------------------------------------
----------------CGGCA-ATAACAGGTCT-GTGATGCCC-TCAGATGTTCCGGGCT
GCACACG-TGCTACA-TTGATTAG---CACATTGTGTATGCCACTGACCCAAT-------
----------------------------------------------------ACTGGAAT
TTCTGGTGTCCACTGGACACAGCACACACAGTA-CCGCCCGTCGACCATGAG--------
-----AGAGGTCGAAAATCCATTTGAAGTGTTGATATGAG-------------GTCAAGG
CAAATT------------------------GCACCACACACAGATGGCTCTTTGTGTACT
CCATTATTCACT------------GAGTAAGTGCGAGTCACAAA----------------
-------------------------------GGGGCATTTCTGCAA--------------
TTGTCAATTCACAGTGGG--GACAGTCGATTGGTAACAATTCGACTCGGTCCTAACTAGG
AATGCCTCGTACGGG----TGAATCATTATTTCACCCGGAATACGTCCCTGCCCTTTGTA
CACAC-CGCCCGTCGCTCTTACCGATGA-ATTACGCTGTGAGTTTAAGGGACTGGCTGTC
AT----------------------------------------------------------
----------------------TCAATGATAAGCTATGGAAACTTAAACAAACAGTGTGC
TTTAAAG--------------------------------------------------
>Hastigerina_pelagica|R025|06
----------------------------------------GACTCAACGCGGGAAATCTT
AC----CGGGTCCGGACACACTGAGGATTGACAGACAGTATTCAT---------------
------------------------------------------------------------
-------GCCGACTGAATTTCGACATATTTCAAATGTGCGAGTTCTTTCATGATTGTGTG
ATAGGTGGTGCATGGCCGTTCTTA-GTTCGTGGAGTGATC--------TGTCTGCTTAAT
TGCGTTTCATATTTACGAATGTCGCTTACGTGAT--------------------------
-------------------------------------------------------TGCTG
CAGACCTCGTCTCTTT-----------------------------ATTGAGTGCGACGCG
TCTCTTCAACTCACTCGC------------------------------------------
------------------------------------------------------------
--------------ACATTCTCTTGAACGCAACGAGCGTGACCGCAACCTCTTGTTGTGT
ATACCAAGTGTGTCGCTTGGCTTTACTGCCAGCTCGCACT--------------------
------------------------------------------------------------
------CCAATGCACGTATTTTGGTCACATTGTCTCGGCCGTCGCGCAGCCTCGGCTGTG
TCGGCGCCAGCAATG------TCCAAATAAACTTGAGG-GACCGCTGTAACAAT----TC
TTTTAAACCAGAGGAAGGTTG---------------------------------------
----------------CGGCA-ATAACAGGTCT-GTGATGCCC-TTAGATGTCCCGGGCT
GCACACG-TGCTACA-ATGATCAG---TACAGTGAGCATCTTTGCAATACCAGCGTTTGG
AGGCCTG---------------------------------------------GCCAAGTC
ACTTGTGACTCGGCTTGCAGTCTCTACGTTGCC-TTCCCAAGTCTGACAAGA--------
---------TTTGGAAATCCATTGGAAGTCCTGAATCAATCCC----------TATTGAG
CATTTT-------------------TCTCTACAGTGGCGCCAGACTTCGTCCCATGTCGG
TTCGCC------------------TGACTTGTGCGGCACTTGGC----------------
-------------------------------GTCTACTATATGCAA--------------
TTGTCAATTCATAGTGGG--GACAGACGATTGTTAATTGTTCGTCTCGGTCTCAACTAGG
AATGCCTTGTACGGGTCTTTGGTTCACCAGACCACCCGGAATACGTCCCTGCCCTTTGTA
CACAC-CGCCCGTCGCTCTTACCGATGA-ACTTCTCTGTGAGTTTGAGGGACCGTCAATT
GT----------------------------------------------------------
-----------------GTGGCAACACACGACGCTATGGAAACTTAAACGAACAGTGTGA
TTTAAAG--------------------------------------------------
>Hastigerina_pelagica|R025|09
---------------GAACGTGGAGCATGTGGCTTAATTTGACTCAACGCGGGAAATCTT
AC----CGGGTCCGGACACACTGAGGATTGACAGACAGTATTCAT---------------
------------------------------------------------------------
-------GCCGACTGAATTTCGACATATTTCAAATGTGCGAGTTCTTTCATGATTGTGTG
ATAGGTGGTGCATGGCCGTTCTTA-GTTCGTGGAGTGATC--------TGTCTGCTTAAT
TGCGTTTCATATTTACGAATGTCGCTTACGTGAT--------------------------
-------------------------------------------------------TGCTG
CAGACCTCGTCTCTTT-----------------------------ATTGAGTGCGACGCG
TCTCTTCAACTCACTCGC------------------------------------------
------------------------------------------------------------
--------------ACATTCTCTTGAACGCAACGAGCGTGACCGCAACCTCTTGTTGTGT
ATACCAAGTGTGTCGCTTGGCTTTACTGCCAGCTCGCACT--------------------
------------------------------------------------------------
------CCAATGCACGTATTTTGGTCACATTGTCTCGGCCGTCGCGCAGCCTCGGCTGTG
TCGGCGCCAGCAATG------TCCAAATAAACTTGAGG-GACCGCTGTAACAAT----TC
TTTTAAACCAGAGGAAGGTTG---------------------------------------
----------------CGGCA-ATAACAGGTCT-GTGATGCCC-TTAGATGTCCCGGGCT
GCACACG-TGCTACA-ATGATCAG---TACAGTGAGCATCTTTGCAATACCAGCGTTTGG
AGGCCTG---------------------------------------------GCCAAGTC
ACTTGTGACTCGGCTTGCAGTCTCTACGTTGCC-TTCCCAAGTCTGACAAGA--------
---------TTTGGAAATCCATTGGAAGTCCTGAATCAATCCC----------TATTGAG
CATTTT-------------------TCTCTACAGTGGCGCCAGACTTCGTCCCATGTCGG
TTCGCC------------------TGACTTGTGCGGCACTTGGC----------------
-------------------------------GTCTACTATATGCAA--------------
TTGTCAATTCATAGTGGG--GACAGACGATTGTTAATTGTTCGTCTCGGTCTCAACTAGG
AATGCCTTGTACGGGTCTTTGGTTCACCAGACCACCCGGAATACGTCCCTGCCCTTTGTA
CACAC-CGCCCGTCGCTCTTACCGATGA-ACTTCTCTGTGAGTTTGAGGGACCGTCAATT
GT----------------------------------------------------------
-----------------GTGGCAACACACGACGCTATGGAAACTTAAACGAACAGTGTGA
TTTAAAG--------------------------------------------------
>Hastigerina_pelagica|R025|15
---------------GAACGTGGAGCATGTGGCTTAATTTGACTCAACGCGGGAAATCTT
AC----CGGGTCCGGACACACTGAGGATTGACAGACAGTATTCAT---------------
------------------------------------------------------------
-------GCCGACTGAATTTCGACATATTTCAAATGTGCGAGTTCTTTCATGATTGTGTG
ATAGGTGGTGCATGGCCGTTCTTA-GTTCGTGGAGTGATC--------TGTCTGCTTAAT
TGCGTTTCATATTTACGAATGTCGCTTACGTGAT--------------------------
-------------------------------------------------------TGCTG
CAGACCTCGTCTCTTT-----------------------------ATTGAGTGCGACGCG
TCTCTTCAACTCACTCGC------------------------------------------
------------------------------------------------------------
--------------ACATTCTCTTGAACGCAACGAGCGTGACCGCAACCTCTTGTTGTGT
ATACCAAGTGTGTCGCTTGGCTTTACTGCCAGCTCGCACT--------------------
------------------------------------------------------------
------CCAATGCACGTATTTTGGTCACATTGTCTCGGCCGTCGCGCAGCCTCGGCTGTG
TCGGCGCCAGCAATG------TCCAAATAAACTTGAGG-GACCGCTGTAACAAT----TC
TTTTAAACCAGAGGAAGGTTG---------------------------------------
----------------CGGCA-ATAACAGGTCT-GTGATGCCC-TTAGATGTCCCGGGCT
GCACACG-TGCTACA-ATGATCAG---TACAGTGAGCATCTTTGCAATACCAGCGTTTGG
AGGCCTG---------------------------------------------GCCAAGTC
ACTTGTGACTCGGCTTGCAGTCTCTACGTTGCC-TTCCCAAGTCTGACAAGA--------
---------TTTGGAAATCCATTGGAAGTCCTGAATCAATCCC----------TATTGAG
CATTTT-------------------TCTCTACAGTGGCGCCAGACTTCGTCCCATGTCGG
TTCGCC------------------TGACTTGTGCGGCACTTGGC----------------
-------------------------------GTCTACTATATGCAA--------------
TTGTCAATTCATAGTGGG--GACAGACGATTGTTAATTGTTCGTCTCGGTCTCAACTAGG
AATGCCTTGTACGGGTCTTTGGTTCACCAGACCACCCGGAATACGTCCCTGCCCTTTGTA
CACAC-CGCCCGTCGCTCTTACCGATGA-ACTTCTCTGTGAGTTTGAGGGACCGTCAATT
GT----------------------------------------------------------
-----------------GTGGCAACACACGACGCTATGGAAACTTAAACGAACAGTGTGA
TTTAAAG--------------------------------------------------
>Neogloboquadrina_incompta|P106|09
-------------------GTGGAGCATGTGGCTTAATTTGACTCAACGCGGGAAATCTT
AC----CAGGTCCGGACACACTGAGGATTGACAGGAAGTATCGTCTTTTGAATTCTTTA-
---------------------------------------------AGGACATGTCGTTTT
TAATGACATCTTTTAGATGGATGATTCGTGTAAATATGCTAGTTCTTTCATGATTATGTG
ATAGGTGGTGCATGGCCGTTCTTA-GTTCGTGGAGTGATC--------TGTCTGCTTAAT
TGCGTTTCACTAAGGCCCCAAAGTTAGCAAATTATCAATCGTTA----------------
-------------------------------------------------------CAGAG
TCGACCCCTCACC--------------------------------TTTGAGTGCGCGTCC
TAACTTGTAGTACA----------------------------------------------
--------------------------------------TGGTGTAAATGGATTTGTTTTG
GGT----------------ACCCAGAAAGCAACGAACGTGACCGCAACGTCTTGTTGTCT
CTCTTTGAC---------------------------------------------------
------------------------------------------------------------
------AGTTATGGGTTATCCCAGTCATGTGTTTATACTTTTATGTGTAAATACGTACGA
CACAGAGACT-----------AGATACCAAACTAGGCG-TACCGCTGTATCAT-----TT
CTTTAAACCAGAGGAAGGTTG---------------------------------------
----------------CGGCA-ATAACAGGTCT-GTGATGCCC-TTAGATGTTCTGGGCT
GCACACG-TGCTACA-ATGATCAG---CACAGTAAGCATCTCAATTTTTACAACACCGTC
AACACACGTAGTGAGCTGCTTGATCTCTCATTCATGCATTCTGTGCT-----TCGGTGCA
GTGTGCAATGTGAGTTGTCTAATGCGCGCGGTT-ATGCCTGTACCGAGAGGT--------
-----GACGTCGGGTAAACATTCTCTAATGCTGACCTATTTTTCTG-------AAATATG
CACAAC-------------------------------TCTAATATGACATTCATTCCCGG
GAGGACTAGTTGC-----------CTCTTTGTGTGAGTGTAATGCAAACATGAATAGCGA
CTGTCGCTGTT--------------------TACTCATATGTGCCC--------------
CTGTCAATTCGTGGTGGG--GACAGACCATTGCTAATTGTTGGTCTCGCTTATAACTAGG
AATGCCTTGTACGGGTCTTTGGTTCAACAAACCACCCGGAATACGTCCCTGCCCTTTGTA
CACAC-CGCCCGTCGCTCTTACCGATGA-ACTCGTTTGTGAGTTTTAAGGACTGGATTAA
GC----------------------------------------------------------
---------------------TATATGCGTAACCTATGGAAATTCATGCGAATGAACTGG
TTTAAAG--------------------------------------------------
>Neogloboquadrina_incompta|P150|05
---------------------------------------------------------CTT
AC----CAGGTCCGGACACACTGAGGATTGACAGGAAGTATCGTCTTTTGAATTCTTTA-
---------------------------------------------AGGACATGTCGTTTT
TAATGACATCTTTTAGATGGATGATTCGTGTAAATATGCTAGTTCTTTCATGATTATGTG
ATAGGTGGTGCATGGCCGTTCTTA-GTTCGTGGAGTGATC--------TGTCTGCTTAAT
TGCGTTTCACTAAGGCCCCAAAGTTAGCAAATTATCAATCGTTA----------------
-------------------------------------------------------CAGAG
TCGACCCCTCACC--------------------------------TTTGAGTGCGCGTCC
TAACTTGTAGTACA----------------------------------------------
--------------------------------------TGGTGTAAATGGATTTGTTTTG
GGT----------------ACCCAGAAAGCAACGAACGTGACCGCAACGTCTTGTTGTCT
CTCTTTGAC---------------------------------------------------
------------------------------------------------------------
------AGTTATGGGTTATCCCAGTCATGTGTTTATACTTTTATGTGTAAATACGTACGA
CACAGAGACT-----------AGATACCAAACTAGGCG-TACCGCTGTATCAT-----TT
CTTTAAACCAGAGGAAGGTTG---------------------------------------
----------------CGGCA-ATAACAGGTCT-GTGATGCCC-TTAGATGTTCTGGGCT
GCACACG-TGCTACA-ATGATCAG---CACAGTAAGCATCTCAATTTTTACAACACCGTC
AACACACGTAGTGAGCTGCTTGATCTCTCATTCATGCATTCTGTGCT-----TCGGTGCA
GTGTGCAATGTGAGTTGTCTAATGCGCGCGGTT-ATGCCTGTACCGAGAGGT--------
-----GACGTCGGGTAAACATTCTCTAATGCTGACCTATTTTTCTG-------AAATATG
CACAAC-------------------------------TCTAATATGACATTCATTCCCGG
GAGGACTAGTTGC-----------CTCTTTGTGTGAGTGTAATGCAAACATGAATAGCGA
CTGTCGCTGTT--------------------TACTCATATGTGCCC--------------
CTGTCAATTCGTGGTGGG--GACAGACCATTGCTAATTGTTGGTCTCGCTTATAACTAGG
AATGCCTTGTACGGGTCTTTGGTTCAACAAACCACCCGGAATACGTCCCTGCCCTTTGTA
CACAC-CGCCCGTCGCTCTTACCGATGA-ACTCGTTTGTGAGTTTTAAGGACTGGATTAA
GC----------------------------------------------------------
---------------------TATATGCGTAACCTATGGAAATTCATGCGAATGAACTGG
TTTAAAG--------------------------------------------------
>Neogloboquadrina_incompta|P150|07
-------------------GTGGAGCATGTGGCTTAATTTGACTCAACGCGGGAAATCTT
AC----CAGGTCCGGACACACTGAGGATTGACAGGAAGTATCGTCTTTTGAATTCTTTA-
---------------------------------------------AGGACATGTCGTTTT
TAATGACATCTTTTAGATGGATGATTCGTGTAAATATGCTAGTTCTTTCATGATTATGTG
ATAGGTGGTGCATGGCCGTTCTTA-GTTCGTGGAGTGATC--------TGTCTGCTTAAT
TGCGTTTCACTAAGGCCCCAAAGTTAGCAAATTATCAATCGTTA----------------
-------------------------------------------------------CAGAG
TCGACCCCTCACC--------------------------------TTTGAGTGCGCGTCC
TAACTTGTAGTACA----------------------------------------------
--------------------------------------TGGTGTAAATGGATTTGTTTTG
GGT----------------ACCCAGAAAGCAACGAACNNGACCGCAACGTCTTGTTGTCT
CTCTTTGAC---------------------------------------------------
------------------------------------------------------------
------AGTTATGGGTTATCCCAGTCATGTGTTTATACTTTTATGTGTAAATACGTACGA
CACAGAGACT-----------AKATACCAAACTAGGCG-TACCGCTGTATCAT-----TT
CTTTAAACCAGAGGAAGGTTG---------------------------------------
----------------CGGCA-ATAACAGGTCT-GTGATGCCC-TTAGATGTTCTGGGCT
GCACACG-TGCTACA-ATGATCAG---CACAGTAAGCATCTCAATTTTTACAACACCGTC
AACACACGTAGTGAGCTGCTTGATCTCTCAWTCATGCATTCTGTGCT-----TCGGTGCA
GTGTGCAATGTGAGTTGTCTAATGCGCGCGGTT-ATGCCTGTACCGAGAGGT--------
-----GACGTCGGGTAAACATTCTCTAATGCTGACCTATTTTTCTG-------AAATATG
CACAAC-------------------------------TCTAATATGACATTCATTCCCGG
GAGGACTAGTTGC-----------CTCTTTGTGTGAGTGTAATGCAAACATGAATAGCGA
CTGTCGCTGTT--------------------TACTCATATGTGCCC--------------
CTGTCAATTCGTGGTGGG--GACAGACCATTGCTAATTGTTGGTCTCGCTTATAACTAGG
AATGCCTTGTACGGGTCTTTGGTTCAACAAACCACCCGGAATACGTCCCTGCCCTTTGTA
CACAC-CGCCCGTCGCTCTTACCGATGA-ACTCGTTTGTGAGTTTTAAGGACTGGATTAA
GC----------------------------------------------------------
---------------------TATATGCGTAACCTATGGAAATTCATG------------
---------------------------------------------------------
>Neogloboquadrina_incompta|P150|08
--------------------------------CGTCTTTTGAATTCTTTAAGGACATGTC
GT-----TTTTAATGACATCTTTTAGATGGATGATTC-----------------------
------------------------------------------------------------
---------------------------GTGTAAATATGCTAGTTCTTTCATGATTATGTG
ATAGGTGGTGCATGGCCGTTCTTA-GTTCGTGGAGTGATC--------TGTCTGCTTAAT
TGCGTTTCACTAAGGCCCCAAAGTTAGCAAATTATCAATCGTTA----------------
-------------------------------------------------------CAGAG
TCGACCCCTCACC--------------------------------TTTGAGTGCGCGTCC
TAACTTGTAGTACA----------------------------------------------
--------------------------------------TGGTGTAAATGGATTTGTTTTG
GGT----------------ACCCAGAAAGCAACGAACGTGACCGCAACGTCTTGTTGTCT
CTCTTTGAC---------------------------------------------------
------------------------------------------------------------
------AGTTATGGGTTATCCCAGTCATGTGTTTATACTTTTATGTGTAAATACGTACGA
CACAGAGACT-----------AGATACCAAACTAGGCG-TACCGCTGTATCAT-----TT
CTTTAAACCAGAGGAAGGTTG---------------------------------------
----------------CGGCA-ATAACAGGTCT-GTGATGCCC-TTAGATGTTCTGGGCT
GCACACG-TGCTACA-ATGATCAG---CACAGTAAGCATCTCAATTTTTACAACACCGTC
AACACACGTAGTGAGCTGCTTGATCTCTCATTCATGCATTCTGTGCT-----TCGGTGCA
GTGTGCAATGTGAGTTGTCTAATGCGCGCGGTT-ATGCCTGTACCGAGAGGT--------
-----GACGTCGGGTAAACATTCTCTAATGCTGACCTATTTTTCTG-------AAATATG
CACAAC-------------------------------TCTAATATGACATTCATTCCCGG
GAGGACTAGTTGC-----------CTCTTTGTGTGAGTGTAATGCAAACATGAATAGCGA
CTGTCGCTGTT--------------------TACTCATATGTGCCC--------------
CTGTCAATTCGTGGTGGG--GACAGACCATTGCTAATTGTTGGTCTCGCTTATAACTAGG
AATGCCTTGTACGGGTCTTTGGTTCAACAAACCACCCGGAATACGTCCCTGCCCTTTGTA
CACAC-CGCCCGTCGCTCTTACCGATGA-ACTCGTTTGTGAGTTTTAAGGACTGGATTAA
GC----------------------------------------------------------
---------------------TATATGCGTAACCTATGGAAATTCATG------------
---------------------------------------------------------
>Neogloboquadrina_incompta|P150|10
-------------------GTGGAGCATGTGGCTTAATTTGACTCAACGCGGGAAATCTT
AC----CAGGTCCGGACACACTGAGGATTGACAGGAAGTATCGTCTTTTGAATTCTTTA-
---------------------------------------------AGGACATGTCGTTTT
TAATGACATCTTTTAGATGGATGATTCGTGTAAATATGCTAGTTCTTTCATGATTATGTG
ATAGGTGGTGCATGGCCGTTCTTA-GTTCGTGGAGTGATC--------TGTCTGCTTAAT
TGCGTTTCACTAAGGCCCCAAAGTTAGCAAATTATCAATCGTTA----------------
-------------------------------------------------------CAGAG
TCGACCCCTCACC--------------------------------TTTGAGTGCGCGTCC
TAACTTGTAGTACA----------------------------------------------
--------------------------------------TGGTGTAAATGGATTTGTTTTG
GGT----------------ACCCAGAAAGCAACGAACGTGACCGCAACGTCTTGTTGTCT
CTCTTTGAC---------------------------------------------------
------------------------------------------------------------
------AGTTATGGGTTATCCCAGTCATGTGTTTATACTTTTATGTGTAAATACGTACGA
CACAGAGACT-----------AGATACCAAACTAGGCG-TACCGCTGTATCAT-----TT
CTTTAAACCAGAGGAAGGTTG---------------------------------------
----------------CGGCA-ATAACAGGTCT-GTGATGCCC-TTAGATGTTCTGGGCT
GCACACG-TGCTACA-ATGATCAG---CACAGTAAGCATCTCAATTTTTACAACACCGTC
AACACACGTAGTGAGCTGCTTGATCTCTCATTCATGCATTCTGTGCT-----TCGGTGCA
GTGTGCAATGTGAGTTGTCTAATGCGCGCGGTT-ATGCCTGTACCGAGAGGT--------
-----GACGTCGGGTAAACATTCTCTAATGCTGACCTATTTTTCTG-------AAATATG
CACAAC-------------------------------TCTAATATGACATTCATTCCCGG
GAGGACTAGTTGC-----------CTCTTTGTGTGAGTGTAATGCAAACATGAATAGCGA
CTGTCGCTGTT--------------------TACTCATATGTGCCC--------------
CTGTCAATTCGTGGTGGG--GACAGACCATTGCTAATTGTTGGTCTCGCTTATAACTAGG
AATGCCTTGTACGGGTCTTTGGTTCAACAAACCACCCGGAATACGTCCCTGCCCTTTGTA
CACAC-CGCCCGTCGCTCTTACCGATGA-ACTCGTTTGTGAGTTTTAAGGACTGGATTAA
GC----------------------------------------------------------
---------------------TATATGCGTAACCTATGGAAATTCATGCGAATGAACTGG
TTTAAAG--------------------------------------------------
>Neogloboquadrina_incompta|P106|02
-------------------------------------TTTGACTCAACGCGGGAAATCTT
AC----CAGGTCCGGACACACTGAGGATTGACAGGAAGTATCGTCTTTTGAATTCTTTA-
---------------------------------------------AGGACATGTCGTTTT
TAATGACATCTTTTAGATGGATGATTCGTGTAAATATGCTAGTTCTTTCATGATTATGTG
ATAGGTGGTGCATGGCCGTTCTTA-GTTCGTGGAGTGATC--------TGTCTGCTTAAT
TGCGTTTCACTAAGGCCCCAAAGTTAGCAAATTATCAATCGTTA----------------
-------------------------------------------------------CAGAG
TCGACCCCTCACC--------------------------------TTTGAGTGCGCGTCC
TAACTTGTAGTACA----------------------------------------------
--------------------------------------TGGTGTAAATGGATTTGTTTTG
GGT----------------ACCCAGAAAGCAACGAACGTGACCGCAACGTCTTGTTGTCT
CTCTTTGAC---------------------------------------------------
------------------------------------------------------------
------AGTTATGGGTTATCCCAGTCATGTGTTTATACTTTTATGTGTAAATACGTACGA
CACAGAGACT-----------AGATACCAAACTAGGCG-TACCGCTGTATCAT-----TT
CTTTAAACCAGAGGAAGGTTG---------------------------------------
----------------CGGCA-ATAACAGGTCT-GTGATGCCC-TTAGATGTTCTGGGCT
GCACACG-TGCTACA-ATGATCAG---CACAGTAAGCATCTCAATTTTTACAACACCGTC
AACACACGTAGTGAGCTGCTTGATCTCTCATTCATGCATTCTGTGCT-----TCGGTGCA
GTGTGCAATGTGAGTTGTCTAATGCGCGCGGTT-ATGCCTGTACCGAGAGGT--------
-----GACGTCGGGTAAACATTCTCTAATGCTGACCTATTTTTCTG-------AAATATG
CACAAC-------------------------------TCTAATATGACATTCATTCCCGG
GAGGACTAGTTGC-----------CTCTTTGTGTGAGTGTAATGCAAACATGAATAGCGA
CTGTCGCTGTT--------------------TAMTCATATGTGCCC--------------
CTGTCAATTCGTGGTGGG--GACAGACCATTGCTAATTGTTGGTCTCGCTTATAACTAGG
AATGCCTTGTACGGGTCTTTGGTTCAACAAACCACCCGGAATACGTCCCTGCCCTTTGTA
CACAC-CGCCCGTCGCTCTTACCGATGA-ACTCGTTTGTGAGTTTTAAGGACTGGATTAA
GC----------------------------------------------------------
---------------------TATATGCGTAACCTATGGAAATTCATGCGAATGAACTGG
TTTAAAG--------------------------------------------------
>indet_spinose|P125|10
---------------GAACGTGGAGCATGTGGCTTAATTTGACTCAACGCGGGGAATCTT
AC----CGGGTCCGGACACACTGAGGATTGACAGACAATTGTCCT---------------
------------------------------------------------------------
---------------TTTGGCTTAAAAGACAAAAGATAACAGATCTTTCATGATTATGTG
ATGGGTGGTGCATGGCCGTTCTTA-GTTCGTGGAGTGATC--------TGTCTGCTTAAT
TGCGTTTCAAATATACTTTTTTTACAACGAGTC---------------------------
------------------------------------------------------------
---------------------------------------------TACAAAGGAGTGGTT
CAGTTACAACAGACAATTA-----------------------------------------
--------------------------------------ATTCTTGTGTTTTGAACGTTTG
GAATGTACTCTATTTGGCTCAATTGAACGCAACGGACGTGATCGCAAGTCCTTGTTGAAC
TTCAGTATATATTGACTTTCCCCGTAGGAAGGGATTGCCAATAATTGAATGTTCGCTTTC
TAT---------------------------------------------------------
------TGGTGTGTGATCTCAAAATTGCATGTATTTGTGATGGCGAGTGATCTAATCC--
---------------------CTTAGGAAAACTTGGGC-GACCGCTGTAATACTT---CT
CTTTAAAACAGAGGCAGGTTG---------------------------------------
----------------CGGCA-ATAACAGGTCT-GTGATGCCC-TCAGATGTCCCGGGCC
GCACACG-TGCTACA-TTGATTAG---CGCAGTGCGCATACTTTCAATATGATACATTGG
ATTGG-------------------------------------------------------
-------TGGTGAATTGTTGGCCCCGTCTAATA-CTGTCCTGTCTGAGAAGG--------
---------CTGGGTAATCAATTGTAAGTGCTGGTTCCTACTCC---------CGTTGAG
CATTTT------------------AATAATGGCCTCTCTACATCCCTAGTA---------
------------------------ACCCTAGTGCGATTGTAGTTGAGCC-----------
-------------------------------TTGCCATTTATGCAA--------------
GTGTCAATTCTCAGTGGG--GACAGACATTTGATAATTCTTTGTCTCGTTCTTAACTAGG
AATGCCTTGTACGGGTCT-TGGTTCAACAGACCACCCGGAATACGTCCCTGCCCTTTGTA
CACAC-CGCCCGTCGCTCTTACCGATGA-CTTTCCCTGTGAGTTTGAAGGACTGGTGGTT
GC----------------------------------------------------------
----------------------------ATGACTATTGGAAATTCTGTCAAACAGCGAGA
TTTAAAG--------------------------------------------------
>indet_spinose|P155|07
-------------------GTGGAGCATGTGGCTTAATTTGACTCAACGCGGGGAATCTT
AC----CGGGTCCGGACATACTGAGGATTGACAGACATCACCACGTCTTTTTGTCCTTA-
------------------------------------------------------------
-----------------------AAAAGACAAAAGATAACAGATCTTTCATGATTATGTG
GTGGGTGGTGCATGGCCGTTCTTA-GTTCGTGGAGTGATC--------TGTCTGCTTAAT
TGCGTTTCAAATGTATTTTTGATTTATCAAACGAGTC-----------------------
-------------------------------------------------------TACGA
AGGACCTATTCATACAAG------------------------------------------
------------------------------------------------------------
--------------------------------------CACTTCATTTATGATTTGTTTG
GAATTTGGTTCTTTCGGCTCAATTGAACGCAACGGACGTGATTGCAAGTCCTTGTTGAAC
TTCTGTATATATCATTTACATTCTTAACTGAGTGTATCTAAGATAATA------------
------------------------------------------------------------
------GAGTTCGCTTTCTATTGGTGACGGGATCTCCTCATTTGTGGAGTGATCTAATCC
---------------------TCTAGGAAAACTCGGGC-GACCGCTGTAATACTTT--CT
TTTTAAAACAGAGGAAGATTG---------------------------------------
----------------CGGCA-ATAACAGGTCT-GTGATGCCC-TCAGATGTCCCGGGCC
GCACACG-TGCTACA-TTGATTAG---CGCAGTGCGCATACTTTCAATATGATACATTGG
TTTTGGTAGT------------------------------------------AAGCTATT
CATCTGATGGATATGCTACTCTCCATACCAATA-CTATCTAGTCTGAAAAGA--------
---------CTGGGTAATCTATTGTAAGTGCTGGTTCCTCTTCC---------CGTTGAG
CATTTT------------------AATAATGGTCTCTCTACGTCCCTAGTAT--------
------------------------ATTCTAGTGCGATTGTAGTTGAGT------------
-------------------------------CTGCCATTTATGCAA--------------
GTGTCAATTCTCAGTGGG--GACAGACATTTGATAATTCTTTGTCTCGTTCTTAACTAGG
AATGCCTTGTACGGGTCT-TGGTTCAACAGACCACCCGGAATACGTCCCTGCCCTTTGTA
CACAC-CGCCCGTCGCTCTTACCGATGA-ATTTCACTGTGAGTTCAATGGACCGATTTTT
TC----------------------------------------------------------
--------------------------------CCTTTGGAAATTTGGTCAAACAGTGAGA
TTTAAAG--------------------------------------------------
>Globigerinita_glutinata|R049|03
----------------------------GTGGCTTAATTTGACTCAACGCGGGAAATCTT
AC----CGGGTCCGGACACACTGAGGATTGACAGGTATTATATAG----CGCGCTTGCG-
------------------------------------------------------------
--------------------CGTCTATTGTTAAATATGCTAGTCCTTTCATGATTATGTG
ATAGGTGGTGCATGGCCGTTCTTA-GTTCGTGGAGTGATC--------TGTCTGCTTAAT
TGCGTTTCAGATAAGGATCTATATTCTTTACAGAAGTGTTGCGTTG--------------
-------------------------------------------------------TGCAT
TTGACCCCTCGTT--------------------------------CGCGAGTGCGTGTCT
TTTCGCGCTCGC------------------------------------------------
--------------------------------------ACGCTTTTTACATTAGGTCCTG
AAA-------------------------GCAACGAACGTGACCGCAACCTCTTGTTGCCT
CATCTCCCTAC-------------------------------------------------
------------------------------------------------------------
------TTTTTTAGCACTTCGGTGTTGAATAATTTCATTGAGG-----------------
---------------------CTTTCCAAAACTAGAGG-GACCGCTGTCAA-------CT
TCTTAAACCAGAGGAAGGTTG---------------------------------------
----------------CGGCA-ATAACAGGT-----------------------------
------------------------------------------------------------
------------------------------------------------------------
------------------------------------------------------------
------------------------------------------------------------
------------------------------------------------------------
------------------------------------------------------------
------------------------------------------------------------
------------------------------------------------------------
------------------------------------------------------------
------------------------------------------------------------
------------------------------------------------------------
------------------------------------------------------------
---------------------------------------------------------
>Globigerinita_glutinata|R049|06
-------------------GTGGAGCATGTGGCTTAATTTGACTCAACGCGGGAAATCTT
AC----CGGGTCCGGACACACTGAGGATTGACAGGTATTATATAG---------------
------------------------------------------------------------
----------CGCGCTTGCGCGTCTATTGTTAAATATGCTAGTCCTTTCATGATTATGTG
ATAGGTGGTGCATGGCCGTTCTTA-GTTCGTGGAGTGATC--------TGTCTGCTTAAT
TGCGTTTCAGATAAGGATCTATATTCTTTACAGAAGTGTTGCGTTG--------------
-------------------------------------------------------TGCAT
TTGACCCCTCGTT--------------------------------CGCGAGTGCGTGTCT
TTTCGCGCTCGC------------------------------------------------
--------------------------------------ACGCTTTTTACATTAGGTCCTG
AAA-------------------------GCAACGAACGTGACCGCAACCTCTTGTTGCCT
CATCTCCCTAC-------------------------------------------------
------------------------------------------------------------
------TTTTTTAGCACTTCGGTGTTGAATAATTTCATTGAGG-----------------
---------------------CTTTCCAAAACTAGAGG-GACCGCTGTCAA-------CT
TCTTAAACCAGAGGAAGGTTG---------------------------------------
----------------CGGCA-ATAACAGGT-----------------------------
------------------------------------------------------------
------------------------------------------------------------
------------------------------------------------------------
------------------------------------------------------------
------------------------------------------------------------
------------------------------------------------------------
------------------------------------------------------------
------------------------------------------------------------
------------------------------------------------------------
------------------------------------------------------------
------------------------------------------------------------
------------------------------------------------------------
---------------------------------------------------------
>Globigerinita_glutinata|R049|a1
-------------------GTGGAGCATGTGGCTTAATTTGACTCAACGCGGGAAATCTT
AC----CGGGTCCGGACACACTGAGGATTGACAGGTATTATATAG---------------
------------------------------------------------------------
----------CGCGCTTGCGCGTCTATTGTTAAATATGCTAGTCCTTTCATGATTATGTG
ATAGGTGGTGCATGGCCGTTCTTA-GTTCGTGGAGTGATC--------TGTCTGCTTAAT
TGCGTTTCAGATAAGGATCTATATTCTTTACAGAAGTGTTGCGTTG--------------
-------------------------------------------------------TGCAT
TTGACCCCTCGTT--------------------------------CGCGAGTGCGTGTCT
TTTCGCGCTCGC------------------------------------------------
--------------------------------------ACGCTTTTTACATTAGGTCCTG
AAA-------------------------GCAACGAACGTGACCGCAACCTCTTGTTGCCT
CATCTCCCTAC-------------------------------------------------
------------------------------------------------------------
------TTTTTTAGCACTTCGGTGTTGAATAATTTCATTGAGG-----------------
---------------------CTTTCCAAAACTAGAGG-GACCGCTGTCAA-------CT
TCTTAAACCAGAGGAAGGTTG---------------------------------------
----------------CGGCA-ATAACAGGT-----------------------------
------------------------------------------------------------
------------------------------------------------------------
------------------------------------------------------------
------------------------------------------------------------
------------------------------------------------------------
------------------------------------------------------------
------------------------------------------------------------
------------------------------------------------------------
------------------------------------------------------------
------------------------------------------------------------
------------------------------------------------------------
------------------------------------------------------------
---------------------------------------------------------
>Globigerina_falconensis|R018|02
------------------------------TTGTTGATTGGCCATCACGTAAGCTCACTT
GT----------------------------------------------------------
------------------------------------------------------------
--------------------------------------------AATTTATTACAGTGTG
GTATTATCTTAGCCATTCCCTTTT-AGTTGTGGAGTGATT-----------------AAC
CACTC-------------------------------------------------------
------------------------------------------------------------
------------------------------------------------------------
------------------------------------------------------------
------------------------------------------------------------
------------------------------------------------------------
------------------------------------------------------------
------------------------------------------------------------
------------------------------------------------------------
---------------------TAAATTGTAACTCGGGG-GACCGCTGTGATTT-----TT
CTTCAAACCGGAGGAAGGTTG---------------------------------------
----------------CGGCA-ATAACAGGTCT-GTGATGCCC-TCAGATGTCCTGGGCT
GCACACG-TGCTACACTGATCCC----GGCAGTTGGCATGTGATTTTCTCCAATGA----
----------------------------------------------------CGAACCTA
GTGGACTTGGCGTCTGTGCGCATTCGTGTGCTA-ATGACTGCCGTCACTTTAAACACTGG
TCGTTAGACTCGTGCGATCCCTCGGAAAACGTGATTTCTGTTCCCA-------AACAAAG
CACTTT------------------CGTACCCTCGCTCAAACAAACGTGATTCCA------
------------------------AATCCCTTACGATTGCTACATCCTTTCTCGTAACGT
CTCGCCTAGCGGAGC----------------TTTCAACTTTTCGTC----------GCAA
CTCTCAATTCACAGTGGG--GACAGTCGTTTGTCAACTTTTCGTCTCGGTCCCAACTAGG
AATGCCTCGTACGAGT---TGGTTCATCAGACCACTCGGAATACGTCCCTGCCCTTTGTA
CACAC-CGCCCGTCGCTTTTACCGATGA-ACTTTTTTGCGAGTATGATGGACTAACTTTG
CG----------------------------------------------------------
------------------CTCAATTTGAATCTGTTGTGGAAATTCACTCGAACAACGGGA
TTTAAAG--------------------------------------------------
>Globigerina_falconensis|R018|04
-------------------------------------------------CACGTAAGCTC
AC----------------------------------------------------------
------------------------------------------------------------
----------------------------------------TTGTAATTTATTACAGTGTG
GTATTATCTTAGCCATTCCCTTTT-AGTTGTGGAGTGATT-----------------AAC
CACTC-------------------------------------------------------
------------------------------------------------------------
------------------------------------------------------------
------------------------------------------------------------
------------------------------------------------------------
------------------------------------------------------------
------------------------------------------------------------
------------------------------------------------------------
------------------------------------------------------------
---------------------TAAATTGTAACTCGGGG-GACCGCTGTGATTT-----TT
CTTCAAACCGGAGGAAGGTTG---------------------------------------
----------------CGGCA-ATAACAGGTCT-GTGATGCCC-TCAGATGTCCTGGGCT
GCACACG-TGCTACA-CTGATCCC---GGCAGTTGGCATGTGATTTTCTCCAATGACGAA
CCTAG-------------------------------------------------------
-TGGACTTGGCGTCTGTGCGCATTCGTGTGCTA-ATGACTGCCGTCACTTTAAACACTGG
TCGTTAGACTCGTGCGATCCCTCGGAAAACGTGATTTCTGTTCCCA-------AACAAAG
CACTTT------------------CGTACCCTCGCTCAAACAAACGTGATTCCA------
------------------------AATCCCTTACGATTGCTACAT--CCTTTCTCGTAAC
GTCTCGCCTAGCGGAGC--------------TTTCAACTTTTCGTC----------GCAA
CTCTCAATTCACAGTGGG--GACAGTCGTTTGTCAACTTTTCGTCTCGGTCCCAACTAGG
AATGCCTCGTACGAGT---TGGTTCATCAGACCACTCGGAATACGTCCCTGCCCTTTGTA
CACAC-CGCCCGTCGCTTTTACCGATGA-ACTTTTTTGCGAGTATGATGGACTAACTTTG
CG----------------------------------------------------------
------------------CTCAATTTGAATCTGTTGTGGAAATTCGCTCGAACAACGGGA
TTTAAAG--------------------------------------------------
>poss_scitula|R021|01
--------------------------TTGTTGCCTTTCT---------------------
------------------------------------------------------------
------------------------------------------------------------
------------------------------AATTTATTCTAATTCTTTTGTAATTAGTCT
AATAACAGAGGCT-----------------------------------------------
------------------------------------------------------------
------------------------------------------------------------
------------------------------------------------------------
------------------------------------------------------------
------------------------------------------------------------
------------------------------------------------------------
------------------------------------------------------------
------------------------------------------------------------
------------------------------------------------------------
---------------------ATTCTTTAAACTAGACG-GACCGCTGTTTC-------TC
TTTTAAACCAGAGGAAGGTTG---------------------------------------
----------------CGGCA-ATAACAGGTCT-GTGATGCCC-TTAGATGTTCCGGGCT
GCACACG-TGCTACA-ATGATCAG---TACAGTGAGCATCTCAATTTATTACTAACACCG
CTTTATTAAAGCATTCA-----------------------------------GTGTGTAG
TTGTGTAAGCAGCTGCCTCTGATATGCGCGGTA-ACACCTGTCTCGAGAGTC--------
--------GATGGGTAATCCATTAGAAGTAATGATTCCTCTCTTT--------TATATAG
CACACT--------------------------------GATATACAGCATCGGTTCCCGA
GGTAACCTTGTGTT----------ACTTATGTGCGAGCGTGATGTCAGAGCTTAACGTTT
ATTATTCTTTATGTCTAATAGATCTCTGATTTTACTGTATGTGCAA--------------
TTGTTAATTCGTGGTGGG--GACAGACCATTGTTAACTATTGGTCTCGGTCTTAACTAGG
AATGCCTCGTACGGGTCT-TGGTTCAACAAACCACCCGGAATACGTCCCTGCCCTTTGTA
CACAC-CGCCCGTCGCTCTTACCGATGA-ACTTCTTTGTGAGTCTAAGGGACTGGGTAAT
GA----------------------------------------------------------
------TTCATTCTTTTCTAAAGTTTGAATTACCTATAGAAACTTAGCCGAACAAGGTGG
TTTAAAG--------------------------------------------------
>poss_scitula|R021|02
--------------------------TTGTTGCCTTTCT---------------------
------------------------------------------------------------
------------------------------------------------------------
------------------------------AATTTATTCTAATTCTTTTGTAATTAGTCT
AATAACAGAGGCT-----------------------------------------------
------------------------------------------------------------
------------------------------------------------------------
------------------------------------------------------------
------------------------------------------------------------
------------------------------------------------------------
------------------------------------------------------------
------------------------------------------------------------
------------------------------------------------------------
------------------------------------------------------------
---------------------ATTCTTTAAACTAGACG-GACCGCTGTTTC-------TC
TTTTAAACCAGAGGAAGGTTG---------------------------------------
----------------CGGCA-ATAACAGGTCT-GTGATGCCC-TTAGATGTTCCGGGCT
GCACACG-TGCTACA-ATGATCAG---TACAGTGAGCATCTCAATTTATTACTAACACCG
CTTTATTAAAGCATTCA-----------------------------------GTGTGTAG
TTGTGTAAGCAGCTGCCTCTGATATGCGCGGTA-ACACCTGTCTCGAGAGTC--------
--------GATGGGTAATCCATTAGAAGTAATGATTCCTCTCTTT--------TATATAG
CACACT--------------------------------GATATACAGCATCGGTTCCCGA
GGTAACCTTGTGTT----------ACTTATGTGCGAGCGTGATGTCAGAGCTTAACGTTT
ATTATTCTTTATGTCTAATAGATCTCTGATTTTACTGTATGTGCAA--------------
TTGTTAATTCGTGGTGGG--GACAGACCATTGTTAACTATTGGTCTCGGTCTTAACTAGG
AATGCCTCGTACGGGTCT-TGGTTCAACAAACCACCCGGAATACGTCCCTGCCCTTTGTA
CACAC-CGCCCGTCGCTCTTACCGATGA-ACTTCTTTGTGAGTCTAAGGGACTGGGTAAT
GA----------------------------------------------------------
------TTCATTCTTTTCTAAAGTTTGAATTACCTATAGAAACTTAGCCGAACAAGGTGG
TTTAAAG--------------------------------------------------
>poss_scitula|R034|02
--------------------------TTGTTGCCTCTCTCTATGT---------------
------------------------------------------------------------
------------------------------------------------------------
----------------------------------------TATTCATTCACACTTGTGTG
TT-----------------------------------------------------TTGAT
TACAATCTACAGAGGC--------------------------------------------
------------------------------------------------------------
------------------------------------------------------------
------------------------------------------------------------
------------------------------------------------------------
------------------------------------------------------------
------------------------------------------------------------
------------------------------------------------------------
------------------------------------------------------------
---------------------TATTATAAAACTAGACG-GACCGCTGTTTC-------TT
TCTTAAACCAGAGGAAGGTTG---------------------------------------
----------------CGGCA-ATAACAGGTCT-GTGATGCCC-TTAGATGTTCCGGGCT
GCACACG-TGCTACA-ATGATCAG---TACAGTGAGCATCTCAATTATTTATAATACACC
GTATCTAAGCGCTTTCT-----------------------------------ATCTTAAG
ACTTTTGTTTTAAGGTTTGAAATGTGCGCGGTA-ACGCCTGTTTCGAGAGTG--------
--------AATGGGTAACCCATTAGAAGTACTGATTTCTCTGTTTTTTA----TACTTCG
CACAAC--------------------------------AATATACGGCATGCTATCCCGA
GGTGACTAGTTTCAC---------CTTTTTGTGCGATTGTCATGTTAGAGGCAGTCGGTT
CTTAATCGTTCAGGCTACTCTTA--------TACCCGTATGTGCAA--------------
TTGTCAATTCATGGTGGG--GACAGACCATTGTTAACTGTTGGTCTCGGTCTTAACTAGG
AATGCCTTGTACGGGTCT-TGGTTCAACAAACCACCCGGAATACGTCCCTGCCCTTTGTA
CACAC-CGCCCGTCGCTCTTACCGATGA-ACTTCTTTGTGAGTCTAAGGGACTGGAAATC
TT----------------------------------------------------------
---------AAGGTTTCTAATCTATATAGATATCTATGGAAACTTAGCCGAACAAAGTGG
TTTAAAG--------------------------------------------------
>poss_scitula|R034|03
--------------------------TTGTTGCCTCTCTCTATGT---------------
------------------------------------------------------------
------------------------------------------------------------
----------------------------------------TATTCATTCACACTTGTGTG
TT-----------------------------------------------------TTGAT
TACAATCTACAGAGGC--------------------------------------------
------------------------------------------------------------
------------------------------------------------------------
------------------------------------------------------------
------------------------------------------------------------
------------------------------------------------------------
------------------------------------------------------------
------------------------------------------------------------
------------------------------------------------------------
---------------------TATTATAAAACTAGACG-GACCGCTGTTTC-------TT
TCTTAAACCAGAGGAAGGTTG---------------------------------------
----------------CGGCA-ATAACAGGTCT-GTGATGCCC-TTAGATGTTCCGGGCT
GCACACG-TGCTACA-ATGATCAG---TACAGTGAGCATCTCAATTATTTATAATACACC
GTATCTAAGCGCTTTCT-----------------------------------ATCTTAAG
ACTTTTGTTTTAAGGTTTGAAATGTGCGCGGTA-ACGCCTGTTTCGAGAGTG--------
--------AATGGGTAACCCATTAGAAGTACTGATTTCTCTGTTTTTTA----TACTTCG
CACAAC--------------------------------AATATACGGCATGCTATCCCGA
GGTGACTAGTTTCAC---------CTTTTTGTGCGATTGTCATGTTAGAGGCAGTCGGTT
CTTAATCGTTCAGGCTACTCTTA--------TACCCGTATGTGCAA--------------
TTGTCAATTCATGGTGGG--GACAGACCATTGTTAACTGTTGGTCTCGGTCTTAACTAGG
AATGCCTTGTACGGGTCT-TGGTTCAACAAACCACCCGGAATACGTCCCTGCCCTTTGTA
CACAC-CGCCCGTCGCTCTTACCGATGA-ACTTCTTTGTGAGTCTAAGGGACTGGAAA--
------------------------------------------------------------
------------------------------------------------------------
---------------------------------------------------------
>Hastigerina_pelagica|0101|72
-------------------GTGGAGCATGTGGCTTAATTTGACTCAACGCGGGAAATCTT
AC----CGGGTCCGGACACACTGAGGATTGACAGAGTGGCTTAGG---------------
--------------------------------------------CCACAGACACAGAATG
GGTTTCTTTTAATACACCCCATTTGCTGTGTCAACGTGCCGGTTCTTTCATGATTGTGTG
ATAGGTGGTGCATGC-CGTTCTTA-GTTCGTGGAGTGATC--------TGTCTGCTTAAT
TGCGTTTCAAATACTTCGAGGATATAAACGCATTCAT-----------------------
-------------------------------------------------------TGTGA
GTTGCTATTTAGC--------------------------------TGGGAATAGCAATTT
TCGCCACGGGCCACCGTGGGGAAA------------------------------------
--------------------------------------CAAGTCACTTTGAGCGATCCTC
AAT-------------------TTGAAAGCAACGAACGTGACCGCAGCCCTTTGTTGTGT
CTTTGCCAGAGACACGCGTCTTTGTTGGTTAATTCCTCACACAACGACGGCATTGTACCT
CTGTATGGCCGTGTCTTGTTATTTGTGTCTCTGAATGTGCTGACGACTTCCGTCGTGGGC
TGTTTAGTTATGCATTTAGCAACGACGTAGCTGTATAAGGGGGTGTCGAGAGGTTTAAAT
CAC------------------AGAGAATAAACTCAGGG-GACAGCTGGTTTAA-----TG
CGTTAAACCAGAGGAAGGATG---------------------------------------
----------------CGGCA-ATAACAGGTCT-GTGATGCCC-TCAGATGTTCCGGGCT
GCACACG-TGCTACA-TTGATTAG---CACATTGTGTATGCCACTGACCCAAT-------
----------------------------------------------------ACTGGAAT
TTCTGGTGTCCACTGGACACAGCACACACAGTA-CCGCCCGTCGACCATGAG--------
-----AGAGGTCGAAAATCCATTTGAAGTGTTGATATGAG-------------GTCAAGG
CAAATT------------------------GCACCACACACAGATGGCTCTTTGTGTACT
CCATTATTCACT------------GAGTAAGTGCGAGTCACAAA----------------
-------------------------------GGGGCATTTCTGCAA--------------
TTGTCAATTCACAGTGGG--GACAGTCGATTGGTAACAATTCGACTCGGTCCTAACTAGG
AATGCCTCGTACGGG----TGAATCATTATTTCACCCGGAATACGTCCCTGCCCTTTGTA
CACAC-CGCCCGTCGCTCTTACCGATGA-ATTACGCTGTGAGTTTAAGGGACTGGCTGTC
AT----------------------------------------------------------
----------------------TCAATGATAAGCTATGGAAACTTAAACAAACAGTGTGC
TTTAAAG--------------------------------------------------
>Hastigerina_pelagica|0101|30
-------------------GTGGAGCATGTGGCTTAATTTGACTCAACGCGGGAAATCTT
AC----CGGGTCCGGACACACTGAGGATTGACAGAGTGGCTTAGG---------------
--------------------------------------------CCACAGACACAGAATG
GGTTTCTTTTAATACACCCCATTTGCTGTGTCAACGTGCCGGTTCTTTCATGATTGTGTG
ATAGGTGGTGCATGGCCGTTCTTA-GTTCGTGGAGTGATC--------TGTCTGCTTAAT
TGCGTTTCAAATACTTCGAGGATATAAACGCATTCAT-----------------------
-------------------------------------------------------TGTGA
GTTGCTATTTAGC--------------------------------TGGGAATAGCAATTT
TCGCCACGGGCCACCGTGGGGAAA------------------------------------
--------------------------------------CAAGTCACTTTGAGCGATCCTC
AAT-------------------TTGAAAGCAACGAACGTGACCGCAGCCCTTTGTTGTGT
CTTTGCCAGAGACACGCGTCTTTGTTGGTTAATTCCTCACACACGACGGCAATGTC--CT
TTGTATGGCCGTGTCTTGTTATTTGTGTCTCTGAATGTGCTGACGACTTCCGTCGTGGGC
TGTTTAGTTATGCATTTAGCAACGACGTAGCTGTATAAGGGGGTGTCGAGAGGTTTAAAT
CAC------------------AGAGAATAAACTCAGGG-GACAGCTGGTTTAA-----TG
CGTTAAACCAGAGGAAGGATG---------------------------------------
----------------CGGCA-ATAACAGGTCT-GTGATGCCC-TCAGATGTTCCGGGCT
GCACACG-TGCTACA-TTGATTAG---CACATTGTGTATGCCACTGACCCAAT-------
----------------------------------------------------ACTGGAAT
TTCTGGTGTCCACTGGACACAGCACACACAGTA-CCGCCCGTCGACCATGAG--------
-----AGAGGTCGAAAATCCATTTGAAGTGTTGATATGAG-------------GTCAAGG
CAAATT------------------------GCACCACACACAGATGGCTCTTTGTGTACT
CCATTATTCACT------------GAGTAAGTGCGAGTCACAAA----------------
-------------------------------GGGGCATTTCTGCAA--------------
TTGTCAATTCACAGTGGG--GACAGTCGATTGGTAACAATTCGACTCGGTCCTAACTAGG
AATGCCTCGTACGGG----TGAATCATTATTTCACCCGGAATACGTCCCTGCCCTTTGTA
CACAC-CGCCCGTCGCTCTTACCGATGA-ATTACGCTGTGAGTTTAAGGGACTGGCTGTC
AT----------------------------------------------------------
----------------------TCAATGATAAGCTATGGAAACTTAAACAAACAGTGTGC
TTTAAAG--------------------------------------------------
>Hastigerina_pelagica|0101|49
------------------------------------------------------------
------------------------------------------------------------
------------------------------------------------------------
----------------------TTGCTGTGTCAACGTGCCGGTTCTTTCATGATTGTGTG
ATAGGTGGTGCATGGCCGTTCTTA-GTTCGTGGAGTGATC--------TGTCTGCTTAAT
TGCGTTTCAAATACTTCGAGGATATAAACGCATTCAT-----------------------
-------------------------------------------------------TGTGA
GTTGCTATTTAGC--------------------------------TGGGAATAGCAATTT
TCGCCACGGGCCACCGTGGGGAAA------------------------------------
--------------------------------------CAAGTCACTTTGAGCGATCCTC
AAT-------------------TTGAAAGCAACGAACGTGACCGCAGCCCTTTGTTGTGT
CTTTGCCAGAGACACGCGTCTTTGTTGGTTAATTCCTCACACACGACGGCAATGTC--CT
TTGTATGGCCGTGTCTTGTTATTTGTGTCTCTGAATGTGCTGACGACTTCCGTCGTGGGC
TGTTTAGTTATGCATTTAGCAACGACGTAGCTGTATAAGGGGGTGTCGAGAGGTTTAAAT
CAC------------------AGAGAATAAACTCAGGG-GACAGCTGGTTTAA-----TG
CGTTAAACCAGAGGAAGGATG---------------------------------------
----------------CGGCA-ATAACAGGTCT-GTGATGCCC-TCAGATGTTCCGGGCT
GCACACG-TGCTACA-TTGATTAG---CACATTGTGTATGCCACTGACCCAAT-------
----------------------------------------------------ACTGGAAT
TTCTGGTGTCCACTGGACACAGCACACACAGTA-CCGCCCGTCGACCATGAG--------
-----AGAGGTCGAAAATCCATTTGAAGTGTTGATATGAG-------------GTCAAGG
CAAATT------------------------GCACCACACACAGATGGCTCTTTGTGTACT
CCATTATTCACT------------GAGTAAGTGCGAGTCACAAA----------------
-------------------------------GGGGCATTTCTGCAA--------------
TTGTCAATTCACAGTGGG--GACAGTCGATTGGTAACAATTCGACTCGGTCCTAACTAGG
AATGCCTCGTACGGG----TGAATCATTATTTCACCCGGAATACGTCCCTGCCCTTTGTA
CACAC-CGCCCGTCGCTCTTACCGATGA-ATTACGCTGTGAGTTTAAGGGACTGGCTGTC
AT----------------------------------------------------------
----------------------TCAATGATAAGCTATGGAAACTTAAACAAACAGTGTGC
TTTAAAG--------------------------------------------------
>Hastigerina_pelagica|0101|67
-------------------GTGGAGCATGTGGCTTAATTTGACTCAACGCGGGAAATCTT
AC----CGGGTCCGGACACACTGAGGATTGACAGAGTGGCTTAGG---------------
--------------------------------------------CCACAGACACAGAATG
GGTTTCTTTTAATACACCCCATTTGCTGTGTCAACGTGCCGGTTCTTTCATGATTGTGTG
ATAGGTGGTGCATGGCCGTTCTTA-GTTCGTGGAGTGATC--------TGTCTGCTTAAT
TGCGTTTCAAATACTTCGAGGATATAAACGCATTCAT-----------------------
-------------------------------------------------------TGTGA
GTTGCTATTTAGC--------------------------------TGGGAATAGCAATTT
TCGCCACGGGCCACCGTGGGGAAA------------------------------------
--------------------------------------CAAGTCACTTTGAGCGATCCTC
AAT-------------------TTGAAAGCAACGAACGTGACCGCAGCCCTTTGTTGTGT
CTTTGCCAGAGACACGCGTCTTTGTTGGTTAATTCCTCACACACGACGGCAATGTC--CT
TTGTATGGCCGTGTCTTGTTATTTGTGTCTCTGAATGTGCTGACGACTTCCGTCGTGGGC
TGTTTAGTTATGCATTTAGCAACGACGTAGCTGTATAAGGGGGTGTCGAGAGGTTTAAAT
CAC------------------AGAGAATAAACTCAGGG-GACAGCTGGTTTAA-----TG
CGTTAAACCAGAGGAAGGATG---------------------------------------
----------------CGGCA-ATAACAGGTCT-GTGATGCCC-TCAGATGTTCCGGGCT
GCACACG-TGCTACA-TTGATTAG---CACATTGTGTATGCCACTGACCCAAT-------
----------------------------------------------------ACTGGAAT
TTCTGGTGTCCACTGGACACAGCACACACAGTA-CCGCCCGTCGACCATGAG--------
-----AGAGGTCGAAAATCCATTTGAAGTGTTGATATGAG-------------GTCAAGG
CAAATT------------------------GCACCACACACAGATGGCTCTTTGTGTACT
CCATTATTCACT------------GAGTAAGTGCGAGTCACAAA----------------
-------------------------------GGGGCATTTCTGCAA--------------
TTGTCAATTCACAGTGGG--GACAGTCGATTGGTAACAATTCGACTCGGTCCTAACTAGG
AATGCCTCGTACGGG----TGAATCATTATTTCACCCGGAATACGTCCCTGCCCTTTGTA
CACAC-CGCCCATCGCTCTTACCGATGA-ATTACGCTGTGAGTTTAAGGGACTGGCTGTC
AT----------------------------------------------------------
----------------------TCAATGATAAGCTATGGAAACTTAAACAAACAGTGTGC
TTTAAAG--------------------------------------------------
>Hastigerina_pelagica|0100|08
---------------GAACGCGGAGCATGTGGCTTAATTTGACTCAACGCGGGAAATCTT
AC----CGGGTCCGGACACACTGAGGATTGACAGACAGTATTCAT---------------
------------------------------------------------------------
---------GGCGAGTCTCTCGTCATATTTCAAATGTGCGAGTTCTTTCATGATTGTGTG
ATAGGTGGTGCATGGCCGTTCTTA-GTTCGTGGAGTGATC--------TGTCTGCTTAAT
TGCGTTTCATATTTACGAATGTCGCTTACGTGAT--------------------------
-------------------------------------------------------TGCTG
CAGACCTCGTCTCCTCTGG--------------------------AGGCGACGCGTCTCT
TCAACTCACTCGCA----------------------------------------------
------------------------------------------------------------
---------------CATTCTCTTGAACGCAACGAGCGTGACCGCAACCTCTTGTTGTGT
ATACCAAGTGTGGCGCTGGCTCGCCAGCTCGCACT-------------------------
------------------------------------------------------------
------CCAATGCACGTATTTTGGTCACATTGTCTCGCGGCGCCTCGGCGTTTGCAGCAA
TG-------------------TCCAAATAAACTTGAGG-GACCGCTGTAACAAT----TC
TTTTAAACCAGAGGAAGGTTG---------------------------------------
----------------CGGCA-ATAACAGGTCT-GTGATGCCC-TTAGATGTCCCGGGCT
GCACACG-TGCTACA-ATGATCAG---TACAGTGAGCATCTTTGCAATACCAGCGTTTGG
AGGCCTGGCC------------------------------------------GCGCGTCA
CTTGTGGCGCCGGCTTGCAGTCTCTACGTTGCC-TTCCCAAGTCTGACAAGA--------
---------TTTGGAAATCCATTGGAAGTTCTGATTCGATATCCC--------TATTGAG
CATTTT------------------TTTACTACAGCGGCGTCTAACTTCGTCCCTCGTCGG
TTCGCC------------------TGACTTGTGCGGCACTTGGC----------------
-------------------------------GTCTGCTATATGCAA--------------
TTGTCAATTCATAGTGGG--GACAGACGATTGTTAATTGTTCGTCTCGGTCTCAACTAGG
AATGCCTTGTACGGGTCTTTGGTTCACCAGACCACCCGGAATACGTCCCTGCCCTTTGTA
CACAC-CGCCCGTCGCTCTTACCGATGA-ACTTCTCTGTGAGTTTGAGGGACCGTCAATT
GT----------------------------------------------------------
-----------------GTGGCAACACACGACGCTATGGAAACTTAAACGAACAGTGTGA
TTTAAAG--------------------------------------------------
>Hastigerina_pelagica|0100|07
---------------GAACGCGGAGCATGTGGCTTAATTTGACTCAACGCGGGAAATCTT
AC----CGGGTCCGGACACACTGAGGATTGACAGACAGTATTCAT---------------
------------------------------------------------------------
---------GGCGAGTCTCTCGTCATATTTCAAATGTGCGAGTTCTTTCATGATTGTGTG
ATAGGTGGTGCATGGCCGTTCTTA-GTTCGTGGAGTGATC--------TGTCTGCTTAAT
TGCGTTTCATATTTACGAATGTCGCTTACGTGAT--------------------------
-------------------------------------------------------TGCTG
CAGACCTCGTCTCCTCTGG--------------------------AGGCGACGCGTCTCT
TCAACTCACTCGCA----------------------------------------------
------------------------------------------------------------
---------------CATTCTCTTGAACGCAACGAGCGTGACCGCAACCTCTTGTTGTGT
ATACCAAGTGTGGCGCTGGCTTGCCAGCTCGCACT-------------------------
------------------------------------------------------------
------CCAATGCACGTATTTTGGTCACATTGTCTCGCGGCGCCTCGGCGTTTGCAGCAA
TG-------------------TCCAAATAAACTTGAGG-GACCGCTGTAACAAT----TC
TTTTAAACCAGAGGAAGGTTG---------------------------------------
----------------CGGCA-ATAACAGGTCT-GTGATGCCC-TTAGATGTCCCGGGCT
GCACACG-TGCTACA-ATGATCAG---TACAGTGAGCATCTTTGCAATACCAGCGTTTGG
AGGCCTGGCC------------------------------------------GCGCGTCA
CTTGTGGCGCCGGCTTGCAGTCTCTACGTTGCC-TTCCCAAGTCTGACAAGA--------
---------TTTGGAAATCCATTGGAAGTTCTGATTCGATATCCC--------TATTGAG
CATTTT------------------TTTACTACAGCGGCGTCTAACTTCGTCCCTCGTCGG
TTCGCC------------------TGACTTGTGCGGCACTTGGC----------------
-------------------------------GTCTGCTATATGCAA--------------
TTGTCAATTCATAGTGGG--GACAGACGATTGTTAATTGTTCGTCTCGGTCTCAACTAGG
AATGCCTTGTACGGGTCTTTGGTTCACCAGACCACCCGGAATACGTCCCTGCCCTTTGTA
CACAC-CGCCCGTCGCTCTTACCGATGA-ACTTCTCTGTGAGTTTGAGGGACCGTCAATT
GT----------------------------------------------------------
-----------------GTGGCAACACACGACGCTATGGAAACTTAAACGAACAGTGTGA
TTTAAAG--------------------------------------------------
>Hastigerina_pelagica|0100|10
---------------GAACGCGGAGCATGTGGCTTAATTTGACTCAACGCGGGAAATCTT
AC----CGGGTCCGGACACACTGAGGATTGACAGACAGTATTCAT---------------
------------------------------------------------------------
---------GGCGAGTCTCTCGTCATATTTCAAATGTGCGAGTTCTTTCATGATTGTGTG
ATAGGTGGTGCATGGCCGTTCTTA-GTTCGTGGAGTGATC--------TGTCTGCTTAAT
TGCGTTTCATATTTACGAATGTCGCTTACGTGAT--------------------------
-------------------------------------------------------TGCTG
CAGACCTCGTCTCCTCTGG--------------------------AGGCGACGCGTCTCT
TCAACTCACTCGCA----------------------------------------------
------------------------------------------------------------
---------------CATTCTCTTGAACGCAACGAGCGTGACCGCAACCTCTTGTTGTGT
ATACCAAGTGTGGCGCTGGCTCGCCAGCTCGCACT-------------------------
------------------------------------------------------------
------CCAATGCACGTATTTTGGTCACATTGTCTCGCGGCGCCTCGGCGTTTGCAGCAA
TG-------------------TCCAAATAAACTTGAGG-GACCGCTGTAACAAT----TC
TTTTAAACCAGAGGAAGGTTG---------------------------------------
----------------CGGCA-ATAACAGGTCT-GTGATGCCC-TTAGATGTCCCGGGCT
GCACACG-TGCTACA-ATGATCAG---TACAGTGAGCATCTTTGCAATACCAGCGTTTGG
AGGCCTGGCC------------------------------------------GCGCGTCA
CTTGTGGCGCCGGCTTGCAGTCTCTACGTTGCC-TTCCCAAGTCTGACAAGA--------
---------TTTGGAAATCCATTGGAAGTTCTGATTCGATATCCC--------TATTGAG
CATTTT------------------TTTACTACAGCGGCGTCTAACTTCGTCCCTCGTCGG
TTCGCC------------------TGACTTGTGCGGCACTTGGC----------------
-------------------------------GTCTGCTATATGCAA--------------
TTGTCAATTCATAGTGGG--GACAGACGATTGTTAATTGTTCGTCTCGGTCTCAACTAGG
AATGCCTTGTACGGGTCTTTGGTTCACCAGACCACCCGGAATACGTCCCTGCCCTTTGTA
CACAC-CGCCCGTCGCTCTTACCGATGA-ACTTCTCTGTGAGTTTGAGGGACCGTCAATT
GT----------------------------------------------------------
-----------------GTGGCAACACACGACGCTATGGAAACTTAAACGAACAGTGTGA
TTTAAAG--------------------------------------------------
>Hastigerina_pelagica|0100|01
------------------------------------------------------------
-------------------ACTGAGGATTGACAGACAGTATTCAT---------------
------------------------------------------------------------
---------GGCGAGTCTCTCGTCATATTTCAAATGTGCGAGTTCTTTCATGATTGTGTG
ATAGGTGGTGCATGGCCGTTCTTA-GTTCGTGGAGTGATC--------TGTCTGCTTAAT
TGCGTTTCATATTTACGAATGTCGCTTACGTGAT--------------------------
-------------------------------------------------------TGCTG
CAGACCTCGTCTCCTCTGG--------------------------AGGCGACGCGTCTCT
TCAACTCACTCGCA----------------------------------------------
------------------------------------------------------------
---------------CATTCTCTTGAACGCAACGAGCGTGACCGCAACCTCTTGTTGTGT
ATACCAAGTGTGGCGCTGGCTTGCCAGCTCGCACT-------------------------
------------------------------------------------------------
------CCAATGCACGTATTTTGGTCACATTGTCTCGCGGCGCCTCGGCGTTTGCAGCAA
TG-------------------TCCAAATAAACTTGAGG-GACCGCTGTAACAAT----TC
TTTTAAACCAGAGGAAGGTTG---------------------------------------
----------------CGGCA-ATAACAGGTCT-GTGATGCCC-TTAGATGTCCCGGGCT
GCACACG-TGCTACA-ATGATCAG---TACAGTGAGCATCTTTGCAATACCAGCGTTTGG
AGGCCTGGCC------------------------------------------GCGCGTCA
CTTGTGGCGCCGGCTTGCAGTCTCTACGTTGCC-TTCCCAAGTCTGACAAGA--------
---------TTTGGAAATCCATTGGAAGTTCTGATTCGATATCCC--------TATTGAG
CATTTT------------------TTTACTACAGCGGCGTCTAACTTCGTCCCTCGTCGG
TTCGCC------------------TGACTTGTGCGGCACTTGGC----------------
-------------------------------GTCTGCTATATGCAA--------------
TTGTCAATTCATAGTGGG--GACAGACGATTGTTAATTGTTCGTCTCGGTCTCAACTAGG
AATGCCTTGTACGGGTCTTTGGTTCACCAGACCACCCGGAATACGTCCCTGCCCTTTGTA
CACAC-CGCCCGTCGCTCTTACCGATGA-ACTTCTCTGTGAGTTTGAGGGACCGTCAATT
GT----------------------------------------------------------
-----------------GTGGCAACACACGACGCTATGGAAACTTAAACGAACAGTGTGA
TTTAA----------------------------------------------------
>Hastigerina_pelagica|0100|02
------------------------------------------------------------
-------------------ACTGAGGATTGACAGACAGTATTCAT---------------
------------------------------------------------------------
---------GGCGAGTCTCTCGTCATATTTCAAATGTGCGAGTTCTTTCATGATTGTGTG
ATAGGTGGTGCATGGCCGTTCTTA-GTTCGTGGAGTGATC--------TGTCTGCTTAAT
TGCGTTTCATATTWACRAAYGYCGCTTACGTGAT--------------------------
-------------------------------------------------------TGCTG
CAAACCTCGTCTCCTCTGG--------------------------AGGCGACGCGTCTCT
TCAACTCACTCGCA----------------------------------------------
------------------------------------------------------------
---------------CATTCTCTTGAACGCAACGAGCGTGACCGCAACCTCTTGTTGTGT
ATACCAAGTGTGGCGCTGGCTTGCCAGCTCGCACT-------------------------
------------------------------------------------------------
------CCAATGCACGTATTTTGGTCACATTGTCTCGCGGCGCCTCGGCGTTTGCAGCAA
TG-------------------TCCAAATAAACTTGAGG-GACCGCTGTAACAAT----TC
TTTTAAACCAGAGGAAGGTTG---------------------------------------
----------------CGGCA-ATAACAGGTCT-GTGATGCCC-TTAGATGTCCCGGGCT
GCACACG-TGCTACA-ATGATCAG---TACAGTGAGCATCTTTGCAATACCAGCGTTTGG
AGGCCTGGCC------------------------------------------GCGCGTCA
CTTGTGGTGCCGGCTTGCAGTCTCTACGTTGCC-TTCCCAAGTCTGACAAGA--------
---------TTTGGAAATCCATTGGAAGTTCTGATTCGATATCCC--------TATTGAG
CATTTT------------------TTTACTACAGCGGCGTCTAACTTCGTCCCTCGTCGG
TTCGCC------------------TGACTTGTGCGGCACTTGGC----------------
-------------------------------GTCTGCTATATGCAA--------------
TTGTCAATTCATAGTGGG--GACAGACGATTGTTAATTGTTCGTCTCGGTCTCAACTAGG
AATGCCTTGTACGGGTCTTTGGTTCACCAGACCACCCGGAATACGTCCCTGCCCTTTGTA
CACAC-CGCCCGTCGCTCTTACCGATGA-ACTTCTCTGTGAGTTTGAGGGACCGTCAATT
GT----------------------------------------------------------
-----------------------------------GTGGCAAC-----------------
---------------------------------------------------------
>Hastigerina_pelagica|0100|03
------------------------------------------------------------
-------------------ACTGAGGATTGACAGACAGTATTCAT---------------
------------------------------------------------------------
---------GGCGAGTCTCTCGTCATATTTCAAATGTGCGAGTTCTTTCATGATTGTGTG
ATAGGTGGTGCATGGCCGTTCTTA-GTTCGTGGAGTGATC--------TGTCTGCTTAAT
TGCGTTTCATATTTACRAATGTCGCTTACGTGAT--------------------------
-------------------------------------------------------TGCTG
CARACCTCGTCTCCTCTGG--------------------------AGGCRACGCGTCTCT
TCAACTCACTCGCA----------------------------------------------
------------------------------------------------------------
---------------CATTCTCTTGAACGCAACGAGCGTGACCGCAACCTCTTGTTGTGT
ATACCAAGTGTGGCGCTGGCTTGCCAGCTCGCACT-------------------------
------------------------------------------------------------
------CCAATGCACGTATTTTGGTCACATTGTCTCGCGGCGCCTCGGCGTTTGCAGCAA
TG-------------------TCCAAATAAACTTGAGG-GACCGCTGTAACAAT----TC
TTTTAAACCARAGGAAGGTTG---------------------------------------
----------------CGGCA-ATAACAGGTCT-GTGATGCCC-TTAGATGTCCCGGGCT
GCACACG-TGCTACA-ATGATCAG---TACAGTGAGCATCTTTGCAATACCAGCGTTTGG
AGGCCTGGCC------------------------------------------GCGCGTCA
CTTGTGGCGCCGGCTTGCAGTCTCTACGTTGCC-TTCCCAAGTCTGACAAGA--------
---------TTTGGAAATCCATTGGAAGTTCTGATTCGATATCCC--------TATTGAG
CATTTT------------------TTTACTACAGCGGCGTCTAACTTCGTCCCTCGTCGG
TTCGCC------------------TGACTTGTGCGGCACTTGGC----------------
-------------------------------GTCTGCTATATGCAA--------------
TTGTCAATTCATAGTGGG--GACAGACGATTGTTAATTGTTCGTCTCGGTCTCAACTAGG
AATGCCTTGTACGGGTCTTTGGTTCACCAGACCACCCGGAATACGTCCCTGCCCTTTGTA
CACAC-CGCCCGTCGCTCTTACCGATGA-ACTTCTCTGTGAGTTTGAGGGACCGTCAATT
GT----------------------------------------------------------
-----------------GTGGCAACACACGACGCTATGGAAACTTAAACGAACAG-----
---------------------------------------------------------
>Hastigerina_pelagica|0100|09
---------------GAACGTGGAGCATGTGGCTTAATTTGACTCAACGCGGGAAATCTT
AC----CGGGTCCGGACACACTGAGGATTGACAGACAGTATTCAT---------------
------------------------------------------------------------
---------GGCGAGTCTCTCGTCATATTTCAAATGTGCGAGTTCTTTCATGATTGTGTG
ATAGGTGGTGCATGGCCGTTCTTA-GTTCGTGGAGTGATC--------TGTCTGCTTAAT
TGCGTTTCATATTTACGAATGTCGCTTACGTGAT--------------------------
-------------------------------------------------------TGCTG
CAGACCTCGTCTCCTCTGG--------------------------AGGCGACGCGTCTCT
TCAACTCACTCGCA----------------------------------------------
------------------------------------------------------------
---------------CATTCTCTTGAACGCAACGAGCGTGACCGCAACCTCTTGTTGTGT
ATACCAAGTGTGGCGCTGGCTTGCCAGCTCGCACT-------------------------
------------------------------------------------------------
------CCAATGCACGTATTTTGGTCACATTGTCTCGCGGCGCCTCGGCGTTTGCAGCAA
TG-------------------TCCAAATAAACTTGAGG-GACCGCTGTAACAAT----TC
TTTTAAACCAGAGGAAGGTTG---------------------------------------
----------------CGGCA-ATAACAGGTCT-GTGATGCCC-TTAGATGTCCCGGGCA
GCACACG-TGCTACA-ATGATCAG---TACAGTGAGCATCTTTGCAATACCAGCGTTTGG
AGGCCTGGCC------------------------------------------GCGCGTCA
CTTGTGGCGCCGGCTTGCAGTCTCTACGTTGCC-TTCCCAAGTCTGACAAGA--------
---------TTTGGAAATCCATTGGAAGTTCTGATTCGATATCCC--------TATTGAG
CATTTT------------------TTTACTACAGCGGCGTCTAACTTCGTCCCTCGTCGG
TTCGCC------------------TGACTTGTGCGGCACTTGGC----------------
-------------------------------GTCTGCTATATGCAA--------------
TTGTCAATTCATAGTGGG--GACAGACGATTGTTAATTGTTCGTCTCGGTCTCAACTAGG
AATGCCTTGTACGGGTCTTTGGTTCACCAGACCACCCGGAATACGTCCCTGCCCTTTGTA
CACAC-CGCCCGTCGCTCTTACCGATGA-ACTTCTCTGTGAGTTTGAGGGACCGTCAATT
GT----------------------------------------------------------
-----------------GTGGCAACACACGACGCTATGGAAACTTAAACGAACAGTGTGA
TTTAAAG--------------------------------------------------
>Hastigerina_pelagica|0100|05
---------------GAACGTGGAGCATGTGGCTTAATTTGACTCAACGCGGGAAATCTT
AC----CGGGTCCGGACACACTGAGGATTGACAGACAGTATTCAT---------------
------------------------------------------------------------
---------GGCGAGTCTCTCGTCATATTTCAAATGTGCGAGTTCTTTCATGATTGTGTG
ATAGGTGGTGCATGGCCGTTCTTA-GTTCGTGGAGTGATC--------TGTCTGCTTAAT
TGCGTTTCATATTTACGAATGTCGCTTACGTGAT--------------------------
-------------------------------------------------------TGCTG
CAGACCTCGTCTCCTCTGG--------------------------AGGCGACGCGTCTCT
TCAACTCACTCGCA----------------------------------------------
------------------------------------------------------------
---------------CATTCTCTTGAACGCAACGAGCGTGACCGCAACCTCTTGTTGTGT
ATACCAAGTGTGGCGCTGGCTTGCCAGCTCGCACT-------------------------
------------------------------------------------------------
------CCAATGCACGTATTTTGGTCACATTGTCTCGCGGCGCCTCGGCGTTTGCAGCAA
TG-------------------TCCAAATAAACTTGAGG-GACCGCTGTAACAAT----TC
TTTTAAACCAGAGGAAGGTTG---------------------------------------
----------------CGGCA-ATAACAGGTCT-GTGATGCCC-TTAGATGTCCCGGGCT
GCACACG-TGCTACA-ATGATCAG---TACAGTGAGCATCTTTGCAATACCAGCGTTTGG
AGGCCTGGCC------------------------------------------GCGCGTCA
CTTGTGGCGCCGGCTTGCAGTCTCTACGTTGCC-TTCCCAAGTCTGACAAGA--------
---------TTTGGAAATCCATTGGAAGTTCTGATTCGATATCCC--------TATTGAG
CATTTT------------------TTTACTACAGCGGCGTCTAACTTCGTCCCTCGTCGG
TTCGCC------------------TGACTTGTGCGGCACTTGGC----------------
-------------------------------GTCTGCTATATGCAA--------------
TTGTCAATTCATAGTGGG--GACAGACGATTGTTAATTGTTCGTCTCGGTCTCAACTAGG
AATGCCTTGTACGGGTCTTTGGTTCACCAGACCACCCGGAATACGTCCCTGCCCTTTGTA
CACAC-CGCCCGTCGCTCTTACCGATGA-ACTTCTCTGTGAGTTTGAGGGACCGTCAATT
GT----------------------------------------------------------
-----------------GTGGCAACACACGACGCTATGGAAACTTAAACGAACAGTGTGA
TTTAAAG--------------------------------------------------
>Hastigerina_pelagica|0723|00
------------------------------------------------------------
------------------------------------------------------------
------------------------------------------------------------
------------------------------------------------------------
-----TTGTGCATGGCCGTTCTTA-GTTCGTGGAGTGATC--------TGTCTGCTTAAT
TGCGTTTCATATTTACGAATGTCGCTTACGTGAT--------------------------
-------------------------------------------------------TGCTG
CAGACCTCGTCTCCTCTGG--------------------------AGGCGACGCGTCTCT
TCAACTCACTCGCA----------------------------------------------
------------------------------------------------------------
---------------CATTCTCTTGAACGCAACGAGCGTGACCGCAACCTCTTGTTGTGT
------------------------------------------------------------
------------------------------------------------------------
------------------------------------------------------------
------------------------------------------------------------
------------------------------------------------------------
----------------------ATACCAAGTGTGGCGCTGGCT-----------------
------------------------------------------------------------
------------------------------------------------------------
------------------------------------------------------------
------------------------------------------------------------
------------------------------------------------------------
------------------------------------------------------------
------------------------------------------------------------
-TGCCAGCTCGCACTCCA------------------------------------------
--------ATGCACGTATTTTGGTCACATTGTCTCGCGGC--------------------
------GCCTCGGCGTTTGCAGCAATGT-------CCAAATAAACTGAGGACCGCTTAAC
A-----------------------------------------------------------
------------------------------------------------------------
---------------------------------------------------------
>Hastigerina_pelagica|0722|00
------------------------------------------------------------
------------------------------------------------------------
------------------------------------------------------------
------------------------------------------------------------
---CATGGTGCATGGCCGTTCTTA-GTTCGTGGAGTGATC--------TGTCTGCTTAAT
TGCGTTTCATATTTACGAATGTCGCTTACGTGAT--------------------------
-------------------------------------------------------TGCTG
CAGACCTCGTTTTCTCTGG--------------------------AGGCGACGCGTCTCT
TCAACTCACTCGCA----------------------------------------------
------------------------------------------------------------
---------------CATTCTCTTGAACGCAACGAGCGTGACCGCAACCTCTTGTTGTGT
------------------------------------------------------------
------------------------------------------------------------
------------------------------------------------------------
------------------------------------------------------------
------------------------------------------------------------
----------------------ATACCAAGTGTGGCGCTGGCT-----------------
------------------------------------------------------------
------------------------------------------------------------
------------------------------------------------------------
------------------------------------------------------------
------------------------------------------------------------
------------------------------------------------------------
------------------------------------------------------------
-TGCCAGCTCGCACTCCA------------------------------------------
--------ATGCACGTATTTTGGTCACATTGTCTCGCGGC--------------------
------GCCTCGGCGTTTGCAGCAATGTCCAAATAAACTGAGGACCGCGAACA-------
------------------------------------------------------------
------------------------------------------------------------
---------------------------------------------------------
>Hastigerina_pelagica|0080|10
-------------------GTGGAGCATGTGGCTTAATTTGACTCAACGCGGGAAATCTT
AC----CGGGTCCGGACACACTGAGGATTGACAGACAGTATTCAT----GCCGACTGAA-
------------------------------------------------------------
-----------------TTTCGACATATTTCAAATGTGCGAGTTCTTTCATGATTGTGTG
ATAGGTGGTGCATGGCCGTTCTTA-GTTCGTGGAGTGATC--------TGTCTGCTTAAT
TGCGTTTCATATTTACGAATGTCGCTTACGTGAT--------------------------
-------------------------------------------------------TGCTG
CAGACCTCGTCTCTTT-----------------------------ATTGAGTGCGACGCG
TCTCTTCAACTCACTCGCACATTC------------------------------------
------------------------------------------------------------
--------------------TCTTGAACGCAACGAGCGTGACCGCAACCTCTTGTTGTGT
ATACCAAGTGTGTCGTTGCTTGCAACTCACACT---------------------------
------------------------------------------------------------
------CCAATGCACGTATTTTGGTCACATTGTCTCGGCCGTCGCGCGCAGCCTCGGCTG
TGTCGGCGCCAGCAATG----TCCAAATAAACTTGAGG-GACCGCTGTAACAAT----TC
TTTTAAACCAGAGGAAGGTTG---------------------------------------
----------------CGGCA-ATAACAGGTCT-GTGATGCCC-TTAGATGTCCCGGGCT
GCACACG-TGCTACA-ATGATCAG---TACAGTGAGCATCTTTGCAATACCAGCGTTTGG
AGGCC---------------------------------------------TGGCCAAGTC
ACTTGTGACTCGGCTTGCAGTCTCTACGTTGCC-TTCCCAAGTCTGACAAGA--------
---------TTTGGAAATCCATTGGAAGTCCTGAATCAATCCC----------TATTGAG
CATTTT-------------------TCTCTACAGTGGCGCCAGACTTCGTCCCATGTCGC
C-----------------------TGACTTGTGCGGCACTTGGC----------------
-------------------------------GTCTACTATATGCAA----------T---
-TGTCAATTCATAGTGGG--GACAGACGATTGTTAATTGTTCGTCTCGGTCTCAACTAGG
AATGCCTTGTACGGGTCTTTGGTTCACCAGACCACCCGGAATACGTCCCTGCCCTTTGTA
CACAC-CGCCCGTCGCTCTTACCGATGA-ACTTCTCTGTGAGTTTGAGGGACCGTCAATT
GT----------------------------------------------------------
------------------GTGGCAACACACGACGTATGGAAACTTAAACGAACAGTGTGA
TTTAAAG--------------------------------------------------
>Hastigerina_pelagica|0080|03
------------------------------------------------------------
------------------------------------------------------------
------------------------------------------------------------
------------------------------------------------------------
------------------------------------------------------------
------------------------------------------------------------
------------------------------------------------------------
------------------------------------------------------------
------------------------------------------------------------
------------------------------------------------------------
--------------------------------CGAGCGTGACCGCAACCTCTTGTTGTGT
ATACCAAGTGTGTCGTTGCTTGCAACTCACACT---------------------------
------------------------------------------------------------
------CCAATGCACGTATTTTGGTCACATTGTCTCGGCCGTCGCGCGCAGCCTCGGCTG
TGTCGGCGCCAGCAATG----TCCAAATAAACTTGAGG-GACCGCTGTAACAAT----TC
TTTTAAACCAGAGGAAGGTTG---------------------------------------
----------------CGGCA-ATAACAGGTCT-GTGATGCCC-TTAGATGTCCCGGGCT
GCACACG-TGCTACA-ATGATCAG---TACAGTGAGCATCTTTGCAATACCAGCGTTTGG
AGGCCTG---------------------------------------------GCCAAGTC
ACTTGTGACTCGGCTTGCAGTCTCTACGTTGCC-TTCCCAAGTCTGACAAGA--------
---------TTTGGAAATCCATTGGAAGTCCTGAATCAATCCC----------TATTGAG
CATTTT-------------------TCTCTACAGTGGCGCCAGACTTCGTCCCATGTCGG
TTCGCC------------------TGACTTGTGCGGCACTTGGC----------------
-------------------------------GTCTACTATATGCAA--------------
TTGTCAATTCATAGTGGG--GACAGACGATTGTTAATTGTTCGTCTCGGTCTCAACTAGG
AATGCCTTGTACGGGTCTTTGGTTCACCAGACCACCCGGAATACGTCCCTGCCCTTTGTA
CACAC-CGCCCGTCGCTCTTACCGATGA-ACTTCTCTGTGAGTTTGAGGGACCGTCAATT
GT----------------------------------------------------------
-----------------GTGGCAACACACGACGCTATGGAAACTTAAACGAACAGTGTGA
TTTAAAG--------------------------------------------------
>Hastigerina_pelagica|0080|16
-------------------GTGGAGCATGTGGCTTAATTTGACTCAACGCGGGAAATCTT
AC----CGGGTCCGGACACACTGAGGATTGACAGACAGTATTCAT----GCCGACTGAA-
------------------------------------------------------------
-----------------TTTCGACATATTTCAAATGTGCGAGTTCTTTCATGATTGTGTG
ATAGGTGGTGCATGGCCGTTCTTA-GTTCGTGGAGTGATC--------TGTCTGCTTAAT
TGCGTTTCATATTTACGAATGTCGCTTACGTGAT--------------------------
-------------------------------------------------------TGCTG
CAGACCTCGTCTCTTT-----------------------------ATTGAGTGCGACGCG
TCTCTTCAACTCACTCGCACATTC------------------------------------
------------------------------------------------------------
--------------------TCTTGAACGCAACGAGCGTGACCGCAACCTCTTGTTGTGT
ATACCAAGTGTGTCGTTGCTTGCAACTCACACT---------------------------
------------------------------------------------------------
------CCAATGCACGTATTTTGGTCACATTGTCTCGGCCGTCGCGCGCAGCCTCGGCTG
TGTCGGCGCCAGCAATG----TCCAAATAAACTTGAGG-GACCGCTGTAACAAT----TC
TTTTAAACCAGAGGAAGGTTG---------------------------------------
----------------CGGCA-ATAACAGGTCT-GTGATGCCC-TTAGATGTCCCGGGCT
GCACACG-TGCTACA-ATGATCAG---TACAGTGAGCATCTTTGCAATACCAGCGTTTGG
AGGCC---------------------------------------------TGGCCAAGTC
ACTTGTGACTCGGCTTGCAGTCTCTACGTTGCC-TTCCCAAGTCTGACAAGA--------
---------TTTGGAAATCCATTGGAAGTCCTGAATCAATCCC----------TATTGAG
CATTTT-------------------TCTCTACAGTGGCGCCAGACTTCGTCCCATGTCGG
TTCGCC------------------TGACTTGTGCGGCACTTGGC----------------
-------------------------------GTCTACTATATGCAA----------T---
-TGTCAATTCATAGTGGG--GACAGACGATTGTTAATTGTTCGTCTCGGTCTCAACTAGG
AATGCCTTGTACGGGTCTTTGGTTCACCAGACCACCCGGAATACGTCCCTGCCCTTTGTA
CACAC-CGCCCGTCGCTCTTACCGATGA-ACTTCTCTGTGAGTTTGAGGGACCGTCAATT
GT----------------------------------------------------------
-----------------GTGGCAACACACGACGCTATGGAAACTTAAACGAACAGTGTGA
TTTAAAG--------------------------------------------------
>Hastigerina_pelagica|0080|20
-------------------GTGGAGCATGTGGCTTAATTTGACTCAACGCGGGAAATCTT
AC----CGGGTCCGGACACACTGAGGATTGACAGACAGTATTCAT----GCCGACTGAA-
------------------------------------------------------------
-----------------TTTCGACATATTTCAAATGTGCGAGTTCTTTCATGATTGTGTG
ATAGGTGGTGCATGGCCGTTCTTA-GTTCGTGGAGTGATC--------TGTCTGCTTAAT
TGCGTTTCATATTTACGAATGTCGCTTACGTGAT--------------------------
-------------------------------------------------------TGCTG
CAGACCTCGTCTCTTT-----------------------------ATTGAGTGCGACGCG
TCTCTTCAACTCACTCGCACATTC------------------------------------
------------------------------------------------------------
--------------------TCTTGAACGCAACGAGCGTGACCGCAACCTCTTGTTGTGT
ATACCAAGTGTGTCGTTGCTTGCAACTCACACT---------------------------
------------------------------------------------------------
------CCAATGCACGTATTTTGGTCACATTGTCTCGGCCGTCGCGCGCAGCCTCGGCTG
TGTCGGCGCCAGCAATG----TCCAAATAAACTTGAGG-GACCGCTGTAACAAT----TC
TTTTAAACCAGAGGAAGGTTG---------------------------------------
----------------CGGCA-ATAACAGGTCT-GTGATGCCC-TTAGATGTCCCGGGCT
GCACACG-TGCTACA-ATGATCAG---TACAGTGAGCATCTTTGCAATACCAGCGTTTGG
AGGCC---------------------------------------------TGGCCAAGTC
ACTTGTGACTCGGCTTGCAGTCTCTACGTTGCC-TTCCCAAGTCTGACAAGA--------
---------TTTGGAAATCCATTGGAAGTCCTGAATCAATCCC----------TATTGAG
CATTTT-------------------TCTCTACAGTGGCGCCAGACTTCGTCCCATGTCGG
TTCGCC------------------TGACTTGTGCGGCACTTGGC----------------
-------------------------------GTCTACTATATGCAA----------T---
-TGTCAATTCATAGTGGG--GACAGACGATTGTTAATTGTTCGTCTCGGTCTCAACTAGG
AATGCCTTGTACGGGTCTTTGGTTCACCAGACCACCCGGAATACGTCCCTGCCCTTTGTA
CACAC-CGCCCGTCGCTCTTACCGATGA-ACTTCTCTGTGAGTTTGAGGGACCGTCAATT
GT----------------------------------------------------------
-----------------GTGGCAACACACGACGCTATGGAAACTTAAACGAACAGTGTGA
TTTAAAG--------------------------------------------------
>Hastigerina_pelagica|0842|01
--AAGGGCACCACAAGAACGTGGAGCATGTGGCTTAATTTGACTCAACGCGGGAAATCTT
AC----CGGGTCCGGACACACTGAGGATTGACAGACAGTATTCAT----GCCGACTGAA-
------------------------------------------------------------
-----------------TTTCGACATATTTCAAATGTGCGAGTTCTTTCATGATTGTGTG
ATAGGTGGTGCATGGCCGTTCTTA-GTTCGTGGAGTGATC--------TGTCTGCTTAAT
TGCGTTTCATATTTACGAATGTCGCTTACGTGAT--------------------------
-------------------------------------------------------TGCTG
CAGACCTCGTCTCTTT-----------------------------ATTGAGTGCGACGCG
TCTCTTCAACTCACTCGCACATTC------------------------------------
------------------------------------------------------------
--------------------TCTTGAACGCAACGAGCGTGACCGCAACCTCTTGTTGTGT
ATACCAAGTGTGTCGCTGGCTTTACTGCCAGCTCGCACT---------------------
------------------------------------------------------------
------CCAATGCACGTATTTTGGTCACATTGTCTCGGCCGTCGCACGCAGCCTCGGCTG
TGTCGGCGCCAGCAATG----TCCAAATAAACTTGAGG-GACCGCTGTAACAAT----TC
TTTTAAACCAGAGGAAGGTTG---------------------------------------
----------------CGGCA-ATAACAGGTCT-GTGATGCCC-TTAGATGTCCCGGGCT
GCACACG-TGCTACA-ATGATCAG---TACAGTGAGCATCTTTGCAATACCAGCGTTTGG
AGGCC---------------------------------------------TGGCCATGTC
ACTTGTGACTCGGCTTGCAGTCTCTACGTTGCC-TTCCCAAGTCTGACAAGA--------
---------TTTGGAAATCCATTGGAAGTCCTGAATCAATCCC----------TATTGAG
CATTTT-------------------TCTCTACAGTGGCGCCAGACTTCGTCCCATGTCGG
TTCGCC------------------TGACTTGTGCGGCACTTGGC----------------
-------------------------------GTCTACTATATGCAA----------T---
-TGTCAATTCATAGTGGG--GACAGACGATTGTTAATTGTTCGTCTCGG-----------
------------------------------------------------------------
------------------------------------------------------------
------------------------------------------------------------
------------------------------------------------------------
---------------------------------------------------------
>Hastigerina_pelagica|0842|03
--AAGGGCACCACAAGAACGTGGAGCATGTGGCTTAATTTGACTCAACGCGGGAAATCTT
AC----CGGGTCCGGACACACTGAGGATTGACAGACAGTATTCAT---------------
------------------------------------------------------------
-------GCCGACTGAATTTCGACATATTTCAAATGTGCGAGTTCTTTCATGATTGTGTG
ATAGGTGGTGCATGGCCGTTCTTA-GTTCGTGGAGTGATC--------TGTCTGCTTAAT
TGCGTTTCATATTTACGAATGTCGCTTACGTGAT--------------------------
-------------------------------------------------------TGCTG
CAGACCTCGTCTCTTT-----------------------------ATTGAGTGCGACGCG
TCTCTTCAACTCACTCGC------------------------------------------
------------------------------------------------------------
--------------ACATTCTCTTGAACGCAACGAGCGTGACCGCAACCTCTTGTTGTGT
ATACCAAGTGTGTCGCTGGCTTTACTGCCAGCTCGCACT---------------------
------------------------------------------------------------
------CCAATGCACGTATTTTGGTCACATTGTCTCGGCCGTCGCACGCAGCCTCGGCTG
TGTCGGCGCCAGCAATG----TCCAAATAAACTTGAGG-GACCGCTGTAACAAT----TC
TTTTAAACCAGAGGAAGGTTG---------------------------------------
----------------CGGCA-ATAACAGGTCT-GTGATGCCC-TTAGATGTCCCGGGCT
GCACACG-TGCTACA-ATGATCAG---TACAGTGAGCATCTTTGCAATACCAGCGTTTGG
AGGCCTG---------------------------------------------GCCATGTC
ACTTGTGACTCGGCTTGCAGTCTCTACGTTGCC-TTCCCAAGTCTGACAAGA--------
---------TTTGGAAATCCATTGGAAGTCCTGAATCAATCCC----------TATTGAG
CATTTT-------------------TCTCTACAGTGGCGCCAGACTTCGTCCCATGTCGG
TTCGCC------------------TGACTTGTGCGGCACTTGGC----------------
-------------------------------GTCTACTATATGCAA--------------
TTGTCAATTCATAGTGGG--GACAGA----------------------------------
------------------------------------------------------------
------------------------------------------------------------
------------------------------------------------------------
------------------------------------------------------------
---------------------------------------------------------
>Hastigerina_pelagica|0842|04
------------------------------------------------------------
------------------------------------------------------------
------------------------------------------------------------
------------------------------------------------------------
--------------------------------------------GACGCGTCTCTTCAAC
TCACTCGCACATT-----------------------------------------------
------------------------------------------------------------
------------------------------------------------------------
------------------------------------------------------------
------------------------------------------------------------
-------------------CTCTTGAACGCAACGAGCGTGACCGCAACCTCTTGTTGTGT
ATACCAAGTGTGTCGTTGCTTGCAACTCACACT---------------------------
------------------------------------------------------------
------CCAATGCACGTATTTTGGTCACATTGTCTCGGCCGTCGCGCGCAGCCTCGGCTG
TGTCGGCGCCAGCAATG----TCCAAATAAACTTGAGG-GACCGCTGTAACAAT----TC
TTTTAAACCAGAGGAAGGTTG---------------------------------------
----------------CGGCA-ATAACAGGTCT-GTGATGCCC-TTAGATGTCCCGGGCT
GCACACG-TGCTACA-ATGATCAG---TACAGTGAGCATCTTTGCAATACCAGCGTTTGG
AGGCCTG---------------------------------------------GCCAAGTC
ACTTGTGACTCGGCTTGCAGTCTCTACGTTGCC-TTCCCAAGTCTGACAAGA--------
---------TTTGGAAATCCATTGGAAGTCCTGAATCAATCCC----------TATTGAG
CATTTT-------------------TCTCTACAGTGGCGCCAGACTTCGTCCCATGTCGG
TTCGCC------------------TGACTTGTGCGGCACTTGGC----------------
-------------------------------GTCTACTATATGCAA--------------
TTGTCAATTCATAGTGGG--GACAGACGATTGTTAATTGTTCGTCTCGGTCTCAACTAGG
AATGCCTTGTACGGGTCTTTGGTTCACCAGACCACCCGGAATACGTCCCTGCCCTTTGTA
CACAC-CGCCCGTCGCTCTTACCGATGA-ACTTCTCTGTGAGTTTGAGGGACCGTCAATT
GT----------------------------------------------------------
-----------------GTGGCAACACACGACGCTATGGAAACTTAAACGAACAGTGTGA
TTTAAAGGAAAGAGAAGTCGTAACAAGGCATCAGGGTACCGAGC-------------
>Hastigerina_pelagica|0842|05
--AAGGGCACCACAAGAACGTGGAGCATGTGGCTTAATTTGACTCAACGCGGGAAATCTT
AC----CGGGTCCGGACACACTGAGGATTGACAGACAGTATTCAT---------------
------------------------------------------------------------
-------GCCGACTGAATTTCGACATATTTCAAATGTGCGAGTTCTTTCATGATTGTGTG
ATAGGTGGTGCATGGCCGTTCTTA-GTTCGTGGAGTGATC--------TGTCTGCTTAAT
TGCGTTTCATATTTACGAATGTCGCTTACGTGAT--------------------------
-------------------------------------------------------TGCTG
CAGACCTCGTCTCTTT-----------------------------ATTGAGTGCGACGCG
TCTCTTCAACTCACTCGC------------------------------------------
------------------------------------------------------------
--------------ACATTCTCTTGAACGCAACGAGCGTGACCGCAACCTCTTGTTGTGT
ATACCAAGTGTGTCGTTGCTTGCAACTCACACT---------------------------
------------------------------------------------------------
------CCAATGCACGTATTTTGGTCACATTGTCTCGGCCGTCGCGCGCAGCCTCGGCTG
TGTCGGCGCCAGCAATG----TCCAAATAAACTTGAGG-GACCGCTGTAACAAT----TC
TTTTAAACCAGAGGAAGGTTG---------------------------------------
----------------CGGCA-ATAACAGGTCT-GTGATGCCC-TTAGATGTCCCGGGCT
GCACACG-TGCTACA-ATGATCAG---TACAGTGAGCATCTTTGCAATACCAGCGTTTGG
AGGCCTG---------------------------------------------GCCAAGTC
ACTTGTGACTCGGCTTGCAGTCTCTACGTTGCC-TTCCCAAGTCTGACAAGA--------
---------TTTGGAAATCCATTGGAAGTCCTGAATCAATCCC----------TATTGAG
CATTTT-------------------TCTCTACAGTGGCGCCAGACTTCGTCCCATGTCGG
TTCGCC------------------TGACTTGTGCGGCACTTGGC----------------
-------------------------------GTCTACTATATGCAA--------------
TTGTCAATTCATAGTGGG--GACAGACGATTGTTAATTGTTCGTCTCGGTCTCAACTAGG
AATGCCTTGTACGGGTCTTTG---------------------------------------
------------------------------------------------------------
------------------------------------------------------------
------------------------------------------------------------
---------------------------------------------------------
>Hastigerina_pelagica|0842|06
------------------------------TGCTTAATGCGTTTCATATTTACGAATGTC
GC----------------------------------------------------------
------------------------------------------------------------
---------------------------------------------TTACGTGATTGCTGC
AGACCTCGTCT--------------CTTTATTGAGTGAGA------CGCGTCTCTTCAAC
TCACTCGCACA-------------------------------------------------
------------------------------------------------------------
------------------------------------------------------------
------------------------------------------------------------
------------------------------------------------------------
-----------------TTCTCTTGAACGCAACGAGCGTGACCGCAACCTCTTGTTGTGT
ATACCAAGTGTGTCGCTTGGCTTTACTGCCAGCTCGCACT--------------------
------------------------------------------------------------
------CCAATGCACGTATTTTGGTCACATTGTCTCGGCCGTCGCGCGCAGCCTCGGCTG
TGTCGGCGCCAGCAATG----TCCAAATAAACTTGAGG-GACCGCTGTAACAAT----TC
TTTTAAACCAGAGGAAGGTTG---------------------------------------
----------------CGGCA-ATAACAGGTCT-GTGATGCCC-TTAGATGTCCCGGGCT
GCACACG-TGCTACA-ATGATCAG---TACAGTGAGCATCTTTGCAATACCAGCGTTTGG
AGGCC---------------------------------------------TGGCCAAGTC
ACTTGTGACTCGGCTTGCAGTCTCTACGTTGCC-TTCCCAAGTCTGACAAGA--------
---------TTTGGAAATCCATTGGAAGTCCTGAATCAATCCC----------TATTGAG
CATTTT-------------------TCTCTACAGTGGCGCCAGACTTCGTCCCATGTCGG
TTCGCC------------------TGACTTGTGCGGCACTTGGC----------------
-------------------------------GTCTACTATATGCAA----------T---
-TGTCAATTCATAGTGGG--GACAGACGATTGTTAATTGTTCGTCTCGGTCTCAACTAGG
AATGCCTTGTACGGGTCTTTGGTTCACCAGACCACCCGGAATACGTCCCTGCCCTTTGTA
CACAC-CGCCCGTCGCTCTTACCGATGA-ACTTCTCTGTGAGTTTGAGGGACCGTCAATT
GT----------------------------------------------------------
-----------------GTGGCAACACACGACGCTATGGAAACTTAAACGAACAGTGTGA
TTTAAAGGAAAGAGAAGTCGTAACAAGGCATCAGGGTACCGAGCTCGA---------
>Hastigerina_pelagica|0843|00
------------------------------------------------------------
------------------------------------------------------------
------------------------------------------------------------
------------------------------------------------------------
-----TGGTGCATGGCCGTTCTTA-GTTCGTGGAGTGATC--------TGTCTGCTTAAT
TGCGTTTCATATTTACGAATGTCGCTTACGTGAT--------------------------
-------------------------------------------------------TGCTG
CAGACCTCGTCTCTTT-----------------------------ATTGAGTGCGACGCG
TCTCTTCAACTCACTCGCACATTC------------------------------------
------------------------------------------------------------
--------------------TCTTGAACGCAACGAGCGTGACCGCAACCTCTTGTTGTGT
------------------------------------------------------------
------------------------------------------------------------
------------------------------------------------------------
------------------------------------------------------------
------------------------------------------------------------
----------------------ATACCAAGTGTGTCGTTGCTT-----------------
------------------------------------------------------------
------------------------------------------------------------
------------------------------------------------------------
------------------------------------------------------------
------------------------------------------------------------
------------------------------------------------------------
------------------------------------------------------------
---------------------------------------------------GCAACTCAC
ACTCCAATGCACGTATTTTGGTCACATTGTCTCGGCCGTCGCGCGCA-------------
------GCCTCGGCTGTGTCGGCGCCAGCAATGTCCAAATAAACTGAGGACCGCGTAACA
------------------------------------------------------------
------------------------------------------------------------
---------------------------------------------------------
>Hastigerina_pelagica|0091|02
------------------------------------------------------------
------CGGGTCCGGACACACTGAGGATTGACAGACAGTATTCAT---------------
------------------------------------------------------------
-------GCCGATTGAATTTCGACATATTTCAAATGTGCGAGTTCTTTCATGATTGTGTG
ATAGGTGGTGCATGGCCGTTCTTA-GTTCGTGGAGTTATC--------TGTCTGCTTAAT
TGCGTTTCATATTTACGAATGTCGCTTACGTGAT--------------------------
-------------------------------------------------------TGCTG
CAGACCTCGCGTCTCTTTATTGAG---------------------TTGCGACGCGTCTCT
TCAACTCACTCG------------------------------------------------
------------------------------------------------------------
-------------CACATTCTCTTGAACGCAACGAGCGTGACCGCAACCTCTTGTTGTGT
ATACCAAGTGTGTCGTTGCTTGCAACTCACACT---------------------------
------------------------------------------------------------
------CCAATGCACGTATTTTGGTCACATTGTCTCGGTGCCGTCGCGCGCAGCCTCGGC
TGTGTCGGCGTGCCAGCAATGTCCAAATAAACTTGAGG-GACCGCTGTAACAAT----TC
TTTTAAACCAGAGGAAGGTTG---------------------------------------
----------------CGGCA-ATAACAGGTCT-GTGATGCCC-TTAGATGTCCCGGGCT
GCACACG-TGCTACA-ATGATCAG---TACAGTGAGCATCTTTGCAATACCAGCGTTTGG
AGGCCTGG--------------------------------------------CCAAGTCA
CTTGTGACTTCGGCTTGCAGTCTCTACGTTGCC-TTCCCAAGTCTGACAAGA--------
---------TTTGGAAATCCATTGGAAGTCCTGAATCAATCCC----------TATTGAG
CATTTT------------------------------------------------------
------------------------------------------------------------
------------------------------------------------------------
-----TCTCTACAGTGGC--------------------GCCAGACTTCGTCCCATGTCGG
TTCGCCTGACTTGTG---------------------------------CGGCACTTGGCG
TCTAC-------------------------------------------------------
------------------------------------------------------------
------------------------------------------------------------
---------------------------------------------------------
>Hastigerina_pelagica|0080|41
-------------------GTGGAGCATGTGGCTTAATTTGACTCAACGCGGGAAATCTT
AC----CGGGTCCGGACACACTGAGGATTGACAGACAGTATTCAT---------------
------------------------------------------------------------
-------GCCGACTGAATTTCGACATATTTCAAATGTGCGAGTTCTTTCATGATTGTGTG
ATAGGTGGTGCATGGCCGTTCTTA-GTTCGTGGAGTGATC--------TGTCTGCTTAAT
TGCGTTTCATATTTACGAATGTCGCTTACGTGAT--------------------------
-------------------------------------------------------TGCTG
CAGACCTCGTCTCTCTTT---------------------------ATTGAGTGCGACGCG
TCTCTTCAACTCACTCGC------------------------------------------
------------------------------------------------------------
--------------ACATTCTCTTGAACGCAACGAGCGTGACCGCAACCTCTTGTTGTGT
ATACCAAGTGTGTCGTTGCTTGCAACTCACACT---------------------------
------------------------------------------------------------
------CCAATGCACGTATTTTGGTCACATTGTCTCGGCCGTCGCGCGCAGCCTCGGCTG
TGTCGGCGCCAGCAATG----TCCAAATAAACTTGAGG-GACCGCTGTAACAAT----TC
TTTTAAACCAGAGGAAGGTTG---------------------------------------
----------------TGGCA-ATAACAGGTCT-GTGATGCCC-TTAGATGTCCCGGGCT
GCACACG-TGCTACA-ATGATCAG---TACAGTGAGCATCTTTGCAATACCAGCGTTTGG
AGGCCTG---------------------------------------------GCCAAGTC
ACTTGTGACTCGGCTTGCAGTCTCTACGTTGCC-TTCCCAAGTCTGACAAGA--------
---------TTTGGAAATCCATTGGAAGTCCTGAATCAATCCC----------TATTGAG
CATTTT-------------------TCTCTACAGTGGCGCCAGACTTCGTCCCATGTCGG
TTCGCC------------------TGACTTGTGCGGCACTTGGC----------------
-------------------------------GTCTACTATATGCAA--------------
TTGTCAATTCATAGTGGG--GACAGACGATTGTTAATTGTTCGTCTCGGTCTCAACTAGG
AATGCCTTGTACGGGTCTTTGGTTCACCAGACCACCCGGAATACGTCCCTGCCCTTTGTA
CACAC-CGCCCGTCGCTCTTACCGATGA-ACTTCTCTGTGAGTTTGAGGGACCGTCAATT
GT----------------------------------------------------------
-----------------GTGGCAACACACGACGCTATGGAAACTTAAACGAACAGTGTGA
TTTAAAG--------------------------------------------------
>Hastigerina_pelagica|0080|08
-------------------GCGGAGCATGTGGCTTAATTTGACTCAACGCGGGAAATCTT
AC----CGGGTCCGGACACACTGAGGATTGACAGACAGTATTCAT---------------
------------------------------------------------------------
-------GCCGACTGAATTTCGACATATTTCAAATGTGCGAGTTCTTTCATGATTGTGTG
ATAGGTGGTGCATGGCCGTTCTTA-GTTCGTGGAGTGATC--------TGTCTGCTTAAT
TGCGTTTCATATTTACGAATGTCGCTTACGTGAT--------------------------
-------------------------------------------------------TGCTG
CAGACCTCGTCTCTCTTT---------------------------ATTGAGTGCGACGCG
TCTCTTCAACTCACTCGC------------------------------------------
------------------------------------------------------------
--------------ACATTCTCTTGAACGCAACGAGCGTGACCGCAACCTCTTGTTGTGT
ATACCAAGTGTGTCGTTGCTTGCAACTCACACT---------------------------
------------------------------------------------------------
------CCAATGCACGTATTTTGGTCACATTGTCTCGGCCGTCGCGCGCAGCCTCGGCTG
TGTCGGCGCCAGCAATG----TCCAAATAAACTTGAGG-GACCGCTGTAACAAT----TC
TTTTAAACCAGAGGAAGGTTG---------------------------------------
----------------CGGCA-ATAACAGGTCT-GTGATGCCC-TTAGATGTCCCGGGCT
GCACACG-TGCTACA-ATGATCAG---TACAGTGAGCATCTTTGCAATACCAGCGTTTGG
AGGCCTG---------------------------------------------GCCAAGTC
ACTTGTGACTCGGCTTGCAGTCTCTACGTTGCC-TTCCCAAGTCTGACAAGA--------
---------TTTGGAAATCCATTGGAAGTCCTGAATCAATCCC----------TATTGAG
CATTTT-------------------TCTCTACAGTGGCGCCAGACTTCGTCCCATGTCGG
TTCGCC------------------TGACTTGTGCGGCACTTGGC----------------
-------------------------------GTCTACTATATGCAA--------------
TTGTCAATTCATAGTGGG--GACAGACGATTGTTAATTGTTCGTCTCGGTCTCAACTAGG
AATGCCTTGTACGGGTCTTTGGTTCACCAGACCACCCGGAATACGTCCCTGCCCTTTGTA
CACAC-CGCCCGTCGCTCTTACCGATGA-ACTTCTCTGTGAGTTTGAGGGACCGTCAATT
GT----------------------------------------------------------
-----------------GTGGCAACACACGACGCTATGGAAACTTAAACGAACAGTGTGA
TTTAAAG--------------------------------------------------
>Hastigerina_pelagica|1611|01
--AAGGGCACCACAAGAACGCGGAGCATGTGGCTTAATTTGACTCAACGCGGGAAATCTT
AC----CGGGTCCGGACACACTGAGGATTGACAGACAGTATTCAT---------------
------------------------------------------------------------
-------GCCGACTGAATTTCGACATATTTCAAATGTGCGAGTTCTTTCATGATTGTGTG
-TAGGTGGTGCATGGCCGTTCTTA-GTTCGTGGAGTGATC--------TGTCTGCTTAAT
TGCGTTTCATATTTACGAATGTCGCTTACGTGAT--------------------------
-------------------------------------------------------TGCTG
CAGACCTCGTCTCTTT-----------------------------ATTGAGTGCGACGCG
TCTCTTCAACTCACTCGC------------------------------------------
------------------------------------------------------------
--------------ACATTCTCTTGAACGCAACGAGCGTGACCGCAACCTCTTGTTGTGT
ATACCAAGTGTGTCGCTTGGCTTTACTGCCAGCTCGCACT--------------------
------------------------------------------------------------
------CCAATGCACGTATTTTGGTCACATTGTCTCGGTCCGTCGCGCGCAGCCTCGGCT
GTGTCGGCGCCAGCAATG---TCCAAATAAACTTGAGG-GACCGCTGTAACAAT----TC
TTTTAAACCAGAGGAAGGTTG---------------------------------------
----------------CGGCA-ATAACAGGTCT-GTGATGCCC-TTAGATGTCCCGGGCT
GCACACG-TGCTACA-ATGATCAG---TACAGTGAGCATCTTTGCAATACCAGCGTTTGG
AGGCCTG---------------------------------------------GCCAAGTC
ACTTGTGACTCGGCTTGCAGTCTCTACGTTGCC-TTCCCAAGTCTGACAAGA--------
---------TTTGGAAATCCATTGGAAGTCCTGAATCAATCCC----------TATTGAG
CATTTT-------------------TCTCTACAGTGGCGCCAGACTTCGTCCCATGTCGG
TTCGCCT-----------------GACTTTGTGCGGCACTTGC-----------------
-------------------------------GTCTACTATATGCAA--------------
TTGTCAATTCATAGTGGG--GACAGACGATTGTTAATTGTTCGTCTCGGTCTCAAC----
------------------------------------------------------------
------------------------------------------------------------
------------------------------------------------------------
------------------------------------------------------------
---------------------------------------------------------
>Hastigerina_pelagica|1611|04
-----------------------TAAATGCGTTTCATATTTACGAAAT------------
------------------------------------------------------------
------------------------------------------------------------
----------------------------------------GTCGCTTACGTGATTGCTGC
AGACCTCGTCT--------------CTTTATTGAGTGCGA------CGCGTCTCTTCAAC
TCACTCGCACATT-----------------------------------------------
------------------------------------------------------------
------------------------------------------------------------
------------------------------------------------------------
------------------------------------------------------------
-------------------CTCTTGAACGCAACGAGCGTGACCGCAACCTCTTGTTGTGT
ATACCAAGTGTGTCGCTGGCTTTACTGCCAGCTCGCACT---------------------
------------------------------------------------------------
------CCAATGCACGTATTTTGGTCACATTGTCTCGGCCGTCGCGCGCAGCCTCGGCTG
TGTCGGCGCCAGCAATG----TCCAAATAAACTTGAGG-GACCGCTGTAACAAT----TC
TTTTAAACCAGAGGAAGGTTG---------------------------------------
----------------CGGCA-ATAACAGGTCT-GTGATGCCC-TTAGATGTCCCGGGCT
GCACACG-TGCTACA-ATGATCAG---TACAGTGAGCATCTTTGCAATACCAGCGTTTGG
AGGCCTG---------------------------------------------GCCAAGTC
ACTTGTGACTCGGCTTGCAGTCTCTACGTTGCC-TTCCCAAGTCTGACAAGA--------
---------TTTGGAAATCCATTGGAAGTCCTGAATCAATCCC----------TATTGAG
CATTTT-------------------TCTCTACAGTGGCGCCAGACTTCGTCCCATGTCGG
TTCGCC------------------TGACTTGTGCGGCACTTGGC----------------
-------------------------------GTCTACTATATGCAA--------------
TTGTCAATTCATAGTGGG--GACAGACGATTGTTAATTGTTCGTCTCGGTCTCAACTAGG
AATGCCTTGTACGGGTCTTTGGTTCACCAGACCACCCGGAATACGTCCCTGCCCTTTGTA
CACAC-CGCCCGTCGCTCTTACCGATGA-ACTTCTCTGTGAGTTTGAGGGACCGTCAATT
GT----------------------------------------------------------
-----------------GTGGCAACACACGACGCTATGGAAACTTAAACGAACAGTGTGA
TTTAAAGGAAAGAGAAGTCGTAACAAGGCATCAGGGTACCGAGCTCGA---------
>Hastigerina_pelagica|1611|08
----------------------------TCTGCTTAATTGCGTTCATATTACGAAAGTCG
CT----------------------------------------------------------
------------------------------------------------------------
------------------------------------------------------TACGTG
ATTGCTGCAGACCTCGTCTCTTTATGAGTGCGACGCGTCT--------CTTCAACTCACT
CGCACATT----------------------------------------------------
------------------------------------------------------------
------------------------------------------------------------
------------------------------------------------------------
------------------------------------------------------------
-------------------CTCTTGAACGCAACGAGCGTGACCGCAACCTCTTGTTGTGT
ATACCAAGTGTGTCGCTGGCTTTACTGCCAGCTCGCACT---------------------
------------------------------------------------------------
------CCAATGCACGTATTTTGGTCACATTGTCTCGGCCGTCGCGCGCAGCCTCGGCTG
TGTCGGCGCCAGCAATG----TCCAAATAAACTTGAGG-GACCGCTGTAACAAT----TC
TTTTAAACCAGAGGAAGGTTG---------------------------------------
----------------CGGCA-ATAACAGGTCT-GTGATGCCC-TTAGATGTCCCGGGCT
GCACACG-TGCTACA-ATGATCAG---TACAGTGAGCATCTTTGCAATACCAGCGTTTGG
AGGCCTG---------------------------------------------GCCAAGTC
ACTTGTGACTCGGCTTGCAGTCTCTACGTTGCC-TTCCCAAGTCTGACAAGA--------
---------TTTGGAAATCCATTGGAAGTCCTGAATCAATCCC----------TATTGAG
CATTTT-------------------TCTCTACAGTGGCGCCAGACTTCGTCCCATGTCGG
TTCGCC------------------TGACTTGTGCGGCACTTGGC----------------
-------------------------------GTCTACTATATGCAA--------------
TTGTCAATTCATAGTGGG--GACAGACGATTGTTAATTGTTCGTCTCGGTCTCAACTAGG
AATGCCTTGTACGGGTCTTTGGTTCACCAGACCACCCGGAATACGTCCCTGCCCTTTGTA
CACAC-CGCCCGTCGCTCTTACCGATGA-ACTTCTCTGTGAGTTTGAGGGACCGTCAATT
GT----------------------------------------------------------
-----------------GTGGCAACACACGACGCTATGGAAACTTAAACGAACAGTGTGA
TTTAAAGGAAAGAGAAGTCGTAACAAGGCATCAGGGTACCGAGCTCGA---------
>Pulleniatina_obliquiloculata|225066|DQ407271
AAGGGCACCACAAGAACGCGTGGAGCATGTGGCTTAATTTGACTCAACGCGGGAAATCTT
AC----CGGGTCCGGACACACTGAGGATTGACAGGCAATATCTAT---------------
-------------------------------------------------TAAAAGAATTG
TTATTATAACAATCTCTTATTTAATAGTGTTAAATATGCTAGTCCTTTCATGATTATGTG
ATAGGTGGTGCATGGCCGTTCTTA-GTTCGTGGAGTGATC--------TGTCTGCTTAAT
TGCGTTTCACTAAGGGCCCATAAATTCAAGGTATGTTAGCTATTGTTT------------
-------------------------------------------------------CCCTA
TTGACCCCTTATATCT-----------------------------TATAAGCGCGTGTCT
TTATGGGTTTAAACA---------------------------------------------
--------------------------------------TTGCGCATGCTGTTGGGTCCTG
AAA-------------------------GCAACGAACGTGACCGCAACGTCTTGTTGCCT
TTATCTTGTTAT------------------------------------------------
------------------------------------------------------------
------ATCTATTAATTTTATTAATAGAATAACTAACAGAGGC-----------------
---------------------TAATCTAAAACTAGACG-GACCGCTGTTTC-------TT
TCTTAAACCAGAGGAAGGTTG---------------------------------------
----------------CGGCA-ATAACAGGTCT-GTGATGCCC-TTAGATGTTCCGGGCT
GCACACG-TGCTACA-ATGATCAG---TACAGTGAGCATCTCAATTTATATACACCGTAT
TTAGCGCTAAGATATGATTATTGGC---------------------------TCTTTTAG
GGTCTTTTAATTGTATTTCTTATGCGCGCGGTA-AAGCCTGCTTCGAGAGTA--------
--------AGTGGGTAATCCATTGGAAGTAATGATTTCTCTTT----------TATATAG
CACACC--------------------------------TATATACGGCATTCATTCCCGG
GATGACTAGTTTCGTC--------TTTTTTGTGCGAATGTAATGTATTTCT---------
-------------------------------TATCCGTATGTGCGA--------------
TTGTCAATTCATGGTGGG--GACAGACCATTGTTAATTGTTGGTCTCGGTCTTAACTAGG
AATGCCTTGTACGGGTCTTTGGTTCAACAAACCACCCGGAATACGTCCCTGCCCTTTGTA
CACAC-CGCCCGTCGCTCTTACCGATGA-ACTTCTTTGTGAGTCTAAGGGACTGGGTTAA
TA----------------------------------------------------------
------------GCTATTTTTATAGTTATATACCTATGGAAACTTATACGAACAATGTGG
TTTAAAGGAAAGAGAAGTCGTAACAAGGCATCA------------------------
>Pulleniatina_obliquiloculata|225066|DQ407270
AAGGGCACCACAAGAACGCGTGGAGCATGTGGCTTAATTTGACTCAACGCGGGAAATCTT
AC----CGGGTCCGGACACACTGAGGATTGACAGGCAATATCTAT----TAAAAGAATA-
------------------------------------------------------------
--TTATTTTAATATCTCTTTTTAATAGTGTTAAATATGCTAGTCCTTTCATGATTATGTG
ATAGGTGGTGCATGGCCGTTCTTA-GTTCGTGGAGTGATC--------TGTCTGCTTAAT
TGCGTTTCACTAAGGGCCCATAAATTCAAGGTATGTTAGCTATTGTTT------------
-------------------------------------------------------CCCTA
TTGACCCCTTATATTCT----------------------------TATAAGCGCGTGTCT
TTATGGGTTTAAACA---------------------------------------------
--------------------------------------TTGCGCATGCTGTTGGGTCCTG
AAA-------------------------GCAACGAACGTGACCGCAACGTCTTGTTGCCT
TTATCTTGTTA-------------------------------------------------
------------------------------------------------------------
------TATCTATTATTTATTTAATAGAATAACTAACAGAGGC-----------------
---------------------TAATCTAAAACTAGACG-GACCGCTGTTTC-------TT
TCTTAAACCAGAGGAAGGTTG---------------------------------------
----------------CGGCA-ATAACAGGTCT-GTGATGCCC-TTAGATGTTCCGGGCT
GCACACG-TGCTACA-ATGATCAG---TACAGTGAGCATCTCAATTTATATACACCGTAT
TTAGCGCTAAGATATGATTATTGG----------------------------CTCTTTAG
GGTCTTTTAATTGTATTTCTTATGCGCGCGGTA-AAGCCTGCTTCGAGAGTA--------
--------AGTGGGTAATCCATTGGAAGTAATGATTTCTCTTT----------TATATAG
CACACC--------------------------------TATATACGGCATTCATTCCCGG
GATGACTAGTTTCGTC--------TTTTTTGTGCGAATGTAATGTATTTCT---------
-------------------------------TATCCGTATGTGCGA----------T---
-TGTCAATTCATGGTGGG--GACAGACCATTGTTAATTGTTGGTCTCGGTCTTAACTAGG
AATGCCTTGTACGGGTCTTTGGTTCAACAAACCACCCGGAATACGTCCCTGCCCTTTGTA
CACAC-CGCCCGTCGCTCTTACCGATGA-ACTTCTTTGTGAGTCTAAGGGACTGGGTTAA
TA----------------------------------------------------------
------------GCTATTTTTATAGTTATATACCTATGGAAACTTATACGAACAATGTGG
TTTAAAGGAAAGAGAAGTCGTAACAAGGCATCA------------------------
>Globigerina_sp._Okinawa_trough_2006|375012|DQ407269
-----------------CGTGGTAGTATGTGGCTTAATTTGACTCAACGCGGAAAAGCTT
AT----CTGGTCCGGACACAGTGAGGATTGACAGACGGTCTTATT---------------
------------------------------------------------------------
---------GGTGGACTCTAAGACGTCATGGTAAAGTTGAAGTTCTTTCATGATCTTGTG
GCAGGTGGTGCATGGCCGTTCTTA-GTTCGTGTAGTGATA--------CGTCTGCCTAAT
CGCGTCACGATAACCTATTTCTCGACAATCCAAA--------------------------
------------------------------------------------------------
---------------------------------------------GATCTTCGTGCAGTA
TCTATTGGTACGATGCTC------------------------------------------
--------------------------------------ACGTTAGTAGGCTAGAGATTTG
AAC--------------------AGTACGCAACGGACGCGATCGTAATCTCTTGTTAAGT
GGCCATCCTGTGAGCCCCTGATTTAATGG-------------------------------
------------------------------------------------------------
------CAGGCGGTATCATCTCAGCCACATTTCCTCTGGTAGTAGTGGGCC---------
---------------------AGATTTAAAACTCGAGA-AACATCTGTGACTTTC---TT
TCTTTACGCAGAGGAAGGTTA---------------------------------------
----------------TGGCA-ATAACAGGTCT-GTGATGCCC-TCAGATGTCCAGAGCT
GCACACG-TACTACA-GTGATCGA---CTCACTAAGTGTCGTGTTTTCTCCAAATAACGT
ATACAGTGGACTTGGTGTCGGG------------------------------TGCTGGCC
TCTGGTCATGTGCTTTGATTACTGTCACTTTAA-ACACTGGTCGTTAGACTC--------
-----------GTGCAAGCAATTCAGAGCAACGAATTGCAAACACT-------CTTTGGG
CACTGT--------------------------------------TTACTCCCGTTTACAG
AGGAGAGATAGACTAACCACCTAT------------------------------------
-------------------------------TCTCGACTCGCCCGC----------CCAT
CTTTCAATTCTTGGTGGG--GACAGTAGGTTGTTAACTTTCTTACTCGGTCCTAACCAGG
AATGCCTCGTACAGGT---TGGTTCACCATACCACCTGGAATTAGTCCCTGCCCTTTGTA
CACAC-CGCCCGTCGCTTTTACCAATGA-ACTACTTTGCGAGAGTGTGGGACCTATTGAG
CT----------------------------------------------------------
---------------------------TTCAAGTACAGGGAACCCATTCGACCAACGGAG
TTTAAAGGAAAGAGAAGTCGTAACAAGGCATCG------------------------
>Neogloboquadrina_pachyderma|125957|EF447104
----GCACCACAAGAACGCGTGGAGCATGTGGCTTAATTTGACTCAACGCGGGAAATCTT
AC----CGGGTCCGGACACACTGAGGATTGACAGGCAATATCTCA----TGTTTCATTA-
-------------------------------------------------ACCGTTATTAA
CGTATCGGTTATTTCCTTAACATCGAGTGTTAAATATGCTAGTCCTTTCATGATTATGTG
ATAGGTGGTGCATGGCCGTTCTTA-GTTCGTGGAGTGATC--------TGTCTGCTTAAT
TGCGTTTCACTAAGGGCCCATAAATTCAAGGTATGTTAGCTATCGCCG------------
-------------------------------------------------------CTCTA
TGGACCCCTTAACCTCG----------------------------GTTAAGCGCGCGTCT
TTATTTAAAGAGTTTAAGGCA---------------------------------------
--------------------------------------TTGCGCATGCTGTTGGGCTCTG
AAA-------------------------GCAACGAACGTGACCGCAACGTCTTGTTGCCT
TAATTAAGTCGTGTTTAAATGG--------------------------------------
------------------------------------------------------------
------TATTTGATTACAATTTAACCGCTTACCGAGG-----------------------
---------------------CTATTTAAAACTAGACG-GACCGCTGTTTCT------TT
TCTTAAACCAGAGGAAGGTTG---------------------------------------
----------------CGGCA-ATAACAGGTCTGT-------------------------
------------------------------------------------------------
------------------------------------------------------------
------------------------------------------------------------
------------------------------------------------------------
------------------------------------------------------------
------------------------------------------------------------
------------------------------------------------------------
------------------------------------------------------------
------------------------------------------------------------
------------------------------------------------------------
------------------------------------------------------------
------------------------------------------------------------
---------------------------------------------------------
>Neogloboquadrina_pachyderma|125957|EF447103
----GCACCACAAGAACGCGTGGAGCATGTGGCTTAATTTGACTCAACGCGGGAAATCTT
AC----CGGGTCCGGACACACTGAGGATTGACAGGCAATATCTCA----TGTTTAATAA-
---------------------------------------------------CCGTTATTA
ACGTATCGTGTTATTTAATACATCGAGTGTTAAATATGCTAGTCCTTTCATGATTATGTG
ATAGGTGGTGCATGGCCGTTCTTA-GTTCGTGGAGTGATC--------TGTCTGCTTAAT
TGCGTTTCACTAAGGGCCCATAAATTCAAGGTATGTTAGCTATCTGTCG-----------
-------------------------------------------------------CTCTA
TGGACCCCTTAACCGAGTTAAATCGA-------------------GTTAAGCGCGCGTCT
TTATTTAAAGAGTTTAAGACA---------------------------------------
--------------------------------------TTGCGCATGCTGTTGGGCTCTG
AAA-------------------------GCAACGAACGTGACCGCAACGTCTTGTTGCCT
TAATAAA-----------------------------------------------------
------------------------------------------------------------
------GTTGTGTTAATAGCAATATTAACCGCTTACAAAGG-------------------
---------------------CTATTTAAAACTAGACG-GACCGCTGTTTCT------TT
TCTTAAACCAGAGGAAGGTTG---------------------------------------
----------------CGGCA-ATAACAGGTCT-GTGATGCCC-TTAGATGTTCCGGGCT
GCACACG-TGCTACA-ATGATCAG---TACAGTGAGCATCTCAATATAATACACC-----
---GTCTTTAGCGCTTAGACGCGATTATCGGCTTACTTTTTATT--------AAGGAGGT
CTGTTTAATCGATGTTTTCTAATGTGCGCGGTA-AAGCCTGCTTCGAGAGTA--------
--------AGCGGGTAATCCATTGGAAGTAATGATTTCTCTATA---------TCTAGTG
CACAAC--------------------------------TATGCACGGCACTCATTCCCGA
GACGGCTAGTTTCGT---------CTTTTAGTGTGAATGTGGTGT---------------
-------------------------------TATTCAAACGTGCGT----------GCAA
TTGTCAATTCATGGTGGG--GACAGACCATTGTTAACTGTTGGTCTCGGTCTTAACTAGG
AATGCCTTGTACGGGTCTTTGGTTCAACAAACCACCCGGAATACGTCCCTGCCCTTTGTA
CACAC-CGCCCGTCGCTCTTACCGATGG-ACTTTTTTGTGAGTCTAAGGGACTGGGTTAA
AC----------------------------------------------------------
--------CGCTCGTTTATTCGGATGGCAGTACCTATGGAAACTTATGCGAACAAAGTGG
TCTAAAGGAAAGAGAAGTCGTAAC---------------------------------
>Neogloboquadrina_pachyderma|125957|EF447102
----GCACCACAAGAACGCGTGGAGCATGTGGCTTAATTTGACTCAACGCGGGAAATCTT
AC----CGGGTCCGGACACACTGAGGATTGACAGGTAATATCTCA----TGGTTATTAA-
---------------------------------------------------CCCGGTTAT
TTGTTTAATCAGTTATTAAGCATCGAGTGTTAAATATGCTAGTCCTTTCATGATTATGTG
ATAGGTGGTGCATGGCCGTTCTTA-GTTCGTGGAGTGATC--------TGTCTGCTTAAT
TGCGTTTCACTAAGGGCCCATAAATTCAAGGTATGTTAGCTATCGTCG------------
-------------------------------------------------------CTCTA
TGGACCCCTTATTCACTGCTTTAATTAGTTTTG------------TTTAAGCGCGCGTCT
TTAATTAACGAGTTTAAGACA---------------------------------------
--------------------------------------TTGCGCATGCTGTTGGGCTCTG
AAA-------------------------GCAACGAACGTGACCGCAACGTCTTGTTGCCT
TAACACAGTTGGCTTTAAATACGA------------------------------------
------------------------------------------------------------
------AATTCGTATTTAAACCGCTTACAGAGG---------------------------
---------------------CTATTTAAAACTAGACG-GACCGCTGTTTCT------TT
TCTTAAACCAGAGGAAGGTTG---------------------------------------
----------------CGGCA-ATAACAGGTCT-GTGATGCCC-TTAGATGTTCCGGGCT
GCACACG-TGCTACA-ATGATCAG---TACAGTGAGCATCTCAATATAATACACC-----
---GTCTTTAGCGCTTAGACGCGATTAATGGATTGCTTTTTAT---------TAAGCGAG
TCGTTTAATCGATGTTTTTTAATGTGCGCGGTA-AAGCCTGCTTCGAGAGTA--------
--------AGCGGGTAATCCATTGGAAGTAATGATTTCTCTATA---------TCTAGTG
CACAAC--------------------------------TATGCACGGCACTCATTCCCGA
GACGGCTAGTTTCGT---------CTTTTAGTGTGAATGTAGTGT---------------
-------------------------------TATTCAAACGTGCGT----------GCAA
TTGTCAATTCATGGTGGG--GACAGACCATTGTTAACTGTTGGTCTCGGTCTTAACTAGG
AATGCCTTGTACGGGTCTTTGGTTCAACAAACCACCCGGAATACGTCCCTGCCCTTTGTA
CACAC-CGCCCGTCGCTCTTACCGATGG-ACTTTTTTGTGAGTCTAAGGGACTGGGTTAA
AC----------------------------------------------------------
CACTCGCTTAATTTATTAAGCGGATGGCAGTACCTATGGAAACTTATGCGAACAAAGTGG
TCTAAAGGAAAGAGAAGTCGTAAC---------------------------------
>Globorotalia_truncatulinoides|69029|AY359167
-AGGGCACCACAAGAACGCGTGGAGCATGTGGCTTAATTTGACTCAACGCGGGGAATCTT
AC----CGGGTCCGGACACACTGAGGATTGACAGACGGTTATTGA----CTTATACTCG-
--------------------------------------------------CTTAATAGCT
TTAAGCTGTTAAGTGTTTAACACCTTTACACAAAGATGCTAGTCCTTTCATGATCGTTTG
ATAGGTGGTGCATGGCCGTTCTTA-GTTCGTGGAGTGATC--------TGTCTGCCTAAT
TGCGTTTCACTAAGGTCCCATTCTTCATACG-----------------------------
-------------------------------------------------------TATGA
ATAGCGTCTTAACTC------------------------------------------ACT
TTTACCGCTACCTATTTGTAGTAA------------------------------------
--------------------------------------GCGCTCATACTATTGGGACCGG
AAT-------------------------GCAACGAGCGCGACTGCACCACCTAATTGCCC
CTTATCTACCATTA----------------------------------------------
------------------------------------------------------------
------ATTACTTTATTAACCGCCCTGTACGGGCACCGGGGCCTTACC------------
---------------------TTTACTGAAACTAGCTG-GACCGCTGCTT--------TC
CTTTAAGCCAGAGGAAGGTTG---------------------------------------
----------------CGGCA-ATAACAGGTCT-GTGATGCCC-TCAGATGTTCCGGGCC
GCACACG-TGCTACA-ATGATCAGCACCAAAGAGGTATTACCTATCTTCTTATACCTT--
---AACCCAATATGTTAAACTTATTGCGTAAGGGTATGTCTTA---------ACGACTTA
TCCGCTTTAGCGCTTTAAGATTATTGGACGGTT-GTGCCTGCCTCGAGAGAG--------
----------TGTACAGGGCAGCAAGAGTAATGATTCCTTCGTTTTTACTACTAATACCG
CGCTTG------------------------------GTAACATATTACACTCGATTAAGT
AGGGTCTTTGCTTTTAA-------TAGCAATTGCTATCCTCACCCTTAGGCTCTAAGGAT
ATTACTATCTCTAAGGTCTACAGGGAG----GTGTATATGGCGCAC----------T---
-TACTTATTCACGGTGGG--GACAGACCATTGTTAACTGTTGGTCTCGGTCTCAACTAGG
AATGCCTCGTACGGGT---TGGTTCACCAAACCACCCGGAATATGTCCCTGCCCTTTGTA
CACAC-CGCCCGTCGCTCTTATCGATGA-ACTCACTTGTGAGGCTGAGGGACTGCGTCTA
TT------------------ATACCCGTGTAATCCTAATATCTTACATACATTTCGCTAA
AAGCGATTTTGCTCTAAGGATTTACACGACCTTACGCACAAACTTATTCGACCAAGTGGG
TTTAAGG-AAAGAGAAGTCGTAACAAGGCATCA------------------------
>Globorotalia_truncatulinoides|69029|AY359166
AAGGGCACCACAAGAACGCGTGGAGCATGTGGCTTAATTTGACTCAACGCGGGGAATCTT
AC----CGGGTCCGGACACACTGAGGATTGACAGACGGTTATTGACTTATACTCGCTTA-
-------------------------------------------ATGGCTTTAAGCTCGCT
TTAAGCTGTTAAACGTTTAACACCTTTACACAAAGATGCTAGTCCTTTCATGATCGTTTG
ATAGGTGGTGCATGGCCGTTCTTA-GTTCGTGGAGTGATC--------TGTCTGCCTAAT
TGCGTTTCACTAAGGTCCCATTCTTCATACG-----------------------------
-------------------------------------------------------TATGA
ATAGCGTCTTAACTCAC----------------------------TTTTACCGCTACCTA
TTTGTAGTAA--------------------------------------------------
--------------------------------------GCGCTCATACTATTGGGACCGG
AAT-------------------------GCAACGAGCGCGACTGCACCACCTAATTGCCC
CTTATCTACCATTA----------------------------------------------
------------------------------------------------------------
------ATTACTTTATTAACCGCCCTGTACGGGCACCGGGGCCTTACC------------
---------------------TTTACTGAAACTAGCTG-GACCGCTGCTT--------TC
CTTTAAGCCAGAGGAAGGTTG---------------------------------------
----------------CGGCA-ATAACAGGTCT-GTGATGCCC-TCAGATGTTCCGGGCC
GCACACG-TGCTACA-ATGATCAG---CACAAAGAGTATTACCTATCTTCTTATACCTAA
CCCAATATGTTAAACTTATTGCGTAAGGATATTGTCTTAACG----------ACGACTTA
TCCGCTTTAGCGCTTTAAGATTATTGGACGGTT-ATGCCTGCCTCGAGAGAG--------
----------TGTACAGGGCAGCAAGAGTAATGATTCCCTCGTTTTTACTACTAATACCG
CGCTTG------------------------------GTAACATATTACACTCGATTAAGT
AGGGTCTTTGCTTCTAA-------TAGCAATTGCTATCCTCACCCTTAGGCTCTAAGGAT
ATTACTATCTCTAAGGTCTACA---------GGGAGGTGTATATGG---------CGCAC
TTACTTATTCACGGTGGG--GACAGACCATTGTTAACTGTTGGTCTCGGTCTCAACTAGG
AATGCCTCGTACGGGT---TGGTTCACCAAACCACCCGGAATATGTCCCTGCCCTTTGTA
CACAC-CGCCCGTCGCTCTTATCGATGA-ACTCACTTGTGAGGCTGAGGGACTGCGTCTA
TT-----------------TATACCCATGTAATCCTAATATCTCACATACATTTCGCTAA
AGGCGATTTTGCTTTAAGGATTTACACGACCTTACGCACAAACTTATTCGACCGAGTGGG
TTTAAAGGAAAGAGAAGTCGTAACAAGGCATCG------------------------
>Neogloboquadrina_pachyderma|125957|AY973272
AAGGGCACCACAAGAACGCGTGGAGCATGTGGCTTAATTTGACTCAACGCGGGAAATCTT
AC----CGGGTCCGGACACACTGAGGATTGACAGGCAATATCTCATGTTTAATAACCGT-
-------------------------------------------------------TATTA
ACGTATCGTGTTATTTAATACATCGAGTGTTAAATATGCTAGTCCTTTCATGATTATGTG
ATAGGTGGTGCATGGCCGTTCTTA-GTTCGTGGAGTGATC--------TGTCTGCTTAAT
TGCGTTTCACTAAGGGCCCATAAATTCAAGGTATGTTAGCTATCGTCG------------
-------------------------------------------------------CTCTA
TGGACCCCTTAACCGAGTTAAATCGA-------------------GTTAAGCGCGCGTCT
TTATTTAAAGAGTTTAAGACA---------------------------------------
--------------------------------------ATGCGCATGCTGTTGGGCTCTG
AAA-------------------------GCAACGAACGTGACCGCAACGTCTTGTTGCCT
TAATAAA-----------------------------------------------------
------------------------------------------------------------
------GTTGTGTTAATAGCAATATTAACCGCTTACAGAGG-------------------
---------------------CTATTTAAAACTAGACG-GACCGCTGTTTCT------TT
TCTTAAACCAGAGGAAGGTTG---------------------------------------
----------------CGGCA-ATAACAGGTCT-GTGATGCCC-TTAGATGTTCCGGGCT
GCACACG-TGCTACA-ATGATCAG---TACAGTGAGCATCTCAATATAATACACCGTCTT
TAGCGCTTAGACGCGATTATCGGCTTACTTTTTATT----------------AAGGAGGT
CTGTTTAATCGATGTTTTCTAATGTGCGCGGTA-AAGCCTGCTTCGAGAGTA--------
--------AGCGGGTAATCCATTGGAAGTAATGATTTCTCTATA---------TCTAGTG
CACAAC--------------------------------TATGCACGGCACTCATTCCCGA
GACGGCTAGTTTCGT---------CTTTTAGTGTGAATTGTAGTGT--------------
-------------------------------TATTCAAACGTGCGT----------GCAA
TTGTCAATTCATGGTGGG--GACAGACCATTGTTAACTGTTGGTCTCGGTCTTAACTAGG
AATGCCTTGTACGGGTCTTTGGTTCAACAAACCACCCGGAATACGTCCCTGCCCTTTGTA
CACAC-CGCCCGTCGCTCTTACCGATGG-ACTTTTTTGTGAGTCTAAGGGACTGGGTTAA
AC----------------------------------------------------------
--------CGCTCGTTTATTCGGATGGCAGTACCTATGGAAACTTATGCGAACAAAGTGG
TCTAAAGGAAAGAGAAGTCGTAACAAGGCAACAGTAGGTGAACCTGCAGAAGGATCA
>Neogloboquadrina_pachyderma|125957|AY305332
----GCACCACAAGAACGCGTGGAGCATGTGGCTTAATTTGACTCAACGCGGGAAATCTT
AC----CGGGTCCGGACACACTGAGGATTGACAGGCAATATCTCA----TGGTTATTAA-
---------------------------------------------------CCGGTTATT
TATTTAACCGGTTAATTAAGCATCGAGTGTTAAATATGCTAGTCCTTTCATGATTATGTG
ATAGGTGGTGCATGGCCGTTCTTA-GTTCGTGGAGTGATC--------TGTCTGCTTAAT
TGCGTTTCACTAAGGGCCCATAAATTCAAGGTATGTTWGCTATCGTCG------------
-------------------------------------------------------CTCTA
TGGACCCCTTAWTCAAGCTATTAGTTTG-----------------TTTAAGCGCGCGTCT
TTATTTAAAGAGTTTAAGACA---------------------------------------
--------------------------------------CTGCGCATGCTGTTGGGCTCTG
AAA-------------------------GCAACGAACGTGACCGCAACGTCTTGTTGCCT
TAATAAAGTTGGCTTTAAATACGA------------------------------------
------------------------------------------------------------
------AATTCGTATTTAAACCGCTTACAGAGG---------------------------
---------------------CTATTTAAAACTAGACG-GACCGCTGTTTCT------TT
TCTTAAACCAGAGGAAGGTTG---------------------------------------
----------------CGGCA-ATAACAGGTCT-GTGATGCCC-TTAGATGTTCCGGGCT
GCACACG-TGCTACA-ATGATCAG---TACAGTGAGCATCTCAATATAATACACC-----
---GTCTTTAGCGCTTAGACGCGATTAATGGATTGCTTTTTAT---------TAAGCGAG
TCGTTTAATCGATGTTTTCTAATGTGCGCGGTA-AAGCCTGCTTCGAGAGTA--------
--------AGCGGGTAATCCATTGGAAGTAATGATTTCTCTATA---------TCTAGTG
CACAAC--------------------------------TATGCACGGCCTATATTCCCGA
GACGGCTAGTTTCGT---------CTTTTAGTGTGAATGTAGTGT---------------
-------------------------------TATTCAAACGTGCGT----------GCAA
TTGTCAATTCATGGTGGG--GACAGACCATTGTTAACTGTTGGTCTCGGTCTTAACTAGG
AATGCCTTGTACGGGTCTTTGGTTCAACAAACCACCCGGAATACGTCCCTGCCCTTTGTA
CACAC-CGCCCGTCGCTCTTACCGATGG-ACTTTTTTGTGAGTCTAAGGGACTGGGTTAA
AC----------------------------------------------------------
-CACTCGTTTATTTATTAAGCGGATGGCAGTACCTATGGAAACTTATGCGAACAAAGTGG
TCTAAAGGAAAGAGAAGTCGTAAC---------------------------------
>Neogloboquadrina_pachyderma|125957|AY305331
----GCACCACAAGAACGCGTGGAGCATGTGGCTTAATTTGACTCAACGCGGGAAATCTT
AC----CGGGTCCGGACACACTGAGGATTGACAGGCAATATCTCA----TGGTTATTAA-
----------------------------------------------------CCGGTTAT
TTATTTAATCGGTTATTAAGCATCGAGTGTTAAATATGCTAGTCCTTTCATGATTATGTG
ATAGGTGGTGCATGGCCGTTCTTA-GTTCGTGGAGTGATC--------TGTCTGCTTAAT
TGCGTTTCACTAAGGGCCCATAAATTCAAGGTATGTTAGCTATCGTCG------------
-------------------------------------------------------CTCTA
TGGACCCCTTATACTCGATTTCGCTTTAATTAGCGTTATTTG---TTTAAGCGCGCGTCT
TTATTTAATGAGTTTAAGACA---------------------------------------
--------------------------------------CTGCGCATGCTGTTGGGCTCTG
AAA-------------------------GCAACGAACGTGACCGCAACGTCTTGTTGCCT
TAATAAAGTTGGCTTTWAATACAATTYCCCG-----------------------------
------------------------------------------------------------
------AATTCGTATTTAAACCGCTTACAGAGG---------------------------
---------------------CTATTTAAAACTAGACG-GACCGCTGTTTCT------TT
TCTTAAACCAGAGGAAGGTTG---------------------------------------
----------------CGGCA-ATAACAGGTCT-GTGATGCCC-TTAGATGTTCCGGGCT
GCACACG-TGCTACA-ATGATCAG---TACAGTGAGCATCTCAATATAATACACC-----
---GTCTTTAGCGCTTAGACGCGATTAATGGATCGTTTTTTAT---------TAAGCGAG
TCGTTTAATCGATGTTTTCTAATGTGCGCGGTA-AAGCCTGCTTCGAGAGTA--------
--------AGCGGGTAATCCATTGGAAGTAATGATTTCTCTATA---------TCTAGTG
CACAAC--------------------------------TATGCACGGCACTCATTCCCGA
GACGGCTAGTTTCGT---------CTTTTAGTGTGAATGTAGTGT---------------
-------------------------------TATTCAAACGTGCGT----------GCAA
TTGTCAATTCATGGTGGG--GACAGACCATTGTTAACTGTTGGTCTCGGTCTTAACTAGG
AATGCCTTGTACGGGTCTTTGGTTCAACAAACCACCCGGAATACGTCCCTGCCCTTTGTA
CACAC-CGCCCGTCGCTCTTACCGATGG-ACTTTTTTGTGAGTCTAAGGGACTGGGTTAA
AC----------------------------------------------------------
-CACTCGTTTATTTAATAAGCGGATGGCAGTACCTATGGAAACTTATGCGAACAAAGTGG
TCTAAAGGAAAGAGAAGTCGTAAC---------------------------------
>Neogloboquadrina_pachyderma|125957|AY305330
----GCACCACAAGAACGCGTGGAGCATGTGGCTTAATTTGACTCAACGCGGGAAATCTT
AC----CGGGTCCGGACACACTGAGGATTGACAGGCAATATCTCA----TGGTTATTAA-
---------------------------------------CCGGTTAATGGTTATTTATTT
AATAGCCATCGGTTATTAAGCATCGAGTGTTAAATATGCTAGTCCTTTCATGATTATGTG
ATAGGTGGTGCATGGCCGTTCTTA-GTTCGTGGAGTGATC--------TGTCTGCTTAAT
TGCGTTTCACTAAGGGCCCATAAATTCAAGGTATGTTAGCTATCGTCG------------
-------------------------------------------------------CTCTA
TGGACCCCTTATTCACTGCTTTAATTAGTCTG-------------TTTAAGCGCGCGTCT
TTATTTAAWGAGTTTAAGACA---------------------------------------
--------------------------------------CTGCGCATGCTGTTGGGCTCTG
AAA-------------------------GCAACGAACGTGACCGCAACGTCTTGTTGCCT
TAATAAAGTTGGCTTTAAATACGAATTCG-------------------------------
------------------------------------------------------------
------TATTCGTATTTAAACCGCTTACAGAGG---------------------------
---------------------CTATTTAAAACTAGACG-GACCGCTGTTTCT------TT
TCTTAAACCAGAGGAAGGTTG---------------------------------------
----------------CGGCA-ATAACAGGTCT-GTGATGCCC-TTAGATGTTCCGGGCT
GCACACG-TGCTACA-ATGATCAG---TACAGTGAGCATCTCAATATAATATACC-----
---GTCTTTAGCGCTTAGACGCGATTAATGGATCGTTTTTTAT---------TAAGCGAG
TCGTTTAATCGATGTTTTCTAATGTGCGCGGTA-AAGCCTGCTTCGAGAGTA--------
--------AGCGGGTAATCCATTGGAAGTAATGATTTCTCTATA---------TCTAGTG
CACAAC--------------------------------TATGCACGGCACTCATTCCCGA
GACGGCTAGTTTCGT---------CTTTTAGTGTGAATGTAGTGT---------------
-------------------------------TATTCAAACGTGCGT----------GCAA
TTGTCAATTCATGGTGGG--GACAGACCATTGTTAACTGTTGGTCTCGGTCTTAACTAGG
AATGCCTTGTACGGGTCTTTGGTTCAACAAACCACCCGGAATACGTCCCTGCCCTTTGTA
CACAC-CGCCCGTCGCTCTTACCGATGG-ACTTTTTTGTGAGTCTAAGGGACTGGGTTAA
AC----------------------------------------------------------
--------CACTCGTTTATTCGGATGGCAGTACCTATGGAAACTTATGCGAACAAAGTGG
TCTAAAGGAAAGAGAAGTCGTAAC---------------------------------
>Neogloboquadrina_pachyderma|125957|AY305329
----GCACCACAAGAACGCGTGGAGCATGTGGCTTAATTTGACTCAACGCGGGAAATCTT
AC----CGGGTCCGGACACACTGAGGATTGACAGGCAATATCTCA----TGTTTCATTA-
-------------------------------------------------ACCGTTATTAA
CGTATCGGTTATTTCCTTAACATCGAGTGTTAAATATGCTAGTCCTTTCATGATTATGTG
ATAGGTGGTGCATGGCCGTTCTTA-GTTCGTGGAGTGATC--------TGTCTGCTTAAT
TGCGTTTCACTAAGGGCCCATAAATTCAAGGTATGTTAGCTATCGCCG------------
-------------------------------------------------------CTCTA
TGGACCCCTTAACTTAACG--------------------------GTTAAGCGCGCGTCT
TTATTTAAAGAGTTTAAGGCA---------------------------------------
--------------------------------------TTGCGCATGCTGTTGGGCTCTG
AAA-------------------------GCAACGAACGTGACCGCAACGTCTTGTTGCCT
TAATTAAGTCGTGTTTAAATGG--------------------------------------
------------------------------------------------------------
------TATTTGATTACAATTTAACCGCTTACCGAGG-----------------------
---------------------CTATTTAAAACTAGACG-GACCGCTGTTTCT------TT
TCTTAAACCAGAGGAAGGTTG---------------------------------------
----------------CGGCA-ATAACAGGTCT-GTGATGCCC-TTAGATGTTCCGGGCT
GCACACG-TGCTACA-ATGATCAG---TACAGTGAGCATCTCAATATAATACA-------
---CCGTCTTTAGCGCTTAGACGCGGTTATTGGCTTACTTTTTTTTATTAACGAGTGAGT
TTAATTAACCGATGATTTCTAATGTGCGCGGTA-AAGCCTGCTTCGAGAGTA--------
--------AGCGGGTAATCCATTGGAAGTAATGATTTCTCTATA---------TCTAGTG
CACAAC--------------------------------TATGTACGGCATTCATTCCCGA
GACGGCTAGTTCCGT---------CTTTTAGTGCGAATGTAGTGT---------------
-------------------------------TATTCAAACGTACGT----------GCAA
TTGTCAATTCATGGTGGG--GACAGACCATTGTTAACTGTTGGTCTCGGTCTTAACTAGG
AATGCCTTGTACGGGTCTTTGGTTCAACAAACCACCCGGAATACGTCCCTGCCCTTTGTA
CACAC-CGCCCGTCGCTCTTACCGATGG-ACTTTTTTGTGAGTCTAAGGGACTGGGTTAA
AC----------------------------------------------------------
-------CACTCGTTTATTCGGATGGCAGTAACCTATGGAAACTTATGCGAACAAAGTGG
TCTAAAGGAAAGAGAAGTCGTAAC---------------------------------
>Globigerina_bulloides|69025|AY241713
------GCACCACAAGAGCGTGGAGTATGTGGCTTAATTTGACTCAACGCGGAAAAGCTT
AT----CTGGTCCGGACACAGTGAGGATTGACAGACAGTTAGACA----GAAGTGAGGT-
------------------------------------------------------------
----------------TTTGGTAACAATTGAGAGAGTTGAAGTTCTTTCATGATCTTGTG
AGAGGTGGTGCATGGCCGTTCTTA-GTTCGTGTAGTGATA--------TGTCTGCCTAAT
CGCGTCACGATAACCTATTG----------------------------------------
-------------------------------------------------------GTCGA
CAACCCAATTATCAC------------------------------AACTGCAGCATAACT
CCCCTTGGGTGGGCGAGG------------------------------------------
--------------------------------------CTCTGTGTAGGATAGACCTCTG
AAC--------------------AGTACGCAACGAACGCGATCGTAATCCCTTGTTGAGT
GGCCATCCTGTAAGCTGCTGGATTAGGAAC------------------------------
------------------------------------------------------------
------CCAGTGGTATTATCTCAGCCACAGATTTTCTGGTTGTAGTGGGCC---------
---------------------AGTTTTGAAACTCGGGG-AACATCTGTGACTTTC---TT
TCTTAACGCAGAGGAAGGTTA---------------------------------------
----------------TGGCA-ATAACAGGTCT-GTGATGCCC-TTAGATGTCCAGGGCT
GCACACG-TACTACA-TTGATCAA---CTCAGTAGGCGTCGTGTTAGTTCTCCAATAACG
---TATCTAGTGGACTTGGTGTCGGGT-------------------------GTGTGGCC
TCTGGTCATGCGCTTTGATTACTGTCACTTTAA-ACACTGGTCGTTAGACTC--------
-----------GTGCAATCCAATAGAAGAGGTGAATAAGTTT-----------CCCAAAG
TACCGT-----------------------------------GTTTAGCTCCCGTGTTCGT
AGAGACCC----------------CTCGCATTGCCAGTCGATGT----------------
-------------------------------GGGTCCTTTGTGCTT----------T---
-TTTCAAATCTTAGTGGG--GACAGACATCTGTTAACTTTTTGTCTCGGTCCCAACCAGG
AATGCCTCGTACAGGT---TGGTTCACCATACCACCTGGAATTAGTCCCTGCCCTTTGTA
CACAC-CGCCCGTCGCTTTTACCAATGA-ACTTCTTTGCGAGAGTGAGAGACTTAAAGAT
AA----------------------------------------------------------
----------------------------------TCGCGGAACTCACTCGACCGACGGGA
TTTAAAGGAAAAAGAAGTCGTAAC---------------------------------
>Globigerina_bulloides|69025|AY241712
------GCACCACAAGAGCGTGGAGTATGTGGCTTAATTTGACTCAACGCGGAAAAGCTT
AT----CTGGTCCGGACGCAGTGAGGATTGACAGACAGTTTCAGG---------------
------------------------------------------------------------
--------AGTGGTTCTTGGTAAACAATTGAGAGAGTTGAAGTTCTTTCATGATCTTGTG
AGAGGTGGTGCATGGCCGTTCTTA-GTTCGTGTAGTGATA--------TGTCTGCCTAAT
CGCGTCACGATAACCTATTG----------------------------------------
-------------------------------------------------------GTCGA
CAACCCAATTATCAC------------------------------AACTGCAGCATAACT
CCCCTTGGGTGGGCGAGG------------------------------------------
--------------------------------------CTCTGTGTAGGATAGACCTCTG
AAC--------------------AGTACGCAACGAACGCGATCGTAATCCCTTGTTGAGT
GGCCATCCTGTAAGCTGCTGGATTAGGAAC------------------------------
------------------------------------------------------------
------CCAGTGGTATTATCTCAGCCACAGATTTTCTGGTTGTAATGGGCC---------
---------------------AGTTTTGAAACTCGGGG-AACATCTGTGACTTTC---TT
TCTTAACGCAGAGGAAGGTTA---------------------------------------
----------------TGGCA-ATAACAGGTCT-GTGATGCCC-TTAGATGTCCAGGGCT
GCACACG-TACTACA-TTGATCAA---CTCAGTAGGCGTCGTGTTTTCTCCAATAACGTA
TCTAGTGGACTTGGTGTCGGG-------------------------------TGCGTGGC
CTCGGTCGTGTACTTTGATTACTGTCACTTTAA-ACACTGGTCGTTAGACTC--------
-----------GTGCAATCCAATAGAAGAGGTGACTAAGTTTCCCAGTAC----------
--------------------------------------CGTGTTCGCCTCCCGTGTCAGT
AGGGCCCC----------------TCGCATATACCAGTCGAAGT----------------
-------------------------------GGGCCCTTTGTGCTT--------------
TTTTCAAATCTTAGTGGG--GACAGACATCTGTTAACTTTTTGTCTCGGTCCCAACCAGG
AATGCCTCGTACAGGT---TGGTTCACCATACCACCTGGAATTAGTCCCTGCCCTTTGTA
CACAC-CGCCCGTCGCTTTTACCAATGA-ACTTCTTTGCGAGCGTGAGAGACTAAAATAT
CG----------------------------------------------------------
-------------------------------------CGGAACTCACTCGACCGACGGGA
CTTAAAGGAAAAAGAAGTCGTAAC---------------------------------
>Neogloboquadrina_pachyderma|125957|AY241711
----GCACCACAAGAACGCGTGGAGCATGTGGCTTAATTTGACTCAACGCGGGAAATCTT
AC----CAGGTCCGGACACACTGAGGATTGACAGGAAGTATCGTCTTTTGAAATCTTTA-
---------------------------------------------AGCACATGTCGTTTC
TAATGACATCTTTTAGATGAATGATTCGTGTAAATATGCTAGTTCTTTCATGATTATGTG
ATAGGTGGTGCATGGCCGTTCTTA-GTTCGTGGAGTGATC--------TGTCTGCTTAAT
TGCGTTTCACTATGGCCCCAAAGTTAGCAAGTTATCCAATCATGAC--------------
-------------------------------------------------------CTTCG
TCGACCCCTCACC--------------------------------TTTGAGTGCGCGTCC
TAGCTTAGAGTACA----------------------------------------------
--------------------------------------TGGTGTAAATGGACTTGTTTTG
GGT----------------ACCCAGAAAGCAACGAACGTGACCGCAACGTCTTGTTGTCT
CTCTTTTGAC--------------------------------------------------
------------------------------------------------------------
------AGTTATGGGTTATCCCAGTCATGTGTTTATGCTTTTATGTGTAAATACGTACGA
CACAGAGACT-----------AGATACCAAACTAGGCG-TACCGCTGTATCAT-----TT
CTTTAAACCAGAGGAAGGTTG---------------------------------------
----------------CGGCA-ATAACAGGTCT-GTGATGCCC-TTAGATGTTCTGGGCT
GCACACG-TGCTACA-ATGATCAG---CACAGTAAGCATCTCAATTTTTACAACACCGTT
AACACACGTAGTGAGCCGCTTGAAATCTCATCTGCATATGCATATT------TCGGTATG
GATTGCAATGTGAGTTATCTAATGCGCGCGGTT-ATGCCTGTACCGAGAGGT--------
-----GACGTCGGGTAACCATTCTCTAATGCTGACCTATTTTTCTG-------AAATATG
CACAAC-------------------------------TCTAATATGACATTCATTCCCGG
GAGGACTAGTTGC-----------CTCTTTGTGTGAGTGCAATGCAAACATGTCGGCGTA
AGACTT-------------------------CATTCATATGTGCCC--------------
CTGTCAATTCGTGGTGGG--GACAGACCATTGCTAATTGTTGGTCTCGCTTATAACTAGG
AATGCCTTGTACCGGTCTTTGGTTCATCAAACCACCGGGAATACGTCCCTGCCCTTTGTA
CACAC-CGCCCGTCGCTCTTACCGATGA-ACTCGTTTGTGAGTTTTAAGGACTGGATTAA
GC----------------------------------------------------------
---------------------TATATGCGTAACCTATGGAAATTCATGCGAATGAACTGG
TTTAAAGGAAAGAGAAGTCGTAAC---------------------------------
>Turborotalita_quinqueloba|125971|AY241710
------GCACCACAAGAGCGTGGAGTATGTGGCTTAATTCGACTCAACGCGCAACAATTT
AC----TTGGTCCGAACGCTTTGAGGATTGACAGTTATTGTATAG----TTCTGATATG-
-----------------------------------------------------GGTGGTA
TTTGTAGTCAACGTGTAGGTAGTTGTATATTAAATATGAAAGTTCTTTTATGATTATGTG
ATAGGTGGTGCATGGCCGTCCTTA-ATTCGTGGAGTGATT--------TGTCTGCTTAAT
TGCGCATTGCAAATT---------------------------------------------
------------------------------------------------------------
------------------------------------------------------------
------------------------------------------------------------
------------------------------------------------------------
----------------------------GTAATTGATCTTTTACCAGTCTCGTTCTGATT
TTT---------------------------------------------------------
------------------------------------------------------------
------------------------------------------------------------
---------------------GTTGTGAATATTGTAGAATATTGTTGTCGT---------
------------------------------------------------------------
----------------------CGAGTCATTATTGCCACTACG-TCTGGTCCTTTGGGCA
GAATAGTGTTTTATA---------------------------------------------
------------------------------------------------------------
------------------------------------TTTTGTCTTGCAACAC--------
--------------AAAATTCTTCACAATATTGTAGCCGTACTTCA-------TTGTATG
CGCTAT------------------TCATGTATATGTGACACATTTGTGGTTCAAGACCAG
TT----------------------------------------------------------
-------------------------------CGGCTGCTTGTACAC----------A---
-TATACACTCGACATGATCATTCAGGCTGCTAGAGACCTTGTGTCTTGCCCCAAAGGTTG
ATTAACA------------CCGTGAGTGCAACGAGTGAGATTGCAAGCCTTTGTTATGTA
GTGAACAACATATACCTACTACTACTACTACTACTTTGTAGTAATGTAGGATTCCAACTA
CA----------------------------------------------------------
----------------CAGAATAACCATTAAGGTGAAATGAACTCAGGCGACTGCTATAC
TTTAAGA-TGGTGGAAGTTGT------------------------------------
>Pulleniatina_obliquiloculata|225066|AY241709
----GCACCACAAGAACGCGTGGAGCATGTGGCTTAATTTGACTCAACGCGGGAAATCTT
AC----CGGGTCCGGACACACTGAGGATTGACAGGCAATATCTAT---------------
--------------------------------------------------TAAAAGAATT
GTTATTATAACATTCTCTTTTTAATAGTGTTAAATATGCTAGTCCTTTCATGATTATGTG
ATAGGTGGTGCATGGCCGTTCTTA-GTTCGTGGAGTGATC--------TGTCTGCTTAAT
TGCGTTTCACTAAGGGCCCATAAATTCAAGGTATGTTAGCTATTGTTT------------
-------------------------------------------------------CCCTA
TTGACCCCTTATTCT------------------------------TATAAGCGCGTGTCT
TTATGGGTTTAAACA---------------------------------------------
--------------------------------------TTGCGCATGCTGTTGGGTCCTG
AAA-------------------------GCAACGAACGTGACCGCAACGTCTTGTTGCCT
TTATCTTGTTATATCTATT-----------------------------------------
------------------------------------------------------------
------ATTTAATAATAGAATAACTAACAGAGGC--------------------------
---------------------TAATCTAAAACTAGACG-GACCGCTGTTTC-------TT
TCTTAAACCAGAGGAAGGTTG---------------------------------------
----------------CGGCA-ATAACAGGTCT-GTGATGCCC-TTAGATGTTCCGGGCT
GCACACG-TGCTACA-ATGATCAG---TACAGTGAGCATCTCAATTTATATACACCGTAT
TTAGCGCTAAGATATGATTATTGGC---------------------------TCTTTTAG
GGTCTTTTAATTGTATTTCTTATGCGCGCGGTA-AAGCCTGCTTCGAGAGTA--------
--------AGTGGGTAATCCATTGGAAGTAATGATTTCTCTTT----------TATATAG
CACACC--------------------------------TATATACGGCATTCATCCCCGG
GATGACTAGTTTCGTC--------TTTTTTGTGCGAATGTAATGTATTTCT---------
-------------------------------TATCCGTATGTGCGA--------------
TTGTCAATTCATGGTGGG--GACAGACCATTGTTAATTGTTGGTCTCGGTCTTAACTAGG
AATGCCTTGTACGGGTCTTTGGTTCAACAAACCACCCGGAATACGTCCCTGCCCTTTGTA
CACAC-CGCCCGTCGCTCTTACCGATGA-ACTTCTTTGTGAGTCTAAGGGACTGGGTTAA
TA----------------------------------------------------------
------------GCTATTTTTATAGTTATATACCTATGGAAACTTATACGAACAATGTGG
TTTAAAGGAAAGAGAAGTCGTAAC---------------------------------
>Neogloboquadrina_dutertrei|51039|AY241708
----GCACCACAAGAACGCGTGGAGCATGTGGCTTAATTTGACTCAACGCGGGAAATCTT
AC----CGGGTCCGGACACACTGAGGATTGACAGGCAATATCTAA----ATCGTTTATA-
------------------------------------------------------------
---ATTCTATTATAATACGCTATTTAGTGTTAAATATGCTAGTCCTTTCATGATTATGTG
ATAGGTGGTGCATGGCCGTTCTTA-GTTCGTGGAGTGATC--------TGTCTGCTTAAT
TGCGTTTCACTAAGGGCCCATAAATTCAAGGTATGTTAGCTATCGTTT------------
-------------------------------------------------------CTCAA
TTGACCCCTTATTTCT-----------------------------AATAAGCGCGTGTCT
TTTAGAGTTTAAACA---------------------------------------------
--------------------------------------TTGCGCATGCTGTTGGGTCCTG
AAA-------------------------GCAACGAACGTGACCGCAACGTCTTATTGCCT
TTATCT------------------------------------------------------
------------------------------------------------------------
------TGTTATATTCTAATTTAATTAGGAATAACTAACAGAGG----------------
---------------------CTAATTTAAAATTAGACGGACCGCTGTACT-------TT
TCTTAAACCAGAGGAAGGTTG---------------------------------------
----------------C-------------------------------------------
------------------------------------------------------------
------------------------------------------------------------
------------------------------------------------------------
------------------------------------------------------------
------------------------------------------------------------
------------------------------------------------------------
------------------------------------------------------------
------------------------------------------------------------
------------------------------------------------------------
------------------------------------------------------------
------------------------------------------------------------
------------------------------------------------------------
---------------------------------------------------------
>Neogloboquadrina_dutertrei|51039|AY241707
----GCACCACAAGAACGCGTGGAGCATGTGGCTTAATTTGACTCAACGCGGGAAATCTT
AC----CGGGTCCGGACACACTGAGGATTGACAGGCAATATCTAA----ATCGTTTATA-
------------------------------------------------------------
----ATTCTATTATAATACGTATTTAGTGTTAAATATGCTAGTCCTTTCATGATTATGTG
ATAGGTGGTGCATGGCCGTTCTTA-GTTCGTGGAGTGATC--------TGTCTGCTTAAT
TGCGTTTCACTAAGGGCCCATAAATTCAAGGTATGTTAGCTATCGTTT------------
-------------------------------------------------------CTCAA
TTGACCCCTTGTCTTC-----------------------------GATAAGCGCGTGTCT
TTTAGAGTTTAAACA---------------------------------------------
--------------------------------------TTGCGCATGCTGTTGGGTCCTG
AAA-------------------------GCAACGAACGTGACCGCAACGTCTTATTGCCT
TTATCT------------------------------------------------------
------------------------------------------------------------
------TGTTATATTCTAATTTAATTAGGAATAACTAACAGAGG----------------
---------------------CTAATTTAAAATTAGACGGACCGCTGTACT-------TT
TCTTAAACCAGAGGAAGGTTG---------------------------------------
----------------CGGCA-ATAACAGGTCT-GTGATGCCC-TTAGATGTTCCGGGCT
GCACACG-TGCTACA-ATGATCAG---TACAGTGAGCATCTCAATATTATACACCGTATT
AAGCGCTTAGTTGCGATTATTGGCTC--------------------------ATTATTGG
GTCTTTTAATTGTAT-TTCTAATGCGCGCGGTA-AAGCCTGCTTCGAGAGTA--------
--------AGTGGGTAATCCATTGGAAGTAATGATTTCTCCTTT---------TTAATAG
CACACC--------------------------------TATATACGGCATTCATTCCCGG
GACGACTAGTTTCGTCT-------TTTTTTGTGCGAATGTAATGTATTCTT---------
-------------------------------TATCCGTATGTGCGA----------T---
-TGTCAATTCATGGTGGG--GACAGACCATTGTTAATTGTTGGTCTCGGTCTTAACTAGG
AATGCCTTGTACGGGTCTTTGGTTCAACAAACCACCCGGAATACGTCCCTGCCCTTTGTA
CACAC-CGCCCGTCGCTCTTACCGATGA-ACTTCTTTGTGAGTCTAAGGGACTGGGTTAA
TC----------------------------------------------------------
-----------TGTAATTCTATTATGGATATACCTATGGAAACTTATACGAACAATGTGG
TTTAAAGGAAAGAGAAGTCGTAAC---------------------------------
>Neogloboquadrina_pachyderma|125957|AY453138
AAGGGCACCACAAGAACGCGTGGAGCATGTGGCCTAATTTGACTCAACGCGGGAAATCTT
AC----CGGGTCCGGACACACTGAGGATTGACAGGCAATATCTCA----TGTTTAATAA-
------------------------------------------------CCGTTATTAACA
TAATATCGCGTTATTTAATACATCGAGTGTTAAATATGCTAGTCCTTTCATGATTATGTG
ATAGGTGGAGCATGGCCGTTCTTA-GTTCGTGGAGTGATC--------TGTCTGCTTAAT
TGCGTTTCACTAAGGGCCCATAAATTCAAGGTATGTTAGCTATCGTCG------------
-------------------------------------------------------CTCTA
TGGACCCCTTAACCGAGCTAAATTGA-------------------GTTAAGCGCGCGTCT
TTATTTAAAGAGTTTTTAAGACA-------------------------------------
--------------------------------------TTGCGCATGCTGTTGGGCTCTG
AAA-------------------------GCAACGAACGTGACCGCAACGTCTTGTTGCCT
TAATAAA-----------------------------------------------------
------------------------------------------------------------
------GTTGTGTTAATAGCAATATTAACCGCTTACAGAGG-------------------
---------------------CTATTTAAAACTAGACG-GACCGCTGTTTCT------TT
TCTTAAACCAGAGGAAGGTTG---------------------------------------
----------------CGGCA-ATAACAGGTCT-GTGATGCCCTTTAGATGTTCCGGGCT
GCACACG-TGCTACAATTGATCAGGT-ACAAGTGAGCATCTCCAATACAAATACACCC--
---GTCTTTAGGCGCCTAGAACGCGATTATCCGGCTTACTTTTTTATTAAGGAGGTTCTG
TTTAATCGATGTTT--TTCTAGTGTGCGCGGTA-AAGCCTGCTTCGAGAGTA--------
--------AGCGGGTAATCCATTGGAAGTAATGATTTCTCTATA---------TCTAGTG
CACAAC--------------------------------TATGCACGGCACTCATTCCCGA
GACGGCTAGTTTCGT---------CTTTTAGTGTGAATGTAGTGT---------------
-------------------------------TATTCAAATGTGCGT----------GCAA
TTGTCAATTCATGGTGGG--GACAGACCATTGTTAACTGTTGGTCTCGGTCTTAACTAGG
AATGCCTTGTACGGGTCTTTGGTTCAACAAACCACCCGGAATACGTCCCTGCCCTTTGTA
CACAC-CGCCCGTCGCTCTTACCGATGG-ACTTTTTTGTGAGTCTAAGGGACTGGGTTAA
AC----------------------------------------------------------
--------CGCTCGTTTATTCGGATGGCAGTACCTATGGAAACTTATGCGAACAAAGTGG
TCTAAAGGAAAGAGAAGTCGTAACAAGGCAACAGTAGGTGAACCTGCAGAAGGATCA
>Neogloboquadrina_pachyderma|125957|AY453137
AAGGGCACCACAAGAACGCGTGGAGCATGTGGCTTAATTTGACTCAACGCGGGAAATCTT
AC----TGGGTCCGGACACACTGAGGATTGACAGGCAATATCTCA----TGTTTAATAA-
------------------------------------------------CCGTTATTAACA
TAATATCGCGTTATTTAATACATCGAGTGTTAAATATGCTAGTCCTTTCACGATTATGTG
ATAGGTGGAGCATGGCCGTTCTTA-GTTCGTGGAGTGATC--------TGTCTGCTTAAT
TGCGTTTCACTAAGGGCCCATAAATTCAAGGTATGTTAGCTATTCGTCG-----------
-------------------------------------------------------CTCTA
TGGACCCCTTAACCGAGTTAAATTGA-------------------GTTAAGCGCGCGTCT
TTATTTAAAGAGTTTTTAAGACA-------------------------------------
--------------------------------------TTGCGCATGCTGTTGGGCTCTG
AAA-------------------------GCAACGAACGTGACCGCAACGTCTTGTTGCCT
TAATAAA-----------------------------------------------------
------------------------------------------------------------
------GTTGTGTTAATAGCAATATTAACCGCTTACAGAGG-------------------
---------------------CTATTTAAAACTAGACG-GACCGCTGTTTCT------TT
TCTTAAACCAGAGGAAGGTTG---------------------------------------
----------------CGGCA-ATAACAGGTCT-GTGATGCCC-TTAGATGTTCCGGGCT
GCACACG-TACTACA-ATGATCAG---TACAGTGAGCATCTCAATATAATACACC-----
---GTCTTTAGCGCTTAGACGCGATTATCGGCTTACTTTTTATT--------AAGGAGGT
CTGTTTAATCGATGTTTTCTAATGTGCGCGGTA-AAGCCTGCTTCGAGAGTA--------
--------AGCGGGTAATCCATTGGAAGTAATGATTTCTCTATA---------TCTAGTG
CACAAC--------------------------------TATGCACGGCACTCATTCCCGA
GACGGCTAGTTTCGT---------CTTTTAGTGTGAATGTAGTGT---------------
-------------------------------TATTCAAACGTGCGT----------GCGA
TTGTCAATTCATGGTGGG--GACAGACCATTGTTTACTGTTGGTCTCGGTCTTAACTAGG
AATGCCTTGTACGGGTCTTTGGTTCAACAAACCACCCGGAATACGTCCCTGCCCTTTGTA
CACAC-CGCCCGTCGCTCTTACCGATGG-ACTTTTTTGTGAGTCTAAGGAACTGGGTTAA
AC----------------------------------------------------------
--------CGCTCGTTTATTCGGATGGCAGTACCTATGGAAACTTATGCGAACAAAGTGG
TCTAAAGGAAAGAGAAGTCGTAACAAGGCAACAGTAGGTGAACCTGCAGAAGGATCA
>Globigerinita_glutinata|69041|AY453136
AAGGGCACCACAAGAACGCGTGGAGCATGTGGCTTAATTTGACTCAACGCGGGAAATCTT
AC----CGGGTCCGGACACACTGAGGATTGACAGGTATTATATAG---------------
------------------------------------------------------------
--------CAACTTTCGGGTTGTCTATTGTTAAATATGCTAGTCCTTTCATGATTATGTG
ATAGGTGGTGCATGGCCGTTCTTA-GTTCGTGGAGTGATC--------TGTCTGCTTAAT
TGCGTTTCAGATAAGGATCTATATTCTTTACAAGTGTCGCAG------------------
-------------------------------------------------------TGTAA
TTGACCCCTCTTTCA------------------------------CGAGAGTGTGTGTCT
TTTTTGCGC---------------------------------------------------
--------------------------------------TCGCACTTTACATTAGGTCCTG
AAA-------------------------GCAACGAACGTGACCGCAACCTCTTGTTGCCT
CATCTCCC----------------------------------------------------
------------------------------------------------------------
------AACATTCTTTCCTTCGGGTTAGATATTTCCATTGAGG-----------------
---------------------CTTTCCAAAACTAGAGG-GACCGCTGTCAA-------CT
TCTTAAACCAGAGGAAGGTTG---------------------------------------
----------------CGGCA-ATAACAGGTCT-GTGATGCCCCTTAGATGTCCCGGGCT
GCACACG-TGCTACA-ATGATTGT---TGCAGTGAGCATCTCAATTTTTTACCTAACACC
GC--------------------------------------------------ACACGTGA
GTGCATACTTGTATGTTACTTTACGCAGCGGTA-AAGCCTGCTTCGAGAGCA--------
--------AGTGGGTAATCAATTAGAAGTAACGATTTCCC-------------AAATTAG
CACACT--------------------------------TATATACGGCGTTTGTGCCCGG
GTTTCACTTGTTGGA---------ACTTTTGTGCGCGCAGATGTTTT-------------
-------------------------------TTTCCGTATGTGCAA--------------
TTGTCAATTCATGGTGGG--GACAGACCATTGTTAATTGTTGGTCCCGGTCTTAACTAGG
AATGCCTTGTACGGGTCTTTGGTTCAACAAACCACCCGGAATACGTCCCTGCCCTTTGTA
CACAC-CGCCCGTCGCTCTTACCGATGG-ACTTCTCTGTGAGTTTGAGGGACTGGATTTG
AT----------------------------------------------------------
------------CGTACATTCGTGCATTAATATCTATGGAAACTTAAACGAACAGTGTGG
TCTAAAGGAAAGAGAAGTCGTAACAAGGCATCGGTAGGTGAACCTGCAGAAGGATCA
>Neogloboquadrina_dutertrei|51039|AY453135
AAGGGCACCACAAGAACGCGTGGAGCATGTGGCTTAATTTGACTCAACGCGGGAAATCTT
AC----CGGGTCCGGACACACTGAGGATTGACAGGCAATATCTAA---------------
------------------------------------------------------ATCGTT
TATAATTCTATTATAATACGTATTTAGTGTTAAATATGCTAGTCCTTTCATGATTATGTG
ATAGGTGGTGCATGGCCGTTCTTA-GTTCGTGGAGTGATC--------TGTCTGCTTAAT
TGCGTTTCACTAAGGGCCCATAAATTCAAGGTATGTTAGCTATCGTTT------------
-------------------------------------------------------CTCAA
TTGACCCCTTGTCTTC-----------------------------GATAAGCGCGTGTCT
TTTAGAGTTTAAACA---------------------------------------------
--------------------------------------TTGCGCATGCTGTTGGGTCCTG
AAA-------------------------GCAACGAACGTGACCGCAACGTCTTATTGCCT
TTATCT------------------------------------------------------
------------------------------------------------------------
------TGTTATATTCTAATTTAATTAGGAATAACTAACAGAGG----------------
---------------------CTAATTTAAAATTAGACGGACCGCTGTACT-------TT
TCTTAAACCAGAGGAAGGTTG---------------------------------------
----------------CGGCA-ATAACAGGTCT-GTGATGCCC-TTAGATGTTCCGGGCT
GCACACG-TGCTACA-ATGATCAG---TACAGTGAGCATCTCAATATTATACACCGTATT
AAGCGCTTAGTTGCGATTATTGGCT---------------------------CATTATTG
GGTCTTTTAATTGTATTTCTAATGCGCGCGGTA-AAGCCTGCTTCGAGAGTA--------
--------AGTGGGTAATCCATTGGAAGTAATGATTTCTCTT-----------TTTATAG
CACACC--------------------------------TATATACGGCATTCATTCCCGG
GACGACTAGTTTCGTC--------TTTTTTGTGCGAATGTAATGTATTCTT---------
-------------------------------TATCCGTATGTGCGA--------------
TTGTCAATTCATGGCGGG--GACAGACCATTGTTAATTGTTGGTCTCGGTCTTAACTAGG
AATGCCTTGTACGGGTCTTTGGTTCAACAAACCACCCGGAATACGTCCCTGCCCTTTGTA
CACAC-CGCCCGTCGCTCTTACCGATGA-ACTTCTTTGTGAGTCTAAGGGACTGGGTTAA
TC----------------------------------------------------------
-----------TGTAATTCTATTATAGATATACCTATGGAAACTTATACGAACAATGTGG
TTTAAAGGAAAGAGAAGTCGTAACAAGGCAACAGTAGGTGAACCTGCAGAAGGATCA
>Globorotalia_crassaformis|255239|AY453134
AAGGGCACCACAAGAACGCGTGGAGCATGTGGCTTAATTTGACTCAACGCGGGAAATCTT
AC----CGGGTCCGGACACACTGAGGATTGACAGGCAATATATTA---------------
------------------------------------------------------------
GCATAAAGACTCGTCTTTAGCGCTAATTGTTAAATATGCTAGTCCTTTCATGATTATGTG
ATAGGTGGTGCATGGCCGTTCTTA-GTTCGTGGAGTGATC--------TGTCTGCTTAAT
TGCGTTTCACTAAGGGCCCATAAATTCAAGGTATGTTAGCAAATGCTG------------
-------------------------------------------------------CTCTA
TTGACCCCTAATAGGCTTAACTGT---------------------CTTTAGCGCGTGTCT
CTACGAGTTCTTTAAAGCA-----------------------------------------
--------------------------------------CTGCGCATGCTGTTGGGTCCTG
AAA-------------------------GCAACGAACGTGACCGCAACGTCTTGTTGCCT
CTCTATAATATC------------------------------------------------
------------------------------------------------------------
------CTCTTATTTTTAATAAGAGTATTTACCTGAGGC---------------------
---------------------TATTTTAAAACTAGACG-GACCGCTGTTTTC------TT
TCTTAAACCAGAGGAAGGTTG---------------------------------------
----------------CGGCA-TAAACAGGTCT-GTGATGCCC-TTAGATGTTCCGGGCT
GCACACG-TGCTACA-ATGATCAG---TACAGTGAGCATCTCAATTTTATAACACCGTAT
TAAGCGCTTGGGTCGTAATTGTTAGGC-------------------------CTTTTAGG
TTTTTTCAATTGCGTTCTCCAATGCACACGGTA-AAGCCTGCTTCGAGAGTA--------
--------AGTGGGTAATCCATTGGAAGTAATGATTTCCTTATTTTTA-----TAAACAG
CACACC--------------------------------AATATACGGCATTCATTCCCGA
GACGGCTTAGTTCC----------GACTTTGTGCGAATGTAATGTATTCT----------
-------------------------------TATCCGTATGTGCGA--------------
TTGTCAATTCATGGTGGG--GACAGACCATTGTTAATTGTTGGTCTCGGTCTTAACTAGG
AATGCCTTGTACGGGTCTTTGGTTCAACAAACCATCCGGAATACGTCCCTGCCCTTTGTA
CACAC-CGCCCGTCGCTCTTACCGATGG-ACTTCTTTGTGAGTCTTGGGGACTGGGTTAA
GC----------------------------------------------------------
---------GATTTCTTTTTGAATGAGCTCTACCTATGGAAACCAATACGAACAATGTGG
TCTAAAGGAAAGAGAAGTCGTAACAAGGCAACAGTAGGTGAACCTGCAGAAGGATCA
>Globorotalia_truncatulinoides|69029|AY453133
AAGGGCACCACAAGAACGCGTGGAGCATGTGGCTTAATTTGACTCAACGCGGGGAATCTT
AC----CGGGTCCGGACACACTGAGGATTGACAGACGGTTATTGA----CTTAAGTGAG-
---------------------------------------------CGCCTTAATAGATTT
ATTCTGTTAAGCGCTCTTAACACCTTTACACAAAGATGCTAGTCCTTTCATGATCGTTTG
ATAGGTGGTGCATGGCCGTTCTTA-GTTCGTGGAGTGATC--------TGTCTGCCTAAT
TGCGTTTCACTAAGGTCCCATTCATCATACG-----------------------------
-------------------------------------------------------TATGA
ATAGCGTCTTAACTC------------------------------ACTTTTATCATTACT
TATTGTAGTAA-------------------------------------------------
--------------------------------------GCGCTCATACTATTGGGACCGG
AAT-------------------------GCAACGAGCGCGACTGCACCACCTAATTGCCC
CTTATCTACCATTAA---------------------------------------------
------------------------------------------------------------
------TTATTATTATTAACCGCCCTGTACGGGCACCGGGGCCTTACC------------
---------------------TTTACTGAAACTAGCTG-GACCGCTGCTT--------TC
CTTTAAGCCAGAGGAAGGTTG---------------------------------------
----------------CGGCA-ATAACAGGTCT-GTGATGCCC-TCAGATGTTCCGGGCC
GCACACG-TGCTACA-ATGATCAG---CACAAAGAGTATTACCTATCTTCTTATACCT--
---AACCCAATATGTTAAACTTATTGCGTAAGGGTATTGTCTTA--------ACGACGTA
TCCGCTTTAGCGCGTTAAGATTATTGGGCGGTT-ATGCCTGCCTCGAGAGAG--------
----------TGTACAGGGCAGCAAGAGTAATGATTCCCTCGTTTTTACTACTAATACCG
CGCTTG------------------------------GTAACATATAACACTCGATTAAGT
AGAGTCTTTGCTTCTA--------ATAGCATTGCTACTCTCACCCTTAGTCTCTTAAGAT
ATTTATATATCTCCCAGGTCTACAGGGAG--GTGTGTATGGCGCAC----------T---
-TACTTATTCACGGTGGG--GACAGACCATTGTTAACTGTTGGTCTCGGTCTCAACTAGG
AATGCCTCGTACGGGT---TGGTTCACCAAACCACCCGGAATATGTCCCTGCCCTTTGTA
CACAC-CGCCCGTCGCTCTTATCGATGA-ACTCACTTGTGAGGCTAAGGGACTGCGTCTT
AACACATATATATCTACACTTATACCCGTGTAATCCTCATATTCTAAATACATTTCCTAA
ACGCGATTTTCCTTTAAGGATTTACACGACCTTGCGCACAAACTTATTCGACCAAGTGGG
TTTAAAGGAAAGAGAAGTCGTAACAAGGCAGCAGTAGGTGAACCTGCAGAAGGATCA
>Neogloboquadrina_pachyderma|125957|AY453132
AAGGGCACCACAAGAACGCGTGGAGCATGTGGCTTAATTTGACTCAACGCGGGAAATCTT
AC----CGGGTCCGGACACACTGAGGATTGACAGGCAATATCTCA----TGTTTAATAA-
---------------------------------------------------CCGTTATTA
ACGTATCGTGTTATTTAATACATCGAGTGTTAAATATGCTAGTCCTTTCATGATTATGTG
ATAGGTGGTGCATGGCCGTTCTTA-GTTCGTGGAGTGATC--------TGTCTGCTTAAT
TGCGTTTCACTAAGGGCCCATAAATTCAAGGTATGTTAGCTATCGTCG------------
-------------------------------------------------------CTCTA
TGGACCCCTTAACCTAGTTAAATCGA-------------------GTTAAGCGCGCGTCT
TTATTTAAAGAGTTTAAGACA---------------------------------------
--------------------------------------ATGCGCATGCTGTTGGGCTCTG
AAA-------------------------GCAACGAACGTGACCGCAACGTCTTGTTGCCT
TGATAAA-----------------------------------------------------
------------------------------------------------------------
------GTTGTGTTAATAGCAATATTAACCGCTTACAGAGG-------------------
---------------------CTATTTAAAACTAGACG-GACCGCTGTTTCT------TT
TCTTAAACCAGAGGAAGGTTG---------------------------------------
----------------CGGCA-ATAACAGGTCT-GTGATGCCC-TTAGATGTTCCGGGCT
GCACACG-TGCTACA-ATGATCAG---TACGGTGAGCATCTCAATATAATACACC-----
---GTCTTTAGCGCTTAGACGCGATTATCGGCTTACTTTTTATT--------AAGGAGGT
CTGTTTAATCGATGTTTTCTAATGTGCGCGGTA-AAGCCTGCTTCGAGAGTA--------
--------AGCGGGTAATCCATTGGAGGTAATGATTTCTCTATA---------TCTAGTG
CACAAC--------------------------------TATGCACGGCACTCATTCCCGA
GACGGCTAGTTTCGT---------CTTTTAGTGTGAATTGTAGTGT--------------
-------------------------------TATTCAAACGTGCGT----------GCAA
TTGTCAATTCATGGTGGG--GACAGACCATTGTTAACTGTTGGTCTCGGTCTTAACTAGG
AATGCCTTGTACGGGTCTTTGGTTCAACAAACCACCCGGAATACGTCCCTGCCCTTTGTA
CACAC-CGCCCGTCGCTCTTACCGATGG-ACTTTTTTGTGAGTCTAAGGGACTGGGTTAA
AC----------------------------------------------------------
--------CGCTCGTTTATTCGGATGGCAGTACCTATGGAAACTTATGCGAACAAGGTGG
TCTAAAGGAAAGAGAAGTCGTAACAAGGCAACAGTAGGTGACCTGCAGAAGGATCA-
>Neogloboquadrina_pachyderma|125957|AY453131
AAGGGCACCACAAGAACGCGTGGAGCATGTGGCTTAATTTGACTCAACGCGGGAAATCTT
AC----CAGGTCCGGACACACTGAGGATTGACAGGAAGTATCGTCTTTTGAAATCTTTA-
---------------------------------------------AGCACATGTCGTTTC
TAATGACATCTTTTAGATGAATGATTCGTGTAAATATGCTAGTTCTTTCATGATTATGTG
ATAGGTGGTGCATGGCCGTTCTTA-GTTCGTGGAGTGATC--------TGTCTGCTTAAT
TGCGTTTCACTATGGCCCCAAAGTTAGCAAGTTATCCAATCATGAC--------------
-------------------------------------------------------CTTCG
TCGACCCCTCACC--------------------------------TTTGAGTGCGCGTCC
TAGCTTAGAGTACA----------------------------------------------
--------------------------------------TGGTGTAAATGGACTTGTTTTG
GGT----------------ACCCAGAAAGCAACGAACGTGACCGCAACGTCTTGTTGTCT
CTCTTTTGAC--------------------------------------------------
------------------------------------------------------------
------AGTTATGGGTTATCCCAGTCATGTGTTTATACTTTTATGCGTAAATACGTACGA
CACAGAGACT-----------AGATACCAAACTAGGCG-TACCGCTGTATCAT-----TT
CTTTAAACCAGAGGAAGGTTG---------------------------------------
----------------CGGCAAATAACAGGTCT-GTGATGCCC-TTAGATGTTCTGGGCT
GCACACG-TGCTACAAATGATCAG---CACAGTAAGCATCTCAATTTTACAACACCGTAA
ACACACGTAGTGAGCCG-------CTTGAAATCTCATCTGCATATGCGTATCTCGGTACG
GATTGCAATGTGAGTTATCTAATGCGCGCGGTT-ATGCCTGTACCGAGAGGT--------
-----GACGTCGGGTAACCATTCTCTAATGCTGACCTATTTTTCTG-------AAATATG
CACAAC-------------------------------TCTAATATGACATTCATTCCCGG
GAGGACTAGTTGC-----------CTCTTTGTGTGAGTGTAATGCAAACATGTCGGCGTA
AGACTT-------------------------CATTCATATGTGCCC--------------
CTGTCAATTCGTGGTGGG--GACAGACCATTGCTAATTGTTGGTCTCGCTTATAACTAGG
AATGCCTTGTACCGGTCTTTGGTTCATCAAACCACCGGGAATACGTCCCTGCCCTTTGTA
CACAC-CGCCCGTCGCTCTTACCGATGA-ACTCGTTTGTGAGTTTTAAGGACTGGATTAA
GC----------------------------------------------------------
---------------------TATATGCGTAACCTATGGAAATTCATGCGAATGAACTGG
TTTAAAGGAAAGAGAAGTCGTAACAAGGCATCAGTAGGTGAACCTGCAGAAGGATCA
>Neogloboquadrina_pachyderma|125957|AY453130
AAGGGCACCACAAGAACGCGTGGAGCATGTGGCTTAATTTGACTCAACGCGGGAAATCTT
AC----CAGGTCCGGACACACTGAGGATTGACAGGAAGTATCGTCTTTTGAAATCTTTA-
-----------------------------------------AGCACATGTCGTGTATGTC
ATGTCGTTTCTTTTAGATGAATGATTCGTGTAAATATGCTAGTTCTTTCATGATTATGTG
ATAGGTGGTGCATGGCCGTTCTTA-GTTCGTGGAGTGATC--------TGTCTGCTTAAT
TGCGTTTCACTATGGCCCCAAAGTTAGCAAGTTATCCAATCATGAC--------------
-------------------------------------------------------CTTCG
TCGACCCCTCACC--------------------------------TTTGAGTGCGCGTCC
TAGCTTAGAGTACA----------------------------------------------
--------------------------------------TGGTGTAAATGGACTTGTTTTG
GGT----------------ACCCAGAAAGCAACGAACGTGACCGCAACGTCTTGTTGTCT
CTCTTTTGAC--------------------------------------------------
------------------------------------------------------------
------AGTTATGGGTTATCCCAGTCATGTGTTTATACTTTTATGTGTAAATACGTACGA
CACAGAGACT-----------AGATACCAAACTAGGCG-TACCGCTGTATCAT-----TT
CTTTAAACCAGAGGAAGGTTG---------------------------------------
----------------CGGCA-ATAACAAGGTCTGTGATGCCC-TTAGATGTTCTGGGCT
GCACACG-TGCTACA-ATGATCAG---CACAGTAAGCATCTCAAATTTACAACACC----
---GTTAACACACGTAGTGAGCCGCTTGAAATCTCATCTGCATATGCGTATCTCGGTACG
GATTGCAATGTGAGTTATCTAATGCGCGCGGTT-ATGCCTGTACCGAGAGGT--------
-----GACGTCGGGTAACCATTCTCTAATGCTGACCTATTTTTCTG-------AAATATG
CACAAC-------------------------------TCTAATATGACATTCATTCCCGG
GAGGACTAGTTGC-----------CTCTTTGTGTGAGTGTAATGCAAACATGTCGGCGTA
AGACTT-------------------------CATTCATATGTGCCC--------------
CTGTCAATTCGTGGTGGG--GACAGACCATTGCTAATTGTTGGTCTCGCTTATAACTAGG
AATGCCTTGTACCGGTCTTTGGTTCATCAAACCACCGGGAGTACGTCCCTGCCCTTTGTA
CACAC-CGCCCGTCGCTCTTACCGATGA-ACTCGTTTGTGAGTTTTAAGGACTGGATTAA
GC----------------------------------------------------------
---------------------TATATGCGTAACCTATGGAAATTCATGCGAATGAACTGG
TTTAAAGGAAAGAGAAGTCGTAACAAGGCATCAGTAGGTGAACCTGCAGAAGGATCA
>Neogloboquadrina_pachyderma|125957|AY453129
AAGGGCACCACAAGAACGCGTGGAGCATGTGGCTTAATTTGACTCAACGCGGGAAATCTT
AC----CAGGTCCGGACACACTGAGGATTGACAGGAAGTATCGTCTTTTGAAATCTTTA-
---------------------------------------------AGCACATGTCGTTTC
TAATGACATCTTTTAGATGAATGATTCGTGTAAATATGCTAGTTCTTTCATGATTATGTG
ATAGGTGGTGCATGGCCGTTCTTA-GTTCGTGGAGTGATC--------TGTCTGCTTAAT
TGCGTTTCACTATGGCCCCAAAGTTAGCAAGTTATCCAATCATGAC--------------
-------------------------------------------------------CTTCG
TCGACCCCTCACC--------------------------------TTTGAGTGCGCGTCC
TAGCTTAGAGTACA----------------------------------------------
--------------------------------------TGGTGTAAATGGACTTGTTTTG
GGT----------------ACCCAGAAAGCAACGAACGTGACCGCAACGTCTTGTTGTCT
CTCTTTTGAC--------------------------------------------------
------------------------------------------------------------
------AGTTATGGGTTATCCCAGTCATGTGTTTATACTTTTATGTGTAAATACGTACGA
CACAGAGACT-----------AGATACCAAACTAGGCG-TACCGCTGTATCAT-----TT
CTTTAAGCCAGAGGAAGGTTG---------------------------------------
----------------CGGCA-ATAACAGGTCT-GTGATGCCC-TTAGATGTTCTGGGCT
GCACACG-TGCTACA-ATGATCAG---CACAGTAAGCATCTCAATTTTACAACACC----
---GTTAACACACGTAGTGAGCCGCTTGAAATCTCATCTGCATATGCGTATCTCGGTACG
GATTGCAATGTGAGTTATCTAATGCGCGCGGTT-ATGCCTGTACCGAGAGGT--------
-----GACGTCGGGTAACCATTCTCTAATGCTGACCTATTTTTCTG-------AAATATG
CACAAC-------------------------------TCTAATATGACATTCATTCCCGG
GAGGACTAGTTGC-----------CTCTTTGTGTGAGTGCAATGCAAACATGTCGGCGTA
AGACTT-------------------------CATTCATATGTGCCC--------------
CTGTCAATTCGTGGTGGG--GACAGACCATTGCTAATTGTTGGTCTCGCTTATAACTAGG
AATGCCTTGTACCGGTCTTTGGTTCATCAAACCACCGGGAATACGTCCCTGCCCTTTGTA
CACAC-CGCCCGTCGCTCTTACCGATGA-ACTCGTTTGTGAGTTTTAAGGACTGAATTAA
GC----------------------------------------------------------
---------------------TATATGCGTAACCTATGGAAATTCATGCGAATGAACTGG
TTTAAAGGAAAGAGAAGTCGTAACAAGGCATCAGTAGGTGAACCTGCAGAAGGATCA
>Neogloboquadrina_pachyderma|125957|AY453128
AAGGGCACCACAAGAACGCGTGGAGCATGTGGCTTAATTTGACTCAACGCGGGAAATCTT
AC----CAGGTCCGGACACACTGAGGATTGACAGGAAGTATCGTCTTTTGAAATCTTTA-
---------------------------------------------AGCACATGTCGTTTC
TAATGACATCTTTTAGATGAATGATTCGTGTAAATATGCTAGTTCTTTCATGATTATGTG
ATAGGTGGTGCATGGCCGTTCTTA-GTTCGTGGAGTGATC--------TGTCTGCTTAAT
TGCGTTTCACTATGGCCCCAAAGTTAGCAAGTTATCCAATCATGAC--------------
-------------------------------------------------------CTTCG
TCGACCCCTCACC--------------------------------TTTGAGTGCGCGTCC
TAGCTTAGAGTACA----------------------------------------------
--------------------------------------TGGTGTAAATGGACTTGTTTTG
GGT----------------ACCCAGAAAGCAACGAACGTGACCGCAACGTCTTGTTGTCT
CTCTTTTGAC--------------------------------------------------
------------------------------------------------------------
------AGTTATGGGTTATCCCAGTCATGTGTTTATACTTTTATGTGTAAATACGTACGA
CACAGAGACT-----------AGATACCAAACTAGGCG-TACCGCTGTATCAT-----TT
CTTTAAACCAGAGGAAGGTTG---------------------------------------
----------------CGGCA-ATAACAGGTCT-GTGATGCCC-TTAGATGTTCTGGGCT
GCACACG-TGCTACA-ATGATCAG---CACAGTAAGCATCTCAATTTTACAACACCGTTA
ACACACGTAGTGAGCCGCTTGAAATCTCATCTGCATATGCGTATC-------TCGGTACG
GATTGCAATGTGAGTTATCTAATGCGCGCGGTT-ATGCCTGTACCGAGAGGT--------
-----GACGTCGGGTAACCATTCTCTAATGCTGACCTATTTTTCTG-------AAATATG
CACAAC-------------------------------TCTAATATGACATTCATTCCCGG
GAGGACTAGTTGC-----------CTCTTTGTGTGAGTGTAATGCAAACATGTCGGCGTA
AGACTT-------------------------CATTCATATGTGCCC--------------
CTGTCAATTCGTGGTGGG--GACAGACCATTGCTAATTGTTGGTCTCGCTTATAACTAGG
AATGCCTTGTACCGGTCTTTGGTTCATCAAACCACCGGGAATACGTCCCTGCCCTTTGTA
CACAC-CGCCCGTCGCTCTTACCGATGA-ACTCGTTTGTGAGTTTTAAGGACTGGATTAA
GC----------------------------------------------------------
---------------------TATATGCGTAACCTATGGAAATTCATGCGAATGAACTGG
TTTAAAGGAAAGAGAAGTCGTAACAAGGCATCAGTAGGTGAACCTGCAGAAGGATCA
>Turborotalita_quinqueloba|125971|AY453127
--AAGGGCACCACAAGCGCGTGGAGTATGTGGCTTAATTCGACTCAACGCGCAACAATTT
AC----TTGGTCCGAACGCTTTGAGGATTGACAGTTATTGTATAG---------------
-------------------------------------------TTCTGATATGGGTGGTA
TTTGTAGTCAACGTGTAGGTAGTTGTATATTAAATATGAAAGTTCTTTTATGATTATGTG
ATAGGTGGTGCATGGCCGTCCTTA-ATTCGTGGAGTGATT--------TGTCTGCTTAAT
TGCGCATTGCAAATTGTAATTGATCTTTTACCAGTCTCGTTCTGATTTTTGTTGTGAATA
TTGTAGAATATTGTTGTCGTCGAGTCATTATTGCCACTACGTCTGGTCCTTTGGGCAGAA
TAGTGTTTTATATTTTGTCTTGCAACACAAAATTCTTCACAATATTGTAGCCGTACTTCA
TTGTATGCGCTATTCATGTATATG------TGACACATTTGTGGTTCAAGACCAGTTCGG
CTGCTTGTACACATATACACTCGACATGATCATTCAGGCTGCTAGAGACCTTGTGTCTTG
CCC-CAAAGGTTGATTAACACCGTGAGTGCAACGGT-GAGATTGCAGGCCTTTGTTATGT
AGTGACAACATATACCTACTACTACTACTTTGT---------------------------
------------------------------------------------------------
------AGTAATGTAGGATTCCAACTACACAGAATAACCATTAAG---------------
---------------------GTGAAATGAACTCAGGC-GACTGCTA-----------TA
CTTTAAGATGGTGGAAGGTTG---------------------------------------
----------------TGGCA-ATGACAGGTCT-GTGATGCCCTTTAGATGTTCAAGGCT
GCACACG-TACTACA-TTGACTAGTCAACGAGTATGTATGTAACATTGATTA--------
----------------------------------------------------TGCATCTA
TTGGTTAAGCTATAATGTATTTCGGTAACGTTA-ATTCAGAACTTCGAGAAGGTTCCGAC
AACAGTCAATCTAGTTATTGCTTGTAGTTGTTAATTGTATAATTGTT-------------
------------------------------------------------------------
------------------------TAGTTCGCGCAACGTTC-------------------
-------------------------------GTTTATCATTCTCTA-----------GTA
TTGTTAATTCACAGTGGG--GACAGTCGTTTG-TAATTCTGAGACTCG-GTTCAACCAGG
AATGCCTCGTATTTG----TGGTTCATTAAACTCCGTGGAATAAGTCCCTGTCCTTTGTA
CACAC-CGCCCGTCGCTTTTACCAATGG-CCCTCGTTGTGAGATAGCTGGACAAGTATTT
AC----------------------------------------------------------
---------------------------------TACTTCAAAAGTTCTCAATCAAGGTTT
GCTAAAGGAAAAAGAAGTCGTAACAAGGCATCAGTAGGTGAACCTGCAGAAGGATCA
>Neogloboquadrina_pachyderma|125957|AY453126
AAGGGCACCACAAGAACGCGTGGAGCATGTGGCTTAATTTGACTCAACGCGGGAAATCTT
AC----CGGGTCCGGACACACTGAGGATTGACAGGCAATATCTCATGTTTAATAACCGT-
-------------------------------------------------------TATTA
ACGTATCGTGTTATTTAATACATCGAGTGTTAAATATGCTAGTCCTTTCATGATTATGTG
ATAGGTGGTGCATGGCCGTTCTTA-GTTCGTGGAGTGATC--------TGTCTGCTTAAT
TGCGTTTCACTAAGGGCCCATAAATTCAAGGTATGTTAGCTATCGTCG------------
-------------------------------------------------------CTCTA
TGGACCCCTTAACCGAGTTAAATCGA-------------------GTTAAGCGCGCGTCT
TTATTTAAAGAGTTTAAGACA---------------------------------------
--------------------------------------ATGCGCATGCTGTTGGGCTCTG
AAA-------------------------GCAACGAACGTGACCGCAACGTCTTGTTGCCT
TAATAAA-----------------------------------------------------
------------------------------------------------------------
------GTTGTGTTAATAGCAATATTAACCGCTTACAGAGG-------------------
---------------------CTATTTAAAACTAGACG-GACCGCTGTTTC-------TT
TCTTAAACCAGAGGAAGGTTG---------------------------------------
----------------CGGCA-ATAACAGGTCT-GTGATGCCC-TTAGATGTTCCGGGCT
GCACACG-TGCTACA-ATGATCAG---TACAGTGAGCATCTCAATATAATACACCGTCTT
TAGCGCTTAGACGCGATTATCGGCTTACTCTTTATT----------------AAGGAGGT
CTGTTTAATCGATGTTTTCTAATGTGCGCGGTA-AAGCCTGCTTCGAGAGTA--------
--------AGCGGGTAATCCATTGGAAGTAATGATTTCTCTATA---------TCTAGTG
CACAAC--------------------------------TATGCACGGCACTCATTCCCGA
GACGGCTAGTTTCGT---------CTTTTAGTGTGAATTGTAGTGT--------------
-------------------------------TATTCAAACGTGCGT----------GCAA
TTGTCAATTCATGGTGGG--GACAGACCATTGTTAACTGTTGGTCTCGGTCTTAACTAGG
AATGCCTTGTACGGGTCTTTGGTTCAACAAACCACCCGGAATACGTCCCTGCCCTTTGTA
CACAC-CGCCCGTCGCTCTTACCGATGG-ACTTTTTTGTGAGTCTAAGGGACTGGGTTAA
AC----------------------------------------------------------
--------CGCTCGTTTATTCGGATGGCAGTACCTATGGAAACTTATGCGAACAAAGTGG
TCTAAAGGAAAGAGAAGTCGTAACAAGGCAACAGTAGGTGAACCTGCAGAAGGATCA
>Neogloboquadrina_pachyderma|125957|AY453125
AAGGGCACCACAAGAACGCGTGGAGCATGTGGCTTAATTTGACTCAACGCGGGAAATCTT
AC----CGGGTCCGGACACACTGAGGATTGACAGGCAATATCTCA----TGTTTAATAA-
---------------------------------------------------CCGTTATTA
ACGTATCGTGTTATTTAATACATCGAGTGTTAAATATGCTAGTCCTTTCATGATTATGTG
ATAGGTGGTGCATGGCCGTTCTTA-GTTCGTGGAGTGATC--------TGTCTGCTTAAT
TGCGTTTCACTAAGGGCCCATAAATTCAAGGTATGTTAGCTATCGTCG------------
-------------------------------------------------------CTCTA
TGGACCCCTTAACCGAGTTAAATCGA-------------------GTTAAGCGCGCGTCT
TTATTTAAAGAGTTTAAGACA---------------------------------------
--------------------------------------ATGCGCATGCTGTTGGGCTCTG
AAA-------------------------GCAACGAACGTGACCGCAACGTCTTGTTGCCT
TAATAAAGTTGTGTTA--------------------------------------------
------------------------------------------------------------
------ATAGCAATATTAACCGCTATACAGAGG---------------------------
---------------------CTATTTAAGACTAGACGGGACCGCTGTTC--------TT
TCTTAAACCAGAGGAAGGTTG---------------------------------------
----------------CGGCA-ATAACAGGTCT-GTGATGCCC-TTAGATGTTCCGGGCT
GCACACG-TGCTACA-ATGATCAG---TACAGTGAGCATCTCAATATAATACACC-----
---GTCTTTAGCGCTTAGACGCGATTATCGGCTTACTCTTTATT--------AAGGAGGT
CTGTTTAATCGATGTTTTCTAATGTGCGCGGTA-AAGCCTGCTTCGAGAGTA--------
--------AGCGGGTAATCCATTGGAAGTAATGATTTCTCTATA---------TCTAGTG
CACAAC--------------------------------TATGCACGGCACTCATTCCCGA
GACGGCTAGTTTCGT---------CTTTTAGTGTGAATGTAGTGT---------------
-------------------------------TATTCAAACGTGCGT----------GCAA
TTGTCAATTCATGGTGGG--GACAGACCATTGTTAACTGTTGGTCTCGGTCTTAACTAGG
AATGCCTTGTACGGGTCTTTGGTTCAACAAACCACCCGGAATACGTCCCTGCCCTTTGTA
CACAC-CGCCCGTCGCTCTTACCGATGG-ACTTTTTTGTGAGTCTAAGGGACTGGGTTAA
AC----------------------------------------------------------
--------CGTTCGTTTATTCGGATGGCAGTACCTATGGAAACTTATGCGAACAAAGTGG
TCTAAAGGAAAGAGAAGTCGTAACAAGGCAACAGTAGGTGAACCTGCAGAAGGATCA
>Neogloboquadrina_pachyderma|125957|AF250120
----GCACCACAAGAACGCGTGGAGCATGTGGCTTAATTTGACTCAACGCGGGAAATCTT
AC----CGGGTCCGGACACACTGAGGATTGACAGGCAATATCTCA----TGTTAACGGT-
------------------------------------------------------------
-AAGTTTACTTACCGCTTAACATCGAGTGTTAAATATGCTAGTCCTTTCATGATTATGTG
ATAGGTGGTGCATGGCCGTTCTTA-GTTCGTGGAGTGATC--------TGTCTGCTTAAT
TGCGTTTCACTAAGGGCCCATAAATTCAAGGTATGTTAGCTCTCGTCG------------
-------------------------------------------------------CTCTA
TGGACCCCTTAACTCCAATATTCTTATTGT---------------GTTAAGCGCGTGTCT
TTATTTTAAGAGTTTTAAGACA--------------------------------------
--------------------------------------CTGCGCATGCTGTTGGGCTCTG
AAA-------------------------GCAACGAACGTGACCGCAACGTCTTGTTGCCT
TAAACTAGCGTATATTGC------------------------------------------
------------------------------------------------------------
------AATTTATTGYAATATCGCTTACAGAGG---------------------------
---------------------CTATTTAAAACTAGACG-GACCGCTGTTTC-------TT
TCTTAAACCAGAGGAAGGTTG---------------------------------------
----------------CGGCA-ATAACAGGTCT-GTGATGCCC-TTAGATGTTCCGGGCT
GCACACG-TGCTACA-ATGATCAG---TACAGTGAGCATCTCAATATAATACACCGTCTT
TAGCGCTTAGACGCGATTATTGGCTTTTTTTTTA------------------TTAAGAAA
GTCTATTAATCGTGTTTTCTAATGTGCGCGGTA-AAGCCTGCTTCGAGAGTA--------
--------AGCGGGTAATCCATTGGAAGTAATGATTTCTCTATA---------TCTAGTG
CACAAC--------------------------------TATGCACGGCATTCATTCCCGA
GACGGCTAGTTTCGT---------CTTTTAGTGCGAATGTAATGT---------------
-------------------------------TATTCAAACGTGCGT----------GCAA
TTGTCAATTCATGGTGGG--GACAGACCATTGTTAACTGTTGGTCTCGGTCTTAACTAGG
AATGCCTTGTACGGGTCTTTGGTTCAACAAACCACCCGGAATACGTCCCTGCCCTTTGTA
CACAC-CGCCCGTCGCTCTTACCGATGG-ACTTTTTTGTGAGTCTAAGGGACTGGGTTAA
AC----------------------------------------------------------
---------CATTCGTTCTTCGGATGGCAGTACCTATGGAAACTTATGCGAACAAAGTGG
TCTAAAGGAAAGAGAAGTCGTAAC---------------------------------
>Neogloboquadrina_pachyderma|125957|AF250119
----GCACCACAAGAACGCGTGGAGCATGTGGCTTAATTTGACTCAACGCGGGAAATCTT
AC----CGGGTCCGGACACACTGAGGATTGACAGGCAATATCTCATGGTTATTAACCCG-
-------------------------------------------------GTTATTACATT
TTGTTTAATCGGTTATTAAGCATCGAGTGTTAAATATGCTAGTCCTTTCATGATTATGTG
ATAGGTGGTGCATGGCCGTTCTTA-GTTCGTGGAGTGATC--------TGTCTGCTTAAT
TGCGTTTCACTAAGGGCCCATAAATTCAAGGTATGTTAGCTATCGTCG------------
-------------------------------------------------------CTCTA
TGGACCCCTTATACTCGATTTCGCTTTAATTAGCGTTATTTGTTTAATAAGCGCGCGTCT
TTATTTAAAGAGTTTAAGGACA--------------------------------------
--------------------------------------CTGCGCATGCTGTTGGGCTCTG
AAA-------------------------GCAACGAACGTGACCGCAACGTCTTGTTGCCT
TAATAAAGTTGGCTTTTAATACAAATTCCCG-----------------------------
------------------------------------------------------------
------AATTCGTATTTAAACCGCTTACAGAGG---------------------------
---------------------CTATTTAAAACTAGACG-GACCGCTGTTTCT------TT
TCTTAAACCAGAGGAAGGTTG---------------------------------------
----------------CGGCA-ATAACAGGTCT-GTGATGCCC-TTAGATGTTCCGGGCT
GCACACG-TGCTACA-ATGATCAG---TACAGTGAGCATCTCAATATAATACACCGTCTT
TAGCGCTTAGACGCGATTAATGGATCGTTTTTTAT-----------------TAAGCGAG
TCGTTTAATCGATGTTTTCTAATGTGCGCGGTA-AAGCCTGCTTCGAGAGTA--------
--------AGCGGGTAATCCATTGGAAGTAATGATTTCTCTATA---------TCTAGTG
CACAAC--------------------------------TATGCACGGCACTCATTCCCGA
GACGGCTAGTTTCGT---------CTTTTAGTGTGAATGTAGTGT---------------
-------------------------------TATTCAAACGTGCGT----------GCAA
TTGTCAATTCATGGTGGG--GACAGACCATTGTTAACTGTTGGTCTCGGTCTTAACTAGG
AATGCCTTGTACGGGTCTTTGGTTCAACAAACCACCCGGAATACGTCCCTGCCCTTTGTA
CACAC-CGCCCGTCGCTCTTACCGATGG-ACTTTTTTGTGAGTCTAAGGGACTGGGTTAA
AC----------------------------------------------------------
-CACTCGTTTATTTAATAAGCGGATGGCAGTACCTATGGAAACTTATGCGAACAAAGTGG
TCTAAAGGAAAGAGAAGTCGTAAC---------------------------------
>Globigerinella_siphonifera|46132|AJ390580
------------------------------------------------------------
-----------------GCAACGGAACGTGATTGCAAGTCCTTGT---------------
------------------------------------------------------------
-----------------TGAACTTCTATACATATCATTTACATTCTTAACTGAGTGTATC
TAAGATAATAGAGTTCGCTTTCT--ATTGGTGACGGGATC--------------TCCAAT
CACTTTCGAG--------------------------------------------------
------------------------------------------------------------
------------------------------------------------------------
------------------------------------------------------------
------------------------------------------------------------
----------------------------TGAGAGTGAGTGATCTAATCC-----------
------------------------------------------------------------
------------------------------------------------------------
------------------------------------------------------------
---------------------TTTAGGAAAACTCGGGC-GACCGCTGTAATACTTT--CT
TTTTAAAACAGAGGAAGATTG---------------------------------------
----------------CGGCA-ATAACAGGTCT-GTGATGCCC-TCAGATGTCCCGGGCC
GCACACG-TGCTACA-TTGATTAG---CGCAGTGCGCATACTTTCAATATGATACATTGG
TTTTGGTAGT------------------------------------------AAGCTATT
CATCTGATGGATATGCTACTCTCCATACCAATA-CTATCTAGTCTGAAAAGA--------
---------CTGGGTAATCTATTGTAAGTGCTGGTTCCTCTTCC---------CGTTGAG
CATTTT------------------AATAATGGTCTCTCTACGTCCCTAGTAT--------
------------------------ATTCTAGTGCGATTGTAGTTGAGT------------
-------------------------------CTGCCATTTATGCAA--------------
GTGTCAATTCTCAGTGGG--GACAGACATTTGATAATTCTTTGTCTCGTTCTTAACTAGG
AATGCCTTGTACGGGTCT-TGGTTCAACAGACCACCCGGAATACGTCCCTGCCCTTTGTA
CACAC-CGCCCGTCGCTCTTACCGATGA-ATTTCACTGTGAGTTCAATGGACCGATTTTT
TC----------------------------------------------------CCTTTG
------------------------------------------------------------
---------------------------------------------------------
>Globigerinella_siphonifera|46132|AJ390579
------------------------------------------------------------
------------------------------------------------------------
------------------------------------------------------------
----------------------------------------------TTCATCATTAGTA-
-TATATAGTTCGCTTCTCATGTCGTAGCAGTCAAACGGGC--------GGGCGTCTTAAT
TGGC--------------------------------------------------------
------------------------------------------------------------
------------------------------------------------------------
------------------------------------------------------------
------------------------------------------------------------
--------------------------GCGTCACGAGGCTTAATATGCTGCG---------
------------------------------------------------------------
------------------------------------------------------------
------------------------------------------------------------
---------------------GCAGGGAAAACTTGGGC-GACCGCTGTAATACTTC--TC
TCTTAAACCAGAGGAAGATTG---------------------------------------
----------------CGGCA-ATAACAGGTCT-GTGATGCCC-TCAGATGTCCCGGGCC
GCACACG-TGCTACA-TTGATTAG---CGCAGTGCGCATACTTACATATAGATCATTGAT
TGGTT-------------------------------------------------------
----------------ATTTATAACCGTCAATA-TCGCCTTGTCTGAAAGGA--------
---------CTAGGTAATCTATTGTAAGTGCTGGTTCCTCCTCC---------CGTTGAG
CATTTT------------------AATAATGGTCTCTCTACATCCCTAGCACATGA----
------------------------TGTCTAGTGCGATTGTAGTTGAGTC-----------
-------------------------------TTGCCATTTATGCAA--------------
GTGTCAATTCTCAGTGGG--GACAGCCATTTGATAATTCTTTGGCTCGGCCTCAACTAGG
AATGCCTTGTACGGGTCT-TGGTTCAACAGACCACCCGGAATACGTCCCTGCCCTTTGTA
CACAMCCGCCCGTCGCTCTTACCGATGA-ATTGTACTGTGAGTTTGCAGGACCGAACCCA
TT----------------------------------------------------------
----------------------------TTTGGGTTTGGAAATGCAGTC-----------
---------------------------------------------------------
>Globigerinella_siphonifera|46132|AJ390578
------------------------------------------------------------
-----------------GCAACGGAACGTGATTGCAAGTCCTTGT---------------
------------------------------------------------------------
-----------------TGAACTTCTATACATATCATTTACATTCTTAACTGAGTGTATC
TAAGATAATAGAGTTCGCTTTCT--ATTGGTGACGGGATC--------------TCCAAT
CACTTTCGAG--------------------------------------------------
------------------------------------------------------------
------------------------------------------------------------
------------------------------------------------------------
------------------------------------------------------------
----------------------------TGAGAGTGAGTGATCTAATCC-----------
------------------------------------------------------------
------------------------------------------------------------
------------------------------------------------------------
---------------------TTTAGGAAAACTCGGGC-GACCGCTGTAATACTTT--CT
TTTTAAAACAGAGGAAGATTG---------------------------------------
----------------CGGCA-ATAACAGGTCT-GTGATGCCC-TCAGATGTCCCGGGCC
GCACACG-TGCTACA-TTGATTAG---CGCAGTGCGCATACTTTCAATATGATACATTGG
TTTTGGTAGT------------------------------------------AAGCTATT
CATCTGATGGATATGCTACTCTCCATACCAATA-CTATCTAGTCTGAAAAGA--------
---------CTGGGTAATCTATTGTAAGTGCTGGTTCCTCTTCC---------CGTTGAG
CATTTT------------------AATAATGGTCTCTCTACGTCCCTAGTAT--------
------------------------ATTCTAGTGCGATTGTAGTTGAGT------------
-------------------------------CTGCCATTTATGCAA--------------
GTGTCAATTCTCAGTGGG--GACAGACATTTGATAATTCTTTGTCTCGTTCTTAACTAGG
AATGCCTTGTACGGGTCT-TGGTTCAACAGACCACCCGGAATACGTCCCTGCCCTTTGTA
CACAC-CGCCCGTCGCTCTTACCGATGA-ATTTCACTGTGAGTTCAATGGACCGATTTTT
TC----------------------------------------------------CCTTTG
------------------------------------------------------------
---------------------------------------------------------
>Globigerinella_siphonifera|46132|AJ390577
-----------------------------------------------------AAATTAT
AT----------------------------------------------------------
------------------------------------------------------------
-------------------------------------ATATACTACTTCATCATTAGTA-
-TATATAGTTCGCTTCTCATGTCGTAGCAGTCAAACGGGC--------GGGCGTCTTAAT
TGGCGC------------------------------------------------------
------------------------------------------------------------
------------------------------------------------------------
------------------------------------------------------------
------------------------------------------------------------
----------------------------GTCACGAGGCTTAATATGCTGCG---------
------------------------------------------------------------
------------------------------------------------------------
------------------------------------------------------------
---------------------GCAGGGAAAACTTGGGC-GACCGCTGTAATACTTC--TC
TCTTAAACCAGAGGAAGATTG---------------------------------------
----------------CGGCA-ATAACAGGTCT-GTGATGCCC-TCAGATGTCCCGGGCC
GCACACG-TGCTACA-TTGATTAG---CGCAGTGCGCATACTTACATATAGATCATTG--
------------------------------------------------------------
---------ATTGGTTATTTATAACCGTCAATA-TCGCCTTGTCTGAAAGGA--------
---------CTAGGTAATCTATTGTAAGTGCTGGTTCCTCCTCC---------CGTTGAG
CATTTT------------------AATAATGGTCTCTCTACATCCCTAGCACATGA----
------------------------TGTCTAGTGCGATTGTAGTTGAGTC-----------
-------------------------------TTGCCATTTATGCAA--------------
GTGTCAATTCTCAGTGGG--GACAGCCATTTGATAATTCTTTGGCTCGGCCTCAACTAGG
AATGCCTTGTACGGGTCT-TGGTTCAACAGACCACCCGGAATACGTCCCTGCCCTTTGTA
CACAC-CGCCCGTCGCTCTTACCGATGA-ATTGTACTGTGAGTTTGCAGGACCGAACCCA
TT----------------------------------------------------------
-----------------------------------------------------TTTGGGT
T--------------------------------------------------------
>Globigerinella_siphonifera|46132|AJ390576
-----------------------------------------------------AAATTAT
AT----------------------------------------------------------
------------------------------------------------------------
-------------------------------------ATATACTACTTCATCATTAGTA-
-TATATAGTTCGCTTCTCATGTCGTAGCAGTCAAACGGGC--------GGGCGTCTTAAT
TGGCG-------------------------------------------------------
------------------------------------------------------------
------------------------------------------------------------
------------------------------------------------------------
------------------------------------------------------------
-------------------------------CGTCACGAGGCTAATATGCTGCG------
------------------------------------------------------------
------------------------------------------------------------
------------------------------------------------------------
---------------------GCAGGGAAAACTTGGGC-GACCGCTGTAATACTTC--TC
TCTTAAACCAGAGGAAGATTG---------------------------------------
----------------CGGCA-ATAACAGGTCT-GTGATGCCC-TCAGATGTCCCGGGCC
GCACACG-TGCTACA-TTGATTAG---CGCAGTGCGCATACTTACATATAGATCATTG--
------------------------------------------------------------
---------ATTGGTTATTTATAACCGTCAATA-TCGCCTTGTCTGAAAGGA--------
---------CTAGGTAATCTATTGTAAGTGCTGGTTCCTCCTCC---------CGTTGAG
CATTTT------------------AATAATGGTCTCTCTACATCCCTAGCACATGA----
------------------------TGTCTAGTGCGATTGTAGTTGAGTC-----------
-------------------------------TTGCCATTTATGCAA--------------
GTGTCAATTCTCAGTGGG--GACAGCCATTTGATAATTCTTTGGCTCGGCCTCAACTAGG
AATGCCTTGTACGGGTCT-TGGTTCAACAGACCACCCGGAATACGTCCCTGCCCTTTGTA
CACAC-CGCCCGTCGCTCTTACCGATGA-ATTGTACTGTGAGTTTGCAGGACCGAACCCA
TT----------------------------------------------------------
------------------------------------------------------------
-TTTGGGTT------------------------------------------------
>Globigerinella_siphonifera|46132|AJ390575
------------------------------------------------------------
------------------------------------------------------------
------------------------------------------------------------
------------------------------------------------------------
-------------------------CCTAGTGCGATTGTA--------------------
------------------------------------------------------------
------------------------------------------------------------
------------------------------------------------------------
------------------------------------------------------------
------------------------------------------------------------
------------------------------------------------------------
------------------------------------------------------------
------------------------------------------------------------
------------------------------------------------------------
------------------------------------------------------------
------------------------------------------------------------
----------------------------------GTTGAGCC------------------
------------------------------------------------------------
------------------------------------------------------------
------------------------------------------------------------
------------------------------------------------------------
------------------------------------------------------------
------------------------------------------------------------
-------------------------------TTGCCATTTATGCAA--------------
GTGTCAATTCTCAGTGGG--GACAGACATTTGATAATTCTTTGTCTCGTTCTTAACTAGG
AATGCCTTGTACGGGTCT-TGGTTCAACAGACCACCCGGAATACGTCCCTGCCCTTTGTA
MACAC-CGCCCGTCGCTCTTACCGATGA-ATTTCCCTGNGAGT-----------------
------------------------------------------------------------
------------------------------------------------------------
---------------------------------------------------------
>Globigerinella_siphonifera|46132|AJ390574
-----------------------------------------------CGTAGGAA-----
-----------------------GGGATTGGCAATAAT----------------------
------------------------------------------------------------
------------------------------TGAATGTTCGCTTTCTATTAGGTGTGTATA
TAT----------------------AGTCTCAAAATTACA--------TGTATTTGTAAT
GGCGAGTAATATTTATACTATCC-------------------------------------
------------------------------------------------------------
------------------------------------------------------------
------------------------------------------------------------
------------------------------------------------------------
------------------------------------------------------------
------------------------------------------------------------
------------------------------------------------------------
------------------------------------------------------------
---------------------TGTAGGAAAACTCGGGC-GACCGCTGTAATATTT---CT
CTTTAAAACAGAGGAAGATTG---------------------------------------
----------------CGGCA-ATAACAGGTCT-GTGATGCCC-TCAGATGTCCCGGGCC
GCACACG-TGCTACA-TTGATTAG---CGCAGTGCGCATACTTTCAATATGATACATTAG
ATTGGATTGTTCTG----------------------------------------------
----------------TTGAGCTCCATCTAATA-CTATCCGGCTTGAGAAGG--------
---------CTGGGTAATCAATTGTAAGTGCTGGTTCCTCCTCC---------CGTTGAG
CATTTT--------------------------------AATAATGGCCTCTCTACATCCC
TAGCAATA----------------TGCCTAGTGCGATTGTAGTTGAGCC-----------
-------------------------------TTGCCATTTATGCAA----------G---
-TGTCAATTCTCAGTGGG--GACAGACATTTGATAATTCTTTGTCTCGTTCTTAACTAGG
AATGCCTTGTACGGGTCT-TGGTTCAACAGACCACCCGGAATACGTCCCTGCCCTTTGTA
CACAC-CGCCCGTCGCTCTTACCGATGA-ATTTCCCTGTGAGTTTRAAGGACTGATGGTT
GC----------------------------------------------------------
----------------------------AAAATCATTGGAAATTCTGTC-----------
---------------------------------------------------------
>Globigerinella_siphonifera|46132|AJ390573
-----------------------------------------------CGTAGGAA-----
-----------------------GGGATTGGCAATAAT----------------------
------------------------------------------------------------
------------------------------TGAATGTTCGCTTTCTATTAGGTGTGTATA
TAT----------------------AGTCTCAAAATTACA--------TGTATTTGTAAT
GGCGAGTAATATTTATACTTATCC------------------------------------
------------------------------------------------------------
------------------------------------------------------------
------------------------------------------------------------
------------------------------------------------------------
------------------------------------------------------------
------------------------------------------------------------
------------------------------------------------------------
------------------------------------------------------------
---------------------TGTAGGAAAACTCGGGC-GACCGCTGTAATATTT---CT
CTTTAAAACAGAGGAAGATTG---------------------------------------
----------------CGGCA-ATAACAGGTCT-GTGATGCCC-TCAGATGTCCCGGGCC
GCACACG-TGCTACA-TTGATTAG---CGCAGTGCGCATACTTTCAATATGATACATTAG
ATTGGATTGTTCTG----------------------------------------------
----------------TTGAGCTCCATCTAATA-CTATCCGGCTTGAGAAGG--------
---------CTGGGTAATCAATTGTAAGTGCTGGTTCCTCCTCC---------CGTTGAG
CATTTT--------------------------------AATAATGGCCTCTCTACATCCC
TAGCAATA----------------TGCCTAGTGCGATTGTAGTTGAGCC-----------
-------------------------------TTGCCATTTATGCAA----------G---
-TGTCAATTCTCAGTGGG--GACAGACATTTGATAATTCTTTGTCTCGTTCTTAACTAGG
AATGCCTTGTACGGGTCT-TGGTTCAACAGACCACCCGGAATACGTCCCTGCCCTTTGTA
CACAC-CGCCCGTCGCTCTTACCGATGA-ATTTCCCTGAGAGTTTGAAGGACTGATGGTT
GC----------------------------------------------------------
----------------------------AAAATCATTGGAAATTCTGTC-----------
---------------------------------------------------------
>Globigerinella_siphonifera|46132|AJ390572
------------------------------------------------------------
------------------------------------------------------------
------------------------------------------------------------
------------------------------------------------------------
----GGTGTGTATATAT--------AGTCTCAAAATTACA--------TGTATTTGTAAT
GGCGAGTAATATTTATACTATCC-------------------------------------
------------------------------------------------------------
------------------------------------------------------------
------------------------------------------------------------
------------------------------------------------------------
------------------------------------------------------------
------------------------------------------------------------
------------------------------------------------------------
------------------------------------------------------------
---------------------TGTAGGAAAACTCGGGGCGACCGCTGTAATATTT---CT
CTTTAAAACAGAGGAAGATTG---------------------------------------
----------------CGGCA-ATAACAGGTCT-GTGATGCCC-TCAGATGTCCCGGGCC
GCACACG-TGCTACA-TTGATTAG---CGCAGTGCGCATACTTTCAATATGATACATTAG
ATTGGATTGTTCTG----------------------------------------------
----------------TTGAGCTCCATCTAATA-CTATCCGGCTTGAGAAGG--------
---------CTGGGTAATCAATTGTAAGTGCTGGTTCCTCCTCC---------CGTTGAG
CATTTT------------------AATAATGGCCTCTCTACATCCCTAGCAATA------
------------------------TGCCTAGTGCGATTGTAGTTGAGCC-----------
-------------------------------TTGCCATTTATGCAA--------------
GTGTCAATTCTCAGTGGG--GACAGACATTTGATAATTCTTTGTCTCGTTCTTAACTAGG
AATGCCTTGTACGGGTCT-TGGTTCAACAGACCACCCGGAATACGTCCCTGCCCTTTGTA
CACAC-CGCCCGTCGCTCTTACCGATGA-ATTTCCCTGAGAGTTTGAAGGACTGATGGTT
G-----------------------------------------------------------
------------------------------------------------------------
---------------------------------------------------------
>Globigerinella_siphonifera|46132|AJ390571
------------------------------------------------------------
------------------------------------------------------------
------------------------------------------------------------
------------------------------------------------------------
-TTTGTAATGGCGAGTAATATTTACTATCC------------------------------
------------------------------------------------------------
------------------------------------------------------------
------------------------------------------------------------
------------------------------------------------------------
------------------------------------------------------------
------------------------------------------------------------
------------------------------------------------------------
------------------------------------------------------------
------------------------------------------------------------
---------------------TGTAGGAAAACTCGGGC-GACCGCTGTAATATTT---CT
CTTTAAAACAGAGGAAGATTG---------------------------------------
----------------CGGCA-ATAACAGGTCT-GTGATGCCC-TCAGATGTCCCGGGCC
GCACACG-TGCTACA-TTGATTAG---CGCAGTGCGCATACTTTCAATATGATACATTAG
ATTGGATTGTTCTG----------------------------------------------
----------------TTGAGCTCCATCTAATA-CTATCCGGCTTGAGAAGG--------
---------CTGGGTAATCAATTGTAAGTGCTGGTTCCTCCTCC---------CGTTGAG
CATTTT------------------AATAATGGCCTCTCTACATCCCTAGCAATA------
------------------------TGCCTAGTGCGATTGTAGTTGAGCC-----------
-------------------------------TTGCCATTTATGCAA--------------
GTGTCAATTCTCAGTGGG--GACAGACATTTGATAATTCTTTGTCTCGTTCTTAACTAGG
AATGCCTTGTACGGGTCT-TGGTTCAACAGACCACCCGGAATACGTCCCTGCCCTTTGTA
CACAC-CGCCCGTCGCTCTTACCGATGA-ATTTCCCTGTGAGTTTGAAGGACTGATGGTT
GC----------------------------------------------------------
----------------------------AAAATCATTGGAAATTCTGTC-----------
---------------------------------------------------------
>Globigerinella_siphonifera|46132|AJ390570
-----------------------------------------------CGTAGGAAGGGAT
TG----------------------------------------------------------
------------------------------------------------------------
--------------------------------------CCAATAATTGAATGTTCGCTTT
CTATTAGGTGTGTATATAT------AGTCTCAAAATTACA--------TGTATTTGTAAT
GGCGAGTAATATTTACTATCC---------------------------------------
------------------------------------------------------------
------------------------------------------------------------
------------------------------------------------------------
------------------------------------------------------------
------------------------------------------------------------
------------------------------------------------------------
------------------------------------------------------------
------------------------------------------------------------
---------------------TGTAGGAAAACTCGGGC-GACCGCTGTAATATTT---CT
CTTTAAAACAGAGGAAGATTG---------------------------------------
----------------CGGCA-ATAACAGGTCT-GTGATGCCC-TCAGATGTCCCGGGCC
GCACACG-TGCTACA-TTGATTAG---CGCAGTGCGCATACTTTCAATATGATACATTAG
ATTGGATTGTTCTG----------------------------------------------
----------------TTGAGCTCCATCTAATA-CTATCCGGCTTGAGAAGG--------
---------CTGGGTAATCAATTGTAAGTGCTGGTTCCTCCTCC---------CGTTGAG
CATTTT------------------AATAATGGCCTCTCTACATCCCTAGCAATA------
------------------------TGCCTAGTGCGATTGTAGTTGAGCC-----------
-------------------------------TTGCCATTTATGCAA--------------
GTGTCAATTCTCAGTGGG--GACAGACATTTGATAATTCTTTGTCTCGTTCTTAACTAGG
AATGCCTTGTACGGGTCT-TGGTTCAACAGACCACCCGGAATACGTCCCTGCCCTTTGAA
AAAAC-CGCCCGTCGCTCTTACCGATGA-ATTTCCCTG----------------------
------------------------------------------------------------
------------------------------------------------------------
---------------------------------------------------------
>Globigerinella_siphonifera|46132|AJ390569
------------------------------------------------------------
------------------------------------------------------------
------------------------------------------------------------
------------------------------------------------------------
------------------------------------------------------------
------------------------------------------------------------
------------------------------------------------------------
------------------------------------------------------------
------------------------------------------------------------
------------------------------------------------------------
------------------------------------------------------------
------------------------------------------------------------
------------------------------------------------------------
------------------------------------------------------------
------------------------------------------------------------
------------------------------------------------------------
---------------------AATAACAGGTCT-GTGATGCCC-TCAGATGTCCCGGGCC
GCACACG-TGCTACA-TTGATTAG---CGCAGTGCGCATACTTTCAATATGATACATTAG
ATTGGATTGTTCTG----------------------------------------------
----------------TTGAGCTCCATCTAATA-CTATCCGGCTTGAGAAGG--------
---------CTGGGTAATCAATTGTAAGTGCTGGTTCCTCCTCC---------CGTTGAG
CATTTT------------------AATAATGGCCTCTCTACATCCCTAGCAATA------
------------------------TGCCTAGTGCGATTGTAGTTGAGCC-----------
-------------------------------TTGCCATTTATGCAA--------------
GTGTCAATTCTCAGTGGG--GACAGACATTTGATAATTCTTTGTCTCGTTCTTAACTAGG
AATGCCTTGTACGGGTCT-TGGTTCAACAGACCACCCGGAATACGTCCCTGCCCTTTGTA
CACAC-CGCCCGTCGCTCTTACCGATGA-ATTTCCCTGWGAGTTTGAAGGACTGATGGTT
GC----------------------------------------------------------
----------------------------AAAATCATTGGAAATTCTGTC-----------
---------------------------------------------------------
>Globigerinella_siphonifera|46132|AJ390568
------------------------------------------------------------
------------------------------------------------------------
------------------------------------------------------------
---------------------------------------GCTTTCTATTAGGTGTGTATA
TAT----------------------AGTCTCAAAATTACA--------TGTATTTGTAAT
GGCGAGTAATATTTATACTATCC-------------------------------------
------------------------------------------------------------
------------------------------------------------------------
------------------------------------------------------------
------------------------------------------------------------
------------------------------------------------------------
------------------------------------------------------------
------------------------------------------------------------
------------------------------------------------------------
---------------------TGTAGGAAAACTCGGGC-GACCGCTGTAATATTT---CT
CTTTAAAACAGAGGAAGATTG---------------------------------------
----------------CGGCA-ATAACAGGTCT-GTGATGCCC-TCAGATGTCCCGGGCC
GCACACG-TGCTACA-TTGATTAG---CGCAGTGCGCATACTTTCAATATGATACATTAG
ATTGGATTGTTCTG----------------------------------------------
----------------TTGAGCTCCATCTAATA-CTATCCGGCTTGAGAAGG--------
---------CTGGGTAATCAATTGTAAGTGCTGGTTCCTCCTCC---------CGTTGAG
CATTTT------------------AATAATGGCCTCTCTACATCCCTAGCAATA------
------------------------TGCCTAGTGCGATTGTAGTTGAGCC-----------
-------------------------------TTGCCATTTATGCAA--------------
GTGTCAATTCTCAGTGGG--GACAGACATTTGATAATTCTTTGTCTCGTTCTTAACTAGG
AATGCCTTGTACGGGTCT-TGGTTCAACAGACCACCCGGAATACGTCCCTGCCCTTTGTA
MACAC-CGCCCGTCGCTCTTACCGATGA-ATTTCCCTG----------------------
------------------------------------------------------------
------------------------------------------------------------
---------------------------------------------------------
>Globigerinella_siphonifera|46132|AJ390567
------------------------------------------------------------
------------------------------------------------------------
------------------------------------------------------------
-----------------------------------------TTTCTATTAGGTGTGTATA
TAT----------------------AGTCTCAAAATTACA--------TGTATTTGTAAT
GGCGAGTAATATTTATACTATCC-------------------------------------
------------------------------------------------------------
------------------------------------------------------------
------------------------------------------------------------
------------------------------------------------------------
------------------------------------------------------------
------------------------------------------------------------
------------------------------------------------------------
------------------------------------------------------------
---------------------TGTAGGAAAACTCGGGGCGACCGCTGTAATATTT---CT
CTTTAAAACAGAGGAAGATTG---------------------------------------
----------------CGGCA-ATAACAGGTCT-GTGATGCCC-TCAGATGTCCCGGGCC
GCACACG-TGCTACA-TTGATTAG---CGCAGTGCGCATACTTTCAATATGATACATTAG
ATTGGATTGTTCTG----------------------------------------------
----------------TTGAGCTCCATCTAATA-CTATCCGGCTTGAGAAGG--------
---------CTGGGTAATCAATTGTAAGTGCTGGTTCCTCCTCC---------CGTTGAG
CATTTT------------------AATAATGGCCTCTCTACATCCCTAGCAATA------
------------------------TGCCTAGTGCGATTGTAGTTGAGCC-----------
-------------------------------TTGCCATTTATGCAA--------------
GTGTCAATTCTCAGTGGG--GACAGACATTTGATAATTCTTTGTCTCGTTCTTAACTAGG
AATGCCTTGTACGGGTCT-TGGTTCAACAGACCACCCGGAATACGTCCCTGCCCTTTGTA
MACAC-CGCCCGTCGCTCTTACCGATGA-ATTTCCCTG----------------------
------------------------------------------------------------
------------------------------------------------------------
---------------------------------------------------------
>Globigerinella_siphonifera|46132|AJ390566
------------------------------------------------------------
------------------------------------------------------------
------------------------------------------------------------
------------------------------------TTCGCTTTCTATTAGGTGTGTATA
TAT----------------------AGTCTCAAAATTACA--------TGTATTTGTAAT
GGCGAGTAATATTTATACTATCC-------------------------------------
------------------------------------------------------------
------------------------------------------------------------
------------------------------------------------------------
------------------------------------------------------------
------------------------------------------------------------
------------------------------------------------------------
------------------------------------------------------------
------------------------------------------------------------
---------------------TGTAGGAAAACTCGGGC-GACCGCTGTAATATTT---CT
CTTTAAAACAGAGGAAGATTG---------------------------------------
----------------CGGCA-ATAACAGGTCT-GTGATGCCC-TCAGATGTCCCGGGCC
GCACACG-TGCTACA-TTGATTAG---CGCAGTGCGCATACTTTCAATATGATACATTAG
ATTGGATTGTTCTG----------------------------------------------
----------------TTGAGCTCCATCTAATA-CTATCCGGCTTGAGAAGG--------
---------CTGGGTAATCAATTGTAAGTGCTGGTTCCTCCTCC---------CGTTGAG
CATTTT------------------AATAATGGCCTCTCTACATCCCTAGCAATA------
------------------------TGCCTAGTGCGATTGTAGTTGAGCC-----------
-------------------------------TTGCCATTTATGCAA--------------
GTGTCAATTCTCAGTGGG--GACAGACATTTGATAATTCTTTGTCTCGTTCTTAACTAGG
AATGCCTTGTACGGGTCT-TGGTTCAACAGACCACCCGGAATACGTCCCTGCCCTTTGTA
CACAC-CGCCCGTCGCTCTTACCGATGA-ATTTCCCTGTGAGTTTGAAGGACTGATGGTT
GC----------------------------------------------------------
----------------------------AAAATCATTGGAAATTCTGTC-----------
---------------------------------------------------------
>Globigerinella_siphonifera|46132|AJ390565
-----------------------------------------------CGTAGGAA-----
-----------------------GGGATTGGCAATAAT----------------------
------------------------------------------------------------
------------------------------TGAATGTTCGCTTTCTATTAGGTGTGTATA
TAT----------------------AGTCTCAAAATTACA--------TGTATTTGTAAT
GGCGAGTAATATTTATACTATCC-------------------------------------
------------------------------------------------------------
------------------------------------------------------------
------------------------------------------------------------
------------------------------------------------------------
------------------------------------------------------------
------------------------------------------------------------
------------------------------------------------------------
------------------------------------------------------------
---------------------TGTAGGAAAACTCGGGC-GACCGCTGTAATATTT---CT
CTTTAAAACAGAGGAAGATTG---------------------------------------
----------------CGGCA-ATAACAGGTCT-GTGATGCCC-TCAGATGTCCCGGGCC
GCACACG-TGCTACA-TTGATTAG---CGCAGTGCGCATACTTTCAATATGATACATTAG
ATTGGATTGTTCTG----------------------------------------------
----------------TTGAGCTCCATCTAATA-CTATCCGGCTTGAGAAGG--------
---------CTGGGTAATCAATTGTAAGTGCTGGTTCCTCCTCC---------CGTTGAG
CATTTT--------------------------------AATAATGGCCTCTCTACATCCC
TAGCAATA----------------TGCCTAGTGCGATTGTAGTTGAGCC-----------
-------------------------------TTGCCATTTATGCAA----------G---
-TGTCAATTCTCAGTGGG--GACAGACATTTGATAATTCTTTGTCTCGTTCTTAACTAGG
AATGCCTTGTACGGGTCT-TGGTTCAACAGACCACCCGGAATACGTCCCTGCCCTTTGTA
CACAC-CGCCCGTCGCTCTTACCGATGA-ATTTCCCTGTGAGTTTGAAGGACTGATGGTT
GC----------------------------------------------------------
----------------------------AAAATCATTGGAAATTCTGTC-----------
---------------------------------------------------------
>Globigerinella_siphonifera|46132|AJ390564
-----------------------------------------------CGTAGGAA-----
-----------------------GGGATTGGCAATAAT----------------------
------------------------------------------------------------
------------------------------TGAATGTTCGCTTTCTATTAGGTGTGTATA
TAT----------------------AGTCTCAAAATTACA--------TGTATTTGTAAT
GGCGAGTAATATTTATACTATCC-------------------------------------
------------------------------------------------------------
------------------------------------------------------------
------------------------------------------------------------
------------------------------------------------------------
------------------------------------------------------------
------------------------------------------------------------
------------------------------------------------------------
------------------------------------------------------------
---------------------TGTAGGAAAACTCGGGC-GACCGCTGTAATATTT---CT
CTTTAAAACAGAGGAAGATTG---------------------------------------
----------------CGGCA-ATAACAGGTCT-GTGATGCCC-TCAGATGTCCCGGGCC
GCACACG-TGCTACA-TTGATTAG---CGCAGTGCGCATACTTTCAATATGATACATTAG
ATTGGATTGTTCTG----------------------------------------------
----------------TTGAGCTCCATCTAATA-CTATCCGGCTTGAGAAGG--------
---------CTGGGTAATCAATTGTAAGTGCTGGTTCCTCCTCC---------CGTTGAG
CATTTT--------------------------------AATAATGGCCTCTCTACATCCC
TAGCAATA----------------TGCCTAGTGCGATTGTAGTTGAGCC-----------
-------------------------------TTGCCATTTATGCAA----------G---
-TGTCAATTCTCAGTGGG--GACAGACATTTGATAATTCTTTGTCTCGTTCTTAACTAGG
AATGCCTTGTACGGGTCT-TGGTTCAACAGACCACCCGGAATACGTCCCTGCCCTTTGTA
CACAC-CGCCCGTCGCTCTTACCGATGA-ATTTCCCTGTGAGTTTGAAGGACTGATGGTT
GC----------------------------------------------------------
----------------------------AAAATCATTGGAAATTCTGTC-----------
---------------------------------------------------------
>Globigerinella_siphonifera|46132|AJ390563
------------------------------------------------------------
------------------------------------------------------------
------------------------------------------------------------
------------------------------------------------------------
------------------------------TGTAATACTT--------------------
------------------------------------------------------------
------------------------------------------------------------
------------------------------------------------------------
------------------------------------------------------------
------------------------------------------------------------
------------------------------------------------------------
------------------------------------------------------------
------------------------------------------------------------
------------------------------------------------------------
----------------------------------------------------------CT
CTTTAAAACAGAGGCAGGTTG---------------------------------------
----------------CGGCA-ATAACAGGTCT-GTGATGCCC-TCAGATGTCCCGGGCC
GCACACGKTGCTACA-TTGATTAG---CGCAGTGCGCATACTTTCAATATGATACATTGG
ATTGG-------------------------------------------------------
-------TGGTGAATTGTTGGCCCCGTCTAATA-CTGTCCTGTCTGAGAAGG--------
---------CTGGGTAATCAATTGTAAGTGCTGGTTCCTACTCC---------CGTTGAG
CATTTT------------------AATAATGGCCTCTCTACATCCCTAGTA---------
------------------------ACCCTAGTGCGATTGTAGTTGAGCC-----------
-------------------------------TTGCCATTTATGCAA--------------
GTGTCAATTCTCAGTGGG--GACAGACATTTGATAATTCTTTGTCTCGTTCTTAACTAGG
AATGCCTTGTACGGGTCT-TGGTTCAACAGACCACCCGGAATACGTCCCTGCCCTTTGAA
AANAC-CGCCCGTCGCTCTTACCGATGA-CTTTCCCTAAGAGT-----------------
------------------------------------------------------------
------------------------------------------------------------
---------------------------------------------------------
>Globigerinella_siphonifera|46132|AJ390562
------------------------------------------------------------
------------------------------------------------------------
------------------------------------------------------------
---------------------------------------------TTGCATGTATTTGTG
ATGGC---------------------------GAGTGATCTAATCC--------------
------------------------------------------------------------
------------------------------------------------------------
------------------------------------------------------------
------------------------------------------------------------
------------------------------------------------------------
------------------------------------------------------------
------------------------------------------------------------
------------------------------------------------------------
------------------------------------------------------------
---------------------CTTAGGAAAACTTGGGC-GACCGCTGTAATACTT---CT
CTTTAAAACAGAGGCAGGTTG---------------------------------------
----------------CGGCA-ATAACAGGTCTTGTGATGCCC-TCAGATGTCCCGGGCC
GCACACG-TGCTACA-TTGATTAG---CGCAGTGCGCATACTTTCAATATGATACATTGG
ATTGG-------------------------------------------------------
-------TGGTGAATTGTTGGCCCCGTCTAATA-CTGTCCTGTCTGAGAAGG--------
---------CTGGGTAATCAATTGTAAGTGCTGGTTCCTACTCC---------CGTTGAG
CATTTT------------------AATAATGGCCTCTCTACATCCCTAGTA---------
------------------------ACCCTAGTGCGATTGTAGTTGAGCC-----------
-------------------------------TTGCCATTTATGCAA--------------
GTGTCAATTCTCAGTGGG--GACAGACATTTGATAATTCTTTGTCTCGTTCTTAACTAGG
AATGCCTTGTACGGGTCT-TGGTTCAACAGACCACCCGGAATACGTCCCTGCCCTTTGTA
MACAC-CGCCCGTCGCTCTTACCGATGA-CTTTCCCTRAGAGT-----------------
------------------------------------------------------------
------------------------------------------------------------
---------------------------------------------------------
>Globigerinella_siphonifera|46132|AJ390561
------------------------------------------------------------
------------------------------------------------------------
------------------------------------------------------------
------------------------------------------------------------
------------------------------------------------------------
------------------------------------------------------------
------------------------------------------------------------
------------------------------------------------------------
------------------------------------------------------------
------------------------------------------------------------
------------------------------------------------------------
------------------------------------------------------------
------------------------------------------------------------
------------------------------------------------------------
------------------------------------------------------------
------------------------------------------------------------
---------------------------------TGTGATGCCC-TCAGATGTCCCGGGCC
GCACACG-TGCTACA-TTGATTAG---CGCAGTGCGCATACTTTCAATATGATACATTGG
ATTGG-------------------------------------------------------
-------TGGTGAATTGTTGGCCCCGTCTAATA-CTGTCCTGTCTGAGAAGG--------
---------CTGGGTAATCAATTGTAAGTGGTGGTTCCTACTCC---------CGTTGAG
CATTTT------------------AATAATGGCCTCTCTACATCCCTAGTA---------
------------------------ACCCTAGTGCGATTGTAGTTGAGCC-----------
-------------------------------TTGCCATTTATGCAA--------------
GTGTCAATTCTCAGTGGG--GACAGACATTTGATAATTCTTTGTCTCGTTCTTAACTAGG
AATGCCTTGTACGGGTCT-TGGTTCAACAGACCACCCGGAATACGTCCCTGCCCTTTGTA
CACAC-CGCCCGTCGCTCTTACCGATGA-CTTTCCCTG----------------------
------------------------------------------------------------
------------------------------------------------------------
---------------------------------------------------------
>Globigerinella_siphonifera|46132|AJ390560
------------------------------------------------------------
-----------------------GGGATTGCCAATAATTGAATGT---------------
------------------------------------------------------------
------------------------------------------TCGCTTTCTATTGGTGTG
TGATCTCAAAATTGCATGTATTTG-TGATGGCGAGTGATCTAATCC--------------
------------------------------------------------------------
------------------------------------------------------------
------------------------------------------------------------
------------------------------------------------------------
------------------------------------------------------------
------------------------------------------------------------
------------------------------------------------------------
------------------------------------------------------------
------------------------------------------------------------
---------------------CTTAGGAAAACTTGGGC-GACCGCTGTAATACTT---CT
CTTTAAAACAGAGGCAGGTTG---------------------------------------
----------------CGGCA-ATAACAGGTCT-GTGATGCCC-TCAGATGTCCCGGGCC
GCACACG-TGCTACA-TTGATTAG---CGCAGTGCGCATACTTTCAATATGATACATTGG
ATTGG-------------------------------------------------------
-------TGGTGAATTGTTGGCCCCGTCTAATA-CTGTCCTGTCTGAGAAGG--------
---------CTGGGTAATCAATTGTAAGTGCTGGTTCCTACTCC---------CGTTGAG
CATTTT------------------AATAATGGCCTCTCTACATCCCTAGTA---------
------------------------ACCCTAGTGCGATTGTAGTTGAGCC-----------
-------------------------------TTGCCATTTATGCAA--------------
GTGTCAATTCTCAGTGGG--GACAGACATTTGATAATTCTTTGTCTCGTTCTTAACTAGG
AATGCCTTGTACGGGTCT-TGGTTCAACAGACCACCCGGAATACGTCCCTGCCCTTTGTA
CACAC-CGCCCGTCGCTCTTACCGATGA-CTTTCCCTG----------------------
------------------------------------------------------------
------------------------------------------------------------
---------------------------------------------------------
>Globigerinella_siphonifera|46132|AJ390559
------------------------------------------------------------
-----------------------GGGATTGCCAATAATTGAATGT---------------
------------------------------------------------------------
------------------------------------------TCGCTTTCTATTGGTGTG
TGATCTCAAAATTGCATGTATTTG-TGATGGCGAGTGATCTAATCC--------------
------------------------------------------------------------
------------------------------------------------------------
------------------------------------------------------------
------------------------------------------------------------
------------------------------------------------------------
------------------------------------------------------------
------------------------------------------------------------
------------------------------------------------------------
------------------------------------------------------------
---------------------CTTAGGAAAACTTGGGC-GACCGCTGTAATACTT---CT
CTTTAAAACAGAGGCAGGTTG---------------------------------------
----------------CGGCA-ATAACAGGTCT-GTGATGCCC-TCAGATGTCCCGGGCC
GCACACG-TGCTACA-TTGATTAG---CGCAGTGCGCATACTTTCAATATGATACATTGG
ATTGG-------------------------------------------------------
-------TGGTGAATTGTTGGCCCCGTCTAATA-CTGTCCTGTCTGAGAAGG--------
---------CTGGGTAATCAATTGTAAGTGCTGGTTCCTACTCC---------CGTTGAG
CATTTT------------------AATAATGGCCTCTCTACATCCCTAGTA---------
------------------------ACCCTAGTGCGATTGTAGTTGAGCC-----------
-------------------------------TTGCCATTTATGCAA--------------
GTGTCAATTCTCAGTGGG--GACAGACATTTGATAATTCTTTGTCTCGTTCTTAACTAGG
AATGCCTTGTACGGGTCT-TGGTTCAACAGACCACCCGGAATACGTCCCTGCCCTTTGTA
CACAC-CGCCCGTCGCTCTTACCGATGA-CTTTCCCTGTGAGTTTGAAGGACTGGTGGTT
GC----------------------------------------------------------
----------------------------ATGACTATTGGAAATTCTGTC-----------
---------------------------------------------------------
>Globigerinella_siphonifera|46132|AJ390558
------------------------------------------------------------
------------------------------------------------------------
------------------------------------------------------------
------------------------------------------------------------
------------------------------------------------------------
------------------------------------------------------------
------------------------------------------------------------
------------------------------------------------------------
------------------------------------------------------------
------------------------------------------------------------
------------------------------------------------------------
------------------------------------------------------------
------------------------------------------------------------
------------------------------------------------------------
------------------------------------------------------------
------------------------------------------------------------
----------------------------TCCCTAGTAACCCTA-----------------
------------------------------------------------------------
------------------------------------------------------------
------------------------------------------------------------
------------------------------------------------------------
------------------------------------------------------------
------------------------------GTGCGATTGTAGTTGAGCC-----------
-------------------------------TTGCCATTTATGCAA--------------
GTGTCAATTCTCAGTGGG--GACAGACATTTGATAATTCTTTGTCTCGTTCTTAACTAGG
AATGCCTTGTACGGGTCT-TGGTTCAACAGACCACCCGGAATACGTCCCTGCCCTTTGTA
CACAC-CGCCCGTCGCTCTTACCGATGA-CTTTCCCTGTGAGTTTGAAGGACTGGTGGTT
GC----------------------------------------------------------
---------------------------ATRGACTATTGGAAATTCTGTC-----------
---------------------------------------------------------
>Globigerinella_siphonifera_type_IV|109345|AJ251213
------------------------------------------------------------
-------GGGCCCGGACATACTGAGGATTGACAGACATCACCACGTCTTTTTGTCCTTA-
------------------------------------------------------------
-----------------------AAAAGACAAAAGATAACAGATCTTTCATGATTATGTG
GTGGGTGGTGCATGGCCGTTCTTA-GTTCGTGGAGTGATC--------TGTCTGCTTAAT
TGCGTTTCAAATGTATTTTTGATTTCTCAAACGAGTC-----------------------
------------------------------------------------------------
---------------------------------------------TACGAAGATGTCTAT
TCATAACAAG--------------------------------------------------
--------------------------------------CACTTCATTTATGATTTGTTTG
GAATACGACTCTTTCGGCTCAATTGAACGCAACGGACGTGATTGCAAGTCCTTGTTGAAC
TTCTATACATATCATTTACATTCTTAACTGAGTGTATCTAAGATAATA------------
------------------------------------------------------------
------GAGTTCGCTTTCTATTGGTGACGGGATCTCCAATCACTTTCGAGTGAGAGTGAG
TGATCTAATCC----------TTTAGGAAAACTCGGGC-GACCGCTGTAATACTTT--CT
TTTTAAAACAGAGGAAGATTG---------------------------------------
----------------CGGCA-ATAACAGGTCT-GTGATGCCC-TCAGATGTCCCGGGCC
GCACACG-TGCTACA-TTGATTAG---CGCAGTGCGCATACTTTCAATATGATACATTGG
TTTTGGTAGT------------------------------------------AAGCTATT
CATCTGATGGATATGCTACTCTCCATACCAATA-CTATCTAGTCTGAAAAGA--------
---------CTGGGTAATCTATTGTAAGTGCTGGTTCCTCTTCC---------CGTTGAG
CATTTT------------------AATAATGGTCTCTCTACGTCCCTAGTAT--------
------------------------ATTCTAGTGCGATTGTAGTTGAGT------------
-------------------------------CTGCCATTTATGCAA--------------
GTGTCAATTCTCAGTGGG--GACAGACATTTGATAATTCTTTGTCTCGTTCTTAACTAGG
AATGCCTTGTACGGGTCT-TGGTTCAACAGACCACCCGGAATACGTCCCTGCCCTTTGTA
CACAC-CGCCCGTCGCTCTTACCGATGA-ATTTCACTGTGAGTTCAATGGACCGATTTTT
TC----------------------------------------------------------
--------------------------------CCTTTGGAAATTTGGTCAAACAGTGAGA
TTTAAAGGAAAAAGGGGTC--------------------------------------
>Globigerinella_siphonifera_type_III|109344|AJ251212
------------------------------------------------------------
--TTACCGGGTCCGGACACACTGAGGATTGACAGACAATTGTCCT---------------
------------------------------------------------------------
---------------TTTGGCTTAAAAGACAAAAGATAACAGATCTTTCATGATTATGTG
ATGGGTGGTGCATGGCCGTTCTTA-GTTCGTGGAGTGATC--------TGTCTGCTTAAT
TGCGTTTCAAATATACTTTTTTTACAACGAGTC---------------------------
------------------------------------------------------------
---------------------------------------------TACAAAGGAGTGGTT
CAGTTACAACAGACAATTA-----------------------------------------
--------------------------------------ATTCTTGTGTTTTGAACGTTTG
GAATGTACTCTATTTGGCTCAATTGAACGCAACGGACGTGATCGCAAGTCCTTGTTGAAC
TTCAGTATATATTGACTTTCCCCGTAGGAAGGGATTGCCAATAATTGAATGTTCGCTTTC
TAT---------------------------------------------------------
------TGGTGTGTGATCTCAAAATTGCATGTATTTGTGATGGCGAGTGATCTAATCC--
---------------------CTTAGGAAAACTTGGGC-GACCGCTGTAATACTT---CT
CTTTAAAACAGAGGCAGGTTG---------------------------------------
----------------CGGCA-ATAACAGGTCT-GTGATGCCC-TCAGATGTCCCGGGCC
GCACACG-TGCTACA-TTGATTAG---CGCAGTGCGCATACTTTCAATATGATACATTGG
ATTGGTGGTGAATT----------------------------------------------
----------------GTTGGCCCCGTCTAATA-CTGTCCTGTCTGAGAAGG--------
---------CTGGGTAATCAATTGTAAGTGCTGGTTCCTACTCC---------CGTTGAG
CATTTT------------------AATAATGGCCTCTCTACATCCCTAGTA---------
------------------------ACCCTAGTGCGATTGTAGTTGAGCC-----------
-------------------------------TTGCCATTTATGCAA--------------
GTGTCAATTCTCAGTGGG--GACAGACATTTGATAATTCTTTGTCTCGTTCTTAACTAGG
AATGCCTTGTACGGGTCT-TGGTTCAACAGACCACCCGGAATACGTCCCTGCCCTTTGTA
CACAC-CGCCCGTCGCTCTTACCGATGA-CTTTCCCTGTGAGTTTGAAGGACTGGTGGTT
GC----------------------------------------------------------
----------------------------ATGACTATTGGAAATTCTGTCAAACAGCGAGA
TTTAAAGGAAAGAGAAGTCG-------------------------------------
>Globigerinita_uvula|164914|AF387173
----GCACCACAAGAACGCGTGGAGCATGTGGCTTAATTTGACTCAACGCGGGAAATCTT
AC----CGGGTCCGGACACACTGAGGATTGACAGGCAATATATGT----GACTCTTCGG-
------------------------------------------------------------
------------------AGTTTGCATTGTTAAATATGCTAGTCCTTTCATGATTATGTG
ATAGGTGGTGCATGGCCGTTCTTA-GTTCGTGGAGTGATC--------TGTCTGCTTAAT
TGCGTTTCAAATTACTTATAAGGTAGCAATA-----------------------------
-------------------------------------------------------CGCGA
TGAAGCTTTCA-------------------------------------------------
------------------------------------------------------------
--------------------------------------ATAGTCCTCACGGATTCACTTG
AGTCTCTCGCTTCGCTATCCTTTCGAATGCAACGAACGTGACCGCAACCTCTTGTTGCCT
TCGTTTAACATCCTGCAGCTCGCTGTGGGTACTGAGGGCTTCACT---------------
------------------------------------------------------------
------CGGTGACTTTGGGCTGAGCAATCGGTCTTTTTGA--------------------
---------------------TCTGAGTAAACTAGAGG-GACCGCTGTCAA-------CT
TCTTAAACCAGAGGAAGGTTG---------------------------------------
----------------CGGCA-ATAACAGGTCT-GTGATGCCC-TTAGATGTTCCGGGCT
GCACACG-TGCTACA-ATGATCGT---AGCAGTGAGCATCTTATTTGATTTGCGCACTTA
ACACCGCATACGTGAGTTCCAAC-----------------------------TAGCTTAG
CAATAAGTCAAGTAGATCTCTACGCAGCGGTAA-CAGCCTGCTTCGAGAGCA--------
--------AGTGGGTAATCAATTAGAAGTAACGATTTCTTC------------GCATTAG
CACACT------------------TAATATAAGGCGTTGACGCTCATGATTCGCTCTCAC
GAGTGTTTCATTGCACGT------GTTGATGTGCGGGTTCGATTCCTGCT----------
-------------------------------TTACCTTATGTGCAA----------T---
-TGTCAATTCATGGTGGG--GACAGACCATTGTTAATTGTTGGTCTCGGTCTTAACTAGG
AATGCCTTGTATGAGTCTTTGGTTCAACAAACCACTCAGAATATGTCCCTGCCCTTTGTA
CACAC-CGCCCGTCGCTCTTACCGATGG-ACTTCTCTGTGAGTTTGAGGGACTGGAGCTT
AC----------------------------------------------------------
-------------------TTTACTGTGAGTCTCTATGGAAACTTAAACGAACAGTGTGG
TCTAAAGGAAAGAGAAGTCGTAAC---------------------------------
>Globigerina_falconensis|164913|AF387172
------GCACCACAAGAGCGTGGAGCATGTGGCTTAATTTGACTCAACGCGGAAAAACTT
AC----CAGGTCCGGACACACTGAGGATTGACAGACGGTTAACGC---------------
------------------------------------------------------------
--------------CCTTCGGGGCAAGAGACAAAATTTTTGGCTCTTTCATGATTATGTG
ATAGGTGGTGCATGGCCGTTCTTA-GTTCGTGGAGTGATC--------TGTCTGCCCAAT
CGCGTTTCATAAATCTTAAGCTCAAA----------------------------------
------------------------------------------------------------
------------------------------------------------------------
------------------------------------------------------------
--------------------------------------AGGCAGTCTTACCTTCGGGTTG
AGTTTTGCTGGGAGACTTTTGTGTGAACGCAACGGACGTGATTGCAACCCCTTGTTGATT
GGCCATCACGTAAGCTCACTTGTAATTTATTAC---------------------------
------------------------------------------------------------
------AGTGTGGTATTATCTTAGCCATTCCCTTTTAGTTGTGGAGTGATTAACCACTC-
---------------------TAAATTGTAACTCGGGG-GACCGCTGTGAT-TT----TT
CTTCAAACCGGAGGAAGGTTG---------------------------------------
----------------CGGCA-ATAACAGGTCT-GTGATGCCC-TCAGATGTCCTGGGCT
GCACACG-TGCTACA-CTGATCCC---GGCAGTTGGCATGTGATTTTCTCCAATGAC---
----------------------------------------------------GAACCTAG
TGGACTTGGCGTCTG-TGCGCATTCGTGTGCTA-ATGACTGCCGTCACTTTAAACACTGG
TCGTTAGACTCGTGCGATCCCTCGGAAAACGTGATTTCTGTTCCCA-------AACAAAG
CACTTT------------------CGTACCCTCGCTCAAACAAACGTGATTCCA------
------------------------AATCCCTTACGATTGCTACATCCT--TTCTCGTAAC
GTCTCGCCTAGCGGAGCTTTC----------AACTTTTCGTCGCAA----------C---
-TCTCAATTCACAGTGGG--GACAGTCGTTTGTCAACTTTTCGTCTCGGTCCCAACTAGG
AATGCCTCGTACGAGT---TGGTTCATCAGACCACTCGGAATACGTCCCTGCCCTTTGTA
CACAC-CGCCCGTCGCTTTTACCGATGA-ACTTTTTTGCGAGTATGATGGACTAACTTTG
CG----------------------------------------------------------
-------CTCAATTTGAA-----------TCTGTTGTGGAAATTCACTCGAACAACGGGA
TTTAAAGGAAAAAGAAGTCGTAAC---------------------------------
>Globorotalia_truncatulinoides|69029|AJ272477
---------------------------------------------------GGGAATCTT
AC----CGGGTCCGGACACACTGAGGATTGACAGACGGTTATTGA----CTTAAACCCG-
------------------------------------------------TTTAATAGATTT
TTAATCTGTTTAACACTTAACACCTTTACACAAAGATGCTAGTCCTTTCATGATCGTTTG
ATAGGTGGTGCATGGCCGTTCTTA-GTTCGTGGAGTGATC--------TGTCTGCCTAAT
TGCGTTTCACTAAGGTCCCATTCTTCATACG-----------------------------
-------------------------------------------------------TATGA
ATAGCGTCTTAACTC------------------------------------------ACT
TTTACCGCTACCTATTTGTAGTAA------------------------------------
--------------------------------------GCGCTCATACTATTGGGACCGG
AAT-------------------------GCAACGAGCGCGACTGCACCACCTAATTGCCC
CTTATCTACCAT------------------------------------------------
------------------------------------------------------------
------TAACTACTATTTACCGCCCTGTATGGGCACCGGGGCCTTACC------------
---------------------TTTACTGAAACTAGCTG-GACCGCTGCTT--------TC
CTTTAAGCCAGAGGAAGGTTG---------------------------------------
----------------CGGCA-ATAACAGGTCT-GTGATGCCC-TCAGATGTTCCGGGCC
GCACACG-TGCTACA-ATGATCAG---CACAAAGAGTATTACCTATTTCTTATACCT---
---AACCCAATATGTTATCCTTTCTGCGTAGGGTATGTCTT-----------ACGATGTA
TCCGCTTAAGCGCTTAAAGATTATTGGGCGGTT-ATGCCTGCCTCGAGAGAG--------
----------TGTCCAGGGCAGCAAGAGTAATGATTCCCTCGTTTTTACTACTAATACCG
CGCTTG------------------------------GTAACATATCACACTCGATTAAGT
AGGGTCTTTGCTATA---------TTAGCATTGCTATCCTCACCCTTAGCCTCTAAGGAT
ATTCGTATCTCTTAACAGGCTACAGGGAG--GTGTATATGGCGCAC----------T---
-TACTTATTCACGGTGGG--GACAGACCATTGTTAACTGTTGGTCTCGGTCTCAACTAGG
AATGCCTCGTACGGGT---TGGTTCACCAAACCACCCGGAATATGTCCCTGCCCTTTGTA
CACAC-CGCCCGTCGCTCTTATCGATGA-ACTCACTTGTGAGGCTAAGGGACTGCGCTCA
TC-----------------TTTACCCGTATATTCGCTATACACTAAATACATTTTGCTAA
AAGCCAATTTGCTTTAAGCATTTACACACACTTGCGCACAAACTTATTCGACCAAGTGGG
TTTAAAGGAAAGAGAAGTCGT------------------------------------
>Globorotalia_truncatulinoides|69029|AJ272476
---------------------------------------------------GGGAATCTT
AC----CGGGTCCGGACACACTGAGGATTGACAGACGGTTATTGA----CTTAAACCCG-
------------------------------------------------TTTAATAGATTT
TTAATCTGTTTAACACTTAACACCTTTACACAAAGATGCTAGTCCTTTCATGATCGTTTG
ATAGGTGGTGCATGGCCGTTCTTA-GTTCGTGGAGTGATC--------TGTCTGCCTAAT
TGCGTTTCACTAAGGTCCCATTCTTCATACG-----------------------------
-------------------------------------------------------TATGA
ATAGCGTCTTAACTC------------------------------------------ACT
CTTACCGCTACCTATTTGTAGTAA------------------------------------
--------------------------------------GCGCTCATACTATTGGGACCGG
AAT-------------------------GCAACGAGCGCGACTGCACCACCTAATTGCCC
CTTATCTACCAT------------------------------------------------
------------------------------------------------------------
------TAACTACTATTAACCGCCCTGTATGGGCACCGGGGCCTTACC------------
---------------------TTTACTGAAACTAGCTG-GACCGCTGCTT--------TC
CTTTAAGCCAGAGGAAGGTTG---------------------------------------
----------------CGGCA-ATAACAGGTCT-GTGATGCCC-TCAGATGTTCCGGGCC
GCACACG-TGCTACA-ATGATCAG---CACAAAGAGTATTACCTATTTCTTATACCT---
---AACCTAATATGTTATCCTTTCTGCGTAGGGTATGTCTA-----------ACGATGTA
TCCGCTTAAGCGTTTAAAGATTATTAGGCGGTT-ATGCCTGCCTCGAGAGAG--------
----------TGTCCAGGGCAGCAAGAGTAATGATTCCCTCGTTTTTACTACTAATACCG
CGCTTG------------------------------GTAACATATAACACTCGATTAAGT
AGGGTCTTTGCTATA---------TTAGCATTGCTATCCTCACCCTTAGCCTCTAAGGAT
ATTCGTATCTCTTAACAGACTACAGGGAG--GTGTATATGGCGCAC----------T---
-TACTTATTCACGGTGGG--GACAGACCATTGTTAACTGTTGGTCTCGGTCTCAACTAGG
AATGCCTCGTACGGGT---TGGTTCACCAAACCACCCGGAATATGTCCCTGCCCTTTGTA
CACAC-CGCCCGTCGCTCTTATCGATGA-ACTCACTTGTGAGGCTAAGGGACTGCGCTAA
TC----------------TTTAACCCGTATATTCGCTATACGCTAAATACATTTTGCTAA
AAGCTAATTTGCTTTAAGCAATTGCACTCACTTGCGCACAAACTTATTCGACCAAGTGGG
TTTAAAGGAAAGAGAAGTCGT------------------------------------
>Globorotalia_truncatulinoides|69029|AJ272475
---------------------------------------------------GGGAATCTT
AC----CGGGTCCGGACACACTGAGGATTGACAGACGGTTATTGA----CTTATACTCG-
--------------------------------------------------CTTAATGGCT
TTAAGCTGTTAAACGTTTAACACCTTTACACAAAGATGCTAGTCCTTTCATGATCGTTTG
ATAGGTGGTGCATGGCCGTTCTTA-GTTCGTGGAGTGATC--------TGTCTGCCTAAT
TGCGTTTCACTAAGGTCCCATTCTTCATACG-----------------------------
-------------------------------------------------------TATGA
ATAGCGTCTTAACTC------------------------------------------ACT
TTTACCGCTACCTATTTGTAGTAA------------------------------------
--------------------------------------GCGCTCATACTATTGGGACCGG
AAT-------------------------GCAACGAGCGCGACTGCACCACCTAATTGCCC
CTTATCTACCATTA----------------------------------------------
------------------------------------------------------------
------ATTACTTTATTAACCGCCCTGTACGGGCACCGGGGCCTTACC------------
---------------------TTTACTGAAACTAGCTG-GACCGCTGCTT--------TC
CTTTAAGCCAGAGGAAGGTTG---------------------------------------
----------------CGGCA-ATAACAGGTCT-GTGATGCCC-TCAGATGTTCCGGGCC
GCACACG-TGCTACA-ATGATCAG---CACAAAGAGTATTACCTATCTTCTTATACCT--
---AACCCAATATGTTAAACTTATTGCGTAAGGGTATTGTCTTA--------ACGACTTA
TCCGCTTTAGCGCTTTAAGATTATTGGGCGGTT-ATGCCTGCCTCGAGAGAG--------
----------TGTACAGGGCAGCAAGAGTAATGATTCCCTCGTTTTTACTACTAATACCG
CGCTTG------------------------------GTAACATATTACACTCGATTAAGT
AGGGTCTTTGCTTCTAA-------TAGCAATTGCTATCCTCACCCTTAGGCTCTAAGGAT
ATTACTATCTCTCTAAGGTCTACAGGGAG--GTGTATATGGCGCAC----------T---
-TACTTATTCACGGTGGG--GACAGACCATTGTTAACTGTTGGTCTCGGTCTCAACTAGG
AATGCCTCGTACGGGT---TGGTTCACCAAACCACCCGGAATATGTCCCTGCCCTTTGTA
CACAC-CGCCCGTCGCTCTTATCGATGA-ACTCACTTGTGAGGCTGAGGGACTGCGTCTA
TT-----------------TATACCCGTGTAATCCTAATATCTCACATACATTTCGCTAA
AGGCGATTTTGCTTTAAGGATTTACACGACCTTACGCACAAACTTATTCGACCAAGTGGG
TTTAAAGGAAAGAGAAGTCGT------------------------------------
>Globorotalia_truncatulinoides|69029|AJ272474
---------------------------------------------------GGGAATCTT
AC----CGGGTCCGGACACACTGAGGATTGACAGACGGTTATTGA----CTTATCTAAG-
--------------------------------------------CGCTCTAATAGATTTT
ATTCTATTAAACGCTATTAACACCTTTACACAAAGATGCTAGTCCTTTCATGATCGTTTG
ATAGGTGGTGCATGGCCGTTCTTA-GTTCGTGGAGTGATC--------TGTCTGCCTAAT
TGCGTTTCACTAAGGTCCCATTCATCATACG-----------------------------
-------------------------------------------------------TATGA
ATAGCGTCTTAACTC------------------------------------------ACT
TTTACCGCTACCTATTTGTAGTAA------------------------------------
--------------------------------------GCGCTCATACTATTGGGACCGG
AAT-------------------------GCAACGAGCGCGACTGCACCACCTAATTGCCC
CTTATCTACCATTAAT--------------------------------------------
------------------------------------------------------------
------TACTTTATATTAACCGCCCTGTACGGGCACCGGGGCCTTACC------------
---------------------TTTACTGAAACTAGCTG-GACCGCTGCTT--------TC
CTTTAAGCCAGAGGAAGGTTG---------------------------------------
----------------CGGCA-ATAACAGGTCT-GTGATGCCC-TCAGATGTTCCGGGCC
GCACACG-TGCTACA-ATGATCAG---CACAAAGAGTATTACCTATCTTCTTATACCTAA
CCCAGTATGTTAAACTTATTGCGTAAAGGATATTGTCTTA------------ACGATTTA
TCCGCTTTAGCGCGTTAAGATTATTGGGCGGTT-ATGCCTGCCTCGAGAGAG--------
----------TGTACGGGGCAGCAAGAGTAATGATTCCCTCGTTTTTACTACTAATACCG
CGCTTG------------------------------GTAACATACAACACTCGATTAAGT
AGGGTCTTTGCTTCTAA-------TAGCAATTGCTATCCTCACCCTTAGGCTCTAAAGAT
ATTTATATCTCTCTAAGGTCTACAGGGAG--GTGTGTATGGCGCAC----------T---
-TACTTATTCACGGTGGG--GACAGACCATTGTTAACTGTTGGTCTCGGTCTCAACTAGG
AATGCCTCGTACGGGT---TGGTTCACCAAACCACCCGGAATATGCC-CTGCCCTTTGTA
CACACCGCCCCGTCGCTCTTATCGATGA-ACTCACTTGTGAGGCTAAGGGACTGCGTCTT
AC------TATATCTATACCTATACCCGTGTAATCCTTATATCCTAAATACATTTCCTAA
ACGCGAATTTTCTTTAAGGAATTACATGGCCTTACGCACAAACTTATTCGACCAAGTGGG
TTTAAAGGAAAGAGAAGTCGT------------------------------------
>Neogloboquadrina_pachyderma|125957|AF250118
----GCACCACAAGAACGCGTGGAGCATGTGGCTTAATTTGACTCAACGCGGGAAATCTT
AC----CAGGTCCGGACACACTGAGGATTGACAGGAAGTATCGTCTTTTGAATTCTTTA-
---------------------------------------------AGGATATGTCGTTTT
TAATGACATCTTTTAGATGGATGATTCGTGTAAATATGCTAGTTCTTTCATGATTATGTG
ATAGGTGGTGCATGGCCGTTCTTA-GTTCGTGGAGTGATC--------TGTCTGCTTAAT
TGCGTTTCACTAAGGCCCCAAAGTTAGCAAATTATCAATCGTTA----------------
-------------------------------------------------------CAGAG
TCGACCCCTCACC--------------------------------TTTGAGTGCGCGTCC
TAACTTGTAGTACA----------------------------------------------
--------------------------------------TGGTGTAAATGGATTTGTTTTG
GGT----------------ACCCAGAAAGCAACGAACGTGACCGCAACGTCTTGTTGTCT
CTCTTTGAC---------------------------------------------------
------------------------------------------------------------
------AGTTATGGGTTATCCCAGTCATGTGTTTATACTTTTATGTGTAAATACGTACGA
CACAGAGACT-----------AGATACCAAACTAGGCG-TACCGCTGTATCAT-----TT
CTTTAAACCAGAGGAAGGTTG---------------------------------------
----------------CGGCA-ATAACAGGTCT-GTGATGCCC-TTAGATGTTCTGGGCT
GCACACG-TGCTACA-ATGATCAG---CACAGTAAGCATCTCAATTTTTACAACACCGTC
AACACACGTAGTGAGCTGCTTGATCTCTCATTCATGCATTCTGTGCT-----TCGGTGCA
GTGTGCAATGTGAGTTGTCTAATGCGCGCGGTT-ATGCCTGTACCGAGAGGT--------
-----GACGTCGGGTAAACATTCTCTAATGCTGACCTATTTTTCTG-------AAATATG
CACAAC-------------------------------TCTAATATGACATTCATTCCCGG
GAGGACTAGTTGC-----------CTCTTTGTGTGAGTGTAATGCAAACATGAATAGCGA
CTGTCGCTGTT--------------------TACTCATATGTGCCC--------------
CTGTCAATTCGTGGTGGG--GACAGACCATTGCTAATTGTTGGTCTCGCTTATAACTAGG
AATGCCTTGTACGGGTCTTTGGTTCAACAAACCACCCGGAATACGTCCCTGCCCTTTGTA
CACAC-CGCCCGTCGCTCTTACCGATGA-ACTCGTTTGTGAGTTTTAAGGACTGGATTAA
GC----------------------------------------------------------
---------------------TATATGCGTAACCTATGGAAATTCATGCGATGAA-CTGG
TTTAAAGGAAAGAGAAGTCGTAAC---------------------------------
>Neogloboquadrina_pachyderma|125957|AF250117
----GCACCACAAGAACGCGTGGAGCATGTGGCTTAATTTGACTCAACGCGGGAAATCTT
AC----CAGGTCCGGACACACTGAGGATTGACAGGAAGTATCGTCTTTTGAATTCTTTA-
---------------------------------------------AGGACATGTCGTTTT
TAATGACATCTTTTAGATGGATGATTCGTGTAAATATGCTAGTTCTTTCATGATTATGTG
ATAGGTGGTGCATGGCCGTTCTTA-GTTCGTGGAGTGATC--------TGTCTGCTTAAT
TGCGTTTCACTAAGGCCCCAAAGTTAGCAAATTATCAATCGTTA----------------
-------------------------------------------------------CAGAG
TCGACCCCTCACC--------------------------------TTTGAGTGCGCGTCC
TAACTTGTAGTACA----------------------------------------------
--------------------------------------TGGTGTAAATGGATTTGTTTTG
GGT----------------ACCCAGAAAGCAACGAACGTGACCGCAACGTCTTGTTGTCT
CTCTTTGAC---------------------------------------------------
------------------------------------------------------------
------AGTTATGGGTTATCCCAGTCATGTGTTTATACTTTTATGTGTAAATACGTACGA
CACAGAGACT-----------AGATACCAAACTAGGCG-TACCGCTGTATCAT-----TT
CTTTAAACCAGAGGAAGGTTG---------------------------------------
----------------CGGCA-ATAACAGGTCT-GTGATGCCC-TTAGATGTTCTGGGCT
GCACACG-TGCTACA-ATGATCAG---CACAGTAAGCATCTCAATTTTTACAACACCGTC
AACACACGTAGTGAGCTGCTTGATCTCTCATTCATGCATTCTGTGCT-----TCGGTGCA
GTGTGCAATGTGAGTTGTCTAATGCGCGCGGTT-ATGCCTGTACCGAGAGGT--------
-----GACGTCGGGTAAACATTCTCTAATGCTGACTTATTTTTCTG-------AAATATG
CACAAC-------------------------------TCTAATATGACATTCATTCCCGG
[truncated: 157,396 more chars]
