# Supplementary material for: Using the Multiple Analysis Approach to Reconstruct Phylogenetic Relationships among Planktonic Foraminifera from Highly Divergent and Length-polymorphic SSU rDNA Sequences
Source: Bioinform Biol Insights. 2009 Nov 11;3:155–77. doi: 10.4137/bbi.s3334 (PMC2808177; doi:10.4137/bbi.s3334)
Supplement: Additional file 1—Sequence list [file Additional_File_1.zip › Additional_File_1/Alignments/aligned.poa.fas]

>Globigerina_bulloides|R043|01
----------------------gtg--g-agcatgtggcttaatttgactcaacgcgggg
aatcttaccgggtccggacacactgaggattgacagaca---------------------
----a-t-tgt-c-tt--------tt-t---g--tcaa-a--------------------
-------tt-------taaag--acaa-------aagataacagatctttcatgattatg
tgatggg--tggtgcatggccgttcttagttcgtggagtgatctgtctgcttaattgcgt
ttcaaata-----t---attt-t---att-atata-acgagt-cta-c--aaa--gg--a
gtggt----------------------------------------------tcatt--aa
c-ag-a----caat-ca-tat----ct----ttgagc----gtctggaatctactctatt
-tggct--caattg--aacgcaac-g-ga-cg-n-nnnn--nnnnnnnn-nnnnn--nn-
------------------------------------------------nnnnnnnnnnnn
nnnnnnnnnnnnnnnnnnnnnnnnnnnnnnnnnnnnnn----------nnnnnnn-nnn-
n-nnn----nn-nnnnn--nnn-nnn-nn-n---nnn-nn-nnn--nnnn--nn---nn-
n-nn-nnn-n----nn-nnnn--n--n----nnnnnn-nnnnnnn----nnn-nnnnn--
n-nnnnnn---nnnnnnnnn-nnnnnnnnnn-nnnnn-nnnn-nnnnnnnnnnnn-nnnn
nnnnnnnnn-nnnnn-nnnnn-nnnnnnnnnnn-nnnnnnnnnnnnnnnnnnnnn-n---
------------------------------------------------------------
----nn-nnn-nnn-nn---nn-nn-nnn-nnt---------------------------
-------------------------------gcgcat--ac------tt------tc-aa
t----a---tga-tac---att--a-ga-ttggattgt-tct-gt-tgag---ctc----
-catc-taa-tactat---ccgg-ctt-gagaaggc---tgggtaa-tcaattgtaagtg
ctggtt-cctcctccc-gtt-ga----gcattttaata--atgg-----cct-ctctaca
tc-cc-tagca--atatgcctag----------------------------tg-c--ga-
-------------------------t-t--g-t-agt-tgagcctt--gcc-at-ttatg
---caagt-gtc--aattctcagtggggacagacatttgataattctttgtctcgttctt
aactaggaatgccttgtacgggtctt-ggttcaacagaccacccggaatacgtccctgcc
ctttgtacaca-ccgccc-gtcgc------------------------------------
------------------------------------------------------------
------------------------------------------------------------
------------------------------------------------------------
------------------------------------------------------------
--------------------------------------------------------
>Globigerina_bulloides|R043|05
------------------------------gcatgtggcttaatttgactcaacgcgggg
aatcttaccgggtccggacacactgaggattgacagaca---------------------
----a-t-tgt-c-tt--------tt-t---g--tcaa-a--------------------
-------tt-------taaag--acaa-------aagataacagatctttcatgattatg
tgatggg--tggtgcatggccgttcttagttcgtggagtgatctgtctgcttaattgcgt
ttcaaata-----t---attt-t---att-atata-acgagt-cta-c--aaa--gg--a
gtggt----------------------------------------------tcatt--aa
c-ag-a----caat-ca-tat----ct----ttgagc----gtctggaatctactctatt
-tggct--caattg--aacgcaac-g-ga-cg-t-gatc--gcgagtcc-ttgtt--ga-
------------------------------------------------acttcagtatat
attgactatccccgtaggaagggattggcaataattga----------atgttcg-ctt-
t-cta----tt-aggtg--tgt-ata-ta-t---agt-ct-caa--aatt--ac---at-
g-ta-ttt-g----ta-atgg--c--g----agtaat-atttata----cta-tcctg--
t-aggaaa---actcgggcg-accgctgtaa-tattt-ctct-ttaaaacagagg-aaga
ttgcggcaa-taaca-ggtct-gtgatgccctc-agatgtcccgggccgcacacg-t---
------------------------------------------------------------
----gc-tac-att-ga---tt-ag-cgc-agt---------------------------
-------------------------------gcgcat--ac------tt------tc-aa
t----a---tga-tac---att--a-ga-ttggattgt-tct-gt-tgag---ctc----
-catc-taa-tactat---ccgg-ctt-gagaaggc---tgggtaa-tcaattgtaagtg
ctggtt-cctcctccc-gtt-ga----gcattttaata--atgg-----cct-ctctaca
tc-cc-tagca--atatgcctag----------------------------tg-c--ga-
-------------------------t-t--g-t-agt-tgagcctt--gcc-at-ttatg
---caagt-gtc--aattctcagtggggacagacatttgataattctttgtctcgttctt
aactaggaatgccttgtacgggtctt-ggttcaacagaccacccggaatacgtccctgcc
ctttgtacaca-ccgccc-gtcgctcttaccgat-gaatttccctgtgagtttgaaggac
tgatgg--t-------------------tg-ca--a-aatcattg-ga-aat--tctgtc
aaaca-------------------------------------------------------
------------------------------------------------------------
------------------------------------------------------------
--------------------------------------------------------
>Globigerina_falconensis|R053|18
----------------------------------------------gactcaacgcggaa
aaacttaccaggtccggacacactgaggattgacagacg---------------------
----g-t-taa-c-gc--------cc-t------tcgg-g--------------------
-------gc-------aagag--acaa-------aatttttg-gctctttcatgattatg
tgatagg--tggtgcatggccgttcttagttcgtggagtgatctgtctgcccaatcgcgt
ttca-----------------------------------------------------taa
atctt----------------------------------------------aagctc-aa
a-ag-g----cagt-ct-tac----ct----tcggg------t-tgagttttgctgggag
-acttt--tgtgtg--aacgcaac-g-ga-cg-t-gatt--gcaacccc-ttgtt--ga-
------------------------------------------------------------
--------------------------------------ttggccat-cacgtaag-ctc-
a-ctt----gt-aattt--att-acagtg-t---ggt-at-tat--ctta--gc---ca-
t-tc-cct-t----tt-a-gt--t--g----tggagt-gatta-a----cca-ctcta--
a-attgta---actcggggg-accgctgtga-ttttt-ct---tcaaaccggagg-aagg
ttgcggcaa-taaca-ggtct-gtgatgccctc-agatgtcctgggctgcacacg-t---
------------------------------------------------------------
----gc-tac-act-ga---tc-cc-ggc-agttgg-catgtg-att--ttctcca-a-t
gac-g-aacctag-tggacttg-gcgtctgtgcgcat--tc------gt------gt-gc
t----a--atgactgc---cgt-ca-ct-ttaaacact-ggt-cg-ttag---act----
-cgtg-cga-tccctc---ggaa-aac-gtgatttc---tgttccc-aaacaaagcactt
tcgtac-cctcgctca-aac-aa----acgtgattcca--aatc-----cct-tacgatt
gc-ta-catcc--tttctcgtaa----------------------------cgtc--tc-
-------------------------g-c--c-t-agc-ggagcttt--caa-ct-tttcg
tcgcaact-ctc--aattcacagtggggacagtcgtttgtcaacttttcgtctcggtccc
aactaggaatgcctcgtacgagt--t-ggttcatcagaccactcggaatacgtccctgcc
ctttgtacaca-ccgccc-gtcgcttttaccgat-gaacttttttgcgagtatgatggac
taact---t-------------------tg-cg--c-tcaatttg-aa-tct--gttgtg
gaa--attcactcgaacaacgggatttaaag-----------------------------
------------------------------------------------------------
------------------------------------------------------------
--------------------------------------------------------
>Globigerina_falconensis|R053|25
-------------gaa-----cgtg--g-agcatgtggcttaattygactcaacgcggaa
aaacttaccaggtccggacacactgaggattgacagacg---------------------
----g-t-taa-c-gc--------cc-t------tcgg-g--------------------
-------gc-------aagag--acaa-------aatttttg-gctctttcatgattatg
tgatagg--tggtgcatggccgttcttagttcgtggagtgatctgtctgcccaatcgcgt
ttca-----------------------------------------------------taa
atctt----------------------------------------------aagctc-aa
a-ag-g----cagt-ct-tac----ct----tcggg------t-tgagttttgctgggag
-acttt--tgtgtg--aacgcaac-g-ga-cg-t-gatt--gcaacccc-ttgtt--ga-
------------------------------------------------------------
--------------------------------------ttggccat-cacgtaag-ctc-
a-ctt----gt-aattt--att-acagtg-t---ggt-at-tat--ctta--gc---ca-
t-tc-cct-t----tt-a-gt--t--g----tggagt-gatta-a----cca-ctcta--
a-attgta---actcggggg-accgctgtga-ttttt-ct---tcaaaccggagg-aagg
ttgcggcaa-taaca-ggtct-gtgatgccctc-agatgtcctgggctgcacacg-t---
------------------------------------------------------------
----gc-tac-act-ga---tc-cc-ggc-agttgg-catgtg-att--ttctcca-a-t
gac-g-aacctag-tggacttg-gcgtctgtgcgcat--tc------gt------gt-gc
t----a--atgactgc---cgt-ca-ct-ttaaacact-ggt-cg-ttag---act----
-cgtg-cga-tccctc---ggaa-aac-gtgatttc---tgttccc-aaacaaagcactt
tcgtac-cctcgctca-aac-aa----acgtgattcca--aatc-----cct-tacgatt
gc-ta-catcc--tttctcgtaa----------------------------cgtc--tc-
-------------------------g-c--c-t-agc-ggagcttt--caa-ct-tttcg
tcgcaact-ctc--aattcacagtggggacagtcgtttgtcaacttttcgtctcggtccc
aactaggaatgcctcgtacgagt--t-ggttcatcagaccactcggaatacgtccctgcc
ctttgtacaca-ccgccc-gtcgcttttaccgat-gaacttttttgcgagtatgatggac
taact---t-------------------tg-cg--c-tcaatttg-aa-tct--gttgtg
gaa--attcactcgaacaacgggatttaaag-----------------------------
------------------------------------------------------------
------------------------------------------------------------
--------------------------------------------------------
>Globigerinita_glutinata|P148|05
----------------------------------gtggcttaatttgactcaacgcggga
aatcttaccgggtccggacacactgaggattgacaggta---------------------
----t-tatat-a-gca------acc-t------tcgg-gt------t------------
-------gt-------ctatt--gtta-------aatatgctagtcctttcatgattatg
tgatagg--tggtgcatggccgttcttagttcgtggagtgatctgtctgcttaattgcgt
ttcagata-----agg-atctat---att-cttta--caagt-gtcgc--agt--gt--a
attgaccc-c-----------------------------------------tctttc-ac
g-ag-a----gtgt-gt-gtc----tt----ttttgc----gctcgcactttac---att
-agg-t--cc--tg--aaagcaac-g-aa-cg-t-gacc--gcaacctc-ttgtt--g--
------------------------------------------------------------
------------------------------------------------------------
-------------------------------------cct-cat--ctccc-aa---ca-
t-tc-ttt-c----ct-t-cg--g--g----ttagat-atttcca----ttg-aggct--
t-tccaaa---actagaggg-accgctgtca--actt-ct---t-aaaccagagg-aagg
ttgcggcaa-taaca-ggtct-gtgatgccctt-agatgttccgggctgcacacg-t---
------------------------------------------------------------
----gc-tac-aat-ga---tt-gt-tgc-agt---------------------------
-------------------------------gagcatc-tcaatt--tt------tt-ac
c----t--aacaccgcacacgt-ga-gt-ttgcatact-tgt-at-gtta---ctt----
-tacg-cag-cggtaaa-gcctg-cttcgagagcaa--gtgggtaa-tcaattagaagta
acgatt---tcc--ca-aat-ta----gcacacttata-tacgg-----cgt-ttgtgcc
cg-gg-tttca--cttgttggaa----------------------------cttt--tg-
-------------------------t-g--c-g-cgc-agatgttt--ttt-cc-gtatg
t-gcaatt-gtc--aattcatggtggggacagaccattgttaattgttggtctcggtctt
aactaggaatgccttgtacgggtctttggttcaacaaaccacccggaatacgtccctgcc
ctttgtacaca-ccgccc-gtcgctcttaccgat-ggacttctctgtgagtttgagggac
tggat---t-------------------tg-at--c-gtacattc-g--tgt--gcgcat
taa--tatctatggaa---------------acttaaac---------------------
------------------------------------------------------------
------------------------------------------------------------
--------------------------------------------------------
>Globigerinita_glutinata|P148|07
----------------------gtg--g-agcatgtggcttaatttgactcaacgcggga
aatcttaccgggtccggacacactgaggattgacaggta---------------------
----t-tatat-a-gca------act-t------tcgg-gt------t------------
-------gt-------ctatt--gtta-------aatatgctagtcctttcatgattatg
tgatagg--tggtgcatggccgttcttagttcgtggagtgatctgtctgcttaattgcgt
ttcagata-----agg-atctat---att-cttta--caagt-gtcgc--agt--gt--a
attgaccc-c-----------------------------------------tctttc-ac
g-ag-a----gtgc-gt-gtc----tt----ttttgc----gctcgcactttac---att
-agg-t--cc--tg--aaagcaac-g-aa-cg-t-gacc--gcaacctc-ttgtt--g--
------------------------------------------------------------
------------------------------------------------------------
-------------------------------------cct-cat--ctccc-aa---ca-
t-tc-ttt-c----ct-t-cg--g--g----ttagat-atttcca----ttg-aggct--
t-tccaaa---actagaggg-accgctgtca--actt-ct---t-aaaccagagg-aagg
ttgcggcaa-taaca-ggtct-gtgatgccctt-agatgttccgggctgcacacg-t---
------------------------------------------------------------
----gc-tac-aat-ga---tt-gt-tgc-agt---------------------------
-------------------------------gagcatc-tcaatt--tt------tt-ac
c----t--aacaccgcacacgt-ga-gt-ttgcatact-tgt-at-gcta-tactt----
-tacg-cag-cggtaaa-gcctg-cttcgagagcaa--gtgggtaa-tcaattagaagta
acgatt---tcc--ca-aat-ta----gcacacttata-tacgg-----cgt-ttgtgcc
cg-gg-tttca--cttgttggaa----------------------------cttt--tg-
-------------------------t-g--c-g-cgc-agatgttt--ttttcc-gtatg
t-gcaatt-gtc--aattcatggtggggacagaccattgttaattgttggtctcggtctt
aactaggaatgccttgtacgggtctttggttcaacaaaccacccggaatacgtccctgcc
ctttgtacaca-ccgccc-gtcgctcttaccgat-ggacttctctgtgagtttgagggac
tggat---t-------------------tg-at--c-gtacattc-g--tgt--gcgcat
taa--tatctatggaa---------------acttaaacgaacagtgtggtctaaag---
------------------------------------------------------------
------------------------------------------------------------
--------------------------------------------------------
>Globigerinita_glutinata|P148|13
----------------------------------gtggcttaatttgactcaacgcggga
aatcttaccgggtccggacacactgaggattgacaggta---------------------
----t-tatat-a-gca------act-t------tcgg-gt------t------------
-------gt-------ctatt--gtta-------aatatgctagtcctttcatgattatg
tgatagg--tggtgcatggccgttcttagttcgtggagtgatctgtctgcttaattgcgt
ttcagata-----agg-atctat---att-cttta--caagt-gtcgc--agt--gt--a
attgaccc-c-----------------------------------------tctttc-ac
g-ag-a----gtgc-gt-gtc----tt----ttttgc----gctcgcactttac---att
-agg-t--cc--tg--aaagcaac-g-aa-cg-t-gacc--gcaacctc-ttgtt--g--
------------------------------------------------------------
------------------------------------------------------------
-------------------------------------cct-cat--ctccc-aa---ca-
t-tc-ttt-c----ct-t-cg--g--g----ttagat-atttcca----ttg-aggct--
t-tccaaa---actagaggg-accgctgtca--actt-ct---t-aaaccagagg-aagg
ttgcggcaa-taaca-ggtct-gtgatgccctt-agatgttccgggctgcacacg-t---
------------------------------------------------------------
----gc-tac-aat-ga---tt-gt-tgc-agt---------------------------
-------------------------------gagcatc-tcaatt--tt------tt-ac
c----t--aacaccgcacacgt-ga-gt-ttgcatact-tgt-at-gcta-tactt----
-tacg-cag-cggtaaa-gcctg-cttcgagagcaa--gtgggtaa-tcaattagaagta
acgatt---tcc--ca-aat-ta----gcacacttata-tacgg-----cgt-ttgtgcc
cg-gg-tttca--cttgttggaa----------------------------cttt--tg-
-------------------------t-g--c-g-cgc-agatgttt--ttttcc-gtatg
t-gcaatt-gtc--aattcatggtggggacagaccattgttaattgttggtctcggtctt
aactaggaatgccttgtacgggtctttggttcaacaaaccacccggaatacgtccctgcc
ctttgtacaca-ccgccc-gtcgctcttaccgat-ggacttctctgtgagtttgagggac
tggat---t-------------------tg-at--c-gtacattc-g--tgt--gcgcat
taa--tatctatggaa---------------acttaaac---------------------
------------------------------------------------------------
------------------------------------------------------------
--------------------------------------------------------
>Globigerinita_glutinata|P148|15
----------------------gtg--g-agcatgtggcttaatttgactcaacgcggga
aatcttaccgggtccggacacactgaggattgacaggta---------------------
----t-tatat-a-gca------act-t------tcgg-gt------t------------
-------gt-------ctatt--gtta-------aatatgctagtcctttcatgattatg
tgatagg--tggtgcatggccgttcttagttcgtggagtgatctgtctgcttaattgcgt
ttcagata-----agg-atctat---att-cttta--caagt-gtcgc--agt--gt--a
attgaccc-c-----------------------------------------tctttc-ac
g-ag-a----gtgc-gt-gtc----tt----ttttgc----gctcgcactttac---att
-agg-t--cc--tg--aaagcaac-g-aa-cg-t-gacc--gcaacctc-ttgtt--g--
------------------------------------------------------------
------------------------------------------------------------
-------------------------------------cct-cat--ctccc-aa---ca-
t-tc-ttt-c----ct-t-cg--g--g----ttagat-atttcca----ttg-aggct--
t-tccaaa---actagaggg-accgctgtca--actt-ct---t-aaaccagagg-aagg
ttgcggcaa-taaca-ggtct-gtgatgccctt-agatgttccgggctgcacacg-t---
------------------------------------------------------------
----gc-tac-aat-ga---tt-gt-tgc-agt---------------------------
-------------------------------gagcatc-tcaatt--tt------tt-ac
c----t--aacaccgcacacgt-ga-gt-ttgcatact-tgt-at-gcta-tactt----
-tacg-cag-cggtaaa-gcctg-cttcgagagcaa--gtgggtaa-tcaattagaagta
acgatt---tcc--ca-aat-ta----gcacacttata-tacgg-----cgt-ttgtgcc
cg-gg-tttca--cttgttggaa----------------------------cttt--tg-
-------------------------t-g--c-g-cgc-agatgttt--ttttcc-gtatg
t-gcaatt-gtc--aattcatggtggggacagaccattgttaattgttggtctcggtctt
aactaggaatgccttgtacgggtctttggttcaacaaaccacccggaatacgtccctgcc
ctttgtacaca-ccgccc-gtcgctcttaccgat-ggacttctctgtgagtttgagggac
tggat---t-------------------tg-at--c-gtacattc-g--tgt--gcgcat
taa--tatctatggaa---------------acttaaacgaacagtgtggtctaaag---
------------------------------------------------------------
------------------------------------------------------------
--------------------------------------------------------
>Globigerinita_glutinata|P148|17
----------------------gtg--g-agcatgtggcttaatttgactcaacgcggga
aatcttaccgggtccggacacactgaggattgacaggta---------------------
----t-tatat-a-gca------act-t------tcgg-gt------t------------
-------gt-------ctatt--gtta-------aatatgctagtcctttcatgattatg
tgatagg--tggtgcatggccgttcttagttcgtggagtgatctgtctgcttaattgcgt
ttcagata-----agg-atctat---att-cttta--caagt-gtcgc--agt--gt--a
attgaccc-c-----------------------------------------tctttc-ac
g-ag-a----gtgc-gt-gtc----tt----ttttgc----gctcgcactttac---att
-agg-t--cc--tg--aaagcaac-g-aa-cg-t-gacc--gcaacctc-ttgtt--g--
------------------------------------------------------------
------------------------------------------------------------
-------------------------------------cct-cat--ctccc-aa---ca-
t-tc-ttt-c----ct-t-cg--g--g----ttagat-atttcca----ttg-aggct--
t-tccaaa---actagaggg-accgctgtca--actt-ct---t-aaaccagagg-aagg
ttgcggcaa-taaca-ggtct-gtgatgccctt-agatgttccgggctgcacacg-t---
------------------------------------------------------------
----gc-tac-aat-ga---tt-gt-tgc-agt---------------------------
-------------------------------gagcatc-tcaatt--tt------tt-ac
c----t--aacaccgcacacgt-ga-gt-ttgcatact-tgt-at-gcta-tactt----
-tacg-cag-cggtaaa-gcctg-cttcgagagcaa--gtgggtaa-tcaattagaagta
acgatt---tcc--ca-aat-ta----gcacacttata-tacgg-----cgt-ttgtgcc
cg-gg-tttca--cttgttggaa----------------------------cttt--tg-
-------------------------t-g--c-g-cgc-agatgttt--ttttcc-gtatg
t-gcaatt-gtc--aattcatggtggggacagaccattgttaattgttggtctcggtctt
aactaggaatgccttgtacgggtctttggttcaacaaaccacccggaatacgtccctgcc
ctttgtacaca-ccgccc-gtcgctcttaccgat-ggacttctctgtgagtttgagggac
tggat---t-------------------tg-at--c-gtacattc-g--tgt--gcgcat
taa--tatctatggaa---------------acttaaacgaacagtgtggtctaaag---
------------------------------------------------------------
------------------------------------------------------------
--------------------------------------------------------
>Globigerinita_glutinata|P148|20
----------------------gtg--g-agcatgtggcttaatttgactcaacgcggga
aatcttaccgggtccggacacactgaggattgacaggta---------------------
----t-tatat-a-gca------acc-t------tcgg-gt------t------------
-------gt-------ctatt--gtta-------aatatgctagtcctttcatgattatg
tgatagg--tggtgcatggccgttcttagttcgtggagtgatctgtctgcttaattgcgt
ttcagata-----agg-atctat---att-cttta--caagt-gtcgc--agt--gt--a
attgaccc-c-----------------------------------------tctttc-ac
g-ag-a----gtgt-gt-gtc----tt----ttttgc----gctcgcactttac---att
-agg-t--cc--tg--aaagcaac-g-aa-cg-t-gacc--gcaacctc-ttgtt--g--
------------------------------------------------------------
------------------------------------------------------------
-------------------------------------cct-cat--ctccc-aa---ca-
t-tc-ttt-c----ct-t-cg--g--g----ttagat-atttcca----ttg-aggct--
t-tccaaa---actagaggg-accgctgtca--actt-ct---t-aaaccagagg-aagg
ttgcggcaa-taaca-ggtct-gtgatgccctt-agatgttccgggctgcacacg-t---
------------------------------------------------------------
----gc-tac-aat-ga---tt-gt-tgc-agt---------------------------
-------------------------------gagcatc-tcaatt--tt------tt-ac
c----t--aacaccgcacacgt-ga-gt-ttgcatact-tgt-at-gtta---ctt----
-tacg-cag-cggtaaa-gcctg-cttcgagagcaa--gtgggtaa-tcaattagaagta
acgatt---tcc--ca-aat-ta----gcacacttata-tacgg-----cgt-ttgtgcc
cg-gg-tttca--cttgttggaa----------------------------cttt--tg-
-------------------------t-g--c-g-cgc-agatgttt--ttt-cc-gtatg
t-gcaatt-gtc--aattcatggtggggacagaccattgttaattgttggtctcggtctt
aactaggaatgccttgtacgggtctttggttcaacaaaccacccggaatacgtccctgcc
ctttgtacaca-ccgccc-gtcgctcttaccgat-ggacttctctgtgagtttgagggac
tggat---t-------------------tg-at--c-gtacattc-g--tgt--gcgcat
taa--tatctatggaa---------------acttaaacgaacagtgtggtctaaag---
------------------------------------------------------------
------------------------------------------------------------
--------------------------------------------------------
>Globigerinita_glutinata|P148|21
----------------------gtg--g-agcatgtggcttaatttgactcaacgcggga
aatcttaccgggtccggacacactgaggattgacaggta---------------------
----t-tatat-a-gca-cg--tact-t---t--tgtg-cg------t------------
-------gt-------ctatt--gtta-------aatatgctagtcctttcatgattatg
tgatagg--tggtgcatggccgttcttagttcgtggagtgatctgtctgcttaattgcgt
ttcagata-----agg-atctat---att-cttta--caagt-gtcgc--agt--gt--a
attgaccc-c-----------------------------------------tctttc-ac
g-ag-a----gtgt-gt-gtc----tt----ttttgc----gctcgcactttac---att
-agg-t--cc--tg--aaagcaac-g-aa-cg-t-gacc--gcaacctc-ttgtt--g--
------------------------------------------------------------
------------------------------------------------------------
-------------------------------------cct-cat--ctccc-aa---ca-
t-tc-ttt-c----ct-t-cg--g--g----ttagat-atttcca----ttg-aggct--
t-tccaaa---actagaggg-accgctgtca--actt-ct---t-aaaccagagg-aagg
ttgcggcaa-taaca-ggtct-gtgatgccctt-agatgttccgggctgcacacg-t---
------------------------------------------------------------
----gc-tac-aat-ga---tt-gt-tgc-agt---------------------------
-------------------------------gagcatc-tcaatt--tt------tt-ac
c----t--aacaccgcacacgt-ga-gt-ttgcatact-tgt-at-gcta-tactt----
-tacg-cag-cggtaaa-gcctg-cttcgagagcaa--gtgggtaa-tcaattagaagta
acgatt---tcc--ca-aat-ta----gcacacttata-tacgg-----cgt-ttgtgcc
cg-gg-tttca--cttgttggaa----------------------------cttt--tg-
-------------------------t-g--c-g-cgc-agatgttt--ttttcc-gtatg
t-gcaatt-gtc--aattcatggtggggacagaccattgttaattgttggtctcggtctt
aactaggaatgccttgtacgggtctttggttcaacaaaccacccggaatacgtccctgcc
ctttgtacaca-ccgccc-gtcgctcttaccgat-ggacttctctgtgagtttgagggac
tggat---t-------------------tg-at--c-gtacattc-g--tgt--gcgcat
taa--tatctatggaa---------------acttaaacgaacagtgtggtctaaag---
------------------------------------------------------------
------------------------------------------------------------
--------------------------------------------------------
>Globigerinita_glutinata|P148|26
----------------------gtg--g-agcatgtggcttaatttgactcaacgcggga
aatcttaccgggtccggacacactgaggattgacaggta---------------------
----t-tatat-a-gca------acc-t------tcgg-gt------t------------
-------gt-------ctatt--gtta-------aatatgctagtcctttcatgattatg
tgatagg--tggtgcatggccgttcttagttcgtggagtgatctgtctgcttaattgcgt
ttcagata-----agg-atctat---att-cttta--caagt-gtcgc--agt--gt--a
attgaccc-c-----------------------------------------tctttc-ac
g-ag-a----gtgc-gt-gtc----tt----ttttgc----gctcgcactttac---att
-agg-t--cc--tg--aaagcaac-g-aa-cg-t-gacc--gcaacctc-ttgtt--g--
------------------------------------------------------------
------------------------------------------------------------
-------------------------------------cct-cat--ctccc-aa---ca-
t-tc-ttt-c----ct-t-cg--g--g----ttagat-atttcca----ttg-aggct--
t-tccaaa---actagaggg-accgctgtca--actt-ct---t-aaaccagagg-aagg
ttgcggcaa-taaca-ggtct-gtgatgccctt-agatgttccgggctgcacacg-t---
------------------------------------------------------------
----gc-tac-aat-ga---tt-gt-tgc-agt---------------------------
-------------------------------gagcatc-tcaatt--tt------tt-ac
c----t--aacaccgcacacgt-ga-gt-ttgcatact-tgt-at-gcta-tactt----
-tacg-cag-cggtaaa-gcctg-cttcgagagcaa--gtgggtaa-tcaattagaagta
acgatt---tcc--ca-aat-ta----gcacacttata-tacgg-----cgt-ttgtgcc
cg-gg-tttca--cttgttggaa----------------------------cttt--tg-
-------------------------t-g--c-g-cgc-agatgttt--ttttcc-gtatg
t-gcaatt-gtc--aattcatggtggggacagaccattgttaattgttggtctcggtctt
aactaggaatgccttgtacgggtctttggttcaacaaaccacccggaatacgtccctgcc
ctttgtacaca-ccgccc-gtcgctcttaccgat-ggacttctctgtgagtttgagggac
tggat---t-------------------tg-at--c-gtacattc-g--tgt--gc--at
taa--tatctatggaa---------------acttaaacgaacagtgtggtctaaag---
------------------------------------------------------------
------------------------------------------------------------
--------------------------------------------------------
>Globigerinita_glutinata|P148|28
----------------------gtg--g-agcatgtggcttaatttgactcaacgcggga
aatcttaccgggtccggacacactgaggattgacaggta---------------------
----t-tatat-a-gca------acc-t------tcgg-gt------t------------
-------gt-------ctatt--gtta-------aatatgctagtcctttcatgattatg
tgatagg--tggtgcatggccgttcttagttcgtggagtgatctgtctgcttaattgcgt
ttcagata-----agg-atctat---att-cttta--caagt-gtcgc--agt--gt--a
attgaccc-c-----------------------------------------tctttc-ac
g-ag-a----gtgt-gt-gtc----tt----ttttgc----gctcgcactttac---att
-agg-t--cc--tg--aaagcaac-g-aa-cg-t-gacc--gcaacctc-ttgtt--g--
------------------------------------------------------------
------------------------------------------------------------
-------------------------------------cct-cat--ctccc-aa---ca-
t-tc-ttt-c----ct-t-cg--g--g----ttagat-atttcca----ttg-aggct--
t-tccaaa---actagaggg-accgctgtca--actt-ct---t-aaaccagagg-aagg
ttgcggcaa-taaca-ggtct-gtgatgccctt-agatgttccgggctgcacacg-t---
------------------------------------------------------------
----gc-tac-aat-ga---tt-gt-tgc-agt---------------------------
-------------------------------gagcatc-tcaatt--tt------tt-ac
c----t--aacaccgcacacgt-ga-gt-ttgcatact-tgt-at-gtta---ctt----
-tacg-c-----------------------------------------------------
------------------------------------------------------------
------------------------------------------------------------
------------------------------------------------------------
------------------------------------------------------------
------------------------------------------------------------
------------------------------------------------------------
------------------------------------------------------------
------------------------------------------------------------
------------------------------------------------------------
------------------------------------------------------------
--------------------------------------------------------
>Globigerinita_glutinata|P149|04
----------------------gtg--g-agcatgtggcttaatttgactcaacgcggga
aatcttaccgggtccggacacactgaggattgacaggta---------------------
----t-tatat-a-gca-cg--caca-c---t--tcgg-tg------t------------
-------gt-----gtctatt--gtta-------aatatgctagtcctttcatgattatg
tgatagg--tggtgcatggccgttcttagttcgtggagtgatctgtctgcttaattgcgt
ttcagata-----agg-atctat---att-cttta--cagtg-ctg-c--agtc-gt--a
attgaccc-c-----------------------------------------tttctc-ac
g-ag-a----gtgt-gt-gtc----tt----ttt-gc----gctcacactttac---att
-agg-t--cc--tg--aaagcaac-g-aa-cg-t-gacc--gcaacctc-ttgtt--g--
------------------------------------------------------------
------------------------------------------------------------
-------------------------------------cct-cat--ctccccat---ca-
c-ta-ggtag----tt-tcgg--c--t----acttaa-cgtatca----ttg-aggct--
t-tccaaa---actagaggg-accgctgtca--actt-ct---t-aaaccagagg-aagg
ttgcggcaa-taaca-ggtct-gtgatgccctt-agatgttccgggctgcacacg-t---
------------------------------------------------------------
----gc-tac-aat-ga---tt-gt-tgc-agt---------------------------
-------------------------------gagcatc-tcaatt--tt------tt-ac
c----tt-aacaccgcacacgt-ga-gt---gcatact-tgt-at-gtta---ctt----
-tacg-cag-cggtaaa-gcctg-cttcgagagcaa--gtgggtaa-tcaattagaagta
acgatt---tcc--ca-aat-ta----gcacacttata-tacgg-----cgt-ttgtgcc
cg-gg-tttca--cttgttggaa----------------------------cttt--tg-
-------------------------t-g--c-g-cgc-agatgttt--tt--cc-gtatg
t-gcaatt-gtc--aattcatggtggggacagaccattgttaattgttggtctcggtctt
aactaggaatgccttgtacgggtctttggttcaacaaaccacccggaatacgtccctgcc
ctttgtacaca-ccgccc-gtcgctcttaccgat-ggacttctctgtgagtttgagggac
tggat---t-------------------tg-at--c-gtgc-ttc-gg-cac--gc--at
taa--catctatggaa---------------acttaaacgaacagtgtggtctaaag---
------------------------------------------------------------
------------------------------------------------------------
--------------------------------------------------------
>Globigerinita_glutinata|P149|07
----------------------gtg--g-agcatgtggcttaatttgactcaacgcggga
aatcttaccgggtccggacacactgaggattgacaggta---------------------
----t-tatat-a-gca-cg--cact-t---c--ggtg-tg------t------------
-------gt-------ctatt--gtta-------aatatgctagtcctttcatgattatg
tgatagg--tggtgcatggccgttcttagttcgtggagtgatctgtctgcttaattgcgt
ttcagata-----agg-atctat---att-cttta--cgtga-gtg----att--gc--a
g---accc-c-----------------------------------------tttctc-ac
g-ag-a----gtgt-gt-gtc----tc----gcatg------a-t-ctctctac---att
-agg-t--cc--tg--aaagcaac-g-aa-cg-t-gacc--gcaacctc-ttgtt--g--
------------------------------------------------------------
------------------------------------------------------------
-------------------------------------cct-cat--ctccccat---ca-
c-ta-ggtag----tt-tcgg--c--t----acttaa-cgtatca----ttg-aggct--
t-tccaaa---actagaggg-accgctgtca--actt-ct---t-aaaccagagg-aagg
ttgcggcaa-taaca-ggtct-gtgatgccctt-agatgttccgggctgcacacg-t---
------------------------------------------------------------
----gc-tac-aat-ga---tt-gt-tgc-agt---------------------------
-------------------------------gagcatc-tcaatt--tt------tt-ac
c----t--aacaccgcacacgt-ga-gt-acgcatact-tgt-at-gtta---ctt----
-tacg-cag-cggtaaa-gcctg-cttcgagagcaa--gtgggtaa-tcaattagaagta
acgatt---tcc--ca-aat-ta----gcacacttata-tacgg-----cgt-ttgtgcc
cg-gg-tttca--cttgttggaa----------------------------cttt--tg-
-------------------------t-g--c-g-cgc-agatgttt--tt--cc-gtatg
t-gcaatt-gtc--aattcatggtggggacagaccattgttaattgttggtctcggtctt
aactaggaatgccttgtacgggtctttggttcaacaaaccacccggaatacgtccctgcc
ctttgtacaca-ccgccc-gtcgctcttaccgat-ggacttctctgtgagtttgagggac
tggat---t-------------------tg-at--c-gtgc-ttc-gg-cac--gc--at
taa--catctatggaa---------------acttaaac---------------------
------------------------------------------------------------
------------------------------------------------------------
--------------------------------------------------------
>Globigerinita_glutinata|P149|18
----------------------gtg--g-agcatgtggcttaatttgactcaacgcggga
aatcttaccgggtccggacacactgaggattgacaggta---------------------
----t-tatat-a-gca------cac-t------tcgg-tg------t------------
-------gt-------ctatt--gtta-------aatatgctagtcctttcatgattatg
tgatagg--tggtgcatggccgttcttagttcgtggagtgatctgtctgcttaattgcgt
ttcagata-----agg-atctat---att-cttta--cagtg-ctg-c--agtc-gt--a
attgaccc-c-----------------------------------------tttctc-ac
g-ag-a----gtgt-gt-gtc----tt----ttt-gc----gctcacactttac---att
-agg-t--cc--tg--aaagcaac-g-aa-cg-t-gacc--gcaacctc-ttgtt--g--
------------------------------------------------------------
------------------------------------------------------------
-------------------------------------cct-cat--ctccccat---ca-
c-ta-ggtag----tt-tcgg--c--t----acttaa-cgtatca----ttg-aggct--
t-tccaaa---actagaggg-accgctgtca--actt-ct---t-aaaccagagg-aagg
ttgcggcaa-taaca-ggtct-gtgatgccctt-agatgttccgggctgcacacg-t---
------------------------------------------------------------
----gc-tac-aat-ga---tt-gt-tgc-agt---------------------------
-------------------------------gagcatc-tcaatt--tt------tt-ac
c----tt-aacaccgcacacgt-ga-gt---gcatact-tgt-at-gtta---ctt----
-tacg-cag-cggtaaa-gcctg-cttcgagagcaa--gtgggtaa-tcaattagaagta
acgatt---tcc--ca-aat-ta----gcacacttata-tacgg-----cgt-ttgtgcc
cg-gg-tttca--cttgttggaa----------------------------cttt--tg-
-------------------------t-g--c-g-tgc-agatgttt--tt--cc-gtatg
t-gcaatt-gtc--aattcatggtggggacagaccattgttaattgttggtctcggtctt
aactaggaatgccttgtacgggtctttggttcaacaaaccacccggaatacgtccctgcc
ctttgtacaca-ccgccc-gtcgctcttaccgat-ggacttctctgtgagtttgagggac
tggat---t-------------------tg-at--c-gtgc-ttc-gg-cac--gc--at
taa--catctatggaa---------------acttaaacgaacagtgtggtctaaag---
------------------------------------------------------------
------------------------------------------------------------
--------------------------------------------------------
>Globigerinita_glutinata|P149|22
----------------------gtg--g-agcatgtggcttaatttgactcaacgcggga
aatcttaccgggtccggacacactgaggattgacaggta---------------------
----t-tatat-a-gca-cg--cact-t---c--ggtg-tg------t------------
-------gt-------ctatt--gtta-------aatatgctagtcctttcatgattatg
tgatagg--tggtgcatggccgttcttagttcgtggagtgatctgtctgcttaattgcgt
ttcagata-----agg-atctat---att-cttta--cgtga-gtg----att--gc--a
g---accc-c-----------------------------------------tttctc-ac
g-ag-a----gtgt-gt-gtc----tc----gcatg------a-t-ctctctac---att
-agg-t--cc--tg--aaagcaac-g-aa-cg-t-gacc--gcaacctc-ttgtt--g--
------------------------------------------------------------
------------------------------------------------------------
-------------------------------------cct-cat--ctccccat---ca-
c-ta-ggtag----tt-tcgg--c--t----acttaa-cgtatca----ttg-aggct--
t-tccaaa---actagaggg-accgctgtca--actt-ct---t-aaaccagagg-aagg
ttgcggcaa-taaca-ggtct-gtgatgccctt-agatgttccgggctgcacacg-t---
------------------------------------------------------------
----gc-tac-aat-ga---tt-gt-tgc-agt---------------------------
-------------------------------gagcatc-tcaatt--tt------tt-ac
c----tt-aacaccgcacacgt-ga-gt---gcatact-tgt-at-gtta---ctt----
-tacg-cag-cggtaaa-gcctg-cttcgagagcaa--gtgggtaa-tcaattagaagta
acgatt---tcc--ca-aat-ta----gcacacttata-tacgg-----cgt-ttgtgcc
cg-gg-tttca--cttgttggaa----------------------------cttt--tg-
-------------------------t-g--c-g-tgc-agatgttt--tt--cc-gtatg
t-gcaatt-gtc--aattcatggtggggacagaccattgttaattgttggtctcggtctt
aactaggaatgccttgtacgggtctttggttcaacaaaccacccggaatacgtccctgcc
ctttgtacaca-ccgccc-gtcgctcttaccgat-ggacttctctgtgagtttgagggac
tggat---t-------------------tg-at--c-gtgc-ttc-gg-cac--gc--at
taa--catctatggaa---------------acttaaacgaacagtgtggtctaaag---
------------------------------------------------------------
------------------------------------------------------------
--------------------------------------------------------
>Globigerinita_glutinata|P149|28
----------------------gtg--g-agcatgtggcttaatttgactcaacgcggga
aatcttaccgggtccggacacactgaggattgacaggta---------------------
----t-tatat-a-gca-cg--cact-t---c--ggtg-tg------t------------
-------gt-------ctatt--gtta-------aatatgctagtcctttcatgattatg
tgatagg--tggtgcatggccgttcttagttcgtggagtgatctgtctgcttaattgcgt
ttcagata-----agg-atctat---att-cttta--cagtg-ctg-c--agtc-gt--a
attgaccc-c-----------------------------------------tttctc-ac
g-ag-a----gtgt-gt-gtc----tt----ttt-gc----gctcacactttac---att
-agg-t--cc--tg--aaagcaac-g-aa-cg-t-gacc--gcaacctc-ttgtt--g--
------------------------------------------------------------
------------------------------------------------------------
-------------------------------------cct-cat--ctccccat---ca-
c-ta-ggtag----tt-tcgg--c--t----acttaa-cgtatca----ttg-aggct--
t-tccaaa---actagaggg-accgctgtca--actt-ct---t-aaaccagagg-aagg
ttgcggcaa-taaca-ggtct-gtgatgccctt-agatgttccgggctgcacacg-t---
------------------------------------------------------------
----gc-tac-aat-ga---tt-gt-tgc-agt---------------------------
-------------------------------gagcatc-tcaatt--tt------tt-ac
c----t--aacaccgcacacgt-ga-gt---gcatact-tgt-at-gtta---ctt----
-tacg-cag-cggtaaa-gcctg-cttcgagagcaa--gtgggtaa-tcaattagaagta
acgatt---tcc--ca-aat-ta----gcacacttata-tacgg-----cgt-ttgtgcc
cg-gg-tttca--cttgttggaa----------------------------cttt--tg-
-------------------------t-g--c-g-tgc-agatgttt--tt--cc-gtatg
t-gcaatt-gtc--aattcatggtggggacagaccattgttaattgttggtctcggtctt
aactaggaatgccttgtacgggtctttggttcaacaaaccacccggaatacgtccctgcc
ctttgtacaca-ccgccc-gtcgctcttaccgat-ggacttctctgtgagtttgagggac
tggat---t-------------------tg-at--c-g--c-ttc-gg-c----gc--at
taa--catctatggaa---------------acttaaacgaacagtgtggtctaaag---
------------------------------------------------------------
------------------------------------------------------------
--------------------------------------------------------
>Globigerinita_glutinata|P149|30
----------------------gtg--g-agcatgtggcttaatttgactcaacgcggga
aatcttaccgggtccggacacactgaggattgacaggta---------------------
----t-tatat-a-gca-cg--cact-t---c--ggtg-tg------t------------
-------gt-------ctatt--gtta-------aatatgctagtcctttcatgattatg
tgatagg--tggtgcatggccgttcttagttcgtggagtgatctgtctgcttaattgcgt
ttcagata-----agg-atctat---att-cttta--cgtga-gtg----att--gc--a
g---accc-c-----------------------------------------tttctc-ac
g-ag-a----gtgt-gt-gtc----tc----gcatg------a-t-ctctctac---att
-agg-t--cc--tg--aaagcaac-g-aa-cg-t-gacc--gcaacctc-ttgtt--g--
------------------------------------------------------------
------------------------------------------------------------
-------------------------------------cct-cat--ctccccat---ca-
c-ta-ggtag----tt-tcgg--c--t----acttaa-cgtatca----ttg-aggct--
t-tccaaa---actagaggg-accgctgtca--actt-ct---t-aaaccagagg-aagg
ttgcggcaa-taaca-ggtct-gtgatgccctt-agatgttccgggctgcacacg-t---
------------------------------------------------------------
----gc-tac-aat-ga---tt-gt-tgc-agt---------------------------
-------------------------------gagcatc-tcaatt--tt------tt-ac
c----t--aacaccgcacacgt-ga-gt-acgcatact-tgt-at-gtta---ctt----
-tacg-cag-cggtaaa-gcctg-cttcgagagcaa--gtgggtaa-tcaattagaagta
acgatt---tcc--ca-aat-ta----gcacacttata-tacgg-----cgt-ttgtgcc
cg-gg-tttca--cttgttggaa----------------------------cttt--tg-
-------------------------t-g--c-g-tgc-agatgttt--tt--cc-gtatg
t-gcaatt-gtc--aattcatggtggggacagaccattgttaattgttggtctcggtctt
aactaggaatgccttgtacgggtctttggttcaacaaaccacccggaatacgtccctgcc
ctttgtacaca-ccgccc-gtcgctcttaccgat-ggacttctctgtgagtttgagggac
tggat---t-------------------tg-at--c-gtgc-ttc-gg-cac--gc--at
taa--catctatggaa---------------acttaaacgaacagtgtggtctaaag---
------------------------------------------------------------
------------------------------------------------------------
--------------------------------------------------------
>Globigerinita_glutinata|P151|06
----------------------gtg--g-agcatgtggcttaatttgactcaacgcggga
aatcttaccgggtccggacacactgaggattgacaggta---------------------
----t-tatat-a-gca-cg--tact-t---t--tgtg-cg------t------------
-------gt-------ctatt--gtta-------aatatgctagtcctttcatgattatg
tgatagg--tggtgcatggccgttcttagttcgtggagtgatctgtctgcttaattgcgt
ttcagata-----agg-atctat---att-cttta--caagt-gtcgc--agt--gt--a
attgaccc-c-----------------------------------------tctttc-ac
g-ag-a----gtgc-gt-gtc----tt----ttttgc----gctcgcactttac---att
-agg-t--cc--tg--aaagcaac-g-aa-cg-t-gacc--gcaacctc-ttgtt--g--
------------------------------------------------------------
------------------------------------------------------------
-------------------------------------cct-cat--ctccc-aa---ca-
t-tc-ttt-c----ct-t-cg--g--g----ttagat-atttcca----ttg-aggct--
t-tccaaa---actagaggg-accgctgtca--actt-ct---t-aaaccagagg-aagg
ttgcggcaa-taaca-ggtct-gtgatgccctt-agatgttccgggctgcacacg-t---
------------------------------------------------------------
----gc-tac-aat-ga---tt-gt-tgc-agt---------------------------
-------------------------------gagcatc-tcaatt--tt------tt-ac
c----t--aacaccgcacacgt-ga-gt-ttgcatact-tgt-at-gcta-tactt----
-tacg-cag-cggtaaa-gcctg-cttcgagagcaa--gtgggtaa-tcaattagaagta
acgatt---tcc--ca-aat-ta----gcacacttata-tacgg-----cgt-ttgtgcc
cg-gg-tttca--cttgttggaa----------------------------cttt--tg-
-------------------------t-g--c-g-cgc-agatgttt--ttttcc-gtatg
t-gcaatt-gtc--aattcatggtggggacagaccattgttaattgttggtctcggtctt
aactaggaatgccttgtacgggtctttggttcaacaaaccacccggaatacgtccctgcc
ctttgtacaca-ccgccc-gtcgctcttaccgat-ggacttctctgtgagtttgagggac
tggat---t-------------------tg-at--c-gtacattc-g--tgt--gcgcat
taa--tatctatggaa---------------acttaaacgaacagtgtggtctaaag---
------------------------------------------------------------
------------------------------------------------------------
--------------------------------------------------------
>Globigerinita_glutinata|P151|08
----------------------gtg--g-agcatgtggcttaatttgactcaacgcggga
aatcttaccgggtccggacacactgaggattgacaggta---------------------
----t-tatat-a-gca-cg--tact-t---t--tgtg-cg------t------------
-------gt-------ctatt--gtta-------aatatgctagtcctttcatgattatg
tgatagg--tggtgcatggccgttcttagttcgtggagtgatctgtctgcttaattgcgt
ttcagata-----agg-atctat---att-cttta--caagt-gtcgc--agt--gt--a
attgaccc-c-----------------------------------------tctttc-ac
g-ag-a----gtgc-gt-gtc----tt----ttttgc----gctcgcactttac---att
-agg-t--cc--tg--aaagcaac-g-aa-cg-t-gacc--gcaacctc-ttgtt--g--
------------------------------------------------------------
------------------------------------------------------------
-------------------------------------cct-cat--ctccc-aa---ca-
t-tc-ttt-c----ct-t-cg--g--g----ttagat-atttcca----ttg-aggct--
t-tccaaa---actagaggg-accgctgtca--actt-ct---t-aaaccagagg-aagg
ttgcggcaa-taaca-ggtct-gtgatgccctt-agatgttccgggctgcacacg-t---
------------------------------------------------------------
----gc-tac-aat-ga---tt-gt-tgc-agt---------------------------
-------------------------------gagcatc-tcaatt--tt------tt-ac
c----t--aacaccgcacacgt-ga-gt-ttgcatact-tgt-at-gcta-tactt----
-tacg-cag-cggtaaa-gcctg-cttcgagagcaa--gtgggtaa-tcaattagaagta
acgatt---tcc--ca-aat-ta----gcacacttata-tacgg-----cgt-ttgtgcc
cg-gg-tttca--cttgttggaa----------------------------cttt--tg-
-------------------------t-g--c-g-cgc-agatgttt--ttttcc-gtatg
t-gcaatt-gtc--aattcatggtggggacagaccattgttaattgttggtctcggtctt
aactaggaatgccttgtacgggtctttggttcaacaaaccacccggaatacgtccctgcc
ctttgtacaca-ccgccc-gtcgctcttaccgat-ggacttctctgtgagtttgagggac
tggat---t-------------------tg-at--c-gtacattc-g--tgt--gcgcat
taa--tatctatggaa---------------acttaaacgaacagtgtggtctaaag---
------------------------------------------------------------
------------------------------------------------------------
--------------------------------------------------------
>Globigerinita_glutinata|P152|03
----------------------gtg--g-agcatgtggcttaatttgactcaacgcggga
aatcttaccgggtccggacacactgaggattgacaggta---------------------
----t-tatat-a-gca-cg--cact-t---c--ggtg-tg------t------------
-------gt-------ctatt--gtta-------aatatgctagtcctttcatgattatg
tgatagg--tggtgcatggccgttcttagttcgtggagtgatctgtctgcttaattgcgt
ttcagata-----agg-atctat---att-cttta--cgtga-gtg----att--gc--a
g---accc-c-----------------------------------------tttctc-ac
g-ag-a----gtgt-gt-gtc----tc----gcatg------a-t-ctctctac---att
-agg-t--cc--tg--aaagcaac-g-aa-cg-t-gacc--gcaacctc-ttgtt--g--
------------------------------------------------------------
------------------------------------------------------------
-------------------------------------cct-cat--ctccccatat-caa
c-ta-ggtag----tt-tcgg--c--t----acttaa-cgtatca----ttg-aggct--
t-tccaaa---actagaggg-accgctgtca--actt-ct---t-aaaccagagg-aagg
ttgcggcaa-taaca-ggtct-gtgatgccctt-agatgttccgggctgcacacg-t---
------------------------------------------------------------
----gc-tac-aat-ga---tt-gt-tgc-agt---------------------------
-------------------------------gagcatc-tcaatt--tt------tt-ac
c----t--aacaccgcacacgt-ga-gt---gcatact-tgt-at-gcta---ctt----
-tacg-cag-cggtaaa-gcctg-cttcgagagcaa--gtgggtaa-tcaattagaagta
acgatt---tcc--ca-aat-ta----gcacacttata-tacgg-----cgt-ttgtgcc
cg-gg-tttca--cttgttggaa----------------------------cttt--tg-
-------------------------t-g--c-g-tgc-agatgttt--tt--cc-gtatg
t-gcaatt-gtc--aattcatggtggggacagaccattgttaattgttggtctcggtctt
aactaggaatgccttgtacgggtctttggttcaacaaaccacccggaatacgtccctgcc
ctttgtacaca-ccgccc-gtcgctcttaccgat-ggacttctctgtgagtttgagggac
tggat---t-------------------tg-at--c-g--c-ttc-gg-c----gc--at
taa--catctatggaa---------------acttaaacgaacagtgtggtctaaag---
------------------------------------------------------------
------------------------------------------------------------
--------------------------------------------------------
>Globigerinita_glutinata|P152|28
-----------------------------------------------------cgcggga
aatcttaccgggtccggacacactgaggattgacaggta---------------------
----t-tatat-a-gca------cac-t------tcgg-tg------t------------
-------gt-------ctatt--gtta-------aatatgctagtcctttcatgattatg
tgatagg--tggtgcatggccgttcttagttcgaggagtgatctgtctgcttaattgcgt
ttcaaata-----agg-atctat---att-cttta--cagtg-ctg-c--agtc-gt--a
attgaccc-c-----------------------------------------tttctc-ac
g-ag-a----gtgt-gt-gtc----tt----ttt-gc----gctcacactttac---att
-agg-t--cc--tg--aaagcaac-g-aa-cg-t-gacc--gcaacctc-ttgtt--g--
------------------------------------------------------------
------------------------------------------------------------
-------------------------------------cct-cat--ctccccat---ca-
c-ta-ggtag----tt-tcgg--c--t----acttaa-cgtatca----ttg-aggct--
t-tccaaa---actagaggg-accgctgtca--actt-ct---t-aaaccagagg-aagg
ttgcggcaa-taaca-ggtct-gtgatgccctt-agatgttccgggctgcacacg-t---
------------------------------------------------------------
----gc-tac-aat-ga---tt-gt-tgc-agt---------------------------
-------------------------------gagcatc-tcaatt--tt------tt-ac
c----t--aacaccgcacacgt-ga-gt---gcatact-tgt-at-gtta---ctt----
-tacg-cag-cggtaaa-gcctg-cttcgagagcaa--gtgggtaa-tcaattagaagta
acgatt---tcc--ca-aat-ta----gcacacttata-tacgg-----cgt-ttgtgcc
cg-gg-tttca--cttgttggaa----------------------------cttt--tg-
-------------------------t-g--c-g-cgc-agatgttt--tt--cc-gtatg
t-gcaatt-gtc--aattcatggtggggacagaccattgttaattgttggtctcggtctt
aactaggaatgccttgtacgggtctttggttcaacaaaccacccggaatacgtccctgcc
ctttgtacaca-ccgccc-gtcgctcttaccgat-ggacttctctgtgagtttgagggac
tggat---t-------------------tg-at---------------------------
------------------------------------------------------------
------------------------------------------------------------
------------------------------------------------------------
--------------------------------------------------------
>Globigerinita_glutinata|R019|10
----------------gaacgcgtg--g-agcatgtggcttaatttgactcaacgcggga
aatcttaccgggtccggacacactgaggattgacaggta---------------------
----t-tatat-a-gca------act-t------tcga-gt------t------------
-------gt-------ctatt--gtta-------aatatgctagtcctttcatgattatg
tgatagg--tggtgcatggccgttcttagttcgtggagtgatctgtctgcttaattgcgt
ttcagata-----agg-atctat---att-cttta--caagt-gtcgc--agt--gt--a
attgaccc-c-----------------------------------------tctttc-ac
g-ag-a----gtgt-gt-gtc----tt----ttttgc----gctcgcactttac---att
-agg-t--cc--tg--aaagcaac-g-aa-cg-t-gacc--gcaacctc-ttgtt--g--
------------------------------------------------------------
------------------------------------------------------------
-------------------------------------cct-cat--ctccc-aa---ca-
t-tc-ttt-c----ct-t-cg--g--g----ttagat-atttcca----ttg-aggct--
t-tccaaa---actagaggg-accgctgtca--actt-ct---t-aaaccagagg-aagg
ttgcggcaa-taaca-ggtct-gtgatgccctt-agatgttccgggctgcacacg-t---
------------------------------------------------------------
----gc-tac-aat-ga---tt-gt-tgc-agt---------------------------
-------------------------------gagcatc-tcaatt--tt------tt-ac
c----t--aacaccgcacacgt-ga-gt---gcatact-tgt-at-gtta---ctt----
-tacg-cag-cggtaaa-gcctg-cttcgagagcaa--gtgggtaa-tcaattagaagta
acgatt---tcc--ca-aat-ta----gcacacttata-tacgg-----cgt-ttgtgcc
cg-gg-tttca--cttgttggaa----------------------------cttt--tg-
-------------------------t-g--c-g-cgc-agatgttt--ttt-cc-gtatg
t-gcaatt-gtc--aattcatggtggggacagaccattgttaattgttggtctcggtctt
aactaggaatgccttgtacgggtctttggttcaacaaaccacccggaatacgtccctgcc
ctttgtacaca-ccgccc-gtcgctcttaccgat-ggacttctctgtgagtttgagggac
tggat---t-------------------tg-at--c-g--cattc-g--tg----c--at
taa--tatctatggaa---------------acttaaacgaacagtgtggtctaaag---
------------------------------------------------------------
------------------------------------------------------------
--------------------------------------------------------
>Globigerinita_glutinata|R019|17
----------------gaacgcgtg--g-agcatgtggcttaatttgactcaacgcggga
aatcttaccgggtccggacacactgaggattgacaggta---------------------
----t-tatat-a-gca------act-t------tcga-gt------t------------
-------gt-------ctatt--gtta-------aatatgctagtcctttcatgattatg
tgatagg--tggtgcatggccgttcttagttcgtggagtgatctgtctgcttaattgcgt
ttcagata-----agg-atctat---att-cttta--caagt-gtcgc--agt--gt--a
attgaccc-c-----------------------------------------tctttc-ac
g-ag-a----gtgt-gt-gtc----tt----ttttgc----gctcgcactttac---att
-agg-t--cc--tg--aaagcaac-g-aa-cg-t-gacc--gcaacctc-ttgtt--g--
------------------------------------------------------------
------------------------------------------------------------
-------------------------------------cct-cat--ctccc-aa---ca-
t-tc-ttt-c----ct-t-cg--g--g----ttagat-atttcca----ttg-aggct--
t-tccaaa---actagaggg-accgctgtca--actt-ct---t-aaaccagagg-aagg
ttgcggcaa-taaca-ggtct-gtgatgccctt-agatgttccgggctgcacacg-t---
------------------------------------------------------------
----gc-tac-aat-ga---tt-gt-tgc-agt---------------------------
-------------------------------gagcatc-tcaatt--tt------tt-ac
c----t--aacaccgcacacgt-ga-gt---gcatact-tgt-at-gtta---ctt----
-tacg-cag-cggtaaa-gcctg-cttcgagagcaa--gtgggtaa-tcaattagaagta
acgatt---tcc--ca-aat-ta----gcacacttata-tacgg-----cgt-ttgtgcc
cg-gg-tttca--cttgttggaa----------------------------cttt--tg-
-------------------------t-g--c-g-cgc-agatgttt--ttt-cc-gtatg
t-gcaatt-gtc--aattcatggtggggacagaccattgttaattgttggtctcggtctt
aactaggaatgccttgtacgggtctttggttcaacaaaccacccggaatacgtccctgcc
ctttgtacaca-ccgccc-gtcgctcttaccgat-ggacttctctgtgagtttgagggac
tggat---t-------------------tg-at--c-g--cattc-g--tg----c--at
taa--tatctatggaa---------------acttaaacgaacagtgtggtctaaag---
------------------------------------------------------------
------------------------------------------------------------
--------------------------------------------------------
>assumed_uvula|P085|16
----------------gaacgcgtg--g-agcatgtgacttaatttgactcaacgcggga
aatcttaccgggtccggacacactgaggattgacaggca---------------------
----a-tatatga-ttc------agc-t---t--tcgg-gt------t------------
-------gt-----ttc-att--gtta-------aatatgctagtcctttcatgattatg
tgatagg--tggtgcatggccgttcttagttcgtggagtgatctgtctgcttaattgcgt
ttcactta---------atttat---agg-atcta-atattt-tta-c--gag--tg--a
gtagg----------------------------------------------ttttga-cc
c-ac-a----ctgc-at-ttt----at----tat-gt----gg-tggtccgtgcgtcatt
-acaat--tactgg--cctgcttc-g-ct-ct-a-atta--gctatcct-ttgaa---a-
------------------------------------------------------------
--------------------------------------gcaacgaa-cgtgaccg-caa-
c-ctc----tt--gttg--cct-tcg-tt-t---aac-at-ccta-ctctt-ag---tg-
g-tg-ggtat----tg-aggg--c--tt--cactcattgcgtgta----aca-gcgtg--
t-gagtaa---actagaggg-accgctgtca--actt-ct---t-aaaccagagg-aagg
ttgcggcaa-taaca-ggtct-gtgatgccctt-agatgttccgggctgcacacg-t---
------------------------------------------------------------
----gc-tac-aat-ga---tt-gt-ggc-agt---------------------------
-------------------------------gagcatc-tc------ta------ac-ga
t----a-----a-ttt---att--a-ca-tacaccacg-agt-ga-gtca---aat----
-cacg--ag-tggtaaaagcctg-ctttgagagcaa--gtgggtaa-tcaattagaagta
acgatt---tcttcgc-att--a----gcacacttata-tacgg-----cgt-ttatgcc
cg-gg-tttca--cttgttggagcctctgcgtg-cg-tagatgtt-gagcttgca--tc-
-------------------------t-g--a-t-gta-agtctcat--tta-cc-gtatg
t-gcaatt-gtc--aattcatggtggggacagaccattgttaattgttggtctcggtctt
aactaggaatgccttgtacgggtctttggttcaacagaccacccggaatatgtccctgcc
ctttgtacaca-ccgccc-gtcgctcttaccgat-ggacttctctgtgagtttgagggac
tggag---c-------------------tg-a-----g--c-tta-gg-----------t
ttg--gttctatggaa---------------acttaaacgaacagtgtggtctaaag---
------------------------------------------------------------
------------------------------------------------------------
--------------------------------------------------------
>assumed_uvula|P085|23
----------------gaacgcgtg--g-agcatgtggcttaatttgactcaacgcggga
aatcttaccgggtccggacacactgaggattgacaggca---------------------
----a-tatatga-ttc------agc-t---t--tcgg-gt------t------------
-------gt-----ttc-att--gtta-------aatatgctagtcctttcatgattatg
tgatagg--tggtgcatggccgttcttagttcgtggagtgatctgtctgcttaattgcgt
ttcactta---------atttat---agg-atcta-atattt-tta-c--gag--tg--a
gtagg----------------------------------------------ttttga-cc
c-ac-a----ctgc-at-ttt----at----tat-gt----gg-tggtccgtgcgtcatt
-acaat--tactgg--cctgcttc-g-ct-ct-a-atta--gctatcct-ttgaa---a-
------------------------------------------------------------
--------------------------------------gcaacgaa-cgtgaccg-caa-
c-ctc----tt--gttg--cct-tcg-tt-t---aac-at-ccta-ctctt-ag---tg-
g-tg-ggtat----tg-aggg--c--tt--cactcattgcgtgta----aca-gcgtg--
t-gagtaa---actagaggg-accgctgtca--actt-ct---t-aaaccagagg-aagg
ttgcggcaa-taaca-ggtct-gtgatgccctt-agatgttccgggctgcacacg-t---
------------------------------------------------------------
----gc-tac-aat-ga---tt-gt-ggc-agt---------------------------
-------------------------------gagcatc-tc------ta-------c---
---------------t---att----ga-tacaccacg-agt-ga-gtca---aat----
-cacg--ag-tggtaaaagcctg-ctttgagagcaa--gtgggtaa-tcaattagaagta
acgatt---tcttcgc-att--a----gcacacttata-tacgg-----cgt-ttatgcc
cg-gg-tttca--cttgttggagcctctgcgtg-cg-tagatgtt-gagcttgca--tc-
-------------------------t-g--a-t-gta-agtctcat--tta-cc-gtatg
t-gcaatt-gtc--aattcatggtggggacagaccattgttaattgttggtctcggtctt
aactaggaatgccttgtacgggtctttggttcaacagaccacccggaatatgtccctgcc
ctttgtacaca-ccgccc-gtcgctcttaccgat-ggacttctctgtgagtttgagggac
tggag---c-------------------tg-a-----g--c-tta-gg-----------t
ttg--gttctatggaa---------------acttaaacgaacagtgtggtctaaag---
------------------------------------------------------------
------------------------------------------------------------
--------------------------------------------------------
>assumed_uvula|P085|45
----------------gaacgcgtg--g-agcatgtggcttaatttgactcaacgcggga
aatcttaccgggtccggacacactgaggattgacaggca---------------------
----a-tatatga-ttc------agc-t---t--tcgg-gt------t------------
-------gt-----ttc-att--gtta-------aatatgctagtcctttcatgattatg
tgatagg--tggtgcatggccgttcttagttcgtggagtgatctgtctgcttaattgcgt
ttcactta---------atttat---agg-atcta-atattt-tta-c--gag--tg--a
gtagg----------------------------------------------ttttga-cc
c-ac-a----ctgc-at-ttt----at----tat-gt----gg-tggtccgtgcgtcatt
-acatttccattgg--cctgcttc-g-ct-ct-a-atta--gctatcct-ttgaa---a-
------------------------------------------------------------
--------------------------------------gcaacgaa-cgtgaccg-caa-
c-ctc----tt--gttg--cct-tcg-tt-t---aac-at-ccta-ctctt-ag---tg-
g-tg-ggtat----tg-aggg--c--tt--cactcattgcgtgta----aca-gcgtg--
t-gagtaa---actagaggg-accgctgtca--actt-ct---t-aaaccagagg-aagg
ttgcggcaa-taaca-ggtct-gtgatgccctt-agatgttccgggctgcacacg-t---
------------------------------------------------------------
----gc-tac-aat-ga---tt-gt-ggc-agt---------------------------
-------------------------------gagcatc-tc------tat-----ac-ga
t----a-----a-ttt---att--a-ca-tacaccacg-agt-ga-gtca---aat----
-cacg--ag-tggtaaaagcctg-ctttgagagcaa--gtgggtaa-tcaattagaagta
acgatt---tcttcgc-att--a----gcacacttata-tacgg-----cgt-ttatgcc
cg-gg-tttca--cttgttggagcctctgcgtg-cg-tagatgtt-gagcttgca--tc-
-------------------------t-g--a-t-gta-agtctcat--tta-cc-gtatg
t-gcaatt-gtc--aattcatggtggggacagaccattgttaattgttggtctcggtctt
aactaggaatgccttgtacgggtctttggttcaacagaccacccggaatatgtccctgcc
ctttgtacaca-ccgccc-gtcgctcttaccgat-ggacttctctgtgagtttgagggac
tggag---c-------------------tg-a-----g--c-tta-gg-----------t
ttg--gttctatggaa---------------acttaaacgaacagtgtggtctaaag---
------------------------------------------------------------
------------------------------------------------------------
--------------------------------------------------------
>assumed_uvula|P085|47
----------------gaacgcgtg--g-agcatgtggcttaatttgactcaacgcggga
aatcttaccgggtccggacacactgaggattgacaggca---------------------
----a-tatatga-ttc------agc-t---t--tcgg-gt------t------------
-------gt-----ttc-att--gtta-------aatatgctagtcctttcatgattatg
tgatagg--tggtgcatggccgttcttagttcgtggagtgatctgtctgcttaattgcgt
ttcactta---------atttat---agg-atcta-atattt-tta-c--gag--tg--a
gtagg----------------------------------------------ttttga-cc
c-ac-a----ctgc-at-ttt----at----tat-gt----gg-tggtccgtgcgtcatt
-acaat--tactgg--cctgcttc-g-ct-ct-a-atta--gctatcct-ttgaa---a-
------------------------------------------------------------
--------------------------------------gcaacgaa-cgtgaccg-caa-
c-ctc----tt--gttg--cct-tcg-tt-t---aac-at-ccta-ctctt-ag---tg-
g-tg-ggtat----tg-aggg--c--tt--cactcattgcgtgta----aca-gcgtg--
t-gagtaa---actagaggg-accgctgtca--actt-ct---t-aaaccagagg-aagg
ttgcggtaa-taaca-ggtct-gtgatgccctt-agatgttccgggctgcacacg-t---
------------------------------------------------------------
----gc-tac-aat-ga---tt-gt-ggc-agt---------------------------
-------------------------------gagcatc-tc------tat-----ac-ga
t----a-----a-ttt---att--a-ca-tacaccacg-agt-ga-gtca---aat----
-cacg--ag-tggtaaaagcctg-ctttgagagcaa--gtgggtaa-tcaattagaagta
acgatt---tcttcgc-att--a----gcacacttata-tacgg-----cgt-ttatgcc
cg-gg-tttca--cttgttggagcctctgcgtg-cg-tagatgtt-gagcttgca--tc-
-------------------------t-g--a-t-gta-agtctcat--tta-cc-gtatg
t-gcaatt-gtc--aattcatggtggggacagaccattgttaattgttggtctcggtctt
aactaggaatgccttgtacgggtctttggttcaacagaccacccggaatatgtccctgcc
ctttgtacaca-ccgccc-gtcgctcttaccgat-ggacttctctgtgagtttgagggac
tggag---c-------------------tg-a-----g--c-tta-gg-----------t
ttg--gttctatggaa---------------acttaaacgaacagtgtggtctaaag---
------------------------------------------------------------
------------------------------------------------------------
--------------------------------------------------------
>assumed_uvula|P086|11
----------------gaacgcgtg--g-agcatgtggcttaatttgactcaacgcggga
aatcttaccgggtccggacacactgaggattgacaggca---------------------
----a-tatatga-ttc------agc-t---t--tcgg-gt------t------------
-------gt-----ttc-att--gtta-------aatatgctagtcctttcatgattatg
tgatagg--tggtgcatggccgttcttagttcgtggagtgatctgtctgcttaattgcgt
ttcactta---------atttat---agg-atcta-atattt-tta-c--gag--tg--a
gtagg----------------------------------------------ttttga-cc
c-ac-a----ctgc-at-ttt----at----tat-gt----gg-tggtccgtgcgtcatt
-acaat--tactgg--cctgcttc-g-ct-ct-a-atta--gctatcct-ttgaa---a-
------------------------------------------------------------
--------------------------------------gcaacgaa-cgtgaccg-caa-
c-ctc----tt--gttg--cct-tcg-tt-t---aac-at-ccta-ctctt-ag---tg-
g-tg-ggtat----tg-aggg--c--tt--cactcattgcgtgta----aca-gcgtg--
t-gagtaa---actagaggg-accgctgtca--actt-ct---t-aaaccagagg-aagg
ttgcggcaa-taaca-ggtct-gtgatgccctt-agatgttccgggctgcacacg-t---
------------------------------------------------------------
----gc-tac-aat-ga---tt-gt-ggc-agt---------------------------
-------------------------------gagcatc-tc------tat-----ac-ga
t----a-----a-ttt---att--a-ca-tacaccacg-agt-ga-gtca---aat----
-cacg--ag-tggtaaaagcctg-ctttgagagcaa--gtgggtaa-tcaattagaagta
acgatt---tcttcgc-att--a----gcacacttata-tacgg-----cgt-ttatgcc
cg-gg-tttca--cttgttggagcctctgcgtg-cg-tagatgtt-gagcttgca--tc-
-------------------------t-g--a-t-gta-agtctcat--tta-cc-gtatg
t-gcaatt-gtc--aattcatggtggggacagaccattgttaattgttggtctcggtctt
aactaggaatgccttgtatgaatctttggttcaacagaccattcagaatatgtccctgcc
ctttgtacaca-ccgccc-gtcgctcttatcgat-ggacttctctgtgagtttgagggac
tggag---c-------------------tg-a-----g--c-tta-gg-----------t
ttg--gttctatggaa---------------acttaaacgaactgtgtggtctaaag---
------------------------------------------------------------
------------------------------------------------------------
--------------------------------------------------------
>Globorotalia_hirsuta|P027|02
----------------------gtg--g-agcatgtggcttaatttgactcaacgcgggg
aatcttaccgggtccggacacactgaggattgacaggca---------------------
----aatctaata-gaatct--ttct-tattt--tcta-ataa--g-t------------
-------at-agatttctatt-tgttat-----aaagatgctagtcctttcatgattatg
tgatagg--tggtgcatggccattcttagttcgtggagtgatctgtctgcttaattgcgt
ttcact-a-----agg-tccc-a---gta-atcta-aggtatgctcgt--cta--ct--t
atctc----------------------------------------------atatga-cg
c-tg-a----taga-cc-cct----cg----taa-g------a-g-cgcgttg-tctatt
-gcgttaatatatg--taa-caag-t-ga-ca-c-atac-tgttgggat-ctgaa---a-
------------------------------------------------------------
--------------------------------------gcaacgaa-cgtgaccg-caa-
c-gtc----tt--gttg--cct-ttc-ta-a---ttt-at-tct--aatt----------
c-t--ttt-g----ta-a-tt--a--g----tctaat-aac-a-a----agg-ctat---
t-ctttaa---actagacgg-accgctgttt--ctct-tt---t-aaaccagagg-aagg
ttgcggcaa-taaca-ggtct-gtgatgccctt-agatgttccgggctgcacacg-t---
------------------------------------------------------------
----gc-tac-aat-ga---tc-ag-tac-agt---------------------------
-------------------------------gagcatc-tcaatt--tattactaac-ac
cgc-ttt-attaaagc---att-ca-ct-gtgtagttg-tgt-aa-gcagctgcctctga
-tatg--cg-cggtaac-acctg-tctcgagagtcg--atgggtaa-tccattagaagta
atgatt-cctctcttt-tatata----gcacactgata-tacag-----cat-cggttcc
cgagg-taacc--ttgtgttacttatgtgcgag-cg-t-gatgtcagagcttaac--g--
tt--tattat--tctt--tatgtc-t-a--a-t-aga-tctctgat--tttact-gtatg
t-gcaatt-gtt--aattcgtggtggggacagaccattgttaactattggtctcggtctt
aactaggaatgcctcgtacgggtctt-ggttcaacaaaccacccggaatacgtccctgcc
ctttgtacaca-ccgccc-gtcgctcttaccgat-gaacttctttgtgagtctaagggac
tgggt---a------------------atg-att-c-attctttt-ct-aaa--gtt-tg
aat--tacctatagaa---------------acttagccgaacaaggtggtttaaag---
------------------------------------------------------------
------------------------------------------------------------
--------------------------------------------------------
>Globorotalia_hirsuta|P027|06
----------------------gtg--g-agcatgtggcttaatttgactcaacgcgggg
aatcttaccgggtccggacacactgaggattgacaggca---------------------
----aatctaata-gaatct--ttct-tattt--tcta-ataa--g-t------------
-------at-agatttctatt-tgttat-----aaagatgctagtcctttcatgattatg
tgatagg--tggtgcatggccgttcttagttcgtggagtgatctgtctgcttaattgcgt
ttcact-a-----agg-tccc-a---gta-atcta-aggtatgctcgt--cta--ct--t
atctc----------------------------------------------atatga-cg
c-tg-a----taga-cc-cct----cg----taa-g------a-g-cgcgttg-tctatt
-gcgttaatatatg--taa-caag-t-ga-ca-c-atac-tgttgggat-ctgaa---a-
------------------------------------------------------------
--------------------------------------gcaacgaa-cgtgaccg-caa-
c-gtc----tt--gttg--cct-ttc-ta-a---ttt-at-tct--aatt----------
c-t--ttt-g----ta-a-tt--a--g----tctaat-aac-a-a----agg-ctat---
t-ctttaa---actagacgg-accgctgttt--ctct-tt---t-aaaccagagg-aagg
ttgcggcaa-taaca-ggtct-gtgatgccctt-agatgttccgggctgcacacg-t---
------------------------------------------------------------
----gc-tac-aat-ga---tc-ag-tac-agt---------------------------
-------------------------------gagcatc-tcaatt--tattactaac-ac
cgc-ttt-attaaagc---att-ca-ct-gtgtagttg-tgt-aa-gcagctgcctctga
-tatg--cg-cggtaac-acctg-tctcgagagtcg--atgggtaa-tccattagaagta
atgatt-cctctcttt-tatata----gcacactgata-tacag-----cat-cggttcc
cgagg-taacc--ttgtgttacttatgtgcgag-cg-t-gatgtcagagcttaac--g--
tt--tattat--tctt--tatgtc-t-a--a-t-aga-tctctgat--tttact-gtatg
t-gcaatt-gtt--aattcgtggtggggacagaccattgttaactattggtctcggtctt
aactaggaatgcctcgtacgggtctt-ggttcaacaaaccacccggaatacgtccctgtc
ctttgtacaca-ccgccc-gtcgctcttaccgat-gaacttctttgtgagtctaagggac
tgggt---a------------------atg-att-c-attctttt-ct-aaa--gtt-tg
aat--tacctatagaa---------------acttagccgaacaaggtggtttaaag---
------------------------------------------------------------
------------------------------------------------------------
--------------------------------------------------------
>Globorotalia_hirsuta|P029|05
-----------------------------------------------------cgcgggg
aatcttaccgggtccggacacactgaggattgacaggca---------------------
----aatctaata-gaatct--ttct-cattt--t-ta-atga--g-t------------
-------at-agatttctatt-tgttat-----aaagatgctagtcctttcatgattatg
tgatagg--tggtgcatggccgttcttagttcgtggagtgatctgtctgcttaattgcgt
ttcact-a-----agg-tccc-a---gta-atcta-aggtatgctcgt--cta--ct--t
atctc----------------------------------------------atatga-cg
c-tg-a----taga-cc-cct----cg----taa-g------a-g-cgcgttg-tctatt
-gcgttaatatatg--taa-caag-t-ga-ca-c-atac-tgttgggat-ctgaa---a-
------------------------------------------------------------
--------------------------------------gcaacgaa-cgtgaccg-caa-
c-gtc----tt--gttg--cct-ttc-ta-a---ttt-at-tct--aatt----------
c-t--ttt-g----ta-a-tt--a--g----tctaat-aac-a-a----agg-ctat---
t-ctttaa---actagacgg-accgctgttt--ctct-tt---t-aaaccagagg-aagg
ttgcggcaa-taaca-ggtct-gtgatgccctt-agatgttccgggctgcacacg-t---
------------------------------------------------------------
----gc-tac-aat-ga---tc-ag-tac-agt---------------------------
-------------------------------gagcatc-tcaatt--tattactaac-ac
cgc-ttt-attaaagc---att-ca-gt-gtgtagttg-tgt-aa-gcagctgcctctga
-tatg--cg-cggtaac-acctg-tctcgagagtcg--atgggtaa-tccattagaagta
atgatt-cctctcttt-tatata----gcacactgata-tacag-----cat-cggttcc
cgagg-taacc--ttgtgttacttatgtgcgag-cg-t-gatgtcagagcttaac--g--
tt--tattat--tctt--tatgtc-t-a--a-t-aga-tctctgat--tttact-gtatg
t-gcaatt-gtt--aattcgtggtggggacagaccattgttaactattggtctcggtctt
aactaggaatgcctcgtacgggtctt-ggttcaacaaaccacccggaatacgtccctgcc
ctttgtacaca-ccgccc-gtcgctcttaccgat-gaacttctttgtgagtctaagggac
tgggt---a------------------atg-att-c-attctttttcttaaa--gtt-tg
aat--taccta-------------------------------------------------
------------------------------------------------------------
------------------------------------------------------------
--------------------------------------------------------
>Globorotalia_hirsuta|P029|09
----------------------gtg--g-agcatgtggcttaatttgactcaacgcgggg
aatcttaccgggtccggacacactgaggattgacaggca---------------------
----aatctaata-gaatct--ttct-tattt--tcta-ataa--g-t------------
-------at-agatttctatt-tgttat-----aaagatgctagtcctttcatgattatg
tgatagg--tggtgcatggccgttcttagttcgtggagtgatctgtctgcttaattgcgt
ttcact-a-----agg-tccc-a---gta-atcta-aggtatgctcgt--cta--ct--t
atctc----------------------------------------------atatga-cg
c-tg-a----taga-cc-cct----cg----taa-g------a-g-cgcgttg-tctatt
-gcgttaatatatg--taa-caag-t-ga-ca-c-atac-tgttgggat-ctgaa---a-
------------------------------------------------------------
--------------------------------------gcaacgaa-cgtgaccg-caa-
c-gtc----tt--gttg--cct-ttc-ta-a---ttt-at-tct--aatt----------
c-t--ttt-g----ta-a-tt--a--g----tctaat-aac-a-a----agg-ctat---
t-ctttaa---actagacgg-accgctgttt--ctct-tt---t-aaaccagagg-aagg
ttgcggcaa-taaca-ggtct-gtgatgccctt-agatgttccgggctgcacacg-t---
------------------------------------------------------------
----gc-tac-aat-ga---tc-ag-tac-agt---------------------------
-------------------------------gagcatc-tcaatt--tattactaac-ac
cgc-ttt-attaaagc---att-ca-ct-gtgtagttg-tgt-aa-gcagctgcctctga
-tatg--cg-cggtaac-acctg-tctcgagagtcg--atgggtaa-tccattagaagta
atgatt-cctctcttt-tatata----gcacactgata-tacag-----cat-cggttcc
cgagg-taacc--ttgtgttacttatgtgcgag-cg-t-gatgtcagagcttaac--g--
tt--tattat--tctt--tatgtc-t-a--a-t-aga-tctctgat--tttact-gtatg
t-gcaatt-gtt--aattcgtggtggggacagaccattgttaactattggtctcggtctt
aactaggaatgcctcgtacgggtctt-ggttcaacaaaccacccggaatacgtccctgcc
ctttgtacaca-ccgccc-gtcgctcttaccgat-gaacttctttgtgagtctaagggac
tgggt---a------------------atg-att-c-attctttt-ct-aaa--gtt-tg
aat--tacctatagaa---------------acttagccgaacaaggtggtttaaag---
------------------------------------------------------------
------------------------------------------------------------
--------------------------------------------------------
>Globorotalia_hirsuta|P066|04
--------------------------------------------------------gggg
aatcttaccgggtccggacacactgaggattgacaggca---------------------
----aatctaata-gaatct--ttct-cattt--t-ta-atga--g-t------------
-------at-agatttctatt-tgttat-----aaagatgctagtcctttcatgattatg
tgatagg--tggtgcatggccgttcttagttcgtggagtgatctgtctgcttaattgcgt
ttcact-a-----agg-tccc-a---gta-atcta-aggtatgctcgt--cta--ct--t
atctc----------------------------------------------atatga-cg
c-tg-a----taga-cc-cct----cg----taa-g------a-g-cgcgttg-tctatt
-gcgttaatatatg--taa-caag-t-ga-ca-c-atac-tgttgggat-ctgaa---a-
------------------------------------------------------------
--------------------------------------gcaacgaa-cgtgaccg-caa-
c-gtc----tt--gttg--cct-ttc-ta-a---ttt-at-tct--aatt----------
c-t--ttt-g----ta-a-tt--a--g----tctaat-aac-a-a----agg-ctat---
t-ctttaa---actagacgg-accgctgttt--ctct-tt---t-aaaccagagg-aagg
ttgcggcaa-taaca-ggtct-gtgatgccctt-agatgttccgggctgcacacg-t---
------------------------------------------------------------
----gc-tac-aat-ga---tc-ag-tac-agt---------------------------
-------------------------------gagcatc-tcaatt--tattactaac-ac
cgc-ttt-attaaagc---att-ca-gt-gtgtagttg-tgt-aa-gcagctgcctctga
-tatg--cg-cggtaac-acctg-tctcgagagtcg--atgggtaa-tccattagaagta
atgatt-cctctcttt-tatata----gcacactgata-tacag-----cat-cggttcc
cgagg-taacc--ttgtgttacttatgtgcgag-cg-t-gatgtcagagcttaac--g--
tt--tattat--tctt--tatgtc-t-a--a-t-aga-tctctgat--tttact-gtatg
t-gcaatt-gtt--aattcgtggtggggacagaccattgttaactattggtctcggtctt
aactaggaatgcctcgtacgggtctt-ggttcaacaaaccacccggaatacgtccctgcc
ctttgtacaca-ccgccc-gtcgctcttaccgat-gaacttctttgtgagtctaagggac
tgggt---a------------------atg-att-c-attctttttcttaaa--gtt-tg
aat--tacc---------------------------------------------------
------------------------------------------------------------
------------------------------------------------------------
--------------------------------------------------------
>Globorotalia_hirsuta|P066|13
----------------------gtg--g-agcatgtggcttaatttgactcaacgcgggg
aatcttaccgggtccggacacactgaggattgacaggca---------------------
----aatctaata-gaatct--ttct-cattt--t-ta-atga--g-t------------
-------at-agatttctatt-tgttat-----aaagatgctagtcctttcatgattatg
tgatagg--tggtgcatggccgttcttagttcgtggagtgatctgtctgcttaattgcgt
ttcact-a-----agg-tccc-a---gta-atcta-aggtatgctcgt--cta--ct--t
atctc----------------------------------------------atatga-cg
c-tg-a----taga-cc-cct----cg----taa-g------a-g-cgcgttg-tctatt
-gcgttaatatatg--taa-caag-t-ga-ca-c-atac-tgttgggat-ctgaa---a-
------------------------------------------------------------
--------------------------------------gcaacgaa-cgtgaccg-caa-
c-gtc----tt--gttg--cct-ttc-ta-a---ttt-at-tct--aatt----------
c-t--ttt-g----ta-a-tt--a--g----tctaat-aac-a-a----agg-ctat---
t-ctttaa---actagacgg-accgctgttt--ctct-tt---t-aaaccagagg-aagg
ttgcggcaa-taaca-ggtct-gtgatgccctt-agatgttccgggctgcacacg-t---
------------------------------------------------------------
----gc-tac-aat-ga---tc-ag-tac-agt---------------------------
-------------------------------gagcatc-tcaatt--tattactaac-ac
cgc-ttt-attaaagc---att-ca-gt-gtgtagttg-tgt-aa-gcagctgcctctga
-tatg--cg-cggtaac-acctg-tctcgagagtcg--atgggtaa-tccattagaagta
atgatt-cctctcttt-tatata----gcacactgata-tacag-----cat-cggttcc
cgagg-taacc--ttgtgttacttatgtgcgag-cg-t-gatgtcagagcttaac--g--
tt--tattat--tctt--tatgtc-t-a--a-t-aga-tctctgat--tttact-gtatg
t-gcaatt-gtt--aattcgtggtggggacagaccattgttaactattggtctcggtctt
aactaggaatgcctcgtacgggtctt-ggttcaacaaaccacccggaatacgtccctgcc
ctttgtacaca-ccgccc-gtcgctcttaccgat-gaacttctttgtgagtctaagggac
tgggt---a------------------atg-att-c-attctttttcttaaa--gtt-tg
aat--tacctatagaa---------------acttagccgaacaaggtggtttaaag---
------------------------------------------------------------
------------------------------------------------------------
--------------------------------------------------------
>Globorotalia_hirsuta|P069|60
----------------------gtg--g-agcatgtggcttaatttgactcaacgcgggg
aatcttaccgggtccggacacactgaggattgacaggca---------------------
----aatctaata-gaatct--ttct-cattt--t-ta-atga--g-t------------
-------at-agatttctatt-tgttat-----aaagatgctagtcctttcatgattatg
tgatagg--tggtgcatggccgttcttagttcgtggagtgatctgtctgcttaattgcgt
ttcact-a-----agg-tccc-a---gta-atcta-aggtatgctcgt--cta--ct--t
atctc----------------------------------------------atatga-cg
c-tg-a----taga-cc-cct----cg----taa-g------a-g-cgcgttg-tctatt
-gcgttaatatatg--taa-caag-t-ga-ca-c-atac-tgttgggat-ctgaa---a-
------------------------------------------------------------
--------------------------------------gcaacgaa-cgtgaccg-caa-
c-gtc----tt--gttg--cct-ttc-ta-a---ttt-at-tct--aatt----------
c-t--ttt-g----ta-a-tt--a--g----tctaat-aac-a-a----agg-ctat---
t-ctttaa---actagacgg-accgctgttt--ctct-tt---t-aaaccagagg-aagg
ttgcggcaa-taaca-ggtct-gtgatgccctt-agatgttccgggctgcacacg-t---
------------------------------------------------------------
----gc-tac-aat-ga---tc-ag-tac-agt---------------------------
-------------------------------gagcatc-tcaatt--tattactaac-ac
cgc-ttt-attaaagc---att-ca-gt-gtgtagttg-tgt-aa-gcagctgcctctga
-tatg--cg-cggtaac-acctg-tctcgagagtcg--atgggtaa-tccattagaagta
atgatt-cctctcttt-tatata----gcacactgata-tacag-----cat-cggttcc
cgagg-taacc--ttgtgttacttatgtgcgag-cg-t-gatgtcagagcttaac--g--
tt--tattat--tctt--tatgtc-t-a--a-t-aga-tctctgat--tttact-gtatg
t-gcaatt-gtt--aattcgtggtggggacagaccattgttaactattggtctcggtctt
aactaggaatgcctcgtacgggtctt-ggttcaacaaaccacccggaatacgtccctgcc
ctttgtacaca-ccgccc-gtcgctcttaccgat-gaacttctttgtgagtctaagggac
tgggt---a------------------atg-att-c-attctttt-ct-aaa--gtt-tg
aat--tacctatagaa---------------acttagccgaacaaggtggtttaaag---
------------------------------------------------------------
------------------------------------------------------------
--------------------------------------------------------
>Globorotalia_hirsuta|P069|71
----------------------gtg--g-agcatgtggcttaatttgactcaacgcgggg
aatcttaccgggtccggacacactgaggattgacaggca---------------------
----aatctaata-gaatct--ttct-cattt--t-ta-atga--g-t------------
-------at-agatttctatt-tgttat-----aaagatgctagtcctttcatgattatg
tgatagg--tggtgcatggccgttcttagttcgtggagtgatctgtctgcttaattgcgt
ttcact-a-----agg-tccc-a---gta-atcta-aggtatgctcgt--cta--ct--t
atctc----------------------------------------------atatga-cg
c-tg-a----taga-cc-cct----cg----taa-g------a-g-cgcgttg-tctatt
-gcgttaatatatg--taa-caag-t-ga-ca-c-atac-tgttgggat-ctgaa---a-
------------------------------------------------------------
--------------------------------------gcaacgaa-cgtgaccg-caa-
c-gtc----tt--gttg--cct-ttc-ta-a---ttt-at-tct--aatt----------
c-t--ttt-g----ta-a-tt--a--g----tctaat-aac-a-a----agg-ctat---
t-ctttaa---actagacgg-accgctgttt--ctct-tt---t-aaaccagagg-aagg
ttgcggcaa-taaca-ggtct-gtgatgccctt-agatgttccgggctgcacacg-t---
------------------------------------------------------------
----gc-tac-aat-ga---tc-ag-tac-agt---------------------------
-------------------------------gagcatc-tcaatt--tattactaac-ac
cgc-ttt-attaaagc---att-ca-gt-gtgtagttg-tgt-aa-gcagctgcctctga
-tatg--cg-cggtaac-acctg-tctcgagagtcg--atgggtaa-tccattagaagta
atgatt-cctctcttt-tatata----gcacactgata-tacag-----cat-cggttcc
cgagg-taacc--ttgtgttacttatgtgcgag-cg-t-gatgtcagagcttaac--g--
tt--tattat--tctt--tatgtc-t-a--a-t-aga-tctctgat--tttact-gtatg
t-gcaatt-gtt--aattcgtggtggggacagaccattgttaactattggtctcggtctt
aactaggaatgcctcgtacgggtctt-ggttcaacaaaccacccggaatacgtccctgcc
ctttgtacaca-ccgccc-gtcgctcttaccgat-gaacttctttgtgagtctaagggac
tgggt---a------------------atg-att-c-attctttt-ct-aaa--gtt-tg
aat--tacctatagaa---------------acttagccgaacaaggtggtttaaag---
------------------------------------------------------------
------------------------------------------------------------
--------------------------------------------------------
>Globorotalia_hirsuta|R002|02
----------------gaacgcgyg--g-agcatgtggcttaatttgactcaacgcgggg
aatcttaccgggtccggacacactgaggattgacaggca---------------------
----aatctaata-gaatct--ttct-cattt--t-ta-atga--g-t------------
-------at-agatttctatt-tgttat-----aaagatgctagtcctttcatgattatg
tgatagg--tggtgcatggccgttcttagttcgtggagtgatctgtctgcttaattgcgt
ttcact-a-----agg-tccc-a---gta-atcta-aggtatgctcgt--cta--ct--t
atctc----------------------------------------------atatga-cg
c-tg-a----taga-cc-cct----cg----taa-g------a-g-cgcgttg-tctatt
-gcgttaatatatg--taa-caag-t-ga-ca-c-atac-tgttgggat-ctgaa---a-
------------------------------------------------------------
--------------------------------------gcaacgaa-cgtgaccg-caa-
c-gtc----tt--gttg--cct-ttc-ta-a---ttt-at-tct--aatt----------
c-t--ttt-g----ta-a-tt--a--g----tctaat-aac-a-g----agg-ctat---
t-ctttaa---actagacgg-accgctgttt--ctct-tt---t-aaaccagagg-aagg
ttgcggcaa-taaca-ggtct-gtgatgccctt-agatgttccgggctgcacacg-t---
------------------------------------------------------------
----gc-tac-aat-ga---tc-ag-tac-agt---------------------------
-------------------------------gagcatc-tcaatt--tattactaac-ac
cgc-ttt-attaaagc---att-ca-gt-gtgtagttg-tgt-aa-gcagctgcctctga
-tatg--cg-cggtaac-acctg-tctcgagagtcg--atgggtaa-tccattagaagta
atgatt-cctctcttt-tatata----gcacactgata-tacag-----cat-cggttcc
cgagg-taacc--ttgtgttacttatgtgcgag-cg-t-gatgtcagagcttaac--g--
tt--tattat--tctt--tatgtc-t-a--a-t-aga-tctctgat--tttact-gtatg
t-gcaatt-gtt--aattcgtggtggggacagaccattgttaactattggtctcggtctt
aactaggaatgcctcgtacgggtctt-ggttcaacaaaccacccggaatacgtccctgcc
ctttgtacaca-ccgccc-gtcgctcttaccgat-gaacttctttgtgagtctaagggac
tgggt---a------------------atg-att-c-attctttt-ct-aaa--gtt-tg
aat--tacctatagaa---------------acttagccgaacaaggtggtttaaag---
------------------------------------------------------------
------------------------------------------------------------
--------------------------------------------------------
>Globorotalia_hirsuta|R002|09
----------------gaacgcgtg--g-agcatgtggcttaatttgactcaacgcgggg
aatcttaccgggtccggacacactgaggattgacaggca---------------------
----aatctaata-gaatct--ttct-cattt--t-ta-atga--g-t------------
-------at-agatttctatt-tgttat-----aaagatgctagtcctttcatgattatg
tgatagg--tggtgcatggccgttcttagttcgtggagtgatctgtctgcttaattgcgt
ttcact-a-----agg-tccc-a---gta-atcta-aggtatgctcgt--cta--ct--t
atctc----------------------------------------------atatga-cg
c-tg-a----taga-cc-cct----cg----taa-g------a-g-cgcgttg-tctatt
-gcgttaatatatg--taa-caag-t-ga-ca-c-atac-tgttgggat-ctgaa---a-
------------------------------------------------------------
--------------------------------------gcaacgaa-cgtgaccg-caa-
c-gtc----tt--gttg--cct-ttc-ta-a---ttt-at-tct--aatt----------
c-t--ttt-g----na-a-tt--a--g----tctaat-aac-a-g----agg-ctat---
t-ctttaa---actagacgg-accgctgttt--ctct-ttnn-nnnnnnnnnnnn-nnnn
nnnnnnnnn-nnnnn-nnnnn-nnnnnnnnnnn-nnnnnnnnnnnnnnnnnnnnn-n---
------------------------------------------------------------
----nn-nnn-nnn-nn---nn-nn-nnn-nnn---------------------------
-------------------------------nnnnnnn-nnnnnn--nnnnnnnnnn-nn
nnn-nn--nnnn-nnnnnnnnn--n-nn-nnnnnnnnn-nnn-nn-nnnn---nnnnnga
-tatg--cg-cggtaac-acctg-tctcgagagtcg--atgggtaa-tccattagaagta
atgatt-cctctcttt-tatata----gcacactgata-tacag-----cat-cggttcc
cgagg-taacc--ttgtgttacttatgtgcgag-cg-t-gatgtcagagcttaac--g--
tt--tattat--tctt--tatgtc-t-a--a-t-aga-tctctgat--tttact-gtatg
t-gcaatt-gtt--aattcgtggtggggacagaccattgttaactattggtctcggtctt
aactaggaatgcctcgtacgggtctt-ggttcaacaaaccacccggaatacgtccctgcc
ctttgtacaca-ccgccc-gtcgctcttaccgat-gaacttctttgtgagtctaagggac
tgggt---a------------------atg-att-c-attctttt-ct-aaa--gtt-tg
aat--tacctatagaa---------------acttagccgaacaaggtggtttaaag---
------------------------------------------------------------
------------------------------------------------------------
--------------------------------------------------------
>Globorotalia_hirsuta|R002|11
----------------gaacgcgtg--g-agcatgtggcttaatttgactcaacgcgggg
aatcttaccgggtccggacacactgaggattgacaggca---------------------
----aatctaata-gaatct--ttct-cattt--t-ta-atga--g-t------------
-------at-agatttctatt-tgttat-----aaagatgctagtcctttcatgattatg
tgatagg--tggtgcatggccgttcttagttcgtggagtgatctgtctgcttaattgcgt
ttcact-a-----agg-tccc-a---gta-atcta-aggtatgctcgt--cta--ct--t
atctc----------------------------------------------atatga-cg
c-tg-a----taga-cc-cct----cg----taa-g------a-g-cgcgttg-tctatt
-gcgttaatatatg--taa-caag-t-ga-ca-c-atac-tgttgggat-ctgaa---a-
------------------------------------------------------------
--------------------------------------gcaacgaa-cgtgaccg-caa-
c-gtc----tt--gttg--cct-ttc-ta-a---ttt-at-tct--aatt----------
c-t--ttt-g----ta-a-tt--a--g----tctaat-aac-a-g----agg-ctat---
t-ctttaa---actagacgg-accgctgttt--ctct-tt---t-aaaccagagg-aagg
ttgcggcaa-taaca-ggtct-gtgatgccctt-agatgttccgggctgcacacg-t---
------------------------------------------------------------
----gc-tac-aat-ga---tc-ag-tac-agt---------------------------
-------------------------------gagcatc-tcaatt--tattactaac-ac
cgc-ttt-attaaagc---att-ca-gt-gtgtagttg-tgt-aa-gcagctgcctctga
-tatg--cg-cggtaac-acctg-tctcgagagtcg--atgggtaa-tccattagaagta
atgatt-cctctcttt-tatata----gcacactgata-tacag-----cat-cggttcc
cgagg-taacc--ttgtgttacttatgtgcgag-cg-t-gatgtcagagcttaac--g--
tt--tattat--tctt--tatgtc-t-a--a-t-aga-tctctgat--tttact-gtatg
t-gcaatt-gtt--aattcgtggtggggacagaccattgttaactattggtctcggtctt
aactaggaatgcctcgtacgggtctt-ggttcaacaaaccacccggaatacgtccctgcc
ctttgtacaca-ccgccc-gtcgctcttaccgat-gaacttctttgtgagtctaagggac
tgggt---a------------------atg-att-c-attctttt-ct-aaa--gtt-tg
aat--tacctatagaa---------------acttagccgaacaaggtggtttaaag---
------------------------------------------------------------
------------------------------------------------------------
--------------------------------------------------------
>Globorotalia_inflata|P121|05
----------------------gtg--g-agcatgtggcttaatttgactcaacgcggga
aatcttaccgggtccggacacactgaggattgacaggca---------------------
----a-tatatta-gca-ta--aaga-c---t--cgtc-ttta--g-c------------
-------gc-------taatt--gtta-------aatatgctagtcctttcatgattatg
tgatagg--tggtgcatggccgttcttagttcgtggagtgatctgtctgcttaattgcgt
ttcact-a-----agg-gccc-a---taa-attca-aggtatgttagc--aaa--tg--c
tgctc----------------------------------------------tattga-cc
ccta-a----tagg-ct-taa----ct----gtctt------t-agcgcgtgtctctacg
-agt-t--ct--tt--aaagcact-g-cg-ca-t-gct---gttgggtc-ctgaa---a-
------------------------------------------------------------
--------------------------------------gcaacgaa-cgtgaccg-caa-
c-gtc----tt--gttg--cct-ctc-ta-t---aat-ac-ctt--ctt-----------
---a-ttt-t----ta-a-ta--a--g----agtatt-tac-ctg----agg-ctat---
t-tt-aaa---actagacgg-accgctgttt--cttt-ct---t-aaaccagagg-aagg
ttgcggcaa-taaca-ggtct-gtgatgccctt-agatgttccgggctgcacacg-t---
------------------------------------------------------------
----gc-tac-aat-ga---tc-ag-tac-agtgag-catctc-aat--tt-tata-a-c
acc-g-tattaag-cg--cttg-g-gtc-gtaattgt--ta------gg------cc---
---------------t---ttt-gg-gt-tttttcaat-tg--cg-tttc-tccaa----
-tgcg--ca-cggtaaa-gcctg-cttcgagagtaa--gtgggtaa-tccattggaagta
atgatttccttatttt-tataaac-a-gcacaccaata-tacgg-----cat-tcattcc
cgaga-cggct--tagttccgac----------------------------tttg--tg-
-------------------------c-g--aat-gta-atgtattc--ttatcc-gtatg
t-gcgatt-gtc--aattcatggtggggacagaccattgttaattgttggtctcggtctt
aactaggaatgccttgtacgggtctttggttcaacaaaccacccggaatacgtccctgcc
ctttgtacaca-ccgccc-gtcgctcttaccgat-ggacttctttgtgagtcttggggac
tgggt---t------------------aag-c-----g--a-ttt-ctttag--aatgag
ctc--tacctatggaa---------------accaatacgaacaatgtggtctaaag---
------------------------------------------------------------
------------------------------------------------------------
--------------------------------------------------------
>Globorotalia_inflata|P137|47
----------------------gtg--g-agcatgtggcttaatttgactcaacgcggga
aatcttaccgggtccggacacactgaggattgacaggca---------------------
----a-tatatta-gca-ta--aaga-c---t--cgtc-ttta--g-c------------
-------gc-------taatt--gtta-------aatatgctagtcctttcatgattatg
tgatagg--tggtgcatggccgttcttagttcgtggagtgatctgtctgcttaattgcgt
ttcact-a-----agg-gccc-a---taa-attca-aggtatgttagc--aaa--tg--c
tgctc----------------------------------------------tattga-cc
ccta-a----tagg-ct-taa----ct----gtctt------t-agcgcgtgtctctacg
-agt-t--ct--tt--aaagcact-g-cg-ca-t-gct---gttgggtc-ctgaa---a-
------------------------------------------------------------
--------------------------------------gcaacgaa-cgtgaccg-caa-
c-gtc----tt--gttg--cct-ctc-ta-t---aat-ac-ctt--ctt-----------
---a-ttt-t----ta-a-ta--a--g----agtatt-tac-ctg----agg-ctat---
t-tt-aaa---actagacgg-accgctgttt--cttt-ct---t-aaaccagagg-aagg
ttgcggcaa-taaca-ggtct-gtgatgccctt-agatgttccgggctgcacacg-t---
------------------------------------------------------------
----gc-tac-aat-ga---tc-ag-tac-agtgag-catctc-aat--tt-tata-a-c
acc-g-tattaag-cg--cttg-g-gtc-gtaattgt--ta------gg------cc---
---------------t---ttt-gg-gt-tttttcaat-tg--cg-tttc-tccaa----
-tgcg--ca-cggtaaa-gcctg-cttcgagagtaa--gtgggtaa-tccattggaagta
atgatttccttatttt-tataaac-a-gcacaccaata-tacgg-----cat-tcattcc
cgaga-cggct--tagttccgac----------------------------tttg--tg-
-------------------------c-g--aat-gta-atgtattc--ttatcc-gtatg
t-gcgatt-gtc--aattcatggtggggacagaccattgttaattgttggtctcggtctt
aactaggaatgccttgtacgggtctttggttcaacaaaccacccggaatacgtccctgcc
ctttgtacaca-ccgccc-gtcgctcttaccgat-ggacttctttgtgagtcttggggac
tgggt---t------------------aag-c-----g--a-ttt-ctttag--aatgag
ctc--tacctatggaa---------------accaatacgaacaatgtggtctaaag---
------------------------------------------------------------
------------------------------------------------------------
--------------------------------------------------------
>Globorotalia_inflata|P137|70
----------------------gtg--g-agcatgtggcttaatttgactcaacgcggga
aatcttaccgggtccggacacactgaggattgacaggca---------------------
----a-tatatta-gca-ta--aaga-c---t--cgtc-ttta--g-c------------
-------gc-------taatt--gtta-------aatatgctagtcctttcatgattatg
tgatagg--tggtgcatggccgttcttagttcgtggagtgatctgtctgcttaattgcgt
ttcact-a-----agg-gccc-a---taa-attca-aggtatgttagc--aaa--tg--c
tgctc----------------------------------------------tattga-cc
ccta-a----tagg-ct-taa----cc----gtctt------t-agcgcgtgtctctacg
-agt-t--ct--tt--aaagcact-g-cg-ca-t-gct---gttgggtc-ctgaa---a-
------------------------------------------------------------
--------------------------------------gcaacgaa-cgtgaccg-caa-
c-gtc----tt--gttg--cct-ctc-ta-t---aat-ac-ctt--ctt-----------
---a-ttt-t----ta-a-ta--a--g----agtatt-tac-ctg----agg-ctat---
t-tt-aaa---actagacgg-accgctgttt--cttt-ct---t-aaaccagagg-aagg
ttgcggcaa-taaca-ggtct-gtgatgccctt-agatgttccgggctgcacacg-t---
------------------------------------------------------------
----gc-tac-aat-ga---tc-ag-tac-agtgag-catctc-aat--tt-tata-a-c
acc-g-tattaag-cg--cttg-g-gtc-gtaattgt--ta------gg------cc---
---------------t---ttt-gg-gt-tttttcaat-tg--cg-tttc-tccaa----
-tgcg--ca-cggtaaa-gcctg-cttcgagagtaa--gtgggtaa-tccattggaagta
atgatttccttatttt-tataaac-a-gcacaccaata-tacgg-----cat-tcattcc
cgaga-cggct--tagttccgac----------------------------tttg--tg-
-------------------------c-g--aat-gta-atgtattc--ttatcc-gtatg
t-gcgatt-gtc--aattcatggtggggacagaccattgttaattgttggtctcggtctt
aactaggaatgccttgtacgggtctttggttcaacaaaccacccggaatacgtccctgcc
ctttgtacaca-ccgccc-gtcgctcttaccgat-ggacttctttgtgagtcttggggac
tgggt---t------------------aag-c-----g--a-ttt-ctttag--aatgag
ctc--tacctatggaa---------------accaatacgaacaatgtggtctaaag---
------------------------------------------------------------
------------------------------------------------------------
--------------------------------------------------------
>Globorotalia_inflata|P138|01
----------------------gtg--g-agcatgtggcttaatttgactcaacgcggga
aatcttaccgggtccggacacactgaggattgacaggca---------------------
----a-tatatta-gca-ta--aaga-c---t--cgtc-ttta--g-c------------
-------gc-------taatt--gtta-------aatatgctagtcctttcatgattatg
tgatagg--tggtgcatggccgttcttagttcgtggagtgatctgtctgcttaattgcgt
ttcact-a-----agg-gccc-a---taa-attca-aggtatgttagc--aaa--tg--c
tgctc----------------------------------------------tattga-cc
ccta-a----tagg-ct-taa----cc----gtctt------t-agcgcgtgtctctacg
-agt-t--ct--tt--aaagcact-g-cg-ca-t-gct---gttgggtc-ctgaa---a-
------------------------------------------------------------
--------------------------------------gcaacgaa-cgtgaccg-caa-
c-gtc----tt--gttg--cct-ctc-ta-t---aat-at-ctt--ctt-----------
---a-ttt-t----ta-a-ta--a--g----agtatt-tac-ctg----agg-ctat---
t-tt-aaa---actagacgg-accgctgttt--cttt-ct---t-aaaccagagg-aagg
ttgcggcaa-taaca-ggtct-gtgatgccctt-agatgttccgggctgcacacg-t---
------------------------------------------------------------
----gc-tac-aat-ga---tc-ag-tac-agtgag-catctc-aat--tt-tata-a-c
acc-g-tattaag-cg--cttg-g-gtc-gtaattgt--ta------gg------cc---
---------------t---ttt-ag-gt-tttttcaat-tg--cg-tttc-tccaa----
-tgcg--ca-cggtaaa-gcctg-cttcgagagtaa--gtgggtaa-tccattggaagta
atgatttccttatttt-tataaac-a-gcacaccaata-tacgg-----cat-tcattcc
cgaga-cggct--tagttccgac----------------------------tttg--tg-
-------------------------c-g--aat-gta-atgtattc--ttatcc-gtatg
t-gcgatt-gtc--aattcatggtggggacagaccattgttaattgttggtctcggtctt
aactaggaatgccttgtacgggtctttggttcaacaaaccacccggaatacgtccctgcc
ctttgtacaca-ccgccc-gtcgctcttaccgat-ggacttctttgtgagtcttggggac
tgggt---t------------------aag-c-----g--a-tttcttttag--aatgag
ctc--tacctatggaa---------------accaatacgaacaatgtggtctaaag---
------------------------------------------------------------
------------------------------------------------------------
--------------------------------------------------------
>Globorotalia_inflata|P138|14
----------------------gtg--g-agcatgtggcttaatttgactcaacgcggga
aatcttaccgggtccggacacactgaggattgacaggca---------------------
----a-tatatta-gca-ta--aaga-c---t--cgtc-ttta--g-c------------
-------gc-------taatt--gtta-------aatatgctagtcctttcatgattatg
tgatagg--tggtgcatggccgttcttagttcgtggagtgatctgtctgcttaattgcgt
ttcact-a-----agg-gccc-a---taa-attca-aggtatgttagc--aaa--tg--c
tgctc----------------------------------------------tattga-cc
ccta-a----tagg-ct-taa----ct----gtctt------t-agcgcgtgtctctacg
-agt-t--ct--tt--aaagcact-g-cg-ca-t-gct---gttgggtc-ctgaa---a-
------------------------------------------------------------
--------------------------------------gcaacgaa-cgtgaccg-caa-
c-gtc----tt--gttg--cct-ctc-ta-t---aat-ac-ctt--ctt-----------
---a-ttt-t----ta-a-ta--a--g----agtatt-tac-ctg----agg-ctat---
t-tt-aaa---actagacgg-accgctgttt--cttt-ct---t-aaaccagagg-aagg
ttgcggcaa-taaca-ggtct-gtgatgccctt-agatgttccgggctgcacacg-t---
------------------------------------------------------------
----gc-tac-aat-ga---tc-ag-tac-agtgag-catctc-aat--tt-tata-a-c
acc-g-tattaag-cg--cttg-g-gtc-gtaattgt--ta------gg------cc---
---------------t---ttt-ag-gt-tttttcaat-tg--cg-tttc-tccaa----
-tgcg--ca-cggtaaa-gcctg-cttcgagagtaa--gtgggtaa-tccattggaagta
atgatttccttatttt-tataaac-a-gcacaccaata-tacgg-----cat-tcattcc
cgaga-cggct--tagttccgac----------------------------tttg--tg-
-------------------------c-g--aat-gta-atgtattc--ttatcc-gtatg
t-gcgatt-gtc--aattcatggtggggacagaccattgttaattgttggtctcggtctt
aactaggaatgccttgtacgggtctttggttcaacaaaccacccggaatacgtccctgcc
ctttgtacaca-ccgccc-gtcgctcttaccgat-ggacttctttgtgagtcttggggac
tgggt---t------------------aag-c-----g--a-tttcttttag--aatgag
ctc--tacctatggaa---------------accaatacgaacaatgtggtctaaag---
------------------------------------------------------------
------------------------------------------------------------
--------------------------------------------------------
>Globorotalia_inflata|R023|01
----------------gaacgcgtg--g-agcatgtggcttaatttgactcaacgcggga
aatcttaccgggtccggacacactgaggattgacaggca---------------------
----a-tatatta-gca-ta--aaga-c---t--cgtc-ttta--g-c------------
-------gc-------taatt--gtta-------aatatgctagtcctttcatgattatg
tgatagg--tggtgcatggccgttcttagttcgtggagtgatctgtctgcttaattgcgt
ttcact-a-----agg-gccc-a---taa-attca-aggtatgttagc--aaa--tg--c
tgctc----------------------------------------------tattga-cc
ccta-a----tagg-ct-taa----tt----gtctt------t-agcgcgtgtctctacg
-agt-t--ct--tt--aaagcact-g-cg-ca-t-gct---gttgggtc-ctgaa---a-
------------------------------------------------------------
--------------------------------------gcaacgaa-cgtgaccg-caa-
c-gtc----tt--gttg--cct-ctc-ta-t---aat-at-ctt--ctt-----------
---a-ttt-t----ta-a-ta--a--g----agtann-nnn-n-n----nnn-nnnn---
n-nn-nnn---nnnnnnnnn-nnnnnnnnnn--nnnn-nn---nnnnnnnnnnnn-nnnn
nnnnnnnnn-nnnnn-nnnnn-nnnnnnnnnnn-nnnnnnnnnnnnctgcacacg-t---
------------------------------------------------------------
----gc-tac-aat-ga---tc-ag-tac-agtgag-catctc-aat--tt-tata-a-c
acc-g-tattaag-cg--cttg-g-gtc-gtaattgt--ta------gg------cc---
---------------t---ttt-gg-gt-tttttcaat-tg--cg-tttc-tccaa----
-tgcg--ca-cggtaaa-gcctg-cttcgagagtaa--gtgggtaa-tccattggaagta
atgatttccttatttt-tataaac-a-gcacaccaata-tacgg-----cat-tcattcc
cgaga-cggct--tagttccgac----------------------------tttg--tg-
-------------------------c-g--aat-gta-atgtattc--ttatcc-gtatg
t-gcgatt-gtc--aattcatggtggggacagaccattgttaattgttggtctcggtctt
aactaggaatgccttgtacgggtctttggttcaacaaaccacccggaatacgtccctgcc
ctttgtacaca-ccgccc-gtcgctcttaccgat-ggacttctttgtgagtcttggggac
tgggt---t------------------aag-c-----g--a-ttt-ctttag--aatgag
ctc--tacctatggaa---------------accaatacgaacaatgtggtctaaag---
------------------------------------------------------------
------------------------------------------------------------
--------------------------------------------------------
>Globorotalia_inflata|R023|08
----------------gaacgcgtg--g-agcatgtggcttaatttgactcaacgcggga
aatcttaccgggtccggacacactgaggattgacaggca---------------------
----a-tatatta-gca-ta--aaga-c---t--cgtc-ttta--g-c------------
-------gc-------taatt--gtta-------aatatgctagtcctttcatgattatg
tgatagg--tggtgcatggccgttcttagttcgtggagtgatctgtctgcttaattgcgt
ttcact-a-----agg-gccc-a---taa-attca-aggtatgttagc--aaa--tg--c
tgctc----------------------------------------------tattga-cc
ccta-a----tagg-ct-taa----ct----gtctt------t-agcgcgtgtctctacg
-agt-t--ct--tt--aaagcact-g-cg-ca-t-gct---gttgggtc-ctgaa---a-
------------------------------------------------------------
--------------------------------------gcaacgaa-cgtgaccg-caa-
c-gtc----tt--gttg--cct-ctc-ta-t---aat-ac-ctt--ctt-----------
---a-ttt-t----ta-a-ta--a--g----agtatt-tac-ctg----agg-ctat---
t-tt-aaa---actagacnn-nnnnnnnnnn--nnnn-nn---n-nnnnnnnnnn-nnnn
nnnnnnnnn-nnnnn-nnnnn-nnnnnnnnnnn-nnnnnnnnnnnnctgcacacg-t---
------------------------------------------------------------
----gc-tac-aat-ga---tc-ag-tac-agtgag-catctc-aat--tt-tata-a-c
acc-g-tattaag-cg--cttg-g-gtc-gtaattgt--ta------gg------cc---
---------------t---ttt-ag-gt-tttttcaat-tg--cg-tttc-tccaa----
-tgcg--ca-cggtaaa-gcctg-cttcgagagtaa--gtgggtaa-tccattggaagta
atgatttccttatttt-tataaac-a-gcacaccaata-tacgg-----cat-tcattcc
cgaga-cggct--tagttccgac----------------------------tttg--tg-
-------------------------c-g--aat-gta-atgtattc--ttatcc-gtatg
t-gcgatt-gtc--aattcatggtggggacagaccattgttaattgttggtctcggtctt
aactaggaatgccttgtacgggtctttggttcaacaaaccacccggaatacgtccctgcc
ctttgtacaca-ccgccc-gtcgctcttaccgat-ggacttctttgtgagtcttggggac
tgggt---t------------------aag-c-----g--a-tttcttttag--aatgag
ctc--tacctatggaa---------------accaatacgaacaatgtggtctaaag---
------------------------------------------------------------
------------------------------------------------------------
--------------------------------------------------------
>poss_scitula|R021|36
------------------------------------------------------------
------------------------------------------------------------
-------ctaata-gaatct--ttct-cattt--t-ta-atga--g-t------------
-------at-agatttctatt-tgttat-----aaagatgctagtcctttcatgattatg
tgatagg--tggtgcatggccgttcttagttcgtggagtgatctgtctgcttaattgcgt
ttcact-a-----agg-tccc-a---gta-atcta-aggtatgctcgt--cta--ct--t
atctc----------------------------------------------atatga-cg
c-tg-a----taga-cc-cct----cg----taa-g------a-g-cgcgttg-tctatt
-gcgttaatatatg--taa-caag-t-ga-ca-c-atac-tgttgggat-ctgaa---a-
------------------------------------------------------------
--------------------------------------gcaacgaa-cgtgaccg-caa-
c-gtc----tt--gttg--cct-ttc-ta-a---ttt-at-tct--aatt----------
c-t--ttt-g----ta-a-tt--a--g----tctaat-aac-a-a----agg-ctat---
t-ctttaa---actagacgg-accgctgttt--ctct-tt---t-aaaccagagg-aagg
ttgcggcaa-taaca-ggtct-gtgatgccctt-agatgttccgggctgcacacg-t---
------------------------------------------------------------
----gc-tac-aat-ga---tc-ag-tac-agt---------------------------
-------------------------------gagcatc-tcaatt--tattactaac-ac
cgc-ttt-attaaagc---att-ca-ct-gtgtagttg-tgt-aa-gcagctgcctctga
-tatg--cg-cggtaac-acctg-tctcgagagtcg--atgggtaa-tccattagaagta
atgatt-cctctcttt-tatata----gcacactgata-tacag-----cat-cggttcc
cgagg-taacc--ttgtgttacttatgtgcgag-cg-t-gatgtcagagcttaac--g--
tt--tattat--tctt--tatgtc-t-a--a-t-aga-tctctgat--tttact-gtatg
t-gcaatt-gtt--aattcgtggtggggacagaccattgttaactattggtctcggtctt
aactaggaatgcctcgtacgggtctt-ggttcaacaaaccacccggaatacgtccctgcc
ctttgtacaca-ccgccc-gtcgctcttaccgat-gaacttctttgtgagtctaagggac
tgggt---a------------------atg-att-c-attctttt-ct-aaa--gtt-tg
aat--tacctatagaa---------------acttagccg--------------------
------------------------------------------------------------
------------------------------------------------------------
--------------------------------------------------------
>Globorotalia_truncatulinoides|P114|01
------------------------------------------------------------
aatcttaccgggtccggacacactgaggattgacagacg---------------------
----g-t-tat-t-gactta--tact-cgcttaatggc-tttaa-gct------------
-------gttaaacgtttaac--acctttacacaaagatgctagtcctttcatgatcgtt
tgatagg--tggtgcatggccgttcttagttcgtggagtgatctgtctgcctaattgcgt
ttcact-a-----agg-tccc-a----tt-cttca--tacgt-atg----aat--ag--c
gtctt----------------------------------------------aa-ct--ca
c-tt-t----tacc-gc-tac----ct----atttgt--a-gtaagcgctcat-actatt
-ggg-a--cc--gg--aatgcaac-g-ag-cg-c-gact--gcaccacc-taatt--g--
------------------------------------------------------------
------------------------------------------------------------
-------------------------------------ccc-cttatctacc-at---taa
t-tactttat----ta-accg--ccctg--tacgggcaccggggc----ctt-acctt--
t-actgaa---actagctgg-accgctgctt---tcc-tt---t-aagccagagg-aagg
ttgcggcaa-taaca-ggtct-gtgatgccctc-agatgttccgggccgcacacg-t---
------------------------------------------------------------
----gc-tac-aat-ga---tc-ag-cac-agagag-tattac-cta--tcttctt-a-t
acc-t-aacccaa-tatgttaa-actta-ttgcgtaa--gg------gt------at-tg
t----c---ttaacga---ctt----at-ccgctttag-cg--ct-ttaa---gat----
-tatt-ggg-cggttat-gcctg-cctcgagag--a--gtgtacag-ggcagcaagagta
atgattccttcgtttt-tac-tacta-ataccgcgctt-ggtaa-----catattacact
cg-at-taagt--agggtctttgcttctaatag-caattgctatcctcaccctta--g--
gc--tctaaggatattactatctc-t-a--a-g-gtctacagggag--gt--gt-atatg
gcgcactt-act--tattcacggtggggacagaccattgttaactgttggtctcggtctc
aactaggaatgcctcgtacgggt--t-ggttcaccaaaccacccggaatatgtccctgcc
ctttgtacaca-ccgccc-gtcgctcttatcgat-gaactcatttgtgaggctgagggac
tgcgt-c-t------------------att-ata-c-ccgtgtaatcctaat--atc-tc
aca--tacatttcgctaaaagcgattt------------------------------tgc
tttaaggatttatacgaccttacgcacaaacttattcgaccaaatgggtttaaag-----
------------------------------------------------------------
--------------------------------------------------------
>Globorotalia_truncatulinoides|P114|06
----------------------gtg--g-agcatgtggcttaatttgactcaacgcgggg
aatcttaccgggtccggacacactgaggattgacagacg---------------------
----g-t-tat-t-gactta--tact-cgcttaatggc-tttaa-gct------------
-------gttaagtgtttaac--acctttacacaaagatgctagtcctttcatgatcgtt
tgatagg--tggtgcatggccgttcttagttcgtggagtgatctgtctgcctaattgcgt
ttcact-a-----agg-tccc-a----tt-cttca--tacgt-atg----aat--ag--c
gtctt----------------------------------------------aa-ct--ca
c-tt-t----tacc-gc-tac----ct----atttgt--a-gtaagcgctcat-actatt
-ggg-a--cc--gg--aatgcaac-g-ag-cg-c-gact--gcaccacc-taatt--g--
------------------------------------------------------------
------------------------------------------------------------
-------------------------------------ccc-cttatctacc-at---taa
t-tactttat----ta-accg--ccctg--tacgggcaccggggc----ctt-acctt--
t-actgaa---actagctgg-accgctgctt---tcc-tt---t-aagccagagg-aagg
ttgcggcaa-taaca-ggtct-gtgatgccctc-agatgttccgggccgcacacg-t---
------------------------------------------------------------
----gc-tac-aat-ga---tc-ag-cac-agagag-tattac-cta--tcttctt-a-t
acc-t-aacccaa-tatgttaa-actta-ttgcgtaa--gg------at------at-tg
t----c---ttaacga---ctt----at-ccgctttag-cg--ct-ttaa---gat----
-tatt-gga-cggttat-gcctg-cctcgagag--a--gtgtacag-ggcagcaagagta
atgattccttcgtttt-tac-tacta-ataccgcgctt-ggtaa-----catattacact
cg-at-taagt--agggtctttgcttctaatag-caattgctatcctcaccctta--g--
gc--tctaaggatattactatctc-t-a--a-g-gtctacagggag--gt--gt-atatg
gcgcactt-act--tattcacggtggggacagaccattgttaactgttggtctcggtctc
aactaggaatgcctcgtacgggt--t-ggttcaccaaaccacccggaatatgtccctgcc
ctttgtacaca-ccgccc-gtcgctcttatcgat-gaactcatttgtgaggctgagggac
tgcgt-c-t------------------att-ata-c-ccgtgtaatcctaat--atc-tc
aca--tacatttcgctaaaagcgattt------------------------------tgc
tttaaggatttatacgaccttacgcacaaacttattcgaccaaatgggtttaaag-----
------------------------------------------------------------
--------------------------------------------------------
>Globorotalia_truncatulinoides|P114|14
----------------------gtg--g-agcatgtggcttaatttgactcaacgcgggg
aatcttaccgggtccggacacactgaggattgacagacg---------------------
----g-t-tat-t-gactta--tact-cgcttaatggc-tttaa-gct------------
-------gttaaacgtttaac--acctttacacaaagatgctagtcctttcatgatcgtt
tgatagg--tggtgcatggccgttcttagttcgtggagtgatctgtctgcctaattgcgt
ttcact-a-----agg-tccc-a----tt-cttca--tacgt-atg----aat--ag--c
gtctt----------------------------------------------aa-ct--ca
c-tt-t----tacc-gc-tac----ct----atttgt--a-gtaagcgctcat-actatt
-ggg-a--cc--gg--aatgcaac-g-ag-cg-c-gact--gcaccacc-taatt--g--
------------------------------------------------------------
------------------------------------------------------------
-------------------------------------ccc-cttatctacc-at---taa
t-tactttat----ta-accg--ccctg--tacgggcaccggggc----ctt-acctt--
t-actgaa---actagctgg-accgctgctt---tcc-tt---t-aagccagagg-aagg
ttgcggcaa-taaca-ggtct-gtgatgccctc-agatgttccgggccgcacacg-t---
------------------------------------------------------------
----gc-tac-aat-ga---tc-ag-cac-agagag-tattac-cta--tcttctt-a-t
acc-t-aacccaa-tatgttaa-actta-ttgcgtaa--gg------gt------at-tg
t----c---ttaacga---ctt----at-ccgctttag-cg--ct-ttaa---gat----
-tatt-ggg-cggttat-gcctg-cctcgagag--a--gtgtacag-ggcagcaagagta
atgattccttcgtttt-tac-tacta-ataccgcgctt-ggtaa-----catattacact
cg-at-taagt--agggtctttgcttctaatag-caattgctatcctcaccctta--g--
gc--tctaaggatattactatctc-t-a--a-g-gtctacagggag--gt--gt-atatg
gcgcactt-act--tattcacggtggggacagaccattgttaactgttggtctcggtctc
aactaggaatgcctcgtacgggt--t-ggttcaccaaaccacccggaatatgtccctgcc
ctttgtacaca-ccgccc-gtcgctcttatcgat-gaactcatttgtgaggctgagggac
tgcgt-c-t------------------att-ata-c-ccgtgtaatcctaat--atc-tc
aca--tacatttcgctaaaagcgattt------------------------------tgc
tttaaggatttatacgaccttacgcacaaacttattcgaccaaatgggtttaaag-----
------------------------------------------------------------
--------------------------------------------------------
>Globorotalia_truncatulinoides|P115|03
------------------------------------------------------------
------------------------------------------------------------
------------------------------------------------------------
------------------------------------------------------------
------------------------------------------------------------
------------------------------------------------------------
------------------------------------------------------------
------------------------------------------------------------
------------------------------------------------------------
------------------------------------------------------------
------------------------------------------------------------
------------------------------------------------------------
------------------------------------------------------------
------------------------------------------------------------
------------------------------------------------------------
------------------------------------------------------------
------------------------------------------------------------
------------------------------------------------------------
------------acga---ctt----at-ccgctttag-cg--ct-ttaa---gat----
-tatt-gga-cggttat-gcctg-cctcgagag--a--gtgtacag-ggcagcaagagta
atgattccctcgtttt-tac-tacta-ataccgcgctt-ggtaa-----catattacact
cg-at-taagt--agggtctttgcttctaatag-caattgctatcctcaccctta--g--
gc--tctaaggatattactatctg-t-a--a-g-gtctacagggag--gt--gt-atatg
gcgtactt-act--tattcacggtggggacagaccattgttaactgttggtctcggtctc
aactaggaatgcctcgtacgggt--t-ggttcaccaaaccacccggaatatgtccctgcc
ctttgtacaca-ccgccc-gtcgctcttatcgat-gaactcacttgtgaggctgagggac
tgcgt-c-t------------------atttata-c-ccgtgtaatcctaat--atc-tt
aca--tacatttcgctaaaggcgatat------------------------------tgc
tttaaggatttacacgaccttacgcacaaacttattcgaccaagtgggtttaaag-----
------------------------------------------------------------
--------------------------------------------------------
>Globorotalia_truncatulinoides|P115|05
----------------------gtg--g-agcatgtggcttaatttgactcaacgcgggg
aatcttaccgggtccggacacactgaggattgacagacg---------------------
----g-t-tat-t-gactta--tact-cgcttaatggc-tttaa-gct-cgc-t----tt
aag--ctgttaaacgtttaac--acctttacacaaagatgctagtcctttcatgatcgtt
tgatagg--tggtgcatggccgttcttagttcgtggagtgatctgtctgcctaattgcgt
ttcact-a-----agg-tccc-a----tt-cttca--tacgt-atg----aat--ag--c
gtctt----------------------------------------------aa-ct--ca
c-tt-t----tacc-gc-tac----ct----atttgt--a-gtaagcgctcat-actatt
-ggg-a--cc--gg--aatgcaac-g-ag-cg-c-gact--gcaccacc-taatt--g--
------------------------------------------------------------
------------------------------------------------------------
-------------------------------------ccc-cttatctacc-at---taa
t-tactttat----ta-accg--ccctg--tacgggcaccggggc----ctt-acctt--
t-actgaa---actagctgg-accgctgctt---tcc-tt---t-aagccagagg-aagg
ttgcggcaa-taaca-ggtct-gtgatgccctc-agatgttccgggccgcacacg-t---
------------------------------------------------------------
----gc-tac-aat-ga---tc-ag-cac-agagag-tattac-cta--tcttctt-a-t
acc-t-aacccaa-tatgttaa-actta-ttgcgtaa--gg------at------at-tg
t----c---ttaacga---ctt----at-ccgctttag-cg--ct-ttaa---gat----
-tatt-gga-cggttat-gcctg-cctcgagag--a--gtgtacag-ggcagcaagagta
atgattccttcgtttt-tac-tacta-ataccgcgctt-ggtaa-----catattacact
cg-at-taagt--agggtctttgcttctaatag-caattgctatcctcaccctta--g--
gc--tctaaggatattactatctg-t-a--a-g-gtctacagggag--gt--gt-atatg
gcgcactt-act--tattcacggtggggacagaccattgttaactgttggtctcggtctc
aactaggaatgcctcgtacgggt--t-ggttcaccaaaccacccggaatatgtccctgcc
ctttgtacaca-ccgccc-gtcgctcttatcgat-gaactcacttgtgaggctgagggac
tgcgt-c-t------------------atttata-c-ccgtgtaatcctaat--att-tc
aca--tacatttcgctaaaggcgattt------------------------------tgc
tttaaggatttacacgaccttacgcacaaacttattcgaccaagtgggtttaaag-----
------------------------------------------------------------
--------------------------------------------------------
>Globorotalia_truncatulinoides|P115|06
----------------------gtg--g-agcatgtggcttaatttgactcaacgcgggg
aatcttaccgggtccggacacactgaggattgacagacg---------------------
----g-t-tat-t-gactta--tact-cgcttaatggc-tttaa-gct-cgc-t----tt
aag--ctgttaaacgtttaac--acctttacacaaagatgctagtcctttcatgatcgtt
tgatagg--tggtgcatggccgttcttagttcatggagtgatctgtctgcctaattgcgt
ttcact-a-----agg-tccc-a----tt-cttca--tacgt-atg----aat--ag--c
gtctt----------------------------------------------aa-ct--ca
c-tt-t----tacc-gc-tac----ct----atttgt--a-gtaagcgctcat-actatt
-ggg-a--cc--gg--aatgcaac-g-ag-cg-c-gact--gcaccacc-taatt--g--
------------------------------------------------------------
------------------------------------------------------------
-------------------------------------ccc-cttatctacc-at---taa
t-tactttat----ta-accg--ccctg--tacgggcaccggggc----ctt-acctt--
t-actgaa---actagctgg-accgctgctt---tcc-tt---t-aagccagagg-aagg
ttgcggcaa-taaca-ggtct-gtgatgccctc-agatgttccgggccgcacacg-t---
------------------------------------------------------------
----gc-tac-aat-ga---tc-ag-cac-agagag-tattac-cta--tcttctt-a-t
acc-t-aacccaa-tatgttaa-actta-ttgcgtaa--gg------at------at-tg
t----c---ttaacga---ctt----at-ccgctttag-cg--ct-ttaa---gat----
-tatt-gga-cggttat-gcctg-cctcgagag--a--gtgtacag-ggcagcaagagta
atgattccctcgtttt-tac-tacta-ataccgcgctt-ggtaa-----catattacact
cg-at-taagt--agggtctttgcttctaatag-caattgctatcctcaccctta--g--
gc--tctaaggatattactatctc-t-a--a-g-gtctacagggag--gt--gt-atatg
gcgcactt-act--tattcacggtggggacagaccattgttaactgttggtctcggtctc
aactaggaatgcctcgtacgggt--t-ggttcaccaaaccacccggaatatgtccctgcc
ctttgtacaca-ccgccc-gtcgctcttatcgat-gaactcacttgtgaggctgagggac
tgcgt-c-t------------------atttata-c-ccgtgtaatcctaat--att-tc
aca--tacatttcgctaaaggcgattt------------------------------tgc
tttaaggatttacacgaccttacgcacaaacttaatcgaccgagtgggtttaaag-----
------------------------------------------------------------
--------------------------------------------------------
>Globorotalia_truncatulinoides|P115|10
----------------------gtg--g-agcatgtggcttaatttgactcaacgcgggg
aatcttaccgggtccggacacactgaggattgacagacg---------------------
----g-t-tat-t-gactta--tact-cgcttaatggc-tttaa-gct-cgc-t----tt
aag--ctgttaaacgtttaac--acctttacacaaagatgctagtcctttcatgatcgtt
tgatagg--tggtgcatggccgttcttagttcgtggagtgatctgtctgcctaattgcgt
ttcact-a-----agg-tccc-a----tt-cttca--tacgt-atg----aat--ag--c
gtctt----------------------------------------------aa-ct--ca
c-tt-t----tacc-gc-tac----ct----atttgt--a-gtaagcgctcat-actatt
-ggg-a--cc--gg--aatgcaac-g-ag-cg-c-gact--gcaccacc-taatt--g--
------------------------------------------------------------
------------------------------------------------------------
-------------------------------------ccc-cttatctacc-at---taa
t-tactttat----ta-accg--ccctg--tacgggcaccggggc----ctt-acctt--
t-actgaa---actagctgg-accgctgctt---tcc-tt---t-aagccagagg-aagg
ttgcggcaa-taaca-ggtct-gtgatgccctc-agatgttccgggccgcacatg-t---
------------------------------------------------------------
----gc-tac-aat-ga---tc-ag-cac-aaagag-tattac-cta--tcttctt-a-t
acc-t-aacccaa-tatgttaa-actta-ttgcgtaa--gg------at------at-tg
t----c---ttaacga---ctt----at-ccgctttag-cg--ct-ttaa---gat----
-tatt-gga-cggttat-gcctg-cctcgagag--a--gtgtacag-ggcagcaagagta
atgattccttcgtttt-tac-tacta-ataccgcgctt-ggtaa-----catattacact
cg-at-taagt--agggtctttgcttctaatag-caattgctatcctcaccctta--g--
gc--tctaaggatattactatctc-t-a--a-g-gtctacagggag--gt--gt-atatg
gcgcactt-act--tattcacggtggggacagaccattgttaactgttggtctcggtctc
aactaggaatgcctcgtacgggt--t-ggttcaccaaaccacccggaatatgtccctgcc
ctttgtacaca-ccgccc-gtcgctcttatcgat-gaactcacttgtgaggctgagggac
tgcgt-c-t------------------atttata-c-ccgtgaaatcctaat--atc-tc
aca--tacatttcgctaaaggcgattt------------------------------tgc
tttaaggatttacacgaccttacgcacaaacttattcgaccaagtgggtttaaag-----
------------------------------------------------------------
--------------------------------------------------------
>Globorotalia_truncatulinoides|P115|13
------------------------------------------------------------
-----------------------tgaggattgacagacg---------------------
----g-t-tat-t-gactta--tact-cgcttaatggc-tttaa-gct-cgc-t----tt
aag--ctgttaaacgtttaac--acctttacacaaagatgctagtcctttcatgatcgtt
tgatagg--tggtgcatggccgttcttagttcgtggagtgatctgtctgcctaattgcgt
ttcact-a-----agg-tccc-a----tt-cttca--tacgt-atg----aat--ag--c
gtctt----------------------------------------------aa-ct--ca
c-tt-t----tacc-gc-tac----ct----atttgt--a-gtaagcgctcat-actatt
-ggg-a--cc--gg--aatgcaac-g-ag-cg-c-gact--gcaccacc-taatt--g--
------------------------------------------------------------
------------------------------------------------------------
-------------------------------------ccc-cttatctacc-at---taa
t-tactttat----ta-accg--ccctg--tacgggcaccggggc----ctt-acctt--
t-actgaa---actagctgg-accgctgctt---tcc-tt---t-aagccagagg-aagg
ttgcggcaa-taaca-ggtct-gtgatgccctc-agatgttccgggccgcacacg-t---
------------------------------------------------------------
----gc-tac-aat-ga---tc-ag-cac-aaagag-tattac-cta--tcttctt-a-t
acc-t-aacccaa-tatgttaa-actta-ttgcgtaa--gg------gt------at-tg
t----c---ttaacga---ctt----at-ccgctttag-cg--ct-ttaa---gat----
-tatt-gga-cggttat-gcctg-cctcgagag--a--gtgtacag-ggcagcaagagta
atgattccctcgtttt-tac-tacta-ataccgcgctt-ggtaa-----catattacact
cg-at-taagt--agggtctttgcttctaatag-caattgctatcctcaccctta--g--
gc--tctaaggatattactatctg-t-a--a-g-gtctacagggag--gt--gt-atatg
gcgtactt-act--tattcacggtggggacagaccattgttaactgttggtctcggtctc
aactaggaatgcctcgtacgggt--t-ggttcaccaaaccacccggaatatgtccctgcc
ctttgtacaca-ccgccc-gtcgctcttatcgat-gaactcacttgtgaggctgagggac
tgcgt-c-t------------------atttata-c-ccgtgtaatcctaat--atc-tt
aca--tacatttcgctaaaggcgatat------------------------------tgc
tttaaggatttacacgaccttacgcacaaacttattcgaccaagtgggtttaaag-----
------------------------------------------------------------
--------------------------------------------------------
>Globorotalia_truncatulinoides|R005|04
----------------gaacgcgtg--g-agcatgtggcttaatttgactcaacgcgggg
aatcttaccgggtccggacacactgaggattgacagacg---------------------
----g-t-tat-t-gactta--tact-cgcttaatagc-tttaa-gct------------
-------gttaagtgtttaac--acctttacacaaagatgctagtcctttcatgatcgtt
tgatagg--tggtgcatggccgttcttagttcgtggagtgatctgtctgcctaattgcgt
ttcact-a-----agg-tccc-a----tt-cttca--tacgt-atg----aat--ag--c
gtctt----------------------------------------------aa-ct--ca
c-tt-t----tacc-gc-tac----ct----atttgt--a-gtaagcgctcat-actatt
-ggg-a--cc--gg--aatgcaac-g-ag-cg-c-gact--gcaccacc-taatt--g--
------------------------------------------------------------
------------------------------------------------------------
-------------------------------------ccc-cttatctacc-at---taa
t-tactttat----ta-accg--ccctg--tacgggcaccggggc----ctt-acctt--
t-actgaa---actagctgg-accgctgctt---tcc-tt---t-aagccagagg-aagg
ttgcggcaa-taaca-ggtct-gtgatgccctc-agatgnnnnnnnnnnnnnnnn-n---
------------------------------------------------------------
----nn-nnn-nnn-nn---nn-nn-nnn-nnnnnn-nnnnnn-nnn--nnnnnnn-n-n
nnn-n-nnnnnnn-nn--nnnn-nnnnnnnnnnnnnn--nn------nn------nn-nn
n----n---nnn-nnn---nnn--n-nn-nnnnnnnnn-nnn-nn-nnnn---nnn----
-nnnn-nnn-nnnnngt-gcctg-cctcgagag--a--gtgtacag-ggcagcaagagta
atgattccttcgtttt-tac-tacta-ataccgcgctt-ggtaa-----catattacact
cg-at-taagt--agggtctttgcttttaatag-caattgctatcctcaccctta--g--
gc--tctaaggatattactatctc-t-a--a-g-gtctacagggag--gt--gt-atatg
gcgcactt-act--tattcacggtggggacagaccattgttaactgttggtctcggtctc
aactaggaatgcctcgtacgggt--t-ggttcaccaaaccacccggaatatgtccctgcc
ctttgtacaca-ccgccc-gtcgctcttatcgat-gaactcacttgtgaggctgagggac
tgcgt-c-t------------------att-ata-c-ccgtgtaatcctaat--atc-tt
aca--tacatttcgctaaaagcgattt------------------------------tgc
tctaaggatttacacgaccttacgcacaaacttattcgaccaagtgggtttaaag-----
------------------------------------------------------------
--------------------------------------------------------
>Globorotalia_truncatulinoides|R005|10
----------------gaacgcgtg--g-agcatgtggcttaatttgactcaacgcgggg
aatcttaccgggtccggacacactgaggattgacagacg---------------------
----g-t-tat-t-gactta--tact-cgcttaatagc-tttaa-gct------------
-------gttaagtgtttaac--acctttacacaaagatgctagtcctttcatgatcgtt
tgatagg--tggtgcatggccgttcttagttcgtggagtgatctgtctgcctaattgcgt
ttcact-a-----agg-tccc-a----tt-cttca--tacgt-atg----aat--ag--c
gtctt----------------------------------------------aa-ct--ca
c-tt-t----tacc-gc-tac----ct----atttgt--a-gtaagcgctcat-actatt
-ggg-a--cc--gg--aatgcaac-g-ag-cg-c-gact--gcaccacc-taatt--g--
------------------------------------------------------------
------------------------------------------------------------
-------------------------------------ccc-cttatctacc-at---taa
t-tactttat----ta-accg--ccctg--tacgggcaccggggc----ctt-acctt--
t-actgaa---actagctgg-accgctgctt---tcc-tt---t-aagccagagg-aagg
ttgcggcaa-taaca-ggtct-gtgatgccctc-agatgttccgggccgcacacg-t---
------------------------------------------------------------
----gc-tac-aat-ga---tc-ag-cac-aaagag-tattac-cta--tcttctt-a-t
acc-t-aacccaa-tatgttaa-actta-ttgcgtaa--gg------gt------at-tg
t----c---ttaacga---ctt----at-ccgctttag-cg--ct-ttaa---gat----
-tatt-gga-cggttgt-gcctg-cctcgagag--a--gtgtacag-ggcagcaagagta
atgattccttcgtttt-tac-tacta-ataccgcgctt-ggtaa-----catattacact
cg-at-taagt--agggtctttgcttttaatag-caattgctatcctcaccctta--g--
gc--tctaaggatattactatctc-t-a--a-g-gtctacagggag--gt--gt-atatg
gcgcactt-act--tattcacggtggggacagaccattgttaactgttggtctcggtctc
aactaggaatgcctcgtacgggt--t-ggttcaccaaaccacccggaatatgtccctgcc
ctttgtacaca-ccgccc-gtcgctcttatcgat-gaactcacttgtgaggctgagggac
tgcgt-c-t------------------att-ata-c-ccgtgtaatcctaat--atc-tt
aca--tacatttcgctaaaagcgattt------------------------------tgc
tctaaggatttacacgaccttacgcacaaacttattcgaccaagtgggtttaaag-----
------------------------------------------------------------
--------------------------------------------------------
>Globorotalia_truncatulinoides|R005|15
----------------gaacgcgtg--g-agcatgtggcttaatttgactcaacgcgggg
aatcttaccgggtccggacacactgaggattgacagacg---------------------
----g-t-tat-t-gactta--tact-cgcttaatggc-tttaa-gct------------
-------gttaagtgtttaac--acctttacacaaagatgctagtcctttcatgatcgtt
tgatagg--tggtgcatggccgttcttagttcgtggagtgatctgtctgcctaattgcgt
ttcact-a-----agg-tccc-a----tt-cttca--tacgt-atg----aat--ag--c
gtctt----------------------------------------------aa-ct--ca
c-tt-t----tacc-gc-tac----ct----atttgt--a-gtaagcgctcat-actatt
-ggg-a--cc--gg--aatgcaac-g-ag-cg-c-gact--gcaccacc-taatt--g--
------------------------------------------------------------
------------------------------------------------------------
-------------------------------------ccc-cttatctacc-at---taa
t-tactttat----ta-accg--ccctg--tacgggcaccggggc----ctt-acctt--
t-actgaa---actagctgg-accgctgctt---tcc-tt---t-aagccagagg-aagg
ttgcggcaa-taaca-ggtct-gtgatgccctc-agatgttccgggccgcacacg-t---
------------------------------------------------------------
----gc-tac-aat-ga---tc-ag-cac-aaagag-tattac-cta--tcttctt-a-t
acc-t-aacccaa-tatgttaa-actta-ttgcgtaa--gg------gt------at-tg
t----c---ttaacga---ctt----at-ccgctttag-cg--ct-ttaa---gat----
-tatt-gga-cggttgt-gcctg-cctcgagag--a--gtgtacag-ggcagcaagagta
atgattccttcgtttt-tac-tacta-ataccgcgctt-ggtaa-----catattacact
cg-at-taagt--agggtctttgcttttaatag-caattgctatcctcaccctta--g--
gc--tctaaggatattactatctc-t-a--a-g-gtctacagggag--gt--gt-atatg
gcgcactt-act--tattcacggtggggacagaccattgttaactgttggtctcggtctc
aactaggaatgcctcgtacgggt--t-ggttcaccaaaccacccggaatatgtccctgcc
ctttgtacaca-ccgccc-gtcgctcttatcgat-gaactcacttgtgaggctgagggac
tgcgt-c-t------------------att-ata-c-ccgtgtaatcctaat--atc-tt
aca--tacatttcgctaaaagcgattt------------------------------tgc
tctaaggatttacacgaccttacgcacaaacttattcgaccaagtgggtttaaag-----
------------------------------------------------------------
--------------------------------------------------------
>Globorotalia_truncatulinoides|R005|19
----------------gaacgcgtg--g-agcatgtggcttaatttgactcaacgcgggg
aatcttaccgggtccggacacactgaggattgacagacg---------------------
----g-t-tat-t-gactta--tact-cgcttaatagc-tttaa-gct------------
-------gttaagtgtttaac--acctttacacaaagatgctagtcctttcatgatcgtt
tgatagg--tggtgcatggccgttcttagttcgtggagtgatctgtctgcctaattgcgt
ttcact-a-----agg-tccc-a----tt-cttca--tacgt-atg----aat--ag--c
gtctt----------------------------------------------aa-ct--ca
c-tt-t----tacc-gc-tac----ct----atttgt--a-gtaagcgctcat-actatt
-ggg-a--cc--gg--aatgcaac-g-ag-cg-c-gact--gcaccacc-taatt--g--
------------------------------------------------------------
------------------------------------------------------------
-------------------------------------ccc-cttatctacc-at---taa
t-tactttat----ta-accg--ccctg--tacgggcaccggggc----ctt-acctt--
t-actgaa---actagctgg-accgctgctt---tcc-tt---t-aagccagagg-aagg
ttgcggcaa-taaca-ggtct-gtgatgccctc-agatgttccgggccgcacacg-t---
------------------------------------------------------------
----gc-tac-aat-ga---tc-ag-cac-aaagag-tattac-cta--tcttctt-a-t
acc-t-aacccaa-tatgttaa-actta-ttgcgtaa--gg------gt------at-tg
t----c---ttaacga---ctt----at-ccgctttag-cg--ct-ttaa---gat----
-tatt-gga-cggttgt-gcctg-cctcgagag--a--gtgtacag-ggcagcaagagta
atgattccttcgtttt-tac-tacta-ataccgcgctt-ggtaa-----catattacact
cg-at-taagt--agggtctttgcttttaatag-caattgctatcctcaccctta--g--
gc--tctaaggatattactatctc-t-a--a-g-gtctacagggag--gt--gt-atatg
gcgcactt-act--tattcacggtggggacagaccattgttaactgttggtctcggtctc
aactaggaatgcctcgtacgggt--t-ggttcaccaaaccacccggaatatgtccctgcc
ctttgtacaca-ccgccc-gtcgctcttatcgat-gaactcacttgtgaggctgagggac
tgcgt-c-t------------------att-ata-c-ccgtgtaattctcat--atc-tc
aca--tacatttcgctaaaggcgattt------------------------------tgc
tttagggatttacacgaccttacgcacaaacttattcgaccaagtgggtttaaag-----
------------------------------------------------------------
--------------------------------------------------------
>Globorotalia_truncatulinoides|R012|09
----------------gaacgcgtg--g-agcatgtggcttaatttgactcaacgcgggg
aatcttaccgggtccggacacactgaggattgacagacg---------------------
----g-t-tat-t-gactta--tact-cgcttaatggc-tttaa-gct-cgc-t----tt
aag--ctgttaaacgtttaac--acctttacacaaagatgctagtcctttcatgatcgtt
tgatagg--tggtgcatggccgttcttagttcgtggagtgatctgtctgcctaattgcgt
ttcact-a-----agg-tccc-a----tt-cttca--tacgt-atg----aat--ag--c
gtctt----------------------------------------------aa-ct--ca
c-tt-t----tacc-gc-tac----ct----atttgt--a-gtaagcgctcat-actatt
-ggg-a--cc--gg--aatgcaac-g-ag-cg-c-gact--gcaccacc-taatt--g--
------------------------------------------------------------
------------------------------------------------------------
-------------------------------------ccc-cttatctacc-at---taa
t-tactttat----ta-accg--ccctg--tacgggcaccggggc----ctt-acctt--
t-actgaa---actagctgg-accgctgctt---tcc-tt---t-aagccagagg-aagg
ttgcggcaa-taaca-ggtct-gtgatgccctc-agatgttccgggccgcacacg-t---
------------------------------------------------------------
----gc-tac-aat-ga---tc-ag-cac-aaagag-tattac-cta--tcttctt-a-t
acc-t-aacccaa-tatgttaa-actta-ttgcgtaa--gg------at------at-tg
t----c---ttaacgacgactt----at-ccgctttag-cg--ct-ttaa---gat----
-tatt-gga-cggttat-gcctg-cctcgagag--a--gtgtacag-ggcagcaagagta
atgattccctcgtttt-tac-tacta-ataccgcgctt-ggtaa-----catattacact
cg-at-taagt--agggtctttgcttctaatgg-caattgctatcctcaccctta--g--
gc--tctaaggatattactatctc-t-a--a-g-gtctacagggag--gt--gt-atatg
gcgcactt-act--tattcacggtggggacagaccattgttaactgttggtctcggtctc
aactaggaatgcctcgtacgggt--t-ggttcaccaaaccacccggaatatgtccctgcc
ctttgtacaca-ccgccc-gtcgctcttatcgat-gaactcacttgtgaggctgagggac
tgcgt-c-t------------------atttata-c-ccatgtaatcctaat--atc-tc
aca--tacatttcgctaaaggcgattt------------------------------tgc
tttaaggatttacacgaccttacgcacaaacttattcgaccgagtgggtttaaag-----
------------------------------------------------------------
--------------------------------------------------------
>Globorotalia_truncatulinoides|R012|27
----------------gaacgcgtg--g-agcatgtggcttaatttgactcaacgcgggg
aatcttaccgggtccggacacactgaggattgacagacg---------------------
----g-t-tat-t-gactta--tact-cgcttaatggc-tttaa-gct-cgc-t----tt
aag--ctgttaaacgtttaac--acctttacacaaagatgctagtcctttcatgatcgtt
tgatagg--tggtgcatggccgttcttagttcgtggagtgatctgtctgcctaattgcgt
ttcact-a-----agg-tccc-a----tt-cttca--tacgt-atg----aat--ag--c
gtctt----------------------------------------------aa-ct--ca
c-tt-t----tacc-gc-tac----ct----atttgt--a-gtaagcgctcat-actatt
-ggg-a--cc--gg--aatgcaac-g-ag-cg-c-gact--gcaccacc-taatt--g--
------------------------------------------------------------
------------------------------------------------------------
-------------------------------------ccc-cttatctacc-at---taa
t-tactttat----ta-accg--ccctg--tacgggcaccggggc----ctt-acctt--
t-actgaa---actagctgg-accgctgctt---tcc-tt---t-aagccagagg-aagg
ttgcggcaa-taaca-ggtct-gtgatgccctc-agatgnnnnnnnnnnnnnnnn-n---
------------------------------------------------------------
----nn-nnn-nnn-nn---nn-nn-nnn-nnnnnn-nnnnnn-nnn--nnnnnnn-n-n
nnn-n-nnnnnnn-nnnnnnnn-nnnnnnnnnnnnnnn-nn------nn------nn-nn
n----n---nnn-nnn---nnn--n-nn-nnnnnnnnn-nnn-nn-nnnn---nnn----
-nnnn-nnn-nnnnnat-gcctg-cctcgagag--a--gtgtacag-ggcagcaagagta
atgattccctcgtttt-tac-tacta-ataccgcgctt-ggtaa-----catattacact
cg-at-taagt--agggtctttgcttctaatag-caattgctatcctcaccctta--g--
gc--tctaaggatattactatctc-t-a--a-g-gtctacagggag--gt--gt-atatg
gcgcactt-act--tattcacggtggggacagaccattgttaactgttggtctcggtctc
aactaggaatgcctcgtacgggt--t-ggttcaccaaaccacccggaatatgtccctgcc
ctttgtacaca-ccgccc-gtcgctcttatcgat-gaactcacttgtgaggctgagggac
tgcgt-c-t------------------atttata-c-ccatgtaatcctaat--atc-tc
aca--tacatttcgctaaaggcgattt------------------------------tgc
tttaaggatttacacgaccttacgcacaaacttattcgaccgagtgggtttaaag-----
------------------------------------------------------------
--------------------------------------------------------
>Globorotalia_truncatulinoides|R012|28
----------------gaacgcgtg--g-agcatgtggcttaatttgactcaacgcgggg
aatcttaccgggtccggacacactgaggattgacagacg---------------------
----g-t-tat-t-gactta--tact-cgcttaatggc-tttaa-gct-cgc-t----tt
aag--ctgttaaacgtttaac--acctttacacaaagatgctagtcctttcatgatcgtt
tgatagg--tggtgcatggccgttcttagttcgtggagtgatctgtctgcctaattgcgt
ttcact-a-----agg-tccc-a----tt-cttca--tacgt-atg----aat--ag--c
gtctt----------------------------------------------aa-ct--at
c-tt-t----tacc-gc-tac----ct----atttgt--a-gtaagcgctcat-actatt
-ggg-a--cc--gg--aatgcaac-g-ag-cg-c-gact--gcaccacc-taatt--g--
------------------------------------------------------------
------------------------------------------------------------
-------------------------------------ccc-cttatctacc-at---taa
t-tactttat----ta-accg--ccctg--tacgggcaccggggc----ctt-acctt--
t-actgaa---actagctgg-accgctgctt---tcc-tt---t-aagccagagg-aagg
ttgcggcaa-taaca-ggtct-gtgatgccctc-agatgttccgggccgcacacg-t---
------------------------------------------------------------
----gc-tac-aat-ga---tc-ag-cac-aaagag-tattac-cta--tcttctt-a-t
acc-t-aacccaa-tatgttaa-actta-ttgcgtaa--gg------at------at-tg
t----c---ttaacgacgactt----at-ccgctttag-cg--ct-ttaa---gat----
-tatt-gga-cggttat-gcctg-cctcgagag--a--gtgtacag-ggcagcaagagta
atgattccctcgtttt-tac-tacta-ataccgcgctt-ggtaa-----catattacact
cg-at-taagt--agggtctttgcttctaatrg-caattgctatcctcaccctta--g--
gc--tctaaggatattactatctc-t-a--a-g-gtctacagggag--gt--gt-atatg
gcgcactt-act--tattcacggtggggacagaccattgttaactgttggtctcggtctc
aactaggaatgcctcgtacgggt--t-ggttcaccaaaccacccggaatatgtccctgcc
ctttgtacaca-ccgccc-gtcgctcttatcgat-gaactcacttgtgaggctgagggac
tgcgt-c-t------------------atttata-c-ccatgtaatcctaat--atc-tc
aca--tacatttcgctaaaggcgattt------------------------------tgc
tttaaggatttacacgaccttacgcacaaacttattcgaccgagtgggtttaaag-----
------------------------------------------------------------
--------------------------------------------------------
>Globorotalia_truncatulinoides|R012|31
----------------gaacgcgtg--g-agcatgtggcttaatttgactcaacgcgggg
aatcttaccgggtccggacacactgaggattgacagacg---------------------
----g-t-tat-t-gactta--tact-cgcttaatggc-tttaa-gct------------
-------gttaagtgtttaac--acctttacacaaagatgctagtcctttcatgatcgtt
tgatagg--tggtgcatggccgttcttagttcgtggagtgatctgtctgcctaattgcgt
ttcact-a-----agg-tccc-a----tt-cttca--tacgt-atg----aat--ag--c
gtctt----------------------------------------------aa-ct--ca
c-tt-t----tacc-gc-tac----ct----atttgt--a-gtaagcgctcat-actatt
-ggg-a--cc--gg--aatgcaac-g-ag-cg-c-gact--gcaccacc-taatt--g--
------------------------------------------------------------
------------------------------------------------------------
-------------------------------------ccc-cttatctacc-at---taa
t-tactttat----ta-accg--ccctg--tacgggcaccggggc----ctt-acctt--
t-actgaa---actagctgg-accgctgctt---tcc-tt---t-aagccagagg-aagg
ttgcggcaa-taaca-ggtct-gtgatgccctc-agatgttccgggccgcacacg-t---
------------------------------------------------------------
----gc-tac-aat-ga---tc-ag-cac-aaagag-tattac-cta--tcttctt-a-t
acc-t-aacccaa-tatgttaa-actta-ttgcgtaa--gg------at------at-tg
t----c---ttaacgacgactt----at-ccgctttag-cg--ct-ttaa---gat----
-tatt-gga-cggttat-gcctg-cctcgagag--a--gtgtacag-ggcagcaagagta
atgattccctcgtttt-tac-tacta-ataccgcgctt-ggtaa-----catattacact
cg-at-taagt--agggtctttgcttctaatag-caattgctatcctcaccctta--g--
gc--tctaaggatattactatctc-t-a--a-g-gtctacagggag--gt--gt-atatg
gcgcactt-act--tattcacggtggggacagaccattgttaactgttggtctcggtctc
aactaggaatgcctcgtacgggt--t-ggttcaccaaaccacccggaatatgtccctgcc
ctttgtacaca-ccgccc-gtcgctcttatcgat-gaactcacttgtgaggctgagggac
tgcgt-c-t------------------atttata-c-ccatgtaatcctaat--atc-tc
aca--tacatttcgctaaaggcgattt------------------------------tgc
tttaaggatttacacgaccttacgcacaaacttattcgacc-------------------
------------------------------------------------------------
--------------------------------------------------------
>Globorotalia_truncatulinoides|R030|12
----------------gaacgcgtg--g-agcatgtggcttaatttgactcaacgcgggg
aatcttaccgggtccggacacactgaggattgacagacg---------------------
----g-t-tat-t-gactta--tact-cgcttaatggc-tttaa-gct------------
-------gttaaacgtttaac--acctttacacaaagatgctagtcctttcatgatcgtt
tgatagg--tggtgcatggccgttcttagttcgtggagtgatctgtctgcctaattgcgt
ttcact-a-----agg-tccc-a----tt-cttca--tacgt-atg----aat--ag--c
gtctt----------------------------------------------aa-ct--ca
c-tt-t----tacc-gc-tac----ct----atttgt--a-gtaagcgctcat-actatt
-ggg-a--cc--gg--aatgcaac-g-ag-cg-c-gact--gcaccacc-taatt--g--
------------------------------------------------------------
------------------------------------------------------------
-------------------------------------ccc-cttatctacc-at---taa
t-tactttat----ta-accg--ccctg--tacgggcaccggggc----ctt-acctt--
t-actgaa---actagctgg-accgctgctt---tcc-tt---t-aagccagagg-aagg
ttgcggcaa-taaca-ggtct-gtgatgccctc-agatgttccgggccgcacacg-t---
------------------------------------------------------------
----gc-tac-aat-ga---tc-ag-cac-agagag-tattac-cta--tcttctt-a-t
acc-t-aacccaa-tatgttaa-actta-ttgcgtaa--gg------at------at-tg
t----c---ttaacga---ctt----at-ccgctttag-cg--ct-ttaa---gat----
-tatt-gga-cggttat-gcctg-cctcgagag--a--gtgtacag-ggcagcaagagta
atgattccctcgtttt-tac-tacta-ataccgcgctt-ggtaa-----catattacact
cg-at-taagt--agggtctttgtttctaatag-caattgctatcctcaccctta--g--
gc--tctaaggatattactatctg-t-a--a-g-gtctacagggag--gt--gt-atatg
gcgcactt-act--tattcacggtggggacagaccattgttaactgttggtctcggtctc
aactaggaatgcctcgtacgggt--t-ggttcaccaaaccacccggaatatgtccctgcc
ctttgtacaca-ccgccc-gtcgctcttatcgat-gaactcacttgtgaggctgagggac
tgcgt-c-t------------------att-ata-c-ccatgtaatcctaat--atc-tt
aca--tacatttcgctaaaggcgattt------------------------------tgc
tttaaggatttacacgaccttacgcacaaacttaatcgaccgagtgggtttaaag-----
------------------------------------------------------------
--------------------------------------------------------
>Globorotalia_truncatulinoides|R031|08
----------------gaacgcgtg--g-agcatgtggcttaatttgactcaacgcgggg
aatcttaccgggtccggacacactgaggattgacagacg---------------------
----g-t-tat-t-gactta--tact-cgcttaatggc-tttaa-gct------------
-------gttaaacgtttaac--acctttacacaaagatgctagtcctttcatgatcgtt
tgatagg--tggtgcatggccgttcttagttcgtggagtgatctgtctgcctaattgcgt
ttcact-a-----agg-tccc-a----tt-cttca--tacgt-atg----aat--ag--c
gtctt----------------------------------------------aa-ct--ca
c-tt-t----tacc-gc-tac----ct----atttgt--a-gtaagcgctcat-actatt
-ggg-a--cc--gg--aatgcaac-g-ag-cg-c-gact--gcaccacc-taatt--g--
------------------------------------------------------------
------------------------------------------------------------
-------------------------------------ccc-cttatctacc-at---taa
t-tactttat----ta-accg--ccctg--tacgggcaccggggc----ctt-acctt--
t-actgaa---actagctgg-accgctgctt---tcc-tt---t-aagccagagg-aagg
ttgcggcaa-taaca-ggtct-gtgatgccctc-agatgttccgggccgcacacg-t---
------------------------------------------------------------
----gc-tac-aat-ga---tc-ag-cac-aaagag-tattac-cta--tcttctt-a-t
acc-t-aacccaa-tatgttaa-actta-ttgcgtaa--gg------gt------at-tg
t----c---ttaacga---ctt----at-ccgctttag-cg--ct-ttaa---gat----
-tatt-gga-cggttgt-gcctg-cctcgaaag--a--gtgtacag-ggcagcaagagta
atgattccctcgtttt-tac-tacta-ataccgcgctt-ggtaa-----catattacact
cg-at-taagt--agggtctttgcttttaatag-caattgctatcctcaccctta--g--
gc--tctaaggatattactatctc-t-a--a-g-gtctacagggag--gt--gt-atatg
gcgcactt-act--tattcacggtggggacagaccattgttaactgttggtctcggtctc
aactaggaatgcctcgtacgggt--t-ggttcaccaaaccacccggaatatgtccctgcc
ctttgtacaca-ccgccc-gtcgctcttatcgat-gaactctcttgtgaggctgagggac
tgcgt-c-t------------------att-ata-c-ccgtgtaatcctaat--atc-tc
aca--tacatttcgctaaaggcgattt------------------------------tgc
tttagggatttacacgaccttacgcacaaacttattcgaccaagtgggtttaaag-----
------------------------------------------------------------
--------------------------------------------------------
>Globorotalia_truncatulinoides|R036|04
----------------gaacgcgtg--g-agcatgtggcttaatttgactcaacgcgggg
aatcttaccgggtccggacacactgaggattgacagacg---------------------
----g-t-tat-t-gactta--tact-cgcttaatggc-tttaa-gct------------
-------gttaaacgtttaac--acctttacacaaagatgctagtcctttcatgatcgtt
tgatagg--tggtgcatggccgttcttagttcgtggagtgatctgtctgcctaattgcgt
ttcact-a-----agg-tccc-a----tt-cttca--tacgt-atg----aat--ag--c
gtctt----------------------------------------------aa-ct--ca
c-tt-t----tacc-gc-tac----ct----atttgt--a-gtaagcgctcat-actatt
-ggg-a--cc--gg--aatgcaac-g-ag-cg-c-gact--gcaccacc-taatt--g--
------------------------------------------------------------
------------------------------------------------------------
-------------------------------------ccc-cttatctacc-at---taa
t-tactttat----ta-accg--ccctg--tacgggcaccggggc----ctt-acctt--
t-actgaa---actagctgg-accgctgctt---tcc-tt---t-aagccagagg-aagg
ttgcggcaa-taaca-ggtct-gtgatgccctc-agatgttccgggccgcacacg-t---
------------------------------------------------------------
----gc-tac-aat-ga---tc-ag-cac-agagag-tattac-cta--tcttctt-a-t
acc-t-aacccaa-tatgttaa-actta-ttgcgtaa--gg------at------at-tg
t----c---ttaacga---ctt----at-ccgctttag-cg--ct-ttaa---gat----
-tatt-gga-cggttat-gcctg-cctcgagag--a--gtgtacag-ggcagcaagagta
atgattccttcgtttt-tac-tacta-ataccgcgctt-ggtaa-----catattacact
cg-at-taagt--agggtctttgcttctaatag-caattgctatcctcaccctta--g--
gc--tctaaggatattactatctc-t-a--a-g-gtctacagggag--gt--gt-atatg
gcgcactt-act--tattcacggtggggacagaccattgttaactgttggtctcggtctc
aactaggaatgcctcgtacgggt--t-ggttcaccaaaccacccggaatatgtccctgcc
ctttgtacaca-ccgccc-gtcgctcttatcgat-gaactcacttgtgaggctgagggac
tgcgt-c-t------------------atttata-c-ccgtgaaatcctaat--atc-tc
aca--tacatttcgctaaaggcgattt------------------------------tgc
tttaaggatttacacgaccttacgcacaaacttattcgacc-------------------
------------------------------------------------------------
--------------------------------------------------------
>Globorotalia_truncatulinoides|R036|06
----------------gaacgcgtg--g-agcatgtggcttaatttgactcaacgcgggg
aatcttaccgggtccggacacactgaggattgacagacg---------------------
----g-t-tat-t-gactta--tact-cgcttaatggc-tttaa-gct------------
-------gttaaacgtttaac--acctttacacaaagatgctagtcctttcatgatcgtt
tgatagg--tggtgcatggccgttcttagttcgtggagtgatctgtctgcctaattgcgt
ttcact-a-----agg-tccc-a----tt-cttca--tacgt-atg----aat--ag--c
gtctt----------------------------------------------aa-ct--ca
c-tt-t----tacc-gc-tac----ct----atttgt--a-gtaagcgctcat-actatt
-ggg-a--cc--gg--aatgcaac-g-ag-cg-c-gact--gcaccacc-taatt--g--
------------------------------------------------------------
------------------------------------------------------------
-------------------------------------ccc-cttatctacc-at---taa
t-tactttat----ta-accg--ccctg--tacgggcaccggggc----ctt-acctt--
t-actgaa---actagctgg-accgctgctt---tcc-tt---t-aagccagagg-aagg
ttgcggcaa-taaca-ggtct-gtgatgccctc-agatgttccgggccgcacacg-t---
------------------------------------------------------------
----gc-tac-aat-ga---tc-ag-cac-aaagag-tattac-cta--tcttctt-a-t
acc-t-aacccaa-tatgttaa-actta-ttgcgtaa--gg------at------at-tg
t----c---ttaacga---ctt----at-ccgctttag-cg--ct-ttaa---gat----
-tatt-ggg-cggttat-gcctg-cctcgagag--a--gtgtacag-ggcagcaagagta
atgattccctcgtttt-tac-tacta-ataccgcgctt-ggtaa-----catattacact
cg-at-taagt--agggtctttgcttctaatag-caattgctatcctcaccctta--g--
gc--tctaaggatattactatctg-t-a--a-g-gtctacagggag--gt--gt-atatg
gcgtactt-act--tattcacggtggggacagaccattgttaactgttggtctcggtctc
aactaggaatgcctcgtacgggt--t-ggttcaccaaaccacccggaatatgtccctgcc
ctttgtacaca-ccgccc-gtcgctcttatcgat-gaactcacttgtgaggctgagggac
tgcgt-c-t------------------att-ata-c-ccatgtaatcctaat--atc-tt
aca--tacatttcgctaaaggcgattt------------------------------tgc
tttaaggatttacacgaccttacgcacaaacttattcgacc-------------------
------------------------------------------------------------
--------------------------------------------------------
>Globorotalia_truncatulinoides|R036|08
----------------gaacgcgtg--g-agcatgtggcttaatttgactcaacgcgggg
aatcttaccgggtccggacacactgaggattgacagacg---------------------
----g-t-tat-t-gactta--tact-cgcttaatggc-tttaa-gct------------
-------gttaaacgtttaac--acctttacacaaagatgctagtcctttcatgatcgtt
tgatagg--tggtgcatggccgttcttagttcgtggagtgatctgtctgcctaattgcgt
ttcact-a-----agg-tccc-a----tt-cttca--tacgt-atg----aat--ag--c
gtctt----------------------------------------------aa-ct--at
c-tt-t----tacc-gc-tac----ct----atttgt--a-gtaagcgctcat-actatt
-ggg-a--cc--gg--aatgcaac-g-ag-cg-c-gact--gcaccacc-taatt--g--
------------------------------------------------------------
------------------------------------------------------------
-------------------------------------ccc-cttatctacc-at---taa
t-tactttat----ta-accg--ccctg--tacgggcaccggggc----ctt-acctt--
t-actgaa---actagctgg-accgctgctt---tcc-tt---t-aagccagagg-aagg
ttgcggcaa-taaca-ggtct-gtgatgccctc-agatgttccgggccgcacacg-t---
------------------------------------------------------------
----gc-tac-aat-ga---tc-ag-cac-aaagag-tattac-cta--tcttctt-a-t
acc-t-aacccaa-tatgttaa-actta-ttgcgtaa--gg------gt------at-tg
t----c---ttaacga---ctt----at-ccgctttag-cg--ct-ttaa---gat----
-tatt-gga-cggttgt-gcctg-cctcgaaag--a--gtgtacag-ggcagcaagagta
atgattccctcgtttt-tac-tacta-ataccgcgctt-ggtaa-----catattacact
cg-at-taagt--agggtctttgcttctaatag-caattgctatcctcaccctta--g--
gc--tctaaggatattactatctc-t-a--a-g-gtctacagggag--gt--gt-atatg
gcgcactt-act--tattcacggtggggacagaccattgttaactgttggtctcggtctc
aactaggaatgcctcgtacgggt--t-ggttcaccaaaccacccggaatatgtccctgcc
ctttgtacaca-ccgccc-gtcgctcttatcgat-gaactctcttgtgaggctgagggac
tgcgt-c-t------------------att-ata-c-ccgtgtaatcctaat--atc-tc
aca--tacatttcgctaaaggcgattt------------------------------tgc
tctaaggatttacacgaccttacgcacaaacttattcgaccaagtgggtttaaag-----
------------------------------------------------------------
--------------------------------------------------------
>Globorotalia_truncatulinoides|R036|34
----------------gaacgcgtg--g-agcatgtggcttaatttgactcaacgcgggg
aatcttaccgggtccggacacactgaggattgacagacg---------------------
----g-t-tat-t-gactta--tact-cgcttaatggc-tttaa-gct------------
-------gttaaacgtttaac--acctttacacaaagatgctagtcctttcatgatcgtt
tgatagg--tggtgcatggccgttcttagttcgtggagtgatctgtctgcctaattgcgt
ttcact-a-----agg-tccc-a----tt-cttca--tacgt-atg----aat--ag--c
gtctt----------------------------------------------aa-ct--at
c-tt-t----tacc-gc-tac----ct----atttgt--a-gtaagcgctcat-actatt
-ggg-a--cc--gg--aatgcaac-g-ag-cg-c-gact--gcaccacc-taatt--g--
------------------------------------------------------------
------------------------------------------------------------
-------------------------------------ccc-cttatctacc-at---taa
t-tactttatat--ta-accg--ccctg--tacgggcaccggggc----ctt-acctt--
t-actgaa---actagctgg-accgctgctt---tcc-tt---t-aagccagagg-aagg
ttgcggcaa-taaca-ggtct-gtgatgccctc-agatgttccgggccgcacacg-t---
------------------------------------------------------------
----gc-tac-aat-ga---tc-ag-cac-aaagag-tattac-cta--tcttctt-a-t
acc-t-aacccaa-tatgttaa-actta-ttgcgtaa--gg------gt------at-tg
t----c---ttaacga---ctt----at-ccgctttag-cg--ct-ttaa---gat----
-tatt-gga-cggttgt-gcctg-cctcgaaag--a--gtgtacag-ggcagcaagagta
atgattccctcgtttt-tac-tacta-ataccgcgctt-ggtaa-----catattacact
cg-at-taagt--agggtctttgcttttaatag-caattgctatcctcaccctta--g--
gc--tctaaggatattactatctc-t-a--a-g-gtctacagggag--gt--gt-atatg
gcgcactt-act--tattcacggtggggacagaccattgttaactgttggtctcggtctc
aactaggaatgcctcgtacgggt--t-ggttcaccaaaccacccggaatatgtccctgcc
ctttgtacaca-ccgccc-gtcgctcttatcgat-gaactcacttgtgaggctgagggac
tgcgt-c-t------------------att-ata-c-ccgtgtaattctcat--atc-tc
aca--tacatttcgctaaaggcgattt------------------------------tgc
tttagggatttacacgaccttacgcacaaacttattcgacc-------------------
------------------------------------------------------------
--------------------------------------------------------
>Globorotalia_truncatulinoides|R063|19
------------------------g--g-agcatgtggcttaatttgactcaacgcgggg
aatcttaccgggtccggacacactgaggattgacagacg---------------------
----g-t-tat-t-gactta--tact-cgcttaatggc-tttaa-gct------------
-------gttaaacgtttaac--acctttacacaaagatgctagtcctttcatgatcgtt
tgatagg--tggtgcatggccgttcttagttcgtggagtgatctgtctgcctaattgcgt
ttcact-a-----agg-tccc-a----tt-cttca--tacgt-atg----aat--ag--c
gtctt----------------------------------------------aa-ct--ca
c-tt-t----tacc-gc-tac----ct----atttgt--a-gtaagcgctcat-actatt
-ggg-a--cc--gg--aatgcaac-g-ag-cg-c-gact--gcaccacc-taatt--g--
------------------------------------------------------------
------------------------------------------------------------
-------------------------------------ccc-cttatctacc-at---taa
t-tactttat----ta-accg--ccctg--tacgggcaccggggc----ctt-acctt--
t-actgaa---actagctgg-accgctgctt---tcc-tt---t-aagccagagg-aagg
ttgcggcaa-taaca-ggtct-gtgatgccctc-agatgttccgggccgcacacg-t---
------------------------------------------------------------
----gc-tac-aat-ga---tc-ag-cac-agagag-tattac-cta--tcttctt-a-t
acc-t-aacccaa-tatgttaa-actta-ttgcgtaa--gg------at------at-tg
t----c---ttaacga---ctt----at-ccgctttag-cg--ct-ttaa---gat----
-tatt-ggg-cggttat-gcctg-cctcgagag--a--gtgtacag-ggcagcaagagta
atgattccttcgtttt-tac-tacta-ataccgcgctt-ggtaa-----catattacact
cg-at-taagt--agggtctttgcttctaatag-caattgctatcctcaccctta--g--
gc--tctaaggatattactatctc-t-a--a-g-gtctacagggag--gt--gt-atatg
gcgcactt-act--tattcacggtggggacagaccattgttaactgttggtctcggtctc
aactaggaatgcctcgtacgggt--t-ggttcaccaaaccacccggaatatgtccctgcc
ctttgtacaca-ccgccc-gtcgctcttatcgat-gaactcatttgtgaggctgagggac
tgcgt-c-t------------------att-ata-c-ccgtgtaatcctaat--atc-tc
aca--tacatttcgctaaaagcgattt------------------------------tgc
tttaaggatttatacgacc-----------------------------------------
------------------------------------------------------------
--------------------------------------------------------
>Globorotalia_truncatulinoides|R066|54
--------------------------------------------ttgactcaacgcgggg
aatcttaccgggtctggacacactgaggattgacagacg---------------------
----g-t-tat-t-gactta--tact-cgcttaatggc-tttaa-gct-cgc-t----tt
aag--ctgttaaacgtttaac--acctttacacaaagatgctagtcctttcatgatcgtt
tgatagg--tggtgcatggccgttcttagttcgtggagtgatctgtctgcctaattgcgt
ttcact-a-----agg-tccc-a----tt-cttca--tacgt-atg----aat--ag--c
gtctt----------------------------------------------aa-ct--at
c-tt-t----tacc-gc-tac----ct----atttgt--a-gtaagcgctcat-actatt
-ggg-a--cc--gg--aatgcaac-g-ag-cg-c-gact--gcaccacc-taatt--g--
------------------------------------------------------------
------------------------------------------------------------
-------------------------------------ccc-cttatctacc-at---taa
t-tactttat----ta-accg--ccctg--tacgggcaccggggc----ctt-acctt--
t-actgaa---actagctgg-accgctgctt---tcc-tt---t-aagccagagg-aagg
ttgcggcaa-taaca-ggtct-gtgatgccctc-agatgttccgggccgcacacg-t---
------------------------------------------------------------
----gc-tac-aat-ga---tc-ag-cac-aaagag-tattac-cta--tcttctt-a-t
acc-t-aacccaa-tatgttaa-actta-ttgcgtaa--gg------gt------at-tg
t----c---ttaacga---ctt----at-ccgctttag-cg--ct-ttaa---gat----
-tatt-gga-cggttat-gcctg-cctcgagag--a--gtgtacag-ggcagcaagagta
atgattccctcgtttt-tac-tacta-ataccgcgctt-ggtaa-----catattacact
cg-at-taagt--agggtctttgcttctaatgg-caattgctatcctcaccctta--g--
gc--tctaaggatattactatctg-t-a--a-g-gtctacagggag--gt--gt-atatg
gcgcactt-act--tattcacggtggggacagaccattgttaactgttggtctcggtctc
aactaggaatgcctcgtacgggt--t-ggttcaccaaaccacccggaatatgtccctgcc
ctttgtacaca-ccgccc-gtcgctcttatcgat-gaactcacttgtgaggctgagggac
tgcgt-c-t------------------atttata-c-ccgtgaaatcctaat--atc-tc
aca--tacatttcgctaaaggcgattt------------------------------tgc
tttaaggatttacacgaccttacgcacaaa------------------------------
------------------------------------------------------------
--------------------------------------------------------
>Hastigerina_pelagica|P080|03
------------------------------------------------------------
------------------------------------------------------------
------------------------------------------------------------
------------------------------------------------------------
------------------------------------------------------------
------------------------------------------------------------
------------------------------------------------------------
-------------------------------gtctc------t-t-caactcac---tcg
cacatt--ctcttg--aacgcaac-g-ag-cg-t-gacc--gcaacctc-ttgtt--gt-
------------------------------------------------------------
--------------------------------------gtatacca-agtgtgtc-gtt-
g-ctt----gc-aactc--aca-ctc-ca-a---tgc-ac-gtattttggtcacat-tgt
c-tc-ggc-c----gt-cgcg--cgcagcctcggctgtgtcggcg----cca-gcaat--
g-tccaaataaacttgaggg-accgctgtaa-caatt-cttt-t-aaaccagagg-aagg
ttgcggcaa-taaca-ggtct-gtgatgccctt-agatgtcccgggctgcacacg-t---
------------------------------------------------------------
----gc-tac-aat-ga---tc-ag-tac-agt---------------------------
-------------------------------gagcatc-tt------tgcaa-tacc-ag
cgt-ttggaggcctggccaagt-ca-ct---tgtgact-cgg-ct-tgca---gtc----
-tcta-cgt-tgccttc-ccaag-tct-gacaagat---ttggaaa-tccattggaagtc
ctgaatcaatcc--ct-att-ga----gcatttttctc-tacagtggcgcca-gacttcg
tc-ccatgtcg--gttcgcctga----------------------------cttg--tg-
-------------------------c-g--g-c-act-tg-gcgtc--ta--ct-atatg
---caatt-gtc--aattcatagtggggacagacgattgttaattgttcgtctcggtctc
aactaggaatgccttgtacgggtctttggttcaccagaccacccggaatacgtccctgcc
ctttgtacaca-ccgccc-gtcgctcttaccgat-gaacttctctgtgagtttgagggac
cgtca---a------------------ttg-t-----gtgg-caa-ca-----------c
acg--acgctatggaa---------------acttaaacgaacagtgtgatttaaag---
------------------------------------------------------------
------------------------------------------------------------
--------------------------------------------------------
>Hastigerina_pelagica|P080|08
----------------------gcg--g-agcatgtggcttaatttgactcaacgcggga
aatcttaccgggtccggacacactgaggattgacagaca---------------------
----g-tattc-a-tgc------cga-c---t--gaat-tt------c------------
-------ga-------c-ata-tttca-------aatgtgcgagttctttcatgattgtg
tgatagg--tggtgcatggccgttcttagttcgtggagtgatctgtctgcttaattgcgt
ttcatatt-----t---acga-a---tgt-cgctt-acgtga-ttg-c--tgc--ag--a
cctcg----------------------------------------------tctctc-tt
t-at-t----gagt-gc-gac----gc----gtctc------t-t-caactcac---tcg
cacatt--ctcttg--aacgcaac-g-ag-cg-t-gacc--gcaacctc-ttgtt--gt-
------------------------------------------------------------
--------------------------------------gtatacca-agtgtgtc-gtt-
g-ctt----gc-aactc--aca-ctc-ca-a---tgc-ac-gtattttggtcacat-tgt
c-tc-ggc-c----gt-cgcg--cgcagcctcggctgtgtcggcg----cca-gcaat--
g-tccaaataaacttgaggg-accgctgtaa-caatt-cttt-t-aaaccagagg-aagg
ttgcggcaa-taaca-ggtct-gtgatgccctt-agatgtcccgggctgcacacg-t---
------------------------------------------------------------
----gc-tac-aat-ga---tc-ag-tac-agt---------------------------
-------------------------------gagcatc-tt------tgcaa-tacc-ag
cgt-ttggaggcctggccaagt-ca-ct---tgtgact-cgg-ct-tgca---gtc----
-tcta-cgt-tgccttc-ccaag-tct-gacaagat---ttggaaa-tccattggaagtc
ctgaatcaatcc--ct-att-ga----gcatttttctc-tacagtggcgcca-gacttcg
tc-ccatgtcg--gttcgcctga----------------------------cttg--tg-
-------------------------c-g--g-c-act-tg-gcgtc--ta--ct-atatg
---caatt-gtc--aattcatagtggggacagacgattgttaattgttcgtctcggtctc
aactaggaatgccttgtacgggtctttggttcaccagaccacccggaatacgtccctgcc
ctttgtacaca-ccgccc-gtcgctcttaccgat-gaacttctctgtgagtttgagggac
cgtca---a------------------ttg-t-----gtgg-caa-ca-----------c
acg--acgctatggaa---------------acttaaacgaacagtgtgatttaaag---
------------------------------------------------------------
------------------------------------------------------------
--------------------------------------------------------
>Hastigerina_pelagica|P080|10
----------------------gtg--g-agcatgtggcttaatttgactcaacgcggga
aatcttaccgggtccggacacactgaggattgacagaca---------------------
----g-tattc-a-tgc------cga-c---t--gaat-tt------c------------
-------ga-------c-ata-tttca-------aatgtgcgagttctttcatgattgtg
tgatagg--tggtgcatggccgttcttagttcgtggagtgatctgtctgcttaattgcgt
ttcatatt-----t---acga-a---tgt-cgctt-acgtga-ttg-c--tgc--ag--a
cctcg----------------------------------------------tctct---t
t-at-t----gagt-gc-gac----gc----gtctc------t-t-caactcac---tcg
cacatt--ctcttg--aacgcaac-g-ag-cg-t-gacc--gcaacctc-ttgtt--gt-
------------------------------------------------------------
--------------------------------------gtatacca-agtgtgtc-gtt-
g-ctt----gc-aactc--aca-ctc-ca-a---tgc-ac-gtattttggtcacat-tgt
c-tc-ggc-c----gt-cgcg--cgcagcctcggctgtgtcggcg----cca-gcaat--
g-tccaaataaacttgaggg-accgctgtaa-caatt-cttt-t-aaaccagagg-aagg
ttgcggcaa-taaca-ggtct-gtgatgccctt-agatgtcccgggctgcacacg-t---
------------------------------------------------------------
----gc-tac-aat-ga---tc-ag-tac-agt---------------------------
-------------------------------gagcatc-tt------tgcaa-tacc-ag
cgt-ttggaggcctggccaagt-ca-ct---tgtgact-cgg-ct-tgca---gtc----
-tcta-cgt-tgccttc-ccaag-tct-gacaagat---ttggaaa-tccattggaagtc
ctgaatcaatcc--ct-att-ga----gcatttttctc-tacagtggcgcca-gacttcg
tc-ccatgtcg--gttcgcctga----------------------------cttg--tg-
-------------------------c-g--g-c-act-tg-gcgtc--ta--ct-atatg
---caatt-gtc--aattcatagtggggacagacgattgttaattgttcgtctcggtctc
aactaggaatgccttgtacgggtctttggttcaccagaccacccggaatacgtccctgcc
ctttgtacaca-ccgccc-gtcgctcttaccgat-gaacttctctgtgagtttgagggac
cgtca---a------------------ttg-t-----gtgg-caa-ca-----------c
acg--acgctatggaa---------------acttaaacgaacagtgtgatttaaag---
------------------------------------------------------------
------------------------------------------------------------
--------------------------------------------------------
>Hastigerina_pelagica|P080|16
----------------------gtg--g-agcatgtggcttaatttgactcaacgcggga
aatcttaccgggtccggacacactgaggattgacagaca---------------------
----g-tattc-a-tgc------cga-c---t--gaat-tt------c------------
-------ga-------c-ata-tttca-------aatgtgcgagttctttcatgattgtg
tgatagg--tggtgcatggccgttcttagttcgtggagtgatctgtctgcttaattgcgt
ttcatatt-----t---acga-a---tgt-cgctt-acgtga-ttg-c--tgc--ag--a
cctcg----------------------------------------------tctct---t
t-at-t----gagt-gc-gac----gc----gtctc------t-t-caactcac---tcg
cacatt--ctcttg--aacgcaac-g-ag-cg-t-gacc--gcaacctc-ttgtt--gt-
------------------------------------------------------------
--------------------------------------gtatacca-agtgtgtc-gtt-
g-ctt----gc-aactc--aca-ctc-ca-a---tgc-ac-gtattttggtcacat-tgt
c-tc-ggc-c----gt-cgcg--cgcagcctcggctgtgtcggcg----cca-gcaat--
g-tccaaataaacttgaggg-accgctgtaa-caatt-cttt-t-aaaccagagg-aagg
ttgcggcaa-taaca-ggtct-gtgatgccctt-agatgtcccgggctgcacacg-t---
------------------------------------------------------------
----gc-tac-aat-ga---tc-ag-tac-agt---------------------------
-------------------------------gagcatc-tt------tgcaa-tacc-ag
cgt-ttggaggcctggccaagt-ca-ct---tgtgact-cgg-ct-tgca---gtc----
-tcta-cgt-tgccttc-ccaag-tct-gacaagat---ttggaaa-tccattggaagtc
ctgaatcaatcc--ct-att-ga----gcatttttctc-tacagtggcgcca-gacttcg
tc-ccatgtcg--gttcgcctga----------------------------cttg--tg-
-------------------------c-g--g-c-act-tg-gcgtc--ta--ct-atatg
---caatt-gtc--aattcatagtggggacagacgattgttaattgttcgtctcggtctc
aactaggaatgccttgtacgggtctttggttcaccagaccacccggaatacgtccctgcc
ctttgtacaca-ccgccc-gtcgctcttaccgat-gaacttctctgtgagtttgagggac
cgtca---a------------------ttg-t-----gtgg-caa-ca-----------c
acg--acgctatggaa---------------acttaaacgaacagtgtgatttaaag---
------------------------------------------------------------
------------------------------------------------------------
--------------------------------------------------------
>Hastigerina_pelagica|P080|20
----------------------gtg--g-agcatgtggcttaatttgactcaacgcggga
aatcttaccgggtccggacacactgaggattgacagaca---------------------
----g-tattc-a-tgc------cga-c---t--gaat-tt------c------------
-------ga-------c-ata-tttca-------aatgtgcgagttctttcatgattgtg
tgatagg--tggtgcatggccgttcttagttcgtggagtgatctgtctgcttaattgcgt
ttcatatt-----t---acga-a---tgt-cgctt-acgtga-ttg-c--tgc--ag--a
cctcg----------------------------------------------tctct---t
t-at-t----gagt-gc-gac----gc----gtctc------t-t-caactcac---tcg
cacatt--ctcttg--aacgcaac-g-ag-cg-t-gacc--gcaacctc-ttgtt--gt-
------------------------------------------------------------
--------------------------------------gtatacca-agtgtgtc-gtt-
g-ctt----gc-aactc--aca-ctc-ca-a---tgc-ac-gtattttggtcacat-tgt
c-tc-ggc-c----gt-cgcg--cgcagcctcggctgtgtcggcg----cca-gcaat--
g-tccaaataaacttgaggg-accgctgtaa-caatt-cttt-t-aaaccagagg-aagg
ttgcggcaa-taaca-ggtct-gtgatgccctt-agatgtcccgggctgcacacg-t---
------------------------------------------------------------
----gc-tac-aat-ga---tc-ag-tac-agt---------------------------
-------------------------------gagcatc-tt------tgcaa-tacc-ag
cgt-ttggaggcctggccaagt-ca-ct---tgtgact-cgg-ct-tgca---gtc----
-tcta-cgt-tgccttc-ccaag-tct-gacaagat---ttggaaa-tccattggaagtc
ctgaatcaatcc--ct-att-ga----gcatttttctc-tacagtggcgcca-gacttcg
tc-ccatgtcg--gttcgcctga----------------------------cttg--tg-
-------------------------c-g--g-c-act-tg-gcgtc--ta--ct-atatg
---caatt-gtc--aattcatagtggggacagacgattgttaattgttcgtctcggtctc
aactaggaatgccttgtacgggtctttggttcaccagaccacccggaatacgtccctgcc
ctttgtacaca-ccgccc-gtcgctcttaccgat-gaacttctctgtgagtttgagggac
cgtca---a------------------ttg-t-----gtgg-caa-ca-----------c
acg--acgctatggaa---------------acttaaacgaacagtgtgatttaaag---
------------------------------------------------------------
------------------------------------------------------------
--------------------------------------------------------
>Hastigerina_pelagica|P080|41
----------------------gtg--g-agcatgtggcttaatttgactcaacgcggga
aatcttaccgggtccggacacactgaggattgacagaca---------------------
----g-tattc-a-tgc------cga-c---t--gaat-tt------c------------
-------ga-------c-ata-tttca-------aatgtgcgagttctttcatgattgtg
tgatagg--tggtgcatggccgttcttagttcgtggagtgatctgtctgcttaattgcgt
ttcatatt-----t---acga-a---tgt-cgctt-acgtga-ttg-c--tgc--ag--a
cctcg----------------------------------------------tctctc-tt
t-at-t----gagt-gc-gac----gc----gtctc------t-t-caactcac---tcg
cacatt--ctcttg--aacgcaac-g-ag-cg-t-gacc--gcaacctc-ttgtt--gt-
------------------------------------------------------------
--------------------------------------gtatacca-agtgtgtc-gtt-
g-ctt----gc-aactc--aca-ctc-ca-a---tgc-ac-gtattttggtcacat-tgt
c-tc-ggc-c----gt-cgcg--cgcagcctcggctgtgtcggcg----cca-gcaat--
g-tccaaataaacttgaggg-accgctgtaa-caatt-cttt-t-aaaccagagg-aagg
ttgtggcaa-taaca-ggtct-gtgatgccctt-agatgtcccgggctgcacacg-t---
------------------------------------------------------------
----gc-tac-aat-ga---tc-ag-tac-agt---------------------------
-------------------------------gagcatc-tt------tgcaa-tacc-ag
cgt-ttggaggcctggccaagt-ca-ct---tgtgact-cgg-ct-tgca---gtc----
-tcta-cgt-tgccttc-ccaag-tct-gacaagat---ttggaaa-tccattggaagtc
ctgaatcaatcc--ct-att-ga----gcatttttctc-tacagtggcgcca-gacttcg
tc-ccatgtcg--gttcgcctga----------------------------cttg--tg-
-------------------------c-g--g-c-act-tg-gcgtc--ta--ct-atatg
---caatt-gtc--aattcatagtggggacagacgattgttaattgttcgtctcggtctc
aactaggaatgccttgtacgggtctttggttcaccagaccacccggaatacgtccctgcc
ctttgtacaca-ccgccc-gtcgctcttaccgat-gaacttctctgtgagtttgagggac
cgtca---a------------------ttg-t-----gtgg-caa-ca-----------c
acg--acgctatggaa---------------acttaaacgaacagtgtgatttaaag---
------------------------------------------------------------
------------------------------------------------------------
--------------------------------------------------------
>Hastigerina_pelagica|P100|01
------------------------------------------------------gcggga
aatcttaccgggtccggacacactgaggattgacagaca---------------------
----g-tattc-a-tgg------cga-g---t--ctct-c--------------------
-------gt-------c-ata-tttca-------aatgtgcgagttctttcatgattgtg
tgatagg--tggtgcatggccgttcttagttcgtggagtgatctgtctgcttaattgcgt
ttcatatt-----t---acga-a---tgt-cgctt-acgtga-ttg-c--tgc--ag--a
cctcg----------------------------------------------tctcc---t
c-tg-g-----ag--gc-gac----gc----gtctc------t-t-caactcac---tcg
cacatt--ctcttg--aacgcaac-g-ag-cg-t-gacc--gcaacctc-ttgtt--gt-
------------------------------------------------------------
--------------------------------------gtatacca-agtgtggc-gct-
ggctt----gccagctc--gca-ctc-ca-a---tgc-ac-gtattttggtcac---at-
t-g--tct-c----gc---gg--c--g----cctcgg-cgttt-g-----ca-gcaat--
g-tccaaataaacttgaggg-accgctgtaa-caatt-cttt-t-aaaccagagg-aagg
ttgcggcaa-taaca-ggtct-gtgatgccctt-agatgtcccgggctgcacacg-t---
------------------------------------------------------------
----gc-tac-aat-ga---tc-ag-tac-agt---------------------------
-------------------------------gagcatc-tt------tgcaa-tacc-ag
cgt-ttggaggcctggccgcgc-gt-cacttgtggcgc-cgg-ct-tgca---gtc----
-tcta-cgt-tgccttc-ccaag-tct-gacaagat---ttggaaa-tccattggaagtt
ctgattcgatatccct-att-ga----gcatttttttactacagcggcgtct-aacttcg
tc-cctcgtcg--gttcgcctga----------------------------cttg--tg-
-------------------------c-g--g-c-act-tg-gcgtc--tg--ct-atatg
---caatt-gtc--aattcatagtggggacagacgattgttaattgttcgtctcggtctc
aactaggaatgccttgtacgggtctttggttcaccagaccacccggaatacgtccctgcc
ctttgtacaca-ccgccc-gtcgctcttaccgat-gaacttctctgtgagtttgagggac
cgtca---a------------------ttg-t-----gtgg-caa-ca-----------c
acg--acgctatggaa---------------acttaaacgaacagtgtgatttaa-----
------------------------------------------------------------
------------------------------------------------------------
--------------------------------------------------------
>Hastigerina_pelagica|P100|02
-------------gaa-----cgtg--g-agcatgtggcttaatttgactcaacgcggga
aatcttaccgggtccggacacactgaggattgacagaca---------------------
----g-tattc-a-tgg------cga-g---t--ctct-c--------------------
-------gt-------c-ata-tttca-------aatgtgcgagttctttcatgattgtg
tgatagg--tggtgcatggccgttcttagttcgtggagtgatctgtctgcttaattgcgt
ttcatatt-----t---acga-a---tgt-cgctt-acgtga-ttg-c--tgc--ag--a
cctcg----------------------------------------------tctcc---t
c-tg-g-----ag--gc-gac----gc----gtctc------t-t-caactcac---tcg
cacatt--ctcttg--aacgcaac-g-ag-cg-t-gacc--gcaacctc-ttgtt--gt-
------------------------------------------------------------
--------------------------------------gtatacca-agtgtggc-gct-
ggctt----gccagctc--gca-ctc-ca-a---tgc-ac-gtattttggtcac---at-
t-g--tct-c----gc---gg--c--g----cctcgg-cgttt-g-----ca-gcaat--
g-tccaaataaacttgaggg-accgctgtaa-caatt-cttt-t-aaaccagagg-aagg
ttgcggcaa-taaca-ggtct-gtgatgccctt-agatgtcccgggctgcacacg-t---
------------------------------------------------------------
----gc-tac-aat-ga---tc-ag-tac-agt---------------------------
-------------------------------gagcatc-tt------tgcaa-tacc-ag
cgt-ttggaggcctggccgcgc-gt-cacttgtggtgc-cgg-ct-tgca---gtc----
-tcta-cgt-tgccttc-ccaag-tct-gacaagat---ttggaaa-tccattggaagtt
ctgattcgatatccct-att-ga----gcatttttttactacagcggcgtct-aacttcg
tc-cctcgtcg--gttcgcctga----------------------------cttg--tg-
-------------------------c-g--g-c-act-tg-gcgtc--tg--ct-atatg
---caatt-gtc--aattcatagtggggacagacgattgttaattgttcgtctcggtctc
aactaggaatgccttgtacgggtctttggttcaccagaccacccggaatacgtccctgcc
ctttgtacaca-ccgccc-gtcgctcttaccgat-gaacttctctgtgagtttgagggac
cgtca---a------------------ttg-t-----gtgg-caa-ca-----------c
acg--acgctatggaa---------------acttaaacgaacagtgtgatttaaag---
------------------------------------------------------------
------------------------------------------------------------
--------------------------------------------------------
>Hastigerina_pelagica|P100|03
-------------gaa-----cgcg--g-agcatgtggcttaatttgactcaacgcggga
aatcttaccgggtccggacacactgaggattgacagaca---------------------
----g-tattc-a-tgg------cga-g---t--ctct-c--------------------
-------gt-------c-ata-tttca-------aatgtgcgagttctttcatgattgtg
tgatagg--tggtgcatggccgttcttagttcgtggagtgatctgtctgcttaattgcgt
ttcatatt-----t---acga-a---tgt-cgctt-acgtga-ttg-c--tgc--ag--a
cctcg----------------------------------------------tctcc---t
c-tg-g-----ag--gc-gac----gc----gtctc------t-t-caactcac---tcg
cacatt--ctcttg--aacgcaac-g-ag-cg-t-gacc--gcaacctc-ttgtt--gt-
------------------------------------------------------------
--------------------------------------gtatacca-agtgtggc-gct-
ggctt----gccagctc--gca-ctc-ca-a---tgc-ac-gtattttggtcac---at-
t-g--tct-c----gc---gg--c--g----cctcgg-cgttt-g-----ca-gcaat--
g-tccaaataaacttgaggg-accgctgtaa-caatt-cttt-t-aaaccagagg-aagg
ttgcggcaa-taaca-ggtct-gtgatgccctt-agatgtcccgggctgcacacg-t---
------------------------------------------------------------
----gc-tac-aat-ga---tc-ag-tac-agt---------------------------
-------------------------------gagcatc-tt------tgcaa-tacc-ag
cgt-ttggaggcctggccgcgc-gt-cacttgtggcgc-cgg-ct-tgca---gtc----
-tcta-cgt-tgccttc-ccaag-tct-gacaagat---ttggaaa-tccattggaagtt
ctgattcgatatccct-att-ga----gcatttttttactacagcggcgtct-aacttcg
tc-cctcgtcg--gttcgcctga----------------------------cttg--tg-
-------------------------c-g--g-c-act-tg-gcgtc--tg--ct-atatg
---caatt-gtc--aattcatagtggggacagacgattgttaattgttcgtctcggtctc
aactaggaatgccttgtacgggtctttggttcaccagaccacccggaatacgtccctgcc
ctttgtacaca-ccgccc-gtcgctcttaccgat-gaacttctctgtgagtttgagggac
cgtca---a------------------ttg-t-----gtgg-caa-ca-----------c
acg--acgctatggaa---------------acttaaacgaacagtgtgatttaaag---
------------------------------------------------------------
------------------------------------------------------------
--------------------------------------------------------
>Hastigerina_pelagica|P100|05
-------------gaa-----cgtg--g-agcatgtggcttaatttgactcaacgcggga
aatcttaccgggtccggacacactgaggattgacagaca---------------------
----g-tattc-a-tgg------cga-g---t--ctct-c--------------------
-------gt-------c-ata-tttca-------aatgtgcgagttctttcatgattgtg
tgatagg--tggtgcatggccgttcttagttcgtggagtgatctgtctgcttaattgcgt
ttcatatt-----t---acga-a---tgt-cgctt-acgtga-ttg-c--tgc--ag--a
cctcg----------------------------------------------tctcc---t
c-tg-g-----ag--gc-gac----gc----gtctc------t-t-caactcac---tcg
cacatt--ctcttg--aacgcaac-g-ag-cg-t-gacc--gcaacctc-ttgtt--gt-
------------------------------------------------------------
--------------------------------------gtatacca-agtgtggc-gct-
ggctt----gccagctc--gca-ctc-ca-a---tgc-ac-gtattttggtcac---at-
t-g--tct-c----gc---gg--c--g----cctcgg-cgttt-g-----ca-gcaat--
g-tccaaataaacttgaggg-accgctgtaa-caatt-cttt-t-aaaccagagg-aagg
ttgcggcaa-taaca-ggtct-gtgatgccctt-agatgtcccgggctgcacacg-t---
------------------------------------------------------------
----gc-tac-aat-ga---tc-ag-tac-agt---------------------------
-------------------------------gagcatc-tt------tgcaa-tacc-ag
cgt-ttggaggcctggccgcgc-gt-cacttgtggcgc-cgg-ct-tgca---gtc----
-tcta-cgt-tgccttc-ccaag-tct-gacaagat---ttggaaa-tccattggaagtt
ctgattcgatatccct-att-ga----gcatttttttactacagcggcgtct-aacttcg
tc-cctcgtcg--gttcgcctga----------------------------cttg--tg-
-------------------------c-g--g-c-act-tg-gcgtc--tg--ct-atatg
---caatt-gtc--aattcatagtggggacagacgattgttaattgttcgtctcggtctc
aactaggaatgccttgtacgggtctttggttcaccagaccacccggaatacgtccctgcc
ctttgtacaca-ccgccc-gtcgctcttaccgat-gaacttctctgtgagtttgagggac
cgtca---a------------------ttg-t-----gtgg-caa-ca-----------c
acg--acgctatggaa---------------acttaaacgaacagtgtgatttaaag---
------------------------------------------------------------
------------------------------------------------------------
--------------------------------------------------------
>Hastigerina_pelagica|P100|07
-------------gaa-----cgcg--g-agcatgtggcttaatttgactcaacgcggga
aatcttaccgggtccggacacactgaggattgacagaca---------------------
----g-tattc-a-tgg------cga-g---t--ctct-c--------------------
-------gt-------c-ata-tttca-------aatgtgcgagttctttcatgattgtg
tgatagg--tggtgcatggccgttcttagttcgtggagtgatctgtctgcttaattgcgt
ttcatatt-----t---acga-a---tgt-cgctt-acgtga-ttg-c--tgc--ag--a
cctcg----------------------------------------------tctcc---t
c-tg-g-----ag--gc-gac----gc----gtctc------t-t-caactcac---tcg
cacatt--ctcttg--aacgcaac-g-ag-cg-t-gacc--gcaacctc-ttgtt--gt-
------------------------------------------------------------
--------------------------------------gtatacca-agtgtggc-gct-
ggctt----gccagctc--gca-ctc-ca-a---tgc-ac-gtattttggtcac---at-
t-g--tct-c----gc---gg--c--g----cctcgg-cgttt-g-----ca-gcaat--
g-tccaaataaacttgaggg-accgctgtaa-caatt-cttt-t-aaaccagagg-aagg
ttgcggcaa-taaca-ggtct-gtgatgccctt-agatgtcccgggctgcacacg-t---
------------------------------------------------------------
----gc-tac-aat-ga---tc-ag-tac-agt---------------------------
-------------------------------gagcatc-tt------tgcaa-tacc-ag
cgt-ttggaggcctggccgcgc-gt-cacttgtggcgc-cgg-ct-tgca---gtc----
-tcta-cgt-tgccttc-ccaag-tct-gacaagat---ttggaaa-tccattggaagtt
ctgattcgatatccct-att-ga----gcatttttttactacagcggcgtct-aacttcg
tc-cctcgtcg--gttcgcctga----------------------------cttg--tg-
-------------------------c-g--g-c-act-tg-gcgtc--tg--ct-atatg
---caatt-gtc--aattcatagtggggacagacgattgttaattgttcgtctcggtctc
aactaggaatgccttgtacgggtctttggttcaccagaccacccggaatacgtccctgcc
ctttgtacaca-ccgccc-gtcgctcttaccgat-gaacttctctgtgagtttgagggac
cgtca---a------------------ttg-t-----gtgg-caa-ca-----------c
acg--acgctatggaa---------------acttaaacgaacagtgtgatttaaag---
------------------------------------------------------------
------------------------------------------------------------
--------------------------------------------------------
>Hastigerina_pelagica|P100|08
-------------gaa-----cgcg--g-agcatgtggcttaatttgactcaacgcggga
aatcttaccgggtccggacacactgaggattgacagaca---------------------
----g-tattc-a-tgg------cga-g---t--ctct-c--------------------
-------gt-------c-ata-tttca-------aatgtgcgagttctttcatgattgtg
tgatagg--tggtgcatggccgttcttagttcgtggagtgatctgtctgcttaattgcgt
ttcatatt-----t---acga-a---tgt-cgctt-acgtga-ttg-c--tgc--ag--a
cctcg----------------------------------------------tctcc---t
c-tg-g-----ag--gc-gac----gc----gtctc------t-t-caactcac---tcg
cacatt--ctcttg--aacgcaac-g-ag-cg-t-gacc--gcaacctc-ttgtt--gt-
------------------------------------------------------------
--------------------------------------gtatacca-agtgtggc-gct-
ggctc----gccagctc--gca-ctc-ca-a---tgc-ac-gtattttggtcac---at-
t-g--tct-c----gc---gg--c--g----cctcgg-cgttt-g-----ca-gcaat--
g-tccaaataaacttgaggg-accgctgtaa-caatt-cttt-t-aaaccagagg-aagg
ttgcggcaa-taaca-ggtct-gtgatgccctt-agatgtcccgggctgcacacg-t---
------------------------------------------------------------
----gc-tac-aat-ga---tc-ag-tac-agt---------------------------
-------------------------------gagcatc-tt------tgcaa-tacc-ag
cgt-ttggaggcctggccgcgc-gt-cacttgtggcgc-cgg-ct-tgca---gtc----
-tcta-cgt-tgccttc-ccaag-tct-gacaagat---ttggaaa-tccattggaagtt
ctgattcgatatccct-att-ga----gcatttttttactacagcggcgtct-aacttcg
tc-cctcgtcg--gttcgcctga----------------------------cttg--tg-
-------------------------c-g--g-c-act-tg-gcgtc--tg--ct-atatg
---caatt-gtc--aattcatagtggggacagacgattgttaattgttcgtctcggtctc
aactaggaatgccttgtacgggtctttggttcaccagaccacccggaatacgtccctgcc
ctttgtacaca-ccgccc-gtcgctcttaccgat-gaacttctctgtgagtttgagggac
cgtca---a------------------ttg-t-----gtgg-caa-ca-----------c
acg--acgctatggaa---------------acttaaacgaacagtgtgatttaaag---
------------------------------------------------------------
------------------------------------------------------------
--------------------------------------------------------
>Hastigerina_pelagica|P100|09
-------------gaa-----cgtg--g-agcatgtggcttaatttgactcaacgcggga
aatcttaccgggtccggacacactgaggattgacagaca---------------------
----g-tattc-a-tgg------cga-g---t--ctct-c--------------------
-------gt-------c-ata-tttca-------aatgtgcgagttctttcatgattgtg
tgatagg--tggtgcatggccgttcttagttcgtggagtgatctgtctgcttaattgcgt
ttcatatt-----t---acga-a---tgt-cgctt-acgtga-ttg-c--tgc--ag--a
cctcg----------------------------------------------tctcc---t
c-tg-g-----ag--gc-gac----gc----gtctc------t-t-caactcac---tcg
cacatt--ctcttg--aacgcaac-g-ag-cg-t-gacc--gcaacctc-ttgtt--gt-
------------------------------------------------------------
--------------------------------------gtatacca-agtgtggc-gct-
ggctt----gccagctc--gca-ctc-ca-a---tgc-ac-gtattttggtcac---at-
t-g--tct-c----gc---gg--c--g----cctcgg-cgttt-g-----ca-gcaat--
g-tccaaataaacttgaggg-accgctgtaa-caatt-cttt-t-aaaccagagg-aagg
ttgcggcaa-taaca-ggtct-gtgatgccctt-agatgtcccgggcagcacacg-t---
------------------------------------------------------------
----gc-tac-aat-ga---tc-ag-tac-agt---------------------------
-------------------------------gagcatc-tt------tgcaa-tacc-ag
cgt-ttggaggcctggccgcgc-gt-cacttgtggcgc-cgg-ct-tgca---gtc----
-tcta-cgt-tgccttc-ccaag-tct-gacaagat---ttggaaa-tccattggaagtt
ctgattcgatatccct-att-ga----gcatttttttactacagcggcgtct-aacttcg
tc-cctcgtcg--gttcgcctga----------------------------cttg--tg-
-------------------------c-g--g-c-act-tg-gcgtc--tg--ct-atatg
---caatt-gtc--aattcatagtggggacagacgattgttaattgttcgtctcggtctc
aactaggaatgccttgtacgggtctttggttcaccagaccacccggaatacgtccctgcc
ctttgtacaca-ccgccc-gtcgctcttaccgat-gaacttctctgtgagtttgagggac
cgtca---a------------------ttg-t-----gtgg-caa-ca-----------c
acg--acgctatggaa---------------acttaaacgaacagtgtgatttaaag---
------------------------------------------------------------
------------------------------------------------------------
--------------------------------------------------------
>Hastigerina_pelagica|P100|10
-------------gaa-----cgcg--g-agcatgtggcttaatttgactcaacgcggga
aatcttaccgggtccggacacactgaggattgacagaca---------------------
----g-tattc-a-tgg------cga-g---t--ctct-c--------------------
-------gt-------c-ata-tttca-------aatgtgcgagttctttcatgattgtg
tgatagg--tggtgcatggccgttcttagttcgtggagtgatctgtctgcttaattgcgt
ttcatatt-----t---acga-a---tgt-cgctt-acgtga-ttg-c--tgc--ag--a
cctcg----------------------------------------------tctcc---t
c-tg-g-----ag--gc-gac----gc----gtctc------t-t-caactcac---tcg
cacatt--ctcttg--aacgcaac-g-ag-cg-t-gacc--gcaacctc-ttgtt--gt-
------------------------------------------------------------
--------------------------------------gtatacca-agtgtggc-gct-
ggctc----gccagctc--gca-ctc-ca-a---tgc-ac-gtattttggtcac---at-
t-g--tct-c----gc---gg--c--g----cctcgg-cgttt-g-----ca-gcaat--
g-tccaaataaacttgaggg-accgctgtaa-caatt-cttt-t-aaaccagagg-aagg
ttgcggcaa-taaca-ggtct-gtgatgccctt-agatgtcccgggctgcacacg-t---
------------------------------------------------------------
----gc-tac-aat-ga---tc-ag-tac-agt---------------------------
-------------------------------gagcatc-tt------tgcaa-tacc-ag
cgt-ttggaggcctggccgcgc-gt-cacttgtggcgc-cgg-ct-tgca---gtc----
-tcta-cgt-tgccttc-ccaag-tct-gacaagat---ttggaaa-tccattggaagtt
ctgattcgatatccct-att-ga----gcatttttttactacagcggcgtct-aacttcg
tc-cctcgtcg--gttcgcctga----------------------------cttg--tg-
-------------------------c-g--g-c-act-tg-gcgtc--tg--ct-atatg
---caatt-gtc--aattcatagtggggacagacgattgttaattgttcgtctcggtctc
aactaggaatgccttgtacgggtctttggttcaccagaccacccggaatacgtccctgcc
ctttgtacaca-ccgccc-gtcgctcttaccgat-gaacttctctgtgagtttgagggac
cgtca---a------------------ttg-t-----gtgg-caa-ca-----------c
acg--acgctatggaa---------------acttaaacgaacagtgtgatttaaag---
------------------------------------------------------------
------------------------------------------------------------
--------------------------------------------------------
>Hastigerina_pelagica|P101|16
----------------------gtg--g-agcatgtggcttaatttgactcaacgcggga
aatcttaccgggtccggacacactgaggattgacagagt---------------------
----g-gctta-g-gcc------aca-g---acacaga-atgg--gtt-tct-t----tt
aat--acaccccatttg-ctg-tgtca-------acg-tgccggttctttcatgattgtg
tgatagg--tggtgcatggccgttcttagttcgtggagtgatctgtctgcttaattgcgt
ttcaaatacttcgagg-atataa---acgcattca-ttgtga-gttgc-tattt-ag--c
tgggaatagc-----------------------------------------aattt--tc
g-cc-a----cgg--gc-cac----cg----tgggg------a-aacaagtcactttgag
cgatcctcaatttg--aaagcaac-g-aa-cg-t-gacc--gcagccct-ttgtt--g-t
gtctttgccagagacacgcgtctttgttggttaattcctcacacaacgacggcattgtac
ctctg-tatggccgtgtcttgttatttgtg-tctctga----------atgtgct-gac-
gactt----cc--gtcg--tgg-gctgtt-t---agt-ta-tgcatttagc-aa---cga
cgta-gctgtat--aa-gggg--g--tg--tcgagag-gttta-a----atc-acag---
a-gaataa---actcagggg-acagctggtt---taa-tgcg-ttaaaccagagg-aagg
atgcggcaa-taaca-ggtct-gtgatgccctc-agatgttccgggctgcacacg-t---
------------------------------------------------------------
----gc-tac-att-ga---tt-ag-cac-att---------------------------
-------------------------------gtgtat--gccact--gac-----cc-aa
t----a--ctggaatt---tct--g-gt---gtccact-gga-ca---ca---gca----
-caca-cag-taccgcccgtcga-ccatgagag--a--ggtcgaaaatccatttgaagtg
ttgatatgaggt--ca-aggcaaatt-gcaccacacac-agatg-----gct-ctttgtg
ta-ct-ccatt--attcactgag----------------------------taag--tg-
-------------------------c-g--a-g-t-c-acaaaggg--gc--at-ttctg
---caatt-gtc--aattcacagtggggacagtcgattggtaacaattcgactcggtcct
aactaggaatgcctcgtacgggt----gaatcattatttcacccggaatacgtccctgcc
ctttgtacaca-ccgccc-gtcgctcttaccgat-gaattacgctgtgagtttaagggac
tgg-----c-------------------tg-t-----c--a-ttc-aa-----------t
gat--aagctatggaa---------------acttaaacaaacagtgtgctttaaag---
------------------------------------------------------------
------------------------------------------------------------
--------------------------------------------------------
>Hastigerina_pelagica|P101|30
----------------------gtg--g-agcatgtggcttaatttgactcaacgcggga
aatcttaccgggtccggacacactgaggattgacagagt---------------------
----g-gctta-g-gcc------aca-g---acacaga-atgg--gtt-tct-t----tt
aat--acaccccatttg-ctg-tgtca-------acg-tgccggttctttcatgattgtg
tgatagg--tggtgcatggccgttcttagttcgtggagtgatctgtctgcttaattgcgt
ttcaaatacttcgagg-atataa---acgcattca-ttgtga-gttgc-tattt-ag--c
tgggaatagc-----------------------------------------aattt--tc
g-cc-a----cgg--gc-cac----cg----tgggg------a-aacaagtcactttgag
cgatcctcaatttg--aaagcaac-g-aa-cg-t-gacc--gcagccct-ttgtt--g-t
gtctttgccagagacacgcgtctttgttggttaattcctcacaca-cgacggcaatgt-c
ctttg-tatggccgtgtcttgttatttgtg-tctctga----------atgtgct-gac-
gactt----cc--gtcg--tgg-gctgtt-t---agt-ta-tgcatttagc-aa---cga
cgta-gctgtat--aa-gggg--g--tg--tcgagag-gttta-a----atc-acag---
a-gaataa---actcagggg-acagctggtt---taa-tgcg-ttaaaccagagg-aagg
atgcggcaa-taaca-ggtct-gtgatgccctc-agatgttccgggctgcacacg-t---
------------------------------------------------------------
----gc-tac-att-ga---tt-ag-cac-att---------------------------
-------------------------------gtgtat--gccact--gac-----cc-aa
t----a--ctggaatt---tct--g-gt---gtccact-gga-ca---ca---gca----
-caca-cag-taccgcccgtcga-ccatgagag--a--ggtcgaaaatccatttgaagtg
ttgatatgaggt--ca-aggcaaatt-gcaccacacac-agatg-----gct-ctttgtg
ta-ct-ccatt--attcactgag----------------------------taag--tg-
-------------------------c-g--a-g-t-c-acaaaggg--gc--at-ttctg
---caatt-gtc--aattcacagtggggacagtcgattggtaacaattcgactcggtcct
aactaggaatgcctcgtacgggt----gaatcattatttcacccggaatacgtccctgcc
ctttgtacaca-ccgccc-gtcgctcttaccgat-gaattacgctgtgagtttaagggac
tgg-----c-------------------tg-t-----c--a-ttc-aa-----------t
gat--aagctatggaa---------------acttaaacaaacagtgtgctttaaag---
------------------------------------------------------------
------------------------------------------------------------
--------------------------------------------------------
>Hastigerina_pelagica|P101|49
------------------------------------------------------------
------------------------------------------------------------
-------------------------a-g---acacaga-atgg--gtt-tct-t----tt
aat--acaccccatttg-ctg-tgtca-------acg-tgccggttctttcatgattgtg
tgatagg--tggtgcatggccgttcttagttcgtggagtgatctgtctgcttaattgcgt
ttcaaatacttcgagg-atataa---acgcattca-ttgtga-gttgc-tattt-ag--c
tgggaatagc-----------------------------------------aattt--tc
g-cc-a----cgg--gc-cac----cg----tgggg------a-aacaagtcactttgag
cgatcctcaatttg--aaagcaac-g-aa-cg-t-gacc--gcagccct-ttgtt--g-t
gtctttgccagagacacgcgtctttgttggttaattcctcacaca-cgacggcaatgt-c
ctttg-tatggccgtgtcttgttatttgtg-tctctga----------atgtgct-gac-
gactt----cc--gtcg--tgg-gctgtt-t---agt-ta-tgcatttagc-aa---cga
cgta-gctgtat--aa-gggg--g--tg--tcgagag-gttta-a----atc-acag---
a-gaataa---actcagggg-acagctggtt---taa-tgcg-ttaaaccagagg-aagg
atgcggcaa-taaca-ggtct-gtgatgccctc-agatgttccgggctgcacacg-t---
------------------------------------------------------------
----gc-tac-att-ga---tt-ag-cac-att---------------------------
-------------------------------gtgtat--gccact--gac-----cc-aa
t----a--ctggaatt---tct--g-gt---gtccact-gga-ca---ca---gca----
-caca-cag-taccgcccgtcga-ccatgagag--a--ggtcgaaaatccatttgaagtg
ttgatatgaggt--ca-aggcaaatt-gcaccacacac-agatg-----gct-ctttgtg
ta-ct-ccatt--attcactgag----------------------------taag--tg-
-------------------------c-g--a-g-t-c-acaaaggg--gc--at-ttctg
---caatt-gtc--aattcacagtggggacagtcgattggtaacaattcgactcggtcct
aactaggaatgcctcgtacgggt----gaatcattatttcacccggaatacgtccctgcc
ctttgtacaca-ccgccc-gtcgctcttaccgat-gaattacgctgtgagtttaagggac
tgg-----c-------------------tg-t-----c--a-ttc-aa-----------t
gat--aagctatggaa---------------acttaaacaaacagtgtgctttaaag---
------------------------------------------------------------
------------------------------------------------------------
--------------------------------------------------------
>Hastigerina_pelagica|P101|67
----------------------gtg--g-agcatgtggcttaatttgactcaacgcggga
aatcttaccgggtccggacacactgaggattgacagagt---------------------
----g-gctta-g-gcc------aca-g---acacaga-atgg--gtt-tct-t----tt
aat--acaccccatttg-ctg-tgtca-------acg-tgccggttctttcatgattgtg
tgatagg--tggtgcatggccgttcttagttcgtggagtgatctgtctgcttaattgcgt
ttcaaatacttcgagg-atataa---acgcattca-ttgtga-gttgc-tattt-ag--c
tgggaatagc-----------------------------------------aattt--tc
g-cc-a----cgg--gc-cac----cg----tgggg------a-aacaagtcactttgag
cgatcctcaatttg--aaagcaac-g-aa-cg-t-gacc--gcagccct-ttgtt--g-t
gtctttgccagagacacgcgtctttgttggttaattcctcacaca-cgacggcaatgt-c
ctttg-tatggccgtgtcttgttatttgtg-tctctga----------atgtgct-gac-
gactt----cc--gtcg--tgg-gctgtt-t---agt-ta-tgcatttagc-aa---cga
cgta-gctgtat--aa-gggg--g--tg--tcgagag-gttta-a----atc-acag---
a-gaataa---actcagggg-acagctggtt---taa-tgcg-ttaaaccagagg-aagg
atgcggcaa-taaca-ggtct-gtgatgccctc-agatgttccgggctgcacacg-t---
------------------------------------------------------------
----gc-tac-att-ga---tt-ag-cac-att---------------------------
-------------------------------gtgtat--gccact--gac-----cc-aa
t----a--ctggaatt---tct--g-gt---gtccact-gga-ca---ca---gca----
-caca-cag-taccgcccgtcga-ccatgagag--a--ggtcgaaaatccatttgaagtg
ttgatatgaggt--ca-aggcaaatt-gcaccacacac-agatg-----gct-ctttgtg
ta-ct-ccatt--attcactgag----------------------------taag--tg-
-------------------------c-g--a-g-t-c-acaaaggg--gc--at-ttctg
---caatt-gtc--aattcacagtggggacagtcgattggtaacaattcgactcggtcct
aactaggaatgcctcgtacgggt----gaatcattatttcacccggaatacgtccctgcc
ctttgtacaca-ccgccc-atcgctcttaccgat-gaattacgctgtgagtttaagggac
tgg-----c-------------------tg-t-----c--a-ttc-aa-----------t
gat--aagctatggaa---------------acttaaacaaacagtgtgctttaaag---
------------------------------------------------------------
------------------------------------------------------------
--------------------------------------------------------
>Hastigerina_pelagica|P101|72
----------------------gtg--g-agcatgtggcttaatttgactcaacgcggga
aatcttaccgggtccggacacactgaggattgacagagt---------------------
----g-gctta-g-gcc------aca-g---acacaga-atgg--gtt-tct-t----tt
aat--acaccccatttg-ctg-tgtca-------acg-tgccggttctttcatgattgtg
tgatagg--tggtgcatggccgttcttagttcgtggagtgatctgtctgcttaattgcgt
ttcaaatacttcgagg-atataa---acgcattca-ttgtga-gttgc-tattt-ag--c
tgggaatagc-----------------------------------------aattt--tc
g-cc-a----cgg--gc-cac----cg----tgggg------a-aacaagtcactttgag
cgatcctcaatttg--aaagcaac-g-aa-cg-t-gacc--gcagccct-ttgtt--g-t
gtctttgccagagacacgcgtctttgttggttaattcctcacacaacgacggcattgtac
ctctg-tatggccgtgtcttgttatttgtg-tctctga----------atgtgct-gac-
gactt----cc--gtcg--tgg-gctgtt-t---agt-ta-tgcatttagc-aa---cga
cgta-gctgtat--aa-gggg--g--tg--tcgagag-gttta-a----atc-acag---
a-gaataa---actcagggg-acagctggtt---taa-tgcg-ttaaaccagagg-aagg
atgcggcaa-taaca-ggtct-gtgatgccctc-agatgttccgggctgcacacg-t---
------------------------------------------------------------
----gc-tac-att-ga---tt-ag-cac-att---------------------------
-------------------------------gtgtat--gccact--gac-----cc-aa
t----a--ctggaatt---tct--g-gt---gtccact-gga-ca---ca---gca----
-caca-cag-taccgcccgtcga-ccatgagag--a--ggtcgaaaatccatttgaagtg
ttgatatgaggt--ca-aggcaaatt-gcaccacacac-agatg-----gct-ctttgtg
ta-ct-ccatt--attcactgag----------------------------taag--tg-
-------------------------c-g--a-g-t-c-acaaaggg--gc--at-ttctg
---caatt-gtc--aattcacagtggggacagtcgattggtaacaattcgactcggtcct
aactaggaatgcctcgtacgggt----gaatcattatttcacccggaatacgtccctgcc
ctttgtacaca-ccgccc-gtcgctcttaccgat-gaattacgctgtgagtttaagggac
tgg-----c-------------------tg-t-----c--a-ttc-aa-----------t
gat--aagctatggaa---------------acttaaacaaacagtgtgctttaaag---
------------------------------------------------------------
------------------------------------------------------------
--------------------------------------------------------
>Hastigerina_pelagica|R022|01
-------------gaa-----cgtg--g-agcatgtggcttaatttgactcaacgcggga
aatcttaccgggtccggacacactgaggattgacagagt---------------------
----g-gctta-g-gcc------aca-g---acacaga-atgg--gtt-tct-t----tt
aat--acaccccatttg-ctg-tgtca-------acg-tgccggttctttcatgattgtg
tgatagg--tggtgcatggccgttcttagttcgtggagtgatctgtctgcttaattgcgt
ttcaaatacttcgagg-atataa---acgcattca-ttgtga-gttgc-tattt-ag--c
tgggaatagc-----------------------------------------aattt--tc
g-cc-a----cgg--gc-cac----cg----tgggg------a-aacaagtcactttgag
cgatcctcaatttg--aaagcaac-g-aa-cg-t-gacc--gcagccct-ttgtt--g-t
gtctttgccagagacacgcgtctttgttggttaattcctcacaca-cgacggcaatgt-c
ctttg-tatggccgtgtcttgttatttgtg-tctctga----------atgtgct-gac-
gactt----cc--gtcg--tgg-gctgtt-t---agt-ta-tgcatttagc-aa---cga
cgta-gctgtat--aa-gggg--g--tg--tcgagag-gttta-a----atc-acag---
a-gaataa---actcagggg-acagctggtt---taa-tgcg-ttaaaccagagg-aagg
atgcggcaa-taaca-ggtct-gtgatgccctc-agatgttccgggctgcacacg-t---
------------------------------------------------------------
----gc-tac-att-ga---tt-ag-cac-att---------------------------
-------------------------------gtgtat--gccact--gac-----cc-aa
t----a--ctggaatt---tct--g-gt---gtccact-gga-ca---ca---gca----
-caca-cag-taccgcccgtcga-ccatgagag--a--ggtcgaaaatccatttgaagtg
ttgatatgaggt--ca-aggcaaatt-gcaccacacac-agatg-----gct-ctttgtg
ta-ct-ccatt--attcactgag----------------------------taag--tg-
-------------------------c-g--a-g-t-c-acaaaggg--gc--at-ttctg
---caatt-gtc--aattcacagtggggacagtcgattggtaacaattcgactcggtcct
aactaggaatgcctcgtacgggt----gaatcattatttcacccggaatacgtccctgcc
ctttgtacaca-ccgccc-gtcgctcttaccgat-gaattacgctgtgagtttaagggac
tgg-----c-------------------tg-t-----c--a-ttc-aa-----------t
gat--aagctatggaa---------------acttaaacaaacagtgtgctttaaag---
------------------------------------------------------------
------------------------------------------------------------
--------------------------------------------------------
>Hastigerina_pelagica|R022|05
-------------gaa-----cgtg--g-agcatgtggcttaatttgactcaacgcggga
aatcttaccgggtccggacacactgaggattgacagagt---------------------
----g-gctta-g-gcc------aca-g---acacaga-atgg--gtt-tct-t----tt
aat--acaccccatttg-ctg-tgtca-------acg-tgccggttctttcatgattgtg
tgatagg--tggtgcatggccgttcttagttcgtggagtgatctgtctgcttaattgcgt
ttcaaatacttcgagg-atataa---acgcattca-ttgtga-gttgc-tattt-ag--c
tgggaatagc-----------------------------------------aattt--tc
g-cc-a----cgg--gc-cac----cg----tgggg------a-aacaagtcactttgag
cgatcctcaatttg--aaagcaac-g-aa-cg-t-gacc--gcagccct-ttgtt--g-t
gtctttgccagagacacgcgtctttgttggttaattcctcacaca-cgacggcaatgt-c
ctttg-tatggccgtgtcttgttatttgtg-tctctga----------atgtgct-gac-
gactt----cc--gtcg--tgg-gctgtt-t---agt-ta-tgcatttagc-aa---cga
cgta-gctgtat--aa-gggg--g--tg--tcgagag-gttta-a----atc-acag---
a-gaataa---actcagggg-acagctggtt---taa-tgcg-ttaaaccagagg-aagg
atgcggcaa-taaca-ggtct-gtgatgccctc-agatgttccgggctgcacacg-t---
------------------------------------------------------------
----gc-tac-att-ga---tt-ag-cac-att---------------------------
-------------------------------gtgtat--gccact--gac-----cc-aa
t----a--ctggaatt---tct--g-gt---gtccact-gga-ca---ca---gca----
-caca-cag-taccgcccgtcga-ccatgagag--a--ggtcgaaaatccatttgaagtg
ttgatatgaggt--ca-aggcaaatt-gcaccacacac-agatg-----gct-ctttgtg
ta-ct-ccatt--attcactgag----------------------------taag--tg-
-------------------------c-g--a-g-t-c-acaaaggg--gc--at-ttctg
---caatt-gtc--aattcacagtggggacagtcgattggtaacaattcgactcggtcct
aactaggaatgcctcgtacgggt----gaatcattatttcacccggaatacgtccctgcc
ctttgtacaca-ccgccc-gtcgctcttaccgat-gaattacgctgtgagtttaagggac
tgg-----c-------------------tg-t-----c--a-ttc-aa-----------t
gat--aagctatggaa---------------acttaaacaaacagtgtgctttaaag---
------------------------------------------------------------
------------------------------------------------------------
--------------------------------------------------------
>Hastigerina_pelagica|R022|18
-------------gaa-----cgtg--g-agcatgtggcttaatttgactcaacgcggga
aatcttaccgggtccggacacactgaggattgacagagt---------------------
----g-gctta-g-gcc------aca-g---acacaga-atgg--gtt-tct-t----tt
aat--acaccccatttg-ctg-tgtca-------acg-tgccggttctttcatgattgtg
tgatagg--tggtgcatggtcgttcttagttcgtggagtgatctgtctgcttaattgcgt
ttcaaatacttcgagg-atataa---acgcattca-ttgtga-gttgc-tattt-ag--c
tgggaatagc-----------------------------------------aattt--tc
g-cc-a----cgg--gc-cac----cg----tgggg------a-aacaagtcactttgag
cgatcctcaatttg--aaagcaac-g-aa-cg-t-gacc--gcagccct-ttgtt--g-t
gtctttgccagagacacgcgtctttgttggttaattcctcacaca-cgacggcaatgt-c
ctttg-tatggccgtgtcttgttatttgtg-tctctga----------atgtgct-gac-
gactt----cc--gtcg--tgg-gctgtt-t---agt-ta-tgcatttagc-aa---cga
cgta-gctgtat--aa-gggg--g--tg--tcgagag-gttta-a----atc-acag---
a-gaataa---actcagggg-acagctggtt---taa-tgcg-ttaaaccagagg-aagg
atgcggcaa-taaca-ggtct-gtgatgccctc-agatgttccgggctgcacacg-t---
------------------------------------------------------------
----gc-tac-att-ga---tt-ag-cac-att---------------------------
-------------------------------gtgtat--gccact--gac-----cc-aa
t----a--ctggaatt---tct--g-gt---gtccact-gga-ca---ca---gca----
-caca-cag-taccgcccgtcga-ccatgagag--a--ggtcgaaaatccatttgaagtg
ttgatatgaggt--ca-aggcaaatt-gcaccacacac-agatg-----gct-ctttgtg
ta-ct-ccatt--attcactgag----------------------------taag--tg-
-------------------------c-g--a-g-t-c-acaaaggg--gc--at-ttctg
---caatt-gtc--aattcacagtggggacagtcgattggtaacaattcgactcggtcct
aactaggaatgcctcgtacgggt----gaatcattatttcacccggaatacgtccctgcc
ctttgtacaca-ccgccc-gtcgctcttaccgat-gaattacgctgtgagtttaagggac
tgg-----c-------------------tg-t-----c--a-ttc-aa-----------t
gat--aagctatggaa---------------acttaaacaaacagtgtgctttaaag---
------------------------------------------------------------
------------------------------------------------------------
--------------------------------------------------------
>Hastigerina_pelagica|R022|30
--------------------------------------------------caacgcggga
aatcttaccgggtccggacacactgaggattgacagagt---------------------
----g-gctta-g-gcc------aca-g---acacaga-atgg--gtt-tct-t----tt
aat--acaccccatttg-ctg-tgtca-------acg-tgccggttctttcatgattgtg
tgatagg--tggtgcatggccgttcttagttcgtggagtgatctgtctgcttaattgcgt
ttcaaatacttcgagg-atataa---acgcattca-ttgtga-gttgc-tattt-ag--c
tgggaatagc-----------------------------------------aattt--tc
g-cc-a----cgg--gc-cac----cg----tgggg------a-aacaagtcactttgag
cgatcctcaatttg--aaagcaac-g-aa-cg-t-gacc--gcagccct-ttgtt--g-t
gtctttgccagagacacgcgtctttgttggttaattcctcacaca-cgacggcaatgt-c
ctttg-tatggccgtgtcttgttatttgtg-tctctga----------atgtgct-gac-
gactt----cc--gtcg--tgg-gctgtt-t---agt-ta-tgcatttagc-aa---cga
cgta-gctgtat--aa-gggg--g--tg--tcgagag-gttta-a----atc-acag---
a-gaataa---actcagggg-acagctggtt---taa-tgcg-ttaaaccagagg-aagg
atgcggcaa-taaca-ggtct-gtgatgccctc-agatgttccgggctgcacacg-t---
------------------------------------------------------------
----gc-tac-att-ga---tt-ag-cac-att---------------------------
-------------------------------gtgtat--gccact--gac-----cc-aa
t----a--ctggaatt---tct--g-gt---gtccact-gga-ca---ca---gca----
-caca-cag-taccgcccgtcga-ccatgagag--a--ggtcgaaaatccatttgaagtg
ttgatatgaggt--ca-aggcaaatt-gcaccacacac-agatg-----gct-ctttgtg
ta-ct-ccatt--attcactgag----------------------------taag--tg-
-------------------------c-g--a-g-t-c-acaaaggg--gc--at-ttctg
---caatt-gtc--aattcacagtggggacagtcgattggtaacaattcgactcggtcct
aactaggaatgcctcgtacgggt----gaatcattatttcacccggaatacgtccctgcc
ctttgtacaca-ccgccc-gtcgctcttaccgat-gaattacgctgtgagtttaagggac
tgg-----c-------------------tg-t-----c--a-ttc-aa-----------t
gat--aagctatggaa---------------acttaaacaaacagtgtgctttaaag---
------------------------------------------------------------
------------------------------------------------------------
--------------------------------------------------------
>Hastigerina_pelagica|R025|06
----------------------------------------------gactcaacgcggga
aatcttaccgggtccggacacactgaggattgacagaca---------------------
----g-tattc-a-tgc------cga-c---t--gaat-tt------c------------
-------ga-------c-ata-tttca-------aatgtgcgagttctttcatgattgtg
tgatagg--tggtgcatggccgttcttagttcgtggagtgatctgtctgcttaattgcgt
ttcatatt-----t---acga-a---tgt-cgctt-acgtga-ttg-c--tgc--ag--a
cctcg----------------------------------------------tctct---t
t-at-t----gagt-gc-gac----gc----gtctc------t-t-caactcac---tcg
cacatt--ctcttg--aacgcaac-g-ag-cg-t-gacc--gcaacctc-ttgtt--gt-
------------------------------------------------------------
--------------------------------------gtatacca-agtgtgtc-gctt
ggctttactgccagctc--gca-ctc-ca-a---tgc-ac-gtattttggtcacat-tgt
c-tc-ggc-c----gt-cgcg--c--agcctcggctgtgtcggcg----cca-gcaat--
g-tccaaataaacttgaggg-accgctgtaa-caatt-cttt-t-aaaccagagg-aagg
ttgcggcaa-taaca-ggtct-gtgatgccctt-agatgtcccgggctgcacacg-t---
------------------------------------------------------------
----gc-tac-aat-ga---tc-ag-tac-agt---------------------------
-------------------------------gagcatc-tt------tgcaa-tacc-ag
cgt-ttggaggcctggccaagt-ca-ct---tgtgact-cgg-ct-tgca---gtc----
-tcta-cgt-tgccttc-ccaag-tct-gacaagat---ttggaaa-tccattggaagtc
ctgaatcaatcc--ct-att-ga----gcatttttctc-tacagtggcgcca-gacttcg
tc-ccatgtcg--gttcgcctga----------------------------cttg--tg-
-------------------------c-g--g-c-act-tg-gcgtc--ta--ct-atatg
---caatt-gtc--aattcatagtggggacagacgattgttaattgttcgtctcggtctc
aactaggaatgccttgtacgggtctttggttcaccagaccacccggaatacgtccctgcc
ctttgtacaca-ccgccc-gtcgctcttaccgat-gaacttctctgtgagtttgagggac
cgtca---a------------------ttg-t-----gtgg-caa-ca-----------c
acg--acgctatggaa---------------acttaaacgaacagtgtgatttaaag---
------------------------------------------------------------
------------------------------------------------------------
--------------------------------------------------------
>Hastigerina_pelagica|R025|09
-------------gaa-----cgtg--g-agcatgtggcttaatttgactcaacgcggga
aatcttaccgggtccggacacactgaggattgacagaca---------------------
----g-tattc-a-tgc------cga-c---t--gaat-tt------c------------
-------ga-------c-ata-tttca-------aatgtgcgagttctttcatgattgtg
tgatagg--tggtgcatggccgttcttagttcgtggagtgatctgtctgcttaattgcgt
ttcatatt-----t---acga-a---tgt-cgctt-acgtga-ttg-c--tgc--ag--a
cctcg----------------------------------------------tctct---t
t-at-t----gagt-gc-gac----gc----gtctc------t-t-caactcac---tcg
cacatt--ctcttg--aacgcaac-g-ag-cg-t-gacc--gcaacctc-ttgtt--gt-
------------------------------------------------------------
--------------------------------------gtatacca-agtgtgtc-gctt
ggctttactgccagctc--gca-ctc-ca-a---tgc-ac-gtattttggtcacat-tgt
c-tc-ggc-c----gt-cgcg--c--agcctcggctgtgtcggcg----cca-gcaat--
g-tccaaataaacttgaggg-accgctgtaa-caatt-cttt-t-aaaccagagg-aagg
ttgcggcaa-taaca-ggtct-gtgatgccctt-agatgtcccgggctgcacacg-t---
------------------------------------------------------------
----gc-tac-aat-ga---tc-ag-tac-agt---------------------------
-------------------------------gagcatc-tt------tgcaa-tacc-ag
cgt-ttggaggcctggccaagt-ca-ct---tgtgact-cgg-ct-tgca---gtc----
-tcta-cgt-tgccttc-ccaag-tct-gacaagat---ttggaaa-tccattggaagtc
ctgaatcaatcc--ct-att-ga----gcatttttctc-tacagtggcgcca-gacttcg
tc-ccatgtcg--gttcgcctga----------------------------cttg--tg-
-------------------------c-g--g-c-act-tg-gcgtc--ta--ct-atatg
---caatt-gtc--aattcatagtggggacagacgattgttaattgttcgtctcggtctc
aactaggaatgccttgtacgggtctttggttcaccagaccacccggaatacgtccctgcc
ctttgtacaca-ccgccc-gtcgctcttaccgat-gaacttctctgtgagtttgagggac
cgtca---a------------------ttg-t-----gtgg-caa-ca-----------c
acg--acgctatggaa---------------acttaaacgaacagtgtgatttaaag---
------------------------------------------------------------
------------------------------------------------------------
--------------------------------------------------------
>Hastigerina_pelagica|R025|15
-------------gaa-----cgtg--g-agcatgtggcttaatttgactcaacgcggga
aatcttaccgggtccggacacactgaggattgacagaca---------------------
----g-tattc-a-tgc------cga-c---t--gaat-tt------c------------
-------ga-------c-ata-tttca-------aatgtgcgagttctttcatgattgtg
tgatagg--tggtgcatggccgttcttagttcgtggagtgatctgtctgcttaattgcgt
ttcatatt-----t---acga-a---tgt-cgctt-acgtga-ttg-c--tgc--ag--a
cctcg----------------------------------------------tctct---t
t-at-t----gagt-gc-gac----gc----gtctc------t-t-caactcac---tcg
cacatt--ctcttg--aacgcaac-g-ag-cg-t-gacc--gcaacctc-ttgtt--gt-
------------------------------------------------------------
--------------------------------------gtatacca-agtgtgtc-gctt
ggctttactgccagctc--gca-ctc-ca-a---tgc-ac-gtattttggtcacat-tgt
c-tc-ggc-c----gt-cgcg--c--agcctcggctgtgtcggcg----cca-gcaat--
g-tccaaataaacttgaggg-accgctgtaa-caatt-cttt-t-aaaccagagg-aagg
ttgcggcaa-taaca-ggtct-gtgatgccctt-agatgtcccgggctgcacacg-t---
------------------------------------------------------------
----gc-tac-aat-ga---tc-ag-tac-agt---------------------------
-------------------------------gagcatc-tt------tgcaa-tacc-ag
cgt-ttggaggcctggccaagt-ca-ct---tgtgact-cgg-ct-tgca---gtc----
-tcta-cgt-tgccttc-ccaag-tct-gacaagat---ttggaaa-tccattggaagtc
ctgaatcaatcc--ct-att-ga----gcatttttctc-tacagtggcgcca-gacttcg
tc-ccatgtcg--gttcgcctga----------------------------cttg--tg-
-------------------------c-g--g-c-act-tg-gcgtc--ta--ct-atatg
---caatt-gtc--aattcatagtggggacagacgattgttaattgttcgtctcggtctc
aactaggaatgccttgtacgggtctttggttcaccagaccacccggaatacgtccctgcc
ctttgtacaca-ccgccc-gtcgctcttaccgat-gaacttctctgtgagtttgagggac
cgtca---a------------------ttg-t-----gtgg-caa-ca-----------c
acg--acgctatggaa---------------acttaaacgaacagtgtgatttaaag---
------------------------------------------------------------
------------------------------------------------------------
--------------------------------------------------------
>Neogloboquadrina_incompta|P106|09
----------------------gtg--g-agcatgtggcttaatttgactcaacgcggga
aatcttaccaggtccggacacactgaggattgacaggaa---------------------
----g-t-atc-g-tctttt--gaat-tctttaaggac-atgtc-gtt-ttt-a----at
gacatcttttagatggatgat-tcgtgt-----aaatatgctagttctttcatgattatg
tgatagg--tggtgcatggccgttcttagttcgtggagtgatctgtctgcttaattgcgt
ttcact-a-----agg-cccc-a-----a-agtta-gcaaat-tat-c--aatc-gt--t
acaga----------------------------------------------gt-cg--ac
c-cc-t----cacc-tt-tga----gt----gcgcg------tcc-taacttgt---agt
-acatg--gt--gt--aaa----t-g-ga-tt-t-gttt--tgggtacc-cagaa---a-
------------------------------------------------------------
--------------------------------------gcaacgaa-cgtgaccg-caa-
c-gtc----tt--gttg--tct-ctc-tt-tgacagt-ta-tgggttatcccag---tca
tgtg-tttatac--tt-t-ta--t--g----tgtaaatacgtacg----aca-cagagac
t-agataccaaactaggcgt-accgctgtat-cattt-ct---ttaaaccagagg-aagg
ttgcggcaa-taaca-ggtct-gtgatgccctt-agatgttctgggctgcacacg-t---
------------------------------------------------------------
----gc-tac-aat-ga---tc-ag-cac-agtaag-catctc-aat--ttttaca-a-c
acc-g-tcaaca--ca--cgta-gtgag-ctgcttga--tc------tctca-ttca-tg
cat-tct-gtgc-ttc---ggt--g-ca-gtgtgcaat-g-t-ga-gttg-tctaa----
-tgcg--cg-cggttat-gcctg-taccgagaggtg--acgtcggg-taaacattctcta
atgctg-acctatttt-tctgaaatatgcacaactctaatatga-----cat-tcattcc
cg-gg-aggac--tagttgcctctttgtgtgag-tg-t-aatgca-aacatgaat--ag-
-------------------------c-g--a-c-tgt-cg-ctgtt--ta--ctcatatg
t-gcccct-gtc--aattcgtggtggggacagaccattgctaattgttggtctcgcttat
aactaggaatgccttgtacgggtctttggttcaacaaaccacccggaatacgtccctgcc
ctttgtacaca-ccgccc-gtcgctcttaccgat-gaactcgtttgtgagttttaaggac
tggat---t------------------aag-c-----t--a-tat-gcgtaa--cctatg
gaa--attcatgcgaatgaactggtttaaag-----------------------------
------------------------------------------------------------
------------------------------------------------------------
--------------------------------------------------------
>Neogloboquadrina_incompta|P150|05
------------------------------------------------------------
---cttaccaggtccggacacactgaggattgacaggaa---------------------
----g-t-atc-g-tctttt--gaat-tctttaaggac-atgtc-gtt-ttt-a----at
gacatcttttagatggatgat-tcgtgt-----aaatatgctagttctttcatgattatg
tgatagg--tggtgcatggccgttcttagttcgtggagtgatctgtctgcttaattgcgt
ttcact-a-----agg-cccc-a-----a-agtta-gcaaat-tat-c--aatc-gt--t
acaga----------------------------------------------gt-cg--ac
c-cc-t----cacc-tt-tga----gt----gcgcg------tcc-taacttgt---agt
-acatg--gt--gt--aaa----t-g-ga-tt-t-gttt--tgggtacc-cagaa---a-
------------------------------------------------------------
--------------------------------------gcaacgaa-cgtgaccg-caa-
c-gtc----tt--gttg--tct-ctc-tt-tgacagt-ta-tgggttatcccag---tca
tgtg-tttatac--tt-t-ta--t--g----tgtaaatacgtacg----aca-cagagac
t-agataccaaactaggcgt-accgctgtat-cattt-ct---ttaaaccagagg-aagg
ttgcggcaa-taaca-ggtct-gtgatgccctt-agatgttctgggctgcacacg-t---
------------------------------------------------------------
----gc-tac-aat-ga---tc-ag-cac-agtaag-catctc-aat--ttttaca-a-c
acc-g-tcaaca--ca--cgta-gtgag-ctgcttga--tc------tctca-ttca-tg
cat-tct-gtgc-ttc---ggt--g-ca-gtgtgcaat-g-t-ga-gttg-tctaa----
-tgcg--cg-cggttat-gcctg-taccgagaggtg--acgtcggg-taaacattctcta
atgctg-acctatttt-tctgaaatatgcacaactctaatatga-----cat-tcattcc
cg-gg-aggac--tagttgcctctttgtgtgag-tg-t-aatgca-aacatgaat--ag-
-------------------------c-g--a-c-tgt-cg-ctgtt--ta--ctcatatg
t-gcccct-gtc--aattcgtggtggggacagaccattgctaattgttggtctcgcttat
aactaggaatgccttgtacgggtctttggttcaacaaaccacccggaatacgtccctgcc
ctttgtacaca-ccgccc-gtcgctcttaccgat-gaactcgtttgtgagttttaaggac
tggat---t------------------aag-c-----t--a-tat-gcgtaa--cctatg
gaa--attcatgcgaatgaactggtttaaag-----------------------------
------------------------------------------------------------
------------------------------------------------------------
--------------------------------------------------------
>Neogloboquadrina_incompta|P150|07
----------------------gtg--g-agcatgtggcttaatttgactcaacgcggga
aatcttaccaggtccggacacactgaggattgacaggaa---------------------
----g-t-atc-g-tctttt--gaat-tctttaaggac-atgtc-gtt-ttt-a----at
gacatcttttagatggatgat-tcgtgt-----aaatatgctagttctttcatgattatg
tgatagg--tggtgcatggccgttcttagttcgtggagtgatctgtctgcttaattgcgt
ttcact-a-----agg-cccc-a-----a-agtta-gcaaat-tat-c--aatc-gt--t
acaga----------------------------------------------gt-cg--ac
c-cc-t----cacc-tt-tga----gt----gcgcg------tcc-taacttgt---agt
-acatg--gt--gt--aaa----t-g-ga-tt-t-gttt--tgggtacc-cagaa---a-
------------------------------------------------------------
--------------------------------------gcaacgaa-cnngaccg-caa-
c-gtc----tt--gttg--tct-ctc-tt-tgacagt-ta-tgggttatcccag---tca
tgtg-tttatac--tt-t-ta--t--g----tgtaaatacgtacg----aca-cagagac
t-akataccaaactaggcgt-accgctgtat-cattt-ct---ttaaaccagagg-aagg
ttgcggcaa-taaca-ggtct-gtgatgccctt-agatgttctgggctgcacacg-t---
------------------------------------------------------------
----gc-tac-aat-ga---tc-ag-cac-agtaag-catctc-aat--ttttaca-a-c
acc-g-tcaaca--ca--cgta-gtgag-ctgcttga--tc------tctca-wtca-tg
cat-tct-gtgc-ttc---ggt--g-ca-gtgtgcaat-g-t-ga-gttg-tctaa----
-tgcg--cg-cggttat-gcctg-taccgagaggtg--acgtcggg-taaacattctcta
atgctg-acctatttt-tctgaaatatgcacaactctaatatga-----cat-tcattcc
cg-gg-aggac--tagttgcctctttgtgtgag-tg-t-aatgca-aacatgaat--ag-
-------------------------c-g--a-c-tgt-cg-ctgtt--ta--ctcatatg
t-gcccct-gtc--aattcgtggtggggacagaccattgctaattgttggtctcgcttat
aactaggaatgccttgtacgggtctttggttcaacaaaccacccggaatacgtccctgcc
ctttgtacaca-ccgccc-gtcgctcttaccgat-gaactcgtttgtgagttttaaggac
tggat---t------------------aag-c-----t--a-tat-gcgtaa--cctatg
gaa--attcatg------------------------------------------------
------------------------------------------------------------
------------------------------------------------------------
--------------------------------------------------------
>Neogloboquadrina_incompta|P150|08
------------------------------------------------------------
------------------------------------------------------------
----------c-g-tctttt--gaat-tctttaaggac-atgtc-gtt-ttt-a----at
gacatcttttagatggatgat-tcgtgt-----aaatatgctagttctttcatgattatg
tgatagg--tggtgcatggccgttcttagttcgtggagtgatctgtctgcttaattgcgt
ttcact-a-----agg-cccc-a-----a-agtta-gcaaat-tat-c--aatc-gt--t
acaga----------------------------------------------gt-cg--ac
c-cc-t----cacc-tt-tga----gt----gcgcg------tcc-taacttgt---agt
-acatg--gt--gt--aaa----t-g-ga-tt-t-gttt--tgggtacc-cagaa---a-
------------------------------------------------------------
--------------------------------------gcaacgaa-cgtgaccg-caa-
c-gtc----tt--gttg--tct-ctc-tt-tgacagt-ta-tgggttatcccag---tca
tgtg-tttatac--tt-t-ta--t--g----tgtaaatacgtacg----aca-cagagac
t-agataccaaactaggcgt-accgctgtat-cattt-ct---ttaaaccagagg-aagg
ttgcggcaa-taaca-ggtct-gtgatgccctt-agatgttctgggctgcacacg-t---
------------------------------------------------------------
----gc-tac-aat-ga---tc-ag-cac-agtaag-catctc-aat--ttttaca-a-c
acc-g-tcaaca--ca--cgta-gtgag-ctgcttga--tc------tctca-ttca-tg
cat-tct-gtgc-ttc---ggt--g-ca-gtgtgcaat-g-t-ga-gttg-tctaa----
-tgcg--cg-cggttat-gcctg-taccgagaggtg--acgtcggg-taaacattctcta
atgctg-acctatttt-tctgaaatatgcacaactctaatatga-----cat-tcattcc
cg-gg-aggac--tagttgcctctttgtgtgag-tg-t-aatgca-aacatgaat--ag-
-------------------------c-g--a-c-tgt-cg-ctgtt--ta--ctcatatg
t-gcccct-gtc--aattcgtggtggggacagaccattgctaattgttggtctcgcttat
aactaggaatgccttgtacgggtctttggttcaacaaaccacccggaatacgtccctgcc
ctttgtacaca-ccgccc-gtcgctcttaccgat-gaactcgtttgtgagttttaaggac
tggat---t------------------aag-c-----t--a-tat-gcgtaa--cctatg
gaa--attcatg------------------------------------------------
------------------------------------------------------------
------------------------------------------------------------
--------------------------------------------------------
>Neogloboquadrina_incompta|P150|10
----------------------gtg--g-agcatgtggcttaatttgactcaacgcggga
aatcttaccaggtccggacacactgaggattgacaggaa---------------------
----g-t-atc-g-tctttt--gaat-tctttaaggac-atgtc-gtt-ttt-a----at
gacatcttttagatggatgat-tcgtgt-----aaatatgctagttctttcatgattatg
tgatagg--tggtgcatggccgttcttagttcgtggagtgatctgtctgcttaattgcgt
ttcact-a-----agg-cccc-a-----a-agtta-gcaaat-tat-c--aatc-gt--t
acaga----------------------------------------------gt-cg--ac
c-cc-t----cacc-tt-tga----gt----gcgcg------tcc-taacttgt---agt
-acatg--gt--gt--aaa----t-g-ga-tt-t-gttt--tgggtacc-cagaa---a-
------------------------------------------------------------
--------------------------------------gcaacgaa-cgtgaccg-caa-
c-gtc----tt--gttg--tct-ctc-tt-tgacagt-ta-tgggttatcccag---tca
tgtg-tttatac--tt-t-ta--t--g----tgtaaatacgtacg----aca-cagagac
t-agataccaaactaggcgt-accgctgtat-cattt-ct---ttaaaccagagg-aagg
ttgcggcaa-taaca-ggtct-gtgatgccctt-agatgttctgggctgcacacg-t---
------------------------------------------------------------
----gc-tac-aat-ga---tc-ag-cac-agtaag-catctc-aat--ttttaca-a-c
acc-g-tcaaca--ca--cgta-gtgag-ctgcttga--tc------tctca-ttca-tg
cat-tct-gtgc-ttc---ggt--g-ca-gtgtgcaat-g-t-ga-gttg-tctaa----
-tgcg--cg-cggttat-gcctg-taccgagaggtg--acgtcggg-taaacattctcta
atgctg-acctatttt-tctgaaatatgcacaactctaatatga-----cat-tcattcc
cg-gg-aggac--tagttgcctctttgtgtgag-tg-t-aatgca-aacatgaat--ag-
-------------------------c-g--a-c-tgt-cg-ctgtt--ta--ctcatatg
t-gcccct-gtc--aattcgtggtggggacagaccattgctaattgttggtctcgcttat
aactaggaatgccttgtacgggtctttggttcaacaaaccacccggaatacgtccctgcc
ctttgtacaca-ccgccc-gtcgctcttaccgat-gaactcgtttgtgagttttaaggac
tggat---t------------------aag-c-----t--a-tat-gcgtaa--cctatg
gaa--attcatgcgaatgaactggtttaaag-----------------------------
------------------------------------------------------------
------------------------------------------------------------
--------------------------------------------------------
>Neogloboquadrina_incompta|P106|02
-------------------------------------------tttgactcaacgcggga
aatcttaccaggtccggacacactgaggattgacaggaa---------------------
----g-t-atc-g-tctttt--gaat-tctttaaggac-atgtc-gtt-ttt-a----at
gacatcttttagatggatgat-tcgtgt-----aaatatgctagttctttcatgattatg
tgatagg--tggtgcatggccgttcttagttcgtggagtgatctgtctgcttaattgcgt
ttcact-a-----agg-cccc-a-----a-agtta-gcaaat-tat-c--aatc-gt--t
acaga----------------------------------------------gt-cg--ac
c-cc-t----cacc-tt-tga----gt----gcgcg------tcc-taacttgt---agt
-acatg--gt--gt--aaa----t-g-ga-tt-t-gttt--tgggtacc-cagaa---a-
------------------------------------------------------------
--------------------------------------gcaacgaa-cgtgaccg-caa-
c-gtc----tt--gttg--tct-ctc-tt-tgacagt-ta-tgggttatcccag---tca
tgtg-tttatac--tt-t-ta--t--g----tgtaaatacgtacg----aca-cagagac
t-agataccaaactaggcgt-accgctgtat-cattt-ct---ttaaaccagagg-aagg
ttgcggcaa-taaca-ggtct-gtgatgccctt-agatgttctgggctgcacacg-t---
------------------------------------------------------------
----gc-tac-aat-ga---tc-ag-cac-agtaag-catctc-aat--ttttaca-a-c
acc-g-tcaaca--ca--cgta-gtgag-ctgcttga--tc------tctca-ttca-tg
cat-tct-gtgc-ttc---ggt--g-ca-gtgtgcaat-g-t-ga-gttg-tctaa----
-tgcg--cg-cggttat-gcctg-taccgagaggtg--acgtcggg-taaacattctcta
atgctg-acctatttt-tctgaaatatgcacaactctaatatga-----cat-tcattcc
cg-gg-aggac--tagttgcctctttgtgtgag-tg-t-aatgca-aacatgaat--ag-
-------------------------c-g--a-c-tgt-cg-ctgtt--ta--mtcatatg
t-gcccct-gtc--aattcgtggtggggacagaccattgctaattgttggtctcgcttat
aactaggaatgccttgtacgggtctttggttcaacaaaccacccggaatacgtccctgcc
ctttgtacaca-ccgccc-gtcgctcttaccgat-gaactcgtttgtgagttttaaggac
tggat---t------------------aag-c-----t--a-tat-gcgtaa--cctatg
gaa--attcatgcgaatgaactggtttaaag-----------------------------
------------------------------------------------------------
------------------------------------------------------------
--------------------------------------------------------
>indet_spinose|P125|10
-------------gaa-----cgtg--g-agcatgtggcttaatttgactcaacgcgggg
aatcttaccgggtccggacacactgaggattgacagaca---------------------
----a-t-tgt-c-ct--------tt-t---g--gc------------------------
-------tt-------aaaag--acaa-------aagataacagatctttcatgattatg
tgatggg--tggtgcatggccgttcttagttcgtggagtgatctgtctgcttaattgcgt
ttcaaata-----t---actt-t---ttt--taca-acgagt-cta-c--aaa--gg--a
gtggttcagt-----------------------------------------tacaac-ag
acaa-t----taat-tc-ttg----tg----ttttga--acgtttggaatgtactctatt
-tggct--caattg--aacgcaac-g-ga-cg-t-gatc--gcaagtcc-ttgtt--ga-
------------------------------------------------acttcagtatat
attgactttccccgtaggaagggattgccaataattga----------atgttcg-ctt-
t-cta----tt--ggtg--tgt-gat-ct-c---aaa-at-tgca-tgt-----------
---a-ttt-g----tg-atgg--c--g----agtgat-----cta----atc--cct---
t-aggaaa---acttgggcg-accgctgtaa-tactt-ctct-ttaaaacagagg-cagg
ttgcggcaa-taaca-ggtct-gtgatgccctc-agatgtcccgggccgcacacg-t---
------------------------------------------------------------
----gc-tac-att-ga---tt-ag-cgc-agt---------------------------
-------------------------------gcgcat--ac------tt------tc-aa
t----a---tga-tac---att--g-ga-ttggtggtg-aat-tg-ttgg---ccc----
-cgtc-taa-tactgt---cctg-tct-gagaaggc---tgggtaa-tcaattgtaagtg
ctggtt-cctactccc-gtt-ga----gcattttaata--atgg-----cct-ctctaca
tc-cc-tagta--ac---cctag----------------------------tg-c--ga-
-------------------------t-t--g-t-agt-tgagcctt--gcc-at-ttatg
---caagt-gtc--aattctcagtggggacagacatttgataattctttgtctcgttctt
aactaggaatgccttgtacgggtctt-ggttcaacagaccacccggaatacgtccctgcc
ctttgtacaca-ccgccc-gtcgctcttaccgat-gactttccctgtgagtttgaaggac
tggtgg--t-------------------tg-ca--t-gactattg-ga-aat--tctgtc
aaa--cagcgagatttaaag----------------------------------------
------------------------------------------------------------
------------------------------------------------------------
--------------------------------------------------------
>indet_spinose|P155|07
----------------------gtg--g-agcatgtggcttaatttgactcaacgcgggg
aatcttaccgggtccggacatactgaggattgacagaca---------------------
----t-cacca-c-gt--------ct-t---t--ttgt-cc------t------------
-------ta-------aaaag--acaa-------aagataacagatctttcatgattatg
tggtggg--tggtgcatggccgttcttagttcgtggagtgatctgtctgcttaattgcgt
ttcaaatg-----t---atttttga-ttt-atcaa-acgagt-cta-c--gaa--gg--a
cctat----------------------------------------------tcata--ca
a-gc-a----cttc-at-tta----tg----atttg------tttggaatttggttcttt
-cggct--caattg--aacgcaac-g-ga-cg-t-gatt--gcaagtcc-ttgtt--ga-
------------------------------------------------------------
--------------------------------------acttctgt-atatatca-ttta
cattc----tt-aactgagtgt-atc-ta-agataat-agagttcgcttt--ctat-tgg
tgac-gggatctcctc-a-tt--t--g----tggagt-gat-cta----atc--ctc---
t-aggaaa---actcgggcg-accgctgtaa-tactttcttt-ttaaaacagagg-aaga
ttgcggcaa-taaca-ggtct-gtgatgccctc-agatgtcccgggccgcacacg-t---
------------------------------------------------------------
----gc-tac-att-ga---tt-ag-cgc-agt---------------------------
-------------------------------gcgcat--actttcaatatga-taca-tt
ggt-ttt-ggtagtaa---gct--a-tt-catctgatg-gat-at-gcta-ctctc----
-cata-ccaatactat---ctag-tct-gaaaagac---tgggtaa-tctattgtaagtg
ctggtt-cctcttccc-gtt-ga----gcattttaata--atgg-----tct-ctctacg
tc-cc-tagta---tattct-ag----------------------------tg-c--ga-
-------------------------t-t--g-t-agt-tgagtct---gcc-at-ttatg
---caagt-gtc--aattctcagtggggacagacatttgataattctttgtctcgttctt
aactaggaatgccttgtacgggtctt-ggttcaacagaccacccggaatacgtccctgcc
ctttgtacaca-ccgccc-gtcgctcttaccgat-gaatttcactgtgagttcaatggac
cgatt---t-------------------tttc-----c--ctttg-ga-aat--ttggtc
aaa--cagtgagatttaaag----------------------------------------
------------------------------------------------------------
------------------------------------------------------------
--------------------------------------------------------
>Globigerinita_glutinata|R049|03
----------------------------------gtggcttaatttgactcaacgcggga
aatcttaccgggtccggacacactgaggattgacaggta---------------------
----t-tatat-a-gcg------cgc-t------tgcg-c--------------------
-------gt-------ctatt--gtta-------aatatgctagtcctttcatgattatg
tgatagg--tggtgcatggccgttcttagttcgtggagtgatctgtctgcttaattgcgt
ttcagata-----agg-atctat---att-ctttacagaagt-gttgcgttgt--gc--a
tttgaccc-c-----------------------------------------tcgttc-gc
g-ag-t----gcgt-gtcttt----tc----gcgctc----gcacgctttttac---att
-agg-t--cc--tg--aaagcaac-g-aa-cg-t-gacc--gcaacctc-ttgtt--g--
------------------------------------------------------------
------------------------------------------------------------
-------------------------------------cct-cat--ctccc-ta---ct-
t-t--tttagca--ct-t-cg--g--tg--ttgaata-atttc-a----ttg-aggct--
t-tccaaa---actagaggg-accgctgtca--actt-ct---t-aaaccagagg-aagg
ttgcggcaa-taaca-ggt-----------------------------------------
------------------------------------------------------------
------------------------------------------------------------
------------------------------------------------------------
------------------------------------------------------------
------------------------------------------------------------
------------------------------------------------------------
------------------------------------------------------------
------------------------------------------------------------
------------------------------------------------------------
------------------------------------------------------------
------------------------------------------------------------
------------------------------------------------------------
------------------------------------------------------------
------------------------------------------------------------
------------------------------------------------------------
--------------------------------------------------------
>Globigerinita_glutinata|R049|06
----------------------gtg--g-agcatgtggcttaatttgactcaacgcggga
aatcttaccgggtccggacacactgaggattgacaggta---------------------
----t-tatat-a-gcg------cgc-t------tgcg-c--------------------
-------gt-------ctatt--gtta-------aatatgctagtcctttcatgattatg
tgatagg--tggtgcatggccgttcttagttcgtggagtgatctgtctgcttaattgcgt
ttcagata-----agg-atctat---att-ctttacagaagt-gttgcgttgt--gc--a
tttgaccc-c-----------------------------------------tcgttc-gc
g-ag-t----gcgt-gtcttt----tc----gcgctc----gcacgctttttac---att
-agg-t--cc--tg--aaagcaac-g-aa-cg-t-gacc--gcaacctc-ttgtt--g--
------------------------------------------------------------
------------------------------------------------------------
-------------------------------------cct-cat--ctccc-ta---ct-
t-t--tttagca--ct-t-cg--g--tg--ttgaata-atttc-a----ttg-aggct--
t-tccaaa---actagaggg-accgctgtca--actt-ct---t-aaaccagagg-aagg
ttgcggcaa-taaca-ggt-----------------------------------------
------------------------------------------------------------
------------------------------------------------------------
------------------------------------------------------------
------------------------------------------------------------
------------------------------------------------------------
------------------------------------------------------------
------------------------------------------------------------
------------------------------------------------------------
------------------------------------------------------------
------------------------------------------------------------
------------------------------------------------------------
------------------------------------------------------------
------------------------------------------------------------
------------------------------------------------------------
------------------------------------------------------------
--------------------------------------------------------
>Globigerinita_glutinata|R049|a1
----------------------gtg--g-agcatgtggcttaatttgactcaacgcggga
aatcttaccgggtccggacacactgaggattgacaggta---------------------
----t-tatat-a-gcg------cgc-t------tgcg-c--------------------
-------gt-------ctatt--gtta-------aatatgctagtcctttcatgattatg
tgatagg--tggtgcatggccgttcttagttcgtggagtgatctgtctgcttaattgcgt
ttcagata-----agg-atctat---att-ctttacagaagt-gttgcgttgt--gc--a
tttgaccc-c-----------------------------------------tcgttc-gc
g-ag-t----gcgt-gtcttt----tc----gcgctc----gcacgctttttac---att
-agg-t--cc--tg--aaagcaac-g-aa-cg-t-gacc--gcaacctc-ttgtt--g--
------------------------------------------------------------
------------------------------------------------------------
-------------------------------------cct-cat--ctccc-ta---ct-
t-t--tttagca--ct-t-cg--g--tg--ttgaata-atttc-a----ttg-aggct--
t-tccaaa---actagaggg-accgctgtca--actt-ct---t-aaaccagagg-aagg
ttgcggcaa-taaca-ggt-----------------------------------------
------------------------------------------------------------
------------------------------------------------------------
------------------------------------------------------------
------------------------------------------------------------
------------------------------------------------------------
------------------------------------------------------------
------------------------------------------------------------
------------------------------------------------------------
------------------------------------------------------------
------------------------------------------------------------
------------------------------------------------------------
------------------------------------------------------------
------------------------------------------------------------
------------------------------------------------------------
------------------------------------------------------------
--------------------------------------------------------
>Globigerina_falconensis|R018|02
------------------------------------------------------------
------------------------------------------------------------
------------------------------------------------------------
------------------------------------------------------------
------------------------------------------------------------
------------------------------------------------------------
------------------------------------------------------------
------------------------------------------------------------
--------------------------------------------------ttgtt--ga-
------------------------------------------------------------
--------------------------------------ttggccat-cacgtaag-ctc-
a-ctt----gt-aattt--att-acagtg-t---ggt-at-tat--ctta--gc---ca-
t-tc-cct-t----tt-a-gt--t--g----tggagt-gatta-a----cca-ctcta--
a-attgta---actcggggg-accgctgtga-ttttt-ct---tcaaaccggagg-aagg
ttgcggcaa-taaca-ggtct-gtgatgccctc-agatgtcctgggctgcacacg-t---
------------------------------------------------------------
----gc-tac-act-ga---tc-cc-ggc-agttgg-catgtg-att--ttctcca-a-t
gac-g-aacctag-tggacttg-gcgtctgtgcgcat--tc------gt------gt-gc
t----a--atgactgc---cgt-ca-ct-ttaaacact-ggt-cg-ttag---act----
-cgtg-cga-tccctc---ggaa-aac-gtgatttc---tgttccc-aaacaaagcactt
tcgtac-cctcgctca-aac-aa----acgtgattcca--aatc-----cct-tacgatt
gc-ta-catcc--tttctcgtaa----------------------------cgtc--tc-
-------------------------g-c--c-t-agc-ggagcttt--caa-ct-tttcg
tcgcaact-ctc--aattcacagtggggacagtcgtttgtcaacttttcgtctcggtccc
aactaggaatgcctcgtacgagt--t-ggttcatcagaccactcggaatacgtccctgcc
ctttgtacaca-ccgccc-gtcgcttttaccgat-gaacttttttgcgagtatgatggac
taact---t-------------------tg-cg--c-tcaatttg-aa-tct--gttgtg
gaa--attcactcgaacaacgggatttaaag-----------------------------
------------------------------------------------------------
------------------------------------------------------------
--------------------------------------------------------
>Globigerina_falconensis|R018|04
------------------------------------------------------------
------------------------------------------------------------
------------------------------------------------------------
------------------------------------------------------------
------------------------------------------------------------
------------------------------------------------------------
------------------------------------------------------------
------------------------------------------------------------
------------------------------------------------------------
------------------------------------------------------------
-----------------------------------------------cacgtaag-ctc-
a-ctt----gt-aattt--att-acagtg-t---ggt-at-tat--ctta--gc---ca-
t-tc-cct-t----tt-a-gt--t--g----tggagt-gatta-a----cca-ctcta--
a-attgta---actcggggg-accgctgtga-ttttt-ct---tcaaaccggagg-aagg
ttgcggcaa-taaca-ggtct-gtgatgccctc-agatgtcctgggctgcacacg-t---
------------------------------------------------------------
----gc-tac-act-ga---tc-cc-ggc-agttgg-catgtg-att--ttctcca-a-t
gac-g-aacctag-tggacttg-gcgtctgtgcgcat--tc------gt------gt-gc
t----a--atgactgc---cgt-ca-ct-ttaaacact-ggt-cg-ttag---act----
-cgtg-cga-tccctc---ggaa-aac-gtgatttc---tgttccc-aaacaaagcactt
tcgtac-cctcgctca-aac-aa----acgtgattcca--aatc-----cct-tacgatt
gc-ta-catcc--tttctcgtaa----------------------------cgtc--tc-
-------------------------g-c--c-t-agc-ggagcttt--caa-ct-tttcg
tcgcaact-ctc--aattcacagtggggacagtcgtttgtcaacttttcgtctcggtccc
aactaggaatgcctcgtacgagt--t-ggttcatcagaccactcggaatacgtccctgcc
ctttgtacaca-ccgccc-gtcgcttttaccgat-gaacttttttgcgagtatgatggac
taact---t-------------------tg-cg--c-tcaatttg-aa-tct--gttgtg
gaa--attcgctcgaacaacgggatttaaag-----------------------------
------------------------------------------------------------
------------------------------------------------------------
--------------------------------------------------------
>poss_scitula|R021|01
------------------------------------------------------------
------------------------------------------------------------
------------------------------------------------------------
------------------------------------------------------------
------------------------------------------------------------
------------------------------------------------------------
------------------------------------------------------------
------------------------------------------------------------
------------------------------------------------------------
------------------------------------------------------------
------------------------------------------------------------
---------tt--gttg--cct-ttc-ta-a---ttt-at-tct--aatt----------
c-t--ttt-g----ta-a-tt--a--g----tctaat-aac-a-g----agg-ctat---
t-ctttaa---actagacgg-accgctgttt--ctct-tt---t-aaaccagagg-aagg
ttgcggcaa-taaca-ggtct-gtgatgccctt-agatgttccgggctgcacacg-t---
------------------------------------------------------------
----gc-tac-aat-ga---tc-ag-tac-agt---------------------------
-------------------------------gagcatc-tcaatt--tattactaac-ac
cgc-ttt-attaaagc---att-ca-gt-gtgtagttg-tgt-aa-gcagctgcctctga
-tatg--cg-cggtaac-acctg-tctcgagagtcg--atgggtaa-tccattagaagta
atgatt-cctctcttt-tatata----gcacactgata-tacag-----cat-cggttcc
cgagg-taacc--ttgtgttacttatgtgcgag-cg-t-gatgtcagagcttaac--g--
tt--tattat--tctt--tatgtc-t-a--a-t-aga-tctctgat--tttact-gtatg
t-gcaatt-gtt--aattcgtggtggggacagaccattgttaactattggtctcggtctt
aactaggaatgcctcgtacgggtctt-ggttcaacaaaccacccggaatacgtccctgcc
ctttgtacaca-ccgccc-gtcgctcttaccgat-gaacttctttgtgagtctaagggac
tgggt---a------------------atg-att-c-attctttt-ct-aaa--gtt-tg
aat--tacctatagaa---------------acttagccgaacaaggtggtttaaag---
------------------------------------------------------------
------------------------------------------------------------
--------------------------------------------------------
>poss_scitula|R021|02
------------------------------------------------------------
------------------------------------------------------------
------------------------------------------------------------
------------------------------------------------------------
------------------------------------------------------------
------------------------------------------------------------
------------------------------------------------------------
------------------------------------------------------------
------------------------------------------------------------
------------------------------------------------------------
------------------------------------------------------------
---------tt--gttg--cct-ttc-ta-a---ttt-at-tct--aatt----------
c-t--ttt-g----ta-a-tt--a--g----tctaat-aac-a-g----agg-ctat---
t-ctttaa---actagacgg-accgctgttt--ctct-tt---t-aaaccagagg-aagg
ttgcggcaa-taaca-ggtct-gtgatgccctt-agatgttccgggctgcacacg-t---
------------------------------------------------------------
----gc-tac-aat-ga---tc-ag-tac-agt---------------------------
-------------------------------gagcatc-tcaatt--tattactaac-ac
cgc-ttt-attaaagc---att-ca-gt-gtgtagttg-tgt-aa-gcagctgcctctga
-tatg--cg-cggtaac-acctg-tctcgagagtcg--atgggtaa-tccattagaagta
atgatt-cctctcttt-tatata----gcacactgata-tacag-----cat-cggttcc
cgagg-taacc--ttgtgttacttatgtgcgag-cg-t-gatgtcagagcttaac--g--
tt--tattat--tctt--tatgtc-t-a--a-t-aga-tctctgat--tttact-gtatg
t-gcaatt-gtt--aattcgtggtggggacagaccattgttaactattggtctcggtctt
aactaggaatgcctcgtacgggtctt-ggttcaacaaaccacccggaatacgtccctgcc
ctttgtacaca-ccgccc-gtcgctcttaccgat-gaacttctttgtgagtctaagggac
tgggt---a------------------atg-att-c-attctttt-ct-aaa--gtt-tg
aat--tacctatagaa---------------acttagccgaacaaggtggtttaaag---
------------------------------------------------------------
------------------------------------------------------------
--------------------------------------------------------
>poss_scitula|R034|02
------------------------------------------------------------
------------------------------------------------------------
------------------------------------------------------------
------------------------------------------------------------
------------------------------------------------------------
------------------------------------------------------------
------------------------------------------------------------
------------------------------------------------------------
------------------------------------------------------------
------------------------------------------------------------
------------------------------------------------------------
---------tt--gttgcctct-ctc-ta-t---gtt-at-tc----att--ca---cac
t-tg-tgtgt----tt-t-ga--t--t----acaatc-tac-a-g----agg-ctat---
t-at-aaa---actagacgg-accgctgttt--cttt-ct---t-aaaccagagg-aagg
ttgcggcaa-taaca-ggtct-gtgatgccctt-agatgttccgggctgcacacg-t---
------------------------------------------------------------
----gc-tac-aat-ga---tc-ag-tac-agt---------------------------
-------------------------------gagcatc-tcaattatttata-atac-ac
cgtatct-aagcgctt---tct----at-cttaagact-ttt-gt-ttta-aggtttgaa
atgtg--cg-cggtaac-gcctg-tttcgagagtga--atgggtaa-cccattagaagta
ctgatt-tctctgttt-tttatacttcgcacaacaata-tacgg-----cat-gctatcc
cgagg-tgactagtttcacctt-tttgtgcgat-tg-t-catgttagaggcagtc--g--
gt--tcttaa--tcgt--tcaggc-t-a--c-t--ct-t-----at--ac--cc-gtatg
t-gcaatt-gtc--aattcatggtggggacagaccattgttaactgttggtctcggtctt
aactaggaatgccttgtacgggtctt-ggttcaacaaaccacccggaatacgtccctgcc
ctttgtacaca-ccgccc-gtcgctcttaccgat-gaacttctttgtgagtctaagggac
tggaa---a------------------tctta-----a--ggttt-ct-aat--ctatat
aga--tatctatggaa---------------acttagccgaacaaagtggtttaaag---
------------------------------------------------------------
------------------------------------------------------------
--------------------------------------------------------
>poss_scitula|R034|03
------------------------------------------------------------
------------------------------------------------------------
------------------------------------------------------------
------------------------------------------------------------
------------------------------------------------------------
------------------------------------------------------------
------------------------------------------------------------
------------------------------------------------------------
------------------------------------------------------------
------------------------------------------------------------
------------------------------------------------------------
---------tt--gttgcctct-ctc-ta-t---gtt-at-tc----att--ca---cac
t-tg-tgtgt----tt-t-ga--t--t----acaatc-tac-a-g----agg-ctat---
t-at-aaa---actagacgg-accgctgttt--cttt-ct---t-aaaccagagg-aagg
ttgcggcaa-taaca-ggtct-gtgatgccctt-agatgttccgggctgcacacg-t---
------------------------------------------------------------
----gc-tac-aat-ga---tc-ag-tac-agt---------------------------
-------------------------------gagcatc-tcaattatttata-atac-ac
cgtatct-aagcgctt---tct----at-cttaagact-ttt-gt-ttta-aggtttgaa
atgtg--cg-cggtaac-gcctg-tttcgagagtga--atgggtaa-cccattagaagta
ctgatt-tctctgttt-tttatacttcgcacaacaata-tacgg-----cat-gctatcc
cgagg-tgactagtttcacctt-tttgtgcgat-tg-t-catgttagaggcagtc--g--
gt--tcttaa--tcgt--tcaggc-t-a--c-t--ct-t-----at--ac--cc-gtatg
t-gcaatt-gtc--aattcatggtggggacagaccattgttaactgttggtctcggtctt
aactaggaatgccttgtacgggtctt-ggttcaacaaaccacccggaatacgtccctgcc
ctttgtacaca-ccgccc-gtcgctcttaccgat-gaacttctttgtgagtctaagggac
tggaa---a---------------------------------------------------
------------------------------------------------------------
------------------------------------------------------------
------------------------------------------------------------
--------------------------------------------------------
>Hastigerina_pelagica|0101|72
----------------------gtg--g-agcatgtggcttaatttgactcaacgcggga
aatcttaccgggtccggacacactgaggattgacagagt---------------------
----g-gctta-g-gcc------aca-g---acacaga-atgg--gtt-tct-t----tt
aat--acaccccatttg-ctg-tgtca-------acg-tgccggttctttcatgattgtg
tgatagg--tggtgcatg-ccgttcttagttcgtggagtgatctgtctgcttaattgcgt
ttcaaatacttcgagg-atataa---acgcattca-ttgtga-gttgc-tattt-ag--c
tgggaatagc-----------------------------------------aattt--tc
g-cc-a----cgg--gc-cac----cg----tgggg------a-aacaagtcactttgag
cgatcctcaatttg--aaagcaac-g-aa-cg-t-gacc--gcagccct-ttgtt--g-t
gtctttgccagagacacgcgtctttgttggttaattcctcacacaacgacggcattgtac
ctctg-tatggccgtgtcttgttatttgtg-tctctga----------atgtgct-gac-
gactt----cc--gtcg--tgg-gctgtt-t---agt-ta-tgcatttagc-aa---cga
cgta-gctgtat--aa-gggg--g--tg--tcgagag-gttta-a----atc-acag---
a-gaataa---actcagggg-acagctggtt---taa-tgcg-ttaaaccagagg-aagg
atgcggcaa-taaca-ggtct-gtgatgccctc-agatgttccgggctgcacacg-t---
------------------------------------------------------------
----gc-tac-att-ga---tt-ag-cac-att---------------------------
-------------------------------gtgtat--gccact--gac-----cc-aa
t----a--ctggaatt---tct--g-gt---gtccact-gga-ca---ca---gca----
-caca-cag-taccgcccgtcga-ccatgagag--a--ggtcgaaaatccatttgaagtg
ttgatatgaggt--ca-aggcaaatt-gcaccacacac-agatg-----gct-ctttgtg
ta-ct-ccatt--attcactgag----------------------------taag--tg-
-------------------------c-g--a-g-t-c-acaaaggg--gc--at-ttctg
---caatt-gtc--aattcacagtggggacagtcgattggtaacaattcgactcggtcct
aactaggaatgcctcgtacgggt----gaatcattatttcacccggaatacgtccctgcc
ctttgtacaca-ccgccc-gtcgctcttaccgat-gaattacgctgtgagtttaagggac
tgg-----c-------------------tg-t-----c--a-ttc-aa-----------t
gat--aagctatggaa---------------acttaaacaaacagtgtgctttaaag---
------------------------------------------------------------
------------------------------------------------------------
--------------------------------------------------------
>Hastigerina_pelagica|0101|30
----------------------gtg--g-agcatgtggcttaatttgactcaacgcggga
aatcttaccgggtccggacacactgaggattgacagagt---------------------
----g-gctta-g-gcc------aca-g---acacaga-atgg--gtt-tct-t----tt
aat--acaccccatttg-ctg-tgtca-------acg-tgccggttctttcatgattgtg
tgatagg--tggtgcatggccgttcttagttcgtggagtgatctgtctgcttaattgcgt
ttcaaatacttcgagg-atataa---acgcattca-ttgtga-gttgc-tattt-ag--c
tgggaatagc-----------------------------------------aattt--tc
g-cc-a----cgg--gc-cac----cg----tgggg------a-aacaagtcactttgag
cgatcctcaatttg--aaagcaac-g-aa-cg-t-gacc--gcagccct-ttgtt--g-t
gtctttgccagagacacgcgtctttgttggttaattcctcacaca-cgacggcaatgt-c
ctttg-tatggccgtgtcttgttatttgtg-tctctga----------atgtgct-gac-
gactt----cc--gtcg--tgg-gctgtt-t---agt-ta-tgcatttagc-aa---cga
cgta-gctgtat--aa-gggg--g--tg--tcgagag-gttta-a----atc-acag---
a-gaataa---actcagggg-acagctggtt---taa-tgcg-ttaaaccagagg-aagg
atgcggcaa-taaca-ggtct-gtgatgccctc-agatgttccgggctgcacacg-t---
------------------------------------------------------------
----gc-tac-att-ga---tt-ag-cac-att---------------------------
-------------------------------gtgtat--gccact--gac-----cc-aa
t----a--ctggaatt---tct--g-gt---gtccact-gga-ca---ca---gca----
-caca-cag-taccgcccgtcga-ccatgagag--a--ggtcgaaaatccatttgaagtg
ttgatatgaggt--ca-aggcaaatt-gcaccacacac-agatg-----gct-ctttgtg
ta-ct-ccatt--attcactgag----------------------------taag--tg-
-------------------------c-g--a-g-t-c-acaaaggg--gc--at-ttctg
---caatt-gtc--aattcacagtggggacagtcgattggtaacaattcgactcggtcct
aactaggaatgcctcgtacgggt----gaatcattatttcacccggaatacgtccctgcc
ctttgtacaca-ccgccc-gtcgctcttaccgat-gaattacgctgtgagtttaagggac
tgg-----c-------------------tg-t-----c--a-ttc-aa-----------t
gat--aagctatggaa---------------acttaaacaaacagtgtgctttaaag---
------------------------------------------------------------
------------------------------------------------------------
--------------------------------------------------------
>Hastigerina_pelagica|0101|49
------------------------------------------------------------
------------------------------------------------------------
------------------------------------------------------------
--------------ttg-ctg-tgtca-------acg-tgccggttctttcatgattgtg
tgatagg--tggtgcatggccgttcttagttcgtggagtgatctgtctgcttaattgcgt
ttcaaatacttcgagg-atataa---acgcattca-ttgtga-gttgc-tattt-ag--c
tgggaatagc-----------------------------------------aattt--tc
g-cc-a----cgg--gc-cac----cg----tgggg------a-aacaagtcactttgag
cgatcctcaatttg--aaagcaac-g-aa-cg-t-gacc--gcagccct-ttgtt--g-t
gtctttgccagagacacgcgtctttgttggttaattcctcacaca-cgacggcaatgt-c
ctttg-tatggccgtgtcttgttatttgtg-tctctga----------atgtgct-gac-
gactt----cc--gtcg--tgg-gctgtt-t---agt-ta-tgcatttagc-aa---cga
cgta-gctgtat--aa-gggg--g--tg--tcgagag-gttta-a----atc-acag---
a-gaataa---actcagggg-acagctggtt---taa-tgcg-ttaaaccagagg-aagg
atgcggcaa-taaca-ggtct-gtgatgccctc-agatgttccgggctgcacacg-t---
------------------------------------------------------------
----gc-tac-att-ga---tt-ag-cac-att---------------------------
-------------------------------gtgtat--gccact--gac-----cc-aa
t----a--ctggaatt---tct--g-gt---gtccact-gga-ca---ca---gca----
-caca-cag-taccgcccgtcga-ccatgagag--a--ggtcgaaaatccatttgaagtg
ttgatatgaggt--ca-aggcaaatt-gcaccacacac-agatg-----gct-ctttgtg
ta-ct-ccatt--attcactgag----------------------------taag--tg-
-------------------------c-g--a-g-t-c-acaaaggg--gc--at-ttctg
---caatt-gtc--aattcacagtggggacagtcgattggtaacaattcgactcggtcct
aactaggaatgcctcgtacgggt----gaatcattatttcacccggaatacgtccctgcc
ctttgtacaca-ccgccc-gtcgctcttaccgat-gaattacgctgtgagtttaagggac
tgg-----c-------------------tg-t-----c--a-ttc-aa-----------t
gat--aagctatggaa---------------acttaaacaaacagtgtgctttaaag---
------------------------------------------------------------
------------------------------------------------------------
--------------------------------------------------------
>Hastigerina_pelagica|0101|67
----------------------gtg--g-agcatgtggcttaatttgactcaacgcggga
aatcttaccgggtccggacacactgaggattgacagagt---------------------
----g-gctta-g-gcc------aca-g---acacaga-atgg--gtt-tct-t----tt
aat--acaccccatttg-ctg-tgtca-------acg-tgccggttctttcatgattgtg
tgatagg--tggtgcatggccgttcttagttcgtggagtgatctgtctgcttaattgcgt
ttcaaatacttcgagg-atataa---acgcattca-ttgtga-gttgc-tattt-ag--c
tgggaatagc-----------------------------------------aattt--tc
g-cc-a----cgg--gc-cac----cg----tgggg------a-aacaagtcactttgag
cgatcctcaatttg--aaagcaac-g-aa-cg-t-gacc--gcagccct-ttgtt--g-t
gtctttgccagagacacgcgtctttgttggttaattcctcacaca-cgacggcaatgt-c
ctttg-tatggccgtgtcttgttatttgtg-tctctga----------atgtgct-gac-
gactt----cc--gtcg--tgg-gctgtt-t---agt-ta-tgcatttagc-aa---cga
cgta-gctgtat--aa-gggg--g--tg--tcgagag-gttta-a----atc-acag---
a-gaataa---actcagggg-acagctggtt---taa-tgcg-ttaaaccagagg-aagg
atgcggcaa-taaca-ggtct-gtgatgccctc-agatgttccgggctgcacacg-t---
------------------------------------------------------------
----gc-tac-att-ga---tt-ag-cac-att---------------------------
-------------------------------gtgtat--gccact--gac-----cc-aa
t----a--ctggaatt---tct--g-gt---gtccact-gga-ca---ca---gca----
-caca-cag-taccgcccgtcga-ccatgagag--a--ggtcgaaaatccatttgaagtg
ttgatatgaggt--ca-aggcaaatt-gcaccacacac-agatg-----gct-ctttgtg
ta-ct-ccatt--attcactgag----------------------------taag--tg-
-------------------------c-g--a-g-t-c-acaaaggg--gc--at-ttctg
---caatt-gtc--aattcacagtggggacagtcgattggtaacaattcgactcggtcct
aactaggaatgcctcgtacgggt----gaatcattatttcacccggaatacgtccctgcc
ctttgtacaca-ccgccc-atcgctcttaccgat-gaattacgctgtgagtttaagggac
tgg-----c-------------------tg-t-----c--a-ttc-aa-----------t
gat--aagctatggaa---------------acttaaacaaacagtgtgctttaaag---
------------------------------------------------------------
------------------------------------------------------------
--------------------------------------------------------
>Hastigerina_pelagica|0100|08
-------------gaa-----cgcg--g-agcatgtggcttaatttgactcaacgcggga
aatcttaccgggtccggacacactgaggattgacagaca---------------------
----g-tattc-a-tgg------cga-g---t--ctct-c--------------------
-------gt-------c-ata-tttca-------aatgtgcgagttctttcatgattgtg
tgatagg--tggtgcatggccgttcttagttcgtggagtgatctgtctgcttaattgcgt
ttcatatt-----t---acga-a---tgt-cgctt-acgtga-ttg-c--tgc--ag--a
cctcg----------------------------------------------tctcc---t
c-tg-g-----ag--gc-gac----gc----gtctc------t-t-caactcac---tcg
cacatt--ctcttg--aacgcaac-g-ag-cg-t-gacc--gcaacctc-ttgtt--gt-
------------------------------------------------------------
--------------------------------------gtatacca-agtgtggc-gct-
ggctc----gccagctc--gca-ctc-ca-a---tgc-ac-gtattttggtcac---at-
t-g--tct-c----gc---gg--c--g----cctcgg-cgttt-g-----ca-gcaat--
g-tccaaataaacttgaggg-accgctgtaa-caatt-cttt-t-aaaccagagg-aagg
ttgcggcaa-taaca-ggtct-gtgatgccctt-agatgtcccgggctgcacacg-t---
------------------------------------------------------------
----gc-tac-aat-ga---tc-ag-tac-agt---------------------------
-------------------------------gagcatc-tt------tgcaa-tacc-ag
cgt-ttggaggcctggccgcgc-gt-cacttgtggcgc-cgg-ct-tgca---gtc----
-tcta-cgt-tgccttc-ccaag-tct-gacaagat---ttggaaa-tccattggaagtt
ctgattcgatatccct-att-ga----gcatttttttactacagcggcgtct-aacttcg
tc-cctcgtcg--gttcgcctga----------------------------cttg--tg-
-------------------------c-g--g-c-act-tg-gcgtc--tg--ct-atatg
---caatt-gtc--aattcatagtggggacagacgattgttaattgttcgtctcggtctc
aactaggaatgccttgtacgggtctttggttcaccagaccacccggaatacgtccctgcc
ctttgtacaca-ccgccc-gtcgctcttaccgat-gaacttctctgtgagtttgagggac
cgtca---a------------------ttg-t-----gtgg-caa-ca-----------c
acg--acgctatggaa---------------acttaaacgaacagtgtgatttaaag---
------------------------------------------------------------
------------------------------------------------------------
--------------------------------------------------------
>Hastigerina_pelagica|0100|07
-------------gaa-----cgcg--g-agcatgtggcttaatttgactcaacgcggga
aatcttaccgggtccggacacactgaggattgacagaca---------------------
----g-tattc-a-tgg------cga-g---t--ctct-c--------------------
-------gt-------c-ata-tttca-------aatgtgcgagttctttcatgattgtg
tgatagg--tggtgcatggccgttcttagttcgtggagtgatctgtctgcttaattgcgt
ttcatatt-----t---acga-a---tgt-cgctt-acgtga-ttg-c--tgc--ag--a
cctcg----------------------------------------------tctcc---t
c-tg-g-----ag--gc-gac----gc----gtctc------t-t-caactcac---tcg
cacatt--ctcttg--aacgcaac-g-ag-cg-t-gacc--gcaacctc-ttgtt--gt-
------------------------------------------------------------
--------------------------------------gtatacca-agtgtggc-gct-
ggctt----gccagctc--gca-ctc-ca-a---tgc-ac-gtattttggtcac---at-
t-g--tct-c----gc---gg--c--g----cctcgg-cgttt-g-----ca-gcaat--
g-tccaaataaacttgaggg-accgctgtaa-caatt-cttt-t-aaaccagagg-aagg
ttgcggcaa-taaca-ggtct-gtgatgccctt-agatgtcccgggctgcacacg-t---
------------------------------------------------------------
----gc-tac-aat-ga---tc-ag-tac-agt---------------------------
-------------------------------gagcatc-tt------tgcaa-tacc-ag
cgt-ttggaggcctggccgcgc-gt-cacttgtggcgc-cgg-ct-tgca---gtc----
-tcta-cgt-tgccttc-ccaag-tct-gacaagat---ttggaaa-tccattggaagtt
ctgattcgatatccct-att-ga----gcatttttttactacagcggcgtct-aacttcg
tc-cctcgtcg--gttcgcctga----------------------------cttg--tg-
-------------------------c-g--g-c-act-tg-gcgtc--tg--ct-atatg
---caatt-gtc--aattcatagtggggacagacgattgttaattgttcgtctcggtctc
aactaggaatgccttgtacgggtctttggttcaccagaccacccggaatacgtccctgcc
ctttgtacaca-ccgccc-gtcgctcttaccgat-gaacttctctgtgagtttgagggac
cgtca---a------------------ttg-t-----gtgg-caa-ca-----------c
acg--acgctatggaa---------------acttaaacgaacagtgtgatttaaag---
------------------------------------------------------------
------------------------------------------------------------
--------------------------------------------------------
>Hastigerina_pelagica|0100|10
-------------gaa-----cgcg--g-agcatgtggcttaatttgactcaacgcggga
aatcttaccgggtccggacacactgaggattgacagaca---------------------
----g-tattc-a-tgg------cga-g---t--ctct-c--------------------
-------gt-------c-ata-tttca-------aatgtgcgagttctttcatgattgtg
tgatagg--tggtgcatggccgttcttagttcgtggagtgatctgtctgcttaattgcgt
ttcatatt-----t---acga-a---tgt-cgctt-acgtga-ttg-c--tgc--ag--a
cctcg----------------------------------------------tctcc---t
c-tg-g-----ag--gc-gac----gc----gtctc------t-t-caactcac---tcg
cacatt--ctcttg--aacgcaac-g-ag-cg-t-gacc--gcaacctc-ttgtt--gt-
------------------------------------------------------------
--------------------------------------gtatacca-agtgtggc-gct-
ggctc----gccagctc--gca-ctc-ca-a---tgc-ac-gtattttggtcac---at-
t-g--tct-c----gc---gg--c--g----cctcgg-cgttt-g-----ca-gcaat--
g-tccaaataaacttgaggg-accgctgtaa-caatt-cttt-t-aaaccagagg-aagg
ttgcggcaa-taaca-ggtct-gtgatgccctt-agatgtcccgggctgcacacg-t---
------------------------------------------------------------
----gc-tac-aat-ga---tc-ag-tac-agt---------------------------
-------------------------------gagcatc-tt------tgcaa-tacc-ag
cgt-ttggaggcctggccgcgc-gt-cacttgtggcgc-cgg-ct-tgca---gtc----
-tcta-cgt-tgccttc-ccaag-tct-gacaagat---ttggaaa-tccattggaagtt
ctgattcgatatccct-att-ga----gcatttttttactacagcggcgtct-aacttcg
tc-cctcgtcg--gttcgcctga----------------------------cttg--tg-
-------------------------c-g--g-c-act-tg-gcgtc--tg--ct-atatg
---caatt-gtc--aattcatagtggggacagacgattgttaattgttcgtctcggtctc
aactaggaatgccttgtacgggtctttggttcaccagaccacccggaatacgtccctgcc
ctttgtacaca-ccgccc-gtcgctcttaccgat-gaacttctctgtgagtttgagggac
cgtca---a------------------ttg-t-----gtgg-caa-ca-----------c
acg--acgctatggaa---------------acttaaacgaacagtgtgatttaaag---
------------------------------------------------------------
------------------------------------------------------------
--------------------------------------------------------
>Hastigerina_pelagica|0100|01
------------------------------------------------------------
---------------------actgaggattgacagaca---------------------
----g-tattc-a-tgg------cga-g---t--ctct-c--------------------
-------gt-------c-ata-tttca-------aatgtgcgagttctttcatgattgtg
tgatagg--tggtgcatggccgttcttagttcgtggagtgatctgtctgcttaattgcgt
ttcatatt-----t---acga-a---tgt-cgctt-acgtga-ttg-c--tgc--ag--a
cctcg----------------------------------------------tctcc---t
c-tg-g-----ag--gc-gac----gc----gtctc------t-t-caactcac---tcg
cacatt--ctcttg--aacgcaac-g-ag-cg-t-gacc--gcaacctc-ttgtt--gt-
------------------------------------------------------------
--------------------------------------gtatacca-agtgtggc-gct-
ggctt----gccagctc--gca-ctc-ca-a---tgc-ac-gtattttggtcac---at-
t-g--tct-c----gc---gg--c--g----cctcgg-cgttt-g-----ca-gcaat--
g-tccaaataaacttgaggg-accgctgtaa-caatt-cttt-t-aaaccagagg-aagg
ttgcggcaa-taaca-ggtct-gtgatgccctt-agatgtcccgggctgcacacg-t---
------------------------------------------------------------
----gc-tac-aat-ga---tc-ag-tac-agt---------------------------
-------------------------------gagcatc-tt------tgcaa-tacc-ag
cgt-ttggaggcctggccgcgc-gt-cacttgtggcgc-cgg-ct-tgca---gtc----
-tcta-cgt-tgccttc-ccaag-tct-gacaagat---ttggaaa-tccattggaagtt
ctgattcgatatccct-att-ga----gcatttttttactacagcggcgtct-aacttcg
tc-cctcgtcg--gttcgcctga----------------------------cttg--tg-
-------------------------c-g--g-c-act-tg-gcgtc--tg--ct-atatg
---caatt-gtc--aattcatagtggggacagacgattgttaattgttcgtctcggtctc
aactaggaatgccttgtacgggtctttggttcaccagaccacccggaatacgtccctgcc
ctttgtacaca-ccgccc-gtcgctcttaccgat-gaacttctctgtgagtttgagggac
cgtca---a------------------ttg-t-----gtgg-caa-ca-----------c
acg--acgctatggaa---------------acttaaacgaacagtgtgatttaa-----
------------------------------------------------------------
------------------------------------------------------------
--------------------------------------------------------
>Hastigerina_pelagica|0100|02
------------------------------------------------------------
---------------------actgaggattgacagaca---------------------
----g-tattc-a-tgg------cga-g---t--ctct-c--------------------
-------gt-------c-ata-tttca-------aatgtgcgagttctttcatgattgtg
tgatagg--tggtgcatggccgttcttagttcgtggagtgatctgtctgcttaattgcgt
ttcatatt-----w---acra-a---ygy-cgctt-acgtga-ttg-c--tgc--aa--a
cctcg----------------------------------------------tctcc---t
c-tg-g-----ag--gc-gac----gc----gtctc------t-t-caactcac---tcg
cacatt--ctcttg--aacgcaac-g-ag-cg-t-gacc--gcaacctc-ttgtt--gt-
------------------------------------------------------------
--------------------------------------gtatacca-agtgtggc-gct-
ggctt----gccagctc--gca-ctc-ca-a---tgc-ac-gtattttggtcac---at-
t-g--tct-c----gc---gg--c--g----cctcgg-cgttt-g-----ca-gcaat--
g-tccaaataaacttgaggg-accgctgtaa-caatt-cttt-t-aaaccagagg-aagg
ttgcggcaa-taaca-ggtct-gtgatgccctt-agatgtcccgggctgcacacg-t---
------------------------------------------------------------
----gc-tac-aat-ga---tc-ag-tac-agt---------------------------
-------------------------------gagcatc-tt------tgcaa-tacc-ag
cgt-ttggaggcctggccgcgc-gt-cacttgtggtgc-cgg-ct-tgca---gtc----
-tcta-cgt-tgccttc-ccaag-tct-gacaagat---ttggaaa-tccattggaagtt
ctgattcgatatccct-att-ga----gcatttttttactacagcggcgtct-aacttcg
tc-cctcgtcg--gttcgcctga----------------------------cttg--tg-
-------------------------c-g--g-c-act-tg-gcgtc--tg--ct-atatg
---caatt-gtc--aattcatagtggggacagacgattgttaattgttcgtctcggtctc
aactaggaatgccttgtacgggtctttggttcaccagaccacccggaatacgtccctgcc
ctttgtacaca-ccgccc-gtcgctcttaccgat-gaacttctctgtgagtttgagggac
cgtca---a------------------ttg-t-----gtgg-caa-c-------------
------------------------------------------------------------
------------------------------------------------------------
------------------------------------------------------------
--------------------------------------------------------
>Hastigerina_pelagica|0100|03
------------------------------------------------------------
---------------------actgaggattgacagaca---------------------
----g-tattc-a-tgg------cga-g---t--ctct-c--------------------
-------gt-------c-ata-tttca-------aatgtgcgagttctttcatgattgtg
tgatagg--tggtgcatggccgttcttagttcgtggagtgatctgtctgcttaattgcgt
ttcatatt-----t---acra-a---tgt-cgctt-acgtga-ttg-c--tgc--ar--a
cctcg----------------------------------------------tctcc---t
c-tg-g-----ag--gc-rac----gc----gtctc------t-t-caactcac---tcg
cacatt--ctcttg--aacgcaac-g-ag-cg-t-gacc--gcaacctc-ttgtt--gt-
------------------------------------------------------------
--------------------------------------gtatacca-agtgtggc-gct-
ggctt----gccagctc--gca-ctc-ca-a---tgc-ac-gtattttggtcac---at-
t-g--tct-c----gc---gg--c--g----cctcgg-cgttt-g-----ca-gcaat--
g-tccaaataaacttgaggg-accgctgtaa-caatt-cttt-t-aaaccaragg-aagg
ttgcggcaa-taaca-ggtct-gtgatgccctt-agatgtcccgggctgcacacg-t---
------------------------------------------------------------
----gc-tac-aat-ga---tc-ag-tac-agt---------------------------
-------------------------------gagcatc-tt------tgcaa-tacc-ag
cgt-ttggaggcctggccgcgc-gt-cacttgtggcgc-cgg-ct-tgca---gtc----
-tcta-cgt-tgccttc-ccaag-tct-gacaagat---ttggaaa-tccattggaagtt
ctgattcgatatccct-att-ga----gcatttttttactacagcggcgtct-aacttcg
tc-cctcgtcg--gttcgcctga----------------------------cttg--tg-
-------------------------c-g--g-c-act-tg-gcgtc--tg--ct-atatg
---caatt-gtc--aattcatagtggggacagacgattgttaattgttcgtctcggtctc
aactaggaatgccttgtacgggtctttggttcaccagaccacccggaatacgtccctgcc
ctttgtacaca-ccgccc-gtcgctcttaccgat-gaacttctctgtgagtttgagggac
cgtca---a------------------ttg-t-----gtgg-caa-ca-----------c
acg--acgctatggaa---------------acttaaacgaacag---------------
------------------------------------------------------------
------------------------------------------------------------
--------------------------------------------------------
>Hastigerina_pelagica|0100|09
-------------gaa-----cgtg--g-agcatgtggcttaatttgactcaacgcggga
aatcttaccgggtccggacacactgaggattgacagaca---------------------
----g-tattc-a-tgg------cga-g---t--ctct-c--------------------
-------gt-------c-ata-tttca-------aatgtgcgagttctttcatgattgtg
tgatagg--tggtgcatggccgttcttagttcgtggagtgatctgtctgcttaattgcgt
ttcatatt-----t---acga-a---tgt-cgctt-acgtga-ttg-c--tgc--ag--a
cctcg----------------------------------------------tctcc---t
c-tg-g-----ag--gc-gac----gc----gtctc------t-t-caactcac---tcg
cacatt--ctcttg--aacgcaac-g-ag-cg-t-gacc--gcaacctc-ttgtt--gt-
------------------------------------------------------------
--------------------------------------gtatacca-agtgtggc-gct-
ggctt----gccagctc--gca-ctc-ca-a---tgc-ac-gtattttggtcac---at-
t-g--tct-c----gc---gg--c--g----cctcgg-cgttt-g-----ca-gcaat--
g-tccaaataaacttgaggg-accgctgtaa-caatt-cttt-t-aaaccagagg-aagg
ttgcggcaa-taaca-ggtct-gtgatgccctt-agatgtcccgggcagcacacg-t---
------------------------------------------------------------
----gc-tac-aat-ga---tc-ag-tac-agt---------------------------
-------------------------------gagcatc-tt------tgcaa-tacc-ag
cgt-ttggaggcctggccgcgc-gt-cacttgtggcgc-cgg-ct-tgca---gtc----
-tcta-cgt-tgccttc-ccaag-tct-gacaagat---ttggaaa-tccattggaagtt
ctgattcgatatccct-att-ga----gcatttttttactacagcggcgtct-aacttcg
tc-cctcgtcg--gttcgcctga----------------------------cttg--tg-
-------------------------c-g--g-c-act-tg-gcgtc--tg--ct-atatg
---caatt-gtc--aattcatagtggggacagacgattgttaattgttcgtctcggtctc
aactaggaatgccttgtacgggtctttggttcaccagaccacccggaatacgtccctgcc
ctttgtacaca-ccgccc-gtcgctcttaccgat-gaacttctctgtgagtttgagggac
cgtca---a------------------ttg-t-----gtgg-caa-ca-----------c
acg--acgctatggaa---------------acttaaacgaacagtgtgatttaaag---
------------------------------------------------------------
------------------------------------------------------------
--------------------------------------------------------
>Hastigerina_pelagica|0100|05
-------------gaa-----cgtg--g-agcatgtggcttaatttgactcaacgcggga
aatcttaccgggtccggacacactgaggattgacagaca---------------------
----g-tattc-a-tgg------cga-g---t--ctct-c--------------------
-------gt-------c-ata-tttca-------aatgtgcgagttctttcatgattgtg
tgatagg--tggtgcatggccgttcttagttcgtggagtgatctgtctgcttaattgcgt
ttcatatt-----t---acga-a---tgt-cgctt-acgtga-ttg-c--tgc--ag--a
cctcg----------------------------------------------tctcc---t
c-tg-g-----ag--gc-gac----gc----gtctc------t-t-caactcac---tcg
cacatt--ctcttg--aacgcaac-g-ag-cg-t-gacc--gcaacctc-ttgtt--gt-
------------------------------------------------------------
--------------------------------------gtatacca-agtgtggc-gct-
ggctt----gccagctc--gca-ctc-ca-a---tgc-ac-gtattttggtcac---at-
t-g--tct-c----gc---gg--c--g----cctcgg-cgttt-g-----ca-gcaat--
g-tccaaataaacttgaggg-accgctgtaa-caatt-cttt-t-aaaccagagg-aagg
ttgcggcaa-taaca-ggtct-gtgatgccctt-agatgtcccgggctgcacacg-t---
------------------------------------------------------------
----gc-tac-aat-ga---tc-ag-tac-agt---------------------------
-------------------------------gagcatc-tt------tgcaa-tacc-ag
cgt-ttggaggcctggccgcgc-gt-cacttgtggcgc-cgg-ct-tgca---gtc----
-tcta-cgt-tgccttc-ccaag-tct-gacaagat---ttggaaa-tccattggaagtt
ctgattcgatatccct-att-ga----gcatttttttactacagcggcgtct-aacttcg
tc-cctcgtcg--gttcgcctga----------------------------cttg--tg-
-------------------------c-g--g-c-act-tg-gcgtc--tg--ct-atatg
---caatt-gtc--aattcatagtggggacagacgattgttaattgttcgtctcggtctc
aactaggaatgccttgtacgggtctttggttcaccagaccacccggaatacgtccctgcc
ctttgtacaca-ccgccc-gtcgctcttaccgat-gaacttctctgtgagtttgagggac
cgtca---a------------------ttg-t-----gtgg-caa-ca-----------c
acg--acgctatggaa---------------acttaaacgaacagtgtgatttaaag---
------------------------------------------------------------
------------------------------------------------------------
--------------------------------------------------------
>Hastigerina_pelagica|0723|00
------------------------------------------------------------
------------------------------------------------------------
------------------------------------------------------------
------------------------------------------------------------
---------ttgtgcatggccgttcttagttcgtggagtgatctgtctgcttaattgcgt
ttcatatt-----t---acga-a---tgt-cgctt-acgtga-ttg-c--tgc--ag--a
cctcg----------------------------------------------tctcc---t
c-tg-g-----ag--gc-gac----gc----gtctc------t-t-caactcac---tcg
cacatt--ctcttg--aacgcaac-g-ag-cg-t-gacc--gcaacctc-ttgtt--gt-
------------------------------------------------------------
--------------------------------------gtatacca-agtgtggc-gct-
ggctt----gccagctc--gca-ctc-ca-a---tgc-ac-gtattttggtcac---at-
t-g--tct-c----gc---gg--c--g----cctcgg-cgttt-g-----ca-gcaat--
g-tccaaataaactgagg---accgct-taa-ca--------------------------
------------------------------------------------------------
------------------------------------------------------------
------------------------------------------------------------
------------------------------------------------------------
------------------------------------------------------------
------------------------------------------------------------
------------------------------------------------------------
------------------------------------------------------------
------------------------------------------------------------
------------------------------------------------------------
------------------------------------------------------------
------------------------------------------------------------
------------------------------------------------------------
------------------------------------------------------------
------------------------------------------------------------
------------------------------------------------------------
--------------------------------------------------------
>Hastigerina_pelagica|0722|00
------------------------------------------------------------
------------------------------------------------------------
------------------------------------------------------------
------------------------------------------------------------
-------catggtgcatggccgttcttagttcgtggagtgatctgtctgcttaattgcgt
ttcatatt-----t---acga-a---tgt-cgctt-acgtga-ttg-c--tgc--ag--a
cctcg----------------------------------------------ttttc---t
c-tg-g-----ag--gc-gac----gc----gtctc------t-t-caactcac---tcg
cacatt--ctcttg--aacgcaac-g-ag-cg-t-gacc--gcaacctc-ttgtt--gt-
------------------------------------------------------------
--------------------------------------gtatacca-agtgtggc-gct-
ggctt----gccagctc--gca-ctc-ca-a---tgc-ac-gtattttggtcac---at-
t-g--tct-c----gc---gg--c--g----cctcgg-cgttt-g-----ca-gcaat--
g-tccaaataaactgagg---accgcgaaca-----------------------------
------------------------------------------------------------
------------------------------------------------------------
------------------------------------------------------------
------------------------------------------------------------
------------------------------------------------------------
------------------------------------------------------------
------------------------------------------------------------
------------------------------------------------------------
------------------------------------------------------------
------------------------------------------------------------
------------------------------------------------------------
------------------------------------------------------------
------------------------------------------------------------
------------------------------------------------------------
------------------------------------------------------------
------------------------------------------------------------
--------------------------------------------------------
>Hastigerina_pelagica|0080|10
----------------------gtg--g-agcatgtggcttaatttgactcaacgcggga
aatcttaccgggtccggacacactgaggattgacagaca---------------------
----g-tattc-a-tgc------cga-c---t--gaat-tt------c------------
-------ga-------c-ata-tttca-------aatgtgcgagttctttcatgattgtg
tgatagg--tggtgcatggccgttcttagttcgtggagtgatctgtctgcttaattgcgt
ttcatatt-----t---acga-a---tgt-cgctt-acgtga-ttg-c--tgc--ag--a
cctcg----------------------------------------------tctct---t
t-at-t----gagt-gc-gac----gc----gtctc------t-t-caactcac---tcg
cacatt--ctcttg--aacgcaac-g-ag-cg-t-gacc--gcaacctc-ttgtt--gt-
------------------------------------------------------------
--------------------------------------gtatacca-agtgtgtc-gtt-
g-ctt----gc-aactc--aca-ctc-ca-a---tgc-ac-gtattttggtcacat-tgt
c-tc-ggc-c----gt-cgcg--cgcagcctcggctgtgtcggcg----cca-gcaat--
g-tccaaataaacttgaggg-accgctgtaa-caatt-cttt-t-aaaccagagg-aagg
ttgcggcaa-taaca-ggtct-gtgatgccctt-agatgtcccgggctgcacacg-t---
------------------------------------------------------------
----gc-tac-aat-ga---tc-ag-tac-agt---------------------------
-------------------------------gagcatc-tt------tgcaa-tacc-ag
cgt-ttggaggcctggccaagt-ca-ct---tgtgact-cgg-ct-tgca---gtc----
-tcta-cgt-tgccttc-ccaag-tct-gacaagat---ttggaaa-tccattggaagtc
ctgaatcaatcc--ct-att-ga----gcatttttctc-tacagtggcgcca-gacttcg
tc-ccatgtcg---c---ct-ga----------------------------cttg--tg-
-------------------------c-g--g-c-act-tg-gcgtc--ta--ct-atatg
---caatt-gtc--aattcatagtggggacagacgattgttaattgttcgtctcggtctc
aactaggaatgccttgtacgggtctttggttcaccagaccacccggaatacgtccctgcc
ctttgtacaca-ccgccc-gtcgctcttaccgat-gaacttctctgtgagtttgagggac
cgtca---a------------------ttg-t-----gtgg-caa-ca-----------c
acg--acg-tatggaa---------------acttaaacgaacagtgtgatttaaag---
------------------------------------------------------------
------------------------------------------------------------
--------------------------------------------------------
>Hastigerina_pelagica|0080|03
------------------------------------------------------------
------------------------------------------------------------
------------------------------------------------------------
------------------------------------------------------------
------------------------------------------------------------
------------------------------------------------------------
------------------------------------------------------------
------------------------------------------------------------
-----------------------c-g-ag-cg-t-gacc--gcaacctc-ttgtt--gt-
------------------------------------------------------------
--------------------------------------gtatacca-agtgtgtc-gtt-
g-ctt----gc-aactc--aca-ctc-ca-a---tgc-ac-gtattttggtcacat-tgt
c-tc-ggc-c----gt-cgcg--cgcagcctcggctgtgtcggcg----cca-gcaat--
g-tccaaataaacttgaggg-accgctgtaa-caatt-cttt-t-aaaccagagg-aagg
ttgcggcaa-taaca-ggtct-gtgatgccctt-agatgtcccgggctgcacacg-t---
------------------------------------------------------------
----gc-tac-aat-ga---tc-ag-tac-agt---------------------------
-------------------------------gagcatc-tt------tgcaa-tacc-ag
cgt-ttggaggcctggccaagt-ca-ct---tgtgact-cgg-ct-tgca---gtc----
-tcta-cgt-tgccttc-ccaag-tct-gacaagat---ttggaaa-tccattggaagtc
ctgaatcaatcc--ct-att-ga----gcatttttctc-tacagtggcgcca-gacttcg
tc-ccatgtcg--gttcgcctga----------------------------cttg--tg-
-------------------------c-g--g-c-act-tg-gcgtc--ta--ct-atatg
---caatt-gtc--aattcatagtggggacagacgattgttaattgttcgtctcggtctc
aactaggaatgccttgtacgggtctttggttcaccagaccacccggaatacgtccctgcc
ctttgtacaca-ccgccc-gtcgctcttaccgat-gaacttctctgtgagtttgagggac
cgtca---a------------------ttg-t-----gtgg-caa-ca-----------c
acg--acgctatggaa---------------acttaaacgaacagtgtgatttaaag---
------------------------------------------------------------
------------------------------------------------------------
--------------------------------------------------------
>Hastigerina_pelagica|0080|16
----------------------gtg--g-agcatgtggcttaatttgactcaacgcggga
aatcttaccgggtccggacacactgaggattgacagaca---------------------
----g-tattc-a-tgc------cga-c---t--gaat-tt------c------------
-------ga-------c-ata-tttca-------aatgtgcgagttctttcatgattgtg
tgatagg--tggtgcatggccgttcttagttcgtggagtgatctgtctgcttaattgcgt
ttcatatt-----t---acga-a---tgt-cgctt-acgtga-ttg-c--tgc--ag--a
cctcg----------------------------------------------tctct---t
t-at-t----gagt-gc-gac----gc----gtctc------t-t-caactcac---tcg
cacatt--ctcttg--aacgcaac-g-ag-cg-t-gacc--gcaacctc-ttgtt--gt-
------------------------------------------------------------
--------------------------------------gtatacca-agtgtgtc-gtt-
g-ctt----gc-aactc--aca-ctc-ca-a---tgc-ac-gtattttggtcacat-tgt
c-tc-ggc-c----gt-cgcg--cgcagcctcggctgtgtcggcg----cca-gcaat--
g-tccaaataaacttgaggg-accgctgtaa-caatt-cttt-t-aaaccagagg-aagg
ttgcggcaa-taaca-ggtct-gtgatgccctt-agatgtcccgggctgcacacg-t---
------------------------------------------------------------
----gc-tac-aat-ga---tc-ag-tac-agt---------------------------
-------------------------------gagcatc-tt------tgcaa-tacc-ag
cgt-ttggaggcctggccaagt-ca-ct---tgtgact-cgg-ct-tgca---gtc----
-tcta-cgt-tgccttc-ccaag-tct-gacaagat---ttggaaa-tccattggaagtc
ctgaatcaatcc--ct-att-ga----gcatttttctc-tacagtggcgcca-gacttcg
tc-ccatgtcg--gttcgcctga----------------------------cttg--tg-
-------------------------c-g--g-c-act-tg-gcgtc--ta--ct-atatg
---caatt-gtc--aattcatagtggggacagacgattgttaattgttcgtctcggtctc
aactaggaatgccttgtacgggtctttggttcaccagaccacccggaatacgtccctgcc
ctttgtacaca-ccgccc-gtcgctcttaccgat-gaacttctctgtgagtttgagggac
cgtca---a------------------ttg-t-----gtgg-caa-ca-----------c
acg--acgctatggaa---------------acttaaacgaacagtgtgatttaaag---
------------------------------------------------------------
------------------------------------------------------------
--------------------------------------------------------
>Hastigerina_pelagica|0080|20
----------------------gtg--g-agcatgtggcttaatttgactcaacgcggga
aatcttaccgggtccggacacactgaggattgacagaca---------------------
----g-tattc-a-tgc------cga-c---t--gaat-tt------c------------
-------ga-------c-ata-tttca-------aatgtgcgagttctttcatgattgtg
tgatagg--tggtgcatggccgttcttagttcgtggagtgatctgtctgcttaattgcgt
ttcatatt-----t---acga-a---tgt-cgctt-acgtga-ttg-c--tgc--ag--a
cctcg----------------------------------------------tctct---t
t-at-t----gagt-gc-gac----gc----gtctc------t-t-caactcac---tcg
cacatt--ctcttg--aacgcaac-g-ag-cg-t-gacc--gcaacctc-ttgtt--gt-
------------------------------------------------------------
--------------------------------------gtatacca-agtgtgtc-gtt-
g-ctt----gc-aactc--aca-ctc-ca-a---tgc-ac-gtattttggtcacat-tgt
c-tc-ggc-c----gt-cgcg--cgcagcctcggctgtgtcggcg----cca-gcaat--
g-tccaaataaacttgaggg-accgctgtaa-caatt-cttt-t-aaaccagagg-aagg
ttgcggcaa-taaca-ggtct-gtgatgccctt-agatgtcccgggctgcacacg-t---
------------------------------------------------------------
----gc-tac-aat-ga---tc-ag-tac-agt---------------------------
-------------------------------gagcatc-tt------tgcaa-tacc-ag
cgt-ttggaggcctggccaagt-ca-ct---tgtgact-cgg-ct-tgca---gtc----
-tcta-cgt-tgccttc-ccaag-tct-gacaagat---ttggaaa-tccattggaagtc
ctgaatcaatcc--ct-att-ga----gcatttttctc-tacagtggcgcca-gacttcg
tc-ccatgtcg--gttcgcctga----------------------------cttg--tg-
-------------------------c-g--g-c-act-tg-gcgtc--ta--ct-atatg
---caatt-gtc--aattcatagtggggacagacgattgttaattgttcgtctcggtctc
aactaggaatgccttgtacgggtctttggttcaccagaccacccggaatacgtccctgcc
ctttgtacaca-ccgccc-gtcgctcttaccgat-gaacttctctgtgagtttgagggac
cgtca---a------------------ttg-t-----gtgg-caa-ca-----------c
acg--acgctatggaa---------------acttaaacgaacagtgtgatttaaag---
------------------------------------------------------------
------------------------------------------------------------
--------------------------------------------------------
>Hastigerina_pelagica|0842|01
aagggcaccacaagaa-----cgtg--g-agcatgtggcttaatttgactcaacgcggga
aatcttaccgggtccggacacactgaggattgacagaca---------------------
----g-tattc-a-tgc------cga-c---t--gaat-tt------c------------
-------ga-------c-ata-tttca-------aatgtgcgagttctttcatgattgtg
tgatagg--tggtgcatggccgttcttagttcgtggagtgatctgtctgcttaattgcgt
ttcatatt-----t---acga-a---tgt-cgctt-acgtga-ttg-c--tgc--ag--a
cctcg----------------------------------------------tctct---t
t-at-t----gagt-gc-gac----gc----gtctc------t-t-caactcac---tcg
cacatt--ctcttg--aacgcaac-g-ag-cg-t-gacc--gcaacctc-ttgtt--gt-
------------------------------------------------------------
--------------------------------------gtatacca-agtgtgtc-gct-
ggctttactgccagctc--gca-ctc-ca-a---tgc-ac-gtattttggtcacat-tgt
c-tc-ggc-c----gt-cgca--cgcagcctcggctgtgtcggcg----cca-gcaat--
g-tccaaataaacttgaggg-accgctgtaa-caatt-cttt-t-aaaccagagg-aagg
ttgcggcaa-taaca-ggtct-gtgatgccctt-agatgtcccgggctgcacacg-t---
------------------------------------------------------------
----gc-tac-aat-ga---tc-ag-tac-agt---------------------------
-------------------------------gagcatc-tt------tgcaa-tacc-ag
cgt-ttggaggcctggccatgt-ca-ct---tgtgact-cgg-ct-tgca---gtc----
-tcta-cgt-tgccttc-ccaag-tct-gacaagat---ttggaaa-tccattggaagtc
ctgaatcaatcc--ct-att-ga----gcatttttctc-tacagtggcgcca-gacttcg
tc-ccatgtcg--gttcgcctga----------------------------cttg--tg-
-------------------------c-g--g-c-act-tg-gcgtc--ta--ct-atatg
---caatt-gtc--aattcatagtggggacagacgattgttaattgttcgtctcgg----
------------------------------------------------------------
------------------------------------------------------------
------------------------------------------------------------
------------------------------------------------------------
------------------------------------------------------------
------------------------------------------------------------
--------------------------------------------------------
>Hastigerina_pelagica|0842|03
aagggcaccacaagaa-----cgtg--g-agcatgtggcttaatttgactcaacgcggga
aatcttaccgggtccggacacactgaggattgacagaca---------------------
----g-tattc-a-tgc------cga-c---t--gaat-tt------c------------
-------ga-------c-ata-tttca-------aatgtgcgagttctttcatgattgtg
tgatagg--tggtgcatggccgttcttagttcgtggagtgatctgtctgcttaattgcgt
ttcatatt-----t---acga-a---tgt-cgctt-acgtga-ttg-c--tgc--ag--a
cctcg----------------------------------------------tctct---t
t-at-t----gagt-gc-gac----gc----gtctc------t-t-caactcac---tcg
cacatt--ctcttg--aacgcaac-g-ag-cg-t-gacc--gcaacctc-ttgtt--gt-
------------------------------------------------------------
--------------------------------------gtatacca-agtgtgtc-gct-
ggctttactgccagctc--gca-ctc-ca-a---tgc-ac-gtattttggtcacat-tgt
c-tc-ggc-c----gt-cgca--cgcagcctcggctgtgtcggcg----cca-gcaat--
g-tccaaataaacttgaggg-accgctgtaa-caatt-cttt-t-aaaccagagg-aagg
ttgcggcaa-taaca-ggtct-gtgatgccctt-agatgtcccgggctgcacacg-t---
------------------------------------------------------------
----gc-tac-aat-ga---tc-ag-tac-agt---------------------------
-------------------------------gagcatc-tt------tgcaa-tacc-ag
cgt-ttggaggcctggccatgt-ca-ct---tgtgact-cgg-ct-tgca---gtc----
-tcta-cgt-tgccttc-ccaag-tct-gacaagat---ttggaaa-tccattggaagtc
ctgaatcaatcc--ct-att-ga----gcatttttctc-tacagtggcgcca-gacttcg
tc-ccatgtcg--gttcgcctga----------------------------cttg--tg-
-------------------------c-g--g-c-act-tg-gcgtc--ta--ct-atatg
---caatt-gtc--aattcatagtggggacaga---------------------------
------------------------------------------------------------
------------------------------------------------------------
------------------------------------------------------------
------------------------------------------------------------
------------------------------------------------------------
------------------------------------------------------------
--------------------------------------------------------
>Hastigerina_pelagica|0842|04
------------------------------------------------------------
------------------------------------------------------------
------------------------------------------------------------
------------------------------------------------------------
------------------------------------------------------------
------------------------------------------------------------
------------------------------------------------------------
------------------gac----gc----gtctc------t-t-caactcac---tcg
cacatt--ctcttg--aacgcaac-g-ag-cg-t-gacc--gcaacctc-ttgtt--gt-
------------------------------------------------------------
--------------------------------------gtatacca-agtgtgtc-gtt-
g-ctt----gc-aactc--aca-ctc-ca-a---tgc-ac-gtattttggtcacat-tgt
c-tc-ggc-c----gt-cgcg--cgcagcctcggctgtgtcggcg----cca-gcaat--
g-tccaaataaacttgaggg-accgctgtaa-caatt-cttt-t-aaaccagagg-aagg
ttgcggcaa-taaca-ggtct-gtgatgccctt-agatgtcccgggctgcacacg-t---
------------------------------------------------------------
----gc-tac-aat-ga---tc-ag-tac-agt---------------------------
-------------------------------gagcatc-tt------tgcaa-tacc-ag
cgt-ttggaggcctggccaagt-ca-ct---tgtgact-cgg-ct-tgca---gtc----
-tcta-cgt-tgccttc-ccaag-tct-gacaagat---ttggaaa-tccattggaagtc
ctgaatcaatcc--ct-att-ga----gcatttttctc-tacagtggcgcca-gacttcg
tc-ccatgtcg--gttcgcctga----------------------------cttg--tg-
-------------------------c-g--g-c-act-tg-gcgtc--ta--ct-atatg
---caatt-gtc--aattcatagtggggacagacgattgttaattgttcgtctcggtctc
aactaggaatgccttgtacgggtctttggttcaccagaccacccggaatacgtccctgcc
ctttgtacaca-ccgccc-gtcgctcttaccgat-gaacttctctgtgagtttgagggac
cgtca---a------------------ttg-t-----gtgg-caa-ca-----------c
acg--acgctatggaa---------------acttaaacgaacagtgtgatttaaag---
-------------------------------------------------------gaaag
agaagtcgtaacaaggcatcagggtaccgagc----------------------------
--------------------------------------------------------
>Hastigerina_pelagica|0842|05
aagggcaccacaagaa-----cgtg--g-agcatgtggcttaatttgactcaacgcggga
aatcttaccgggtccggacacactgaggattgacagaca---------------------
----g-tattc-a-tgc------cga-c---t--gaat-tt------c------------
-------ga-------c-ata-tttca-------aatgtgcgagttctttcatgattgtg
tgatagg--tggtgcatggccgttcttagttcgtggagtgatctgtctgcttaattgcgt
ttcatatt-----t---acga-a---tgt-cgctt-acgtga-ttg-c--tgc--ag--a
cctcg----------------------------------------------tctct---t
t-at-t----gagt-gc-gac----gc----gtctc------t-t-caactcac---tcg
cacatt--ctcttg--aacgcaac-g-ag-cg-t-gacc--gcaacctc-ttgtt--gt-
------------------------------------------------------------
--------------------------------------gtatacca-agtgtgtc-gtt-
g-ctt----gc-aactc--aca-ctc-ca-a---tgc-ac-gtattttggtcacat-tgt
c-tc-ggc-c----gt-cgcg--cgcagcctcggctgtgtcggcg----cca-gcaat--
g-tccaaataaacttgaggg-accgctgtaa-caatt-cttt-t-aaaccagagg-aagg
ttgcggcaa-taaca-ggtct-gtgatgccctt-agatgtcccgggctgcacacg-t---
------------------------------------------------------------
----gc-tac-aat-ga---tc-ag-tac-agt---------------------------
-------------------------------gagcatc-tt------tgcaa-tacc-ag
cgt-ttggaggcctggccaagt-ca-ct---tgtgact-cgg-ct-tgca---gtc----
-tcta-cgt-tgccttc-ccaag-tct-gacaagat---ttggaaa-tccattggaagtc
ctgaatcaatcc--ct-att-ga----gcatttttctc-tacagtggcgcca-gacttcg
tc-ccatgtcg--gttcgcctga----------------------------cttg--tg-
-------------------------c-g--g-c-act-tg-gcgtc--ta--ct-atatg
---caatt-gtc--aattcatagtggggacagacgattgttaattgttcgtctcggtctc
aactaggaatgccttgtacgggtctttg--------------------------------
------------------------------------------------------------
------------------------------------------------------------
------------------------------------------------------------
------------------------------------------------------------
------------------------------------------------------------
--------------------------------------------------------
>Hastigerina_pelagica|0842|06
------------------------------------------------------------
------------------------------------------------------------
------------------------------------------------------------
------------------------------------------------------------
-----------------------------------------------tgcttaat-gcgt
ttcatatt-----t---acga-a---tgt-cgctt-acgtga-ttg-c--tgc--ag--a
cctcg----------------------------------------------tctct---t
t-at-t----gagt-ga-gac----gc----gtctc------t-t-caactcac---tcg
cacatt--ctcttg--aacgcaac-g-ag-cg-t-gacc--gcaacctc-ttgtt--gt-
------------------------------------------------------------
--------------------------------------gtatacca-agtgtgtc-gctt
ggctttactgccagctc--gca-ctc-ca-a---tgc-ac-gtattttggtcacat-tgt
c-tc-ggc-c----gt-cgcg--cgcagcctcggctgtgtcggcg----cca-gcaat--
g-tccaaataaacttgaggg-accgctgtaa-caatt-cttt-t-aaaccagagg-aagg
ttgcggcaa-taaca-ggtct-gtgatgccctt-agatgtcccgggctgcacacg-t---
------------------------------------------------------------
----gc-tac-aat-ga---tc-ag-tac-agt---------------------------
-------------------------------gagcatc-tt------tgcaa-tacc-ag
cgt-ttggaggcctggccaagt-ca-ct---tgtgact-cgg-ct-tgca---gtc----
-tcta-cgt-tgccttc-ccaag-tct-gacaagat---ttggaaa-tccattggaagtc
ctgaatcaatcc--ct-att-ga----gcatttttctc-tacagtggcgcca-gacttcg
tc-ccatgtcg--gttcgcctga----------------------------cttg--tg-
-------------------------c-g--g-c-act-tg-gcgtc--ta--ct-atatg
---caatt-gtc--aattcatagtggggacagacgattgttaattgttcgtctcggtctc
aactaggaatgccttgtacgggtctttggttcaccagaccacccggaatacgtccctgcc
ctttgtacaca-ccgccc-gtcgctcttaccgat-gaacttctctgtgagtttgagggac
cgtca---a------------------ttg-t-----gtgg-caa-ca-----------c
acg--acgctatggaa---------------acttaaacgaacagtgtgatttaaag---
-------------------------------------------------------gaaag
agaagtcgtaacaaggcatcagggtaccgagctcga------------------------
--------------------------------------------------------
>Hastigerina_pelagica|0843|00
------------------------------------------------------------
------------------------------------------------------------
------------------------------------------------------------
------------------------------------------------------------
---------tggtgcatggccgttcttagttcgtggagtgatctgtctgcttaattgcgt
ttcatatt-----t---acga-a---tgt-cgctt-acgtga-ttg-c--tgc--ag--a
cctcg----------------------------------------------tctct---t
t-at-t----gagt-gc-gac----gc----gtctc------t-t-caactcac---tcg
cacatt--ctcttg--aacgcaac-g-ag-cg-t-gacc--gcaacctc-ttgtt--gt-
------------------------------------------------------------
--------------------------------------gtatacca-agtgtgtc-gtt-
g-ctt----gc-aactc--aca-ctc-ca-a---tgc-ac-gtattttggtcacat-tgt
c-tc-ggc-c----gt-cgcg--cgcagcctcggctgtgtcggcg----cca-gcaat--
g-tccaaataaactgagg---accgcg-taa-ca--------------------------
------------------------------------------------------------
------------------------------------------------------------
------------------------------------------------------------
------------------------------------------------------------
------------------------------------------------------------
------------------------------------------------------------
------------------------------------------------------------
------------------------------------------------------------
------------------------------------------------------------
------------------------------------------------------------
------------------------------------------------------------
------------------------------------------------------------
------------------------------------------------------------
------------------------------------------------------------
------------------------------------------------------------
------------------------------------------------------------
--------------------------------------------------------
>Hastigerina_pelagica|0091|02
------------------------------------------------------------
--------cgggtccggacacactgaggattgacagaca---------------------
----g-tattc-a-tgc------cga-t---t--gaat-tt------c------------
-------ga-------c-ata-tttca-------aatgtgcgagttctttcatgattgtg
tgatagg--tggtgcatggccgttcttagttcgtggagttatctgtctgcttaattgcgt
ttcatatt-----t---acga-a---tgt-cgctt-acgtga-ttg-c--tgc--ag--a
cctcg----------------------------------------------cgtctc-tt
t-at-t----gagttgc-gac----gc----gtctc------t-t-caactcac---tcg
cacatt--ctcttg--aacgcaac-g-ag-cg-t-gacc--gcaacctc-ttgtt--gt-
------------------------------------------------------------
--------------------------------------gtatacca-agtgtgtc-gtt-
g-ctt----gc-aactc--aca-ctc-ca-a---tgc-ac-gtattttggtcacat-tgt
c-tc-ggtgccg--tc-g-cg--cgcagcctcggctgtgtcggcgtg--cca-gcaat--
g-tccaaataaacttgaggg-accgctgtaa-caatt-cttt-t-aaaccagagg-aagg
ttgcggcaa-taaca-ggtct-gtgatgccctt-agatgtcccgggctgcacacg-t---
------------------------------------------------------------
----gc-tac-aat-ga---tc-ag-tac-agt---------------------------
-------------------------------gagcatc-tt------tgcaa-tacc-ag
cgt-ttggaggcctggccaagt-ca-ct---tgtgacttcgg-ct-tgca---gtc----
-tcta-cgt-tgccttc-ccaag-tct-gacaagat---ttggaaa-tccattggaagtc
ctgaatcaatcc--ct-att-ga----gcatttttctc-tacagtggcgcca-gacttcg
tc-ccatgtcg--gttcgcctga----------------------------cttg--tg-
-------------------------c-g--g-c-act-tg-gcgtc--ta--c-------
------------------------------------------------------------
------------------------------------------------------------
------------------------------------------------------------
------------------------------------------------------------
------------------------------------------------------------
------------------------------------------------------------
------------------------------------------------------------
--------------------------------------------------------
>Hastigerina_pelagica|0080|41
----------------------gtg--g-agcatgtggcttaatttgactcaacgcggga
aatcttaccgggtccggacacactgaggattgacagaca---------------------
----g-tattc-a-tgc------cga-c---t--gaat-tt------c------------
-------ga-------c-ata-tttca-------aatgtgcgagttctttcatgattgtg
tgatagg--tggtgcatggccgttcttagttcgtggagtgatctgtctgcttaattgcgt
ttcatatt-----t---acga-a---tgt-cgctt-acgtga-ttg-c--tgc--ag--a
cctcg----------------------------------------------tctctc-tt
t-at-t----gagt-gc-gac----gc----gtctc------t-t-caactcac---tcg
cacatt--ctcttg--aacgcaac-g-ag-cg-t-gacc--gcaacctc-ttgtt--gt-
------------------------------------------------------------
--------------------------------------gtatacca-agtgtgtc-gtt-
g-ctt----gc-aactc--aca-ctc-ca-a---tgc-ac-gtattttggtcacat-tgt
c-tc-ggc-c----gt-cgcg--cgcagcctcggctgtgtcggcg----cca-gcaat--
g-tccaaataaacttgaggg-accgctgtaa-caatt-cttt-t-aaaccagagg-aagg
ttgtggcaa-taaca-ggtct-gtgatgccctt-agatgtcccgggctgcacacg-t---
------------------------------------------------------------
----gc-tac-aat-ga---tc-ag-tac-agt---------------------------
-------------------------------gagcatc-tt------tgcaa-tacc-ag
cgt-ttggaggcctggccaagt-ca-ct---tgtgact-cgg-ct-tgca---gtc----
-tcta-cgt-tgccttc-ccaag-tct-gacaagat---ttggaaa-tccattggaagtc
ctgaatcaatcc--ct-att-ga----gcatttttctc-tacagtggcgcca-gacttcg
tc-ccatgtcg--gttcgcctga----------------------------cttg--tg-
-------------------------c-g--g-c-act-tg-gcgtc--ta--ct-atatg
---caatt-gtc--aattcatagtggggacagacgattgttaattgttcgtctcggtctc
aactaggaatgccttgtacgggtctttggttcaccagaccacccggaatacgtccctgcc
ctttgtacaca-ccgccc-gtcgctcttaccgat-gaacttctctgtgagtttgagggac
cgtca---a------------------ttg-t-----gtgg-caa-ca-----------c
acg--acgctatggaa---------------acttaaacgaacagtgtgatttaaag---
------------------------------------------------------------
------------------------------------------------------------
--------------------------------------------------------
>Hastigerina_pelagica|0080|08
----------------------gcg--g-agcatgtggcttaatttgactcaacgcggga
aatcttaccgggtccggacacactgaggattgacagaca---------------------
----g-tattc-a-tgc------cga-c---t--gaat-tt------c------------
-------ga-------c-ata-tttca-------aatgtgcgagttctttcatgattgtg
tgatagg--tggtgcatggccgttcttagttcgtggagtgatctgtctgcttaattgcgt
ttcatatt-----t---acga-a---tgt-cgctt-acgtga-ttg-c--tgc--ag--a
cctcg----------------------------------------------tctctc-tt
t-at-t----gagt-gc-gac----gc----gtctc------t-t-caactcac---tcg
cacatt--ctcttg--aacgcaac-g-ag-cg-t-gacc--gcaacctc-ttgtt--gt-
------------------------------------------------------------
--------------------------------------gtatacca-agtgtgtc-gtt-
g-ctt----gc-aactc--aca-ctc-ca-a---tgc-ac-gtattttggtcacat-tgt
c-tc-ggc-c----gt-cgcg--cgcagcctcggctgtgtcggcg----cca-gcaat--
g-tccaaataaacttgaggg-accgctgtaa-caatt-cttt-t-aaaccagagg-aagg
ttgcggcaa-taaca-ggtct-gtgatgccctt-agatgtcccgggctgcacacg-t---
------------------------------------------------------------
----gc-tac-aat-ga---tc-ag-tac-agt---------------------------
-------------------------------gagcatc-tt------tgcaa-tacc-ag
cgt-ttggaggcctggccaagt-ca-ct---tgtgact-cgg-ct-tgca---gtc----
-tcta-cgt-tgccttc-ccaag-tct-gacaagat---ttggaaa-tccattggaagtc
ctgaatcaatcc--ct-att-ga----gcatttttctc-tacagtggcgcca-gacttcg
tc-ccatgtcg--gttcgcctga----------------------------cttg--tg-
-------------------------c-g--g-c-act-tg-gcgtc--ta--ct-atatg
---caatt-gtc--aattcatagtggggacagacgattgttaattgttcgtctcggtctc
aactaggaatgccttgtacgggtctttggttcaccagaccacccggaatacgtccctgcc
ctttgtacaca-ccgccc-gtcgctcttaccgat-gaacttctctgtgagtttgagggac
cgtca---a------------------ttg-t-----gtgg-caa-ca-----------c
acg--acgctatggaa---------------acttaaacgaacagtgtgatttaaag---
------------------------------------------------------------
------------------------------------------------------------
--------------------------------------------------------
>Hastigerina_pelagica|1611|01
aagggcaccacaagaa-----cgcg--g-agcatgtggcttaatttgactcaacgcggga
aatcttaccgggtccggacacactgaggattgacagaca---------------------
----g-tattc-a-tgc------cga-c---t--gaat-tt------c------------
-------ga-------c-ata-tttca-------aatgtgcgagttctttcatgattgtg
tg-tagg--tggtgcatggccgttcttagttcgtggagtgatctgtctgcttaattgcgt
ttcatatt-----t---acga-a---tgt-cgctt-acgtga-ttg-c--tgc--ag--a
cctcg----------------------------------------------tctct---t
t-at-t----gagt-gc-gac----gc----gtctc------t-t-caactcac---tcg
cacatt--ctcttg--aacgcaac-g-ag-cg-t-gacc--gcaacctc-ttgtt--gt-
------------------------------------------------------------
--------------------------------------gtatacca-agtgtgtc-gctt
ggctttactgccagctc--gca-ctc-ca-a---tgc-ac-gtattttggtcacat-tgt
c-tc-ggt-ccg--tc-g-cg--cgcagcctcggctgtgtcggcg----cca-gcaat--
g-tccaaataaacttgaggg-accgctgtaa-caatt-cttt-t-aaaccagagg-aagg
ttgcggcaa-taaca-ggtct-gtgatgccctt-agatgtcccgggctgcacacg-t---
------------------------------------------------------------
----gc-tac-aat-ga---tc-ag-tac-agt---------------------------
-------------------------------gagcatc-tt------tgcaa-tacc-ag
cgt-ttggaggcctggccaagt-ca-ct---tgtgact-cgg-ct-tgca---gtc----
-tcta-cgt-tgccttc-ccaag-tct-gacaagat---ttggaaa-tccattggaagtc
ctgaatcaatcc--ct-att-ga----gcatttttctc-tacagtggcgcca-gacttcg
tc-ccatgtcg--gttcgcctga----------------------------ctttg-tg-
-------------------------c-g--g-c-act-tg--cgtc--ta--ct-atatg
---caatt-gtc--aattcatagtggggacagacgattgttaattgttcgtctcggtctc
aac---------------------------------------------------------
------------------------------------------------------------
------------------------------------------------------------
------------------------------------------------------------
------------------------------------------------------------
------------------------------------------------------------
--------------------------------------------------------
>Hastigerina_pelagica|1611|04
------------------------------------------------------------
------------------------------------------------------------
------------------------------------------------------------
------------------------------------------------------------
---------------------------------------------------taaatgcgt
ttcatatt-----t---acga-a--atgt-cgctt-acgtga-ttg-c--tgc--ag--a
cctcg----------------------------------------------tctct---t
t-at-t----gagt-gc-gac----gc----gtctc------t-t-caactcac---tcg
cacatt--ctcttg--aacgcaac-g-ag-cg-t-gacc--gcaacctc-ttgtt--gt-
------------------------------------------------------------
--------------------------------------gtatacca-agtgtgtc-gct-
ggctttactgccagctc--gca-ctc-ca-a---tgc-ac-gtattttggtcacat-tgt
c-tc-ggc-c----gt-cgcg--cgcagcctcggctgtgtcggcg----cca-gcaat--
g-tccaaataaacttgaggg-accgctgtaa-caatt-cttt-t-aaaccagagg-aagg
ttgcggcaa-taaca-ggtct-gtgatgccctt-agatgtcccgggctgcacacg-t---
------------------------------------------------------------
----gc-tac-aat-ga---tc-ag-tac-agt---------------------------
-------------------------------gagcatc-tt------tgcaa-tacc-ag
cgt-ttggaggcctggccaagt-ca-ct---tgtgact-cgg-ct-tgca---gtc----
-tcta-cgt-tgccttc-ccaag-tct-gacaagat---ttggaaa-tccattggaagtc
ctgaatcaatcc--ct-att-ga----gcatttttctc-tacagtggcgcca-gacttcg
tc-ccatgtcg--gttcgcctga----------------------------cttg--tg-
-------------------------c-g--g-c-act-tg-gcgtc--ta--ct-atatg
---caatt-gtc--aattcatagtggggacagacgattgttaattgttcgtctcggtctc
aactaggaatgccttgtacgggtctttggttcaccagaccacccggaatacgtccctgcc
ctttgtacaca-ccgccc-gtcgctcttaccgat-gaacttctctgtgagtttgagggac
cgtca---a------------------ttg-t-----gtgg-caa-ca-----------c
acg--acgctatggaa---------------acttaaacgaacagtgtgatttaaag---
-------------------------------------------------------gaaag
agaagtcgtaacaaggcatcagggtaccgagctcga------------------------
--------------------------------------------------------
>Hastigerina_pelagica|1611|08
------------------------------------------------------------
------------------------------------------------------------
------------------------------------------------------------
------------------------------------------------------------
---------------------------------------------tctgcttaattgcgt
t-catatt---------acga-a---agt-cgctt-acgtga-ttg-c--tgc--ag--a
cctcg----------------------------------------------tctct---t
t-at------gagt-gc-gac----gc----gtctc------t-t-caactcac---tcg
cacatt--ctcttg--aacgcaac-g-ag-cg-t-gacc--gcaacctc-ttgtt--gt-
------------------------------------------------------------
--------------------------------------gtatacca-agtgtgtc-gct-
ggctttactgccagctc--gca-ctc-ca-a---tgc-ac-gtattttggtcacat-tgt
c-tc-ggc-c----gt-cgcg--cgcagcctcggctgtgtcggcg----cca-gcaat--
g-tccaaataaacttgaggg-accgctgtaa-caatt-cttt-t-aaaccagagg-aagg
ttgcggcaa-taaca-ggtct-gtgatgccctt-agatgtcccgggctgcacacg-t---
------------------------------------------------------------
----gc-tac-aat-ga---tc-ag-tac-agt---------------------------
-------------------------------gagcatc-tt------tgcaa-tacc-ag
cgt-ttggaggcctggccaagt-ca-ct---tgtgact-cgg-ct-tgca---gtc----
-tcta-cgt-tgccttc-ccaag-tct-gacaagat---ttggaaa-tccattggaagtc
ctgaatcaatcc--ct-att-ga----gcatttttctc-tacagtggcgcca-gacttcg
tc-ccatgtcg--gttcgcctga----------------------------cttg--tg-
-------------------------c-g--g-c-act-tg-gcgtc--ta--ct-atatg
---caatt-gtc--aattcatagtggggacagacgattgttaattgttcgtctcggtctc
aactaggaatgccttgtacgggtctttggttcaccagaccacccggaatacgtccctgcc
ctttgtacaca-ccgccc-gtcgctcttaccgat-gaacttctctgtgagtttgagggac
cgtca---a------------------ttg-t-----gtgg-caa-ca-----------c
acg--acgctatggaa---------------acttaaacgaacagtgtgatttaaag---
-------------------------------------------------------gaaag
agaagtcgtaacaaggcatcagggtaccgagctcga------------------------
--------------------------------------------------------
>Pulleniatina_obliquiloculata|225066|DQ407271
aagggcaccacaagaa-----cgcgtgg-agcatgtggcttaatttgactcaacgcggga
aatcttaccgggtccggacacactgaggattgacaggca---------------------
----a-tatct-a-tta------aaa-g----aattgt-ta------t-tat-a----ac
aatctctta-----tttaatagtgtta-------aatatgctagtcctttcatgattatg
tgatagg--tggtgcatggccgttcttagttcgtggagtgatctgtctgcttaattgcgt
ttcact-a-----agg-gccc-a---taa-attca-aggtatgttagc-tatt--gt--t
-tccc----------------------------------------------tattga-cc
cctt------------a-tat----ct----tat-a------a-g-cgcgtgtc---ttt
-atg-g--gt--tt--aaa-catt-g-cg-ca-t-gct---gttgggtc-ctgaa---a-
------------------------------------------------------------
--------------------------------------gcaacgaa-cgtgaccg-caa-
c-gtc----tt--gttg--cct-tta-tc-t---tgt-ta-tat--ct----at---taa
t-t--tta-t----ta-a-ta--g--a----ataact-aac-a-g----agg-ctaa---
t-ct-aaa---actagacgg-accgctgttt--cttt-ct---t-aaaccagagg-aagg
ttgcggcaa-taaca-ggtct-gtgatgccctt-agatgttccgggctgcacacg-t---
------------------------------------------------------------
----gc-tac-aat-ga---tc-ag-tac-agtgag-catctc-aat--ttatata---c
acc-g-tatttag-cg--ctaa-g-ata-t-gattat--tg------gc------tc---
---------------t---ttt--a-gg---gtctttt-aat-tg-tatt-tctta----
-tgcg--cg-cggtaaa-gcctg-cttcgagagtaa--gtgggtaa-tccattggaagta
atgatt---tctcttt-tatata----gcacacctata-tacgg-----cat-tcattcc
cggga-tgactagtttcgtcttt----------------------------tttg--tg-
-------------------------c-g--aat-gta-atgtatttc-ttatcc-gtatg
t-gcgatt-gtc--aattcatggtggggacagaccattgttaattgttggtctcggtctt
aactaggaatgccttgtacgggtctttggttcaacaaaccacccggaatacgtccctgcc
ctttgtacaca-ccgccc-gtcgctcttaccgat-gaacttctttgtgagtctaagggac
tgggt---t------------------aat-a-----g--c-tat-ttttat--agt-t-
ata--tacctatggaa---------------acttatacgaacaatgtggtttaaag---
-------------------------------------------------------gaaag
agaagtcgtaacaaggcatca---------------------------------------
--------------------------------------------------------
>Pulleniatina_obliquiloculata|225066|DQ407270
aagggcaccacaagaa-----cgcgtgg-agcatgtggcttaatttgactcaacgcggga
aatcttaccgggtccggacacactgaggattgacaggca---------------------
----a-tatct-a-tta------aaa-g----aata-t-ta------t-ttt-a----at
a-tctcttt-----tta-atagtgtta-------aatatgctagtcctttcatgattatg
tgatagg--tggtgcatggccgttcttagttcgtggagtgatctgtctgcttaattgcgt
ttcact-a-----agg-gccc-a---taa-attca-aggtatgttagc-tatt--gt--t
-tccc----------------------------------------------tattga-cc
cctt------------a-tat---tct----tat-a------a-g-cgcgtgtc---ttt
-atg-g--gt--tt--aaa-catt-g-cg-ca-t-gct---gttgggtc-ctgaa---a-
------------------------------------------------------------
--------------------------------------gcaacgaa-cgtgaccg-caa-
c-gtc----tt--gttg--cct-tta-tc-t---tgt-ta-tat--ct----at---ta-
t-t--tat-t----ta-a-ta--g--a----ataact-aac-a-g----agg-ctaa---
t-ct-aaa---actagacgg-accgctgttt--cttt-ct---t-aaaccagagg-aagg
ttgcggcaa-taaca-ggtct-gtgatgccctt-agatgttccgggctgcacacg-t---
------------------------------------------------------------
----gc-tac-aat-ga---tc-ag-tac-agtgag-catctc-aat--ttatata---c
acc-g-tatttag-cg--ctaa-g-ata-t-gattat--tg------gc------tc---
---------------t---tta----gg---gtctttt-aat-tg-tatt-tctta----
-tgcg--cg-cggtaaa-gcctg-cttcgagagtaa--gtgggtaa-tccattggaagta
atgatt---tctcttt-tatata----gcacacctata-tacgg-----cat-tcattcc
cggga-tgactagtttcgtcttt----------------------------tttg--tg-
-------------------------c-g--aat-gta-atgtatttc-ttatcc-gtatg
t-gcgatt-gtc--aattcatggtggggacagaccattgttaattgttggtctcggtctt
aactaggaatgccttgtacgggtctttggttcaacaaaccacccggaatacgtccctgcc
ctttgtacaca-ccgccc-gtcgctcttaccgat-gaacttctttgtgagtctaagggac
tgggt---t------------------aat-a-----g--c-tat-ttttat--agt-t-
ata--tacctatggaa---------------acttatacgaacaatgtggtttaaag---
-------------------------------------------------------gaaag
agaagtcgtaacaaggcatca---------------------------------------
--------------------------------------------------------
>Globigerina_sp._Okinawa_trough_2006|375012|DQ407269
---------------------cgtg--gtagtatgtggcttaatttgactcaacgcggaa
aagcttatctggtccggacacagtgaggattgacagacg---------------------
----g-tctta---tt--------gg-t------ggac-tctaa-gac------------
-------gt-------c-atg--gt-a-------aag-ttgaagttctttcatgatcttg
tggcagg--tggtgcatggccgttcttagttcgtgtagtgatacgtctgcctaatcgcgt
--cacg-a-----t---aacc-t---att--tct---cgaca-atc-c--aaa--ga--t
cttcg----------------------------------------------tgcagt-at
c-ta-t----tggt-ac-gat---gct----cac-g------t-t---agtaggctagag
-att-t--gaacag--tacgcaac-g-ga-cg-c-gatc--gtaatctc-ttgtt--aa-
------------------------------------------------------------
--------------------------------------gtggccat-cctgtgag-c---
c-cct----ga--ttta--atg-gca-gg-c---ggt-at-cat--ctca--gc---ca-
c-a--ttt-c----ct-c-tg--g--t----agtagt-----ggg----cca-gat----
--tt-aaa---actcgagaa-acatctgtgactttct-ttct-ttacgc-agagg-aagg
ttatggcaa-taaca-ggtct-gtgatgccctc-agatgtccagagctgcacacg-t---
------------------------------------------------------------
----ac-tac-agt-ga---tc-ga-ctc-actaag-tgtcgt-gtt--ttctcca-aat
aac-g-tatacag-tggacttg-gtgtc-gggtgctg--gc-------c------tc---
---------------t---ggt-ca--t-gtgctttga-tta-ct-gtca---ctt----
-taaa-cac-tggtcg---ttag-actcgtgcaagc---aattcag-agcaac-gaattg
c--aaa---cac--tc-ttt-gg----gcactgtttac-tcc-------cgt-ttacaga
ggaga-gatag---a---ct-aa----------------------------cc-a--cc-
-------------------------t-a--t-t--ct-cg--actc--gc--cc-gcc--
---catct-ttc--aattcttggtggggacagtaggttgttaactttcttactcggtcct
aaccaggaatgcctcgtacaggt--t-ggttcaccataccacctggaattagtccctgcc
ctttgtacaca-ccgccc-gtcgcttttaccaat-gaactactttgcgagagtgtgggac
cta-----t-------------------tg-a-----g--ctttc-aa-----------g
tac--a------ggga---------------acccattcgaccaacggagtttaaag---
-------------------------------------------------------gaaag
agaagtcgtaacaaggcatc----------------g-----------------------
--------------------------------------------------------
>Neogloboquadrina_pachyderma|125957|EF447104
----gcaccacaagaa-----cgcgtgg-agcatgtggcttaatttgactcaacgcggga
aatcttaccgggtccggacacactgaggattgacaggca---------------------
----a-t-atc---tcatgt--ttca-t---taaccgttattaacgta-tcg-g----tt
a-tttcctt-aa-catcgagt--gtta-------aatatgctagtcctttcatgattatg
tgatagg--tggtgcatggccgttcttagttcgtggagtgatctgtctgcttaattgcgt
ttcact-a-----agg-gccc-a---taa-attca-aggtatgttagc--tat--cg--c
cgctc----------------------------------------------tatgga-cc
cctt------------a-acc---tcg----gtt-a------a-g-cgcgcgtctttatt
-taa-a--gagttt--aaggcatt-g-cg-ca-t-gct---gttgggct-ctgaa---a-
------------------------------------------------------------
--------------------------------------gcaacgaa-cgtgaccg-caa-
c-gtc----tt--gttg--cct-taa-tt-a---agt-cg-tg----ttt--aaat-ggt
a-t--ttgatta--ca-a-tt--t--a----accgct-tac-c-g----agg-ctat---
t-t--aaa---actagacgg-accgctgttt--cttttct---t-aaaccagagg-aagg
ttgcggcaa-taaca-ggtct-gt------------------------------------
------------------------------------------------------------
------------------------------------------------------------
------------------------------------------------------------
------------------------------------------------------------
------------------------------------------------------------
------------------------------------------------------------
------------------------------------------------------------
------------------------------------------------------------
------------------------------------------------------------
------------------------------------------------------------
------------------------------------------------------------
------------------------------------------------------------
------------------------------------------------------------
------------------------------------------------------------
------------------------------------------------------------
--------------------------------------------------------
>Neogloboquadrina_pachyderma|125957|EF447103
----gcaccacaagaa-----cgcgtgg-agcatgtggcttaatttgactcaacgcggga
aatcttaccgggtccggacacactgaggattgacaggca---------------------
----a-t-atc---tcatgt--ttaa-t----aaccgttattaacgta-tcgtg----tt
a-tttaat---a-catcgagt--gtta-------aatatgctagtcctttcatgattatg
tgatagg--tggtgcatggccgttcttagttcgtggagtgatctgtctgcttaattgcgt
ttcact-a-----agg-gccc-a---taa-attca-aggtatgttagc--tatc-tg--t
cgctc----------------------------------------------tatgga-cc
cctt------aacc-ga-gtt----aa----atc-ga--g-ttaagcgcgcgtctttatt
-taa-a--gagttt--aagacatt-g-cg-ca-t-gct---gttgggct-ctgaa---a-
------------------------------------------------------------
--------------------------------------gcaacgaa-cgtgaccg-caa-
c-gtc----tt--gttg--cct-taa-ta-a---agt-tg-tg----tt-----------
---a-ata-g----ca-atat--t--a----accgct-tac-a-a----agg-ctat---
t-t--aaa---actagacgg-accgctgttt--cttttct---t-aaaccagagg-aagg
ttgcggcaa-taaca-ggtct-gtgatgccctt-agatgttccgggctgcacacg-t---
------------------------------------------------------------
----gc-tac-aat-ga---tc-ag-tac-agtgag-catctc-aat--at-aata---c
acc-g-tctttag-cg--ctta-g-a-c-gcgattat--cg------gc------tt-ac
t----t--tttattaa---gga--g-gt-ctgtttaat-cg--at-gttt-tctaa----
-tgtg--cg-cggtaaa-gcctg-cttcgagagtaa--gcgggtaa-tccattggaagta
atgatt---tctctat-atc--tagt-gcacaactatg-cacgg-----cac-tcattcc
cgaga-cggctagtttcgtcttt----------------------------ta-g--tg-
-------------------------t-g--aat-gtg-gtgttatt--caa-ac-gtgcg
t-gcaatt-gtc--aattcatggtggggacagaccattgttaactgttggtctcggtctt
aactaggaatgccttgtacgggtctttggttcaacaaaccacccggaatacgtccctgcc
ctttgtacaca-ccgccc-gtcgctcttaccgat-ggacttttttgtgagtctaagggac
tgggt---t------------------aa--ac--c-gctc-gtt-tattcg--gatggc
ag---tacctatggaa---------------acttatgcgaacaaagtggtctaaag---
-------------------------------------------------------gaaag
agaagtcgtaac------------------------------------------------
--------------------------------------------------------
>Neogloboquadrina_pachyderma|125957|EF447102
----gcaccacaagaa-----cgcgtgg-agcatgtggcttaatttgactcaacgcggga
aatcttaccgggtccggacacactgaggattgacaggta---------------------
----a-t-atc---tcatgg--ttat-t----aacccg-gttat-ttg-ttt-a----at
cag--ttattaagcatcgagt--gtta-------aatatgctagtcctttcatgattatg
tgatagg--tggtgcatggccgttcttagttcgtggagtgatctgtctgcttaattgcgt
ttcact-a-----agg-gccc-a---taa-attca-aggtatgttagc--tat--cg--t
cgctc----------------------------------------------tatgga-cc
ccttat----tcactgc-tttaattag----ttttgt----ttaagcgcgcgtctttaat
-taa-c--gagttt--aagacatt-g-cg-ca-t-gct---gttgggct-ctgaa---a-
------------------------------------------------------------
--------------------------------------gcaacgaa-cgtgaccg-caa-
c-gtc----tt--gttg--cct-taa-ca-c---agt-tg-gc----ttt--aaat--a-
cgaa-att-c----gt-attt--a--a----accgct-tac-a-g----agg-ctat---
t-t--aaa---actagacgg-accgctgttt--cttttct---t-aaaccagagg-aagg
ttgcggcaa-taaca-ggtct-gtgatgccctt-agatgttccgggctgcacacg-t---
------------------------------------------------------------
----gc-tac-aat-ga---tc-ag-tac-agtgag-catctc-aat--at-aata---c
acc-g-tctttag-cg--ctta-g-a-c-gcgattaa--tg------ga------tt-gc
t----t--tttattaa---gcg--a-gt-c-gtttaat-cg--at-gttt-tttaa----
-tgtg--cg-cggtaaa-gcctg-cttcgagagtaa--gcgggtaa-tccattggaagta
atgatt---tctctat-atc--tagt-gcacaactatg-cacgg-----cac-tcattcc
cgaga-cggctagtttcgtcttt----------------------------ta-g--tg-
-------------------------t-g--aat-gta-gtgttatt--caa-ac-gtgcg
t-gcaatt-gtc--aattcatggtggggacagaccattgttaactgttggtctcggtctt
aactaggaatgccttgtacgggtctttggttcaacaaaccacccggaatacgtccctgcc
ctttgtacaca-ccgccc-gtcgctcttaccgat-ggacttttttgtgagtctaagggac
tgggt-t-a------------------aaccact-c-gcttaatttattaagcggatggc
ag---tacctatggaa---------------acttatgcgaacaaagtggtctaaag---
-------------------------------------------------------gaaag
agaagtcgtaac------------------------------------------------
--------------------------------------------------------
>Globorotalia_truncatulinoides|69029|AY359167
-agggcaccacaagaa-----cgcgtgg-agcatgtggcttaatttgactcaacgcgggg
aatcttaccgggtccggacacactgaggattgacagacg---------------------
----g-t-tat-t-gactta--tact-cgcttaatagc-tttaa-gct------------
-------gttaagtgtttaac--acctttacacaaagatgctagtcctttcatgatcgtt
tgatagg--tggtgcatggccgttcttagttcgtggagtgatctgtctgcctaattgcgt
ttcact-a-----agg-tccc-a----tt-cttca--tacgt-atg----aat--ag--c
gtctt----------------------------------------------aa-ct--ca
c-tt-t----tacc-gc-tac----ct----atttgt--a-gtaagcgctcat-actatt
-ggg-a--cc--gg--aatgcaac-g-ag-cg-c-gact--gcaccacc-taatt--g--
------------------------------------------------------------
------------------------------------------------------------
-------------------------------------ccc-cttatctacc-at---taa
t-tactttat----ta-accg--ccctg--tacgggcaccggggc----ctt-acctt--
t-actgaa---actagctgg-accgctgctt---tcc-tt---t-aagccagagg-aagg
ttgcggcaa-taaca-ggtct-gtgatgccctc-agatgttccgggccgcacacg-t---
------------------------------------------------------------
----gc-tac-aat-ga---tc-ag-caccaaagaggtattac-cta--tcttctt-a-t
acc-ttaacccaa-tatgttaa-actta-ttgcgtaa--gg------gt------at--g
t----c---ttaacga---ctt----at-ccgctttag-cg--ct-ttaa---gat----
-tatt-gga-cggttgt-gcctg-cctcgagag--a--gtgtacag-ggcagcaagagta
atgattccttcgtttt-tac-tacta-ataccgcgctt-ggtaa-----catattacact
cg-at-taagt--agggtctttgcttttaatag-caattgctatcctcaccctta--g--
gc--tctaaggatattactatctc-t-a--a-g-gtctacagggag--gt--gt-atatg
gcgcactt-act--tattcacggtggggacagaccattgttaactgttggtctcggtctc
aactaggaatgcctcgtacgggt--t-ggttcaccaaaccacccggaatatgtccctgcc
ctttgtacaca-ccgccc-gtcgctcttatcgat-gaactcacttgtgaggctgagggac
tgcgt-c-t------------------att-ata-c-ccgtgtaatcctaat--atc-tt
aca--tacatttcgctaaaagcgattt------------------------------tgc
tctaaggatttacacgaccttacgcacaaacttattcgaccaagtgggtttaagg-----
--------------------------------------aaagagaagtcgtaacaaggca
tca-----------------------------------------------------
>Globorotalia_truncatulinoides|69029|AY359166
aagggcaccacaagaa-----cgcgtgg-agcatgtggcttaatttgactcaacgcgggg
aatcttaccgggtccggacacactgaggattgacagacg---------------------
----g-t-tat-t-gactta--tact-cgcttaatggc-tttaa-gct-cgc-t----tt
aag--ctgttaaacgtttaac--acctttacacaaagatgctagtcctttcatgatcgtt
tgatagg--tggtgcatggccgttcttagttcgtggagtgatctgtctgcctaattgcgt
ttcact-a-----agg-tccc-a----tt-cttca--tacgt-atg----aat--ag--c
gtctt----------------------------------------------aa-ct--ca
c-tt-t----tacc-gc-tac----ct----atttgt--a-gtaagcgctcat-actatt
-ggg-a--cc--gg--aatgcaac-g-ag-cg-c-gact--gcaccacc-taatt--g--
------------------------------------------------------------
------------------------------------------------------------
-------------------------------------ccc-cttatctacc-at---taa
t-tactttat----ta-accg--ccctg--tacgggcaccggggc----ctt-acctt--
t-actgaa---actagctgg-accgctgctt---tcc-tt---t-aagccagagg-aagg
ttgcggcaa-taaca-ggtct-gtgatgccctc-agatgttccgggccgcacacg-t---
------------------------------------------------------------
----gc-tac-aat-ga---tc-ag-cac-aaagag-tattac-cta--tcttctt-a-t
acc-t-aacccaa-tatgttaa-actta-ttgcgtaa--gg------at------at-tg
t----c---ttaacgacgactt----at-ccgctttag-cg--ct-ttaa---gat----
-tatt-gga-cggttat-gcctg-cctcgagag--a--gtgtacag-ggcagcaagagta
atgattccctcgtttt-tac-tacta-ataccgcgctt-ggtaa-----catattacact
cg-at-taagt--agggtctttgcttctaatag-caattgctatcctcaccctta--g--
gc--tctaaggatattactatctc-t-a--a-g-gtctacagggag--gt--gt-atatg
gcgcactt-act--tattcacggtggggacagaccattgttaactgttggtctcggtctc
aactaggaatgcctcgtacgggt--t-ggttcaccaaaccacccggaatatgtccctgcc
ctttgtacaca-ccgccc-gtcgctcttatcgat-gaactcacttgtgaggctgagggac
tgcgt-c-t------------------atttata-c-ccatgtaatcctaat--atc-tc
aca--tacatttcgctaaaggcgattt------------------------------tgc
tttaaggatttacacgaccttacgcacaaacttattcgaccgagtgggtttaaag-----
-------------------------------------gaaagagaagtcgtaacaaggca
tc-g----------------------------------------------------
>Neogloboquadrina_pachyderma|125957|AY973272
aagggcaccacaagaa-----cgcgtgg-agcatgtggcttaatttgactcaacgcggga
aatcttaccgggtccggacacactgaggattgacaggca---------------------
----a-t-atc---tcatgt--ttaa-t----aaccgttattaacgta-tcgtg----tt
a-tttaat---a-catcgagt--gtta-------aatatgctagtcctttcatgattatg
tgatagg--tggtgcatggccgttcttagttcgtggagtgatctgtctgcttaattgcgt
ttcact-a-----agg-gccc-a---taa-attca-aggtatgttagc--tat--cg--t
cgctc----------------------------------------------tatgga-cc
cctt------aacc-ga-gtt----aa----atc-ga--g-ttaagcgcgcgtctttatt
-taa-a--gagttt--aagacaat-g-cg-ca-t-gct---gttgggct-ctgaa---a-
------------------------------------------------------------
--------------------------------------gcaacgaa-cgtgaccg-caa-
c-gtc----tt--gttg--cct-taa-ta-a---agt-tg-tg----tt-----------
---a-ata-g----ca-atat--t--a----accgct-tac-a-g----agg-ctat---
t-t--aaa---actagacgg-accgctgttt--cttttct---t-aaaccagagg-aagg
ttgcggcaa-taaca-ggtct-gtgatgccctt-agatgttccgggctgcacacg-t---
------------------------------------------------------------
----gc-tac-aat-ga---tc-ag-tac-agtgag-catctc-aat--at-aata---c
acc-g-tctttag-cg--ctta-g-a-c-gcgattat--cg------gc------tt-ac
t----t--tttattaa---gga--g-gt-ctgtttaat-cg--at-gttt-tctaa----
-tgtg--cg-cggtaaa-gcctg-cttcgagagtaa--gcgggtaa-tccattggaagta
atgatt---tctctat-atc--tagt-gcacaactatg-cacgg-----cac-tcattcc
cgaga-cggctagtttcgtcttt----------------------------ta-g--tg-
-------------------------t-g--aattgta-gtgttatt--caa-ac-gtgcg
t-gcaatt-gtc--aattcatggtggggacagaccattgttaactgttggtctcggtctt
aactaggaatgccttgtacgggtctttggttcaacaaaccacccggaatacgtccctgcc
ctttgtacaca-ccgccc-gtcgctcttaccgat-ggacttttttgtgagtctaagggac
tgggt---t------------------aa--ac--c-gctc-gtt-tattcg--gatggc
ag---tacctatggaa---------------acttatgcgaacaaagtggtctaaag---
-------------------------------------------------------gaaag
agaagtcgtaacaaggcaacag--------------------------------------
----taggtgaacctgcagaaggatca-----------------------------
>Neogloboquadrina_pachyderma|125957|AY305332
----gcaccacaagaa-----cgcgtgg-agcatgtggcttaatttgactcaacgcggga
aatcttaccgggtccggacacactgaggattgacaggca---------------------
----a-t-atc---tcatgg--ttat-t----aaccgg--ttat-tta-ttt-a----ac
cggttaatt-aagcatcgagt--gtta-------aatatgctagtcctttcatgattatg
tgatagg--tggtgcatggccgttcttagttcgtggagtgatctgtctgcttaattgcgt
ttcact-a-----agg-gccc-a---taa-attca-aggtatgttwgc--tat--cg--t
cgctc----------------------------------------------tatgga-cc
ccttaw----tcaa-gc-tat---tag----ttt-gt----ttaagcgcgcgtctttatt
-taa-a--gagttt--aagacact-g-cg-ca-t-gct---gttgggct-ctgaa---a-
------------------------------------------------------------
--------------------------------------gcaacgaa-cgtgaccg-caa-
c-gtc----tt--gttg--cct-taa-ta-a---agt-tg-gc----ttt--aaat--a-
cgaa-att-c----gt-attt--a--a----accgct-tac-a-g----agg-ctat---
t-t--aaa---actagacgg-accgctgttt--cttttct---t-aaaccagagg-aagg
ttgcggcaa-taaca-ggtct-gtgatgccctt-agatgttccgggctgcacacg-t---
------------------------------------------------------------
----gc-tac-aat-ga---tc-ag-tac-agtgag-catctc-aat--at-aata---c
acc-g-tctttag-cg--ctta-g-a-c-gcgattaa--tg------ga------tt-gc
t----t--tttattaa---gcg--a-gt-c-gtttaat-cg--at-gttt-tctaa----
-tgtg--cg-cggtaaa-gcctg-cttcgagagtaa--gcgggtaa-tccattggaagta
atgatt---tctctat-atc--tagt-gcacaactatg-cacgg-----cct-atattcc
cgaga-cggctagtttcgtcttt----------------------------ta-g--tg-
-------------------------t-g--aat-gta-gtgttatt--caa-ac-gtgcg
t-gcaatt-gtc--aattcatggtggggacagaccattgttaactgttggtctcggtctt
aactaggaatgccttgtacgggtctttggttcaacaaaccacccggaatacgtccctgcc
ctttgtacaca-ccgccc-gtcgctcttaccgat-ggacttttttgtgagtctaagggac
tgggt-t-a------------------aaccact-c-gtttatttatt-aagcggatggc
ag---tacctatggaa---------------acttatgcgaacaaagtggtctaaag---
-------------------------------------------------------gaaag
agaagtcgtaac------------------------------------------------
--------------------------------------------------------
>Neogloboquadrina_pachyderma|125957|AY305331
----gcaccacaagaa-----cgcgtgg-agcatgtggcttaatttgactcaacgcggga
aatcttaccgggtccggacacactgaggattgacaggca---------------------
----a-t-atc---tcatgg--ttat-t----aaccgg--ttat-tta-ttt-a----at
cgg--ttattaagcatcgagt--gtta-------aatatgctagtcctttcatgattatg
tgatagg--tggtgcatggccgttcttagttcgtggagtgatctgtctgcttaattgcgt
ttcact-a-----agg-gccc-a---taa-attca-aggtatgttagc--tat--cg--t
cgctc----------------------------------------------tatgga-cc
ccttatactcgatttcgctttaattagcgttatttgt----ttaagcgcgcgtctttatt
-taa-t--gagttt--aagacact-g-cg-ca-t-gct---gttgggct-ctgaa---a-
------------------------------------------------------------
--------------------------------------gcaacgaa-cgtgaccg-caa-
c-gtc----tt--gttg--cct-taa-ta-a---agt-tg-gc----ttt--waatacaa
t-ty-cccgaattcgt-attt--a--a----accgct-tac-a-g----agg-ctat---
t-t--aaa---actagacgg-accgctgttt--cttttct---t-aaaccagagg-aagg
ttgcggcaa-taaca-ggtct-gtgatgccctt-agatgttccgggctgcacacg-t---
------------------------------------------------------------
----gc-tac-aat-ga---tc-ag-tac-agtgag-catctc-aat--at-aata---c
acc-g-tctttag-cg--ctta-g-a-c-gcgattaa--tg------ga------tc-gt
t----t--tttattaa---gcg--a-gt-c-gtttaat-cg--at-gttt-tctaa----
-tgtg--cg-cggtaaa-gcctg-cttcgagagtaa--gcgggtaa-tccattggaagta
atgatt---tctctat-atc--tagt-gcacaactatg-cacgg-----cac-tcattcc
cgaga-cggctagtttcgtcttt----------------------------ta-g--tg-
-------------------------t-g--aat-gta-gtgttatt--caa-ac-gtgcg
t-gcaatt-gtc--aattcatggtggggacagaccattgttaactgttggtctcggtctt
aactaggaatgccttgtacgggtctttggttcaacaaaccacccggaatacgtccctgcc
ctttgtacaca-ccgccc-gtcgctcttaccgat-ggacttttttgtgagtctaagggac
tgggt-t-a------------------aaccact-c-gtttatttaat-aagcggatggc
ag---tacctatggaa---------------acttatgcgaacaaagtggtctaaag---
-------------------------------------------------------gaaag
agaagtcgtaac------------------------------------------------
--------------------------------------------------------
>Neogloboquadrina_pachyderma|125957|AY305330
----gcaccacaagaa-----cgcgtgg-agcatgtggcttaatttgactcaacgcggga
aatcttaccgggtccggacacactgaggattgacaggca---------------------
----a-tatctcatggttat--taac-cggttaatggttattta-ttt-aat-agc-cat
cgg--ttattaagcatcgagt--gtta-------aatatgctagtcctttcatgattatg
tgatagg--tggtgcatggccgttcttagttcgtggagtgatctgtctgcttaattgcgt
ttcact-a-----agg-gccc-a---taa-attca-aggtatgttagc--tat--cg--t
cgctc----------------------------------------------tatgga-cc
ccttat----tcactgc-tttaattag----tct-gt----ttaagcgcgcgtctttatt
-taa-w--gagttt--aagacact-g-cg-ca-t-gct---gttgggct-ctgaa---a-
------------------------------------------------------------
--------------------------------------gcaacgaa-cgtgaccg-caa-
c-gtc----tt--gttg--cct-taa-ta-a---agt-tg-gc----ttt--aaat--a-
cgaa-ttcgtattcgt-attt--a--a----accgct-tac-a-g----agg-ctat---
t-t--aaa---actagacgg-accgctgttt--cttttct---t-aaaccagagg-aagg
ttgcggcaa-taaca-ggtct-gtgatgccctt-agatgttccgggctgcacacg-t---
------------------------------------------------------------
----gc-tac-aat-ga---tc-ag-tac-agtgag-catctc-aat--at-aata---t
acc-g-tctttag-cg--ctta-g-a-c-gcgattaa--tg------ga------tc-gt
t----t--tttattaa---gcg--a-gt-c-gtttaat-cg--at-gttt-tctaa----
-tgtg--cg-cggtaaa-gcctg-cttcgagagtaa--gcgggtaa-tccattggaagta
atgatt---tctctat-atc--tagt-gcacaactatg-cacgg-----cac-tcattcc
cgaga-cggctagtttcgtcttt----------------------------ta-g--tg-
-------------------------t-g--aat-gta-gtgttatt--caa-ac-gtgcg
t-gcaatt-gtc--aattcatggtggggacagaccattgttaactgttggtctcggtctt
aactaggaatgccttgtacgggtctttggttcaacaaaccacccggaatacgtccctgcc
ctttgtacaca-ccgccc-gtcgctcttaccgat-ggacttttttgtgagtctaagggac
tgggt---t------------------aa--ac--c-actc-gtt-tattcg--gatggc
ag---tacctatggaa---------------acttatgcgaacaaagtggtctaaag---
-------------------------------------------------------gaaag
agaagtcgtaac------------------------------------------------
--------------------------------------------------------
>Neogloboquadrina_pachyderma|125957|AY305329
----gcaccacaagaa-----cgcgtgg-agcatgtggcttaatttgactcaacgcggga
aatcttaccgggtccggacacactgaggattgacaggca---------------------
----a-t-atc---tcatgt--ttca-t---taaccgttattaacgta-tcg-g----tt
a-tttcctt-aa-catcgagt--gtta-------aatatgctagtcctttcatgattatg
tgatagg--tggtgcatggccgttcttagttcgtggagtgatctgtctgcttaattgcgt
ttcact-a-----agg-gccc-a---taa-attca-aggtatgttagc--tat--cg--c
cgctc----------------------------------------------tatgga-cc
cctt------aa---ct-taa----cg----gtt-a------a-g-cgcgcgtctttatt
-taa-a--gagttt--aaggcatt-g-cg-ca-t-gct---gttgggct-ctgaa---a-
------------------------------------------------------------
--------------------------------------gcaacgaa-cgtgaccg-caa-
c-gtc----tt--gttg--cct-taa-tt-a---agt-cg-tg----ttt--aaat-ggt
a-t--ttgatta--ca-a-tt--t--a----accgct-tac-c-g----agg-ctat---
t-t--aaa---actagacgg-accgctgttt--cttttct---t-aaaccagagg-aagg
ttgcggcaa-taaca-ggtct-gtgatgccctt-agatgttccgggctgcacacg-t---
------------------------------------------------------------
----gc-tac-aat-ga---tc-ag-tac-agtgag-catctc-aat--at-aata---c
acc-g-tctttag-cg--ctta-g-a-c-gcggttat--tg------gc------tt-ac
ttt-tt--ttta-ttaacgagt-ga-gt-ttaattaac-cg--at-gatt-tctaa----
-tgtg--cg-cggtaaa-gcctg-cttcgagagtaa--gcgggtaa-tccattggaagta
atgatt---tctctat-atc--tagt-gcacaactatg-tacgg-----cat-tcattcc
cgaga-cggctagttccgtcttt----------------------------ta-g--tg-
-------------------------c-g--aat-gta-gtgttatt--caa-ac-gtacg
t-gcaatt-gtc--aattcatggtggggacagaccattgttaactgttggtctcggtctt
aactaggaatgccttgtacgggtctttggttcaacaaaccacccggaatacgtccctgcc
ctttgtacaca-ccgccc-gtcgctcttaccgat-ggacttttttgtgagtctaagggac
tgggt---t------------------aa--ac--c-actc-gtt-tattcg--gatggc
agt--aacctatggaa---------------acttatgcgaacaaagtggtctaaag---
-------------------------------------------------------gaaag
agaagtcgtaac------------------------------------------------
--------------------------------------------------------
>Globigerina_bulloides|69025|AY241713
----gcaccacaagag-----cgtg--g-agtatgtggcttaatttgactcaacgcggaa
aagcttatctggtccggacacagtgaggattgacagaca---------------------
----g-t-tag-a--ca------gaa-g---t--gagg-ttttg-g-t------------
-------aa-------caatt--gaga-------gag-ttgaagttctttcatgatcttg
tgagagg--tggtgcatggccgttcttagttcgtgtagtgatatgtctgcctaatcgcgt
--cacg-a-----t---aacc-t---att--ggt---cgaca-acc-c--aatt-at--c
acaac----------------------------------------------tgcagc-at
a-ac-t----cccc-tt-ggg----tg----ggc-ga--g-gctctgt-gtaggatagac
-ctc-t--gaacag--tacgcaac-g-aa-cg-c-gatc--gtaatccc-ttgtt--ga-
------------------------------------------------------------
--------------------------------------gtggccat-cctgtaag-ct--
g-ctg----ga--ttag--gaa-ccc-ag-t---ggt-at-tat--ctca--gc---ca-
c-a--gat-t----tt-c-tg--g--t----tgtagt-----ggg----cca-gtt----
--tt-gaa---actcgggga-acatctgtgactttct-ttct-taacgc-agagg-aagg
ttatggcaa-taaca-ggtct-gtgatgccctt-agatgtccagggctgcacacg-t---
------------------------------------------------------------
----ac-tac-att-ga---tc-aa-ctc-agtagg-cgtcgt-gttagttctcca-a-t
aac-g-tatctag-tggacttg-gtgtc-gggtgtgt--gg------cc------tc---
---------------t---ggt-ca--t-gcgctttga-tta-ct-gtca---ctt----
-taaa-cac-tggtcg---ttag-actcgtgcaatc---caat-ag-aagaggtgaataa
g---tt---tcc--ca-aag-ta----ccgtgtttagc-tcc-------cgt---gttcg
ta-ga--gacc---c---ct-cg----------------------------ca-t--tg-
-------------------------c-c--a-g-t-c-ga-tgtgg--gtc-ct-ttgtg
---ctttt-ttc--aaatcttagtggggacagacatctgttaactttttgtctcggtccc
aaccaggaatgcctcgtacaggt--t-ggttcaccataccacctggaattagtccctgcc
ctttgtacaca-ccgccc-gtcgcttttaccaat-gaacttctttgcgagagtgagagac
tta-----a-------------------ag-a-----t--a-atc-gc------------
-------------gga---------------actcactcgaccgacgggatttaaag---
-------------------------------------------------------gaaaa
agaagtcgtaac------------------------------------------------
--------------------------------------------------------
>Globigerina_bulloides|69025|AY241712
----gcaccacaagag-----cgtg--g-agtatgtggcttaatttgactcaacgcggaa
aagcttatctggtccggacgcagtgaggattgacagaca---------------------
----g-t-ttc-a--g--------ga-g---t--gg-t-tcttg-gta------------
-------aa-------caatt--gaga-------gag-ttgaagttctttcatgatcttg
tgagagg--tggtgcatggccgttcttagttcgtgtagtgatatgtctgcctaatcgcgt
--cacg-a-----t---aacc-t---att--ggt---cgaca-acc-c--aatt-at--c
acaac----------------------------------------------tgcagc-at
a-ac-t----cccc-tt-ggg----tg----ggc-ga--g-gctctgt-gtaggatagac
-ctc-t--gaacag--tacgcaac-g-aa-cg-c-gatc--gtaatccc-ttgtt--ga-
------------------------------------------------------------
--------------------------------------gtggccat-cctgtaag-ct--
g-ctg----ga--ttag--gaa-ccc-ag-t---ggt-at-tat--ctca--gc---ca-
c-a--gat-t----tt-c-tg--g--t----tgtaat-----ggg----cca-gtt----
--tt-gaa---actcgggga-acatctgtgactttct-ttct-taacgc-agagg-aagg
ttatggcaa-taaca-ggtct-gtgatgccctt-agatgtccagggctgcacacg-t---
------------------------------------------------------------
----ac-tac-att-ga---tc-aa-ctc-agtagg-cgtcgt-gtt--ttctcca-a-t
aac-g-tatctag-tggacttg-gtgtc-gggtgcgt--gg------cc------tc---
-------------------ggt-cg--t-gtactttga-tta-ct-gtca---ctt----
-taaa-cac-tggtcg---ttag-actcgtgcaatc---caat-ag-aagaggtgactaa
g---tt---tcc--ca---g-ta----ccgtgttcgcc-tcc-------cgt---gtcag
ta-gg--g-cc---c---ct-cg----------------------------ca-t-ata-
-------------------------c-c--a-g-t-c-ga-agtgg--gcc-ct-ttgtg
---ctttt-ttc--aaatcttagtggggacagacatctgttaactttttgtctcggtccc
aaccaggaatgcctcgtacaggt--t-ggttcaccataccacctggaattagtccctgcc
ctttgtacaca-ccgccc-gtcgcttttaccaat-gaacttctttgcgagcgtgagagac
taa-----a-------------------a--------t--a-t-c-gc------------
-------------gga---------------actcactcgaccgacgggacttaaag---
-------------------------------------------------------gaaaa
agaagtcgtaac------------------------------------------------
--------------------------------------------------------
>Neogloboquadrina_pachyderma|125957|AY241711
----gcaccacaagaa-----cgcgtgg-agcatgtggcttaatttgactcaacgcggga
aatcttaccaggtccggacacactgaggattgacaggaa---------------------
----g-t-atc-g-tctttt--gaaa-tctttaagcac-atgtc-gtt-tct-a----at
gacatcttttagatgaatgat-tcgtgt-----aaatatgctagttctttcatgattatg
tgatagg--tggtgcatggccgttcttagttcgtggagtgatctgtctgcttaattgcgt
ttcact-a-----tgg-cccc-a-----a-agtta-gcaagt-tat-c-caatcatg--a
ccttc----------------------------------------------gt-cg--ac
c-cc-t----cacc-tt-tga----gt----gcgcg------tcc-tagcttag---agt
-acatg--gt--gt--aaa----t-g-ga-ct-t-gttt--tgggtacc-cagaa---a-
------------------------------------------------------------
--------------------------------------gcaacgaa-cgtgaccg-caa-
c-gtc----tt--gttg--tct-ctcttt-tgacagt-ta-tgggttatcccag---tca
tgtg-tttatgc--tt-t-ta--t--g----tgtaaatacgtacg----aca-cagagac
t-agataccaaactaggcgt-accgctgtat-cattt-ct---ttaaaccagagg-aagg
ttgcggcaa-taaca-ggtct-gtgatgccctt-agatgttctgggctgcacacg-t---
------------------------------------------------------------
----gc-tac-aat-ga---tc-ag-cac-agtaag-catctc-aat--ttttaca-a-c
acc-g-ttaaca--ca--cgta-gtgag-ccgcttga--aa------tctca-t--c-tg
catatg--catatttc---ggt--a-tg-gattgcaat-g-t-ga-gtta-tctaa----
-tgcg--cg-cggttat-gcctg-taccgagaggtg--acgtcggg-taaccattctcta
atgctg-acctatttt-tctgaaatatgcacaactctaatatga-----cat-tcattcc
cg-gg-aggac--tagttgcctctttgtgtgag-tg-c-aatgca-aacat---g--tc-
-------------------------g-g--c-g-t-a-ag--actt--ca--ttcatatg
t-gcccct-gtc--aattcgtggtggggacagaccattgctaattgttggtctcgcttat
aactaggaatgccttgtaccggtctttggttcatcaaaccaccgggaatacgtccctgcc
ctttgtacaca-ccgccc-gtcgctcttaccgat-gaactcgtttgtgagttttaaggac
tggat---t------------------aag-c-----t--a-t-a-tg-----------c
g-t--aacctatggaa---------------attcatgcgaatgaactggtttaaag---
-------------------------------------------------------gaaag
agaagtcgtaac------------------------------------------------
--------------------------------------------------------
>Turborotalita_quinqueloba|125971|AY241710
----gcaccacaagag-----cgtg--g-agtatgtggcttaattcgactcaacgcgcaa
caatttacttggtccgaacgctttgaggattgacagtta---------------------
----t-tgtat-a--gttct--gata-t---g--ggtg--gtat-ttg-tag-t----ca
acg--t-gt-aggtagttgta-tatta-------aatatgaaagttcttttatgattatg
tgatagg--tggtgcatggccgtccttaattcgtggagtgatttgtctgcttaattgcg-
--catt-g-----c---aaat-t---gta-attga--tcttt-tac-c--agt--ct--c
gttct----------------------------------------------gattt--tt
g-tt------------g-tga----at----att-g------t-agaatattgt---tgt
-cgt-c--gagtca--tta----t-t-gc-ca-c-tacg-tctggtcct-ttggg--ca-
------------------------------------------------------------
--------------------------------------gaatagtg-ttttatat-ttt-
gtctt----gc-aacac--aaa-attctt-c---aca-at-att--gtagc-cg---tac
t-tc-att-g----ta-tgcg--c--ta--ttcatgt-atatgtg----aca-cat----
--tt-gtg---gttcaag---accagt-tcg--gctg-cttg-tacacatataca-ctcg
acatgatca-tt-ca-ggctg-ctagagacctt--g-tgtcttg--ccccaaagg-t---
------------------------------------------------------------
-------------t-ga---tt-aa-cac-cgt---------------------------
-------------------------------gagtgc--aa------cg------ag-tg
aga-ttgcaagccttt---gtt----at---gtagtgaacaa-ca-tata---cct----
-acta-ctactactactactttg-tag-taatgtag--gattccaa-ctacacagaataa
c--cattaaggt--ga-aat-ga----actcaggcgac-tgc-------tat-actttaa
ga-tg--gtgg---a---agttgt------------------------------------
------------------------------------------------------------
------------------------------------------------------------
------------------------------------------------------------
------------------------------------------------------------
------------------------------------------------------------
------------------------------------------------------------
------------------------------------------------------------
------------------------------------------------------------
--------------------------------------------------------
>Pulleniatina_obliquiloculata|225066|AY241709
----gcaccacaagaa-----cgcgtgg-agcatgtggcttaatttgactcaacgcggga
aatcttaccgggtccggacacactgaggattgacaggca---------------------
----a-tatct-a-tta------aaa-g----aattgt-ta------t-tat-a----ac
attctcttt-----tta-atagtgtta-------aatatgctagtcctttcatgattatg
tgatagg--tggtgcatggccgttcttagttcgtggagtgatctgtctgcttaattgcgt
ttcact-a-----agg-gccc-a---taa-attca-aggtatgttagc-tatt--gt--t
-tccc----------------------------------------------tattga-cc
cctt------------a-tt-----ct----tat-a------a-g-cgcgtgtc---ttt
-atg-g--gt--tt--aaa-catt-g-cg-ca-t-gct---gttgggtc-ctgaa---a-
------------------------------------------------------------
--------------------------------------gcaacgaa-cgtgaccg-caa-
c-gtc----tt--gttg--cct-tta-tc-t---tgt-ta-tat--ct----at---ta-
t-t--taa-t-----a-a-ta--g--a----ataact-aac-a-g----agg-ctaa---
t-ct-aaa---actagacgg-accgctgttt--cttt-ct---t-aaaccagagg-aagg
ttgcggcaa-taaca-ggtct-gtgatgccctt-agatgttccgggctgcacacg-t---
------------------------------------------------------------
----gc-tac-aat-ga---tc-ag-tac-agtgag-catctc-aat--ttatata---c
acc-g-tatttag-cg--ctaa-g-ata-t-gattat--tg------gc------tc---
---------------t---ttt--a-gg---gtctttt-aat-tg-tatt-tctta----
-tgcg--cg-cggtaaa-gcctg-cttcgagagtaa--gtgggtaa-tccattggaagta
atgatt---tctcttt-tatata----gcacacctata-tacgg-----cat-tcatccc
cggga-tgactagtttcgtcttt----------------------------tttg--tg-
-------------------------c-g--aat-gta-atgtatttc-ttatcc-gtatg
t-gcgatt-gtc--aattcatggtggggacagaccattgttaattgttggtctcggtctt
aactaggaatgccttgtacgggtctttggttcaacaaaccacccggaatacgtccctgcc
ctttgtacaca-ccgccc-gtcgctcttaccgat-gaacttctttgtgagtctaagggac
tgggt---t------------------aat-a-----g--c-tat-ttttat--agt-t-
ata--tacctatggaa---------------acttatacgaacaatgtggtttaaag---
-------------------------------------------------------gaaag
agaagtcgtaac------------------------------------------------
--------------------------------------------------------
>Neogloboquadrina_dutertrei|51039|AY241708
----gcaccacaagaa-----cgcgtgg-agcatgtggcttaatttgactcaacgcggga
aatcttaccgggtccggacacactgaggattgacaggca---------------------
----a-tatct-a--aatcg--ttta-t----aat-tc-ta------t-tat-a----at
acg--ctat-------ttagt--gtta-------aatatgctagtcctttcatgattatg
tgatagg--tggtgcatggccgttcttagttcgtggagtgatctgtctgcttaattgcgt
ttcact-a-----agg-gccc-a---taa-attca-aggtatgttagc--tatc-gt--t
-tctc----------------------------------------------aattga-cc
cctt------------a-ttt----ct----aat-a------a-g-cgcgtgtc---ttt
-tag-a--gt--tt--aaa-catt-g-cg-ca-t-gct---gttgggtc-ctgaa---a-
------------------------------------------------------------
--------------------------------------gcaacgaa-cgtgaccg-caa-
c-gtc----tt--attg--cct-tta-tc-t---tgt-ta-tatt-cta-----------
---a-tttaa----tt-a-gg--a--a-----taact-aac-a-g----agg-ctaa---
t-tt-aaa---attagacgg-accgctgtac--tttt-ct---t-aaaccagagg-aagg
ttgc--------------------------------------------------------
------------------------------------------------------------
------------------------------------------------------------
------------------------------------------------------------
------------------------------------------------------------
------------------------------------------------------------
------------------------------------------------------------
------------------------------------------------------------
------------------------------------------------------------
------------------------------------------------------------
------------------------------------------------------------
------------------------------------------------------------
------------------------------------------------------------
------------------------------------------------------------
------------------------------------------------------------
------------------------------------------------------------
--------------------------------------------------------
>Neogloboquadrina_dutertrei|51039|AY241707
----gcaccacaagaa-----cgcgtgg-agcatgtggcttaatttgactcaacgcggga
aatcttaccgggtccggacacactgaggattgacaggca---------------------
----a-tatct-a--aatcg--ttta-t----aat-tc-ta------t-tat-a----at
acg--t-at-------ttagt--gtta-------aatatgctagtcctttcatgattatg
tgatagg--tggtgcatggccgttcttagttcgtggagtgatctgtctgcttaattgcgt
ttcact-a-----agg-gccc-a---taa-attca-aggtatgttagc--tatc-gt--t
-tctc----------------------------------------------aattga-cc
cctt------------g-tct----tc----gat-a------a-g-cgcgtgtc---ttt
-tag-a--gt--tt--aaa-catt-g-cg-ca-t-gct---gttgggtc-ctgaa---a-
------------------------------------------------------------
--------------------------------------gcaacgaa-cgtgaccg-caa-
c-gtc----tt--attg--cct-tta-tc-t---tgt-ta-tatt-cta-----------
---a-tttaa----tt-a-gg--a--a-----taact-aac-a-g----agg-ctaa---
t-tt-aaa---attagacgg-accgctgtac--tttt-ct---t-aaaccagagg-aagg
ttgcggcaa-taaca-ggtct-gtgatgccctt-agatgttccgggctgcacacg-t---
------------------------------------------------------------
----gc-tac-aat-ga---tc-ag-tac-agtgag-catctc-aat--at-tata---c
acc-g-tattaag-cg--ctta-g-t-t-gcgattat--tg------gc------tc---
---------------a---tta----tt-gggtctttt-aat-tg-tatt-tctaa----
-tgcg--cg-cggtaaa-gcctg-cttcgagagtaa--gtgggtaa-tccattggaagta
atgatt-tctcc--tt-ttt--aata-gcacacctata-tacgg-----cat-tcattcc
cggga-cgactagtttcgtcttt----------------------------ttttg-tg-
-------------------------c-g--aat-gta-atgtattct-ttatcc-gtatg
t-gcgatt-gtc--aattcatggtggggacagaccattgttaattgttggtctcggtctt
aactaggaatgccttgtacgggtctttggttcaacaaaccacccggaatacgtccctgcc
ctttgtacaca-ccgccc-gtcgctcttaccgat-gaacttctttgtgagtctaagggac
tgggt-t-a------------------atc-t-----g--taatt-ct-att--atg-g-
ata--tacctatggaa---------------acttatacgaacaatgtggtttaaag---
-------------------------------------------------------gaaag
agaagtcgtaac------------------------------------------------
--------------------------------------------------------
>Neogloboquadrina_pachyderma|125957|AY453138
aagggcaccacaagaa-----cgcgtgg-agcatgtggcctaatttgactcaacgcggga
aatcttaccgggtccggacacactgaggattgacaggca---------------------
----a-t-atc---tcatgt--ttaa-t----aaccgttattaaca-t-aat-atcgcgt
tatttaat---a-catcgagt--gtta-------aatatgctagtcctttcatgattatg
tgatagg--tggagcatggccgttcttagttcgtggagtgatctgtctgcttaattgcgt
ttcact-a-----agg-gccc-a---taa-attca-aggtatgttagc--tat--cg--t
cgctc----------------------------------------------tatgga-cc
cctt------aacc-ga-gct----aa----att-ga--g-ttaagcgcgcgtctttatt
-taa-a--gagtttttaagacatt-g-cg-ca-t-gct---gttgggct-ctgaa---a-
------------------------------------------------------------
--------------------------------------gcaacgaa-cgtgaccg-caa-
c-gtc----tt--gttg--cct-taa-ta-a---agt-tg-tg----tt-----------
---a-ata-g----ca-atat--t--a----accgct-tac-a-g----agg-ctat---
t-t--aaa---actagacgg-accgctgttt--cttttct---t-aaaccagagg-aagg
ttgcggcaa-taaca-ggtct-gtgatgccctttagatgttccgggctgcacacg-t---
------------------------------------------------------------
----gc-tac-aattga---tc-aggtacaagtgag-catctccaat--acaaata---c
acccg-tctttaggcg--ccta-g-aac-gcgattatc-cg------gc------tt-ac
t----tt-tttattaa---gga-gg-tt-ctgtttaat-cga-tg-tttt-tctag----
-tgtg--cg-cggtaaa-gcctg-cttcgagagtaa--gcgggtaa-tccattggaagta
atgatt---tctctat-atc--tagt-gcacaactatg-cacgg-----cac-tcattcc
cgaga-cggctagtttcgtcttt----------------------------ta-g--tg-
-------------------------t-g--aat-gta-gtgttatt--caa-at-gtgcg
t-gcaatt-gtc--aattcatggtggggacagaccattgttaactgttggtctcggtctt
aactaggaatgccttgtacgggtctttggttcaacaaaccacccggaatacgtccctgcc
ctttgtacaca-ccgccc-gtcgctcttaccgat-ggacttttttgtgagtctaagggac
tgggt---t------------------aa--ac--c-gctc-gtt-tattcg--gatggc
ag---tacctatggaa---------------acttatgcgaacaaagtggtctaaag---
-------------------------------------------------------gaaag
agaagtcgtaacaaggcaacag--------------------------------------
----taggtgaacctgcagaaggatca-----------------------------
>Neogloboquadrina_pachyderma|125957|AY453137
aagggcaccacaagaa-----cgcgtgg-agcatgtggcttaatttgactcaacgcggga
aatcttactgggtccggacacactgaggattgacaggca---------------------
----a-t-atc---tcatgt--ttaa-t----aaccgttattaaca-t-aat-atcgcgt
tatttaat---a-catcgagt--gtta-------aatatgctagtcctttcacgattatg
tgatagg--tggagcatggccgttcttagttcgtggagtgatctgtctgcttaattgcgt
ttcact-a-----agg-gccc-a---taa-attca-aggtatgttagc-tatt--cg--t
cgctc----------------------------------------------tatgga-cc
cctt------aacc-ga-gtt----aa----att-ga--g-ttaagcgcgcgtctttatt
-taa-a--gagtttttaagacatt-g-cg-ca-t-gct---gttgggct-ctgaa---a-
------------------------------------------------------------
--------------------------------------gcaacgaa-cgtgaccg-caa-
c-gtc----tt--gttg--cct-taa-ta-a---agt-tg-tg----tt-----------
---a-ata-g----ca-atat--t--a----accgct-tac-a-g----agg-ctat---
t-t--aaa---actagacgg-accgctgttt--cttttct---t-aaaccagagg-aagg
ttgcggcaa-taaca-ggtct-gtgatgccctt-agatgttccgggctgcacacg-t---
------------------------------------------------------------
----ac-tac-aat-ga---tc-ag-tac-agtgag-catctc-aat--at-aata---c
acc-g-tctttag-cg--ctta-g-a-c-gcgattat--cg------gc------tt-ac
t----t--tttattaa---gga--g-gt-ctgtttaat-cg--at-gttt-tctaa----
-tgtg--cg-cggtaaa-gcctg-cttcgagagtaa--gcgggtaa-tccattggaagta
atgatt---tctctat-atc--tagt-gcacaactatg-cacgg-----cac-tcattcc
cgaga-cggctagtttcgtcttt----------------------------ta-g--tg-
-------------------------t-g--aat-gta-gtgttatt--caa-ac-gtgcg
t-gcgatt-gtc--aattcatggtggggacagaccattgtttactgttggtctcggtctt
aactaggaatgccttgtacgggtctttggttcaacaaaccacccggaatacgtccctgcc
ctttgtacaca-ccgccc-gtcgctcttaccgat-ggacttttttgtgagtctaaggaac
tgggt---t------------------aa--ac--c-gctc-gtt-tattcg--gatggc
ag---tacctatggaa---------------acttatgcgaacaaagtggtctaaag---
-------------------------------------------------------gaaag
agaagtcgtaacaaggcaacag--------------------------------------
----taggtgaacctgcagaaggatca-----------------------------
>Globigerinita_glutinata|69041|AY453136
aagggcaccacaagaa-----cgcgtgg-agcatgtggcttaatttgactcaacgcggga
aatcttaccgggtccggacacactgaggattgacaggta---------------------
----t-tatat-a-gca------act-t------tcgg-gt------t------------
-------gt-------ctatt--gtta-------aatatgctagtcctttcatgattatg
tgatagg--tggtgcatggccgttcttagttcgtggagtgatctgtctgcttaattgcgt
ttcagata-----agg-atctat---att-cttta--caagt-gtcgc--agt--gt--a
attgaccc-c-----------------------------------------tctttc-ac
g-ag-a----gtgt-gt-gtc----tt----ttttgc----gctcgcactttac---att
-agg-t--cc--tg--aaagcaac-g-aa-cg-t-gacc--gcaacctc-ttgtt--g--
------------------------------------------------------------
------------------------------------------------------------
-------------------------------------cct-cat--ctccc-aa---ca-
t-tc-ttt-c----ct-t-cg--g--g----ttagat-atttcca----ttg-aggct--
t-tccaaa---actagaggg-accgctgtca--actt-ct---t-aaaccagagg-aagg
ttgcggcaa-taaca-ggtct-gtgatgccccttagatgtcccgggctgcacacg-t---
------------------------------------------------------------
----gc-tac-aat-ga---tt-gt-tgc-agt---------------------------
-------------------------------gagcatc-tcaatt--tt------tt-ac
c----t--aacaccgcacacgt----ga-gtgcatact-tgt-at-gtta---ctt----
-tacg-cag-cggtaaa-gcctg-cttcgagagcaa--gtgggtaa-tcaattagaagta
acgatt---tcc--ca-aat-ta----gcacacttata-tacgg-----cgt-ttgtgcc
cg-gg-tttca--cttgttggaa----------------------------cttt--tg-
-------------------------t-g--c-g-cgc-agatgttt--ttttcc-gtatg
t-gcaatt-gtc--aattcatggtggggacagaccattgttaattgttggtcccggtctt
aactaggaatgccttgtacgggtctttggttcaacaaaccacccggaatacgtccctgcc
ctttgtacaca-ccgccc-gtcgctcttaccgat-ggacttctctgtgagtttgagggac
tggat---t-------------------tg-at--c-gtacattc-g--tg----c--at
taa--tatctatggaa---------------acttaaacgaacagtgtggtctaaag---
-------------------------------------------------------gaaag
agaagtcgtaacaaggcatcgg--------------------------------------
----taggtgaacctgcagaaggatca-----------------------------
>Neogloboquadrina_dutertrei|51039|AY453135
aagggcaccacaagaa-----cgcgtgg-agcatgtggcttaatttgactcaacgcggga
aatcttaccgggtccggacacactgaggattgacaggca---------------------
----a-tatct-a--aatcg--ttta-t----aat-tc-ta------t-tat-a----at
acg--t-at-------ttagt--gtta-------aatatgctagtcctttcatgattatg
tgatagg--tggtgcatggccgttcttagttcgtggagtgatctgtctgcttaattgcgt
ttcact-a-----agg-gccc-a---taa-attca-aggtatgttagc--tatc-gt--t
-tctc----------------------------------------------aattga-cc
cctt------------g-tct----tc----gat-a------a-g-cgcgtgtc---ttt
-tag-a--gt--tt--aaa-catt-g-cg-ca-t-gct---gttgggtc-ctgaa---a-
------------------------------------------------------------
--------------------------------------gcaacgaa-cgtgaccg-caa-
c-gtc----tt--attg--cct-tta-tc-t---tgt-ta-tatt-cta-----------
---a-tttaa----tt-a-gg--a--a-----taact-aac-a-g----agg-ctaa---
t-tt-aaa---attagacgg-accgctgtac--tttt-ct---t-aaaccagagg-aagg
ttgcggcaa-taaca-ggtct-gtgatgccctt-agatgttccgggctgcacacg-t---
------------------------------------------------------------
----gc-tac-aat-ga---tc-ag-tac-agtgag-catctc-aat--at-tata---c
acc-g-tattaag-cg--ctta-g-t-t-gcgattat--tg------gc------tc---
---------------a---tta----tt-gggtctttt-aat-tg-tatt-tctaa----
-tgcg--cg-cggtaaa-gcctg-cttcgagagtaa--gtgggtaa-tccattggaagta
atgatt---tctcttt-tta-ta----gcacacctata-tacgg-----cat-tcattcc
cggga-cgactagtttcgtcttt----------------------------tttg--tg-
-------------------------c-g--aat-gta-atgtattct-ttatcc-gtatg
t-gcgatt-gtc--aattcatggcggggacagaccattgttaattgttggtctcggtctt
aactaggaatgccttgtacgggtctttggttcaacaaaccacccggaatacgtccctgcc
ctttgtacaca-ccgccc-gtcgctcttaccgat-gaacttctttgtgagtctaagggac
tgggt-t-a------------------atc-t-----g--taatt-ct-att--ata-g-
ata--tacctatggaa---------------acttatacgaacaatgtggtttaaag---
-------------------------------------------------------gaaag
agaagtcgtaacaaggcaacag--------------------------------------
----taggtgaacctgcagaaggatca-----------------------------
>Globorotalia_crassaformis|255239|AY453134
aagggcaccacaagaa-----cgcgtgg-agcatgtggcttaatttgactcaacgcggga
aatcttaccgggtccggacacactgaggattgacaggca---------------------
----a-tatatta-gca-ta--aaga-c---t--cgtc-ttta--g-c------------
-------gc-------taatt--gtta-------aatatgctagtcctttcatgattatg
tgatagg--tggtgcatggccgttcttagttcgtggagtgatctgtctgcttaattgcgt
ttcact-a-----agg-gccc-a---taa-attca-aggtatgttagc--aaa--tg--c
tgctc----------------------------------------------tattga-cc
ccta-a----tagg-ct-taa----ct----gtctt------t-agcgcgtgtctctacg
-agt-t--ct--tt--aaagcact-g-cg-ca-t-gct---gttgggtc-ctgaa---a-
------------------------------------------------------------
--------------------------------------gcaacgaa-cgtgaccg-caa-
c-gtc----tt--gttg--cct-ctc-ta-t---aat-at-cct--ctt-----------
---a-ttt-t----ta-a-ta--a--g----agtatt-tac-ctg----agg-ctat---
t-tt-aaa---actagacgg-accgctgttt---tct-ttct-t-aaaccagagg-aagg
ttgcggcat-aaaca-ggtct-gtgatgccctt-agatgttccgggctgcacacg-t---
------------------------------------------------------------
----gc-tac-aat-ga---tc-ag-tac-agtgag-catctc-aat--tt-tata-a-c
acc-g-tattaag-cg--cttg-g-gtc-gtaattgt--ta------gg------cc---
---------------t---ttt-ag-gt-tttttcaat-tg--cg-ttc--tccaa----
-tgca--ca-cggtaaa-gcctg-cttcgagagtaa--gtgggtaa-tccattggaagta
atgatttccttatttt-tataaac-a-gcacaccaata-tacgg-----cat-tcattcc
cgaga-cggct--tagttccgac----------------------------tttg--tg-
-------------------------c-g--aat-gta-atgtattc--ttatcc-gtatg
t-gcgatt-gtc--aattcatggtggggacagaccattgttaattgttggtctcggtctt
aactaggaatgccttgtacgggtctttggttcaacaaaccatccggaatacgtccctgcc
ctttgtacaca-ccgccc-gtcgctcttaccgat-ggacttctttgtgagtcttggggac
tgggt---t------------------aag-c-----g--a-tttctttttg--aatgag
ctc--tacctatggaa---------------accaatacgaacaatgtggtctaaag---
-------------------------------------------------------gaaag
agaagtcgtaacaaggcaacag--------------------------------------
----taggtgaacctgcagaaggatca-----------------------------
>Globorotalia_truncatulinoides|69029|AY453133
aagggcaccacaagaa-----cgcgtgg-agcatgtggcttaatttgactcaacgcgggg
aatcttaccgggtccggacacactgaggattgacagacg---------------------
----g-t-tat-t-gacttaagtgag-cgcct--ta-a-tagat-tta-ttctg----tt
aag--c-gc-----tcttaac--acctttacacaaagatgctagtcctttcatgatcgtt
tgatagg--tggtgcatggccgttcttagttcgtggagtgatctgtctgcctaattgcgt
ttcact-a-----agg-tccc-a----tt-catca--tacgt-atg----aat--ag--c
gtctt----------------------------------------------aa-ct--ca
c-tt-t----tatc-at-tac----tt----att-gt--a-gtaagcgctcat-actatt
-ggg-a--cc--gg--aatgcaac-g-ag-cg-c-gact--gcaccacc-taatt--g--
------------------------------------------------------------
------------------------------------------------------------
-------------------------------------ccc-cttatctacc-at---taa
t-ta-ttattat--ta-accg--ccctg--tacgggcaccggggc----ctt-acctt--
t-actgaa---actagctgg-accgctgctt---tcc-tt---t-aagccagagg-aagg
ttgcggcaa-taaca-ggtct-gtgatgccctc-agatgttccgggccgcacacg-t---
------------------------------------------------------------
----gc-tac-aat-ga---tc-ag-cac-aaagag-tattac-cta--tcttctt-a-t
acc-t-aacccaa-tatgttaa-actta-ttgcgtaa--gg------gt------at-tg
t----c---ttaacga---cgt----at-ccgctttag-cg--cg-ttaa---gat----
-tatt-ggg-cggttat-gcctg-cctcgagag--a--gtgtacag-ggcagcaagagta
atgattccctcgtttt-tac-tacta-ataccgcgctt-ggtaa-----catataacact
cg-at-taagt--agagtctttgcttctaatag-catt-gctactctcaccctta--g--
tc--tcttaagatatttatatatc-t-ccca-g-gtctacagggag--gt--gt-gtatg
gcgcactt-act--tattcacggtggggacagaccattgttaactgttggtctcggtctc
aactaggaatgcctcgtacgggt--t-ggttcaccaaaccacccggaatatgtccctgcc
ctttgtacaca-ccgccc-gtcgctcttatcgat-gaactcacttgtgaggctaagggac
tgcgt-c-ttaacacatatatatctacacttata-c-ccgtgtaatcctcat--att-ct
aaa--tacatttc-ctaaacgcgattt------------------------------tcc
tttaaggatttacacgaccttgcgcacaaacttattcgaccaagtgggtttaaag-----
-------------------------------------gaaagagaagtcgtaacaaggca
gca------------------------gtaggtgaacctgcagaaggatca-----
>Neogloboquadrina_pachyderma|125957|AY453132
aagggcaccacaagaa-----cgcgtgg-agcatgtggcttaatttgactcaacgcggga
aatcttaccgggtccggacacactgaggattgacaggca---------------------
----a-t-atc---tcatgt--ttaa-t----aaccgttattaacgta-tcgtg----tt
a-tttaat---a-catcgagt--gtta-------aatatgctagtcctttcatgattatg
tgatagg--tggtgcatggccgttcttagttcgtggagtgatctgtctgcttaattgcgt
ttcact-a-----agg-gccc-a---taa-attca-aggtatgttagc--tat--cg--t
cgctc----------------------------------------------tatgga-cc
cctt------aacc-ta-gtt----aa----atc-ga--g-ttaagcgcgcgtctttatt
-taa-a--gagttt--aagacaat-g-cg-ca-t-gct---gttgggct-ctgaa---a-
------------------------------------------------------------
--------------------------------------gcaacgaa-cgtgaccg-caa-
c-gtc----tt--gttg--cct-tga-ta-a---agt-tg-tg----tt-----------
---a-ata-g----ca-atat--t--a----accgct-tac-a-g----agg-ctat---
t-t--aaa---actagacgg-accgctgttt--cttttct---t-aaaccagagg-aagg
ttgcggcaa-taaca-ggtct-gtgatgccctt-agatgttccgggctgcacacg-t---
------------------------------------------------------------
----gc-tac-aat-ga---tc-ag-tac-ggtgag-catctc-aat--at-aata---c
acc-g-tctttag-cg--ctta-g-a-c-gcgattat--cg------gc------tt-ac
t----t--tttattaa---gga--g-gt-ctgtttaat-cg--at-gttt-tctaa----
-tgtg--cg-cggtaaa-gcctg-cttcgagagtaa--gcgggtaa-tccattggaggta
atgatt---tctctat-atc--tagt-gcacaactatg-cacgg-----cac-tcattcc
cgaga-cggctagtttcgtcttt----------------------------ta-g--tg-
-------------------------t-g--aattgta-gtgttatt--caa-ac-gtgcg
t-gcaatt-gtc--aattcatggtggggacagaccattgttaactgttggtctcggtctt
aactaggaatgccttgtacgggtctttggttcaacaaaccacccggaatacgtccctgcc
ctttgtacaca-ccgccc-gtcgctcttaccgat-ggacttttttgtgagtctaagggac
tgggt---t------------------aa--ac--c-gctc-gtt-tattcg--gatggc
ag---tacctatggaa---------------acttatgcgaacaaggtggtctaaag---
-------------------------------------------------------gaaag
agaagtcgtaacaaggcaacag--------------------------------------
----taggtga-cctgcagaaggatca-----------------------------
>Neogloboquadrina_pachyderma|125957|AY453131
aagggcaccacaagaa-----cgcgtgg-agcatgtggcttaatttgactcaacgcggga
aatcttaccaggtccggacacactgaggattgacaggaa---------------------
----g-t-atc-g-tctttt--gaaa-tctttaagcac-atgtc-gtt-tct-a----at
gacatcttttagatgaatgat-tcgtgt-----aaatatgctagttctttcatgattatg
tgatagg--tggtgcatggccgttcttagttcgtggagtgatctgtctgcttaattgcgt
ttcact-a-----tgg-cccc-a-----a-agtta-gcaagt-tat-c-caatcatg--a
ccttc----------------------------------------------gt-cg--ac
c-cc-t----cacc-tt-tga----gt----gcgcg------tcc-tagcttag---agt
-acatg--gt--gt--aaa----t-g-ga-ct-t-gttt--tgggtacc-cagaa---a-
------------------------------------------------------------
--------------------------------------gcaacgaa-cgtgaccg-caa-
c-gtc----tt--gttg--tct-ctcttt-tgacagt-ta-tgggttatcccag---tca
tgtg-tttatac--tt-t-ta--t--g----cgtaaatacgtacg----aca-cagagac
t-agataccaaactaggcgt-accgctgtat-cattt-ct---ttaaaccagagg-aagg
ttgcggcaaataaca-ggtct-gtgatgccctt-agatgttctgggctgcacacg-t---
------------------------------------------------------------
----gc-tac-aaatga---tc-ag-cac-agtaag-catctc-aat--tt-taca-a-c
acc-g-taaaca--ca--cgta-gtgag-ccgcttga--aa------tctca-t--c-tg
catatg--cgtatctc---ggt--a-cg-gattgcaat-g-t-ga-gtta-tctaa----
-tgcg--cg-cggttat-gcctg-taccgagaggtg--acgtcggg-taaccattctcta
atgctg-acctatttt-tctgaaatatgcacaactctaatatga-----cat-tcattcc
cg-gg-aggac--tagttgcctctttgtgtgag-tg-t-aatgca-aacat---g--tc-
-------------------------g-g--c-g-t-a-ag--actt--ca--ttcatatg
t-gcccct-gtc--aattcgtggtggggacagaccattgctaattgttggtctcgcttat
aactaggaatgccttgtaccggtctttggttcatcaaaccaccgggaatacgtccctgcc
ctttgtacaca-ccgccc-gtcgctcttaccgat-gaactcgtttgtgagttttaaggac
tggat---t------------------aag-c-----t--a-t-a-tg-----------c
g-t--aacctatggaa---------------attcatgcgaatgaactggtttaaag---
-------------------------------------------------------gaaag
agaagtcgtaacaaggcatcag--------------------------------------
----taggtgaacctgcagaaggatca-----------------------------
>Neogloboquadrina_pachyderma|125957|AY453130
aagggcaccacaagaa-----cgcgtgg-agcatgtggcttaatttgactcaacgcggga
aatcttaccaggtccggacacactgaggattgacaggaa---------------------
----g-t-atc-g-tctttt--gaaa-tctttaagcac-atgtc-gtg-tat-gtcatgt
cgtttcttttagatgaatgat-tcgtgt-----aaatatgctagttctttcatgattatg
tgatagg--tggtgcatggccgttcttagttcgtggagtgatctgtctgcttaattgcgt
ttcact-a-----tgg-cccc-a-----a-agtta-gcaagt-tat-c-caatcatg--a
ccttc----------------------------------------------gt-cg--ac
c-cc-t----cacc-tt-tga----gt----gcgcg------tcc-tagcttag---agt
-acatg--gt--gt--aaa----t-g-ga-ct-t-gttt--tgggtacc-cagaa---a-
------------------------------------------------------------
--------------------------------------gcaacgaa-cgtgaccg-caa-
c-gtc----tt--gttg--tct-ctcttt-tgacagt-ta-tgggttatcccag---tca
tgtg-tttatac--tt-t-ta--t--g----tgtaaatacgtacg----aca-cagagac
t-agataccaaactaggcgt-accgctgtat-cattt-ct---ttaaaccagagg-aagg
ttgcggcaa-taacaaggtct-gtgatgccctt-agatgttctgggctgcacacg-t---
------------------------------------------------------------
----gc-tac-aat-ga---tc-ag-cac-agtaag-catctc-aaa--tt-taca-a-c
acc-g-ttaaca--ca--cgta-gtgag-ccgcttga--aa------tctca-t--c-tg
catatg--cgtatctc---ggt--a-cg-gattgcaat-g-t-ga-gtta-tctaa----
-tgcg--cg-cggttat-gcctg-taccgagaggtg--acgtcggg-taaccattctcta
atgctg-acctatttt-tctgaaatatgcacaactctaatatga-----cat-tcattcc
cg-gg-aggac--tagttgcctctttgtgtgag-tg-t-aatgca-aacat---g--tc-
-------------------------g-g--c-g-t-a-ag--actt--ca--ttcatatg
t-gcccct-gtc--aattcgtggtggggacagaccattgctaattgttggtctcgcttat
aactaggaatgccttgtaccggtctttggttcatcaaaccaccgggagtacgtccctgcc
ctttgtacaca-ccgccc-gtcgctcttaccgat-gaactcgtttgtgagttttaaggac
tggat---t------------------aag-c-----t--a-t-a-tg-----------c
g-t--aacctatggaa---------------attcatgcgaatgaactggtttaaag---
-------------------------------------------------------gaaag
agaagtcgtaacaaggcatcag--------------------------------------
----taggtgaacctgcagaaggatca-----------------------------
>Neogloboquadrina_pachyderma|125957|AY453129
aagggcaccacaagaa-----cgcgtgg-agcatgtggcttaatttgactcaacgcggga
aatcttaccaggtccggacacactgaggattgacaggaa---------------------
----g-t-atc-g-tctttt--gaaa-tctttaagcac-atgtc-gtt-tct-a----at
gacatcttttagatgaatgat-tcgtgt-----aaatatgctagttctttcatgattatg
tgatagg--tggtgcatggccgttcttagttcgtggagtgatctgtctgcttaattgcgt
ttcact-a-----tgg-cccc-a-----a-agtta-gcaagt-tat-c-caatcatg--a
ccttc----------------------------------------------gt-cg--ac
c-cc-t----cacc-tt-tga----gt----gcgcg------tcc-tagcttag---agt
-acatg--gt--gt--aaa----t-g-ga-ct-t-gttt--tgggtacc-cagaa---a-
------------------------------------------------------------
--------------------------------------gcaacgaa-cgtgaccg-caa-
c-gtc----tt--gttg--tct-ctcttt-tgacagt-ta-tgggttatcccag---tca
tgtg-tttatac--tt-t-ta--t--g----tgtaaatacgtacg----aca-cagagac
t-agataccaaactaggcgt-accgctgtat-cattt-ct---ttaagccagagg-aagg
ttgcggcaa-taaca-ggtct-gtgatgccctt-agatgttctgggctgcacacg-t---
------------------------------------------------------------
----gc-tac-aat-ga---tc-ag-cac-agtaag-catctc-aat--tt-taca-a-c
acc-g-ttaaca--ca--cgta-gtgag-ccgcttga--aa------tctca-t--c-tg
catatg--cgtatctc---ggt--a-cg-gattgcaat-g-t-ga-gtta-tctaa----
-tgcg--cg-cggttat-gcctg-taccgagaggtg--acgtcggg-taaccattctcta
atgctg-acctatttt-tctgaaatatgcacaactctaatatga-----cat-tcattcc
cg-gg-aggac--tagttgcctctttgtgtgag-tg-c-aatgca-aacat---g--tc-
-------------------------g-g--c-g-t-a-ag--actt--ca--ttcatatg
t-gcccct-gtc--aattcgtggtggggacagaccattgctaattgttggtctcgcttat
aactaggaatgccttgtaccggtctttggttcatcaaaccaccgggaatacgtccctgcc
ctttgtacaca-ccgccc-gtcgctcttaccgat-gaactcgtttgtgagttttaaggac
tgaat---t------------------aag-c-----t--a-t-a-tg-----------c
g-t--aacctatggaa---------------attcatgcgaatgaactggtttaaag---
-------------------------------------------------------gaaag
agaagtcgtaacaaggcatcag--------------------------------------
----taggtgaacctgcagaaggatca-----------------------------
>Neogloboquadrina_pachyderma|125957|AY453128
aagggcaccacaagaa-----cgcgtgg-agcatgtggcttaatttgactcaacgcggga
aatcttaccaggtccggacacactgaggattgacaggaa---------------------
----g-t-atc-g-tctttt--gaaa-tctttaagcac-atgtc-gtt-tct-a----at
gacatcttttagatgaatgat-tcgtgt-----aaatatgctagttctttcatgattatg
tgatagg--tggtgcatggccgttcttagttcgtggagtgatctgtctgcttaattgcgt
ttcact-a-----tgg-cccc-a-----a-agtta-gcaagt-tat-c-caatcatg--a
ccttc----------------------------------------------gt-cg--ac
c-cc-t----cacc-tt-tga----gt----gcgcg------tcc-tagcttag---agt
-acatg--gt--gt--aaa----t-g-ga-ct-t-gttt--tgggtacc-cagaa---a-
------------------------------------------------------------
--------------------------------------gcaacgaa-cgtgaccg-caa-
c-gtc----tt--gttg--tct-ctcttt-tgacagt-ta-tgggttatcccag---tca
tgtg-tttatac--tt-t-ta--t--g----tgtaaatacgtacg----aca-cagagac
t-agataccaaactaggcgt-accgctgtat-cattt-ct---ttaaaccagagg-aagg
ttgcggcaa-taaca-ggtct-gtgatgccctt-agatgttctgggctgcacacg-t---
------------------------------------------------------------
----gc-tac-aat-ga---tc-ag-cac-agtaag-catctc-aat--tt-taca-a-c
acc-g-ttaaca--ca--cgta-gtgag-ccgcttga--aa------tctca-t--c-tg
catatg--cgtatctc---ggt--a-cg-gattgcaat-g-t-ga-gtta-tctaa----
-tgcg--cg-cggttat-gcctg-taccgagaggtg--acgtcggg-taaccattctcta
atgctg-acctatttt-tctgaaatatgcacaactctaatatga-----cat-tcattcc
cg-gg-aggac--tagttgcctctttgtgtgag-tg-t-aatgca-aacat---g--tc-
-------------------------g-g--c-g-t-a-ag--actt--ca--ttcatatg
t-gcccct-gtc--aattcgtggtggggacagaccattgctaattgttggtctcgcttat
aactaggaatgccttgtaccggtctttggttcatcaaaccaccgggaatacgtccctgcc
ctttgtacaca-ccgccc-gtcgctcttaccgat-gaactcgtttgtgagttttaaggac
tggat---t------------------aag-c-----t--a-t-a-tg-----------c
g-t--aacctatggaa---------------attcatgcgaatgaactggtttaaag---
-------------------------------------------------------gaaag
agaagtcgtaacaaggcatcag--------------------------------------
----taggtgaacctgcagaaggatca-----------------------------
>Turborotalita_quinqueloba|125971|AY453127
aagggcaccacaagcg-----cgtg--g-agtatgtggcttaattcgactcaacgcgcaa
caatttacttggtccgaacgctttgaggattgacagtta---------------------
----t-tgtat-a--gttct--gata-t---g--ggtg--gtat-ttg-tag-t----ca
acg--t-gt-aggtagttgta-tatta-------aatatgaaagttcttttatgattatg
tgatagg--tggtgcatggccgtccttaattcgtggagtgatttgtctgcttaattgcg-
--catt-g-----c---aaat-t---gta-attga--tcttt-tac-c--agt--ct--c
gttct----------------------------------------------gattt--tt
g-tt------------g-tga----at----att-g------t-agaatattgt---tgt
-cgt-c--gagtca--tta----t-t-gc-ca-c-tacg-tctggtcct-ttggg--ca-
------------------------------------------------------------
--------------------------------------gaatagtg-ttttatat-ttt-
gtctt----gc-aacac--aaa-attctt-c---aca-at-att--gtagc-cg---tac
t-tc-att-g----ta-tgcg--c--ta--ttcatgt-atatgtg----aca-cat----
--tt-gtg---gttcaag---accagt-tcg--gctg-cttg-tacacatataca-ctcg
acatgatca-tt-ca-ggctg-ctagagacctt--g-tgtcttg--ccccaaagg-ttga
ttaacaccgtgagtgcaacg-gtgagattgcaggcctttgttatgtagtga-caacatat
acctac-tactactact---tt-gt-agtaatgtag-gattccaact--acacaga-a-t
aacca-ttaag-g-tgaaatga-actcaggcgactgc--ta------tactt-taagatg
g----tggaaggttgtggcaat-ga-ca-ggtctgtga-tgc-cc-ttta-gatgttcaa
-ggct-gcacacgtactacattg-actagtcaacga--gtatgtat-gtaacattgatta
-tgcatctattggtta-agc-ta----taatgtatttc-ggtaa-----cgt-taattca
ga-acttcgag---a---aggttccgacaacagtcaat-ctagttattgcttgta--g--
tt--gttaat--tgtataattgtt-t-a--g-ttcgc-gcaacgttc-gtttatcattct
ctagtatt-gtt--aattcacagtggggacagtcgtttgt-aattctgagactcggt-tc
aaccaggaatgcctcgtatttgt----ggttcattaaactccgtggaataagtccctgtc
ctttgtacaca-ccgccc-gtcgcttttaccaat-ggccctcgttgtgagatagctggac
aagta---t-------------------tt-a-----ctac-ttc-a-------------
--------------aa---------------agtt-ctcaatcaaggtttgctaaag---
-------------------------------------------------------gaaaa
agaagtcgtaacaaggcatcag--------------------------------------
----taggtgaacctgcagaaggatca-----------------------------
>Neogloboquadrina_pachyderma|125957|AY453126
aagggcaccacaagaa-----cgcgtgg-agcatgtggcttaatttgactcaacgcggga
aatcttaccgggtccggacacactgaggattgacaggca---------------------
----a-t-atc---tcatgt--ttaa-t----aaccgttattaacgta-tcgtg----tt
a-tttaat---a-catcgagt--gtta-------aatatgctagtcctttcatgattatg
tgatagg--tggtgcatggccgttcttagttcgtggagtgatctgtctgcttaattgcgt
ttcact-a-----agg-gccc-a---taa-attca-aggtatgttagc--tat--cg--t
cgctc----------------------------------------------tatgga-cc
cctt------aacc-ga-gtt----aa----atc-ga--g-ttaagcgcgcgtctttatt
-taa-a--gagttt--aagacaat-g-cg-ca-t-gct---gttgggct-ctgaa---a-
------------------------------------------------------------
--------------------------------------gcaacgaa-cgtgaccg-caa-
c-gtc----tt--gttg--cct-taa-ta-a---agt-tg-tg----tt-----------
---a-ata-g----ca-atat--t--a----accgct-tac-a-g----agg-ctat---
t-t--aaa---actagacgg-accgctgttt--cttt-ct---t-aaaccagagg-aagg
ttgcggcaa-taaca-ggtct-gtgatgccctt-agatgttccgggctgcacacg-t---
------------------------------------------------------------
----gc-tac-aat-ga---tc-ag-tac-agtgag-catctc-aat--at-aata---c
acc-g-tctttag-cg--ctta-g-a-c-gcgattat--cg------gc------tt-ac
t----c--tttattaa---gga--g-gt-ctgtttaat-cg--at-gttt-tctaa----
-tgtg--cg-cggtaaa-gcctg-cttcgagagtaa--gcgggtaa-tccattggaagta
atgatt---tctctat-atc--tagt-gcacaactatg-cacgg-----cac-tcattcc
cgaga-cggctagtttcgtcttt----------------------------ta-g--tg-
-------------------------t-g--aattgta-gtgttatt--caa-ac-gtgcg
t-gcaatt-gtc--aattcatggtggggacagaccattgttaactgttggtctcggtctt
aactaggaatgccttgtacgggtctttggttcaacaaaccacccggaatacgtccctgcc
ctttgtacaca-ccgccc-gtcgctcttaccgat-ggacttttttgtgagtctaagggac
tgggt---t------------------aa--ac--c-gctc-gtt-tattcg--gatggc
ag---tacctatggaa---------------acttatgcgaacaaagtggtctaaag---
-------------------------------------------------------gaaag
agaagtcgtaacaaggcaacag--------------------------------------
----taggtgaacctgcagaaggatca-----------------------------
>Neogloboquadrina_pachyderma|125957|AY453125
aagggcaccacaagaa-----cgcgtgg-agcatgtggcttaatttgactcaacgcggga
aatcttaccgggtccggacacactgaggattgacaggca---------------------
----a-t-atc---tcatgt--ttaa-t----aaccgttattaacgta-tcgtg----tt
a-tttaat---a-catcgagt--gtta-------aatatgctagtcctttcatgattatg
tgatagg--tggtgcatggccgttcttagttcgtggagtgatctgtctgcttaattgcgt
ttcact-a-----agg-gccc-a---taa-attca-aggtatgttagc--tat--cg--t
cgctc----------------------------------------------tatgga-cc
cctt------aacc-ga-gtt----aa----atc-ga--g-ttaagcgcgcgtctttatt
-taa-a--gagttt--aagacaat-g-cg-ca-t-gct---gttgggct-ctgaa---a-
------------------------------------------------------------
--------------------------------------gcaacgaa-cgtgaccg-caa-
c-gtc----tt--gttg--cct-taa-ta-a---agt-tg-tg----tt-----------
---a-ata-g----ca-atat--t--a----accgct-ataca-g----agg-ctat---
t-t--aag---actagacgggaccgct-gtt--cttt-ct---t-aaaccagagg-aagg
ttgcggcaa-taaca-ggtct-gtgatgccctt-agatgttccgggctgcacacg-t---
------------------------------------------------------------
----gc-tac-aat-ga---tc-ag-tac-agtgag-catctc-aat--at-aata---c
acc-g-tctttag-cg--ctta-g-a-c-gcgattat--cg------gc------tt-ac
t----c--tttattaa---gga--g-gt-ctgtttaat-cg--at-gttt-tctaa----
-tgtg--cg-cggtaaa-gcctg-cttcgagagtaa--gcgggtaa-tccattggaagta
atgatt---tctctat-atc--tagt-gcacaactatg-cacgg-----cac-tcattcc
cgaga-cggctagtttcgtcttt----------------------------ta-g--tg-
-------------------------t-g--aat-gta-gtgttatt--caa-ac-gtgcg
t-gcaatt-gtc--aattcatggtggggacagaccattgttaactgttggtctcggtctt
aactaggaatgccttgtacgggtctttggttcaacaaaccacccggaatacgtccctgcc
ctttgtacaca-ccgccc-gtcgctcttaccgat-ggacttttttgtgagtctaagggac
tgggt---t------------------aa--ac--c-gttc-gtt-tattcg--gatggc
ag---tacctatggaa---------------acttatgcgaacaaagtggtctaaag---
-------------------------------------------------------gaaag
agaagtcgtaacaaggcaacag--------------------------------------
----taggtgaacctgcagaaggatca-----------------------------
>Neogloboquadrina_pachyderma|125957|AF250120
----gcaccacaagaa-----cgcgtgg-agcatgtggcttaatttgactcaacgcggga
aatcttaccgggtccggacacactgaggattgacaggca---------------------
----a-t-atc---tcatgt--taac-g---g--t-aa-gt------t-tac-t----ta
ccg--ctt---aacatcgagt--gtta-------aatatgctagtcctttcatgattatg
tgatagg--tggtgcatggccgttcttagttcgtggagtgatctgtctgcttaattgcgt
ttcact-a-----agg-gccc-a---taa-attca-aggtatgttagc--tct--cg--t
cgctc----------------------------------------------tatgga-cc
cctt------aa---ctccaatattct----tattgt--g-ttaagcgcgtgtctttatt
-tta-a--gagttttaaga-cact-g-cg-ca-t-gct---gttgggct-ctgaa---a-
------------------------------------------------------------
--------------------------------------gcaacgaa-cgtgaccg-caa-
c-gtc----tt--gttg--cct-taa-ac-t---agc-gt-atattgca-----------
---a-tttat----tg---ya--a--t----atcgct-tac-a-g----agg-ctat---
t-t--aaa---actagacgg-accgct-gtt---tct-ttct-t-aaaccagagg-aagg
ttgcggcaa-taaca-ggtct-gtgatgccctt-agatgttccgggctgcacacg-t---
------------------------------------------------------------
----gc-tac-aat-ga---tc-ag-tac-agtgag-catctc-aat--at-aata---c
acc-g-tctttag-cg--ctta-g-a-c-gcgattat--tg------gc------tt-tt
t----t--tttattaa---gaa--a-gt-cta-ttaat-cgt-gt-tttc---taa----
-tgtg--cg-cggtaaa-gcctg-cttcgagagtaa--gcgggtaa-tccattggaagta
atgatt---tctctat-atc--tagt-gcacaactatg-cacgg-----cat-tcattcc
cgaga-cggctagtttcgtcttt----------------------------ta-g--tg-
-------------------------c-g--aat-gta-atgttatt--caa-ac-gtgcg
t-gcaatt-gtc--aattcatggtggggacagaccattgttaactgttggtctcggtctt
aactaggaatgccttgtacgggtctttggttcaacaaaccacccggaatacgtccctgcc
ctttgtacaca-ccgccc-gtcgctcttaccgat-ggacttttttgtgagtctaagggac
tgggt---t------------------aa--ac--c-attc-gtt-cttc-g--gatggc
ag---tacctatggaa---------------acttatgcgaacaaagtggtctaaag---
-------------------------------------------------------gaaag
agaagtcgtaac------------------------------------------------
--------------------------------------------------------
>Neogloboquadrina_pachyderma|125957|AF250119
----gcaccacaagaa-----cgcgtgg-agcatgtggcttaatttgactcaacgcggga
aatcttaccgggtccggacacactgaggattgacaggca---------------------
----a-tatctcatggttat--taac-ccggt--ta-t-tacat-tttgttt-a----at
cgg--ttattaagcatcgagt--gtta-------aatatgctagtcctttcatgattatg
tgatagg--tggtgcatggccgttcttagttcgtggagtgatctgtctgcttaattgcgt
ttcact-a-----agg-gccc-a---taa-attca-aggtatgttagc--tat--cg--t
cgctc----------------------------------------------tatgga-cc
ccttatactcgatttcgctttaattagcgttatttgttta-ataagcgcgcgtctttatt
-taa-a--gagtttaagga-cact-g-cg-ca-t-gct---gttgggct-ctgaa---a-
------------------------------------------------------------
--------------------------------------gcaacgaa-cgtgaccg-caa-
c-gtc----tt--gttg--cct-taa-ta-a---agt-tg-gc----ttt--taatacaa
a-tt-cccgaattcgt-attt--a--a----accgct-tac-a-g----agg-ctat---
t-t--aaa---actagacgg-accgctgttt--cttttct---t-aaaccagagg-aagg
ttgcggcaa-taaca-ggtct-gtgatgccctt-agatgttccgggctgcacacg-t---
------------------------------------------------------------
----gc-tac-aat-ga---tc-ag-tac-agtgag-catctc-aat--at-aata---c
acc-g-tctttag-cg--ctta-g-a-c-gcgattaa--tg------ga------tc-gt
t----t--tttattaa---gcg--a-gt-c-gtttaat-cg--at-gttt-tctaa----
-tgtg--cg-cggtaaa-gcctg-cttcgagagtaa--gcgggtaa-tccattggaagta
atgatt---tctctat-atc--tagt-gcacaactatg-cacgg-----cac-tcattcc
cgaga-cggctagtttcgtcttt----------------------------ta-g--tg-
-------------------------t-g--aat-gta-gtgttatt--caa-ac-gtgcg
t-gcaatt-gtc--aattcatggtggggacagaccattgttaactgttggtctcggtctt
aactaggaatgccttgtacgggtctttggttcaacaaaccacccggaatacgtccctgcc
ctttgtacaca-ccgccc-gtcgctcttaccgat-ggacttttttgtgagtctaagggac
tgggt-t-a------------------aaccact-c-gtttatttaat-aagcggatggc
ag---tacctatggaa---------------acttatgcgaacaaagtggtctaaag---
-------------------------------------------------------gaaag
agaagtcgtaac------------------------------------------------
--------------------------------------------------------
>Globigerinella_siphonifera|46132|AJ390580
------------------------------------------------------------
------------------------------------------------------------
------------------------------------------------------------
------------------------------------------------------------
------------------------------------------------------------
------------------------------------------------------------
------------------------------------------------------------
------------------------------------------------------------
-------------------gcaac-g-gaacg-t-gatt--gcaagtcc-ttgtt--ga-
------------------------------------------------------------
--------------------------------------acttctat-acatatca-ttta
cattc----tt-aactgagtgt-atc-ta-agataat-agagttcgcttt--ctat-tgg
tgac-gggatctccaa-t-ca--c--tt--tcgagtgagagtgagtgatctaatcctt--
t-aggaaa---actcgggcg-accgctgtaa-tactttcttt-ttaaaacagagg-aaga
ttgcggcaa-taaca-ggtct-gtgatgccctc-agatgtcccgggccgcacacg-t---
------------------------------------------------------------
----gc-tac-att-ga---tt-ag-cgc-agt---------------------------
-------------------------------gcgcat--actttcaatatga-taca-tt
ggt-ttt-ggtagtaa---gct--a-tt-catctgatg-gat-at-gcta-ctctc----
-cata-ccaatactat---ctag-tct-gaaaagac---tgggtaa-tctattgtaagtg
ctggtt-cctcttccc-gtt-ga----gcattttaata--atgg-----tct-ctctacg
tc-cc-tagta---tattct-ag----------------------------tg-c--ga-
-------------------------t-t--g-t-agt-tgagtct---gcc-at-ttatg
---caagt-gtc--aattctcagtggggacagacatttgataattctttgtctcgttctt
aactaggaatgccttgtacgggtctt-ggttcaacagaccacccggaatacgtccctgcc
ctttgtacaca-ccgccc-gtcgctcttaccgat-gaatttcactgtgagttcaatggac
cgatt---t-------------------tttc-----c--ctttg---------------
------------------------------------------------------------
------------------------------------------------------------
------------------------------------------------------------
--------------------------------------------------------
>Globigerinella_siphonifera|46132|AJ390579
------------------------------------------------------------
------------------------------------------------------------
------------------------------------------------------------
------------------------------------------------------------
------------------------------------------------------------
------------------------------------------------------------
------------------------------------------------------------
------------------------------------------------------------
-----------------------------------------------------tt--ca-
------------------------------------------------------------
--------------------------------------tcattagt-atatatag-ttc-
gcttc----tc-atgtc--gta-gcagtc-aaacggg-cg-ggcgtctt-----------
---a-attggcg--cg-t-ca--c--g----aggctt-aatat-g-----ct-gcggc--
a-gggaaa---acttgggcg-accgctgtaa-tactt-ctctcttaaaccagagg-aaga
ttgcggcaa-taaca-ggtct-gtgatgccctc-agatgtcccgggccgcacacg-t---
------------------------------------------------------------
----gc-tac-att-ga---tt-ag-cgc-agt---------------------------
-------------------------------gcgcat--ac------tt------ac---
---------------a---tat-ag-at-cattgattg-gtt-at-ttat---aac----
-cgtc--aa-tatcgc---cttg-tct-gaaaggac---taggtaa-tctattgtaagtg
ctggtt-cctcctccc-gtt-ga----gcattttaata--atgg-----tct-ctctaca
tc-cc-tagcacatgatgtctag----------------------------tg-c--ga-
-------------------------t-t--g-t-agt-tgagtctt--gcc-at-ttatg
---caagt-gtc--aattctcagtggggacagccatttgataattctttggctcggcctc
aactaggaatgccttgtacgggtctt-ggttcaacagaccacccggaatacgtccctgcc
ctttgtacacamccgccc-gtcgctcttaccgat-gaattgtactgtgagtttgcaggac
cgaac-c-c------------------attttt--g-g--gtttg-ga-aat--gcagtc
------------------------------------------------------------
------------------------------------------------------------
------------------------------------------------------------
--------------------------------------------------------
>Globigerinella_siphonifera|46132|AJ390578
------------------------------------------------------------
------------------------------------------------------------
------------------------------------------------------------
------------------------------------------------------------
------------------------------------------------------------
------------------------------------------------------------
------------------------------------------------------------
------------------------------------------------------------
-------------------gcaac-g-gaacg-t-gatt--gcaagtcc-ttgtt--ga-
------------------------------------------------------------
--------------------------------------acttctat-acatatca-ttta
cattc----tt-aactgagtgt-atc-ta-agataat-agagttcgcttt--ctat-tgg
tgac-gggatctccaa-t-ca--c--tt--tcgagtgagagtgagtgatctaatcctt--
t-aggaaa---actcgggcg-accgctgtaa-tactttcttt-ttaaaacagagg-aaga
ttgcggcaa-taaca-ggtct-gtgatgccctc-agatgtcccgggccgcacacg-t---
------------------------------------------------------------
----gc-tac-att-ga---tt-ag-cgc-agt---------------------------
-------------------------------gcgcat--actttcaatatga-taca-tt
ggt-ttt-ggtagtaa---gct--a-tt-catctgatg-gat-at-gcta-ctctc----
-cata-ccaatactat---ctag-tct-gaaaagac---tgggtaa-tctattgtaagtg
ctggtt-cctcttccc-gtt-ga----gcattttaata--atgg-----tct-ctctacg
tc-cc-tagta---tattct-ag----------------------------tg-c--ga-
-------------------------t-t--g-t-agt-tgagtct---gcc-at-ttatg
---caagt-gtc--aattctcagtggggacagacatttgataattctttgtctcgttctt
aactaggaatgccttgtacgggtctt-ggttcaacagaccacccggaatacgtccctgcc
ctttgtacaca-ccgccc-gtcgctcttaccgat-gaatttcactgtgagttcaatggac
cgatt---t-------------------tttc-----c--ctttg---------------
------------------------------------------------------------
------------------------------------------------------------
------------------------------------------------------------
--------------------------------------------------------
>Globigerinella_siphonifera|46132|AJ390577
------------------------------------------------------------
------------------------------------------------------------
------------------------------------------------------------
------------------------------------------------------------
------------------------------------------------------------
------------------------------------------------------------
------------------------------------------------------------
------------------------------------------------------------
--------------------------------aa-atta-tatatatac-tactt--ca-
------------------------------------------------------------
--------------------------------------tcattagt-atatatag-ttc-
gcttc----tc-atgtc--gta-gcagtc-aaacggg-cg-ggcgtctt-----------
---a-attggcg--cg-t-ca--c--g----aggctt-aatat-g-----ct-gcggc--
a-gggaaa---acttgggcg-accgctgtaa-tactt-ctctcttaaaccagagg-aaga
ttgcggcaa-taaca-ggtct-gtgatgccctc-agatgtcccgggccgcacacg-t---
------------------------------------------------------------
----gc-tac-att-ga---tt-ag-cgc-agt---------------------------
-------------------------------gcgcat--ac------tt------ac---
---------------a---tat-ag-at-cattgattg-gtt-at-ttat---aac----
-cgtc--aa-tatcgc---cttg-tct-gaaaggac---taggtaa-tctattgtaagtg
ctggtt-cctcctccc-gtt-ga----gcattttaata--atgg-----tct-ctctaca
tc-cc-tagcacatgatgtctag----------------------------tg-c--ga-
-------------------------t-t--g-t-agt-tgagtctt--gcc-at-ttatg
---caagt-gtc--aattctcagtggggacagccatttgataattctttggctcggcctc
aactaggaatgccttgtacgggtctt-ggttcaacagaccacccggaatacgtccctgcc
ctttgtacaca-ccgccc-gtcgctcttaccgat-gaattgtactgtgagtttgcaggac
cgaac-c-c------------------attttt--g-g--gtt-----------------
------------------------------------------------------------
------------------------------------------------------------
------------------------------------------------------------
--------------------------------------------------------
>Globigerinella_siphonifera|46132|AJ390576
------------------------------------------------------------
------------------------------------------------------------
------------------------------------------------------------
------------------------------------------------------------
------------------------------------------------------------
------------------------------------------------------------
------------------------------------------------------------
------------------------------------------------------------
--------------------------------aa-atta-tatatatac-tactt--ca-
------------------------------------------------------------
--------------------------------------tcattagt-atatatag-ttc-
gcttc----tc-atgtc--gta-gcagtc-aaacggg-cg-ggcgtctt-----------
---a-attggcg--cg-t-ca--c--g----aggcta-atat--g-----ct-gcggc--
a-gggaaa---acttgggcg-accgctgtaa-tactt-ctctcttaaaccagagg-aaga
ttgcggcaa-taaca-ggtct-gtgatgccctc-agatgtcccgggccgcacacg-t---
------------------------------------------------------------
----gc-tac-att-ga---tt-ag-cgc-agt---------------------------
-------------------------------gcgcat--ac------tt------ac---
---------------a---tat-ag-at-cattgattg-gtt-at-ttat---aac----
-cgtc--aa-tatcgc---cttg-tct-gaaaggac---taggtaa-tctattgtaagtg
ctggtt-cctcctccc-gtt-ga----gcattttaata--atgg-----tct-ctctaca
tc-cc-tagcacatgatgtctag----------------------------tg-c--ga-
-------------------------t-t--g-t-agt-tgagtctt--gcc-at-ttatg
---caagt-gtc--aattctcagtggggacagccatttgataattctttggctcggcctc
aactaggaatgccttgtacgggtctt-ggttcaacagaccacccggaatacgtccctgcc
ctttgtacaca-ccgccc-gtcgctcttaccgat-gaattgtactgtgagtttgcaggac
cgaac-c-c------------------attttt--g-g--gtt-----------------
------------------------------------------------------------
------------------------------------------------------------
------------------------------------------------------------
--------------------------------------------------------
>Globigerinella_siphonifera|46132|AJ390575
------------------------------------------------------------
------------------------------------------------------------
------------------------------------------------------------
------------------------------------------------------------
------------------------------------------------------------
------------------------------------------------------------
------------------------------------------------------------
------------------------------------------------------------
------------------------------------------------------------
------------------------------------------------------------
------------------------------------------------------------
------------------------------------------------------------
------------------------------------------------------------
------------------------------------------------------------
------------------------------------------------------------
------------------------------------------------------------
------------------------------------------------------------
------------------------------------------------------------
------------------------------------------------------------
------------------------------------------------------------
------------------------------------------------------------
------------------cctag----------------------------tg-c--ga-
-------------------------t-t--g-t-agt-tgagcctt--gcc-at-ttatg
---caagt-gtc--aattctcagtggggacagacatttgataattctttgtctcgttctt
aactaggaatgccttgtacgggtctt-ggttcaacagaccacccggaatacgtccctgcc
ctttgtamaca-ccgccc-gtcgctcttaccgat-gaatttccctgngagt---------
------------------------------------------------------------
------------------------------------------------------------
------------------------------------------------------------
------------------------------------------------------------
--------------------------------------------------------
>Globigerinella_siphonifera|46132|AJ390574
------------------------------------------------------------
------------------------------------------------------------
------------------------------------------------------------
------------------------------------------------------------
------------------------------------------------------------
------------------------------------------------------------
------------------------------------------------------------
------------------------------------------------------------
------------------------------------------------------------
------------------------------------------------------------
------------cgtaggaagggattggcaataattga----------atgttcg-ctt-
t-cta----tt-aggtg--tgt-ata-ta-t---agt-ct-caa--aatt--ac---at-
g-ta-ttt-g----ta-atgg--c--g----agtaat-atttata----cta-tcctg--
t-aggaaa---actcgggcg-accgctgtaa-tattt-ctct-ttaaaacagagg-aaga
ttgcggcaa-taaca-ggtct-gtgatgccctc-agatgtcccgggccgcacacg-t---
------------------------------------------------------------
----gc-tac-att-ga---tt-ag-cgc-agt---------------------------
-------------------------------gcgcat--ac------tt------tc-aa
t----a---tga-tac---att--a-ga-ttggattgt-tct-gt-tgag---ctc----
-catc-taa-tactat---ccgg-ctt-gagaaggc---tgggtaa-tcaattgtaagtg
ctggtt-cctcctccc-gtt-ga----gcattttaata--atgg-----cct-ctctaca
tc-cc-tagca--atatgcctag----------------------------tg-c--ga-
-------------------------t-t--g-t-agt-tgagcctt--gcc-at-ttatg
---caagt-gtc--aattctcagtggggacagacatttgataattctttgtctcgttctt
aactaggaatgccttgtacgggtctt-ggttcaacagaccacccggaatacgtccctgcc
ctttgtacaca-ccgccc-gtcgctcttaccgat-gaatttccctgtgagtttraaggac
tgatgg--t-------------------tg-ca--a-aatcattg-ga-aat--tctgtc
------------------------------------------------------------
------------------------------------------------------------
------------------------------------------------------------
--------------------------------------------------------
>Globigerinella_siphonifera|46132|AJ390573
------------------------------------------------------------
------------------------------------------------------------
------------------------------------------------------------
------------------------------------------------------------
------------------------------------------------------------
------------------------------------------------------------
------------------------------------------------------------
------------------------------------------------------------
------------------------------------------------------------
------------------------------------------------------------
------------cgtaggaagggattggcaataattga----------atgttcg-ctt-
t-cta----tt-aggtg--tgt-ata-ta-t---agt-ct-caa--aatt--ac---at-
g-ta-ttt-g----ta-atgg--c--g----agtaat-atttata----cttatcctg--
t-aggaaa---actcgggcg-accgctgtaa-tattt-ctct-ttaaaacagagg-aaga
ttgcggcaa-taaca-ggtct-gtgatgccctc-agatgtcccgggccgcacacg-t---
------------------------------------------------------------
----gc-tac-att-ga---tt-ag-cgc-agt---------------------------
-------------------------------gcgcat--ac------tt------tc-aa
t----a---tga-tac---att--a-ga-ttggattgt-tct-gt-tgag---ctc----
-catc-taa-tactat---ccgg-ctt-gagaaggc---tgggtaa-tcaattgtaagtg
ctggtt-cctcctccc-gtt-ga----gcattttaata--atgg-----cct-ctctaca
tc-cc-tagca--atatgcctag----------------------------tg-c--ga-
-------------------------t-t--g-t-agt-tgagcctt--gcc-at-ttatg
---caagt-gtc--aattctcagtggggacagacatttgataattctttgtctcgttctt
aactaggaatgccttgtacgggtctt-ggttcaacagaccacccggaatacgtccctgcc
ctttgtacaca-ccgccc-gtcgctcttaccgat-gaatttccctgagagtttgaaggac
tgatgg--t-------------------tg-ca--a-aatcattg-ga-aat--tctgtc
------------------------------------------------------------
------------------------------------------------------------
------------------------------------------------------------
--------------------------------------------------------
>Globigerinella_siphonifera|46132|AJ390572
------------------------------------------------------------
------------------------------------------------------------
------------------------------------------------------------
------------------------------------------------------------
------------------------------------------------------------
------------------------------------------------------------
------------------------------------------------------------
------------------------------------------------------------
------------------------------------------------------------
------------------------------------------------------------
------------------------------------------------------------
-------------ggtg--tgt-ata-ta-t---agt-ct-caa--aatt--ac---at-
g-ta-ttt-g----ta-atgg--c--g----agtaat-atttata----cta-tcctg--
t-aggaaa---actcggggcgaccgctgtaa-tattt-ctct-ttaaaacagagg-aaga
ttgcggcaa-taaca-ggtct-gtgatgccctc-agatgtcccgggccgcacacg-t---
------------------------------------------------------------
----gc-tac-att-ga---tt-ag-cgc-agt---------------------------
-------------------------------gcgcat--ac------tt------tc-aa
t----a---tga-tac---att--a-ga-ttggattgt-tct-gt-tgag---ctc----
-catc-taa-tactat---ccgg-ctt-gagaaggc---tgggtaa-tcaattgtaagtg
ctggtt-cctcctccc-gtt-ga----gcattttaata--atgg-----cct-ctctaca
tc-cc-tagca--atatgcctag----------------------------tg-c--ga-
-------------------------t-t--g-t-agt-tgagcctt--gcc-at-ttatg
---caagt-gtc--aattctcagtggggacagacatttgataattctttgtctcgttctt
aactaggaatgccttgtacgggtctt-ggttcaacagaccacccggaatacgtccctgcc
ctttgtacaca-ccgccc-gtcgctcttaccgat-gaatttccctgagagtttgaaggac
tgatgg--t-------------------tg------------------------------
------------------------------------------------------------
------------------------------------------------------------
------------------------------------------------------------
--------------------------------------------------------
>Globigerinella_siphonifera|46132|AJ390571
------------------------------------------------------------
------------------------------------------------------------
------------------------------------------------------------
------------------------------------------------------------
------------------------------------------------------------
------------------------------------------------------------
------------------------------------------------------------
------------------------------------------------------------
------------------------------------------------------------
------------------------------------------------------------
------------------------------------------------------------
------------------------------------------------------------
-----ttt-g----ta-atgg--c--g----agtaat-attta------cta-tcctg--
t-aggaaa---actcgggcg-accgctgtaa-tattt-ctct-ttaaaacagagg-aaga
ttgcggcaa-taaca-ggtct-gtgatgccctc-agatgtcccgggccgcacacg-t---
------------------------------------------------------------
----gc-tac-att-ga---tt-ag-cgc-agt---------------------------
-------------------------------gcgcat--ac------tt------tc-aa
t----a---tga-tac---att--a-ga-ttggattgt-tct-gt-tgag---ctc----
-catc-taa-tactat---ccgg-ctt-gagaaggc---tgggtaa-tcaattgtaagtg
ctggtt-cctcctccc-gtt-ga----gcattttaata--atgg-----cct-ctctaca
tc-cc-tagca--atatgcctag----------------------------tg-c--ga-
-------------------------t-t--g-t-agt-tgagcctt--gcc-at-ttatg
---caagt-gtc--aattctcagtggggacagacatttgataattctttgtctcgttctt
aactaggaatgccttgtacgggtctt-ggttcaacagaccacccggaatacgtccctgcc
ctttgtacaca-ccgccc-gtcgctcttaccgat-gaatttccctgtgagtttgaaggac
tgatgg--t-------------------tg-ca--a-aatcattg-ga-aat--tctgtc
------------------------------------------------------------
------------------------------------------------------------
------------------------------------------------------------
--------------------------------------------------------
>Globigerinella_siphonifera|46132|AJ390570
------------------------------------------------------------
------------------------------------------------------------
------------------------------------------------------------
------------------------------------------------------------
------------------------------------------------------------
------------------------------------------------------------
------------------------------------------------------------
------------------------------------------------------------
------------------------------------------------------------
------------------------------------------------------------
------------cgtaggaagggattgccaataattga----------atgttcg-ctt-
t-cta----tt-aggtg--tgt-ata-ta-t---agt-ct-caa--aatt--ac---at-
g-ta-ttt-g----ta-atgg--c--g----agtaat-attta------cta-tcctg--
t-aggaaa---actcgggcg-accgctgtaa-tattt-ctct-ttaaaacagagg-aaga
ttgcggcaa-taaca-ggtct-gtgatgccctc-agatgtcccgggccgcacacg-t---
------------------------------------------------------------
----gc-tac-att-ga---tt-ag-cgc-agt---------------------------
-------------------------------gcgcat--ac------tt------tc-aa
t----a---tga-tac---att--a-ga-ttggattgt-tct-gt-tgag---ctc----
-catc-taa-tactat---ccgg-ctt-gagaaggc---tgggtaa-tcaattgtaagtg
ctggtt-cctcctccc-gtt-ga----gcattttaata--atgg-----cct-ctctaca
tc-cc-tagca--atatgcctag----------------------------tg-c--ga-
-------------------------t-t--g-t-agt-tgagcctt--gcc-at-ttatg
---caagt-gtc--aattctcagtggggacagacatttgataattctttgtctcgttctt
aactaggaatgccttgtacgggtctt-ggttcaacagaccacccggaatacgtccctgcc
ctttgaaaaaa-ccgccc-gtcgctcttaccgat-gaatttccctg--------------
------------------------------------------------------------
------------------------------------------------------------
------------------------------------------------------------
------------------------------------------------------------
--------------------------------------------------------
>Globigerinella_siphonifera|46132|AJ390569
------------------------------------------------------------
------------------------------------------------------------
------------------------------------------------------------
------------------------------------------------------------
------------------------------------------------------------
------------------------------------------------------------
------------------------------------------------------------
------------------------------------------------------------
------------------------------------------------------------
------------------------------------------------------------
------------------------------------------------------------
------------------------------------------------------------
------------------------------------------------------------
------------------------------------------------------------
-------aa-taaca-ggtct-gtgatgccctc-agatgtcccgggccgcacacg-t---
------------------------------------------------------------
----gc-tac-att-ga---tt-ag-cgc-agt---------------------------
-------------------------------gcgcat--ac------tt------tc-aa
t----a---tga-tac---att--a-ga-ttggattgt-tct-gt-tgag---ctc----
-catc-taa-tactat---ccgg-ctt-gagaaggc---tgggtaa-tcaattgtaagtg
ctggtt-cctcctccc-gtt-ga----gcattttaata--atgg-----cct-ctctaca
tc-cc-tagca--atatgcctag----------------------------tg-c--ga-
-------------------------t-t--g-t-agt-tgagcctt--gcc-at-ttatg
---caagt-gtc--aattctcagtggggacagacatttgataattctttgtctcgttctt
aactaggaatgccttgtacgggtctt-ggttcaacagaccacccggaatacgtccctgcc
ctttgtacaca-ccgccc-gtcgctcttaccgat-gaatttccctgwgagtttgaaggac
tgatgg--t-------------------tg-ca--a-aatcattg-ga-aat--tctgtc
------------------------------------------------------------
------------------------------------------------------------
------------------------------------------------------------
--------------------------------------------------------
>Globigerinella_siphonifera|46132|AJ390568
------------------------------------------------------------
------------------------------------------------------------
------------------------------------------------------------
------------------------------------------------------------
------------------------------------------------------------
------------------------------------------------------------
------------------------------------------------------------
------------------------------------------------------------
------------------------------------------------------------
------------------------------------------------------------
------------------------------------------------------g-ctt-
t-cta----tt-aggtg--tgt-ata-ta-t---agt-ct-caa--aatt--ac---at-
g-ta-ttt-g----ta-atgg--c--g----agtaat-atttata----cta-tcctg--
t-aggaaa---actcgggcg-accgctgtaa-tattt-ctct-ttaaaacagagg-aaga
ttgcggcaa-taaca-ggtct-gtgatgccctc-agatgtcccgggccgcacacg-t---
------------------------------------------------------------
----gc-tac-att-ga---tt-ag-cgc-agt---------------------------
-------------------------------gcgcat--ac------tt------tc-aa
t----a---tga-tac---att--a-ga-ttggattgt-tct-gt-tgag---ctc----
-catc-taa-tactat---ccgg-ctt-gagaaggc---tgggtaa-tcaattgtaagtg
ctggtt-cctcctccc-gtt-ga----gcattttaata--atgg-----cct-ctctaca
tc-cc-tagca--atatgcctag----------------------------tg-c--ga-
-------------------------t-t--g-t-agt-tgagcctt--gcc-at-ttatg
---caagt-gtc--aattctcagtggggacagacatttgataattctttgtctcgttctt
aactaggaatgccttgtacgggtctt-ggttcaacagaccacccggaatacgtccctgcc
ctttgtamaca-ccgccc-gtcgctcttaccgat-gaatttccctg--------------
------------------------------------------------------------
------------------------------------------------------------
------------------------------------------------------------
------------------------------------------------------------
--------------------------------------------------------
>Globigerinella_siphonifera|46132|AJ390567
------------------------------------------------------------
------------------------------------------------------------
------------------------------------------------------------
------------------------------------------------------------
------------------------------------------------------------
------------------------------------------------------------
------------------------------------------------------------
------------------------------------------------------------
------------------------------------------------------------
------------------------------------------------------------
---------------------------------------------------------tt-
t-cta----tt-aggtg--tgt-ata-ta-t---agt-ct-caa--aatt--ac---at-
g-ta-ttt-g----ta-atgg--c--g----agtaat-atttata----cta-tcctg--
t-aggaaa---actcggggcgaccgctgtaa-tattt-ctct-ttaaaacagagg-aaga
ttgcggcaa-taaca-ggtct-gtgatgccctc-agatgtcccgggccgcacacg-t---
------------------------------------------------------------
----gc-tac-att-ga---tt-ag-cgc-agt---------------------------
-------------------------------gcgcat--ac------tt------tc-aa
t----a---tga-tac---att--a-ga-ttggattgt-tct-gt-tgag---ctc----
-catc-taa-tactat---ccgg-ctt-gagaaggc---tgggtaa-tcaattgtaagtg
ctggtt-cctcctccc-gtt-ga----gcattttaata--atgg-----cct-ctctaca
tc-cc-tagca--atatgcctag----------------------------tg-c--ga-
-------------------------t-t--g-t-agt-tgagcctt--gcc-at-ttatg
---caagt-gtc--aattctcagtggggacagacatttgataattctttgtctcgttctt
aactaggaatgccttgtacgggtctt-ggttcaacagaccacccggaatacgtccctgcc
ctttgtamaca-ccgccc-gtcgctcttaccgat-gaatttccctg--------------
------------------------------------------------------------
------------------------------------------------------------
------------------------------------------------------------
------------------------------------------------------------
--------------------------------------------------------
>Globigerinella_siphonifera|46132|AJ390566
------------------------------------------------------------
------------------------------------------------------------
------------------------------------------------------------
------------------------------------------------------------
------------------------------------------------------------
------------------------------------------------------------
------------------------------------------------------------
------------------------------------------------------------
------------------------------------------------------------
------------------------------------------------------------
---------------------------------------------------ttcg-ctt-
t-cta----tt-aggtg--tgt-ata-ta-t---agt-ct-caa--aatt--ac---at-
g-ta-ttt-g----ta-atgg--c--g----agtaat-atttata----cta-tcctg--
t-aggaaa---actcgggcg-accgctgtaa-tattt-ctct-ttaaaacagagg-aaga
ttgcggcaa-taaca-ggtct-gtgatgccctc-agatgtcccgggccgcacacg-t---
------------------------------------------------------------
----gc-tac-att-ga---tt-ag-cgc-agt---------------------------
-------------------------------gcgcat--ac------tt------tc-aa
t----a---tga-tac---att--a-ga-ttggattgt-tct-gt-tgag---ctc----
-catc-taa-tactat---ccgg-ctt-gagaaggc---tgggtaa-tcaattgtaagtg
ctggtt-cctcctccc-gtt-ga----gcattttaata--atgg-----cct-ctctaca
tc-cc-tagca--atatgcctag----------------------------tg-c--ga-
-------------------------t-t--g-t-agt-tgagcctt--gcc-at-ttatg
---caagt-gtc--aattctcagtggggacagacatttgataattctttgtctcgttctt
aactaggaatgccttgtacgggtctt-ggttcaacagaccacccggaatacgtccctgcc
ctttgtacaca-ccgccc-gtcgctcttaccgat-gaatttccctgtgagtttgaaggac
tgatgg--t-------------------tg-ca--a-aatcattg-ga-aat--tctgtc
------------------------------------------------------------
------------------------------------------------------------
------------------------------------------------------------
--------------------------------------------------------
>Globigerinella_siphonifera|46132|AJ390565
------------------------------------------------------------
------------------------------------------------------------
------------------------------------------------------------
------------------------------------------------------------
------------------------------------------------------------
------------------------------------------------------------
------------------------------------------------------------
------------------------------------------------------------
------------------------------------------------------------
------------------------------------------------------------
------------cgtaggaagggattggcaataattga----------atgttcg-ctt-
t-cta----tt-aggtg--tgt-ata-ta-t---agt-ct-caa--aatt--ac---at-
g-ta-ttt-g----ta-atgg--c--g----agtaat-atttata----cta-tcctg--
t-aggaaa---actcgggcg-accgctgtaa-tattt-ctct-ttaaaacagagg-aaga
ttgcggcaa-taaca-ggtct-gtgatgccctc-agatgtcccgggccgcacacg-t---
------------------------------------------------------------
----gc-tac-att-ga---tt-ag-cgc-agt---------------------------
-------------------------------gcgcat--ac------tt------tc-aa
t----a---tga-tac---att--a-ga-ttggattgt-tct-gt-tgag---ctc----
-catc-taa-tactat---ccgg-ctt-gagaaggc---tgggtaa-tcaattgtaagtg
ctggtt-cctcctccc-gtt-ga----gcattttaata--atgg-----cct-ctctaca
tc-cc-tagca--atatgcctag----------------------------tg-c--ga-
-------------------------t-t--g-t-agt-tgagcctt--gcc-at-ttatg
---caagt-gtc--aattctcagtggggacagacatttgataattctttgtctcgttctt
aactaggaatgccttgtacgggtctt-ggttcaacagaccacccggaatacgtccctgcc
ctttgtacaca-ccgccc-gtcgctcttaccgat-gaatttccctgtgagtttgaaggac
tgatgg--t-------------------tg-ca--a-aatcattg-ga-aat--tctgtc
------------------------------------------------------------
------------------------------------------------------------
------------------------------------------------------------
--------------------------------------------------------
>Globigerinella_siphonifera|46132|AJ390564
------------------------------------------------------------
------------------------------------------------------------
------------------------------------------------------------
------------------------------------------------------------
------------------------------------------------------------
------------------------------------------------------------
------------------------------------------------------------
------------------------------------------------------------
------------------------------------------------------------
------------------------------------------------------------
------------cgtaggaagggattggcaataattga----------atgttcg-ctt-
t-cta----tt-aggtg--tgt-ata-ta-t---agt-ct-caa--aatt--ac---at-
g-ta-ttt-g----ta-atgg--c--g----agtaat-atttata----cta-tcctg--
t-aggaaa---actcgggcg-accgctgtaa-tattt-ctct-ttaaaacagagg-aaga
ttgcggcaa-taaca-ggtct-gtgatgccctc-agatgtcccgggccgcacacg-t---
------------------------------------------------------------
----gc-tac-att-ga---tt-ag-cgc-agt---------------------------
-------------------------------gcgcat--ac------tt------tc-aa
t----a---tga-tac---att--a-ga-ttggattgt-tct-gt-tgag---ctc----
-catc-taa-tactat---ccgg-ctt-gagaaggc---tgggtaa-tcaattgtaagtg
ctggtt-cctcctccc-gtt-ga----gcattttaata--atgg-----cct-ctctaca
tc-cc-tagca--atatgcctag----------------------------tg-c--ga-
-------------------------t-t--g-t-agt-tgagcctt--gcc-at-ttatg
---caagt-gtc--aattctcagtggggacagacatttgataattctttgtctcgttctt
aactaggaatgccttgtacgggtctt-ggttcaacagaccacccggaatacgtccctgcc
ctttgtacaca-ccgccc-gtcgctcttaccgat-gaatttccctgtgagtttgaaggac
tgatgg--t-------------------tg-ca--a-aatcattg-ga-aat--tctgtc
------------------------------------------------------------
------------------------------------------------------------
------------------------------------------------------------
--------------------------------------------------------
>Globigerinella_siphonifera|46132|AJ390563
------------------------------------------------------------
------------------------------------------------------------
------------------------------------------------------------
------------------------------------------------------------
------------------------------------------------------------
------------------------------------------------------------
------------------------------------------------------------
------------------------------------------------------------
------------------------------------------------------------
------------------------------------------------------------
------------------------------------------------------------
------------------------------------------------------------
------------------------------------------------------------
--------------------------tgtaa-tactt-ctct-ttaaaacagagg-cagg
ttgcggcaa-taaca-ggtct-gtgatgccctc-agatgtcccgggccgcacacgkt---
------------------------------------------------------------
----gc-tac-att-ga---tt-ag-cgc-agt---------------------------
-------------------------------gcgcat--ac------tt------tc-aa
t----a---tga-tac---att--g-ga-ttggtggtg-aat-tg-ttgg---ccc----
-cgtc-taa-tactgt---cctg-tct-gagaaggc---tgggtaa-tcaattgtaagtg
ctggtt-cctactccc-gtt-ga----gcattttaata--atgg-----cct-ctctaca
tc-cc-tagta--ac---cctag----------------------------tg-c--ga-
-------------------------t-t--g-t-agt-tgagcctt--gcc-at-ttatg
---caagt-gtc--aattctcagtggggacagacatttgataattctttgtctcgttctt
aactaggaatgccttgtacgggtctt-ggttcaacagaccacccggaatacgtccctgcc
ctttgaaaana-ccgccc-gtcgctcttaccgat-gactttccctaagagt---------
------------------------------------------------------------
------------------------------------------------------------
------------------------------------------------------------
------------------------------------------------------------
--------------------------------------------------------
>Globigerinella_siphonifera|46132|AJ390562
------------------------------------------------------------
------------------------------------------------------------
------------------------------------------------------------
------------------------------------------------------------
------------------------------------------------------------
------------------------------------------------------------
------------------------------------------------------------
------------------------------------------------------------
------------------------------------------------------------
------------------------------------------------------------
------------------------------------------------------------
---------------------------------------t-tgca-tgt-----------
---a-ttt-g----tg-atgg--c--g----agtgat-----cta----atc--cct---
t-aggaaa---acttgggcg-accgctgtaa-tactt-ctct-ttaaaacagagg-cagg
ttgcggcaa-taaca-ggtcttgtgatgccctc-agatgtcccgggccgcacacg-t---
------------------------------------------------------------
----gc-tac-att-ga---tt-ag-cgc-agt---------------------------
-------------------------------gcgcat--ac------tt------tc-aa
t----a---tga-tac---att--g-ga-ttggtggtg-aat-tg-ttgg---ccc----
-cgtc-taa-tactgt---cctg-tct-gagaaggc---tgggtaa-tcaattgtaagtg
ctggtt-cctactccc-gtt-ga----gcattttaata--atgg-----cct-ctctaca
tc-cc-tagta--ac---cctag----------------------------tg-c--ga-
-------------------------t-t--g-t-agt-tgagcctt--gcc-at-ttatg
---caagt-gtc--aattctcagtggggacagacatttgataattctttgtctcgttctt
aactaggaatgccttgtacgggtctt-ggttcaacagaccacccggaatacgtccctgcc
ctttgtamaca-ccgccc-gtcgctcttaccgat-gactttccctragagt---------
------------------------------------------------------------
------------------------------------------------------------
------------------------------------------------------------
------------------------------------------------------------
--------------------------------------------------------
>Globigerinella_siphonifera|46132|AJ390561
------------------------------------------------------------
------------------------------------------------------------
------------------------------------------------------------
------------------------------------------------------------
------------------------------------------------------------
------------------------------------------------------------
------------------------------------------------------------
------------------------------------------------------------
------------------------------------------------------------
------------------------------------------------------------
------------------------------------------------------------
------------------------------------------------------------
------------------------------------------------------------
------------------------------------------------------------
--------------------t-gtgatgccctc-agatgtcccgggccgcacacg-t---
------------------------------------------------------------
----gc-tac-att-ga---tt-ag-cgc-agt---------------------------
-------------------------------gcgcat--ac------tt------tc-aa
t----a---tga-tac---att--g-ga-ttggtggtg-aat-tg-ttgg---ccc----
-cgtc-taa-tactgt---cctg-tct-gagaaggc---tgggtaa-tcaattgtaagtg
gtggtt-cctactccc-gtt-ga----gcattttaata--atgg-----cct-ctctaca
tc-cc-tagta--ac---cctag----------------------------tg-c--ga-
-------------------------t-t--g-t-agt-tgagcctt--gcc-at-ttatg
---caagt-gtc--aattctcagtggggacagacatttgataattctttgtctcgttctt
aactaggaatgccttgtacgggtctt-ggttcaacagaccacccggaatacgtccctgcc
ctttgtacaca-ccgccc-gtcgctcttaccgat-gactttccctg--------------
------------------------------------------------------------
------------------------------------------------------------
------------------------------------------------------------
------------------------------------------------------------
--------------------------------------------------------
>Globigerinella_siphonifera|46132|AJ390560
------------------------------------------------------------
------------------------------------------------------------
------------------------------------------------------------
------------------------------------------------------------
------------------------------------------------------------
------------------------------------------------------------
------------------------------------------------------------
------------------------------------------------------------
------------------------------------------------------------
------------------------------------------------------------
--------------------gggattgccaataattga----------atgttcg-ctt-
t-cta----tt--ggtg--tgt-gat-ct-c---aaa-at-tgca-tgt-----------
---a-ttt-g----tg-atgg--c--g----agtgat-----cta----atc--cct---
t-aggaaa---acttgggcg-accgctgtaa-tactt-ctct-ttaaaacagagg-cagg
ttgcggcaa-taaca-ggtct-gtgatgccctc-agatgtcccgggccgcacacg-t---
------------------------------------------------------------
----gc-tac-att-ga---tt-ag-cgc-agt---------------------------
-------------------------------gcgcat--ac------tt------tc-aa
t----a---tga-tac---att--g-ga-ttggtggtg-aat-tg-ttgg---ccc----
-cgtc-taa-tactgt---cctg-tct-gagaaggc---tgggtaa-tcaattgtaagtg
ctggtt-cctactccc-gtt-ga----gcattttaata--atgg-----cct-ctctaca
tc-cc-tagta--ac---cctag----------------------------tg-c--ga-
-------------------------t-t--g-t-agt-tgagcctt--gcc-at-ttatg
---caagt-gtc--aattctcagtggggacagacatttgataattctttgtctcgttctt
aactaggaatgccttgtacgggtctt-ggttcaacagaccacccggaatacgtccctgcc
ctttgtacaca-ccgccc-gtcgctcttaccgat-gactttccctg--------------
------------------------------------------------------------
------------------------------------------------------------
------------------------------------------------------------
------------------------------------------------------------
--------------------------------------------------------
>Globigerinella_siphonifera|46132|AJ390559
------------------------------------------------------------
------------------------------------------------------------
------------------------------------------------------------
------------------------------------------------------------
------------------------------------------------------------
------------------------------------------------------------
------------------------------------------------------------
------------------------------------------------------------
------------------------------------------------------------
------------------------------------------------------------
--------------------gggattgccaataattga----------atgttcg-ctt-
t-cta----tt--ggtg--tgt-gat-ct-c---aaa-at-tgca-tgt-----------
---a-ttt-g----tg-atgg--c--g----agtgat-----cta----atc--cct---
t-aggaaa---acttgggcg-accgctgtaa-tactt-ctct-ttaaaacagagg-cagg
ttgcggcaa-taaca-ggtct-gtgatgccctc-agatgtcccgggccgcacacg-t---
------------------------------------------------------------
----gc-tac-att-ga---tt-ag-cgc-agt---------------------------
-------------------------------gcgcat--ac------tt------tc-aa
t----a---tga-tac---att--g-ga-ttggtggtg-aat-tg-ttgg---ccc----
-cgtc-taa-tactgt---cctg-tct-gagaaggc---tgggtaa-tcaattgtaagtg
ctggtt-cctactccc-gtt-ga----gcattttaata--atgg-----cct-ctctaca
tc-cc-tagta--ac---cctag----------------------------tg-c--ga-
-------------------------t-t--g-t-agt-tgagcctt--gcc-at-ttatg
---caagt-gtc--aattctcagtggggacagacatttgataattctttgtctcgttctt
aactaggaatgccttgtacgggtctt-ggttcaacagaccacccggaatacgtccctgcc
ctttgtacaca-ccgccc-gtcgctcttaccgat-gactttccctgtgagtttgaaggac
tggtgg--t-------------------tg-ca--t-gactattg-ga-aat--tctgtc
------------------------------------------------------------
------------------------------------------------------------
------------------------------------------------------------
--------------------------------------------------------
>Globigerinella_siphonifera|46132|AJ390558
------------------------------------------------------------
------------------------------------------------------------
------------------------------------------------------------
------------------------------------------------------------
------------------------------------------------------------
------------------------------------------------------------
------------------------------------------------------------
------------------------------------------------------------
------------------------------------------------------------
------------------------------------------------------------
------------------------------------------------------------
------------------------------------------------------------
------------------------------------------------------------
------------------------------------------------------------
------------------------------------------------------------
------------------------------------------------------------
------------------------------------------------------------
------------------------------------------------------------
------------------------------------------------------------
------------------------------------------------------------
------------------------------------------------------------
tc-cc-tagta--ac---cctag----------------------------tg-c--ga-
-------------------------t-t--g-t-agt-tgagcctt--gcc-at-ttatg
---caagt-gtc--aattctcagtggggacagacatttgataattctttgtctcgttctt
aactaggaatgccttgtacgggtctt-ggttcaacagaccacccggaatacgtccctgcc
ctttgtacaca-ccgccc-gtcgctcttaccgat-gactttccctgtgagtttgaaggac
tggtgg--t-------------------tg-ca--trgactattg-ga-aat--tctgtc
------------------------------------------------------------
------------------------------------------------------------
------------------------------------------------------------
--------------------------------------------------------
>Globigerinella_siphonifera_type_IV|109345|AJ251213
------------------------------------------------------------
---------gggcccggacatactgaggattgacagaca---------------------
----t-cacca-c-gt--------ct-t---t--ttgt-cc------t------------
-------ta-------aaaag--acaa-------aagataacagatctttcatgattatg
tggtggg--tggtgcatggccgttcttagttcgtggagtgatctgtctgcttaattgcgt
ttcaaatg-----t---atttttga-ttt-ctcaa-acgagt-cta-cgaaga--tg--t
ctatt----------------------------------------------cataa--ca
a-gc-a----cttc-at-tta----tg----atttg------tttggaatacgactcttt
-cggct--caattg--aacgcaac-g-ga-cg-t-gatt--gcaagtcc-ttgtt--ga-
------------------------------------------------------------
--------------------------------------acttctat-acatatca-ttta
cattc----tt-aactgagtgt-atc-ta-agataat-agagttcgcttt--ctat-tgg
tgac-gggatctccaa-t-ca--c--tt--tcgagtgagagtgagtgatctaatcctt--
t-aggaaa---actcgggcg-accgctgtaa-tactttcttt-ttaaaacagagg-aaga
ttgcggcaa-taaca-ggtct-gtgatgccctc-agatgtcccgggccgcacacg-t---
------------------------------------------------------------
----gc-tac-att-ga---tt-ag-cgc-agt---------------------------
-------------------------------gcgcat--actttcaatatga-taca-tt
ggt-ttt-ggtagtaa---gct--a-tt-catctgatg-gat-at-gcta-ctctc----
-cata-ccaatactat---ctag-tct-gaaaagac---tgggtaa-tctattgtaagtg
ctggtt-cctcttccc-gtt-ga----gcattttaata--atgg-----tct-ctctacg
tc-cc-tagta---tattct-ag----------------------------tg-c--ga-
-------------------------t-t--g-t-agt-tgagtct---gcc-at-ttatg
---caagt-gtc--aattctcagtggggacagacatttgataattctttgtctcgttctt
aactaggaatgccttgtacgggtctt-ggttcaacagaccacccggaatacgtccctgcc
ctttgtacaca-ccgccc-gtcgctcttaccgat-gaatttcactgtgagttcaatggac
cgatt---t-------------------tttc-----c--ctttg-ga-aat--ttggtc
aaa--cagtgagatttaaaggaaaaag------------------------------ggg
tc----------------------------------------------------------
------------------------------------------------------------
--------------------------------------------------------
>Globigerinella_siphonifera_type_III|109344|AJ251212
------------------------------------------------------------
----ttaccgggtccggacacactgaggattgacagaca---------------------
----a-t-tgt-c-ct--------tt-t---g--gc------------------------
-------tt-------aaaag--acaa-------aagataacagatctttcatgattatg
tgatggg--tggtgcatggccgttcttagttcgtggagtgatctgtctgcttaattgcgt
ttcaaata-----t---actt-t---ttt--taca-acgagt-cta-c--aaa--gg--a
gtggttcagt-----------------------------------------tacaac-ag
acaa-t----taat-tc-ttg----tg----ttttga--acgtttggaatgtactctatt
-tggct--caattg--aacgcaac-g-ga-cg-t-gatc--gcaagtcc-ttgtt--ga-
------------------------------------------------acttcagtatat
attgactttccccgtaggaagggattgccaataattga----------atgttcg-ctt-
t-cta----tt--ggtg--tgt-gat-ct-c---aaa-at-tgca-tgt-----------
---a-ttt-g----tg-atgg--c--g----agtgat-----cta----atc--cct---
t-aggaaa---acttgggcg-accgctgtaa-tactt-ctct-ttaaaacagagg-cagg
ttgcggcaa-taaca-ggtct-gtgatgccctc-agatgtcccgggccgcacacg-t---
------------------------------------------------------------
----gc-tac-att-ga---tt-ag-cgc-agt---------------------------
-------------------------------gcgcat--ac------tt------tc-aa
t----a---tga-tac---att--g-ga-ttggtggtg-aat-tg-ttgg---ccc----
-cgtc-taa-tactgt---cctg-tct-gagaaggc---tgggtaa-tcaattgtaagtg
ctggtt-cctactccc-gtt-ga----gcattttaata--atgg-----cct-ctctaca
tc-cc-tagta--ac---cctag----------------------------tg-c--ga-
-------------------------t-t--g-t-agt-tgagcctt--gcc-at-ttatg
---caagt-gtc--aattctcagtggggacagacatttgataattctttgtctcgttctt
aactaggaatgccttgtacgggtctt-ggttcaacagaccacccggaatacgtccctgcc
ctttgtacaca-ccgccc-gtcgctcttaccgat-gactttccctgtgagtttgaaggac
tggtgg--t-------------------tg-ca--t-gactattg-ga-aat--tctgtc
aaa--cagcgagatttaaaggaaagag------------------------------aag
tc----------------------------------------------------------
------------------------------------------------------------
---------------------------------------------------g----
>Globigerinita_uvula|164914|AF387173
----gcaccacaagaa-----cgcgtgg-agcatgtggcttaatttgactcaacgcggga
aatcttaccgggtccggacacactgaggattgacaggca---------------------
----a-tatatgt--ga------ctc-t------tcgg-a--------------------
-------gt-----ttg-cat-tgtta-------aatatgctagtcctttcatgattatg
tgatagg--tggtgcatggccgttcttagttcgtggagtgatctgtctgcttaattgcgt
ttcaaatt---------actt-----ata-aggta-gcaa-t-acg----cga--tg--a
agctt----------------------------------------------tcaata-gt
cctc-a----cgga-tt-cac----tt----gagtc------tct-cgcttcgc---tat
-cct-t--tc--g---aatgcaac-g-aa-cg-t-gacc--gcaacctc-ttgtt--gc-
------------------------------------------------------------
---------------------------------------cttcgtt-taacatc--ct--
g-cag----ct-cgctg--tgg-gtactg-a---ggg-ct-tc----act----------
cgg--tga-ctttggg-c-tg--agca----atcggt-----ctt----ttt-gatc---
t-gagtaa---actagaggg-accgctgtca--actt-ct---t-aaaccagagg-aagg
ttgcggcaa-taaca-ggtct-gtgatgccctt-agatgttccgggctgcacacg-t---
------------------------------------------------------------
----gc-tac-aat-ga---tc-gt-agc-agtgag-catctt-att--tgatttg---c
gca-c-ttaaca--c---cgca-t-a-c-gtgagt----tc------ca------ac---
---------------t---agc----tt-agcaataagtcaa-gt-agat---ctc----
-tacg-cag-cggtaacagcctg-cttcgagagcaa--gtgggtaa-tcaattagaagta
acgatt---tcttcgc-att--a----gcacacttaatataagg-----cgt-tgacgct
catga-ttcgc--tctcacg-agtgtttcattg-cacgtgttgat-gtgcggg-t--tc-
-------------------------g-a--t-t--cc-tg--cttt--ac--cttatgtg
---caatt-gtc--aattcatggtggggacagaccattgttaattgttggtctcggtctt
aactaggaatgccttgtatgagtctttggttcaacaaaccactcagaatatgtccctgcc
ctttgtacaca-ccgccc-gtcgctcttaccgat-ggacttctctgtgagtttgagggac
tggag---c-------------------tt-a-----cttta--c-tg-----------t
gag--tctctatggaa---------------acttaaacgaacagtgtggtctaaag---
-------------------------------------------------------gaaag
agaagtcgtaac------------------------------------------------
--------------------------------------------------------
>Globigerina_falconensis|164913|AF387172
----gcaccacaagag-----cgtg--g-agcatgtggcttaatttgactcaacgcggaa
[truncated: 175,373 more chars]
