# Supplementary material for: Using the Multiple Analysis Approach to Reconstruct Phylogenetic Relationships among Planktonic Foraminifera from Highly Divergent and Length-polymorphic SSU rDNA Sequences
Source: Bioinform Biol Insights. 2009 Nov 11;3:155–77. doi: 10.4137/bbi.s3334 (PMC2808177; doi:10.4137/bbi.s3334)
Supplement: Additional file 1—Sequence list [file Additional_File_1.zip › Additional_File_1/Alignments/aligned.poaglo.fas]

>Globigerina_bulloides|R043|01
---g--------------tg--g-agcatgtggcttaatttgactcaacgcggggaatct
taccgggtccggacacac--tgaggattgacagac-------------------------
---------------------aa-t-tgt--c-tt--------t--tt---g--tcaa-a
----------------------------tt--------ta-aag--acaa-------aag
ataacagatctttcatgattatgtgatgggtggtgcatggccgttcttagttcgtggagt
gatctgtctgcttaattgcgtttcaaata-----t---attt-t---att-atata-acg
agt-cta-c--aaa--gg--a-gtggt-----tc-a-tt-aac-ag-a----caat-ca-
tat----ct-----t--tgagc-----gtctggaa-----tctactctatt-tggct--c
aattg--aacgcaa----cgga-cgnnnnn-nnnnnnnnnnnnn-nn-------------
------------------------------------nnnnnnnn-nnnnnnnnnnnnnnn
nnnnnnnnnnnnnnnnnnnnnnnnnnn-----------nnnnnnnnnn-n-nnn----nn
-nnnnn--nnnnnn-nnn---nnn-nn--nnn--nnnn--nn--nn-n-nn-nnn-n---
-nn-nnnnn--n----nnnnn-n-nnnnnnn--nnn-nnnnn--nnnnnnn---nnnnnn
nnn-nnnnnnnnnn-nnnnn-nnnn-nnnnnnnnnnnnnnnn--nnnnnnnnn-nnnnn-
nnnnn-nnnnnnnnnnn-nnnnnnnnnnnnnnnnnnnnn-nnnnnnnnn-nnnn-nn-nn
n-nnt-------------------------------------------------------
------------------------------------------------------------
------------------------------------------------------------
--------------gcgcat--ac-------tt--------tcaat----a---tga-ta
c---att-a-ga-ttggattgt-t-ctgttgag---ctc-----ca-tctaa-tactat-
--ccggct-t-ga-gaaggc-tgggtaa-tcaat-tg-taagt-gctggtt-cctcctcc
c-gtt-ga----gcattttaata--atgg-----c--ct-ctctacatc-cc--tagca-
-atatgcctag---------------------------tg--c--ga-------------
------------t-t--g--t-agt-tgagcctt-gcc-at-ttatg---caagt-gtc-
-aattctcagtggggacagacatttgataattctttgtctcgttcttaactaggaatgcc
ttgtacgggtctt-ggttcaacagaccacccggaatacgtccctgccctttgtacaca-c
cgccc-gtcgc-------------------------------------------------
------------------------------------------------------------
------------------------------------------------------------
------------------------------------------------------------
----------------------------------------
>Globigerina_bulloides|R043|05
---g----------------------catgtggcttaatttgactcaacgcggggaatct
taccgggtccggacacac--tgaggattgacagac-------------------------
---------------------aa-t-tgt--c-tt--------t--tt---g--tcaa-a
----------------------------tt--------ta-aag--acaa-------aag
ataacagatctttcatgattatgtgatgggtggtgcatggccgttcttagttcgtggagt
gatctgtctgcttaattgcgtttcaaata-----t---attt-t---att-atata-acg
agt-cta-c--aaa--gg--a-gtggt-----tc-a-tt-aac-ag-a----caat-ca-
tat----ct-----t--tgagc-----gtctggaa-----tctactctatt-tggct--c
aattg--aacgcaa----cgga-cgtgatc-gcgagtccttgtt-ga-------------
------------------------------------acttcagt-atatattgactatcc
ccgtaggaagggattggcaataattga-----------atgttcgctt-t-cta----tt
-aggtg--tgtata-tat---agt-ct--caa--aatt--ac--at-g-ta-ttt-g---
-ta-atggc--g----agtaa-t-atttata--cta-tcctg--taggaaa---actcgg
gcg-accgctgtaa-tattt-ctct-ttaaaacagaggaaga--ttgcggcaa-taaca-
ggtct-gtgatgccctc-agatgtcccgggccgcacacg-tgctacatt-gatt-ag-cg
c-agt-------------------------------------------------------
------------------------------------------------------------
------------------------------------------------------------
--------------gcgcat--ac-------tt--------tcaat----a---tga-ta
c---att-a-ga-ttggattgt-t-ctgttgag---ctc-----ca-tctaa-tactat-
--ccggct-t-ga-gaaggc-tgggtaa-tcaat-tg-taagt-gctggtt-cctcctcc
c-gtt-ga----gcattttaata--atgg-----c--ct-ctctacatc-cc--tagca-
-atatgcctag---------------------------tg--c--ga-------------
------------t-t--g--t-agt-tgagcctt-gcc-at-ttatg---caagt-gtc-
-aattctcagtggggacagacatttgataattctttgtctcgttcttaactaggaatgcc
ttgtacgggtctt-ggttcaacagaccacccggaatacgtccctgccctttgtacaca-c
cgccc-gtcgctcttaccgat-gaatttccctgtgagtttgaaggactga----------
------------------------------------------------------------
-----------------------------------------tg---g--t---tgcaa-a
atcattgg-aa-------------------------------------------at-tct
g--tc------aaaca------------------------
>Globigerina_falconensis|R053|18
---g--------------------------------------actcaacgcggaaaaact
taccaggtccggacacac--tgaggattgacagac-------------------------
---------------------gg-t-taa--c-gc--------c--ct------tcgg-g
----------------------------gc--------aa-gag--acaa-------aat
ttttg-gctctttcatgattatgtgataggtggtgcatggccgttcttagttcgtggagt
gatctgtctgcccaatcgcgtttca-----------------------------------
------------------taa-atctt-----aa-g-ctcaaa-ag-g----cagt-ct-
tac----ct-----t--cggg-------t-tgagt-----tttgctgggag-acttt--t
gtgtg--aacgcaa----cgga-cgtgatt-gcaaccccttgtt-ga-------------
------------------------------------------------------------
----------------------------ttg-gccatcacgtaagctc-a-ctt----gt
-aattt--attacagtgt---ggt-at--tat--ctta--gc--ca-t-tc-cct-t---
-tt-a-gtt--g----tggag-t-gatta-a--cca-ctcta--aattgta---actcgg
ggg-accgctgtga-ttttt-ct---tcaaaccggaggaagg--ttgcggcaa-taaca-
ggtct-gtgatgccctc-agatgtcctgggctgcacacg-tgctacact-gatc-cc-gg
c-agtt------------------------------------------------------
------------------------------------------------------------
----------------gg-catgtg-att--ttctcca-a-tgac-g-aacctag-tgga
cttggcgtctgt--gcgcat--tc-------gt--------gtgct----a--atgactg
c---cgtca-ct-ttaaacact-g-gtcgttag---act-----cg-tgcga-tccctc-
--ggaaaa-c-gt-gatttc-tgttccc-aaaca-aa-gcact-ttcgtac-cctcgctc
a-aac-aa----acgtgattcca--aatc-----c--ct-tacgattgc-ta--catcc-
-tttctcgtaa---------------------------cg-tc--tc-------------
------------g-c--c--t-agc-ggagcttt-caa-ct-tttcgtcgcaact-ctc-
-aattcacagtggggacagtcgtttgtcaacttttcgtctcggtcccaactaggaatgcc
tcgtacgagt--t-ggttcatcagaccactcggaatacgtccctgccctttgtacaca-c
cgccc-gtcgcttttaccgat-gaacttttttgcgagtatgatggact--aact------
------------------------------------------------------------
-t-tgc-g-ctca--------attt--g--aa-t----c--tg---t--t--gtggaa-a
ttcactcg-aa-------------------------------------------ca-acg
ggatt------taaag------------------------
>Globigerina_falconensis|R053|25
---g--aacg--------tg--g-agcatgtggcttaattygactcaacgcggaaaaact
taccaggtccggacacac--tgaggattgacagac-------------------------
---------------------gg-t-taa--c-gc--------c--ct------tcgg-g
----------------------------gc--------aa-gag--acaa-------aat
ttttg-gctctttcatgattatgtgataggtggtgcatggccgttcttagttcgtggagt
gatctgtctgcccaatcgcgtttca-----------------------------------
------------------taa-atctt-----aa-g-ctcaaa-ag-g----cagt-ct-
tac----ct-----t--cggg-------t-tgagt-----tttgctgggag-acttt--t
gtgtg--aacgcaa----cgga-cgtgatt-gcaaccccttgtt-ga-------------
------------------------------------------------------------
----------------------------ttg-gccatcacgtaagctc-a-ctt----gt
-aattt--attacagtgt---ggt-at--tat--ctta--gc--ca-t-tc-cct-t---
-tt-a-gtt--g----tggag-t-gatta-a--cca-ctcta--aattgta---actcgg
ggg-accgctgtga-ttttt-ct---tcaaaccggaggaagg--ttgcggcaa-taaca-
ggtct-gtgatgccctc-agatgtcctgggctgcacacg-tgctacact-gatc-cc-gg
c-agtt------------------------------------------------------
------------------------------------------------------------
----------------gg-catgtg-att--ttctcca-a-tgac-g-aacctag-tgga
cttggcgtctgt--gcgcat--tc-------gt--------gtgct----a--atgactg
c---cgtca-ct-ttaaacact-g-gtcgttag---act-----cg-tgcga-tccctc-
--ggaaaa-c-gt-gatttc-tgttccc-aaaca-aa-gcact-ttcgtac-cctcgctc
a-aac-aa----acgtgattcca--aatc-----c--ct-tacgattgc-ta--catcc-
-tttctcgtaa---------------------------cg-tc--tc-------------
------------g-c--c--t-agc-ggagcttt-caa-ct-tttcgtcgcaact-ctc-
-aattcacagtggggacagtcgtttgtcaacttttcgtctcggtcccaactaggaatgcc
tcgtacgagt--t-ggttcatcagaccactcggaatacgtccctgccctttgtacaca-c
cgccc-gtcgcttttaccgat-gaacttttttgcgagtatgatggact--aact------
------------------------------------------------------------
-t-tgc-g-ctca--------attt--g--aa-t----c--tg---t--t--gtggaa-a
ttcactcg-aa-------------------------------------------ca-acg
ggatt------taaag------------------------
>Globigerinita_glutinata|P148|05
---g--------------------------tggcttaatttgactcaacgcgggaaatct
taccgggtccggacacac--tgaggattgacaggt-------------------------
---------------------at-tatat--a-gca------ac--ct------tcgg-g
t------t--------------------gt--------ct-att--gtta-------aat
atgctagtcctttcatgattatgtgataggtggtgcatggccgttcttagttcgtggagt
gatctgtctgcttaattgcgtttcagata-----agg-atctat---att-cttta--ca
agt-gtcgc--agt--gt--a-attgaccc-ctc-t-ttcacg-ag-a----gtgt-gt-
gtc----tt-----t--tttgc-----gctcgcac-----tttac---att-agg-t--c
c--tg--aaagcaa----cgaa-cgtgacc-gcaacctcttgtt-g--------------
------------------------------------------------------------
------------------------------------------------------------
------------------------cct--cat--ctccc-aa--ca-t-tc-ttt-c---
-ct-t-cgg--g----ttaga-t-atttcca--ttg-aggct--ttccaaa---actaga
ggg-accgctgtca--actt-ct---t-aaaccagaggaagg--ttgcggcaa-taaca-
ggtct-gtgatgccctt-agatgttccgggctgcacacg-tgctacaat-gatt-gt-tg
c-agt-------------------------------------------------------
------------------------------------------------------------
------------------------------------------------------------
--------------gagcatc-tcaatt---tt--------ttacc----t--aacaccg
cacacgtga-gt-ttgcatact-t-gtatgtta---ctt-----ta-cgcag-cggtaaa
-gcctgct-tcga-gagcaagtgggtaa-tcaat-ta-gaagt-aacgatt---tcc--c
a-aat-ta----gcacacttata-tacgg-----c--gt-ttgtgcccg-gg--tttca-
-cttgttggaa---------------------------ct-tt--tg-------------
------------t-g--c--g-cgc-agatgttt-ttt-cc-gtatgt-gcaatt-gtc-
-aattcatggtggggacagaccattgttaattgttggtctcggtcttaactaggaatgcc
ttgtacgggtctttggttcaacaaaccacccggaatacgtccctgccctttgtacaca-c
cgccc-gtcgctcttaccgat-ggacttctctgtgagtttgagggact--ggat------
------------------------------------------------------------
-t-tga-t-cgta-------cattc--g--tg-t----g--cg---c--a---tt-aa-t
atctatgg-aa-------------------------------------------a---ct
-----------taaac------------------------
>Globigerinita_glutinata|P148|07
---g--------------tg--g-agcatgtggcttaatttgactcaacgcgggaaatct
taccgggtccggacacac--tgaggattgacaggt-------------------------
---------------------at-tatat--a-gca------ac--tt------tcgg-g
t------t--------------------gt--------ct-att--gtta-------aat
atgctagtcctttcatgattatgtgataggtggtgcatggccgttcttagttcgtggagt
gatctgtctgcttaattgcgtttcagata-----agg-atctat---att-cttta--ca
agt-gtcgc--agt--gt--a-attgaccc-ctc-t-ttcacg-ag-a----gtgc-gt-
gtc----tt-----t--tttgc-----gctcgcac-----tttac---att-agg-t--c
c--tg--aaagcaa----cgaa-cgtgacc-gcaacctcttgtt-g--------------
------------------------------------------------------------
------------------------------------------------------------
------------------------cct--cat--ctccc-aa--ca-t-tc-ttt-c---
-ct-t-cgg--g----ttaga-t-atttcca--ttg-aggct--ttccaaa---actaga
ggg-accgctgtca--actt-ct---t-aaaccagaggaagg--ttgcggcaa-taaca-
ggtct-gtgatgccctt-agatgttccgggctgcacacg-tgctacaat-gatt-gt-tg
c-agt-------------------------------------------------------
------------------------------------------------------------
------------------------------------------------------------
--------------gagcatc-tcaatt---tt--------ttacc----t--aacaccg
cacacgtga-gt-ttgcatact-t-gtatgcta-tactt-----ta-cgcag-cggtaaa
-gcctgct-tcga-gagcaagtgggtaa-tcaat-ta-gaagt-aacgatt---tcc--c
a-aat-ta----gcacacttata-tacgg-----c--gt-ttgtgcccg-gg--tttca-
-cttgttggaa---------------------------ct-tt--tg-------------
------------t-g--c--g-cgc-agatgttt-ttttcc-gtatgt-gcaatt-gtc-
-aattcatggtggggacagaccattgttaattgttggtctcggtcttaactaggaatgcc
ttgtacgggtctttggttcaacaaaccacccggaatacgtccctgccctttgtacaca-c
cgccc-gtcgctcttaccgat-ggacttctctgtgagtttgagggact--ggat------
------------------------------------------------------------
-t-tga-t-cgta-------cattc--g--tg-t----g--cg---c--a---tt-aa-t
atctatgg-aa--------------------------------acttaaacgaaca-gtg
tggtc------taaag------------------------
>Globigerinita_glutinata|P148|13
---g--------------------------tggcttaatttgactcaacgcgggaaatct
taccgggtccggacacac--tgaggattgacaggt-------------------------
---------------------at-tatat--a-gca------ac--tt------tcgg-g
t------t--------------------gt--------ct-att--gtta-------aat
atgctagtcctttcatgattatgtgataggtggtgcatggccgttcttagttcgtggagt
gatctgtctgcttaattgcgtttcagata-----agg-atctat---att-cttta--ca
agt-gtcgc--agt--gt--a-attgaccc-ctc-t-ttcacg-ag-a----gtgc-gt-
gtc----tt-----t--tttgc-----gctcgcac-----tttac---att-agg-t--c
c--tg--aaagcaa----cgaa-cgtgacc-gcaacctcttgtt-g--------------
------------------------------------------------------------
------------------------------------------------------------
------------------------cct--cat--ctccc-aa--ca-t-tc-ttt-c---
-ct-t-cgg--g----ttaga-t-atttcca--ttg-aggct--ttccaaa---actaga
ggg-accgctgtca--actt-ct---t-aaaccagaggaagg--ttgcggcaa-taaca-
ggtct-gtgatgccctt-agatgttccgggctgcacacg-tgctacaat-gatt-gt-tg
c-agt-------------------------------------------------------
------------------------------------------------------------
------------------------------------------------------------
--------------gagcatc-tcaatt---tt--------ttacc----t--aacaccg
cacacgtga-gt-ttgcatact-t-gtatgcta-tactt-----ta-cgcag-cggtaaa
-gcctgct-tcga-gagcaagtgggtaa-tcaat-ta-gaagt-aacgatt---tcc--c
a-aat-ta----gcacacttata-tacgg-----c--gt-ttgtgcccg-gg--tttca-
-cttgttggaa---------------------------ct-tt--tg-------------
------------t-g--c--g-cgc-agatgttt-ttttcc-gtatgt-gcaatt-gtc-
-aattcatggtggggacagaccattgttaattgttggtctcggtcttaactaggaatgcc
ttgtacgggtctttggttcaacaaaccacccggaatacgtccctgccctttgtacaca-c
cgccc-gtcgctcttaccgat-ggacttctctgtgagtttgagggact--ggat------
------------------------------------------------------------
-t-tga-t-cgta-------cattc--g--tg-t----g--cg---c--a---tt-aa-t
atctatgg-aa-------------------------------------------a---ct
-----------taaac------------------------
>Globigerinita_glutinata|P148|15
---g--------------tg--g-agcatgtggcttaatttgactcaacgcgggaaatct
taccgggtccggacacac--tgaggattgacaggt-------------------------
---------------------at-tatat--a-gca------ac--tt------tcgg-g
t------t--------------------gt--------ct-att--gtta-------aat
atgctagtcctttcatgattatgtgataggtggtgcatggccgttcttagttcgtggagt
gatctgtctgcttaattgcgtttcagata-----agg-atctat---att-cttta--ca
agt-gtcgc--agt--gt--a-attgaccc-ctc-t-ttcacg-ag-a----gtgc-gt-
gtc----tt-----t--tttgc-----gctcgcac-----tttac---att-agg-t--c
c--tg--aaagcaa----cgaa-cgtgacc-gcaacctcttgtt-g--------------
------------------------------------------------------------
------------------------------------------------------------
------------------------cct--cat--ctccc-aa--ca-t-tc-ttt-c---
-ct-t-cgg--g----ttaga-t-atttcca--ttg-aggct--ttccaaa---actaga
ggg-accgctgtca--actt-ct---t-aaaccagaggaagg--ttgcggcaa-taaca-
ggtct-gtgatgccctt-agatgttccgggctgcacacg-tgctacaat-gatt-gt-tg
c-agt-------------------------------------------------------
------------------------------------------------------------
------------------------------------------------------------
--------------gagcatc-tcaatt---tt--------ttacc----t--aacaccg
cacacgtga-gt-ttgcatact-t-gtatgcta-tactt-----ta-cgcag-cggtaaa
-gcctgct-tcga-gagcaagtgggtaa-tcaat-ta-gaagt-aacgatt---tcc--c
a-aat-ta----gcacacttata-tacgg-----c--gt-ttgtgcccg-gg--tttca-
-cttgttggaa---------------------------ct-tt--tg-------------
------------t-g--c--g-cgc-agatgttt-ttttcc-gtatgt-gcaatt-gtc-
-aattcatggtggggacagaccattgttaattgttggtctcggtcttaactaggaatgcc
ttgtacgggtctttggttcaacaaaccacccggaatacgtccctgccctttgtacaca-c
cgccc-gtcgctcttaccgat-ggacttctctgtgagtttgagggact--ggat------
------------------------------------------------------------
-t-tga-t-cgta-------cattc--g--tg-t----g--cg---c--a---tt-aa-t
atctatgg-aa--------------------------------acttaaacgaaca-gtg
tggtc------taaag------------------------
>Globigerinita_glutinata|P148|17
---g--------------tg--g-agcatgtggcttaatttgactcaacgcgggaaatct
taccgggtccggacacac--tgaggattgacaggt-------------------------
---------------------at-tatat--a-gca------ac--tt------tcgg-g
t------t--------------------gt--------ct-att--gtta-------aat
atgctagtcctttcatgattatgtgataggtggtgcatggccgttcttagttcgtggagt
gatctgtctgcttaattgcgtttcagata-----agg-atctat---att-cttta--ca
agt-gtcgc--agt--gt--a-attgaccc-ctc-t-ttcacg-ag-a----gtgc-gt-
gtc----tt-----t--tttgc-----gctcgcac-----tttac---att-agg-t--c
c--tg--aaagcaa----cgaa-cgtgacc-gcaacctcttgtt-g--------------
------------------------------------------------------------
------------------------------------------------------------
------------------------cct--cat--ctccc-aa--ca-t-tc-ttt-c---
-ct-t-cgg--g----ttaga-t-atttcca--ttg-aggct--ttccaaa---actaga
ggg-accgctgtca--actt-ct---t-aaaccagaggaagg--ttgcggcaa-taaca-
ggtct-gtgatgccctt-agatgttccgggctgcacacg-tgctacaat-gatt-gt-tg
c-agt-------------------------------------------------------
------------------------------------------------------------
------------------------------------------------------------
--------------gagcatc-tcaatt---tt--------ttacc----t--aacaccg
cacacgtga-gt-ttgcatact-t-gtatgcta-tactt-----ta-cgcag-cggtaaa
-gcctgct-tcga-gagcaagtgggtaa-tcaat-ta-gaagt-aacgatt---tcc--c
a-aat-ta----gcacacttata-tacgg-----c--gt-ttgtgcccg-gg--tttca-
-cttgttggaa---------------------------ct-tt--tg-------------
------------t-g--c--g-cgc-agatgttt-ttttcc-gtatgt-gcaatt-gtc-
-aattcatggtggggacagaccattgttaattgttggtctcggtcttaactaggaatgcc
ttgtacgggtctttggttcaacaaaccacccggaatacgtccctgccctttgtacaca-c
cgccc-gtcgctcttaccgat-ggacttctctgtgagtttgagggact--ggat------
------------------------------------------------------------
-t-tga-t-cgta-------cattc--g--tg-t----g--cg---c--a---tt-aa-t
atctatgg-aa--------------------------------acttaaacgaaca-gtg
tggtc------taaag------------------------
>Globigerinita_glutinata|P148|20
---g--------------tg--g-agcatgtggcttaatttgactcaacgcgggaaatct
taccgggtccggacacac--tgaggattgacaggt-------------------------
---------------------at-tatat--a-gca------ac--ct------tcgg-g
t------t--------------------gt--------ct-att--gtta-------aat
atgctagtcctttcatgattatgtgataggtggtgcatggccgttcttagttcgtggagt
gatctgtctgcttaattgcgtttcagata-----agg-atctat---att-cttta--ca
agt-gtcgc--agt--gt--a-attgaccc-ctc-t-ttcacg-ag-a----gtgt-gt-
gtc----tt-----t--tttgc-----gctcgcac-----tttac---att-agg-t--c
c--tg--aaagcaa----cgaa-cgtgacc-gcaacctcttgtt-g--------------
------------------------------------------------------------
------------------------------------------------------------
------------------------cct--cat--ctccc-aa--ca-t-tc-ttt-c---
-ct-t-cgg--g----ttaga-t-atttcca--ttg-aggct--ttccaaa---actaga
ggg-accgctgtca--actt-ct---t-aaaccagaggaagg--ttgcggcaa-taaca-
ggtct-gtgatgccctt-agatgttccgggctgcacacg-tgctacaat-gatt-gt-tg
c-agt-------------------------------------------------------
------------------------------------------------------------
------------------------------------------------------------
--------------gagcatc-tcaatt---tt--------ttacc----t--aacaccg
cacacgtga-gt-ttgcatact-t-gtatgtta---ctt-----ta-cgcag-cggtaaa
-gcctgct-tcga-gagcaagtgggtaa-tcaat-ta-gaagt-aacgatt---tcc--c
a-aat-ta----gcacacttata-tacgg-----c--gt-ttgtgcccg-gg--tttca-
-cttgttggaa---------------------------ct-tt--tg-------------
------------t-g--c--g-cgc-agatgttt-ttt-cc-gtatgt-gcaatt-gtc-
-aattcatggtggggacagaccattgttaattgttggtctcggtcttaactaggaatgcc
ttgtacgggtctttggttcaacaaaccacccggaatacgtccctgccctttgtacaca-c
cgccc-gtcgctcttaccgat-ggacttctctgtgagtttgagggact--ggat------
------------------------------------------------------------
-t-tga-t-cgta-------cattc--g--tg-t----g--cg---c--a---tt-aa-t
atctatgg-aa--------------------------------acttaaacgaaca-gtg
tggtc------taaag------------------------
>Globigerinita_glutinata|P148|21
---g--------------tg--g-agcatgtggcttaatttgactcaacgcgggaaatct
taccgggtccggacacac--tgaggattgacaggt-------------------------
---------------------at-tatat--a-gca-cg--tac--tt---t--tgtg-c
g------t--------------------gt--------ct-att--gtta-------aat
atgctagtcctttcatgattatgtgataggtggtgcatggccgttcttagttcgtggagt
gatctgtctgcttaattgcgtttcagata-----agg-atctat---att-cttta--ca
agt-gtcgc--agt--gt--a-attgaccc-ctc-t-ttcacg-ag-a----gtgt-gt-
gtc----tt-----t--tttgc-----gctcgcac-----tttac---att-agg-t--c
c--tg--aaagcaa----cgaa-cgtgacc-gcaacctcttgtt-g--------------
------------------------------------------------------------
------------------------------------------------------------
------------------------cct--cat--ctccc-aa--ca-t-tc-ttt-c---
-ct-t-cgg--g----ttaga-t-atttcca--ttg-aggct--ttccaaa---actaga
ggg-accgctgtca--actt-ct---t-aaaccagaggaagg--ttgcggcaa-taaca-
ggtct-gtgatgccctt-agatgttccgggctgcacacg-tgctacaat-gatt-gt-tg
c-agt-------------------------------------------------------
------------------------------------------------------------
------------------------------------------------------------
--------------gagcatc-tcaatt---tt--------ttacc----t--aacaccg
cacacgtga-gt-ttgcatact-t-gtatgcta-tactt-----ta-cgcag-cggtaaa
-gcctgct-tcga-gagcaagtgggtaa-tcaat-ta-gaagt-aacgatt---tcc--c
a-aat-ta----gcacacttata-tacgg-----c--gt-ttgtgcccg-gg--tttca-
-cttgttggaa---------------------------ct-tt--tg-------------
------------t-g--c--g-cgc-agatgttt-ttttcc-gtatgt-gcaatt-gtc-
-aattcatggtggggacagaccattgttaattgttggtctcggtcttaactaggaatgcc
ttgtacgggtctttggttcaacaaaccacccggaatacgtccctgccctttgtacaca-c
cgccc-gtcgctcttaccgat-ggacttctctgtgagtttgagggact--ggat------
------------------------------------------------------------
-t-tga-t-cgta-------cattc--g--tg-t----g--cg---c--a---tt-aa-t
atctatgg-aa--------------------------------acttaaacgaaca-gtg
tggtc------taaag------------------------
>Globigerinita_glutinata|P148|26
---g--------------tg--g-agcatgtggcttaatttgactcaacgcgggaaatct
taccgggtccggacacac--tgaggattgacaggt-------------------------
---------------------at-tatat--a-gca------ac--ct------tcgg-g
t------t--------------------gt--------ct-att--gtta-------aat
atgctagtcctttcatgattatgtgataggtggtgcatggccgttcttagttcgtggagt
gatctgtctgcttaattgcgtttcagata-----agg-atctat---att-cttta--ca
agt-gtcgc--agt--gt--a-attgaccc-ctc-t-ttcacg-ag-a----gtgc-gt-
gtc----tt-----t--tttgc-----gctcgcac-----tttac---att-agg-t--c
c--tg--aaagcaa----cgaa-cgtgacc-gcaacctcttgtt-g--------------
------------------------------------------------------------
------------------------------------------------------------
------------------------cct--cat--ctccc-aa--ca-t-tc-ttt-c---
-ct-t-cgg--g----ttaga-t-atttcca--ttg-aggct--ttccaaa---actaga
ggg-accgctgtca--actt-ct---t-aaaccagaggaagg--ttgcggcaa-taaca-
ggtct-gtgatgccctt-agatgttccgggctgcacacg-tgctacaat-gatt-gt-tg
c-agt-------------------------------------------------------
------------------------------------------------------------
------------------------------------------------------------
--------------gagcatc-tcaatt---tt--------ttacc----t--aacaccg
cacacgtga-gt-ttgcatact-t-gtatgcta-tactt-----ta-cgcag-cggtaaa
-gcctgct-tcga-gagcaagtgggtaa-tcaat-ta-gaagt-aacgatt---tcc--c
a-aat-ta----gcacacttata-tacgg-----c--gt-ttgtgcccg-gg--tttca-
-cttgttggaa---------------------------ct-tt--tg-------------
------------t-g--c--g-cgc-agatgttt-ttttcc-gtatgt-gcaatt-gtc-
-aattcatggtggggacagaccattgttaattgttggtctcggtcttaactaggaatgcc
ttgtacgggtctttggttcaacaaaccacccggaatacgtccctgccctttgtacaca-c
cgccc-gtcgctcttaccgat-ggacttctctgtgagtttgagggact--ggat------
------------------------------------------------------------
-t-tga-t-cgta-------cattc--g--tg-t----g--c-------a---tt-aa-t
atctatgg-aa--------------------------------acttaaacgaaca-gtg
tggtc------taaag------------------------
>Globigerinita_glutinata|P148|28
---g--------------tg--g-agcatgtggcttaatttgactcaacgcgggaaatct
taccgggtccggacacac--tgaggattgacaggt-------------------------
---------------------at-tatat--a-gca------ac--ct------tcgg-g
t------t--------------------gt--------ct-att--gtta-------aat
atgctagtcctttcatgattatgtgataggtggtgcatggccgttcttagttcgtggagt
gatctgtctgcttaattgcgtttcagata-----agg-atctat---att-cttta--ca
agt-gtcgc--agt--gt--a-attgaccc-ctc-t-ttcacg-ag-a----gtgt-gt-
gtc----tt-----t--tttgc-----gctcgcac-----tttac---att-agg-t--c
c--tg--aaagcaa----cgaa-cgtgacc-gcaacctcttgtt-g--------------
------------------------------------------------------------
------------------------------------------------------------
------------------------cct--cat--ctccc-aa--ca-t-tc-ttt-c---
-ct-t-cgg--g----ttaga-t-atttcca--ttg-aggct--ttccaaa---actaga
ggg-accgctgtca--actt-ct---t-aaaccagaggaagg--ttgcggcaa-taaca-
ggtct-gtgatgccctt-agatgttccgggctgcacacg-tgctacaat-gatt-gt-tg
c-agt-------------------------------------------------------
------------------------------------------------------------
------------------------------------------------------------
--------------gagcatc-tcaatt---tt--------ttacc----t--aacaccg
cacacgtga-gt-ttgcatact-t-gtatgtta---ctt-----ta-cgc----------
------------------------------------------------------------
------------------------------------------------------------
------------------------------------------------------------
------------------------------------------------------------
------------------------------------------------------------
------------------------------------------------------------
------------------------------------------------------------
------------------------------------------------------------
------------------------------------------------------------
------------------------------------------------------------
----------------------------------------
>Globigerinita_glutinata|P149|04
---g--------------tg--g-agcatgtggcttaatttgactcaacgcgggaaatct
taccgggtccggacacac--tgaggattgacaggt-------------------------
---------------------at-tatat--a-gca-cg--cac--ac---t--tcgg-t
g------t--------------------gt-----gt-ct-att--gtta-------aat
atgctagtcctttcatgattatgtgataggtggtgcatggccgttcttagttcgtggagt
gatctgtctgcttaattgcgtttcagata-----agg-atctat---att-cttta--ca
gtg-ctg-c--agtc-gt--a-attgaccc-ctt-t-ctcacg-ag-a----gtgt-gt-
gtc----tt-----t--tt-gc-----gctcacac-----tttac---att-agg-t--c
c--tg--aaagcaa----cgaa-cgtgacc-gcaacctcttgtt-g--------------
------------------------------------------------------------
------------------------------------------------------------
------------------------cct--cat--ctccccat--ca-c-ta-ggtag---
-tt-tcggc--t----actta-a-cgtatca--ttg-aggct--ttccaaa---actaga
ggg-accgctgtca--actt-ct---t-aaaccagaggaagg--ttgcggcaa-taaca-
ggtct-gtgatgccctt-agatgttccgggctgcacacg-tgctacaat-gatt-gt-tg
c-agt-------------------------------------------------------
------------------------------------------------------------
------------------------------------------------------------
--------------gagcatc-tcaatt---tt--------ttacc----tt-aacaccg
cacacgtga-gt---gcatact-t-gtatgtta---ctt-----ta-cgcag-cggtaaa
-gcctgct-tcga-gagcaagtgggtaa-tcaat-ta-gaagt-aacgatt---tcc--c
a-aat-ta----gcacacttata-tacgg-----c--gt-ttgtgcccg-gg--tttca-
-cttgttggaa---------------------------ct-tt--tg-------------
------------t-g--c--g-cgc-agatgttt-tt--cc-gtatgt-gcaatt-gtc-
-aattcatggtggggacagaccattgttaattgttggtctcggtcttaactaggaatgcc
ttgtacgggtctttggttcaacaaaccacccggaatacgtccctgccctttgtacaca-c
cgccc-gtcgctcttaccgat-ggacttctctgtgagtttgagggact--ggat------
------------------------------------------------------------
-t-tga-t-cgtg--------cttc--g---g-c----a--cg---c--a---tt-aa-c
atctatgg-aa--------------------------------acttaaacgaaca-gtg
tggtc------taaag------------------------
>Globigerinita_glutinata|P149|07
---g--------------tg--g-agcatgtggcttaatttgactcaacgcgggaaatct
taccgggtccggacacac--tgaggattgacaggt-------------------------
---------------------at-tatat--a-gca-cg--cac--tt---c--ggtg-t
g------t--------------------gt--------ct-att--gtta-------aat
atgctagtcctttcatgattatgtgataggtggtgcatggccgttcttagttcgtggagt
gatctgtctgcttaattgcgtttcagata-----agg-atctat---att-cttta--cg
tga-gtg----att--gc--a-g---accc-ctt-t-ctcacg-ag-a----gtgt-gt-
gtc----tc-----g--catg-------a-t-ctc-----tctac---att-agg-t--c
c--tg--aaagcaa----cgaa-cgtgacc-gcaacctcttgtt-g--------------
------------------------------------------------------------
------------------------------------------------------------
------------------------cct--cat--ctccccat--ca-c-ta-ggtag---
-tt-tcggc--t----actta-a-cgtatca--ttg-aggct--ttccaaa---actaga
ggg-accgctgtca--actt-ct---t-aaaccagaggaagg--ttgcggcaa-taaca-
ggtct-gtgatgccctt-agatgttccgggctgcacacg-tgctacaat-gatt-gt-tg
c-agt-------------------------------------------------------
------------------------------------------------------------
------------------------------------------------------------
--------------gagcatc-tcaatt---tt--------ttacc----t--aacaccg
cacacgtga-gt-acgcatact-t-gtatgtta---ctt-----ta-cgcag-cggtaaa
-gcctgct-tcga-gagcaagtgggtaa-tcaat-ta-gaagt-aacgatt---tcc--c
a-aat-ta----gcacacttata-tacgg-----c--gt-ttgtgcccg-gg--tttca-
-cttgttggaa---------------------------ct-tt--tg-------------
------------t-g--c--g-cgc-agatgttt-tt--cc-gtatgt-gcaatt-gtc-
-aattcatggtggggacagaccattgttaattgttggtctcggtcttaactaggaatgcc
ttgtacgggtctttggttcaacaaaccacccggaatacgtccctgccctttgtacaca-c
cgccc-gtcgctcttaccgat-ggacttctctgtgagtttgagggact--ggat------
------------------------------------------------------------
-t-tga-t-cgtg--------cttc--g---g-c----a--cg---c--a---tt-aa-c
atctatgg-aa-------------------------------------------a---ct
-----------taaac------------------------
>Globigerinita_glutinata|P149|18
---g--------------tg--g-agcatgtggcttaatttgactcaacgcgggaaatct
taccgggtccggacacac--tgaggattgacaggt-------------------------
---------------------at-tatat--a-gca------ca--ct------tcgg-t
g------t--------------------gt--------ct-att--gtta-------aat
atgctagtcctttcatgattatgtgataggtggtgcatggccgttcttagttcgtggagt
gatctgtctgcttaattgcgtttcagata-----agg-atctat---att-cttta--ca
gtg-ctg-c--agtc-gt--a-attgaccc-ctt-t-ctcacg-ag-a----gtgt-gt-
gtc----tt-----t--tt-gc-----gctcacac-----tttac---att-agg-t--c
c--tg--aaagcaa----cgaa-cgtgacc-gcaacctcttgtt-g--------------
------------------------------------------------------------
------------------------------------------------------------
------------------------cct--cat--ctccccat--ca-c-ta-ggtag---
-tt-tcggc--t----actta-a-cgtatca--ttg-aggct--ttccaaa---actaga
ggg-accgctgtca--actt-ct---t-aaaccagaggaagg--ttgcggcaa-taaca-
ggtct-gtgatgccctt-agatgttccgggctgcacacg-tgctacaat-gatt-gt-tg
c-agt-------------------------------------------------------
------------------------------------------------------------
------------------------------------------------------------
--------------gagcatc-tcaatt---tt--------ttacc----tt-aacaccg
cacacgtga-gt---gcatact-t-gtatgtta---ctt-----ta-cgcag-cggtaaa
-gcctgct-tcga-gagcaagtgggtaa-tcaat-ta-gaagt-aacgatt---tcc--c
a-aat-ta----gcacacttata-tacgg-----c--gt-ttgtgcccg-gg--tttca-
-cttgttggaa---------------------------ct-tt--tg-------------
------------t-g--c--g-tgc-agatgttt-tt--cc-gtatgt-gcaatt-gtc-
-aattcatggtggggacagaccattgttaattgttggtctcggtcttaactaggaatgcc
ttgtacgggtctttggttcaacaaaccacccggaatacgtccctgccctttgtacaca-c
cgccc-gtcgctcttaccgat-ggacttctctgtgagtttgagggact--ggat------
------------------------------------------------------------
-t-tga-t-cgtg--------cttc--g---g-c----a--cg---c--a---tt-aa-c
atctatgg-aa--------------------------------acttaaacgaaca-gtg
tggtc------taaag------------------------
>Globigerinita_glutinata|P149|22
---g--------------tg--g-agcatgtggcttaatttgactcaacgcgggaaatct
taccgggtccggacacac--tgaggattgacaggt-------------------------
---------------------at-tatat--a-gca-cg--cac--tt---c--ggtg-t
g------t--------------------gt--------ct-att--gtta-------aat
atgctagtcctttcatgattatgtgataggtggtgcatggccgttcttagttcgtggagt
gatctgtctgcttaattgcgtttcagata-----agg-atctat---att-cttta--cg
tga-gtg----att--gc--a-g---accc-ctt-t-ctcacg-ag-a----gtgt-gt-
gtc----tc-----g--catg-------a-t-ctc-----tctac---att-agg-t--c
c--tg--aaagcaa----cgaa-cgtgacc-gcaacctcttgtt-g--------------
------------------------------------------------------------
------------------------------------------------------------
------------------------cct--cat--ctccccat--ca-c-ta-ggtag---
-tt-tcggc--t----actta-a-cgtatca--ttg-aggct--ttccaaa---actaga
ggg-accgctgtca--actt-ct---t-aaaccagaggaagg--ttgcggcaa-taaca-
ggtct-gtgatgccctt-agatgttccgggctgcacacg-tgctacaat-gatt-gt-tg
c-agt-------------------------------------------------------
------------------------------------------------------------
------------------------------------------------------------
--------------gagcatc-tcaatt---tt--------ttacc----tt-aacaccg
cacacgtga-gt---gcatact-t-gtatgtta---ctt-----ta-cgcag-cggtaaa
-gcctgct-tcga-gagcaagtgggtaa-tcaat-ta-gaagt-aacgatt---tcc--c
a-aat-ta----gcacacttata-tacgg-----c--gt-ttgtgcccg-gg--tttca-
-cttgttggaa---------------------------ct-tt--tg-------------
------------t-g--c--g-tgc-agatgttt-tt--cc-gtatgt-gcaatt-gtc-
-aattcatggtggggacagaccattgttaattgttggtctcggtcttaactaggaatgcc
ttgtacgggtctttggttcaacaaaccacccggaatacgtccctgccctttgtacaca-c
cgccc-gtcgctcttaccgat-ggacttctctgtgagtttgagggact--ggat------
------------------------------------------------------------
-t-tga-t-cgtg--------cttc--g---g-c----a--cg---c--a---tt-aa-c
atctatgg-aa--------------------------------acttaaacgaaca-gtg
tggtc------taaag------------------------
>Globigerinita_glutinata|P149|28
---g--------------tg--g-agcatgtggcttaatttgactcaacgcgggaaatct
taccgggtccggacacac--tgaggattgacaggt-------------------------
---------------------at-tatat--a-gca-cg--cac--tt---c--ggtg-t
g------t--------------------gt--------ct-att--gtta-------aat
atgctagtcctttcatgattatgtgataggtggtgcatggccgttcttagttcgtggagt
gatctgtctgcttaattgcgtttcagata-----agg-atctat---att-cttta--ca
gtg-ctg-c--agtc-gt--a-attgaccc-ctt-t-ctcacg-ag-a----gtgt-gt-
gtc----tt-----t--tt-gc-----gctcacac-----tttac---att-agg-t--c
c--tg--aaagcaa----cgaa-cgtgacc-gcaacctcttgtt-g--------------
------------------------------------------------------------
------------------------------------------------------------
------------------------cct--cat--ctccccat--ca-c-ta-ggtag---
-tt-tcggc--t----actta-a-cgtatca--ttg-aggct--ttccaaa---actaga
ggg-accgctgtca--actt-ct---t-aaaccagaggaagg--ttgcggcaa-taaca-
ggtct-gtgatgccctt-agatgttccgggctgcacacg-tgctacaat-gatt-gt-tg
c-agt-------------------------------------------------------
------------------------------------------------------------
------------------------------------------------------------
--------------gagcatc-tcaatt---tt--------ttacc----t--aacaccg
cacacgtga-gt---gcatact-t-gtatgtta---ctt-----ta-cgcag-cggtaaa
-gcctgct-tcga-gagcaagtgggtaa-tcaat-ta-gaagt-aacgatt---tcc--c
a-aat-ta----gcacacttata-tacgg-----c--gt-ttgtgcccg-gg--tttca-
-cttgttggaa---------------------------ct-tt--tg-------------
------------t-g--c--g-tgc-agatgttt-tt--cc-gtatgt-gcaatt-gtc-
-aattcatggtggggacagaccattgttaattgttggtctcggtcttaactaggaatgcc
ttgtacgggtctttggttcaacaaaccacccggaatacgtccctgccctttgtacaca-c
cgccc-gtcgctcttaccgat-ggacttctctgtgagtttgagggact--ggat------
------------------------------------------------------------
-t-tga-t-cg----------cttc--g---g-c----g--c-------a---tt-aa-c
atctatgg-aa--------------------------------acttaaacgaaca-gtg
tggtc------taaag------------------------
>Globigerinita_glutinata|P149|30
---g--------------tg--g-agcatgtggcttaatttgactcaacgcgggaaatct
taccgggtccggacacac--tgaggattgacaggt-------------------------
---------------------at-tatat--a-gca-cg--cac--tt---c--ggtg-t
g------t--------------------gt--------ct-att--gtta-------aat
atgctagtcctttcatgattatgtgataggtggtgcatggccgttcttagttcgtggagt
gatctgtctgcttaattgcgtttcagata-----agg-atctat---att-cttta--cg
tga-gtg----att--gc--a-g---accc-ctt-t-ctcacg-ag-a----gtgt-gt-
gtc----tc-----g--catg-------a-t-ctc-----tctac---att-agg-t--c
c--tg--aaagcaa----cgaa-cgtgacc-gcaacctcttgtt-g--------------
------------------------------------------------------------
------------------------------------------------------------
------------------------cct--cat--ctccccat--ca-c-ta-ggtag---
-tt-tcggc--t----actta-a-cgtatca--ttg-aggct--ttccaaa---actaga
ggg-accgctgtca--actt-ct---t-aaaccagaggaagg--ttgcggcaa-taaca-
ggtct-gtgatgccctt-agatgttccgggctgcacacg-tgctacaat-gatt-gt-tg
c-agt-------------------------------------------------------
------------------------------------------------------------
------------------------------------------------------------
--------------gagcatc-tcaatt---tt--------ttacc----t--aacaccg
cacacgtga-gt-acgcatact-t-gtatgtta---ctt-----ta-cgcag-cggtaaa
-gcctgct-tcga-gagcaagtgggtaa-tcaat-ta-gaagt-aacgatt---tcc--c
a-aat-ta----gcacacttata-tacgg-----c--gt-ttgtgcccg-gg--tttca-
-cttgttggaa---------------------------ct-tt--tg-------------
------------t-g--c--g-tgc-agatgttt-tt--cc-gtatgt-gcaatt-gtc-
-aattcatggtggggacagaccattgttaattgttggtctcggtcttaactaggaatgcc
ttgtacgggtctttggttcaacaaaccacccggaatacgtccctgccctttgtacaca-c
cgccc-gtcgctcttaccgat-ggacttctctgtgagtttgagggact--ggat------
------------------------------------------------------------
-t-tga-t-cgtg--------cttc--g---g-c----a--cg---c--a---tt-aa-c
atctatgg-aa--------------------------------acttaaacgaaca-gtg
tggtc------taaag------------------------
>Globigerinita_glutinata|P151|06
---g--------------tg--g-agcatgtggcttaatttgactcaacgcgggaaatct
taccgggtccggacacac--tgaggattgacaggt-------------------------
---------------------at-tatat--a-gca-cg--tac--tt---t--tgtg-c
g------t--------------------gt--------ct-att--gtta-------aat
atgctagtcctttcatgattatgtgataggtggtgcatggccgttcttagttcgtggagt
gatctgtctgcttaattgcgtttcagata-----agg-atctat---att-cttta--ca
agt-gtcgc--agt--gt--a-attgaccc-ctc-t-ttcacg-ag-a----gtgc-gt-
gtc----tt-----t--tttgc-----gctcgcac-----tttac---att-agg-t--c
c--tg--aaagcaa----cgaa-cgtgacc-gcaacctcttgtt-g--------------
------------------------------------------------------------
------------------------------------------------------------
------------------------cct--cat--ctccc-aa--ca-t-tc-ttt-c---
-ct-t-cgg--g----ttaga-t-atttcca--ttg-aggct--ttccaaa---actaga
ggg-accgctgtca--actt-ct---t-aaaccagaggaagg--ttgcggcaa-taaca-
ggtct-gtgatgccctt-agatgttccgggctgcacacg-tgctacaat-gatt-gt-tg
c-agt-------------------------------------------------------
------------------------------------------------------------
------------------------------------------------------------
--------------gagcatc-tcaatt---tt--------ttacc----t--aacaccg
cacacgtga-gt-ttgcatact-t-gtatgcta-tactt-----ta-cgcag-cggtaaa
-gcctgct-tcga-gagcaagtgggtaa-tcaat-ta-gaagt-aacgatt---tcc--c
a-aat-ta----gcacacttata-tacgg-----c--gt-ttgtgcccg-gg--tttca-
-cttgttggaa---------------------------ct-tt--tg-------------
------------t-g--c--g-cgc-agatgttt-ttttcc-gtatgt-gcaatt-gtc-
-aattcatggtggggacagaccattgttaattgttggtctcggtcttaactaggaatgcc
ttgtacgggtctttggttcaacaaaccacccggaatacgtccctgccctttgtacaca-c
cgccc-gtcgctcttaccgat-ggacttctctgtgagtttgagggact--ggat------
------------------------------------------------------------
-t-tga-t-cgta-------cattc--g--tg-t----g--cg---c--a---tt-aa-t
atctatgg-aa--------------------------------acttaaacgaaca-gtg
tggtc------taaag------------------------
>Globigerinita_glutinata|P151|08
---g--------------tg--g-agcatgtggcttaatttgactcaacgcgggaaatct
taccgggtccggacacac--tgaggattgacaggt-------------------------
---------------------at-tatat--a-gca-cg--tac--tt---t--tgtg-c
g------t--------------------gt--------ct-att--gtta-------aat
atgctagtcctttcatgattatgtgataggtggtgcatggccgttcttagttcgtggagt
gatctgtctgcttaattgcgtttcagata-----agg-atctat---att-cttta--ca
agt-gtcgc--agt--gt--a-attgaccc-ctc-t-ttcacg-ag-a----gtgc-gt-
gtc----tt-----t--tttgc-----gctcgcac-----tttac---att-agg-t--c
c--tg--aaagcaa----cgaa-cgtgacc-gcaacctcttgtt-g--------------
------------------------------------------------------------
------------------------------------------------------------
------------------------cct--cat--ctccc-aa--ca-t-tc-ttt-c---
-ct-t-cgg--g----ttaga-t-atttcca--ttg-aggct--ttccaaa---actaga
ggg-accgctgtca--actt-ct---t-aaaccagaggaagg--ttgcggcaa-taaca-
ggtct-gtgatgccctt-agatgttccgggctgcacacg-tgctacaat-gatt-gt-tg
c-agt-------------------------------------------------------
------------------------------------------------------------
------------------------------------------------------------
--------------gagcatc-tcaatt---tt--------ttacc----t--aacaccg
cacacgtga-gt-ttgcatact-t-gtatgcta-tactt-----ta-cgcag-cggtaaa
-gcctgct-tcga-gagcaagtgggtaa-tcaat-ta-gaagt-aacgatt---tcc--c
a-aat-ta----gcacacttata-tacgg-----c--gt-ttgtgcccg-gg--tttca-
-cttgttggaa---------------------------ct-tt--tg-------------
------------t-g--c--g-cgc-agatgttt-ttttcc-gtatgt-gcaatt-gtc-
-aattcatggtggggacagaccattgttaattgttggtctcggtcttaactaggaatgcc
ttgtacgggtctttggttcaacaaaccacccggaatacgtccctgccctttgtacaca-c
cgccc-gtcgctcttaccgat-ggacttctctgtgagtttgagggact--ggat------
------------------------------------------------------------
-t-tga-t-cgta-------cattc--g--tg-t----g--cg---c--a---tt-aa-t
atctatgg-aa--------------------------------acttaaacgaaca-gtg
tggtc------taaag------------------------
>Globigerinita_glutinata|P152|03
---g--------------tg--g-agcatgtggcttaatttgactcaacgcgggaaatct
taccgggtccggacacac--tgaggattgacaggt-------------------------
---------------------at-tatat--a-gca-cg--cac--tt---c--ggtg-t
g------t--------------------gt--------ct-att--gtta-------aat
atgctagtcctttcatgattatgtgataggtggtgcatggccgttcttagttcgtggagt
gatctgtctgcttaattgcgtttcagata-----agg-atctat---att-cttta--cg
tga-gtg----att--gc--a-g---accc-ctt-t-ctcacg-ag-a----gtgt-gt-
gtc----tc-----g--catg-------a-t-ctc-----tctac---att-agg-t--c
c--tg--aaagcaa----cgaa-cgtgacc-gcaacctcttgtt-g--------------
------------------------------------------------------------
------------------------------------------------------------
------------------------cct--cat--ctccccatatcaac-ta-ggtag---
-tt-tcggc--t----actta-a-cgtatca--ttg-aggct--ttccaaa---actaga
ggg-accgctgtca--actt-ct---t-aaaccagaggaagg--ttgcggcaa-taaca-
ggtct-gtgatgccctt-agatgttccgggctgcacacg-tgctacaat-gatt-gt-tg
c-agt-------------------------------------------------------
------------------------------------------------------------
------------------------------------------------------------
--------------gagcatc-tcaatt---tt--------ttacc----t--aacaccg
cacacgtga-gt---gcatact-t-gtatgcta---ctt-----ta-cgcag-cggtaaa
-gcctgct-tcga-gagcaagtgggtaa-tcaat-ta-gaagt-aacgatt---tcc--c
a-aat-ta----gcacacttata-tacgg-----c--gt-ttgtgcccg-gg--tttca-
-cttgttggaa---------------------------ct-tt--tg-------------
------------t-g--c--g-tgc-agatgttt-tt--cc-gtatgt-gcaatt-gtc-
-aattcatggtggggacagaccattgttaattgttggtctcggtcttaactaggaatgcc
ttgtacgggtctttggttcaacaaaccacccggaatacgtccctgccctttgtacaca-c
cgccc-gtcgctcttaccgat-ggacttctctgtgagtttgagggact--ggat------
------------------------------------------------------------
-t-tga-t-cg----------cttc--g---g-c----g--c-------a---tt-aa-c
atctatgg-aa--------------------------------acttaaacgaaca-gtg
tggtc------taaag------------------------
>Globigerinita_glutinata|P152|28
------------------------------------------------cgcgggaaatct
taccgggtccggacacac--tgaggattgacaggt-------------------------
---------------------at-tatat--a-gca------ca--ct------tcgg-t
g------t--------------------gt--------ct-att--gtta-------aat
atgctagtcctttcatgattatgtgataggtggtgcatggccgttcttagttcgaggagt
gatctgtctgcttaattgcgtttcaaata-----agg-atctat---att-cttta--ca
gtg-ctg-c--agtc-gt--a-attgaccc-ctt-t-ctcacg-ag-a----gtgt-gt-
gtc----tt-----t--tt-gc-----gctcacac-----tttac---att-agg-t--c
c--tg--aaagcaa----cgaa-cgtgacc-gcaacctcttgtt-g--------------
------------------------------------------------------------
------------------------------------------------------------
------------------------cct--cat--ctccccat--ca-c-ta-ggtag---
-tt-tcggc--t----actta-a-cgtatca--ttg-aggct--ttccaaa---actaga
ggg-accgctgtca--actt-ct---t-aaaccagaggaagg--ttgcggcaa-taaca-
ggtct-gtgatgccctt-agatgttccgggctgcacacg-tgctacaat-gatt-gt-tg
c-agt-------------------------------------------------------
------------------------------------------------------------
------------------------------------------------------------
--------------gagcatc-tcaatt---tt--------ttacc----t--aacaccg
cacacgtga-gt---gcatact-t-gtatgtta---ctt-----ta-cgcag-cggtaaa
-gcctgct-tcga-gagcaagtgggtaa-tcaat-ta-gaagt-aacgatt---tcc--c
a-aat-ta----gcacacttata-tacgg-----c--gt-ttgtgcccg-gg--tttca-
-cttgttggaa---------------------------ct-tt--tg-------------
------------t-g--c--g-cgc-agatgttt-tt--cc-gtatgt-gcaatt-gtc-
-aattcatggtggggacagaccattgttaattgttggtctcggtcttaactaggaatgcc
ttgtacgggtctttggttcaacaaaccacccggaatacgtccctgccctttgtacaca-c
cgccc-gtcgctcttaccgat-ggacttctctgtgagtttgagggactg-----------
------------------------------------------------------------
------------------------------------------------------------
------------------------------------------------------------
-gatt------tgat-------------------------
>Globigerinita_glutinata|R019|10
---g--aacgc------gtg--g-agcatgtggcttaatttgactcaacgcgggaaatct
taccgggtccggacacac--tgaggattgacaggt-------------------------
---------------------at-tatat--a-gca------ac--tt------tcga-g
t------t--------------------gt--------ct-att--gtta-------aat
atgctagtcctttcatgattatgtgataggtggtgcatggccgttcttagttcgtggagt
gatctgtctgcttaattgcgtttcagata-----agg-atctat---att-cttta--ca
agt-gtcgc--agt--gt--a-attgaccc-ctc-t-ttcacg-ag-a----gtgt-gt-
gtc----tt-----t--tttgc-----gctcgcac-----tttac---att-agg-t--c
c--tg--aaagcaa----cgaa-cgtgacc-gcaacctcttgtt-g--------------
------------------------------------------------------------
------------------------------------------------------------
------------------------cct--cat--ctccc-aa--ca-t-tc-ttt-c---
-ct-t-cgg--g----ttaga-t-atttcca--ttg-aggct--ttccaaa---actaga
ggg-accgctgtca--actt-ct---t-aaaccagaggaagg--ttgcggcaa-taaca-
ggtct-gtgatgccctt-agatgttccgggctgcacacg-tgctacaat-gatt-gt-tg
c-agt-------------------------------------------------------
------------------------------------------------------------
------------------------------------------------------------
--------------gagcatc-tcaatt---tt--------ttacc----t--aacaccg
cacacgtga-gt---gcatact-t-gtatgtta---ctt-----ta-cgcag-cggtaaa
-gcctgct-tcga-gagcaagtgggtaa-tcaat-ta-gaagt-aacgatt---tcc--c
a-aat-ta----gcacacttata-tacgg-----c--gt-ttgtgcccg-gg--tttca-
-cttgttggaa---------------------------ct-tt--tg-------------
------------t-g--c--g-cgc-agatgttt-ttt-cc-gtatgt-gcaatt-gtc-
-aattcatggtggggacagaccattgttaattgttggtctcggtcttaactaggaatgcc
ttgtacgggtctttggttcaacaaaccacccggaatacgtccctgccctttgtacaca-c
cgccc-gtcgctcttaccgat-ggacttctctgtgagtttgagggact--ggat------
------------------------------------------------------------
-t-tga-t-cg----------catt--c---g-t----g--c-------a---tt-aa-t
atctatgg-aa--------------------------------acttaaacgaaca-gtg
tggtc------taaag------------------------
>Globigerinita_glutinata|R019|17
---g--aacgc------gtg--g-agcatgtggcttaatttgactcaacgcgggaaatct
taccgggtccggacacac--tgaggattgacaggt-------------------------
---------------------at-tatat--a-gca------ac--tt------tcga-g
t------t--------------------gt--------ct-att--gtta-------aat
atgctagtcctttcatgattatgtgataggtggtgcatggccgttcttagttcgtggagt
gatctgtctgcttaattgcgtttcagata-----agg-atctat---att-cttta--ca
agt-gtcgc--agt--gt--a-attgaccc-ctc-t-ttcacg-ag-a----gtgt-gt-
gtc----tt-----t--tttgc-----gctcgcac-----tttac---att-agg-t--c
c--tg--aaagcaa----cgaa-cgtgacc-gcaacctcttgtt-g--------------
------------------------------------------------------------
------------------------------------------------------------
------------------------cct--cat--ctccc-aa--ca-t-tc-ttt-c---
-ct-t-cgg--g----ttaga-t-atttcca--ttg-aggct--ttccaaa---actaga
ggg-accgctgtca--actt-ct---t-aaaccagaggaagg--ttgcggcaa-taaca-
ggtct-gtgatgccctt-agatgttccgggctgcacacg-tgctacaat-gatt-gt-tg
c-agt-------------------------------------------------------
------------------------------------------------------------
------------------------------------------------------------
--------------gagcatc-tcaatt---tt--------ttacc----t--aacaccg
cacacgtga-gt---gcatact-t-gtatgtta---ctt-----ta-cgcag-cggtaaa
-gcctgct-tcga-gagcaagtgggtaa-tcaat-ta-gaagt-aacgatt---tcc--c
a-aat-ta----gcacacttata-tacgg-----c--gt-ttgtgcccg-gg--tttca-
-cttgttggaa---------------------------ct-tt--tg-------------
------------t-g--c--g-cgc-agatgttt-ttt-cc-gtatgt-gcaatt-gtc-
-aattcatggtggggacagaccattgttaattgttggtctcggtcttaactaggaatgcc
ttgtacgggtctttggttcaacaaaccacccggaatacgtccctgccctttgtacaca-c
cgccc-gtcgctcttaccgat-ggacttctctgtgagtttgagggact--ggat------
------------------------------------------------------------
-t-tga-t-cg----------catt--c---g-t----g--c-------a---tt-aa-t
atctatgg-aa--------------------------------acttaaacgaaca-gtg
tggtc------taaag------------------------
>assumed_uvula|P085|16
---g--aacgc------gtg--g-agcatgtgacttaatttgactcaacgcgggaaatct
taccgggtccggacacac--tgaggattgacaggc-------------------------
---------------------aa-tatat-ga-ttc------ag--ct---t--tcgg-g
t------t--------------------gt-----tt-c--att--gtta-------aat
atgctagtcctttcatgattatgtgataggtggtgcatggccgttcttagttcgtggagt
gatctgtctgcttaattgcgtttcactta---------atttat---agg-atcta-ata
ttt-tta-c--gag--tg--a-gtagg-----tt-t-tgaccc-ac-a----ctgc-at-
ttt----at-----t--at-gt-----gg-tggtc-----cgtgcgtcatt-acaat--t
actgg--cctgctt----cgct-ctaatta-gctatcctttgaa--a-------------
------------------------------------------------------------
----------------------------gca-acgaacgtgaccgcaa-c-ctc----tt
--gttg--ccttcg-ttt---aac-at--ccta-ctctt-ag--tg-g-tg-ggtat---
-tg-agggc--tt--cactca-ttgcgtgta--aca-gcgtg--tgagtaa---actaga
ggg-accgctgtca--actt-ct---t-aaaccagaggaagg--ttgcggcaa-taaca-
ggtct-gtgatgccctt-agatgttccgggctgcacacg-tgctacaat-gatt-gt-gg
c-agt-------------------------------------------------------
------------------------------------------------------------
------------------------------------------------------------
--------------gagcatc-tc-------ta--------acgat----a-----a-tt
t---att-a-ca-tacaccacg-a-gtgagtca---aat-----ca-cg-ag-tggtaaa
agcctgct-ttga-gagcaagtgggtaa-tcaat-ta-gaagt-aacgatt---tcttcg
c-att--a----gcacacttata-tacgg-----c--gt-ttatgcccg-gg--tttca-
-cttgttggagcctctgcgtgcg-tagatgtt-gagcttg-ca--tc-------------
------------t-g--a--t-gta-agtctcat-tta-cc-gtatgt-gcaatt-gtc-
-aattcatggtggggacagaccattgttaattgttggtctcggtcttaactaggaatgcc
ttgtacgggtctttggttcaacagaccacccggaatatgtccctgccctttgtacaca-c
cgccc-gtcgctcttaccgat-ggacttctctgtgagtttgagggact--ggag------
------------------------------------------------------------
-c-tga-g-ctta-------ggttt--g---g-t----t--c-----t-a---tggaa-a
cttaaacg-aa-------------------------------------------ca-gtg
tggtc------taaag------------------------
>assumed_uvula|P085|23
---g--aacgc------gtg--g-agcatgtggcttaatttgactcaacgcgggaaatct
taccgggtccggacacac--tgaggattgacaggc-------------------------
---------------------aa-tatat-ga-ttc------ag--ct---t--tcgg-g
t------t--------------------gt-----tt-c--att--gtta-------aat
atgctagtcctttcatgattatgtgataggtggtgcatggccgttcttagttcgtggagt
gatctgtctgcttaattgcgtttcactta---------atttat---agg-atcta-ata
ttt-tta-c--gag--tg--a-gtagg-----tt-t-tgaccc-ac-a----ctgc-at-
ttt----at-----t--at-gt-----gg-tggtc-----cgtgcgtcatt-acaat--t
actgg--cctgctt----cgct-ctaatta-gctatcctttgaa--a-------------
------------------------------------------------------------
----------------------------gca-acgaacgtgaccgcaa-c-ctc----tt
--gttg--ccttcg-ttt---aac-at--ccta-ctctt-ag--tg-g-tg-ggtat---
-tg-agggc--tt--cactca-ttgcgtgta--aca-gcgtg--tgagtaa---actaga
ggg-accgctgtca--actt-ct---t-aaaccagaggaagg--ttgcggcaa-taaca-
ggtct-gtgatgccctt-agatgttccgggctgcacacg-tgctacaat-gatt-gt-gg
c-agt-------------------------------------------------------
------------------------------------------------------------
------------------------------------------------------------
--------------gagcatc-tc-------ta---------c-----------------
t---att---ga-tacaccacg-a-gtgagtca---aat-----ca-cg-ag-tggtaaa
agcctgct-ttga-gagcaagtgggtaa-tcaat-ta-gaagt-aacgatt---tcttcg
c-att--a----gcacacttata-tacgg-----c--gt-ttatgcccg-gg--tttca-
-cttgttggagcctctgcgtgcg-tagatgtt-gagcttg-ca--tc-------------
------------t-g--a--t-gta-agtctcat-tta-cc-gtatgt-gcaatt-gtc-
-aattcatggtggggacagaccattgttaattgttggtctcggtcttaactaggaatgcc
ttgtacgggtctttggttcaacagaccacccggaatatgtccctgccctttgtacaca-c
cgccc-gtcgctcttaccgat-ggacttctctgtgagtttgagggact--ggag------
------------------------------------------------------------
-c-tga-g-ctta-------ggttt--g---g-t----t--c-----t-a---tggaa-a
cttaaacg-aa-------------------------------------------ca-gtg
tggtc------taaag------------------------
>assumed_uvula|P085|45
---g--aacgc------gtg--g-agcatgtggcttaatttgactcaacgcgggaaatct
taccgggtccggacacac--tgaggattgacaggc-------------------------
---------------------aa-tatat-ga-ttc------ag--ct---t--tcgg-g
t------t--------------------gt-----tt-c--att--gtta-------aat
atgctagtcctttcatgattatgtgataggtggtgcatggccgttcttagttcgtggagt
gatctgtctgcttaattgcgtttcactta---------atttat---agg-atcta-ata
ttt-tta-c--gag--tg--a-gtagg-----tt-t-tgaccc-ac-a----ctgc-at-
ttt----at-----t--at-gt-----gg-tggtc-----cgtgcgtcatt-acatttcc
attgg--cctgctt----cgct-ctaatta-gctatcctttgaa--a-------------
------------------------------------------------------------
----------------------------gca-acgaacgtgaccgcaa-c-ctc----tt
--gttg--ccttcg-ttt---aac-at--ccta-ctctt-ag--tg-g-tg-ggtat---
-tg-agggc--tt--cactca-ttgcgtgta--aca-gcgtg--tgagtaa---actaga
ggg-accgctgtca--actt-ct---t-aaaccagaggaagg--ttgcggcaa-taaca-
ggtct-gtgatgccctt-agatgttccgggctgcacacg-tgctacaat-gatt-gt-gg
c-agt-------------------------------------------------------
------------------------------------------------------------
------------------------------------------------------------
--------------gagcatc-tc-------ta-t------acgat----a-----a-tt
t---att-a-ca-tacaccacg-a-gtgagtca---aat-----ca-cg-ag-tggtaaa
agcctgct-ttga-gagcaagtgggtaa-tcaat-ta-gaagt-aacgatt---tcttcg
c-att--a----gcacacttata-tacgg-----c--gt-ttatgcccg-gg--tttca-
-cttgttggagcctctgcgtgcg-tagatgtt-gagcttg-ca--tc-------------
------------t-g--a--t-gta-agtctcat-tta-cc-gtatgt-gcaatt-gtc-
-aattcatggtggggacagaccattgttaattgttggtctcggtcttaactaggaatgcc
ttgtacgggtctttggttcaacagaccacccggaatatgtccctgccctttgtacaca-c
cgccc-gtcgctcttaccgat-ggacttctctgtgagtttgagggact--ggag------
------------------------------------------------------------
-c-tga-g-ctta-------ggttt--g---g-t----t--c-----t-a---tggaa-a
cttaaacg-aa-------------------------------------------ca-gtg
tggtc------taaag------------------------
>assumed_uvula|P085|47
---g--aacgc------gtg--g-agcatgtggcttaatttgactcaacgcgggaaatct
taccgggtccggacacac--tgaggattgacaggc-------------------------
---------------------aa-tatat-ga-ttc------ag--ct---t--tcgg-g
t------t--------------------gt-----tt-c--att--gtta-------aat
atgctagtcctttcatgattatgtgataggtggtgcatggccgttcttagttcgtggagt
gatctgtctgcttaattgcgtttcactta---------atttat---agg-atcta-ata
ttt-tta-c--gag--tg--a-gtagg-----tt-t-tgaccc-ac-a----ctgc-at-
ttt----at-----t--at-gt-----gg-tggtc-----cgtgcgtcatt-acaat--t
actgg--cctgctt----cgct-ctaatta-gctatcctttgaa--a-------------
------------------------------------------------------------
----------------------------gca-acgaacgtgaccgcaa-c-ctc----tt
--gttg--ccttcg-ttt---aac-at--ccta-ctctt-ag--tg-g-tg-ggtat---
-tg-agggc--tt--cactca-ttgcgtgta--aca-gcgtg--tgagtaa---actaga
ggg-accgctgtca--actt-ct---t-aaaccagaggaagg--ttgcggtaa-taaca-
ggtct-gtgatgccctt-agatgttccgggctgcacacg-tgctacaat-gatt-gt-gg
c-agt-------------------------------------------------------
------------------------------------------------------------
------------------------------------------------------------
--------------gagcatc-tc-------ta-t------acgat----a-----a-tt
t---att-a-ca-tacaccacg-a-gtgagtca---aat-----ca-cg-ag-tggtaaa
agcctgct-ttga-gagcaagtgggtaa-tcaat-ta-gaagt-aacgatt---tcttcg
c-att--a----gcacacttata-tacgg-----c--gt-ttatgcccg-gg--tttca-
-cttgttggagcctctgcgtgcg-tagatgtt-gagcttg-ca--tc-------------
------------t-g--a--t-gta-agtctcat-tta-cc-gtatgt-gcaatt-gtc-
-aattcatggtggggacagaccattgttaattgttggtctcggtcttaactaggaatgcc
ttgtacgggtctttggttcaacagaccacccggaatatgtccctgccctttgtacaca-c
cgccc-gtcgctcttaccgat-ggacttctctgtgagtttgagggact--ggag------
------------------------------------------------------------
-c-tga-g-ctta-------ggttt--g---g-t----t--c-----t-a---tggaa-a
cttaaacg-aa-------------------------------------------ca-gtg
tggtc------taaag------------------------
>assumed_uvula|P086|11
---g--aacgc------gtg--g-agcatgtggcttaatttgactcaacgcgggaaatct
taccgggtccggacacac--tgaggattgacaggc-------------------------
---------------------aa-tatat-ga-ttc------ag--ct---t--tcgg-g
t------t--------------------gt-----tt-c--att--gtta-------aat
atgctagtcctttcatgattatgtgataggtggtgcatggccgttcttagttcgtggagt
gatctgtctgcttaattgcgtttcactta---------atttat---agg-atcta-ata
ttt-tta-c--gag--tg--a-gtagg-----tt-t-tgaccc-ac-a----ctgc-at-
ttt----at-----t--at-gt-----gg-tggtc-----cgtgcgtcatt-acaat--t
actgg--cctgctt----cgct-ctaatta-gctatcctttgaa--a-------------
------------------------------------------------------------
----------------------------gca-acgaacgtgaccgcaa-c-ctc----tt
--gttg--ccttcg-ttt---aac-at--ccta-ctctt-ag--tg-g-tg-ggtat---
-tg-agggc--tt--cactca-ttgcgtgta--aca-gcgtg--tgagtaa---actaga
ggg-accgctgtca--actt-ct---t-aaaccagaggaagg--ttgcggcaa-taaca-
ggtct-gtgatgccctt-agatgttccgggctgcacacg-tgctacaat-gatt-gt-gg
c-agt-------------------------------------------------------
------------------------------------------------------------
------------------------------------------------------------
--------------gagcatc-tc-------ta-t------acgat----a-----a-tt
t---att-a-ca-tacaccacg-a-gtgagtca---aat-----ca-cg-ag-tggtaaa
agcctgct-ttga-gagcaagtgggtaa-tcaat-ta-gaagt-aacgatt---tcttcg
c-att--a----gcacacttata-tacgg-----c--gt-ttatgcccg-gg--tttca-
-cttgttggagcctctgcgtgcg-tagatgtt-gagcttg-ca--tc-------------
------------t-g--a--t-gta-agtctcat-tta-cc-gtatgt-gcaatt-gtc-
-aattcatggtggggacagaccattgttaattgttggtctcggtcttaactaggaatgcc
ttgtatgaatctttggttcaacagaccattcagaatatgtccctgccctttgtacaca-c
cgccc-gtcgctcttatcgat-ggacttctctgtgagtttgagggact--ggag------
------------------------------------------------------------
-c-tga-g-ctta-------ggttt--g---g-t----t--c-----t-a---tggaa-a
cttaaacg-aa-------------------------------------------ct-gtg
tggtc------taaag------------------------
>Globorotalia_hirsuta|P027|02
---g--------------tg--g-agcatgtggcttaatttgactcaacgcggggaatct
taccgggtccggacacac--tgaggattgacaggc-------------------------
---------------------aaatctaa-ta-gaatct--ttc--ttattt--tcta-a
taa--g-t--------------------at-agattt-ct-att-tgttat-----aaag
atgctagtcctttcatgattatgtgataggtggtgcatggccattcttagttcgtggagt
gatctgtctgcttaattgcgtttcact-a-----agg-tccc-a---gta-atcta-agg
tatgctcgt--cta--ct--t-atctc-----at-a-tgacgc-tg-a----taga-cc-
cct----cg-----t--aa-g-------a-g-cgc-----gttg-tctatt-gcgttaat
atatg--taa-caa----gtga-cacatactgttgggatctgaa--a-------------
------------------------------------------------------------
----------------------------gca-acgaacgtgaccgcaa-c-gtc----tt
--gttg--cctttc-taa---ttt-at--tct--aatt---------c-t--ttt-g---
-ta-a-tta--g----tctaa-t-aac-a-a--agg-ctat---tctttaa---actaga
cgg-accgctgttt--ctct-tt---t-aaaccagaggaagg--ttgcggcaa-taaca-
ggtct-gtgatgccctt-agatgttccgggctgcacacg-tgctacaat-gatc-ag-ta
c-agt-------------------------------------------------------
------------------------------------------------------------
------------------------------------------------------------
--------------gagcatc-tcaatt---ta-ttac-taacaccgc-ttt-attaaag
c---attca-ct-gtgtagttg-t-gtaagcagctgcctctga-ta-tg-cg-cggtaac
-acctgtc-tcga-gagtcgatgggtaa-tccat-ta-gaagt-aatgatt-cctctctt
t-tatata----gcacactgata-tacag-----c--at-cggttcccgagg--taacc-
-ttgtgttacttatgtgcgagcg-t-gatgtcagagctta-ac--g-tt--tattat--t
-ctt--tatgtct-a--a--t-aga-tctctgat-tttact-gtatgt-gcaatt-gtt-
-aattcgtggtggggacagaccattgttaactattggtctcggtcttaactaggaatgcc
tcgtacgggtctt-ggttcaacaaaccacccggaatacgtccctgccctttgtacaca-c
cgccc-gtcgctcttaccgat-gaacttctttgtgagtctaagggact--gggt------
------------------------------------------------------------
-aatga-ttcatt-------ctttt--c---t-a----a--ag---t--t---tgaat-t
acctatag-aa--------------------------------acttagccgaaca-agg
tggtt------taaag------------------------
>Globorotalia_hirsuta|P027|06
---g--------------tg--g-agcatgtggcttaatttgactcaacgcggggaatct
taccgggtccggacacac--tgaggattgacaggc-------------------------
---------------------aaatctaa-ta-gaatct--ttc--ttattt--tcta-a
taa--g-t--------------------at-agattt-ct-att-tgttat-----aaag
atgctagtcctttcatgattatgtgataggtggtgcatggccgttcttagttcgtggagt
gatctgtctgcttaattgcgtttcact-a-----agg-tccc-a---gta-atcta-agg
tatgctcgt--cta--ct--t-atctc-----at-a-tgacgc-tg-a----taga-cc-
cct----cg-----t--aa-g-------a-g-cgc-----gttg-tctatt-gcgttaat
atatg--taa-caa----gtga-cacatactgttgggatctgaa--a-------------
------------------------------------------------------------
----------------------------gca-acgaacgtgaccgcaa-c-gtc----tt
--gttg--cctttc-taa---ttt-at--tct--aatt---------c-t--ttt-g---
-ta-a-tta--g----tctaa-t-aac-a-a--agg-ctat---tctttaa---actaga
cgg-accgctgttt--ctct-tt---t-aaaccagaggaagg--ttgcggcaa-taaca-
ggtct-gtgatgccctt-agatgttccgggctgcacacg-tgctacaat-gatc-ag-ta
c-agt-------------------------------------------------------
------------------------------------------------------------
------------------------------------------------------------
--------------gagcatc-tcaatt---ta-ttac-taacaccgc-ttt-attaaag
c---attca-ct-gtgtagttg-t-gtaagcagctgcctctga-ta-tg-cg-cggtaac
-acctgtc-tcga-gagtcgatgggtaa-tccat-ta-gaagt-aatgatt-cctctctt
t-tatata----gcacactgata-tacag-----c--at-cggttcccgagg--taacc-
-ttgtgttacttatgtgcgagcg-t-gatgtcagagctta-ac--g-tt--tattat--t
-ctt--tatgtct-a--a--t-aga-tctctgat-tttact-gtatgt-gcaatt-gtt-
-aattcgtggtggggacagaccattgttaactattggtctcggtcttaactaggaatgcc
tcgtacgggtctt-ggttcaacaaaccacccggaatacgtccctgtcctttgtacaca-c
cgccc-gtcgctcttaccgat-gaacttctttgtgagtctaagggact--gggt------
------------------------------------------------------------
-aatga-ttcatt-------ctttt--c---t-a----a--ag---t--t---tgaat-t
acctatag-aa--------------------------------acttagccgaaca-agg
tggtt------taaag------------------------
>Globorotalia_hirsuta|P029|05
------------------------------------------------cgcggggaatct
taccgggtccggacacac--tgaggattgacaggc-------------------------
---------------------aaatctaa-ta-gaatct--ttc--tcattt--t-ta-a
tga--g-t--------------------at-agattt-ct-att-tgttat-----aaag
atgctagtcctttcatgattatgtgataggtggtgcatggccgttcttagttcgtggagt
gatctgtctgcttaattgcgtttcact-a-----agg-tccc-a---gta-atcta-agg
tatgctcgt--cta--ct--t-atctc-----at-a-tgacgc-tg-a----taga-cc-
cct----cg-----t--aa-g-------a-g-cgc-----gttg-tctatt-gcgttaat
atatg--taa-caa----gtga-cacatactgttgggatctgaa--a-------------
------------------------------------------------------------
----------------------------gca-acgaacgtgaccgcaa-c-gtc----tt
--gttg--cctttc-taa---ttt-at--tct--aatt---------c-t--ttt-g---
-ta-a-tta--g----tctaa-t-aac-a-a--agg-ctat---tctttaa---actaga
cgg-accgctgttt--ctct-tt---t-aaaccagaggaagg--ttgcggcaa-taaca-
ggtct-gtgatgccctt-agatgttccgggctgcacacg-tgctacaat-gatc-ag-ta
c-agt-------------------------------------------------------
------------------------------------------------------------
------------------------------------------------------------
--------------gagcatc-tcaatt---ta-ttac-taacaccgc-ttt-attaaag
c---attca-gt-gtgtagttg-t-gtaagcagctgcctctga-ta-tg-cg-cggtaac
-acctgtc-tcga-gagtcgatgggtaa-tccat-ta-gaagt-aatgatt-cctctctt
t-tatata----gcacactgata-tacag-----c--at-cggttcccgagg--taacc-
-ttgtgttacttatgtgcgagcg-t-gatgtcagagctta-ac--g-tt--tattat--t
-ctt--tatgtct-a--a--t-aga-tctctgat-tttact-gtatgt-gcaatt-gtt-
-aattcgtggtggggacagaccattgttaactattggtctcggtcttaactaggaatgcc
tcgtacgggtctt-ggttcaacaaaccacccggaatacgtccctgccctttgtacaca-c
cgccc-gtcgctcttaccgat-gaacttctttgtgagtctaagggact--gggt------
------------------------------------------------------------
-aatga-ttcatt-------ctttt-------------t--c-------t---ta-aa-g
tttgaatt-a------------------------------------------------cc
-----------ta---------------------------
>Globorotalia_hirsuta|P029|09
---g--------------tg--g-agcatgtggcttaatttgactcaacgcggggaatct
taccgggtccggacacac--tgaggattgacaggc-------------------------
---------------------aaatctaa-ta-gaatct--ttc--ttattt--tcta-a
taa--g-t--------------------at-agattt-ct-att-tgttat-----aaag
atgctagtcctttcatgattatgtgataggtggtgcatggccgttcttagttcgtggagt
gatctgtctgcttaattgcgtttcact-a-----agg-tccc-a---gta-atcta-agg
tatgctcgt--cta--ct--t-atctc-----at-a-tgacgc-tg-a----taga-cc-
cct----cg-----t--aa-g-------a-g-cgc-----gttg-tctatt-gcgttaat
atatg--taa-caa----gtga-cacatactgttgggatctgaa--a-------------
------------------------------------------------------------
----------------------------gca-acgaacgtgaccgcaa-c-gtc----tt
--gttg--cctttc-taa---ttt-at--tct--aatt---------c-t--ttt-g---
-ta-a-tta--g----tctaa-t-aac-a-a--agg-ctat---tctttaa---actaga
cgg-accgctgttt--ctct-tt---t-aaaccagaggaagg--ttgcggcaa-taaca-
ggtct-gtgatgccctt-agatgttccgggctgcacacg-tgctacaat-gatc-ag-ta
c-agt-------------------------------------------------------
------------------------------------------------------------
------------------------------------------------------------
--------------gagcatc-tcaatt---ta-ttac-taacaccgc-ttt-attaaag
c---attca-ct-gtgtagttg-t-gtaagcagctgcctctga-ta-tg-cg-cggtaac
-acctgtc-tcga-gagtcgatgggtaa-tccat-ta-gaagt-aatgatt-cctctctt
t-tatata----gcacactgata-tacag-----c--at-cggttcccgagg--taacc-
-ttgtgttacttatgtgcgagcg-t-gatgtcagagctta-ac--g-tt--tattat--t
-ctt--tatgtct-a--a--t-aga-tctctgat-tttact-gtatgt-gcaatt-gtt-
-aattcgtggtggggacagaccattgttaactattggtctcggtcttaactaggaatgcc
tcgtacgggtctt-ggttcaacaaaccacccggaatacgtccctgccctttgtacaca-c
cgccc-gtcgctcttaccgat-gaacttctttgtgagtctaagggact--gggt------
------------------------------------------------------------
-aatga-ttcatt-------ctttt--c---t-a----a--ag---t--t---tgaat-t
acctatag-aa--------------------------------acttagccgaaca-agg
tggtt------taaag------------------------
>Globorotalia_hirsuta|P066|04
---------------------------------------------------ggggaatct
taccgggtccggacacac--tgaggattgacaggc-------------------------
---------------------aaatctaa-ta-gaatct--ttc--tcattt--t-ta-a
tga--g-t--------------------at-agattt-ct-att-tgttat-----aaag
atgctagtcctttcatgattatgtgataggtggtgcatggccgttcttagttcgtggagt
gatctgtctgcttaattgcgtttcact-a-----agg-tccc-a---gta-atcta-agg
tatgctcgt--cta--ct--t-atctc-----at-a-tgacgc-tg-a----taga-cc-
cct----cg-----t--aa-g-------a-g-cgc-----gttg-tctatt-gcgttaat
atatg--taa-caa----gtga-cacatactgttgggatctgaa--a-------------
------------------------------------------------------------
----------------------------gca-acgaacgtgaccgcaa-c-gtc----tt
--gttg--cctttc-taa---ttt-at--tct--aatt---------c-t--ttt-g---
-ta-a-tta--g----tctaa-t-aac-a-a--agg-ctat---tctttaa---actaga
cgg-accgctgttt--ctct-tt---t-aaaccagaggaagg--ttgcggcaa-taaca-
ggtct-gtgatgccctt-agatgttccgggctgcacacg-tgctacaat-gatc-ag-ta
c-agt-------------------------------------------------------
------------------------------------------------------------
------------------------------------------------------------
--------------gagcatc-tcaatt---ta-ttac-taacaccgc-ttt-attaaag
c---attca-gt-gtgtagttg-t-gtaagcagctgcctctga-ta-tg-cg-cggtaac
-acctgtc-tcga-gagtcgatgggtaa-tccat-ta-gaagt-aatgatt-cctctctt
t-tatata----gcacactgata-tacag-----c--at-cggttcccgagg--taacc-
-ttgtgttacttatgtgcgagcg-t-gatgtcagagctta-ac--g-tt--tattat--t
-ctt--tatgtct-a--a--t-aga-tctctgat-tttact-gtatgt-gcaatt-gtt-
-aattcgtggtggggacagaccattgttaactattggtctcggtcttaactaggaatgcc
tcgtacgggtctt-ggttcaacaaaccacccggaatacgtccctgccctttgtacaca-c
cgccc-gtcgctcttaccgat-gaacttctttgtgagtctaagggact--gggt------
------------------------------------------------------------
-aatga-ttcatt-------ctttt-------------t--c-------t---ta-aa-g
tttgaatt-a------------------------------------------------cc
----------------------------------------
>Globorotalia_hirsuta|P066|13
---g--------------tg--g-agcatgtggcttaatttgactcaacgcggggaatct
taccgggtccggacacac--tgaggattgacaggc-------------------------
---------------------aaatctaa-ta-gaatct--ttc--tcattt--t-ta-a
tga--g-t--------------------at-agattt-ct-att-tgttat-----aaag
atgctagtcctttcatgattatgtgataggtggtgcatggccgttcttagttcgtggagt
gatctgtctgcttaattgcgtttcact-a-----agg-tccc-a---gta-atcta-agg
tatgctcgt--cta--ct--t-atctc-----at-a-tgacgc-tg-a----taga-cc-
cct----cg-----t--aa-g-------a-g-cgc-----gttg-tctatt-gcgttaat
atatg--taa-caa----gtga-cacatactgttgggatctgaa--a-------------
------------------------------------------------------------
----------------------------gca-acgaacgtgaccgcaa-c-gtc----tt
--gttg--cctttc-taa---ttt-at--tct--aatt---------c-t--ttt-g---
-ta-a-tta--g----tctaa-t-aac-a-a--agg-ctat---tctttaa---actaga
cgg-accgctgttt--ctct-tt---t-aaaccagaggaagg--ttgcggcaa-taaca-
ggtct-gtgatgccctt-agatgttccgggctgcacacg-tgctacaat-gatc-ag-ta
c-agt-------------------------------------------------------
------------------------------------------------------------
------------------------------------------------------------
--------------gagcatc-tcaatt---ta-ttac-taacaccgc-ttt-attaaag
c---attca-gt-gtgtagttg-t-gtaagcagctgcctctga-ta-tg-cg-cggtaac
-acctgtc-tcga-gagtcgatgggtaa-tccat-ta-gaagt-aatgatt-cctctctt
t-tatata----gcacactgata-tacag-----c--at-cggttcccgagg--taacc-
-ttgtgttacttatgtgcgagcg-t-gatgtcagagctta-ac--g-tt--tattat--t
-ctt--tatgtct-a--a--t-aga-tctctgat-tttact-gtatgt-gcaatt-gtt-
-aattcgtggtggggacagaccattgttaactattggtctcggtcttaactaggaatgcc
tcgtacgggtctt-ggttcaacaaaccacccggaatacgtccctgccctttgtacaca-c
cgccc-gtcgctcttaccgat-gaacttctttgtgagtctaagggact--gggt------
------------------------------------------------------------
-aatga-ttcatt-------cttttt-c---tta----a--ag---t--t---tgaat-t
acctatag-aa--------------------------------acttagccgaaca-agg
tggtt------taaag------------------------
>Globorotalia_hirsuta|P069|60
---g--------------tg--g-agcatgtggcttaatttgactcaacgcggggaatct
taccgggtccggacacac--tgaggattgacaggc-------------------------
---------------------aaatctaa-ta-gaatct--ttc--tcattt--t-ta-a
tga--g-t--------------------at-agattt-ct-att-tgttat-----aaag
atgctagtcctttcatgattatgtgataggtggtgcatggccgttcttagttcgtggagt
gatctgtctgcttaattgcgtttcact-a-----agg-tccc-a---gta-atcta-agg
tatgctcgt--cta--ct--t-atctc-----at-a-tgacgc-tg-a----taga-cc-
cct----cg-----t--aa-g-------a-g-cgc-----gttg-tctatt-gcgttaat
atatg--taa-caa----gtga-cacatactgttgggatctgaa--a-------------
------------------------------------------------------------
----------------------------gca-acgaacgtgaccgcaa-c-gtc----tt
--gttg--cctttc-taa---ttt-at--tct--aatt---------c-t--ttt-g---
-ta-a-tta--g----tctaa-t-aac-a-a--agg-ctat---tctttaa---actaga
cgg-accgctgttt--ctct-tt---t-aaaccagaggaagg--ttgcggcaa-taaca-
ggtct-gtgatgccctt-agatgttccgggctgcacacg-tgctacaat-gatc-ag-ta
c-agt-------------------------------------------------------
------------------------------------------------------------
------------------------------------------------------------
--------------gagcatc-tcaatt---ta-ttac-taacaccgc-ttt-attaaag
c---attca-gt-gtgtagttg-t-gtaagcagctgcctctga-ta-tg-cg-cggtaac
-acctgtc-tcga-gagtcgatgggtaa-tccat-ta-gaagt-aatgatt-cctctctt
t-tatata----gcacactgata-tacag-----c--at-cggttcccgagg--taacc-
-ttgtgttacttatgtgcgagcg-t-gatgtcagagctta-ac--g-tt--tattat--t
-ctt--tatgtct-a--a--t-aga-tctctgat-tttact-gtatgt-gcaatt-gtt-
-aattcgtggtggggacagaccattgttaactattggtctcggtcttaactaggaatgcc
tcgtacgggtctt-ggttcaacaaaccacccggaatacgtccctgccctttgtacaca-c
cgccc-gtcgctcttaccgat-gaacttctttgtgagtctaagggact--gggt------
------------------------------------------------------------
-aatga-ttcatt-------ctttt--c---t-a----a--ag---t--t---tgaat-t
acctatag-aa--------------------------------acttagccgaaca-agg
tggtt------taaag------------------------
>Globorotalia_hirsuta|P069|71
---g--------------tg--g-agcatgtggcttaatttgactcaacgcggggaatct
taccgggtccggacacac--tgaggattgacaggc-------------------------
---------------------aaatctaa-ta-gaatct--ttc--tcattt--t-ta-a
tga--g-t--------------------at-agattt-ct-att-tgttat-----aaag
atgctagtcctttcatgattatgtgataggtggtgcatggccgttcttagttcgtggagt
gatctgtctgcttaattgcgtttcact-a-----agg-tccc-a---gta-atcta-agg
tatgctcgt--cta--ct--t-atctc-----at-a-tgacgc-tg-a----taga-cc-
cct----cg-----t--aa-g-------a-g-cgc-----gttg-tctatt-gcgttaat
atatg--taa-caa----gtga-cacatactgttgggatctgaa--a-------------
------------------------------------------------------------
----------------------------gca-acgaacgtgaccgcaa-c-gtc----tt
--gttg--cctttc-taa---ttt-at--tct--aatt---------c-t--ttt-g---
-ta-a-tta--g----tctaa-t-aac-a-a--agg-ctat---tctttaa---actaga
cgg-accgctgttt--ctct-tt---t-aaaccagaggaagg--ttgcggcaa-taaca-
ggtct-gtgatgccctt-agatgttccgggctgcacacg-tgctacaat-gatc-ag-ta
c-agt-------------------------------------------------------
------------------------------------------------------------
------------------------------------------------------------
--------------gagcatc-tcaatt---ta-ttac-taacaccgc-ttt-attaaag
c---attca-gt-gtgtagttg-t-gtaagcagctgcctctga-ta-tg-cg-cggtaac
-acctgtc-tcga-gagtcgatgggtaa-tccat-ta-gaagt-aatgatt-cctctctt
t-tatata----gcacactgata-tacag-----c--at-cggttcccgagg--taacc-
-ttgtgttacttatgtgcgagcg-t-gatgtcagagctta-ac--g-tt--tattat--t
-ctt--tatgtct-a--a--t-aga-tctctgat-tttact-gtatgt-gcaatt-gtt-
-aattcgtggtggggacagaccattgttaactattggtctcggtcttaactaggaatgcc
tcgtacgggtctt-ggttcaacaaaccacccggaatacgtccctgccctttgtacaca-c
cgccc-gtcgctcttaccgat-gaacttctttgtgagtctaagggact--gggt------
------------------------------------------------------------
-aatga-ttcatt-------ctttt--c---t-a----a--ag---t--t---tgaat-t
acctatag-aa--------------------------------acttagccgaaca-agg
tggtt------taaag------------------------
>Globorotalia_hirsuta|R002|02
---g--aacgc------gyg--g-agcatgtggcttaatttgactcaacgcggggaatct
taccgggtccggacacac--tgaggattgacaggc-------------------------
---------------------aaatctaa-ta-gaatct--ttc--tcattt--t-ta-a
tga--g-t--------------------at-agattt-ct-att-tgttat-----aaag
atgctagtcctttcatgattatgtgataggtggtgcatggccgttcttagttcgtggagt
gatctgtctgcttaattgcgtttcact-a-----agg-tccc-a---gta-atcta-agg
tatgctcgt--cta--ct--t-atctc-----at-a-tgacgc-tg-a----taga-cc-
cct----cg-----t--aa-g-------a-g-cgc-----gttg-tctatt-gcgttaat
atatg--taa-caa----gtga-cacatactgttgggatctgaa--a-------------
------------------------------------------------------------
----------------------------gca-acgaacgtgaccgcaa-c-gtc----tt
--gttg--cctttc-taa---ttt-at--tct--aatt---------c-t--ttt-g---
-ta-a-tta--g----tctaa-t-aac-a-g--agg-ctat---tctttaa---actaga
cgg-accgctgttt--ctct-tt---t-aaaccagaggaagg--ttgcggcaa-taaca-
ggtct-gtgatgccctt-agatgttccgggctgcacacg-tgctacaat-gatc-ag-ta
c-agt-------------------------------------------------------
------------------------------------------------------------
------------------------------------------------------------
--------------gagcatc-tcaatt---ta-ttac-taacaccgc-ttt-attaaag
c---attca-gt-gtgtagttg-t-gtaagcagctgcctctga-ta-tg-cg-cggtaac
-acctgtc-tcga-gagtcgatgggtaa-tccat-ta-gaagt-aatgatt-cctctctt
t-tatata----gcacactgata-tacag-----c--at-cggttcccgagg--taacc-
-ttgtgttacttatgtgcgagcg-t-gatgtcagagctta-ac--g-tt--tattat--t
-ctt--tatgtct-a--a--t-aga-tctctgat-tttact-gtatgt-gcaatt-gtt-
-aattcgtggtggggacagaccattgttaactattggtctcggtcttaactaggaatgcc
tcgtacgggtctt-ggttcaacaaaccacccggaatacgtccctgccctttgtacaca-c
cgccc-gtcgctcttaccgat-gaacttctttgtgagtctaagggact--gggt------
------------------------------------------------------------
-aatga-ttcatt-------ctttt--c---t-a----a--ag---t--t---tgaat-t
acctatag-aa--------------------------------acttagccgaaca-agg
tggtt------taaag------------------------
>Globorotalia_hirsuta|R002|09
---g--aacgc------gtg--g-agcatgtggcttaatttgactcaacgcggggaatct
taccgggtccggacacac--tgaggattgacaggc-------------------------
---------------------aaatctaa-ta-gaatct--ttc--tcattt--t-ta-a
tga--g-t--------------------at-agattt-ct-att-tgttat-----aaag
atgctagtcctttcatgattatgtgataggtggtgcatggccgttcttagttcgtggagt
gatctgtctgcttaattgcgtttcact-a-----agg-tccc-a---gta-atcta-agg
tatgctcgt--cta--ct--t-atctc-----at-a-tgacgc-tg-a----taga-cc-
cct----cg-----t--aa-g-------a-g-cgc-----gttg-tctatt-gcgttaat
atatg--taa-caa----gtga-cacatactgttgggatctgaa--a-------------
------------------------------------------------------------
----------------------------gca-acgaacgtgaccgcaa-c-gtc----tt
--gttg--cctttc-taa---ttt-at--tct--aatt---------c-t--ttt-g---
-na-a-tta--g----tctaa-t-aac-a-g--agg-ctat---tctttaa---actaga
cgg-accgctgttt--ctct-ttnn-nnnnnnnnnnnnnnnn--nnnnnnnnn-nnnnn-
nnnnn-nnnnnnnnnnn-nnnnnnnnnnnnnnnnnnnnn-nnnnnnnnn-nnnn-nn-nn
n-nnn-------------------------------------------------------
------------------------------------------------------------
------------------------------------------------------------
--------------nnnnnnn-nnnnnn---nn-nnnn-nnnnnnnnn-nn--nnnn-nn
nnnnnnn-n-nn-nnnnnnnnn-n-nnnnnnnn---nnnnnga-ta-tg-cg-cggtaac
-acctgtc-tcga-gagtcgatgggtaa-tccat-ta-gaagt-aatgatt-cctctctt
t-tatata----gcacactgata-tacag-----c--at-cggttcccgagg--taacc-
-ttgtgttacttatgtgcgagcg-t-gatgtcagagctta-ac--g-tt--tattat--t
-ctt--tatgtct-a--a--t-aga-tctctgat-tttact-gtatgt-gcaatt-gtt-
-aattcgtggtggggacagaccattgttaactattggtctcggtcttaactaggaatgcc
tcgtacgggtctt-ggttcaacaaaccacccggaatacgtccctgccctttgtacaca-c
cgccc-gtcgctcttaccgat-gaacttctttgtgagtctaagggact--gggt------
------------------------------------------------------------
-aatga-ttcatt-------ctttt--c---t-a----a--ag---t--t---tgaat-t
acctatag-aa--------------------------------acttagccgaaca-agg
tggtt------taaag------------------------
>Globorotalia_hirsuta|R002|11
---g--aacgc------gtg--g-agcatgtggcttaatttgactcaacgcggggaatct
taccgggtccggacacac--tgaggattgacaggc-------------------------
---------------------aaatctaa-ta-gaatct--ttc--tcattt--t-ta-a
tga--g-t--------------------at-agattt-ct-att-tgttat-----aaag
atgctagtcctttcatgattatgtgataggtggtgcatggccgttcttagttcgtggagt
gatctgtctgcttaattgcgtttcact-a-----agg-tccc-a---gta-atcta-agg
tatgctcgt--cta--ct--t-atctc-----at-a-tgacgc-tg-a----taga-cc-
cct----cg-----t--aa-g-------a-g-cgc-----gttg-tctatt-gcgttaat
atatg--taa-caa----gtga-cacatactgttgggatctgaa--a-------------
------------------------------------------------------------
----------------------------gca-acgaacgtgaccgcaa-c-gtc----tt
--gttg--cctttc-taa---ttt-at--tct--aatt---------c-t--ttt-g---
-ta-a-tta--g----tctaa-t-aac-a-g--agg-ctat---tctttaa---actaga
cgg-accgctgttt--ctct-tt---t-aaaccagaggaagg--ttgcggcaa-taaca-
ggtct-gtgatgccctt-agatgttccgggctgcacacg-tgctacaat-gatc-ag-ta
c-agt-------------------------------------------------------
------------------------------------------------------------
------------------------------------------------------------
--------------gagcatc-tcaatt---ta-ttac-taacaccgc-ttt-attaaag
c---attca-gt-gtgtagttg-t-gtaagcagctgcctctga-ta-tg-cg-cggtaac
-acctgtc-tcga-gagtcgatgggtaa-tccat-ta-gaagt-aatgatt-cctctctt
t-tatata----gcacactgata-tacag-----c--at-cggttcccgagg--taacc-
-ttgtgttacttatgtgcgagcg-t-gatgtcagagctta-ac--g-tt--tattat--t
-ctt--tatgtct-a--a--t-aga-tctctgat-tttact-gtatgt-gcaatt-gtt-
-aattcgtggtggggacagaccattgttaactattggtctcggtcttaactaggaatgcc
tcgtacgggtctt-ggttcaacaaaccacccggaatacgtccctgccctttgtacaca-c
cgccc-gtcgctcttaccgat-gaacttctttgtgagtctaagggact--gggt------
------------------------------------------------------------
-aatga-ttcatt-------ctttt--c---t-a----a--ag---t--t---tgaat-t
acctatag-aa--------------------------------acttagccgaaca-agg
tggtt------taaag------------------------
>Globorotalia_inflata|P121|05
---g--------------tg--g-agcatgtggcttaatttgactcaacgcgggaaatct
taccgggtccggacacac--tgaggattgacaggc-------------------------
---------------------aa-tatat-ta-gca-ta--aag--ac---t--cgtc-t
tta--g-c--------------------gc--------ta-att--gtta-------aat
atgctagtcctttcatgattatgtgataggtggtgcatggccgttcttagttcgtggagt
gatctgtctgcttaattgcgtttcact-a-----agg-gccc-a---taa-attca-agg
tatgttagc--aaa--tg--c-tgctc-----ta-t-tgaccccta-a----tagg-ct-
taa----ct-----g--tctt-------t-agcgc-----gtgtctctacg-agt-t--c
t--tt--aaagcac----tgcg-catgct--gttgggtcctgaa--a-------------
------------------------------------------------------------
----------------------------gca-acgaacgtgaccgcaa-c-gtc----tt
--gttg--cctctc-tat---aat-ac--ctt--ctt-------------a-ttt-t---
-ta-a-taa--g----agtat-t-tac-ctg--agg-ctat---ttt-aaa---actaga
cgg-accgctgttt--cttt-ct---t-aaaccagaggaagg--ttgcggcaa-taaca-
ggtct-gtgatgccctt-agatgttccgggctgcacacg-tgctacaat-gatc-ag-ta
c-agtg------------------------------------------------------
------------------------------------------------------------
----------------ag-catctc-aat--tt-tata-a-cacc-g-tattaag-cg--
cttgg-gtc-gt--aattgt--ta-------gg--------cc-----------------
t---tttgg-gt-tttttcaat-t-g-cgtttc-tccaa-----tg-cg-ca-cggtaaa
-gcctgct-tcga-gagtaagtgggtaa-tccat-tg-gaagt-aatgatttccttattt
t-tataaac-a-gcacaccaata-tacgg-----c--at-tcattcccgaga--cggct-
-tagttccgac---------------------------tt-tg--tg-------------
------------c-g--aa-t-gta-atgtattc-ttatcc-gtatgt-gcgatt-gtc-
-aattcatggtggggacagaccattgttaattgttggtctcggtcttaactaggaatgcc
ttgtacgggtctttggttcaacaaaccacccggaatacgtccctgccctttgtacaca-c
cgccc-gtcgctcttaccgat-ggacttctttgtgagtcttggggact--gggt------
------------------------------------------------------------
-taagc-g-attt-------cttta--g--aa-t----g--a-------g---ct-ct--
acctatgg-aa--------------------------------accaatacgaaca-atg
tggtc------taaag------------------------
>Globorotalia_inflata|P137|47
---g--------------tg--g-agcatgtggcttaatttgactcaacgcgggaaatct
taccgggtccggacacac--tgaggattgacaggc-------------------------
---------------------aa-tatat-ta-gca-ta--aag--ac---t--cgtc-t
tta--g-c--------------------gc--------ta-att--gtta-------aat
atgctagtcctttcatgattatgtgataggtggtgcatggccgttcttagttcgtggagt
gatctgtctgcttaattgcgtttcact-a-----agg-gccc-a---taa-attca-agg
tatgttagc--aaa--tg--c-tgctc-----ta-t-tgaccccta-a----tagg-ct-
taa----ct-----g--tctt-------t-agcgc-----gtgtctctacg-agt-t--c
t--tt--aaagcac----tgcg-catgct--gttgggtcctgaa--a-------------
------------------------------------------------------------
----------------------------gca-acgaacgtgaccgcaa-c-gtc----tt
--gttg--cctctc-tat---aat-ac--ctt--ctt-------------a-ttt-t---
-ta-a-taa--g----agtat-t-tac-ctg--agg-ctat---ttt-aaa---actaga
cgg-accgctgttt--cttt-ct---t-aaaccagaggaagg--ttgcggcaa-taaca-
ggtct-gtgatgccctt-agatgttccgggctgcacacg-tgctacaat-gatc-ag-ta
c-agtg------------------------------------------------------
------------------------------------------------------------
----------------ag-catctc-aat--tt-tata-a-cacc-g-tattaag-cg--
cttgg-gtc-gt--aattgt--ta-------gg--------cc-----------------
t---tttgg-gt-tttttcaat-t-g-cgtttc-tccaa-----tg-cg-ca-cggtaaa
-gcctgct-tcga-gagtaagtgggtaa-tccat-tg-gaagt-aatgatttccttattt
t-tataaac-a-gcacaccaata-tacgg-----c--at-tcattcccgaga--cggct-
-tagttccgac---------------------------tt-tg--tg-------------
------------c-g--aa-t-gta-atgtattc-ttatcc-gtatgt-gcgatt-gtc-
-aattcatggtggggacagaccattgttaattgttggtctcggtcttaactaggaatgcc
ttgtacgggtctttggttcaacaaaccacccggaatacgtccctgccctttgtacaca-c
cgccc-gtcgctcttaccgat-ggacttctttgtgagtcttggggact--gggt------
------------------------------------------------------------
-taagc-g-attt-------cttta--g--aa-t----g--a-------g---ct-ct--
acctatgg-aa--------------------------------accaatacgaaca-atg
tggtc------taaag------------------------
>Globorotalia_inflata|P137|70
---g--------------tg--g-agcatgtggcttaatttgactcaacgcgggaaatct
taccgggtccggacacac--tgaggattgacaggc-------------------------
---------------------aa-tatat-ta-gca-ta--aag--ac---t--cgtc-t
tta--g-c--------------------gc--------ta-att--gtta-------aat
atgctagtcctttcatgattatgtgataggtggtgcatggccgttcttagttcgtggagt
gatctgtctgcttaattgcgtttcact-a-----agg-gccc-a---taa-attca-agg
tatgttagc--aaa--tg--c-tgctc-----ta-t-tgaccccta-a----tagg-ct-
taa----cc-----g--tctt-------t-agcgc-----gtgtctctacg-agt-t--c
t--tt--aaagcac----tgcg-catgct--gttgggtcctgaa--a-------------
------------------------------------------------------------
----------------------------gca-acgaacgtgaccgcaa-c-gtc----tt
--gttg--cctctc-tat---aat-ac--ctt--ctt-------------a-ttt-t---
-ta-a-taa--g----agtat-t-tac-ctg--agg-ctat---ttt-aaa---actaga
cgg-accgctgttt--cttt-ct---t-aaaccagaggaagg--ttgcggcaa-taaca-
ggtct-gtgatgccctt-agatgttccgggctgcacacg-tgctacaat-gatc-ag-ta
c-agtg------------------------------------------------------
------------------------------------------------------------
----------------ag-catctc-aat--tt-tata-a-cacc-g-tattaag-cg--
cttgg-gtc-gt--aattgt--ta-------gg--------cc-----------------
t---tttgg-gt-tttttcaat-t-g-cgtttc-tccaa-----tg-cg-ca-cggtaaa
-gcctgct-tcga-gagtaagtgggtaa-tccat-tg-gaagt-aatgatttccttattt
t-tataaac-a-gcacaccaata-tacgg-----c--at-tcattcccgaga--cggct-
-tagttccgac---------------------------tt-tg--tg-------------
------------c-g--aa-t-gta-atgtattc-ttatcc-gtatgt-gcgatt-gtc-
-aattcatggtggggacagaccattgttaattgttggtctcggtcttaactaggaatgcc
ttgtacgggtctttggttcaacaaaccacccggaatacgtccctgccctttgtacaca-c
cgccc-gtcgctcttaccgat-ggacttctttgtgagtcttggggact--gggt------
------------------------------------------------------------
-taagc-g-attt-------cttta--g--aa-t----g--a-------g---ct-ct--
acctatgg-aa--------------------------------accaatacgaaca-atg
tggtc------taaag------------------------
>Globorotalia_inflata|P138|01
---g--------------tg--g-agcatgtggcttaatttgactcaacgcgggaaatct
taccgggtccggacacac--tgaggattgacaggc-------------------------
---------------------aa-tatat-ta-gca-ta--aag--ac---t--cgtc-t
tta--g-c--------------------gc--------ta-att--gtta-------aat
atgctagtcctttcatgattatgtgataggtggtgcatggccgttcttagttcgtggagt
gatctgtctgcttaattgcgtttcact-a-----agg-gccc-a---taa-attca-agg
tatgttagc--aaa--tg--c-tgctc-----ta-t-tgaccccta-a----tagg-ct-
taa----cc-----g--tctt-------t-agcgc-----gtgtctctacg-agt-t--c
t--tt--aaagcac----tgcg-catgct--gttgggtcctgaa--a-------------
------------------------------------------------------------
----------------------------gca-acgaacgtgaccgcaa-c-gtc----tt
--gttg--cctctc-tat---aat-at--ctt--ctt-------------a-ttt-t---
-ta-a-taa--g----agtat-t-tac-ctg--agg-ctat---ttt-aaa---actaga
cgg-accgctgttt--cttt-ct---t-aaaccagaggaagg--ttgcggcaa-taaca-
ggtct-gtgatgccctt-agatgttccgggctgcacacg-tgctacaat-gatc-ag-ta
c-agtg------------------------------------------------------
------------------------------------------------------------
----------------ag-catctc-aat--tt-tata-a-cacc-g-tattaag-cg--
cttgg-gtc-gt--aattgt--ta-------gg--------cc-----------------
t---tttag-gt-tttttcaat-t-g-cgtttc-tccaa-----tg-cg-ca-cggtaaa
-gcctgct-tcga-gagtaagtgggtaa-tccat-tg-gaagt-aatgatttccttattt
t-tataaac-a-gcacaccaata-tacgg-----c--at-tcattcccgaga--cggct-
-tagttccgac---------------------------tt-tg--tg-------------
------------c-g--aa-t-gta-atgtattc-ttatcc-gtatgt-gcgatt-gtc-
-aattcatggtggggacagaccattgttaattgttggtctcggtcttaactaggaatgcc
ttgtacgggtctttggttcaacaaaccacccggaatacgtccctgccctttgtacaca-c
cgccc-gtcgctcttaccgat-ggacttctttgtgagtcttggggact--gggt------
------------------------------------------------------------
-taagc-g-attt-------ctttt-ag--aa-t----g--a-------g---ct-ct--
acctatgg-aa--------------------------------accaatacgaaca-atg
tggtc------taaag------------------------
>Globorotalia_inflata|P138|14
---g--------------tg--g-agcatgtggcttaatttgactcaacgcgggaaatct
taccgggtccggacacac--tgaggattgacaggc-------------------------
---------------------aa-tatat-ta-gca-ta--aag--ac---t--cgtc-t
tta--g-c--------------------gc--------ta-att--gtta-------aat
atgctagtcctttcatgattatgtgataggtggtgcatggccgttcttagttcgtggagt
gatctgtctgcttaattgcgtttcact-a-----agg-gccc-a---taa-attca-agg
tatgttagc--aaa--tg--c-tgctc-----ta-t-tgaccccta-a----tagg-ct-
taa----ct-----g--tctt-------t-agcgc-----gtgtctctacg-agt-t--c
t--tt--aaagcac----tgcg-catgct--gttgggtcctgaa--a-------------
------------------------------------------------------------
----------------------------gca-acgaacgtgaccgcaa-c-gtc----tt
--gttg--cctctc-tat---aat-ac--ctt--ctt-------------a-ttt-t---
-ta-a-taa--g----agtat-t-tac-ctg--agg-ctat---ttt-aaa---actaga
cgg-accgctgttt--cttt-ct---t-aaaccagaggaagg--ttgcggcaa-taaca-
ggtct-gtgatgccctt-agatgttccgggctgcacacg-tgctacaat-gatc-ag-ta
c-agtg------------------------------------------------------
------------------------------------------------------------
----------------ag-catctc-aat--tt-tata-a-cacc-g-tattaag-cg--
cttgg-gtc-gt--aattgt--ta-------gg--------cc-----------------
t---tttag-gt-tttttcaat-t-g-cgtttc-tccaa-----tg-cg-ca-cggtaaa
-gcctgct-tcga-gagtaagtgggtaa-tccat-tg-gaagt-aatgatttccttattt
t-tataaac-a-gcacaccaata-tacgg-----c--at-tcattcccgaga--cggct-
-tagttccgac---------------------------tt-tg--tg-------------
------------c-g--aa-t-gta-atgtattc-ttatcc-gtatgt-gcgatt-gtc-
-aattcatggtggggacagaccattgttaattgttggtctcggtcttaactaggaatgcc
ttgtacgggtctttggttcaacaaaccacccggaatacgtccctgccctttgtacaca-c
cgccc-gtcgctcttaccgat-ggacttctttgtgagtcttggggact--gggt------
------------------------------------------------------------
-taagc-g-attt-------ctttt-ag--aa-t----g--a-------g---ct-ct--
acctatgg-aa--------------------------------accaatacgaaca-atg
tggtc------taaag------------------------
>Globorotalia_inflata|R023|01
---g--aacgc------gtg--g-agcatgtggcttaatttgactcaacgcgggaaatct
taccgggtccggacacac--tgaggattgacaggc-------------------------
---------------------aa-tatat-ta-gca-ta--aag--ac---t--cgtc-t
tta--g-c--------------------gc--------ta-att--gtta-------aat
atgctagtcctttcatgattatgtgataggtggtgcatggccgttcttagttcgtggagt
gatctgtctgcttaattgcgtttcact-a-----agg-gccc-a---taa-attca-agg
tatgttagc--aaa--tg--c-tgctc-----ta-t-tgaccccta-a----tagg-ct-
taa----tt-----g--tctt-------t-agcgc-----gtgtctctacg-agt-t--c
t--tt--aaagcac----tgcg-catgct--gttgggtcctgaa--a-------------
------------------------------------------------------------
----------------------------gca-acgaacgtgaccgcaa-c-gtc----tt
--gttg--cctctc-tat---aat-at--ctt--ctt-------------a-ttt-t---
-ta-a-taa--g----agtan-n-nnn-n-n--nnn-nnnn---nnn-nnn---nnnnnn
nnn-nnnnnnnnnn--nnnn-nn---nnnnnnnnnnnnnnnn--nnnnnnnnn-nnnnn-
nnnnn-nnnnnnnnnnn-nnnnnnnnnnnnctgcacacg-tgctacaat-gatc-ag-ta
c-agtg------------------------------------------------------
------------------------------------------------------------
----------------ag-catctc-aat--tt-tata-a-cacc-g-tattaag-cg--
cttgg-gtc-gt--aattgt--ta-------gg--------cc-----------------
t---tttgg-gt-tttttcaat-t-g-cgtttc-tccaa-----tg-cg-ca-cggtaaa
-gcctgct-tcga-gagtaagtgggtaa-tccat-tg-gaagt-aatgatttccttattt
t-tataaac-a-gcacaccaata-tacgg-----c--at-tcattcccgaga--cggct-
-tagttccgac---------------------------tt-tg--tg-------------
------------c-g--aa-t-gta-atgtattc-ttatcc-gtatgt-gcgatt-gtc-
-aattcatggtggggacagaccattgttaattgttggtctcggtcttaactaggaatgcc
ttgtacgggtctttggttcaacaaaccacccggaatacgtccctgccctttgtacaca-c
cgccc-gtcgctcttaccgat-ggacttctttgtgagtcttggggact--gggt------
------------------------------------------------------------
-taagc-g-attt-------cttta--g--aa-t----g--a-------g---ct-ct--
acctatgg-aa--------------------------------accaatacgaaca-atg
tggtc------taaag------------------------
>Globorotalia_inflata|R023|08
---g--aacgc------gtg--g-agcatgtggcttaatttgactcaacgcgggaaatct
taccgggtccggacacac--tgaggattgacaggc-------------------------
---------------------aa-tatat-ta-gca-ta--aag--ac---t--cgtc-t
tta--g-c--------------------gc--------ta-att--gtta-------aat
atgctagtcctttcatgattatgtgataggtggtgcatggccgttcttagttcgtggagt
gatctgtctgcttaattgcgtttcact-a-----agg-gccc-a---taa-attca-agg
tatgttagc--aaa--tg--c-tgctc-----ta-t-tgaccccta-a----tagg-ct-
taa----ct-----g--tctt-------t-agcgc-----gtgtctctacg-agt-t--c
t--tt--aaagcac----tgcg-catgct--gttgggtcctgaa--a-------------
------------------------------------------------------------
----------------------------gca-acgaacgtgaccgcaa-c-gtc----tt
--gttg--cctctc-tat---aat-ac--ctt--ctt-------------a-ttt-t---
-ta-a-taa--g----agtat-t-tac-ctg--agg-ctat---ttt-aaa---actaga
cnn-nnnnnnnnnn--nnnn-nn---n-nnnnnnnnnnnnnn--nnnnnnnnn-nnnnn-
nnnnn-nnnnnnnnnnn-nnnnnnnnnnnnctgcacacg-tgctacaat-gatc-ag-ta
c-agtg------------------------------------------------------
------------------------------------------------------------
----------------ag-catctc-aat--tt-tata-a-cacc-g-tattaag-cg--
cttgg-gtc-gt--aattgt--ta-------gg--------cc-----------------
t---tttag-gt-tttttcaat-t-g-cgtttc-tccaa-----tg-cg-ca-cggtaaa
-gcctgct-tcga-gagtaagtgggtaa-tccat-tg-gaagt-aatgatttccttattt
t-tataaac-a-gcacaccaata-tacgg-----c--at-tcattcccgaga--cggct-
-tagttccgac---------------------------tt-tg--tg-------------
------------c-g--aa-t-gta-atgtattc-ttatcc-gtatgt-gcgatt-gtc-
-aattcatggtggggacagaccattgttaattgttggtctcggtcttaactaggaatgcc
ttgtacgggtctttggttcaacaaaccacccggaatacgtccctgccctttgtacaca-c
cgccc-gtcgctcttaccgat-ggacttctttgtgagtcttggggact--gggt------
------------------------------------------------------------
-taagc-g-attt-------ctttt-ag--aa-t----g--a-------g---ct-ct--
acctatgg-aa--------------------------------accaatacgaaca-atg
tggtc------taaag------------------------
>poss_scitula|R021|36
------------------------------------------------------------
------------------------------------------------------------
-------------------------ctaa-ta-gaatct--ttc--tcattt--t-ta-a
tga--g-t--------------------at-agattt-ct-att-tgttat-----aaag
atgctagtcctttcatgattatgtgataggtggtgcatggccgttcttagttcgtggagt
gatctgtctgcttaattgcgtttcact-a-----agg-tccc-a---gta-atcta-agg
tatgctcgt--cta--ct--t-atctc-----at-a-tgacgc-tg-a----taga-cc-
cct----cg-----t--aa-g-------a-g-cgc-----gttg-tctatt-gcgttaat
atatg--taa-caa----gtga-cacatactgttgggatctgaa--a-------------
------------------------------------------------------------
----------------------------gca-acgaacgtgaccgcaa-c-gtc----tt
--gttg--cctttc-taa---ttt-at--tct--aatt---------c-t--ttt-g---
-ta-a-tta--g----tctaa-t-aac-a-a--agg-ctat---tctttaa---actaga
cgg-accgctgttt--ctct-tt---t-aaaccagaggaagg--ttgcggcaa-taaca-
ggtct-gtgatgccctt-agatgttccgggctgcacacg-tgctacaat-gatc-ag-ta
c-agt-------------------------------------------------------
------------------------------------------------------------
------------------------------------------------------------
--------------gagcatc-tcaatt---ta-ttac-taacaccgc-ttt-attaaag
c---attca-ct-gtgtagttg-t-gtaagcagctgcctctga-ta-tg-cg-cggtaac
-acctgtc-tcga-gagtcgatgggtaa-tccat-ta-gaagt-aatgatt-cctctctt
t-tatata----gcacactgata-tacag-----c--at-cggttcccgagg--taacc-
-ttgtgttacttatgtgcgagcg-t-gatgtcagagctta-ac--g-tt--tattat--t
-ctt--tatgtct-a--a--t-aga-tctctgat-tttact-gtatgt-gcaatt-gtt-
-aattcgtggtggggacagaccattgttaactattggtctcggtcttaactaggaatgcc
tcgtacgggtctt-ggttcaacaaaccacccggaatacgtccctgccctttgtacaca-c
cgccc-gtcgctcttaccgat-gaacttctttgtgagtctaagggact--gggt------
------------------------------------------------------------
-aatga-ttcatt-------ctttt--c---t-a----a--ag---t--t---tgaat-t
acctatag-aa-------------------------------------------a---ct
-----------tagcc--g---------------------
>Globorotalia_truncatulinoides|P114|01
-------------------------------------------------------aatct
taccgggtccggacacac--tgaggattgacagac-------------------------
---------------------gg-t-tat--t-gactta--tac--tcgcttaatggc-t
ttaa-gct--------------------gttaaacgt-tt-aac--acctttacacaaag
atgctagtcctttcatgatcgtttgataggtggtgcatggccgttcttagttcgtggagt
gatctgtctgcctaattgcgtttcact-a-----agg-tccc-a----tt-cttca--ta
cgt-atg----aat--ag--c-gtctt-----aa---ct-cac-tt-t----tacc-gc-
tac----ct-----a--tttgt---a-gtaagcgc-----tcat-actatt-ggg-a--c
c--gg--aatgcaa----cgag-cgcgact-gcaccacctaatt-g--------------
------------------------------------------------------------
------------------------------------------------------------
------------------------ccc--cttatctacc-at--taat-tactttat---
-ta-accgccctg--tacggg-caccggggc--ctt-acctt--tactgaa---actagc
tgg-accgctgctt---tcc-tt---t-aagccagaggaagg--ttgcggcaa-taaca-
ggtct-gtgatgccctc-agatgttccgggccgcacacg-tgctacaat-gatc-ag-ca
c-agag------------------------------------------------------
------------------------------------------------------------
----------------ag-tattac-cta--tcttctt-a-tacc-t-aacccaa-tatg
ttaaactta-tt--gcgtaa--gg-------gt--------attgt----c---ttaacg
a---ctt---at-ccgctttag-c-g-ctttaa---gat-----ta-ttggg-cggttat
-gcctgcc-tcga-gag--agtgtacag-ggcag-ca-agagt-aatgattccttcgttt
t-tac-tacta-ataccgcgctt-ggtaa-----c--atattacactcg-at--taagt-
-agggtctttgcttctaatagcaattgctatcctcaccct-ta--g-gc--tctaaggat
-attactatctct-a--a--g-gtctacagggag-gt--gt-atatggcgcactt-act-
-tattcacggtggggacagaccattgttaactgttggtctcggtctcaactaggaatgcc
tcgtacgggt--t-ggttcaccaaaccacccggaatatgtccctgccctttgtacaca-c
cgccc-gtcgctcttatcgat-gaactcatttgtgaggctgagggact--g---cgtct-
-----------------att-ata-cccgtgtaatcctaatatctcacatacatttcgct
aaaagc-g-attt-----tgcttta-ag--ga-t----t--t-------a---tacga-c
cttacgcacaa--------------------------------acttattcgacca-aat
gggtt------taaag------------------------
>Globorotalia_truncatulinoides|P114|06
---g--------------tg--g-agcatgtggcttaatttgactcaacgcggggaatct
taccgggtccggacacac--tgaggattgacagac-------------------------
---------------------gg-t-tat--t-gactta--tac--tcgcttaatggc-t
ttaa-gct--------------------gttaagtgt-tt-aac--acctttacacaaag
atgctagtcctttcatgatcgtttgataggtggtgcatggccgttcttagttcgtggagt
gatctgtctgcctaattgcgtttcact-a-----agg-tccc-a----tt-cttca--ta
cgt-atg----aat--ag--c-gtctt-----aa---ct-cac-tt-t----tacc-gc-
tac----ct-----a--tttgt---a-gtaagcgc-----tcat-actatt-ggg-a--c
c--gg--aatgcaa----cgag-cgcgact-gcaccacctaatt-g--------------
------------------------------------------------------------
------------------------------------------------------------
------------------------ccc--cttatctacc-at--taat-tactttat---
-ta-accgccctg--tacggg-caccggggc--ctt-acctt--tactgaa---actagc
tgg-accgctgctt---tcc-tt---t-aagccagaggaagg--ttgcggcaa-taaca-
ggtct-gtgatgccctc-agatgttccgggccgcacacg-tgctacaat-gatc-ag-ca
c-agag------------------------------------------------------
------------------------------------------------------------
----------------ag-tattac-cta--tcttctt-a-tacc-t-aacccaa-tatg
ttaaactta-tt--gcgtaa--gg-------at--------attgt----c---ttaacg
a---ctt---at-ccgctttag-c-g-ctttaa---gat-----ta-ttgga-cggttat
-gcctgcc-tcga-gag--agtgtacag-ggcag-ca-agagt-aatgattccttcgttt
t-tac-tacta-ataccgcgctt-ggtaa-----c--atattacactcg-at--taagt-
-agggtctttgcttctaatagcaattgctatcctcaccct-ta--g-gc--tctaaggat
-attactatctct-a--a--g-gtctacagggag-gt--gt-atatggcgcactt-act-
-tattcacggtggggacagaccattgttaactgttggtctcggtctcaactaggaatgcc
tcgtacgggt--t-ggttcaccaaaccacccggaatatgtccctgccctttgtacaca-c
cgccc-gtcgctcttatcgat-gaactcatttgtgaggctgagggact--g---cgtct-
-----------------att-ata-cccgtgtaatcctaatatctcacatacatttcgct
aaaagc-g-attt-----tgcttta-ag--ga-t----t--t-------a---tacga-c
cttacgcacaa--------------------------------acttattcgacca-aat
gggtt------taaag------------------------
>Globorotalia_truncatulinoides|P114|14
---g--------------tg--g-agcatgtggcttaatttgactcaacgcggggaatct
taccgggtccggacacac--tgaggattgacagac-------------------------
---------------------gg-t-tat--t-gactta--tac--tcgcttaatggc-t
ttaa-gct--------------------gttaaacgt-tt-aac--acctttacacaaag
atgctagtcctttcatgatcgtttgataggtggtgcatggccgttcttagttcgtggagt
gatctgtctgcctaattgcgtttcact-a-----agg-tccc-a----tt-cttca--ta
cgt-atg----aat--ag--c-gtctt-----aa---ct-cac-tt-t----tacc-gc-
tac----ct-----a--tttgt---a-gtaagcgc-----tcat-actatt-ggg-a--c
c--gg--aatgcaa----cgag-cgcgact-gcaccacctaatt-g--------------
------------------------------------------------------------
------------------------------------------------------------
------------------------ccc--cttatctacc-at--taat-tactttat---
-ta-accgccctg--tacggg-caccggggc--ctt-acctt--tactgaa---actagc
tgg-accgctgctt---tcc-tt---t-aagccagaggaagg--ttgcggcaa-taaca-
ggtct-gtgatgccctc-agatgttccgggccgcacacg-tgctacaat-gatc-ag-ca
c-agag------------------------------------------------------
------------------------------------------------------------
----------------ag-tattac-cta--tcttctt-a-tacc-t-aacccaa-tatg
ttaaactta-tt--gcgtaa--gg-------gt--------attgt----c---ttaacg
a---ctt---at-ccgctttag-c-g-ctttaa---gat-----ta-ttggg-cggttat
-gcctgcc-tcga-gag--agtgtacag-ggcag-ca-agagt-aatgattccttcgttt
t-tac-tacta-ataccgcgctt-ggtaa-----c--atattacactcg-at--taagt-
-agggtctttgcttctaatagcaattgctatcctcaccct-ta--g-gc--tctaaggat
-attactatctct-a--a--g-gtctacagggag-gt--gt-atatggcgcactt-act-
-tattcacggtggggacagaccattgttaactgttggtctcggtctcaactaggaatgcc
tcgtacgggt--t-ggttcaccaaaccacccggaatatgtccctgccctttgtacaca-c
cgccc-gtcgctcttatcgat-gaactcatttgtgaggctgagggact--g---cgtct-
-----------------att-ata-cccgtgtaatcctaatatctcacatacatttcgct
aaaagc-g-attt-----tgcttta-ag--ga-t----t--t-------a---tacga-c
cttacgcacaa--------------------------------acttattcgacca-aat
gggtt------taaag------------------------
>Globorotalia_truncatulinoides|P115|03
------------------------------------------------------------
------------------------------------------------------------
------------------------------------------------------------
------------------------------------------------------------
------------------------------------------------------------
------------------------------------------------------------
------------------------------------------------------------
------------------------------------------------------------
------------------------------------------------------------
------------------------------------------------------------
------------------------------------------------------------
------------------------------------------------------------
------------------------------------------------------------
------------------------------------------------------------
------------------------------------------------------------
------------------------------------------------------------
------------------------------------------------------------
------------------------------------------------------------
---------------------------------------------------------acg
a---ctt---at-ccgctttag-c-g-ctttaa---gat-----ta-ttgga-cggttat
-gcctgcc-tcga-gag--agtgtacag-ggcag-ca-agagt-aatgattccctcgttt
t-tac-tacta-ataccgcgctt-ggtaa-----c--atattacactcg-at--taagt-
-agggtctttgcttctaatagcaattgctatcctcaccct-ta--g-gc--tctaaggat
-attactatctgt-a--a--g-gtctacagggag-gt--gt-atatggcgtactt-act-
-tattcacggtggggacagaccattgttaactgttggtctcggtctcaactaggaatgcc
tcgtacgggt--t-ggttcaccaaaccacccggaatatgtccctgccctttgtacaca-c
cgccc-gtcgctcttatcgat-gaactcacttgtgaggctgagggact--g---cgtct-
-----------------atttata-cccgtgtaatcctaatatcttacatacatttcgct
aaaggc-g-atat-----tgcttta-ag--ga-t----t--t-------a---cacga-c
cttacgcacaa--------------------------------acttattcgacca-agt
gggtt------taaag------------------------
>Globorotalia_truncatulinoides|P115|05
---g--------------tg--g-agcatgtggcttaatttgactcaacgcggggaatct
taccgggtccggacacac--tgaggattgacagac-------------------------
---------------------gg-t-tat--t-gactta--tac--tcgcttaatggc-t
ttaa-gct-cgc-t----ttaag--c-tgttaaacgt-tt-aac--acctttacacaaag
atgctagtcctttcatgatcgtttgataggtggtgcatggccgttcttagttcgtggagt
gatctgtctgcctaattgcgtttcact-a-----agg-tccc-a----tt-cttca--ta
cgt-atg----aat--ag--c-gtctt-----aa---ct-cac-tt-t----tacc-gc-
tac----ct-----a--tttgt---a-gtaagcgc-----tcat-actatt-ggg-a--c
c--gg--aatgcaa----cgag-cgcgact-gcaccacctaatt-g--------------
------------------------------------------------------------
------------------------------------------------------------
------------------------ccc--cttatctacc-at--taat-tactttat---
-ta-accgccctg--tacggg-caccggggc--ctt-acctt--tactgaa---actagc
tgg-accgctgctt---tcc-tt---t-aagccagaggaagg--ttgcggcaa-taaca-
ggtct-gtgatgccctc-agatgttccgggccgcacacg-tgctacaat-gatc-ag-ca
c-agag------------------------------------------------------
------------------------------------------------------------
----------------ag-tattac-cta--tcttctt-a-tacc-t-aacccaa-tatg
ttaaactta-tt--gcgtaa--gg-------at--------attgt----c---ttaacg
a---ctt---at-ccgctttag-c-g-ctttaa---gat-----ta-ttgga-cggttat
-gcctgcc-tcga-gag--agtgtacag-ggcag-ca-agagt-aatgattccttcgttt
t-tac-tacta-ataccgcgctt-ggtaa-----c--atattacactcg-at--taagt-
-agggtctttgcttctaatagcaattgctatcctcaccct-ta--g-gc--tctaaggat
-attactatctgt-a--a--g-gtctacagggag-gt--gt-atatggcgcactt-act-
-tattcacggtggggacagaccattgttaactgttggtctcggtctcaactaggaatgcc
tcgtacgggt--t-ggttcaccaaaccacccggaatatgtccctgccctttgtacaca-c
cgccc-gtcgctcttatcgat-gaactcacttgtgaggctgagggact--g---cgtct-
-----------------atttata-cccgtgtaatcctaatatttcacatacatttcgct
aaaggc-g-attt-----tgcttta-ag--ga-t----t--t-------a---cacga-c
cttacgcacaa--------------------------------acttattcgacca-agt
gggtt------taaag------------------------
>Globorotalia_truncatulinoides|P115|06
---g--------------tg--g-agcatgtggcttaatttgactcaacgcggggaatct
taccgggtccggacacac--tgaggattgacagac-------------------------
---------------------gg-t-tat--t-gactta--tac--tcgcttaatggc-t
ttaa-gct-cgc-t----ttaag--c-tgttaaacgt-tt-aac--acctttacacaaag
atgctagtcctttcatgatcgtttgataggtggtgcatggccgttcttagttcatggagt
gatctgtctgcctaattgcgtttcact-a-----agg-tccc-a----tt-cttca--ta
cgt-atg----aat--ag--c-gtctt-----aa---ct-cac-tt-t----tacc-gc-
tac----ct-----a--tttgt---a-gtaagcgc-----tcat-actatt-ggg-a--c
c--gg--aatgcaa----cgag-cgcgact-gcaccacctaatt-g--------------
------------------------------------------------------------
------------------------------------------------------------
------------------------ccc--cttatctacc-at--taat-tactttat---
-ta-accgccctg--tacggg-caccggggc--ctt-acctt--tactgaa---actagc
tgg-accgctgctt---tcc-tt---t-aagccagaggaagg--ttgcggcaa-taaca-
ggtct-gtgatgccctc-agatgttccgggccgcacacg-tgctacaat-gatc-ag-ca
c-agag------------------------------------------------------
------------------------------------------------------------
----------------ag-tattac-cta--tcttctt-a-tacc-t-aacccaa-tatg
ttaaactta-tt--gcgtaa--gg-------at--------attgt----c---ttaacg
a---ctt---at-ccgctttag-c-g-ctttaa---gat-----ta-ttgga-cggttat
-gcctgcc-tcga-gag--agtgtacag-ggcag-ca-agagt-aatgattccctcgttt
t-tac-tacta-ataccgcgctt-ggtaa-----c--atattacactcg-at--taagt-
-agggtctttgcttctaatagcaattgctatcctcaccct-ta--g-gc--tctaaggat
-attactatctct-a--a--g-gtctacagggag-gt--gt-atatggcgcactt-act-
-tattcacggtggggacagaccattgttaactgttggtctcggtctcaactaggaatgcc
tcgtacgggt--t-ggttcaccaaaccacccggaatatgtccctgccctttgtacaca-c
cgccc-gtcgctcttatcgat-gaactcacttgtgaggctgagggact--g---cgtct-
-----------------atttata-cccgtgtaatcctaatatttcacatacatttcgct
aaaggc-g-attt-----tgcttta-ag--ga-t----t--t-------a---cacga-c
cttacgcacaa--------------------------------acttaatcgaccg-agt
gggtt------taaag------------------------
>Globorotalia_truncatulinoides|P115|10
---g--------------tg--g-agcatgtggcttaatttgactcaacgcggggaatct
taccgggtccggacacac--tgaggattgacagac-------------------------
---------------------gg-t-tat--t-gactta--tac--tcgcttaatggc-t
ttaa-gct-cgc-t----ttaag--c-tgttaaacgt-tt-aac--acctttacacaaag
atgctagtcctttcatgatcgtttgataggtggtgcatggccgttcttagttcgtggagt
gatctgtctgcctaattgcgtttcact-a-----agg-tccc-a----tt-cttca--ta
cgt-atg----aat--ag--c-gtctt-----aa---ct-cac-tt-t----tacc-gc-
tac----ct-----a--tttgt---a-gtaagcgc-----tcat-actatt-ggg-a--c
c--gg--aatgcaa----cgag-cgcgact-gcaccacctaatt-g--------------
------------------------------------------------------------
------------------------------------------------------------
------------------------ccc--cttatctacc-at--taat-tactttat---
-ta-accgccctg--tacggg-caccggggc--ctt-acctt--tactgaa---actagc
tgg-accgctgctt---tcc-tt---t-aagccagaggaagg--ttgcggcaa-taaca-
ggtct-gtgatgccctc-agatgttccgggccgcacatg-tgctacaat-gatc-ag-ca
c-aaag------------------------------------------------------
------------------------------------------------------------
----------------ag-tattac-cta--tcttctt-a-tacc-t-aacccaa-tatg
ttaaactta-tt--gcgtaa--gg-------at--------attgt----c---ttaacg
a---ctt---at-ccgctttag-c-g-ctttaa---gat-----ta-ttgga-cggttat
-gcctgcc-tcga-gag--agtgtacag-ggcag-ca-agagt-aatgattccttcgttt
t-tac-tacta-ataccgcgctt-ggtaa-----c--atattacactcg-at--taagt-
-agggtctttgcttctaatagcaattgctatcctcaccct-ta--g-gc--tctaaggat
-attactatctct-a--a--g-gtctacagggag-gt--gt-atatggcgcactt-act-
-tattcacggtggggacagaccattgttaactgttggtctcggtctcaactaggaatgcc
tcgtacgggt--t-ggttcaccaaaccacccggaatatgtccctgccctttgtacaca-c
cgccc-gtcgctcttatcgat-gaactcacttgtgaggctgagggact--g---cgtct-
-----------------atttata-cccgtgaaatcctaatatctcacatacatttcgct
aaaggc-g-attt-----tgcttta-ag--ga-t----t--t-------a---cacga-c
cttacgcacaa--------------------------------acttattcgacca-agt
gggtt------taaag------------------------
>Globorotalia_truncatulinoides|P115|13
------------------------------------------------------------
--------------------tgaggattgacagac-------------------------
---------------------gg-t-tat--t-gactta--tac--tcgcttaatggc-t
ttaa-gct-cgc-t----ttaag--c-tgttaaacgt-tt-aac--acctttacacaaag
atgctagtcctttcatgatcgtttgataggtggtgcatggccgttcttagttcgtggagt
gatctgtctgcctaattgcgtttcact-a-----agg-tccc-a----tt-cttca--ta
cgt-atg----aat--ag--c-gtctt-----aa---ct-cac-tt-t----tacc-gc-
tac----ct-----a--tttgt---a-gtaagcgc-----tcat-actatt-ggg-a--c
c--gg--aatgcaa----cgag-cgcgact-gcaccacctaatt-g--------------
------------------------------------------------------------
------------------------------------------------------------
------------------------ccc--cttatctacc-at--taat-tactttat---
-ta-accgccctg--tacggg-caccggggc--ctt-acctt--tactgaa---actagc
tgg-accgctgctt---tcc-tt---t-aagccagaggaagg--ttgcggcaa-taaca-
ggtct-gtgatgccctc-agatgttccgggccgcacacg-tgctacaat-gatc-ag-ca
c-aaag------------------------------------------------------
------------------------------------------------------------
----------------ag-tattac-cta--tcttctt-a-tacc-t-aacccaa-tatg
ttaaactta-tt--gcgtaa--gg-------gt--------attgt----c---ttaacg
a---ctt---at-ccgctttag-c-g-ctttaa---gat-----ta-ttgga-cggttat
-gcctgcc-tcga-gag--agtgtacag-ggcag-ca-agagt-aatgattccctcgttt
t-tac-tacta-ataccgcgctt-ggtaa-----c--atattacactcg-at--taagt-
-agggtctttgcttctaatagcaattgctatcctcaccct-ta--g-gc--tctaaggat
-attactatctgt-a--a--g-gtctacagggag-gt--gt-atatggcgtactt-act-
-tattcacggtggggacagaccattgttaactgttggtctcggtctcaactaggaatgcc
tcgtacgggt--t-ggttcaccaaaccacccggaatatgtccctgccctttgtacaca-c
cgccc-gtcgctcttatcgat-gaactcacttgtgaggctgagggact--g---cgtct-
-----------------atttata-cccgtgtaatcctaatatcttacatacatttcgct
aaaggc-g-atat-----tgcttta-ag--ga-t----t--t-------a---cacga-c
cttacgcacaa--------------------------------acttattcgacca-agt
gggtt------taaag------------------------
>Globorotalia_truncatulinoides|R005|04
---g--aacgc------gtg--g-agcatgtggcttaatttgactcaacgcggggaatct
taccgggtccggacacac--tgaggattgacagac-------------------------
---------------------gg-t-tat--t-gactta--tac--tcgcttaatagc-t
ttaa-gct--------------------gttaagtgt-tt-aac--acctttacacaaag
atgctagtcctttcatgatcgtttgataggtggtgcatggccgttcttagttcgtggagt
gatctgtctgcctaattgcgtttcact-a-----agg-tccc-a----tt-cttca--ta
cgt-atg----aat--ag--c-gtctt-----aa---ct-cac-tt-t----tacc-gc-
tac----ct-----a--tttgt---a-gtaagcgc-----tcat-actatt-ggg-a--c
c--gg--aatgcaa----cgag-cgcgact-gcaccacctaatt-g--------------
------------------------------------------------------------
------------------------------------------------------------
------------------------ccc--cttatctacc-at--taat-tactttat---
-ta-accgccctg--tacggg-caccggggc--ctt-acctt--tactgaa---actagc
tgg-accgctgctt---tcc-tt---t-aagccagaggaagg--ttgcggcaa-taaca-
ggtct-gtgatgccctc-agatgnnnnnnnnnnnnnnnn-nnnnnnnnn-nnnn-nn-nn
n-nnnn------------------------------------------------------
------------------------------------------------------------
----------------nn-nnnnnn-nnn--nnnnnnn-n-nnnn-n-nnnnnnn-nn--
nnnnnnnnnnnn--nnnnnn--nn-------nn--------nnnnn----n---nnn-nn
n---nnn-n-nn-nnnnnnnnn-n-nnnnnnnn---nnn-----nn-nnnnn-nnnnngt
-gcctgcc-tcga-gag--agtgtacag-ggcag-ca-agagt-aatgattccttcgttt
t-tac-tacta-ataccgcgctt-ggtaa-----c--atattacactcg-at--taagt-
-agggtctttgcttttaatagcaattgctatcctcaccct-ta--g-gc--tctaaggat
-attactatctct-a--a--g-gtctacagggag-gt--gt-atatggcgcactt-act-
-tattcacggtggggacagaccattgttaactgttggtctcggtctcaactaggaatgcc
tcgtacgggt--t-ggttcaccaaaccacccggaatatgtccctgccctttgtacaca-c
cgccc-gtcgctcttatcgat-gaactcacttgtgaggctgagggact--g---cgtct-
-----------------att-ata-cccgtgtaatcctaatatcttacatacatttcgct
aaaagc-g-attt-----tgctcta-ag--ga-t----t--t-------a---cacga-c
cttacgcacaa--------------------------------acttattcgacca-agt
gggtt------taaag------------------------
>Globorotalia_truncatulinoides|R005|10
---g--aacgc------gtg--g-agcatgtggcttaatttgactcaacgcggggaatct
taccgggtccggacacac--tgaggattgacagac-------------------------
---------------------gg-t-tat--t-gactta--tac--tcgcttaatagc-t
ttaa-gct--------------------gttaagtgt-tt-aac--acctttacacaaag
atgctagtcctttcatgatcgtttgataggtggtgcatggccgttcttagttcgtggagt
gatctgtctgcctaattgcgtttcact-a-----agg-tccc-a----tt-cttca--ta
cgt-atg----aat--ag--c-gtctt-----aa---ct-cac-tt-t----tacc-gc-
tac----ct-----a--tttgt---a-gtaagcgc-----tcat-actatt-ggg-a--c
c--gg--aatgcaa----cgag-cgcgact-gcaccacctaatt-g--------------
------------------------------------------------------------
------------------------------------------------------------
------------------------ccc--cttatctacc-at--taat-tactttat---
-ta-accgccctg--tacggg-caccggggc--ctt-acctt--tactgaa---actagc
tgg-accgctgctt---tcc-tt---t-aagccagaggaagg--ttgcggcaa-taaca-
ggtct-gtgatgccctc-agatgttccgggccgcacacg-tgctacaat-gatc-ag-ca
c-aaag------------------------------------------------------
------------------------------------------------------------
----------------ag-tattac-cta--tcttctt-a-tacc-t-aacccaa-tatg
ttaaactta-tt--gcgtaa--gg-------gt--------attgt----c---ttaacg
a---ctt---at-ccgctttag-c-g-ctttaa---gat-----ta-ttgga-cggttgt
-gcctgcc-tcga-gag--agtgtacag-ggcag-ca-agagt-aatgattccttcgttt
t-tac-tacta-ataccgcgctt-ggtaa-----c--atattacactcg-at--taagt-
-agggtctttgcttttaatagcaattgctatcctcaccct-ta--g-gc--tctaaggat
-attactatctct-a--a--g-gtctacagggag-gt--gt-atatggcgcactt-act-
-tattcacggtggggacagaccattgttaactgttggtctcggtctcaactaggaatgcc
tcgtacgggt--t-ggttcaccaaaccacccggaatatgtccctgccctttgtacaca-c
cgccc-gtcgctcttatcgat-gaactcacttgtgaggctgagggact--g---cgtct-
-----------------att-ata-cccgtgtaatcctaatatcttacatacatttcgct
aaaagc-g-attt-----tgctcta-ag--ga-t----t--t-------a---cacga-c
cttacgcacaa--------------------------------acttattcgacca-agt
gggtt------taaag------------------------
>Globorotalia_truncatulinoides|R005|15
---g--aacgc------gtg--g-agcatgtggcttaatttgactcaacgcggggaatct
taccgggtccggacacac--tgaggattgacagac-------------------------
---------------------gg-t-tat--t-gactta--tac--tcgcttaatggc-t
ttaa-gct--------------------gttaagtgt-tt-aac--acctttacacaaag
atgctagtcctttcatgatcgtttgataggtggtgcatggccgttcttagttcgtggagt
gatctgtctgcctaattgcgtttcact-a-----agg-tccc-a----tt-cttca--ta
cgt-atg----aat--ag--c-gtctt-----aa---ct-cac-tt-t----tacc-gc-
tac----ct-----a--tttgt---a-gtaagcgc-----tcat-actatt-ggg-a--c
c--gg--aatgcaa----cgag-cgcgact-gcaccacctaatt-g--------------
------------------------------------------------------------
------------------------------------------------------------
------------------------ccc--cttatctacc-at--taat-tactttat---
-ta-accgccctg--tacggg-caccggggc--ctt-acctt--tactgaa---actagc
tgg-accgctgctt---tcc-tt---t-aagccagaggaagg--ttgcggcaa-taaca-
ggtct-gtgatgccctc-agatgttccgggccgcacacg-tgctacaat-gatc-ag-ca
c-aaag------------------------------------------------------
------------------------------------------------------------
----------------ag-tattac-cta--tcttctt-a-tacc-t-aacccaa-tatg
ttaaactta-tt--gcgtaa--gg-------gt--------attgt----c---ttaacg
a---ctt---at-ccgctttag-c-g-ctttaa---gat-----ta-ttgga-cggttgt
-gcctgcc-tcga-gag--agtgtacag-ggcag-ca-agagt-aatgattccttcgttt
t-tac-tacta-ataccgcgctt-ggtaa-----c--atattacactcg-at--taagt-
-agggtctttgcttttaatagcaattgctatcctcaccct-ta--g-gc--tctaaggat
-attactatctct-a--a--g-gtctacagggag-gt--gt-atatggcgcactt-act-
-tattcacggtggggacagaccattgttaactgttggtctcggtctcaactaggaatgcc
tcgtacgggt--t-ggttcaccaaaccacccggaatatgtccctgccctttgtacaca-c
cgccc-gtcgctcttatcgat-gaactcacttgtgaggctgagggact--g---cgtct-
-----------------att-ata-cccgtgtaatcctaatatcttacatacatttcgct
aaaagc-g-attt-----tgctcta-ag--ga-t----t--t-------a---cacga-c
cttacgcacaa--------------------------------acttattcgacca-agt
gggtt------taaag------------------------
>Globorotalia_truncatulinoides|R005|19
---g--aacgc------gtg--g-agcatgtggcttaatttgactcaacgcggggaatct
taccgggtccggacacac--tgaggattgacagac-------------------------
---------------------gg-t-tat--t-gactta--tac--tcgcttaatagc-t
ttaa-gct--------------------gttaagtgt-tt-aac--acctttacacaaag
atgctagtcctttcatgatcgtttgataggtggtgcatggccgttcttagttcgtggagt
gatctgtctgcctaattgcgtttcact-a-----agg-tccc-a----tt-cttca--ta
cgt-atg----aat--ag--c-gtctt-----aa---ct-cac-tt-t----tacc-gc-
tac----ct-----a--tttgt---a-gtaagcgc-----tcat-actatt-ggg-a--c
c--gg--aatgcaa----cgag-cgcgact-gcaccacctaatt-g--------------
------------------------------------------------------------
------------------------------------------------------------
------------------------ccc--cttatctacc-at--taat-tactttat---
-ta-accgccctg--tacggg-caccggggc--ctt-acctt--tactgaa---actagc
tgg-accgctgctt---tcc-tt---t-aagccagaggaagg--ttgcggcaa-taaca-
ggtct-gtgatgccctc-agatgttccgggccgcacacg-tgctacaat-gatc-ag-ca
c-aaag------------------------------------------------------
------------------------------------------------------------
----------------ag-tattac-cta--tcttctt-a-tacc-t-aacccaa-tatg
ttaaactta-tt--gcgtaa--gg-------gt--------attgt----c---ttaacg
a---ctt---at-ccgctttag-c-g-ctttaa---gat-----ta-ttgga-cggttgt
-gcctgcc-tcga-gag--agtgtacag-ggcag-ca-agagt-aatgattccttcgttt
t-tac-tacta-ataccgcgctt-ggtaa-----c--atattacactcg-at--taagt-
-agggtctttgcttttaatagcaattgctatcctcaccct-ta--g-gc--tctaaggat
-attactatctct-a--a--g-gtctacagggag-gt--gt-atatggcgcactt-act-
-tattcacggtggggacagaccattgttaactgttggtctcggtctcaactaggaatgcc
tcgtacgggt--t-ggttcaccaaaccacccggaatatgtccctgccctttgtacaca-c
cgccc-gtcgctcttatcgat-gaactcacttgtgaggctgagggact--g---cgtct-
-----------------att-ata-cccgtgtaattctcatatctcacatacatttcgct
aaaggc-g-attt-----tgcttta-gg--ga-t----t--t-------a---cacga-c
cttacgcacaa--------------------------------acttattcgacca-agt
gggtt------taaag------------------------
>Globorotalia_truncatulinoides|R012|09
---g--aacgc------gtg--g-agcatgtggcttaatttgactcaacgcggggaatct
taccgggtccggacacac--tgaggattgacagac-------------------------
---------------------gg-t-tat--t-gactta--tac--tcgcttaatggc-t
ttaa-gct-cgc-t----ttaag--c-tgttaaacgt-tt-aac--acctttacacaaag
atgctagtcctttcatgatcgtttgataggtggtgcatggccgttcttagttcgtggagt
gatctgtctgcctaattgcgtttcact-a-----agg-tccc-a----tt-cttca--ta
cgt-atg----aat--ag--c-gtctt-----aa---ct-cac-tt-t----tacc-gc-
tac----ct-----a--tttgt---a-gtaagcgc-----tcat-actatt-ggg-a--c
c--gg--aatgcaa----cgag-cgcgact-gcaccacctaatt-g--------------
------------------------------------------------------------
------------------------------------------------------------
------------------------ccc--cttatctacc-at--taat-tactttat---
-ta-accgccctg--tacggg-caccggggc--ctt-acctt--tactgaa---actagc
tgg-accgctgctt---tcc-tt---t-aagccagaggaagg--ttgcggcaa-taaca-
ggtct-gtgatgccctc-agatgttccgggccgcacacg-tgctacaat-gatc-ag-ca
c-aaag------------------------------------------------------
------------------------------------------------------------
----------------ag-tattac-cta--tcttctt-a-tacc-t-aacccaa-tatg
ttaaactta-tt--gcgtaa--gg-------at--------attgt----c---ttaacg
acgactt---at-ccgctttag-c-g-ctttaa---gat-----ta-ttgga-cggttat
-gcctgcc-tcga-gag--agtgtacag-ggcag-ca-agagt-aatgattccctcgttt
t-tac-tacta-ataccgcgctt-ggtaa-----c--atattacactcg-at--taagt-
-agggtctttgcttctaatggcaattgctatcctcaccct-ta--g-gc--tctaaggat
-attactatctct-a--a--g-gtctacagggag-gt--gt-atatggcgcactt-act-
-tattcacggtggggacagaccattgttaactgttggtctcggtctcaactaggaatgcc
tcgtacgggt--t-ggttcaccaaaccacccggaatatgtccctgccctttgtacaca-c
cgccc-gtcgctcttatcgat-gaactcacttgtgaggctgagggact--g---cgtct-
-----------------atttata-cccatgtaatcctaatatctcacatacatttcgct
aaaggc-g-attt-----tgcttta-ag--ga-t----t--t-------a---cacga-c
cttacgcacaa--------------------------------acttattcgaccg-agt
gggtt------taaag------------------------
>Globorotalia_truncatulinoides|R012|27
---g--aacgc------gtg--g-agcatgtggcttaatttgactcaacgcggggaatct
taccgggtccggacacac--tgaggattgacagac-------------------------
---------------------gg-t-tat--t-gactta--tac--tcgcttaatggc-t
ttaa-gct-cgc-t----ttaag--c-tgttaaacgt-tt-aac--acctttacacaaag
atgctagtcctttcatgatcgtttgataggtggtgcatggccgttcttagttcgtggagt
gatctgtctgcctaattgcgtttcact-a-----agg-tccc-a----tt-cttca--ta
cgt-atg----aat--ag--c-gtctt-----aa---ct-cac-tt-t----tacc-gc-
tac----ct-----a--tttgt---a-gtaagcgc-----tcat-actatt-ggg-a--c
c--gg--aatgcaa----cgag-cgcgact-gcaccacctaatt-g--------------
------------------------------------------------------------
------------------------------------------------------------
------------------------ccc--cttatctacc-at--taat-tactttat---
-ta-accgccctg--tacggg-caccggggc--ctt-acctt--tactgaa---actagc
tgg-accgctgctt---tcc-tt---t-aagccagaggaagg--ttgcggcaa-taaca-
ggtct-gtgatgccctc-agatgnnnnnnnnnnnnnnnn-nnnnnnnnn-nnnn-nn-nn
n-nnnn------------------------------------------------------
------------------------------------------------------------
----------------nn-nnnnnn-nnn--nnnnnnn-n-nnnn-n-nnnnnnn-nnnn
nnnnnnnnnnnn--nnnnnnn-nn-------nn--------nnnnn----n---nnn-nn
n---nnn-n-nn-nnnnnnnnn-n-nnnnnnnn---nnn-----nn-nnnnn-nnnnnat
-gcctgcc-tcga-gag--agtgtacag-ggcag-ca-agagt-aatgattccctcgttt
t-tac-tacta-ataccgcgctt-ggtaa-----c--atattacactcg-at--taagt-
-agggtctttgcttctaatagcaattgctatcctcaccct-ta--g-gc--tctaaggat
-attactatctct-a--a--g-gtctacagggag-gt--gt-atatggcgcactt-act-
-tattcacggtggggacagaccattgttaactgttggtctcggtctcaactaggaatgcc
tcgtacgggt--t-ggttcaccaaaccacccggaatatgtccctgccctttgtacaca-c
cgccc-gtcgctcttatcgat-gaactcacttgtgaggctgagggact--g---cgtct-
-----------------atttata-cccatgtaatcctaatatctcacatacatttcgct
aaaggc-g-attt-----tgcttta-ag--ga-t----t--t-------a---cacga-c
cttacgcacaa--------------------------------acttattcgaccg-agt
gggtt------taaag------------------------
>Globorotalia_truncatulinoides|R012|28
---g--aacgc------gtg--g-agcatgtggcttaatttgactcaacgcggggaatct
taccgggtccggacacac--tgaggattgacagac-------------------------
---------------------gg-t-tat--t-gactta--tac--tcgcttaatggc-t
ttaa-gct-cgc-t----ttaag--c-tgttaaacgt-tt-aac--acctttacacaaag
atgctagtcctttcatgatcgtttgataggtggtgcatggccgttcttagttcgtggagt
gatctgtctgcctaattgcgtttcact-a-----agg-tccc-a----tt-cttca--ta
cgt-atg----aat--ag--c-gtctt-----aa---ct-atc-tt-t----tacc-gc-
tac----ct-----a--tttgt---a-gtaagcgc-----tcat-actatt-ggg-a--c
c--gg--aatgcaa----cgag-cgcgact-gcaccacctaatt-g--------------
------------------------------------------------------------
------------------------------------------------------------
------------------------ccc--cttatctacc-at--taat-tactttat---
-ta-accgccctg--tacggg-caccggggc--ctt-acctt--tactgaa---actagc
tgg-accgctgctt---tcc-tt---t-aagccagaggaagg--ttgcggcaa-taaca-
ggtct-gtgatgccctc-agatgttccgggccgcacacg-tgctacaat-gatc-ag-ca
c-aaag------------------------------------------------------
------------------------------------------------------------
----------------ag-tattac-cta--tcttctt-a-tacc-t-aacccaa-tatg
ttaaactta-tt--gcgtaa--gg-------at--------attgt----c---ttaacg
acgactt---at-ccgctttag-c-g-ctttaa---gat-----ta-ttgga-cggttat
-gcctgcc-tcga-gag--agtgtacag-ggcag-ca-agagt-aatgattccctcgttt
t-tac-tacta-ataccgcgctt-ggtaa-----c--atattacactcg-at--taagt-
-agggtctttgcttctaatrgcaattgctatcctcaccct-ta--g-gc--tctaaggat
-attactatctct-a--a--g-gtctacagggag-gt--gt-atatggcgcactt-act-
-tattcacggtggggacagaccattgttaactgttggtctcggtctcaactaggaatgcc
tcgtacgggt--t-ggttcaccaaaccacccggaatatgtccctgccctttgtacaca-c
cgccc-gtcgctcttatcgat-gaactcacttgtgaggctgagggact--g---cgtct-
-----------------atttata-cccatgtaatcctaatatctcacatacatttcgct
aaaggc-g-attt-----tgcttta-ag--ga-t----t--t-------a---cacga-c
cttacgcacaa--------------------------------acttattcgaccg-agt
gggtt------taaag------------------------
>Globorotalia_truncatulinoides|R012|31
---g--aacgc------gtg--g-agcatgtggcttaatttgactcaacgcggggaatct
taccgggtccggacacac--tgaggattgacagac-------------------------
---------------------gg-t-tat--t-gactta--tac--tcgcttaatggc-t
ttaa-gct--------------------gttaagtgt-tt-aac--acctttacacaaag
atgctagtcctttcatgatcgtttgataggtggtgcatggccgttcttagttcgtggagt
gatctgtctgcctaattgcgtttcact-a-----agg-tccc-a----tt-cttca--ta
cgt-atg----aat--ag--c-gtctt-----aa---ct-cac-tt-t----tacc-gc-
tac----ct-----a--tttgt---a-gtaagcgc-----tcat-actatt-ggg-a--c
c--gg--aatgcaa----cgag-cgcgact-gcaccacctaatt-g--------------
------------------------------------------------------------
------------------------------------------------------------
------------------------ccc--cttatctacc-at--taat-tactttat---
-ta-accgccctg--tacggg-caccggggc--ctt-acctt--tactgaa---actagc
tgg-accgctgctt---tcc-tt---t-aagccagaggaagg--ttgcggcaa-taaca-
ggtct-gtgatgccctc-agatgttccgggccgcacacg-tgctacaat-gatc-ag-ca
c-aaag------------------------------------------------------
------------------------------------------------------------
----------------ag-tattac-cta--tcttctt-a-tacc-t-aacccaa-tatg
ttaaactta-tt--gcgtaa--gg-------at--------attgt----c---ttaacg
acgactt---at-ccgctttag-c-g-ctttaa---gat-----ta-ttgga-cggttat
-gcctgcc-tcga-gag--agtgtacag-ggcag-ca-agagt-aatgattccctcgttt
t-tac-tacta-ataccgcgctt-ggtaa-----c--atattacactcg-at--taagt-
-agggtctttgcttctaatagcaattgctatcctcaccct-ta--g-gc--tctaaggat
-attactatctct-a--a--g-gtctacagggag-gt--gt-atatggcgcactt-act-
-tattcacggtggggacagaccattgttaactgttggtctcggtctcaactaggaatgcc
tcgtacgggt--t-ggttcaccaaaccacccggaatatgtccctgccctttgtacaca-c
cgccc-gtcgctcttatcgat-gaactcacttgtgaggctgagggact--g---cgtct-
-----------------atttata-cccatgtaatcctaatatctcacatacatttcgct
aaaggc-g-attt-----tgcttta-ag--ga-t----t--t-------a---cacga-c
cttacgcacaa--------------------------------acttattcgacc-----
----------------------------------------
>Globorotalia_truncatulinoides|R030|12
---g--aacgc------gtg--g-agcatgtggcttaatttgactcaacgcggggaatct
taccgggtccggacacac--tgaggattgacagac-------------------------
---------------------gg-t-tat--t-gactta--tac--tcgcttaatggc-t
ttaa-gct--------------------gttaaacgt-tt-aac--acctttacacaaag
atgctagtcctttcatgatcgtttgataggtggtgcatggccgttcttagttcgtggagt
gatctgtctgcctaattgcgtttcact-a-----agg-tccc-a----tt-cttca--ta
cgt-atg----aat--ag--c-gtctt-----aa---ct-cac-tt-t----tacc-gc-
tac----ct-----a--tttgt---a-gtaagcgc-----tcat-actatt-ggg-a--c
c--gg--aatgcaa----cgag-cgcgact-gcaccacctaatt-g--------------
------------------------------------------------------------
------------------------------------------------------------
------------------------ccc--cttatctacc-at--taat-tactttat---
-ta-accgccctg--tacggg-caccggggc--ctt-acctt--tactgaa---actagc
tgg-accgctgctt---tcc-tt---t-aagccagaggaagg--ttgcggcaa-taaca-
ggtct-gtgatgccctc-agatgttccgggccgcacacg-tgctacaat-gatc-ag-ca
c-agag------------------------------------------------------
------------------------------------------------------------
----------------ag-tattac-cta--tcttctt-a-tacc-t-aacccaa-tatg
ttaaactta-tt--gcgtaa--gg-------at--------attgt----c---ttaacg
a---ctt---at-ccgctttag-c-g-ctttaa---gat-----ta-ttgga-cggttat
-gcctgcc-tcga-gag--agtgtacag-ggcag-ca-agagt-aatgattccctcgttt
t-tac-tacta-ataccgcgctt-ggtaa-----c--atattacactcg-at--taagt-
-agggtctttgtttctaatagcaattgctatcctcaccct-ta--g-gc--tctaaggat
-attactatctgt-a--a--g-gtctacagggag-gt--gt-atatggcgcactt-act-
-tattcacggtggggacagaccattgttaactgttggtctcggtctcaactaggaatgcc
tcgtacgggt--t-ggttcaccaaaccacccggaatatgtccctgccctttgtacaca-c
cgccc-gtcgctcttatcgat-gaactcacttgtgaggctgagggact--g---cgtct-
-----------------att-ata-cccatgtaatcctaatatcttacatacatttcgct
aaaggc-g-attt-----tgcttta-ag--ga-t----t--t-------a---cacga-c
cttacgcacaa--------------------------------acttaatcgaccg-agt
gggtt------taaag------------------------
>Globorotalia_truncatulinoides|R031|08
---g--aacgc------gtg--g-agcatgtggcttaatttgactcaacgcggggaatct
taccgggtccggacacac--tgaggattgacagac-------------------------
---------------------gg-t-tat--t-gactta--tac--tcgcttaatggc-t
ttaa-gct--------------------gttaaacgt-tt-aac--acctttacacaaag
atgctagtcctttcatgatcgtttgataggtggtgcatggccgttcttagttcgtggagt
gatctgtctgcctaattgcgtttcact-a-----agg-tccc-a----tt-cttca--ta
cgt-atg----aat--ag--c-gtctt-----aa---ct-cac-tt-t----tacc-gc-
tac----ct-----a--tttgt---a-gtaagcgc-----tcat-actatt-ggg-a--c
c--gg--aatgcaa----cgag-cgcgact-gcaccacctaatt-g--------------
------------------------------------------------------------
------------------------------------------------------------
------------------------ccc--cttatctacc-at--taat-tactttat---
-ta-accgccctg--tacggg-caccggggc--ctt-acctt--tactgaa---actagc
tgg-accgctgctt---tcc-tt---t-aagccagaggaagg--ttgcggcaa-taaca-
ggtct-gtgatgccctc-agatgttccgggccgcacacg-tgctacaat-gatc-ag-ca
c-aaag------------------------------------------------------
------------------------------------------------------------
----------------ag-tattac-cta--tcttctt-a-tacc-t-aacccaa-tatg
ttaaactta-tt--gcgtaa--gg-------gt--------attgt----c---ttaacg
a---ctt---at-ccgctttag-c-g-ctttaa---gat-----ta-ttgga-cggttgt
-gcctgcc-tcga-aag--agtgtacag-ggcag-ca-agagt-aatgattccctcgttt
t-tac-tacta-ataccgcgctt-ggtaa-----c--atattacactcg-at--taagt-
-agggtctttgcttttaatagcaattgctatcctcaccct-ta--g-gc--tctaaggat
-attactatctct-a--a--g-gtctacagggag-gt--gt-atatggcgcactt-act-
-tattcacggtggggacagaccattgttaactgttggtctcggtctcaactaggaatgcc
tcgtacgggt--t-ggttcaccaaaccacccggaatatgtccctgccctttgtacaca-c
cgccc-gtcgctcttatcgat-gaactctcttgtgaggctgagggact--g---cgtct-
-----------------att-ata-cccgtgtaatcctaatatctcacatacatttcgct
aaaggc-g-attt-----tgcttta-gg--ga-t----t--t-------a---cacga-c
cttacgcacaa--------------------------------acttattcgacca-agt
gggtt------taaag------------------------
>Globorotalia_truncatulinoides|R036|04
---g--aacgc------gtg--g-agcatgtggcttaatttgactcaacgcggggaatct
taccgggtccggacacac--tgaggattgacagac-------------------------
---------------------gg-t-tat--t-gactta--tac--tcgcttaatggc-t
ttaa-gct--------------------gttaaacgt-tt-aac--acctttacacaaag
atgctagtcctttcatgatcgtttgataggtggtgcatggccgttcttagttcgtggagt
gatctgtctgcctaattgcgtttcact-a-----agg-tccc-a----tt-cttca--ta
cgt-atg----aat--ag--c-gtctt-----aa---ct-cac-tt-t----tacc-gc-
tac----ct-----a--tttgt---a-gtaagcgc-----tcat-actatt-ggg-a--c
c--gg--aatgcaa----cgag-cgcgact-gcaccacctaatt-g--------------
------------------------------------------------------------
------------------------------------------------------------
------------------------ccc--cttatctacc-at--taat-tactttat---
-ta-accgccctg--tacggg-caccggggc--ctt-acctt--tactgaa---actagc
tgg-accgctgctt---tcc-tt---t-aagccagaggaagg--ttgcggcaa-taaca-
ggtct-gtgatgccctc-agatgttccgggccgcacacg-tgctacaat-gatc-ag-ca
c-agag------------------------------------------------------
------------------------------------------------------------
----------------ag-tattac-cta--tcttctt-a-tacc-t-aacccaa-tatg
ttaaactta-tt--gcgtaa--gg-------at--------attgt----c---ttaacg
a---ctt---at-ccgctttag-c-g-ctttaa---gat-----ta-ttgga-cggttat
-gcctgcc-tcga-gag--agtgtacag-ggcag-ca-agagt-aatgattccttcgttt
t-tac-tacta-ataccgcgctt-ggtaa-----c--atattacactcg-at--taagt-
-agggtctttgcttctaatagcaattgctatcctcaccct-ta--g-gc--tctaaggat
-attactatctct-a--a--g-gtctacagggag-gt--gt-atatggcgcactt-act-
-tattcacggtggggacagaccattgttaactgttggtctcggtctcaactaggaatgcc
tcgtacgggt--t-ggttcaccaaaccacccggaatatgtccctgccctttgtacaca-c
cgccc-gtcgctcttatcgat-gaactcacttgtgaggctgagggact--g---cgtct-
-----------------atttata-cccgtgaaatcctaatatctcacatacatttcgct
aaaggc-g-attt-----tgcttta-ag--ga-t----t--t-------a---cacga-c
cttacgcacaa--------------------------------acttattcgacc-----
----------------------------------------
>Globorotalia_truncatulinoides|R036|06
---g--aacgc------gtg--g-agcatgtggcttaatttgactcaacgcggggaatct
taccgggtccggacacac--tgaggattgacagac-------------------------
---------------------gg-t-tat--t-gactta--tac--tcgcttaatggc-t
ttaa-gct--------------------gttaaacgt-tt-aac--acctttacacaaag
atgctagtcctttcatgatcgtttgataggtggtgcatggccgttcttagttcgtggagt
gatctgtctgcctaattgcgtttcact-a-----agg-tccc-a----tt-cttca--ta
cgt-atg----aat--ag--c-gtctt-----aa---ct-cac-tt-t----tacc-gc-
tac----ct-----a--tttgt---a-gtaagcgc-----tcat-actatt-ggg-a--c
c--gg--aatgcaa----cgag-cgcgact-gcaccacctaatt-g--------------
------------------------------------------------------------
------------------------------------------------------------
------------------------ccc--cttatctacc-at--taat-tactttat---
-ta-accgccctg--tacggg-caccggggc--ctt-acctt--tactgaa---actagc
tgg-accgctgctt---tcc-tt---t-aagccagaggaagg--ttgcggcaa-taaca-
ggtct-gtgatgccctc-agatgttccgggccgcacacg-tgctacaat-gatc-ag-ca
c-aaag------------------------------------------------------
------------------------------------------------------------
----------------ag-tattac-cta--tcttctt-a-tacc-t-aacccaa-tatg
ttaaactta-tt--gcgtaa--gg-------at--------attgt----c---ttaacg
a---ctt---at-ccgctttag-c-g-ctttaa---gat-----ta-ttggg-cggttat
-gcctgcc-tcga-gag--agtgtacag-ggcag-ca-agagt-aatgattccctcgttt
t-tac-tacta-ataccgcgctt-ggtaa-----c--atattacactcg-at--taagt-
-agggtctttgcttctaatagcaattgctatcctcaccct-ta--g-gc--tctaaggat
-attactatctgt-a--a--g-gtctacagggag-gt--gt-atatggcgtactt-act-
-tattcacggtggggacagaccattgttaactgttggtctcggtctcaactaggaatgcc
tcgtacgggt--t-ggttcaccaaaccacccggaatatgtccctgccctttgtacaca-c
cgccc-gtcgctcttatcgat-gaactcacttgtgaggctgagggact--g---cgtct-
-----------------att-ata-cccatgtaatcctaatatcttacatacatttcgct
aaaggc-g-attt-----tgcttta-ag--ga-t----t--t-------a---cacga-c
cttacgcacaa--------------------------------acttattcgacc-----
----------------------------------------
>Globorotalia_truncatulinoides|R036|08
---g--aacgc------gtg--g-agcatgtggcttaatttgactcaacgcggggaatct
taccgggtccggacacac--tgaggattgacagac-------------------------
---------------------gg-t-tat--t-gactta--tac--tcgcttaatggc-t
ttaa-gct--------------------gttaaacgt-tt-aac--acctttacacaaag
atgctagtcctttcatgatcgtttgataggtggtgcatggccgttcttagttcgtggagt
gatctgtctgcctaattgcgtttcact-a-----agg-tccc-a----tt-cttca--ta
cgt-atg----aat--ag--c-gtctt-----aa---ct-atc-tt-t----tacc-gc-
tac----ct-----a--tttgt---a-gtaagcgc-----tcat-actatt-ggg-a--c
c--gg--aatgcaa----cgag-cgcgact-gcaccacctaatt-g--------------
------------------------------------------------------------
------------------------------------------------------------
------------------------ccc--cttatctacc-at--taat-tactttat---
-ta-accgccctg--tacggg-caccggggc--ctt-acctt--tactgaa---actagc
tgg-accgctgctt---tcc-tt---t-aagccagaggaagg--ttgcggcaa-taaca-
ggtct-gtgatgccctc-agatgttccgggccgcacacg-tgctacaat-gatc-ag-ca
c-aaag------------------------------------------------------
------------------------------------------------------------
----------------ag-tattac-cta--tcttctt-a-tacc-t-aacccaa-tatg
ttaaactta-tt--gcgtaa--gg-------gt--------attgt----c---ttaacg
a---ctt---at-ccgctttag-c-g-ctttaa---gat-----ta-ttgga-cggttgt
-gcctgcc-tcga-aag--agtgtacag-ggcag-ca-agagt-aatgattccctcgttt
t-tac-tacta-ataccgcgctt-ggtaa-----c--atattacactcg-at--taagt-
-agggtctttgcttctaatagcaattgctatcctcaccct-ta--g-gc--tctaaggat
-attactatctct-a--a--g-gtctacagggag-gt--gt-atatggcgcactt-act-
-tattcacggtggggacagaccattgttaactgttggtctcggtctcaactaggaatgcc
tcgtacgggt--t-ggttcaccaaaccacccggaatatgtccctgccctttgtacaca-c
cgccc-gtcgctcttatcgat-gaactctcttgtgaggctgagggact--g---cgtct-
-----------------att-ata-cccgtgtaatcctaatatctcacatacatttcgct
aaaggc-g-attt-----tgctcta-ag--ga-t----t--t-------a---cacga-c
cttacgcacaa--------------------------------acttattcgacca-agt
gggtt------taaag------------------------
>Globorotalia_truncatulinoides|R036|34
---g--aacgc------gtg--g-agcatgtggcttaatttgactcaacgcggggaatct
taccgggtccggacacac--tgaggattgacagac-------------------------
---------------------gg-t-tat--t-gactta--tac--tcgcttaatggc-t
ttaa-gct--------------------gttaaacgt-tt-aac--acctttacacaaag
atgctagtcctttcatgatcgtttgataggtggtgcatggccgttcttagttcgtggagt
gatctgtctgcctaattgcgtttcact-a-----agg-tccc-a----tt-cttca--ta
cgt-atg----aat--ag--c-gtctt-----aa---ct-atc-tt-t----tacc-gc-
tac----ct-----a--tttgt---a-gtaagcgc-----tcat-actatt-ggg-a--c
c--gg--aatgcaa----cgag-cgcgact-gcaccacctaatt-g--------------
------------------------------------------------------------
------------------------------------------------------------
------------------------ccc--cttatctacc-at--taat-tactttatat-
-ta-accgccctg--tacggg-caccggggc--ctt-acctt--tactgaa---actagc
tgg-accgctgctt---tcc-tt---t-aagccagaggaagg--ttgcggcaa-taaca-
ggtct-gtgatgccctc-agatgttccgggccgcacacg-tgctacaat-gatc-ag-ca
c-aaag------------------------------------------------------
------------------------------------------------------------
----------------ag-tattac-cta--tcttctt-a-tacc-t-aacccaa-tatg
ttaaactta-tt--gcgtaa--gg-------gt--------attgt----c---ttaacg
a---ctt---at-ccgctttag-c-g-ctttaa---gat-----ta-ttgga-cggttgt
-gcctgcc-tcga-aag--agtgtacag-ggcag-ca-agagt-aatgattccctcgttt
t-tac-tacta-ataccgcgctt-ggtaa-----c--atattacactcg-at--taagt-
-agggtctttgcttttaatagcaattgctatcctcaccct-ta--g-gc--tctaaggat
-attactatctct-a--a--g-gtctacagggag-gt--gt-atatggcgcactt-act-
-tattcacggtggggacagaccattgttaactgttggtctcggtctcaactaggaatgcc
tcgtacgggt--t-ggttcaccaaaccacccggaatatgtccctgccctttgtacaca-c
cgccc-gtcgctcttatcgat-gaactcacttgtgaggctgagggact--g---cgtct-
-----------------att-ata-cccgtgtaattctcatatctcacatacatttcgct
aaaggc-g-attt-----tgcttta-gg--ga-t----t--t-------a---cacga-c
cttacgcacaa--------------------------------acttattcgacc-----
----------------------------------------
>Globorotalia_truncatulinoides|R063|19
---g------------------g-agcatgtggcttaatttgactcaacgcggggaatct
taccgggtccggacacac--tgaggattgacagac-------------------------
---------------------gg-t-tat--t-gactta--tac--tcgcttaatggc-t
ttaa-gct--------------------gttaaacgt-tt-aac--acctttacacaaag
atgctagtcctttcatgatcgtttgataggtggtgcatggccgttcttagttcgtggagt
gatctgtctgcctaattgcgtttcact-a-----agg-tccc-a----tt-cttca--ta
cgt-atg----aat--ag--c-gtctt-----aa---ct-cac-tt-t----tacc-gc-
tac----ct-----a--tttgt---a-gtaagcgc-----tcat-actatt-ggg-a--c
c--gg--aatgcaa----cgag-cgcgact-gcaccacctaatt-g--------------
------------------------------------------------------------
------------------------------------------------------------
------------------------ccc--cttatctacc-at--taat-tactttat---
-ta-accgccctg--tacggg-caccggggc--ctt-acctt--tactgaa---actagc
tgg-accgctgctt---tcc-tt---t-aagccagaggaagg--ttgcggcaa-taaca-
ggtct-gtgatgccctc-agatgttccgggccgcacacg-tgctacaat-gatc-ag-ca
c-agag------------------------------------------------------
------------------------------------------------------------
----------------ag-tattac-cta--tcttctt-a-tacc-t-aacccaa-tatg
ttaaactta-tt--gcgtaa--gg-------at--------attgt----c---ttaacg
a---ctt---at-ccgctttag-c-g-ctttaa---gat-----ta-ttggg-cggttat
-gcctgcc-tcga-gag--agtgtacag-ggcag-ca-agagt-aatgattccttcgttt
t-tac-tacta-ataccgcgctt-ggtaa-----c--atattacactcg-at--taagt-
-agggtctttgcttctaatagcaattgctatcctcaccct-ta--g-gc--tctaaggat
-attactatctct-a--a--g-gtctacagggag-gt--gt-atatggcgcactt-act-
-tattcacggtggggacagaccattgttaactgttggtctcggtctcaactaggaatgcc
tcgtacgggt--t-ggttcaccaaaccacccggaatatgtccctgccctttgtacaca-c
cgccc-gtcgctcttatcgat-gaactcatttgtgaggctgagggact--g---cgtct-
-----------------att-ata-cccgtgtaatcctaatatctcacatacatttcgct
aaaagc-g-attt-------tgctt-------------t--a-------a----ggat--
-ttatacg-a------------------------------------------------cc
----------------------------------------
>Globorotalia_truncatulinoides|R066|54
tt-g--------------------------------------actcaacgcggggaatct
taccgggtctggacacac--tgaggattgacagac-------------------------
---------------------gg-t-tat--t-gactta--tac--tcgcttaatggc-t
ttaa-gct-cgc-t----ttaag--c-tgttaaacgt-tt-aac--acctttacacaaag
atgctagtcctttcatgatcgtttgataggtggtgcatggccgttcttagttcgtggagt
gatctgtctgcctaattgcgtttcact-a-----agg-tccc-a----tt-cttca--ta
cgt-atg----aat--ag--c-gtctt-----aa---ct-atc-tt-t----tacc-gc-
tac----ct-----a--tttgt---a-gtaagcgc-----tcat-actatt-ggg-a--c
c--gg--aatgcaa----cgag-cgcgact-gcaccacctaatt-g--------------
------------------------------------------------------------
------------------------------------------------------------
------------------------ccc--cttatctacc-at--taat-tactttat---
-ta-accgccctg--tacggg-caccggggc--ctt-acctt--tactgaa---actagc
tgg-accgctgctt---tcc-tt---t-aagccagaggaagg--ttgcggcaa-taaca-
ggtct-gtgatgccctc-agatgttccgggccgcacacg-tgctacaat-gatc-ag-ca
c-aaag------------------------------------------------------
------------------------------------------------------------
----------------ag-tattac-cta--tcttctt-a-tacc-t-aacccaa-tatg
ttaaactta-tt--gcgtaa--gg-------gt--------attgt----c---ttaacg
a---ctt---at-ccgctttag-c-g-ctttaa---gat-----ta-ttgga-cggttat
-gcctgcc-tcga-gag--agtgtacag-ggcag-ca-agagt-aatgattccctcgttt
t-tac-tacta-ataccgcgctt-ggtaa-----c--atattacactcg-at--taagt-
-agggtctttgcttctaatggcaattgctatcctcaccct-ta--g-gc--tctaaggat
-attactatctgt-a--a--g-gtctacagggag-gt--gt-atatggcgcactt-act-
-tattcacggtggggacagaccattgttaactgttggtctcggtctcaactaggaatgcc
tcgtacgggt--t-ggttcaccaaaccacccggaatatgtccctgccctttgtacaca-c
cgccc-gtcgctcttatcgat-gaactcacttgtgaggctgagggact--g---cgtct-
-----------------atttata-cccgtgaaatcctaatatctcacatacatttcgct
aaaggc-g-attt-----tgcttta-ag--ga-t----t--t-------a---cacga-c
cttacgcacaa-------------------------------------------a-----
----------------------------------------
>Hastigerina_pelagica|P080|03
------------------------------------------------------------
------------------------------------------------------------
------------------------------------------------------------
------------------------------------------------------------
------------------------------------------------------------
------------------------------------------------------------
------------------------------------------------------------
--------------g--tctc-------t-t-caa-----ctcac---tcgcacatt--c
tcttg--aacgcaa----cgag-cgtgacc-gcaacctcttgtt-gt-------------
------------------------------------------------------------
----------------------------gta-taccaagtgtgtcgtt-g-ctt----gc
-aactc--acactc-caa---tgc-ac--gtattttggtcacattgtc-tc-ggc-c---
-gt-cgcgcgcagcctcggct-gtgtcggcg--cca-gcaat--gtccaaataaacttga
ggg-accgctgtaa-caatt-cttt-t-aaaccagaggaagg--ttgcggcaa-taaca-
ggtct-gtgatgccctt-agatgtcccgggctgcacacg-tgctacaat-gatc-ag-ta
c-agt-------------------------------------------------------
------------------------------------------------------------
------------------------------------------------------------
--------------gagcatc-tt-------tg-caa--taccagcgt-ttggaggcctg
gccaagtca-ct---tgtgact-c-ggcttgca---gtc-----tc-tacgt-tgccttc
-ccaagtc-t-ga-caagat-ttggaaa-tccat-tg-gaagt-cctgaatcaatcc--c
t-att-ga----gcatttttctc-tacagtggcgc--ca-gacttcgtc-cca-tgtcg-
-gttcgcctga---------------------------ct-tg--tg-------------
------------c-g--g--c-act-tg-gcgtc-ta--ct-atatg---caatt-gtc-
-aattcatagtggggacagacgattgttaattgttcgtctcggtctcaactaggaatgcc
ttgtacgggtctttggttcaccagaccacccggaatacgtccctgccctttgtacaca-c
cgccc-gtcgctcttaccgat-gaacttctctgtgagtttgagggacc--gtca------
------------------------------------------------------------
-attgt-gtggca--------acac-ac--ga-c----g--c-----t-a---tggaa-a
cttaaacg-aa-------------------------------------------ca-gtg
tgatt------taaag------------------------
>Hastigerina_pelagica|P080|08
---g--------------cg--g-agcatgtggcttaatttgactcaacgcgggaaatct
taccgggtccggacacac--tgaggattgacagac-------------------------
---------------------ag-tattc--a-tgc------cg--ac---t--gaat-t
t------c--------------------ga--------c--ata-tttca-------aat
gtgcgagttctttcatgattgtgtgataggtggtgcatggccgttcttagttcgtggagt
gatctgtctgcttaattgcgtttcatatt-----t---acga-a---tgt-cgctt-acg
tga-ttg-c--tgc--ag--a-cctcg-----tc-t-ctcttt-at-t----gagt-gc-
gac----gc-----g--tctc-------t-t-caa-----ctcac---tcgcacatt--c
tcttg--aacgcaa----cgag-cgtgacc-gcaacctcttgtt-gt-------------
------------------------------------------------------------
----------------------------gta-taccaagtgtgtcgtt-g-ctt----gc
-aactc--acactc-caa---tgc-ac--gtattttggtcacattgtc-tc-ggc-c---
-gt-cgcgcgcagcctcggct-gtgtcggcg--cca-gcaat--gtccaaataaacttga
ggg-accgctgtaa-caatt-cttt-t-aaaccagaggaagg--ttgcggcaa-taaca-
ggtct-gtgatgccctt-agatgtcccgggctgcacacg-tgctacaat-gatc-ag-ta
c-agt-------------------------------------------------------
------------------------------------------------------------
------------------------------------------------------------
--------------gagcatc-tt-------tg-caa--taccagcgt-ttggaggcctg
gccaagtca-ct---tgtgact-c-ggcttgca---gtc-----tc-tacgt-tgccttc
-ccaagtc-t-ga-caagat-ttggaaa-tccat-tg-gaagt-cctgaatcaatcc--c
t-att-ga----gcatttttctc-tacagtggcgc--ca-gacttcgtc-cca-tgtcg-
-gttcgcctga---------------------------ct-tg--tg-------------
------------c-g--g--c-act-tg-gcgtc-ta--ct-atatg---caatt-gtc-
-aattcatagtggggacagacgattgttaattgttcgtctcggtctcaactaggaatgcc
ttgtacgggtctttggttcaccagaccacccggaatacgtccctgccctttgtacaca-c
cgccc-gtcgctcttaccgat-gaacttctctgtgagtttgagggacc--gtca------
------------------------------------------------------------
-attgt-gtggca--------acac-ac--ga-c----g--c-----t-a---tggaa-a
cttaaacg-aa-------------------------------------------ca-gtg
tgatt------taaag------------------------
>Hastigerina_pelagica|P080|10
---g--------------tg--g-agcatgtggcttaatttgactcaacgcgggaaatct
taccgggtccggacacac--tgaggattgacagac-------------------------
---------------------ag-tattc--a-tgc------cg--ac---t--gaat-t
t------c--------------------ga--------c--ata-tttca-------aat
gtgcgagttctttcatgattgtgtgataggtggtgcatggccgttcttagttcgtggagt
gatctgtctgcttaattgcgtttcatatt-----t---acga-a---tgt-cgctt-acg
tga-ttg-c--tgc--ag--a-cctcg-----tc-t-ct--tt-at-t----gagt-gc-
gac----gc-----g--tctc-------t-t-caa-----ctcac---tcgcacatt--c
tcttg--aacgcaa----cgag-cgtgacc-gcaacctcttgtt-gt-------------
------------------------------------------------------------
----------------------------gta-taccaagtgtgtcgtt-g-ctt----gc
-aactc--acactc-caa---tgc-ac--gtattttggtcacattgtc-tc-ggc-c---
-gt-cgcgcgcagcctcggct-gtgtcggcg--cca-gcaat--gtccaaataaacttga
ggg-accgctgtaa-caatt-cttt-t-aaaccagaggaagg--ttgcggcaa-taaca-
ggtct-gtgatgccctt-agatgtcccgggctgcacacg-tgctacaat-gatc-ag-ta
c-agt-------------------------------------------------------
------------------------------------------------------------
------------------------------------------------------------
--------------gagcatc-tt-------tg-caa--taccagcgt-ttggaggcctg
gccaagtca-ct---tgtgact-c-ggcttgca---gtc-----tc-tacgt-tgccttc
-ccaagtc-t-ga-caagat-ttggaaa-tccat-tg-gaagt-cctgaatcaatcc--c
t-att-ga----gcatttttctc-tacagtggcgc--ca-gacttcgtc-cca-tgtcg-
-gttcgcctga---------------------------ct-tg--tg-------------
------------c-g--g--c-act-tg-gcgtc-ta--ct-atatg---caatt-gtc-
-aattcatagtggggacagacgattgttaattgttcgtctcggtctcaactaggaatgcc
ttgtacgggtctttggttcaccagaccacccggaatacgtccctgccctttgtacaca-c
cgccc-gtcgctcttaccgat-gaacttctctgtgagtttgagggacc--gtca------
------------------------------------------------------------
-attgt-gtggca--------acac-ac--ga-c----g--c-----t-a---tggaa-a
cttaaacg-aa-------------------------------------------ca-gtg
tgatt------taaag------------------------
>Hastigerina_pelagica|P080|16
---g--------------tg--g-agcatgtggcttaatttgactcaacgcgggaaatct
taccgggtccggacacac--tgaggattgacagac-------------------------
---------------------ag-tattc--a-tgc------cg--ac---t--gaat-t
t------c--------------------ga--------c--ata-tttca-------aat
gtgcgagttctttcatgattgtgtgataggtggtgcatggccgttcttagttcgtggagt
gatctgtctgcttaattgcgtttcatatt-----t---acga-a---tgt-cgctt-acg
tga-ttg-c--tgc--ag--a-cctcg-----tc-t-ct--tt-at-t----gagt-gc-
gac----gc-----g--tctc-------t-t-caa-----ctcac---tcgcacatt--c
tcttg--aacgcaa----cgag-cgtgacc-gcaacctcttgtt-gt-------------
------------------------------------------------------------
----------------------------gta-taccaagtgtgtcgtt-g-ctt----gc
-aactc--acactc-caa---tgc-ac--gtattttggtcacattgtc-tc-ggc-c---
-gt-cgcgcgcagcctcggct-gtgtcggcg--cca-gcaat--gtccaaataaacttga
ggg-accgctgtaa-caatt-cttt-t-aaaccagaggaagg--ttgcggcaa-taaca-
ggtct-gtgatgccctt-agatgtcccgggctgcacacg-tgctacaat-gatc-ag-ta
c-agt-------------------------------------------------------
------------------------------------------------------------
------------------------------------------------------------
--------------gagcatc-tt-------tg-caa--taccagcgt-ttggaggcctg
gccaagtca-ct---tgtgact-c-ggcttgca---gtc-----tc-tacgt-tgccttc
-ccaagtc-t-ga-caagat-ttggaaa-tccat-tg-gaagt-cctgaatcaatcc--c
t-att-ga----gcatttttctc-tacagtggcgc--ca-gacttcgtc-cca-tgtcg-
-gttcgcctga---------------------------ct-tg--tg-------------
------------c-g--g--c-act-tg-gcgtc-ta--ct-atatg---caatt-gtc-
-aattcatagtggggacagacgattgttaattgttcgtctcggtctcaactaggaatgcc
ttgtacgggtctttggttcaccagaccacccggaatacgtccctgccctttgtacaca-c
cgccc-gtcgctcttaccgat-gaacttctctgtgagtttgagggacc--gtca------
------------------------------------------------------------
-attgt-gtggca--------acac-ac--ga-c----g--c-----t-a---tggaa-a
cttaaacg-aa-------------------------------------------ca-gtg
tgatt------taaag------------------------
>Hastigerina_pelagica|P080|20
---g--------------tg--g-agcatgtggcttaatttgactcaacgcgggaaatct
taccgggtccggacacac--tgaggattgacagac-------------------------
---------------------ag-tattc--a-tgc------cg--ac---t--gaat-t
t------c--------------------ga--------c--ata-tttca-------aat
gtgcgagttctttcatgattgtgtgataggtggtgcatggccgttcttagttcgtggagt
gatctgtctgcttaattgcgtttcatatt-----t---acga-a---tgt-cgctt-acg
tga-ttg-c--tgc--ag--a-cctcg-----tc-t-ct--tt-at-t----gagt-gc-
gac----gc-----g--tctc-------t-t-caa-----ctcac---tcgcacatt--c
tcttg--aacgcaa----cgag-cgtgacc-gcaacctcttgtt-gt-------------
------------------------------------------------------------
----------------------------gta-taccaagtgtgtcgtt-g-ctt----gc
-aactc--acactc-caa---tgc-ac--gtattttggtcacattgtc-tc-ggc-c---
-gt-cgcgcgcagcctcggct-gtgtcggcg--cca-gcaat--gtccaaataaacttga
ggg-accgctgtaa-caatt-cttt-t-aaaccagaggaagg--ttgcggcaa-taaca-
ggtct-gtgatgccctt-agatgtcccgggctgcacacg-tgctacaat-gatc-ag-ta
c-agt-------------------------------------------------------
------------------------------------------------------------
------------------------------------------------------------
--------------gagcatc-tt-------tg-caa--taccagcgt-ttggaggcctg
gccaagtca-ct---tgtgact-c-ggcttgca---gtc-----tc-tacgt-tgccttc
-ccaagtc-t-ga-caagat-ttggaaa-tccat-tg-gaagt-cctgaatcaatcc--c
t-att-ga----gcatttttctc-tacagtggcgc--ca-gacttcgtc-cca-tgtcg-
-gttcgcctga---------------------------ct-tg--tg-------------
------------c-g--g--c-act-tg-gcgtc-ta--ct-atatg---caatt-gtc-
-aattcatagtggggacagacgattgttaattgttcgtctcggtctcaactaggaatgcc
ttgtacgggtctttggttcaccagaccacccggaatacgtccctgccctttgtacaca-c
cgccc-gtcgctcttaccgat-gaacttctctgtgagtttgagggacc--gtca------
------------------------------------------------------------
-attgt-gtggca--------acac-ac--ga-c----g--c-----t-a---tggaa-a
cttaaacg-aa-------------------------------------------ca-gtg
tgatt------taaag------------------------
>Hastigerina_pelagica|P080|41
---g--------------tg--g-agcatgtggcttaatttgactcaacgcgggaaatct
taccgggtccggacacac--tgaggattgacagac-------------------------
---------------------ag-tattc--a-tgc------cg--ac---t--gaat-t
t------c--------------------ga--------c--ata-tttca-------aat
gtgcgagttctttcatgattgtgtgataggtggtgcatggccgttcttagttcgtggagt
gatctgtctgcttaattgcgtttcatatt-----t---acga-a---tgt-cgctt-acg
tga-ttg-c--tgc--ag--a-cctcg-----tc-t-ctcttt-at-t----gagt-gc-
gac----gc-----g--tctc-------t-t-caa-----ctcac---tcgcacatt--c
tcttg--aacgcaa----cgag-cgtgacc-gcaacctcttgtt-gt-------------
------------------------------------------------------------
----------------------------gta-taccaagtgtgtcgtt-g-ctt----gc
-aactc--acactc-caa---tgc-ac--gtattttggtcacattgtc-tc-ggc-c---
-gt-cgcgcgcagcctcggct-gtgtcggcg--cca-gcaat--gtccaaataaacttga
ggg-accgctgtaa-caatt-cttt-t-aaaccagaggaagg--ttgtggcaa-taaca-
ggtct-gtgatgccctt-agatgtcccgggctgcacacg-tgctacaat-gatc-ag-ta
c-agt-------------------------------------------------------
------------------------------------------------------------
------------------------------------------------------------
--------------gagcatc-tt-------tg-caa--taccagcgt-ttggaggcctg
gccaagtca-ct---tgtgact-c-ggcttgca---gtc-----tc-tacgt-tgccttc
-ccaagtc-t-ga-caagat-ttggaaa-tccat-tg-gaagt-cctgaatcaatcc--c
t-att-ga----gcatttttctc-tacagtggcgc--ca-gacttcgtc-cca-tgtcg-
-gttcgcctga---------------------------ct-tg--tg-------------
------------c-g--g--c-act-tg-gcgtc-ta--ct-atatg---caatt-gtc-
-aattcatagtggggacagacgattgttaattgttcgtctcggtctcaactaggaatgcc
ttgtacgggtctttggttcaccagaccacccggaatacgtccctgccctttgtacaca-c
cgccc-gtcgctcttaccgat-gaacttctctgtgagtttgagggacc--gtca------
------------------------------------------------------------
-attgt-gtggca--------acac-ac--ga-c----g--c-----t-a---tggaa-a
cttaaacg-aa-------------------------------------------ca-gtg
tgatt------taaag------------------------
>Hastigerina_pelagica|P100|01
-------------------------------------------------gcgggaaatct
taccgggtccggacacac--tgaggattgacagac-------------------------
---------------------ag-tattc--a-tgg------cg--ag---t--ctct-c
----------------------------gt--------c--ata-tttca-------aat
gtgcgagttctttcatgattgtgtgataggtggtgcatggccgttcttagttcgtggagt
gatctgtctgcttaattgcgtttcatatt-----t---acga-a---tgt-cgctt-acg
tga-ttg-c--tgc--ag--a-cctcg-----tc-t-cc--tc-tg-g-----ag--gc-
gac----gc-----g--tctc-------t-t-caa-----ctcac---tcgcacatt--c
tcttg--aacgcaa----cgag-cgtgacc-gcaacctcttgtt-gt-------------
------------------------------------------------------------
----------------------------gta-taccaagtgtggcgct-ggctt----gc
cagctc--gcactc-caa---tgc-ac--gtattttggtcac--at-t-g--tct-c---
-gc---ggc--g----cctcg-g-cgttt-g---ca-gcaat--gtccaaataaacttga
ggg-accgctgtaa-caatt-cttt-t-aaaccagaggaagg--ttgcggcaa-taaca-
ggtct-gtgatgccctt-agatgtcccgggctgcacacg-tgctacaat-gatc-ag-ta
c-agt-------------------------------------------------------
------------------------------------------------------------
------------------------------------------------------------
--------------gagcatc-tt-------tg-caa--taccagcgt-ttggaggcctg
gccgcgcgt-cacttgtggcgc-c-ggcttgca---gtc-----tc-tacgt-tgccttc
-ccaagtc-t-ga-caagat-ttggaaa-tccat-tg-gaagt-tctgattcgatatccc
t-att-ga----gcatttttttactacagcggcgt--ct-aacttcgtc-cct-cgtcg-
-gttcgcctga---------------------------ct-tg--tg-------------
------------c-g--g--c-act-tg-gcgtc-tg--ct-atatg---caatt-gtc-
-aattcatagtggggacagacgattgttaattgttcgtctcggtctcaactaggaatgcc
ttgtacgggtctttggttcaccagaccacccggaatacgtccctgccctttgtacaca-c
cgccc-gtcgctcttaccgat-gaacttctctgtgagtttgagggacc--gtca------
------------------------------------------------------------
-attgt-gtggca--------acac-ac--ga-c----g--c-----t-a---tggaa-a
cttaaacg-aa-------------------------------------------ca-gtg
tgatt------taa--------------------------
>Hastigerina_pelagica|P100|02
---g--aacg--------tg--g-agcatgtggcttaatttgactcaacgcgggaaatct
taccgggtccggacacac--tgaggattgacagac-------------------------
---------------------ag-tattc--a-tgg------cg--ag---t--ctct-c
----------------------------gt--------c--ata-tttca-------aat
gtgcgagttctttcatgattgtgtgataggtggtgcatggccgttcttagttcgtggagt
gatctgtctgcttaattgcgtttcatatt-----t---acga-a---tgt-cgctt-acg
tga-ttg-c--tgc--ag--a-cctcg-----tc-t-cc--tc-tg-g-----ag--gc-
gac----gc-----g--tctc-------t-t-caa-----ctcac---tcgcacatt--c
tcttg--aacgcaa----cgag-cgtgacc-gcaacctcttgtt-gt-------------
------------------------------------------------------------
----------------------------gta-taccaagtgtggcgct-ggctt----gc
cagctc--gcactc-caa---tgc-ac--gtattttggtcac--at-t-g--tct-c---
-gc---ggc--g----cctcg-g-cgttt-g---ca-gcaat--gtccaaataaacttga
ggg-accgctgtaa-caatt-cttt-t-aaaccagaggaagg--ttgcggcaa-taaca-
ggtct-gtgatgccctt-agatgtcccgggctgcacacg-tgctacaat-gatc-ag-ta
c-agt-------------------------------------------------------
------------------------------------------------------------
------------------------------------------------------------
--------------gagcatc-tt-------tg-caa--taccagcgt-ttggaggcctg
gccgcgcgt-cacttgtggtgc-c-ggcttgca---gtc-----tc-tacgt-tgccttc
-ccaagtc-t-ga-caagat-ttggaaa-tccat-tg-gaagt-tctgattcgatatccc
t-att-ga----gcatttttttactacagcggcgt--ct-aacttcgtc-cct-cgtcg-
-gttcgcctga---------------------------ct-tg--tg-------------
------------c-g--g--c-act-tg-gcgtc-tg--ct-atatg---caatt-gtc-
-aattcatagtggggacagacgattgttaattgttcgtctcggtctcaactaggaatgcc
ttgtacgggtctttggttcaccagaccacccggaatacgtccctgccctttgtacaca-c
cgccc-gtcgctcttaccgat-gaacttctctgtgagtttgagggacc--gtca------
------------------------------------------------------------
-attgt-gtggca--------acac-ac--ga-c----g--c-----t-a---tggaa-a
cttaaacg-aa-------------------------------------------ca-gtg
tgatt------taaag------------------------
>Hastigerina_pelagica|P100|03
---g--aacg--------cg--g-agcatgtggcttaatttgactcaacgcgggaaatct
taccgggtccggacacac--tgaggattgacagac-------------------------
---------------------ag-tattc--a-tgg------cg--ag---t--ctct-c
----------------------------gt--------c--ata-tttca-------aat
gtgcgagttctttcatgattgtgtgataggtggtgcatggccgttcttagttcgtggagt
gatctgtctgcttaattgcgtttcatatt-----t---acga-a---tgt-cgctt-acg
tga-ttg-c--tgc--ag--a-cctcg-----tc-t-cc--tc-tg-g-----ag--gc-
gac----gc-----g--tctc-------t-t-caa-----ctcac---tcgcacatt--c
tcttg--aacgcaa----cgag-cgtgacc-gcaacctcttgtt-gt-------------
------------------------------------------------------------
----------------------------gta-taccaagtgtggcgct-ggctt----gc
cagctc--gcactc-caa---tgc-ac--gtattttggtcac--at-t-g--tct-c---
-gc---ggc--g----cctcg-g-cgttt-g---ca-gcaat--gtccaaataaacttga
ggg-accgctgtaa-caatt-cttt-t-aaaccagaggaagg--ttgcggcaa-taaca-
ggtct-gtgatgccctt-agatgtcccgggctgcacacg-tgctacaat-gatc-ag-ta
c-agt-------------------------------------------------------
------------------------------------------------------------
------------------------------------------------------------
--------------gagcatc-tt-------tg-caa--taccagcgt-ttggaggcctg
gccgcgcgt-cacttgtggcgc-c-ggcttgca---gtc-----tc-tacgt-tgccttc
-ccaagtc-t-ga-caagat-ttggaaa-tccat-tg-gaagt-tctgattcgatatccc
t-att-ga----gcatttttttactacagcggcgt--ct-aacttcgtc-cct-cgtcg-
-gttcgcctga---------------------------ct-tg--tg-------------
------------c-g--g--c-act-tg-gcgtc-tg--ct-atatg---caatt-gtc-
-aattcatagtggggacagacgattgttaattgttcgtctcggtctcaactaggaatgcc
ttgtacgggtctttggttcaccagaccacccggaatacgtccctgccctttgtacaca-c
cgccc-gtcgctcttaccgat-gaacttctctgtgagtttgagggacc--gtca------
------------------------------------------------------------
-attgt-gtggca--------acac-ac--ga-c----g--c-----t-a---tggaa-a
cttaaacg-aa-------------------------------------------ca-gtg
tgatt------taaag------------------------
>Hastigerina_pelagica|P100|05
---g--aacg--------tg--g-agcatgtggcttaatttgactcaacgcgggaaatct
taccgggtccggacacac--tgaggattgacagac-------------------------
---------------------ag-tattc--a-tgg------cg--ag---t--ctct-c
----------------------------gt--------c--ata-tttca-------aat
gtgcgagttctttcatgattgtgtgataggtggtgcatggccgttcttagttcgtggagt
gatctgtctgcttaattgcgtttcatatt-----t---acga-a---tgt-cgctt-acg
tga-ttg-c--tgc--ag--a-cctcg-----tc-t-cc--tc-tg-g-----ag--gc-
gac----gc-----g--tctc-------t-t-caa-----ctcac---tcgcacatt--c
tcttg--aacgcaa----cgag-cgtgacc-gcaacctcttgtt-gt-------------
------------------------------------------------------------
----------------------------gta-taccaagtgtggcgct-ggctt----gc
cagctc--gcactc-caa---tgc-ac--gtattttggtcac--at-t-g--tct-c---
-gc---ggc--g----cctcg-g-cgttt-g---ca-gcaat--gtccaaataaacttga
ggg-accgctgtaa-caatt-cttt-t-aaaccagaggaagg--ttgcggcaa-taaca-
ggtct-gtgatgccctt-agatgtcccgggctgcacacg-tgctacaat-gatc-ag-ta
c-agt-------------------------------------------------------
------------------------------------------------------------
------------------------------------------------------------
--------------gagcatc-tt-------tg-caa--taccagcgt-ttggaggcctg
gccgcgcgt-cacttgtggcgc-c-ggcttgca---gtc-----tc-tacgt-tgccttc
-ccaagtc-t-ga-caagat-ttggaaa-tccat-tg-gaagt-tctgattcgatatccc
t-att-ga----gcatttttttactacagcggcgt--ct-aacttcgtc-cct-cgtcg-
-gttcgcctga---------------------------ct-tg--tg-------------
------------c-g--g--c-act-tg-gcgtc-tg--ct-atatg---caatt-gtc-
-aattcatagtggggacagacgattgttaattgttcgtctcggtctcaactaggaatgcc
ttgtacgggtctttggttcaccagaccacccggaatacgtccctgccctttgtacaca-c
cgccc-gtcgctcttaccgat-gaacttctctgtgagtttgagggacc--gtca------
------------------------------------------------------------
-attgt-gtggca--------acac-ac--ga-c----g--c-----t-a---tggaa-a
cttaaacg-aa-------------------------------------------ca-gtg
tgatt------taaag------------------------
>Hastigerina_pelagica|P100|07
---g--aacg--------cg--g-agcatgtggcttaatttgactcaacgcgggaaatct
taccgggtccggacacac--tgaggattgacagac-------------------------
---------------------ag-tattc--a-tgg------cg--ag---t--ctct-c
----------------------------gt--------c--ata-tttca-------aat
gtgcgagttctttcatgattgtgtgataggtggtgcatggccgttcttagttcgtggagt
gatctgtctgcttaattgcgtttcatatt-----t---acga-a---tgt-cgctt-acg
tga-ttg-c--tgc--ag--a-cctcg-----tc-t-cc--tc-tg-g-----ag--gc-
gac----gc-----g--tctc-------t-t-caa-----ctcac---tcgcacatt--c
tcttg--aacgcaa----cgag-cgtgacc-gcaacctcttgtt-gt-------------
------------------------------------------------------------
----------------------------gta-taccaagtgtggcgct-ggctt----gc
cagctc--gcactc-caa---tgc-ac--gtattttggtcac--at-t-g--tct-c---
-gc---ggc--g----cctcg-g-cgttt-g---ca-gcaat--gtccaaataaacttga
ggg-accgctgtaa-caatt-cttt-t-aaaccagaggaagg--ttgcggcaa-taaca-
ggtct-gtgatgccctt-agatgtcccgggctgcacacg-tgctacaat-gatc-ag-ta
c-agt-------------------------------------------------------
------------------------------------------------------------
------------------------------------------------------------
--------------gagcatc-tt-------tg-caa--taccagcgt-ttggaggcctg
gccgcgcgt-cacttgtggcgc-c-ggcttgca---gtc-----tc-tacgt-tgccttc
-ccaagtc-t-ga-caagat-ttggaaa-tccat-tg-gaagt-tctgattcgatatccc
t-att-ga----gcatttttttactacagcggcgt--ct-aacttcgtc-cct-cgtcg-
-gttcgcctga---------------------------ct-tg--tg-------------
------------c-g--g--c-act-tg-gcgtc-tg--ct-atatg---caatt-gtc-
-aattcatagtggggacagacgattgttaattgttcgtctcggtctcaactaggaatgcc
ttgtacgggtctttggttcaccagaccacccggaatacgtccctgccctttgtacaca-c
cgccc-gtcgctcttaccgat-gaacttctctgtgagtttgagggacc--gtca------
------------------------------------------------------------
-attgt-gtggca--------acac-ac--ga-c----g--c-----t-a---tggaa-a
cttaaacg-aa-------------------------------------------ca-gtg
tgatt------taaag------------------------
>Hastigerina_pelagica|P100|08
---g--aacg--------cg--g-agcatgtggcttaatttgactcaacgcgggaaatct
taccgggtccggacacac--tgaggattgacagac-------------------------
---------------------ag-tattc--a-tgg------cg--ag---t--ctct-c
----------------------------gt--------c--ata-tttca-------aat
gtgcgagttctttcatgattgtgtgataggtggtgcatggccgttcttagttcgtggagt
gatctgtctgcttaattgcgtttcatatt-----t---acga-a---tgt-cgctt-acg
tga-ttg-c--tgc--ag--a-cctcg-----tc-t-cc--tc-tg-g-----ag--gc-
gac----gc-----g--tctc-------t-t-caa-----ctcac---tcgcacatt--c
tcttg--aacgcaa----cgag-cgtgacc-gcaacctcttgtt-gt-------------
------------------------------------------------------------
----------------------------gta-taccaagtgtggcgct-ggctc----gc
cagctc--gcactc-caa---tgc-ac--gtattttggtcac--at-t-g--tct-c---
-gc---ggc--g----cctcg-g-cgttt-g---ca-gcaat--gtccaaataaacttga
ggg-accgctgtaa-caatt-cttt-t-aaaccagaggaagg--ttgcggcaa-taaca-
ggtct-gtgatgccctt-agatgtcccgggctgcacacg-tgctacaat-gatc-ag-ta
c-agt-------------------------------------------------------
------------------------------------------------------------
------------------------------------------------------------
--------------gagcatc-tt-------tg-caa--taccagcgt-ttggaggcctg
gccgcgcgt-cacttgtggcgc-c-ggcttgca---gtc-----tc-tacgt-tgccttc
-ccaagtc-t-ga-caagat-ttggaaa-tccat-tg-gaagt-tctgattcgatatccc
t-att-ga----gcatttttttactacagcggcgt--ct-aacttcgtc-cct-cgtcg-
-gttcgcctga---------------------------ct-tg--tg-------------
------------c-g--g--c-act-tg-gcgtc-tg--ct-atatg---caatt-gtc-
-aattcatagtggggacagacgattgttaattgttcgtctcggtctcaactaggaatgcc
ttgtacgggtctttggttcaccagaccacccggaatacgtccctgccctttgtacaca-c
cgccc-gtcgctcttaccgat-gaacttctctgtgagtttgagggacc--gtca------
------------------------------------------------------------
-attgt-gtggca--------acac-ac--ga-c----g--c-----t-a---tggaa-a
cttaaacg-aa-------------------------------------------ca-gtg
tgatt------taaag------------------------
>Hastigerina_pelagica|P100|09
---g--aacg--------tg--g-agcatgtggcttaatttgactcaacgcgggaaatct
taccgggtccggacacac--tgaggattgacagac-------------------------
---------------------ag-tattc--a-tgg------cg--ag---t--ctct-c
----------------------------gt--------c--ata-tttca-------aat
gtgcgagttctttcatgattgtgtgataggtggtgcatggccgttcttagttcgtggagt
gatctgtctgcttaattgcgtttcatatt-----t---acga-a---tgt-cgctt-acg
tga-ttg-c--tgc--ag--a-cctcg-----tc-t-cc--tc-tg-g-----ag--gc-
gac----gc-----g--tctc-------t-t-caa-----ctcac---tcgcacatt--c
tcttg--aacgcaa----cgag-cgtgacc-gcaacctcttgtt-gt-------------
------------------------------------------------------------
----------------------------gta-taccaagtgtggcgct-ggctt----gc
cagctc--gcactc-caa---tgc-ac--gtattttggtcac--at-t-g--tct-c---
-gc---ggc--g----cctcg-g-cgttt-g---ca-gcaat--gtccaaataaacttga
ggg-accgctgtaa-caatt-cttt-t-aaaccagaggaagg--ttgcggcaa-taaca-
ggtct-gtgatgccctt-agatgtcccgggcagcacacg-tgctacaat-gatc-ag-ta
c-agt-------------------------------------------------------
------------------------------------------------------------
------------------------------------------------------------
--------------gagcatc-tt-------tg-caa--taccagcgt-ttggaggcctg
gccgcgcgt-cacttgtggcgc-c-ggcttgca---gtc-----tc-tacgt-tgccttc
-ccaagtc-t-ga-caagat-ttggaaa-tccat-tg-gaagt-tctgattcgatatccc
t-att-ga----gcatttttttactacagcggcgt--ct-aacttcgtc-cct-cgtcg-
-gttcgcctga---------------------------ct-tg--tg-------------
------------c-g--g--c-act-tg-gcgtc-tg--ct-atatg---caatt-gtc-
-aattcatagtggggacagacgattgttaattgttcgtctcggtctcaactaggaatgcc
ttgtacgggtctttggttcaccagaccacccggaatacgtccctgccctttgtacaca-c
cgccc-gtcgctcttaccgat-gaacttctctgtgagtttgagggacc--gtca------
------------------------------------------------------------
-attgt-gtggca--------acac-ac--ga-c----g--c-----t-a---tggaa-a
cttaaacg-aa-------------------------------------------ca-gtg
tgatt------taaag------------------------
>Hastigerina_pelagica|P100|10
---g--aacg--------cg--g-agcatgtggcttaatttgactcaacgcgggaaatct
taccgggtccggacacac--tgaggattgacagac-------------------------
---------------------ag-tattc--a-tgg------cg--ag---t--ctct-c
----------------------------gt--------c--ata-tttca-------aat
gtgcgagttctttcatgattgtgtgataggtggtgcatggccgttcttagttcgtggagt
gatctgtctgcttaattgcgtttcatatt-----t---acga-a---tgt-cgctt-acg
tga-ttg-c--tgc--ag--a-cctcg-----tc-t-cc--tc-tg-g-----ag--gc-
gac----gc-----g--tctc-------t-t-caa-----ctcac---tcgcacatt--c
tcttg--aacgcaa----cgag-cgtgacc-gcaacctcttgtt-gt-------------
------------------------------------------------------------
----------------------------gta-taccaagtgtggcgct-ggctc----gc
cagctc--gcactc-caa---tgc-ac--gtattttggtcac--at-t-g--tct-c---
-gc---ggc--g----cctcg-g-cgttt-g---ca-gcaat--gtccaaataaacttga
ggg-accgctgtaa-caatt-cttt-t-aaaccagaggaagg--ttgcggcaa-taaca-
ggtct-gtgatgccctt-agatgtcccgggctgcacacg-tgctacaat-gatc-ag-ta
c-agt-------------------------------------------------------
------------------------------------------------------------
------------------------------------------------------------
--------------gagcatc-tt-------tg-caa--taccagcgt-ttggaggcctg
gccgcgcgt-cacttgtggcgc-c-ggcttgca---gtc-----tc-tacgt-tgccttc
-ccaagtc-t-ga-caagat-ttggaaa-tccat-tg-gaagt-tctgattcgatatccc
t-att-ga----gcatttttttactacagcggcgt--ct-aacttcgtc-cct-cgtcg-
-gttcgcctga---------------------------ct-tg--tg-------------
------------c-g--g--c-act-tg-gcgtc-tg--ct-atatg---caatt-gtc-
-aattcatagtggggacagacgattgttaattgttcgtctcggtctcaactaggaatgcc
ttgtacgggtctttggttcaccagaccacccggaatacgtccctgccctttgtacaca-c
cgccc-gtcgctcttaccgat-gaacttctctgtgagtttgagggacc--gtca------
------------------------------------------------------------
-attgt-gtggca--------acac-ac--ga-c----g--c-----t-a---tggaa-a
cttaaacg-aa-------------------------------------------ca-gtg
tgatt------taaag------------------------
>Hastigerina_pelagica|P101|16
---g--------------tg--g-agcatgtggcttaatttgactcaacgcgggaaatct
taccgggtccggacacac--tgaggattgacagag-------------------------
---------------------tg-gctta--g-gcc------ac--ag---acacaga-a
tgg--gtt-tct-t----ttaat--a-caccccattt-g--ctg-tgtca-------acg
-tgccggttctttcatgattgtgtgataggtggtgcatggccgttcttagttcgtggagt
gatctgtctgcttaattgcgtttcaaatacttcgagg-atataa---acgcattca-ttg
tga-gttgc-tattt-ag--c-tgggaatagcaa-t-tt-tcg-cc-a----cgg--gc-
cac----cg-----t--gggg-------a-aacaa-----gtcactttgagcgatcctca
atttg--aaagcaa----cgaa-cgtgacc-gcagccctttgtt-g-tgtctttgccaga
gacacgcgtctttgttggttaattcctcacacaacgacggcatt-gtacctctg-tatgg
ccgtgtcttgttatttgtg-tctctga-----------atgtgctgac-gactt----cc
--gtcg--tgggctgttt---agt-ta--tgcatttagc-aa--cgacgta-gctgtat-
-aa-ggggg--tg--tcgaga-g-gttta-a--atc-acag---agaataa---actcag
ggg-acagctggtt---taa-tgcg-ttaaaccagaggaagg--atgcggcaa-taaca-
ggtct-gtgatgccctc-agatgttccgggctgcacacg-tgctacatt-gatt-ag-ca
c-att-------------------------------------------------------
------------------------------------------------------------
------------------------------------------------------------
--------------gtgtat--gccact---ga-c------ccaat----a--ctggaat
t---tct-g-gt---gtccact-g-gaca--ca---gca-----ca-cacag-taccgcc
cgtcgacc-atga-gag--aggtcgaaaatccat-tt-gaagt-gttgatatgaggt--c
a-aggcaaatt-gcaccacacac-agatg-----g--ct-ctttgtgta-ct--ccatt-
-attcactgag---------------------------ta-ag--tg-------------
------------c-g--a--g-t-c-acaaaggg-gc--at-ttctg---caatt-gtc-
-aattcacagtggggacagtcgattggtaacaattcgactcggtcctaactaggaatgcc
tcgtacgggt----gaatcattatttcacccggaatacgtccctgccctttgtacaca-c
cgccc-gtcgctcttaccgat-gaattacgctgtgagtttaagggact--ggct------
------------------------------------------------------------
-g-tca-ttcaat-------gataa-------------g--c-----t-a---tggaa-a
cttaaaca-aa-------------------------------------------ca-gtg
tgctt------taaag------------------------
>Hastigerina_pelagica|P101|30
---g--------------tg--g-agcatgtggcttaatttgactcaacgcgggaaatct
taccgggtccggacacac--tgaggattgacagag-------------------------
---------------------tg-gctta--g-gcc------ac--ag---acacaga-a
tgg--gtt-tct-t----ttaat--a-caccccattt-g--ctg-tgtca-------acg
-tgccggttctttcatgattgtgtgataggtggtgcatggccgttcttagttcgtggagt
gatctgtctgcttaattgcgtttcaaatacttcgagg-atataa---acgcattca-ttg
tga-gttgc-tattt-ag--c-tgggaatagcaa-t-tt-tcg-cc-a----cgg--gc-
cac----cg-----t--gggg-------a-aacaa-----gtcactttgagcgatcctca
atttg--aaagcaa----cgaa-cgtgacc-gcagccctttgtt-g-tgtctttgccaga
gacacgcgtctttgttggttaattcctcacaca-cgacggcaat-gt-cctttg-tatgg
ccgtgtcttgttatttgtg-tctctga-----------atgtgctgac-gactt----cc
--gtcg--tgggctgttt---agt-ta--tgcatttagc-aa--cgacgta-gctgtat-
-aa-ggggg--tg--tcgaga-g-gttta-a--atc-acag---agaataa---actcag
ggg-acagctggtt---taa-tgcg-ttaaaccagaggaagg--atgcggcaa-taaca-
ggtct-gtgatgccctc-agatgttccgggctgcacacg-tgctacatt-gatt-ag-ca
c-att-------------------------------------------------------
------------------------------------------------------------
------------------------------------------------------------
--------------gtgtat--gccact---ga-c------ccaat----a--ctggaat
t---tct-g-gt---gtccact-g-gaca--ca---gca-----ca-cacag-taccgcc
cgtcgacc-atga-gag--aggtcgaaaatccat-tt-gaagt-gttgatatgaggt--c
a-aggcaaatt-gcaccacacac-agatg-----g--ct-ctttgtgta-ct--ccatt-
-attcactgag---------------------------ta-ag--tg-------------
------------c-g--a--g-t-c-acaaaggg-gc--at-ttctg---caatt-gtc-
-aattcacagtggggacagtcgattggtaacaattcgactcggtcctaactaggaatgcc
tcgtacgggt----gaatcattatttcacccggaatacgtccctgccctttgtacaca-c
cgccc-gtcgctcttaccgat-gaattacgctgtgagtttaagggact--ggct------
------------------------------------------------------------
-g-tca-ttcaat-------gataa-------------g--c-----t-a---tggaa-a
cttaaaca-aa-------------------------------------------ca-gtg
tgctt------taaag------------------------
>Hastigerina_pelagica|P101|49
------------------------------------------------------------
------------------------------------------------------------
----------------------------a--g-aca------ca--ga------atgg-g
t------t-tct-t----ttaat--a-caccccattt-g--ctg-tgtca-------acg
-tgccggttctttcatgattgtgtgataggtggtgcatggccgttcttagttcgtggagt
gatctgtctgcttaattgcgtttcaaatacttcgagg-atataa---acgcattca-ttg
tga-gttgc-tattt-ag--c-tgggaatagcaa-t-tt-tcg-cc-a----cgg--gc-
cac----cg-----t--gggg-------a-aacaa-----gtcactttgagcgatcctca
atttg--aaagcaa----cgaa-cgtgacc-gcagccctttgtt-g-tgtctttgccaga
gacacgcgtctttgttggttaattcctcacaca-cgacggcaat-gt-cctttg-tatgg
ccgtgtcttgttatttgtg-tctctga-----------atgtgctgac-gactt----cc
--gtcg--tgggctgttt---agt-ta--tgcatttagc-aa--cgacgta-gctgtat-
-aa-ggggg--tg--tcgaga-g-gttta-a--atc-acag---agaataa---actcag
ggg-acagctggtt---taa-tgcg-ttaaaccagaggaagg--atgcggcaa-taaca-
ggtct-gtgatgccctc-agatgttccgggctgcacacg-tgctacatt-gatt-ag-ca
c-att-------------------------------------------------------
------------------------------------------------------------
------------------------------------------------------------
--------------gtgtat--gccact---ga-c------ccaat----a--ctggaat
t---tct-g-gt---gtccact-g-gaca--ca---gca-----ca-cacag-taccgcc
cgtcgacc-atga-gag--aggtcgaaaatccat-tt-gaagt-gttgatatgaggt--c
a-aggcaaatt-gcaccacacac-agatg-----g--ct-ctttgtgta-ct--ccatt-
-attcactgag---------------------------ta-ag--tg-------------
------------c-g--a--g-t-c-acaaaggg-gc--at-ttctg---caatt-gtc-
-aattcacagtggggacagtcgattggtaacaattcgactcggtcctaactaggaatgcc
tcgtacgggt----gaatcattatttcacccggaatacgtccctgccctttgtacaca-c
cgccc-gtcgctcttaccgat-gaattacgctgtgagtttaagggact--ggct------
------------------------------------------------------------
-g-tca-ttcaat-------gataa-------------g--c-----t-a---tggaa-a
cttaaaca-aa-------------------------------------------ca-gtg
tgctt------taaag------------------------
>Hastigerina_pelagica|P101|67
---g--------------tg--g-agcatgtggcttaatttgactcaacgcgggaaatct
taccgggtccggacacac--tgaggattgacagag-------------------------
---------------------tg-gctta--g-gcc------ac--ag---acacaga-a
tgg--gtt-tct-t----ttaat--a-caccccattt-g--ctg-tgtca-------acg
-tgccggttctttcatgattgtgtgataggtggtgcatggccgttcttagttcgtggagt
gatctgtctgcttaattgcgtttcaaatacttcgagg-atataa---acgcattca-ttg
tga-gttgc-tattt-ag--c-tgggaatagcaa-t-tt-tcg-cc-a----cgg--gc-
cac----cg-----t--gggg-------a-aacaa-----gtcactttgagcgatcctca
atttg--aaagcaa----cgaa-cgtgacc-gcagccctttgtt-g-tgtctttgccaga
gacacgcgtctttgttggttaattcctcacaca-cgacggcaat-gt-cctttg-tatgg
ccgtgtcttgttatttgtg-tctctga-----------atgtgctgac-gactt----cc
--gtcg--tgggctgttt---agt-ta--tgcatttagc-aa--cgacgta-gctgtat-
-aa-ggggg--tg--tcgaga-g-gttta-a--atc-acag---agaataa---actcag
ggg-acagctggtt---taa-tgcg-ttaaaccagaggaagg--atgcggcaa-taaca-
ggtct-gtgatgccctc-agatgttccgggctgcacacg-tgctacatt-gatt-ag-ca
c-att-------------------------------------------------------
------------------------------------------------------------
------------------------------------------------------------
--------------gtgtat--gccact---ga-c------ccaat----a--ctggaat
t---tct-g-gt---gtccact-g-gaca--ca---gca-----ca-cacag-taccgcc
cgtcgacc-atga-gag--aggtcgaaaatccat-tt-gaagt-gttgatatgaggt--c
a-aggcaaatt-gcaccacacac-agatg-----g--ct-ctttgtgta-ct--ccatt-
-attcactgag---------------------------ta-ag--tg-------------
------------c-g--a--g-t-c-acaaaggg-gc--at-ttctg---caatt-gtc-
-aattcacagtggggacagtcgattggtaacaattcgactcggtcctaactaggaatgcc
tcgtacgggt----gaatcattatttcacccggaatacgtccctgccctttgtacaca-c
cgccc-atcgctcttaccgat-gaattacgctgtgagtttaagggact--ggct------
------------------------------------------------------------
-g-tca-ttcaat-------gataa-------------g--c-----t-a---tggaa-a
cttaaaca-aa-------------------------------------------ca-gtg
tgctt------taaag------------------------
>Hastigerina_pelagica|P101|72
---g--------------tg--g-agcatgtggcttaatttgactcaacgcgggaaatct
taccgggtccggacacac--tgaggattgacagag-------------------------
---------------------tg-gctta--g-gcc------ac--ag---acacaga-a
tgg--gtt-tct-t----ttaat--a-caccccattt-g--ctg-tgtca-------acg
-tgccggttctttcatgattgtgtgataggtggtgcatggccgttcttagttcgtggagt
gatctgtctgcttaattgcgtttcaaatacttcgagg-atataa---acgcattca-ttg
tga-gttgc-tattt-ag--c-tgggaatagcaa-t-tt-tcg-cc-a----cgg--gc-
cac----cg-----t--gggg-------a-aacaa-----gtcactttgagcgatcctca
atttg--aaagcaa----cgaa-cgtgacc-gcagccctttgtt-g-tgtctttgccaga
gacacgcgtctttgttggttaattcctcacacaacgacggcatt-gtacctctg-tatgg
ccgtgtcttgttatttgtg-tctctga-----------atgtgctgac-gactt----cc
--gtcg--tgggctgttt---agt-ta--tgcatttagc-aa--cgacgta-gctgtat-
-aa-ggggg--tg--tcgaga-g-gttta-a--atc-acag---agaataa---actcag
ggg-acagctggtt---taa-tgcg-ttaaaccagaggaagg--atgcggcaa-taaca-
ggtct-gtgatgccctc-agatgttccgggctgcacacg-tgctacatt-gatt-ag-ca
c-att-------------------------------------------------------
------------------------------------------------------------
------------------------------------------------------------
--------------gtgtat--gccact---ga-c------ccaat----a--ctggaat
t---tct-g-gt---gtccact-g-gaca--ca---gca-----ca-cacag-taccgcc
cgtcgacc-atga-gag--aggtcgaaaatccat-tt-gaagt-gttgatatgaggt--c
a-aggcaaatt-gcaccacacac-agatg-----g--ct-ctttgtgta-ct--ccatt-
-attcactgag---------------------------ta-ag--tg-------------
------------c-g--a--g-t-c-acaaaggg-gc--at-ttctg---caatt-gtc-
-aattcacagtggggacagtcgattggtaacaattcgactcggtcctaactaggaatgcc
tcgtacgggt----gaatcattatttcacccggaatacgtccctgccctttgtacaca-c
cgccc-gtcgctcttaccgat-gaattacgctgtgagtttaagggact--ggct------
------------------------------------------------------------
-g-tca-ttcaat-------gataa-------------g--c-----t-a---tggaa-a
cttaaaca-aa-------------------------------------------ca-gtg
tgctt------taaag------------------------
>Hastigerina_pelagica|R022|01
---g--aacg--------tg--g-agcatgtggcttaatttgactcaacgcgggaaatct
taccgggtccggacacac--tgaggattgacagag-------------------------
---------------------tg-gctta--g-gcc------ac--ag---acacaga-a
tgg--gtt-tct-t----ttaat--a-caccccattt-g--ctg-tgtca-------acg
-tgccggttctttcatgattgtgtgataggtggtgcatggccgttcttagttcgtggagt
gatctgtctgcttaattgcgtttcaaatacttcgagg-atataa---acgcattca-ttg
tga-gttgc-tattt-ag--c-tgggaatagcaa-t-tt-tcg-cc-a----cgg--gc-
cac----cg-----t--gggg-------a-aacaa-----gtcactttgagcgatcctca
atttg--aaagcaa----cgaa-cgtgacc-gcagccctttgtt-g-tgtctttgccaga
gacacgcgtctttgttggttaattcctcacaca-cgacggcaat-gt-cctttg-tatgg
ccgtgtcttgttatttgtg-tctctga-----------atgtgctgac-gactt----cc
--gtcg--tgggctgttt---agt-ta--tgcatttagc-aa--cgacgta-gctgtat-
-aa-ggggg--tg--tcgaga-g-gttta-a--atc-acag---agaataa---actcag
ggg-acagctggtt---taa-tgcg-ttaaaccagaggaagg--atgcggcaa-taaca-
ggtct-gtgatgccctc-agatgttccgggctgcacacg-tgctacatt-gatt-ag-ca
c-att-------------------------------------------------------
------------------------------------------------------------
------------------------------------------------------------
--------------gtgtat--gccact---ga-c------ccaat----a--ctggaat
t---tct-g-gt---gtccact-g-gaca--ca---gca-----ca-cacag-taccgcc
cgtcgacc-atga-gag--aggtcgaaaatccat-tt-gaagt-gttgatatgaggt--c
a-aggcaaatt-gcaccacacac-agatg-----g--ct-ctttgtgta-ct--ccatt-
-attcactgag---------------------------ta-ag--tg-------------
------------c-g--a--g-t-c-acaaaggg-gc--at-ttctg---caatt-gtc-
-aattcacagtggggacagtcgattggtaacaattcgactcggtcctaactaggaatgcc
tcgtacgggt----gaatcattatttcacccggaatacgtccctgccctttgtacaca-c
cgccc-gtcgctcttaccgat-gaattacgctgtgagtttaagggact--ggct------
------------------------------------------------------------
-g-tca-ttcaat-------gataa-------------g--c-----t-a---tggaa-a
cttaaaca-aa-------------------------------------------ca-gtg
tgctt------taaag------------------------
>Hastigerina_pelagica|R022|05
---g--aacg--------tg--g-agcatgtggcttaatttgactcaacgcgggaaatct
taccgggtccggacacac--tgaggattgacagag-------------------------
---------------------tg-gctta--g-gcc------ac--ag---acacaga-a
tgg--gtt-tct-t----ttaat--a-caccccattt-g--ctg-tgtca-------acg
-tgccggttctttcatgattgtgtgataggtggtgcatggccgttcttagttcgtggagt
gatctgtctgcttaattgcgtttcaaatacttcgagg-atataa---acgcattca-ttg
tga-gttgc-tattt-ag--c-tgggaatagcaa-t-tt-tcg-cc-a----cgg--gc-
cac----cg-----t--gggg-------a-aacaa-----gtcactttgagcgatcctca
atttg--aaagcaa----cgaa-cgtgacc-gcagccctttgtt-g-tgtctttgccaga
gacacgcgtctttgttggttaattcctcacaca-cgacggcaat-gt-cctttg-tatgg
ccgtgtcttgttatttgtg-tctctga-----------atgtgctgac-gactt----cc
--gtcg--tgggctgttt---agt-ta--tgcatttagc-aa--cgacgta-gctgtat-
-aa-ggggg--tg--tcgaga-g-gttta-a--atc-acag---agaataa---actcag
ggg-acagctggtt---taa-tgcg-ttaaaccagaggaagg--atgcggcaa-taaca-
ggtct-gtgatgccctc-agatgttccgggctgcacacg-tgctacatt-gatt-ag-ca
c-att-------------------------------------------------------
------------------------------------------------------------
------------------------------------------------------------
--------------gtgtat--gccact---ga-c------ccaat----a--ctggaat
t---tct-g-gt---gtccact-g-gaca--ca---gca-----ca-cacag-taccgcc
cgtcgacc-atga-gag--aggtcgaaaatccat-tt-gaagt-gttgatatgaggt--c
a-aggcaaatt-gcaccacacac-agatg-----g--ct-ctttgtgta-ct--ccatt-
-attcactgag---------------------------ta-ag--tg-------------
------------c-g--a--g-t-c-acaaaggg-gc--at-ttctg---caatt-gtc-
-aattcacagtggggacagtcgattggtaacaattcgactcggtcctaactaggaatgcc
tcgtacgggt----gaatcattatttcacccggaatacgtccctgccctttgtacaca-c
cgccc-gtcgctcttaccgat-gaattacgctgtgagtttaagggact--ggct------
------------------------------------------------------------
-g-tca-ttcaat-------gataa-------------g--c-----t-a---tggaa-a
cttaaaca-aa-------------------------------------------ca-gtg
tgctt------taaag------------------------
>Hastigerina_pelagica|R022|18
---g--aacg--------tg--g-agcatgtggcttaatttgactcaacgcgggaaatct
taccgggtccggacacac--tgaggattgacagag-------------------------
---------------------tg-gctta--g-gcc------ac--ag---acacaga-a
tgg--gtt-tct-t----ttaat--a-caccccattt-g--ctg-tgtca-------acg
-tgccggttctttcatgattgtgtgataggtggtgcatggtcgttcttagttcgtggagt
gatctgtctgcttaattgcgtttcaaatacttcgagg-atataa---acgcattca-ttg
tga-gttgc-tattt-ag--c-tgggaatagcaa-t-tt-tcg-cc-a----cgg--gc-
cac----cg-----t--gggg-------a-aacaa-----gtcactttgagcgatcctca
atttg--aaagcaa----cgaa-cgtgacc-gcagccctttgtt-g-tgtctttgccaga
gacacgcgtctttgttggttaattcctcacaca-cgacggcaat-gt-cctttg-tatgg
ccgtgtcttgttatttgtg-tctctga-----------atgtgctgac-gactt----cc
--gtcg--tgggctgttt---agt-ta--tgcatttagc-aa--cgacgta-gctgtat-
-aa-ggggg--tg--tcgaga-g-gttta-a--atc-acag---agaataa---actcag
ggg-acagctggtt---taa-tgcg-ttaaaccagaggaagg--atgcggcaa-taaca-
ggtct-gtgatgccctc-agatgttccgggctgcacacg-tgctacatt-gatt-ag-ca
c-att-------------------------------------------------------
------------------------------------------------------------
------------------------------------------------------------
--------------gtgtat--gccact---ga-c------ccaat----a--ctggaat
t---tct-g-gt---gtccact-g-gaca--ca---gca-----ca-cacag-taccgcc
cgtcgacc-atga-gag--aggtcgaaaatccat-tt-gaagt-gttgatatgaggt--c
a-aggcaaatt-gcaccacacac-agatg-----g--ct-ctttgtgta-ct--ccatt-
-attcactgag---------------------------ta-ag--tg-------------
------------c-g--a--g-t-c-acaaaggg-gc--at-ttctg---caatt-gtc-
-aattcacagtggggacagtcgattggtaacaattcgactcggtcctaactaggaatgcc
tcgtacgggt----gaatcattatttcacccggaatacgtccctgccctttgtacaca-c
cgccc-gtcgctcttaccgat-gaattacgctgtgagtttaagggact--ggct------
------------------------------------------------------------
-g-tca-ttcaat-------gataa-------------g--c-----t-a---tggaa-a
cttaaaca-aa-------------------------------------------ca-gtg
tgctt------taaag------------------------
>Hastigerina_pelagica|R022|30
---------------------------------------------caacgcgggaaatct
taccgggtccggacacac--tgaggattgacagag-------------------------
---------------------tg-gctta--g-gcc------ac--ag---acacaga-a
tgg--gtt-tct-t----ttaat--a-caccccattt-g--ctg-tgtca-------acg
-tgccggttctttcatgattgtgtgataggtggtgcatggccgttcttagttcgtggagt
gatctgtctgcttaattgcgtttcaaatacttcgagg-atataa---acgcattca-ttg
tga-gttgc-tattt-ag--c-tgggaatagcaa-t-tt-tcg-cc-a----cgg--gc-
cac----cg-----t--gggg-------a-aacaa-----gtcactttgagcgatcctca
atttg--aaagcaa----cgaa-cgtgacc-gcagccctttgtt-g-tgtctttgccaga
gacacgcgtctttgttggttaattcctcacaca-cgacggcaat-gt-cctttg-tatgg
ccgtgtcttgttatttgtg-tctctga-----------atgtgctgac-gactt----cc
--gtcg--tgggctgttt---agt-ta--tgcatttagc-aa--cgacgta-gctgtat-
-aa-ggggg--tg--tcgaga-g-gttta-a--atc-acag---agaataa---actcag
ggg-acagctggtt---taa-tgcg-ttaaaccagaggaagg--atgcggcaa-taaca-
ggtct-gtgatgccctc-agatgttccgggctgcacacg-tgctacatt-gatt-ag-ca
c-att-------------------------------------------------------
------------------------------------------------------------
------------------------------------------------------------
--------------gtgtat--gccact---ga-c------ccaat----a--ctggaat
t---tct-g-gt---gtccact-g-gaca--ca---gca-----ca-cacag-taccgcc
cgtcgacc-atga-gag--aggtcgaaaatccat-tt-gaagt-gttgatatgaggt--c
a-aggcaaatt-gcaccacacac-agatg-----g--ct-ctttgtgta-ct--ccatt-
-attcactgag---------------------------ta-ag--tg-------------
------------c-g--a--g-t-c-acaaaggg-gc--at-ttctg---caatt-gtc-
-aattcacagtggggacagtcgattggtaacaattcgactcggtcctaactaggaatgcc
tcgtacgggt----gaatcattatttcacccggaatacgtccctgccctttgtacaca-c
cgccc-gtcgctcttaccgat-gaattacgctgtgagtttaagggact--ggct------
------------------------------------------------------------
-g-tca-ttcaat-------gataa-------------g--c-----t-a---tggaa-a
cttaaaca-aa-------------------------------------------ca-gtg
tgctt------taaag------------------------
>Hastigerina_pelagica|R025|06
---g--------------------------------------actcaacgcgggaaatct
taccgggtccggacacac--tgaggattgacagac-------------------------
---------------------ag-tattc--a-tgc------cg--ac---t--gaat-t
t------c--------------------ga--------c--ata-tttca-------aat
gtgcgagttctttcatgattgtgtgataggtggtgcatggccgttcttagttcgtggagt
gatctgtctgcttaattgcgtttcatatt-----t---acga-a---tgt-cgctt-acg
tga-ttg-c--tgc--ag--a-cctcg-----tc-t-ct--tt-at-t----gagt-gc-
gac----gc-----g--tctc-------t-t-caa-----ctcac---tcgcacatt--c
tcttg--aacgcaa----cgag-cgtgacc-gcaacctcttgtt-gt-------------
------------------------------------------------------------
----------------------------gta-taccaagtgtgtcgcttggctttactgc
cagctc--gcactc-caa---tgc-ac--gtattttggtcacattgtc-tc-ggc-c---
-gt-cgcgc--agcctcggct-gtgtcggcg--cca-gcaat--gtccaaataaacttga
ggg-accgctgtaa-caatt-cttt-t-aaaccagaggaagg--ttgcggcaa-taaca-
ggtct-gtgatgccctt-agatgtcccgggctgcacacg-tgctacaat-gatc-ag-ta
c-agt-------------------------------------------------------
------------------------------------------------------------
------------------------------------------------------------
--------------gagcatc-tt-------tg-caa--taccagcgt-ttggaggcctg
gccaagtca-ct---tgtgact-c-ggcttgca---gtc-----tc-tacgt-tgccttc
-ccaagtc-t-ga-caagat-ttggaaa-tccat-tg-gaagt-cctgaatcaatcc--c
t-att-ga----gcatttttctc-tacagtggcgc--ca-gacttcgtc-cca-tgtcg-
-gttcgcctga---------------------------ct-tg--tg-------------
------------c-g--g--c-act-tg-gcgtc-ta--ct-atatg---caatt-gtc-
-aattcatagtggggacagacgattgttaattgttcgtctcggtctcaactaggaatgcc
ttgtacgggtctttggttcaccagaccacccggaatacgtccctgccctttgtacaca-c
cgccc-gtcgctcttaccgat-gaacttctctgtgagtttgagggacc--gtca------
------------------------------------------------------------
-attgt-gtggca--------acac-ac--ga-c----g--c-----t-a---tggaa-a
cttaaacg-aa-------------------------------------------ca-gtg
tgatt------taaag------------------------
>Hastigerina_pelagica|R025|09
---g--aacg--------tg--g-agcatgtggcttaatttgactcaacgcgggaaatct
taccgggtccggacacac--tgaggattgacagac-------------------------
---------------------ag-tattc--a-tgc------cg--ac---t--gaat-t
t------c--------------------ga--------c--ata-tttca-------aat
gtgcgagttctttcatgattgtgtgataggtggtgcatggccgttcttagttcgtggagt
gatctgtctgcttaattgcgtttcatatt-----t---acga-a---tgt-cgctt-acg
tga-ttg-c--tgc--ag--a-cctcg-----tc-t-ct--tt-at-t----gagt-gc-
gac----gc-----g--tctc-------t-t-caa-----ctcac---tcgcacatt--c
tcttg--aacgcaa----cgag-cgtgacc-gcaacctcttgtt-gt-------------
------------------------------------------------------------
----------------------------gta-taccaagtgtgtcgcttggctttactgc
cagctc--gcactc-caa---tgc-ac--gtattttggtcacattgtc-tc-ggc-c---
-gt-cgcgc--agcctcggct-gtgtcggcg--cca-gcaat--gtccaaataaacttga
ggg-accgctgtaa-caatt-cttt-t-aaaccagaggaagg--ttgcggcaa-taaca-
ggtct-gtgatgccctt-agatgtcccgggctgcacacg-tgctacaat-gatc-ag-ta
c-agt-------------------------------------------------------
------------------------------------------------------------
------------------------------------------------------------
--------------gagcatc-tt-------tg-caa--taccagcgt-ttggaggcctg
gccaagtca-ct---tgtgact-c-ggcttgca---gtc-----tc-tacgt-tgccttc
-ccaagtc-t-ga-caagat-ttggaaa-tccat-tg-gaagt-cctgaatcaatcc--c
t-att-ga----gcatttttctc-tacagtggcgc--ca-gacttcgtc-cca-tgtcg-
-gttcgcctga---------------------------ct-tg--tg-------------
------------c-g--g--c-act-tg-gcgtc-ta--ct-atatg---caatt-gtc-
-aattcatagtggggacagacgattgttaattgttcgtctcggtctcaactaggaatgcc
ttgtacgggtctttggttcaccagaccacccggaatacgtccctgccctttgtacaca-c
cgccc-gtcgctcttaccgat-gaacttctctgtgagtttgagggacc--gtca------
------------------------------------------------------------
-attgt-gtggca--------acac-ac--ga-c----g--c-----t-a---tggaa-a
cttaaacg-aa-------------------------------------------ca-gtg
tgatt------taaag------------------------
>Hastigerina_pelagica|R025|15
---g--aacg--------tg--g-agcatgtggcttaatttgactcaacgcgggaaatct
taccgggtccggacacac--tgaggattgacagac-------------------------
---------------------ag-tattc--a-tgc------cg--ac---t--gaat-t
t------c--------------------ga--------c--ata-tttca-------aat
gtgcgagttctttcatgattgtgtgataggtggtgcatggccgttcttagttcgtggagt
gatctgtctgcttaattgcgtttcatatt-----t---acga-a---tgt-cgctt-acg
tga-ttg-c--tgc--ag--a-cctcg-----tc-t-ct--tt-at-t----gagt-gc-
gac----gc-----g--tctc-------t-t-caa-----ctcac---tcgcacatt--c
tcttg--aacgcaa----cgag-cgtgacc-gcaacctcttgtt-gt-------------
------------------------------------------------------------
----------------------------gta-taccaagtgtgtcgcttggctttactgc
cagctc--gcactc-caa---tgc-ac--gtattttggtcacattgtc-tc-ggc-c---
-gt-cgcgc--agcctcggct-gtgtcggcg--cca-gcaat--gtccaaataaacttga
ggg-accgctgtaa-caatt-cttt-t-aaaccagaggaagg--ttgcggcaa-taaca-
ggtct-gtgatgccctt-agatgtcccgggctgcacacg-tgctacaat-gatc-ag-ta
c-agt-------------------------------------------------------
------------------------------------------------------------
------------------------------------------------------------
--------------gagcatc-tt-------tg-caa--taccagcgt-ttggaggcctg
gccaagtca-ct---tgtgact-c-ggcttgca---gtc-----tc-tacgt-tgccttc
-ccaagtc-t-ga-caagat-ttggaaa-tccat-tg-gaagt-cctgaatcaatcc--c
t-att-ga----gcatttttctc-tacagtggcgc--ca-gacttcgtc-cca-tgtcg-
-gttcgcctga---------------------------ct-tg--tg-------------
------------c-g--g--c-act-tg-gcgtc-ta--ct-atatg---caatt-gtc-
-aattcatagtggggacagacgattgttaattgttcgtctcggtctcaactaggaatgcc
ttgtacgggtctttggttcaccagaccacccggaatacgtccctgccctttgtacaca-c
cgccc-gtcgctcttaccgat-gaacttctctgtgagtttgagggacc--gtca------
------------------------------------------------------------
-attgt-gtggca--------acac-ac--ga-c----g--c-----t-a---tggaa-a
cttaaacg-aa-------------------------------------------ca-gtg
tgatt------taaag------------------------
>Neogloboquadrina_incompta|P106|09
---g--------------tg--g-agcatgtggcttaatttgactcaacgcgggaaatct
taccaggtccggacacac--tgaggattgacagga-------------------------
---------------------ag-t-atc--g-tctttt--gaa--ttctttaaggac-a
tgtc-gtt-ttt-a----atgacatc-ttttagatgg-at-gat-tcgtgt-----aaat
atgctagttctttcatgattatgtgataggtggtgcatggccgttcttagttcgtggagt
gatctgtctgcttaattgcgtttcact-a-----agg-cccc-a-----a-agtta-gca
aat-tat-c--aatc-gt--t-acaga-----gt---cg-acc-cc-t----cacc-tt-
tga----gt-----g--cgcg-------tcc-taa-----cttgt---agt-acatg--g
t--gt--aaa--------tgga-tttgttt-tgggtacccagaa--a-------------
------------------------------------------------------------
----------------------------gca-acgaacgtgaccgcaa-c-gtc----tt
--gttg--tctctc-tttgacagt-ta--tgggttatcccag--tcatgtg-tttatac-
-tt-t-tat--g----tgtaa-atacgtacg--aca-cagagactagataccaaactagg
cgt-accgctgtat-cattt-ct---ttaaaccagaggaagg--ttgcggcaa-taaca-
ggtct-gtgatgccctt-agatgttctgggctgcacacg-tgctacaat-gatc-ag-ca
c-agta------------------------------------------------------
------------------------------------------------------------
----------------ag-catctc-aat--ttttaca-a-cacc-g-tcaaca--ca--
cgtagtgag-ct--gcttga--tc-------tc-tca--ttcatgcat-tct-gtgc-tt
c---ggt-g-ca-gtgtgcaat-g--tgagttg-tctaa-----tg-cg-cg-cggttat
-gcctgta-ccga-gaggtgacgtcggg-taaac-at-tctct-aatgctg-acctattt
t-tctgaaatatgcacaactctaatatga-----c--at-tcattcccg-gg--aggac-
-tagttgcctctttgtgtgagtg-t-aatgca-aacatga-at--ag-------------
------------c-g--a--c-tgt-cg-ctgtt-ta--ctcatatgt-gcccct-gtc-
-aattcgtggtggggacagaccattgctaattgttggtctcgcttataactaggaatgcc
ttgtacgggtctttggttcaacaaaccacccggaatacgtccctgccctttgtacaca-c
cgccc-gtcgctcttaccgat-gaactcgtttgtgagttttaaggact--ggat------
------------------------------------------------------------
-taagc-t-atat------gcgtaa-------------c--c-----t-a---tggaa-a
ttcatgcg-aa-------------------------------------------tg-aac
tggtt------taaag------------------------
>Neogloboquadrina_incompta|P150|05
----------------------------------------------------------ct
taccaggtccggacacac--tgaggattgacagga-------------------------
---------------------ag-t-atc--g-tctttt--gaa--ttctttaaggac-a
tgtc-gtt-ttt-a----atgacatc-ttttagatgg-at-gat-tcgtgt-----aaat
atgctagttctttcatgattatgtgataggtggtgcatggccgttcttagttcgtggagt
gatctgtctgcttaattgcgtttcact-a-----agg-cccc-a-----a-agtta-gca
aat-tat-c--aatc-gt--t-acaga-----gt---cg-acc-cc-t----cacc-tt-
tga----gt-----g--cgcg-------tcc-taa-----cttgt---agt-acatg--g
t--gt--aaa--------tgga-tttgttt-tgggtacccagaa--a-------------
------------------------------------------------------------
----------------------------gca-acgaacgtgaccgcaa-c-gtc----tt
--gttg--tctctc-tttgacagt-ta--tgggttatcccag--tcatgtg-tttatac-
-tt-t-tat--g----tgtaa-atacgtacg--aca-cagagactagataccaaactagg
cgt-accgctgtat-cattt-ct---ttaaaccagaggaagg--ttgcggcaa-taaca-
ggtct-gtgatgccctt-agatgttctgggctgcacacg-tgctacaat-gatc-ag-ca
c-agta------------------------------------------------------
------------------------------------------------------------
----------------ag-catctc-aat--ttttaca-a-cacc-g-tcaaca--ca--
cgtagtgag-ct--gcttga--tc-------tc-tca--ttcatgcat-tct-gtgc-tt
c---ggt-g-ca-gtgtgcaat-g--tgagttg-tctaa-----tg-cg-cg-cggttat
-gcctgta-ccga-gaggtgacgtcggg-taaac-at-tctct-aatgctg-acctattt
t-tctgaaatatgcacaactctaatatga-----c--at-tcattcccg-gg--aggac-
-tagttgcctctttgtgtgagtg-t-aatgca-aacatga-at--ag-------------
------------c-g--a--c-tgt-cg-ctgtt-ta--ctcatatgt-gcccct-gtc-
-aattcgtggtggggacagaccattgctaattgttggtctcgcttataactaggaatgcc
ttgtacgggtctttggttcaacaaaccacccggaatacgtccctgccctttgtacaca-c
cgccc-gtcgctcttaccgat-gaactcgtttgtgagttttaaggact--ggat------
------------------------------------------------------------
-taagc-t-atat------gcgtaa-------------c--c-----t-a---tggaa-a
ttcatgcg-aa-------------------------------------------tg-aac
tggtt------taaag------------------------
>Neogloboquadrina_incompta|P150|07
---g--------------tg--g-agcatgtggcttaatttgactcaacgcgggaaatct
taccaggtccggacacac--tgaggattgacagga-------------------------
---------------------ag-t-atc--g-tctttt--gaa--ttctttaaggac-a
tgtc-gtt-ttt-a----atgacatc-ttttagatgg-at-gat-tcgtgt-----aaat
atgctagttctttcatgattatgtgataggtggtgcatggccgttcttagttcgtggagt
gatctgtctgcttaattgcgtttcact-a-----agg-cccc-a-----a-agtta-gca
aat-tat-c--aatc-gt--t-acaga-----gt---cg-acc-cc-t----cacc-tt-
tga----gt-----g--cgcg-------tcc-taa-----cttgt---agt-acatg--g
t--gt--aaa--------tgga-tttgttt-tgggtacccagaa--a-------------
------------------------------------------------------------
----------------------------gca-acgaacnngaccgcaa-c-gtc----tt
--gttg--tctctc-tttgacagt-ta--tgggttatcccag--tcatgtg-tttatac-
-tt-t-tat--g----tgtaa-atacgtacg--aca-cagagactakataccaaactagg
cgt-accgctgtat-cattt-ct---ttaaaccagaggaagg--ttgcggcaa-taaca-
ggtct-gtgatgccctt-agatgttctgggctgcacacg-tgctacaat-gatc-ag-ca
c-agta------------------------------------------------------
------------------------------------------------------------
----------------ag-catctc-aat--ttttaca-a-cacc-g-tcaaca--ca--
cgtagtgag-ct--gcttga--tc-------tc-tca--wtcatgcat-tct-gtgc-tt
c---ggt-g-ca-gtgtgcaat-g--tgagttg-tctaa-----tg-cg-cg-cggttat
-gcctgta-ccga-gaggtgacgtcggg-taaac-at-tctct-aatgctg-acctattt
t-tctgaaatatgcacaactctaatatga-----c--at-tcattcccg-gg--aggac-
-tagttgcctctttgtgtgagtg-t-aatgca-aacatga-at--ag-------------
------------c-g--a--c-tgt-cg-ctgtt-ta--ctcatatgt-gcccct-gtc-
-aattcgtggtggggacagaccattgctaattgttggtctcgcttataactaggaatgcc
ttgtacgggtctttggttcaacaaaccacccggaatacgtccctgccctttgtacaca-c
cgccc-gtcgctcttaccgat-gaactcgtttgtgagttttaaggact--ggat------
------------------------------------------------------------
-taagc-t-atat------gcgtaa-------------c--c-----t-a---tggaa-a
ttcatg------------------------------------------------------
----------------------------------------
>Neogloboquadrina_incompta|P150|08
------------------------------------------------------------
------------------------------------------------------------
----------------------------c--g-tctttt--gaa--ttctttaaggac-a
tgtc-gtt-ttt-a----atgacatc-ttttagatgg-at-gat-tcgtgt-----aaat
atgctagttctttcatgattatgtgataggtggtgcatggccgttcttagttcgtggagt
gatctgtctgcttaattgcgtttcact-a-----agg-cccc-a-----a-agtta-gca
aat-tat-c--aatc-gt--t-acaga-----gt---cg-acc-cc-t----cacc-tt-
tga----gt-----g--cgcg-------tcc-taa-----cttgt---agt-acatg--g
t--gt--aaa--------tgga-tttgttt-tgggtacccagaa--a-------------
------------------------------------------------------------
----------------------------gca-acgaacgtgaccgcaa-c-gtc----tt
--gttg--tctctc-tttgacagt-ta--tgggttatcccag--tcatgtg-tttatac-
-tt-t-tat--g----tgtaa-atacgtacg--aca-cagagactagataccaaactagg
cgt-accgctgtat-cattt-ct---ttaaaccagaggaagg--ttgcggcaa-taaca-
ggtct-gtgatgccctt-agatgttctgggctgcacacg-tgctacaat-gatc-ag-ca
c-agta------------------------------------------------------
------------------------------------------------------------
----------------ag-catctc-aat--ttttaca-a-cacc-g-tcaaca--ca--
cgtagtgag-ct--gcttga--tc-------tc-tca--ttcatgcat-tct-gtgc-tt
c---ggt-g-ca-gtgtgcaat-g--tgagttg-tctaa-----tg-cg-cg-cggttat
-gcctgta-ccga-gaggtgacgtcggg-taaac-at-tctct-aatgctg-acctattt
t-tctgaaatatgcacaactctaatatga-----c--at-tcattcccg-gg--aggac-
-tagttgcctctttgtgtgagtg-t-aatgca-aacatga-at--ag-------------
------------c-g--a--c-tgt-cg-ctgtt-ta--ctcatatgt-gcccct-gtc-
-aattcgtggtggggacagaccattgctaattgttggtctcgcttataactaggaatgcc
ttgtacgggtctttggttcaacaaaccacccggaatacgtccctgccctttgtacaca-c
cgccc-gtcgctcttaccgat-gaactcgtttgtgagttttaaggact--ggat------
------------------------------------------------------------
-taagc-t-atat------gcgtaa-------------c--c-----t-a---tggaa-a
ttcatg------------------------------------------------------
----------------------------------------
>Neogloboquadrina_incompta|P150|10
---g--------------tg--g-agcatgtggcttaatttgactcaacgcgggaaatct
taccaggtccggacacac--tgaggattgacagga-------------------------
---------------------ag-t-atc--g-tctttt--gaa--ttctttaaggac-a
tgtc-gtt-ttt-a----atgacatc-ttttagatgg-at-gat-tcgtgt-----aaat
atgctagttctttcatgattatgtgataggtggtgcatggccgttcttagttcgtggagt
gatctgtctgcttaattgcgtttcact-a-----agg-cccc-a-----a-agtta-gca
aat-tat-c--aatc-gt--t-acaga-----gt---cg-acc-cc-t----cacc-tt-
tga----gt-----g--cgcg-------tcc-taa-----cttgt---agt-acatg--g
t--gt--aaa--------tgga-tttgttt-tgggtacccagaa--a-------------
------------------------------------------------------------
----------------------------gca-acgaacgtgaccgcaa-c-gtc----tt
--gttg--tctctc-tttgacagt-ta--tgggttatcccag--tcatgtg-tttatac-
-tt-t-tat--g----tgtaa-atacgtacg--aca-cagagactagataccaaactagg
cgt-accgctgtat-cattt-ct---ttaaaccagaggaagg--ttgcggcaa-taaca-
ggtct-gtgatgccctt-agatgttctgggctgcacacg-tgctacaat-gatc-ag-ca
c-agta------------------------------------------------------
------------------------------------------------------------
----------------ag-catctc-aat--ttttaca-a-cacc-g-tcaaca--ca--
cgtagtgag-ct--gcttga--tc-------tc-tca--ttcatgcat-tct-gtgc-tt
c---ggt-g-ca-gtgtgcaat-g--tgagttg-tctaa-----tg-cg-cg-cggttat
-gcctgta-ccga-gaggtgacgtcggg-taaac-at-tctct-aatgctg-acctattt
t-tctgaaatatgcacaactctaatatga-----c--at-tcattcccg-gg--aggac-
-tagttgcctctttgtgtgagtg-t-aatgca-aacatga-at--ag-------------
------------c-g--a--c-tgt-cg-ctgtt-ta--ctcatatgt-gcccct-gtc-
-aattcgtggtggggacagaccattgctaattgttggtctcgcttataactaggaatgcc
ttgtacgggtctttggttcaacaaaccacccggaatacgtccctgccctttgtacaca-c
cgccc-gtcgctcttaccgat-gaactcgtttgtgagttttaaggact--ggat------
------------------------------------------------------------
-taagc-t-atat------gcgtaa-------------c--c-----t-a---tggaa-a
ttcatgcg-aa-------------------------------------------tg-aac
tggtt------taaag------------------------
>Neogloboquadrina_incompta|P106|02
tttg--------------------------------------actcaacgcgggaaatct
taccaggtccggacacac--tgaggattgacagga-------------------------
---------------------ag-t-atc--g-tctttt--gaa--ttctttaaggac-a
tgtc-gtt-ttt-a----atgacatc-ttttagatgg-at-gat-tcgtgt-----aaat
atgctagttctttcatgattatgtgataggtggtgcatggccgttcttagttcgtggagt
gatctgtctgcttaattgcgtttcact-a-----agg-cccc-a-----a-agtta-gca
aat-tat-c--aatc-gt--t-acaga-----gt---cg-acc-cc-t----cacc-tt-
tga----gt-----g--cgcg-------tcc-taa-----cttgt---agt-acatg--g
t--gt--aaa--------tgga-tttgttt-tgggtacccagaa--a-------------
------------------------------------------------------------
----------------------------gca-acgaacgtgaccgcaa-c-gtc----tt
--gttg--tctctc-tttgacagt-ta--tgggttatcccag--tcatgtg-tttatac-
-tt-t-tat--g----tgtaa-atacgtacg--aca-cagagactagataccaaactagg
cgt-accgctgtat-cattt-ct---ttaaaccagaggaagg--ttgcggcaa-taaca-
ggtct-gtgatgccctt-agatgttctgggctgcacacg-tgctacaat-gatc-ag-ca
c-agta------------------------------------------------------
------------------------------------------------------------
----------------ag-catctc-aat--ttttaca-a-cacc-g-tcaaca--ca--
cgtagtgag-ct--gcttga--tc-------tc-tca--ttcatgcat-tct-gtgc-tt
c---ggt-g-ca-gtgtgcaat-g--tgagttg-tctaa-----tg-cg-cg-cggttat
-gcctgta-ccga-gaggtgacgtcggg-taaac-at-tctct-aatgctg-acctattt
t-tctgaaatatgcacaactctaatatga-----c--at-tcattcccg-gg--aggac-
-tagttgcctctttgtgtgagtg-t-aatgca-aacatga-at--ag-------------
------------c-g--a--c-tgt-cg-ctgtt-ta--mtcatatgt-gcccct-gtc-
-aattcgtggtggggacagaccattgctaattgttggtctcgcttataactaggaatgcc
ttgtacgggtctttggttcaacaaaccacccggaatacgtccctgccctttgtacaca-c
cgccc-gtcgctcttaccgat-gaactcgtttgtgagttttaaggact--ggat------
------------------------------------------------------------
-taagc-t-atat------gcgtaa-------------c--c-----t-a---tggaa-a
ttcatgcg-aa-------------------------------------------tg-aac
tggtt------taaag------------------------
>indet_spinose|P125|10
---g--aacg--------tg--g-agcatgtggcttaatttgactcaacgcggggaatct
taccgggtccggacacac--tgaggattgacagac-------------------------
---------------------aa-t-tgt--c-ct--------t--tt---g--gc----
----------------------------tt--------aa-aag--acaa-------aag
ataacagatctttcatgattatgtgatgggtggtgcatggccgttcttagttcgtggagt
gatctgtctgcttaattgcgtttcaaata-----t---actt-t---ttt--taca-acg
agt-cta-c--aaa--gg--a-gtggttcagtta-c-aacagacaa-t----taat-tc-
ttg----tg-----t--tttga---acgtttggaa-----tgtactctatt-tggct--c
aattg--aacgcaa----cgga-cgtgatc-gcaagtccttgtt-ga-------------
------------------------------------acttcagt-atatattgactttcc
ccgtaggaagggattgccaataattga-----------atgttcgctt-t-cta----tt
--ggtg--tgtgat-ctc---aaa-at--tgca-tgt-------------a-ttt-g---
-tg-atggc--g----agtga-t-----cta--atc--cct---taggaaa---acttgg
gcg-accgctgtaa-tactt-ctct-ttaaaacagaggcagg--ttgcggcaa-taaca-
ggtct-gtgatgccctc-agatgtcccgggccgcacacg-tgctacatt-gatt-ag-cg
c-agt-------------------------------------------------------
------------------------------------------------------------
------------------------------------------------------------
--------------gcgcat--ac-------tt--------tcaat----a---tga-ta
c---att-g-ga-ttggtggtg-a-attgttgg---ccc-----cg-tctaa-tactgt-
--cctgtc-t-ga-gaaggc-tgggtaa-tcaat-tg-taagt-gctggtt-cctactcc
c-gtt-ga----gcattttaata--atgg-----c--ct-ctctacatc-cc--tagta-
-ac---cctag---------------------------tg--c--ga-------------
------------t-t--g--t-agt-tgagcctt-gcc-at-ttatg---caagt-gtc-
-aattctcagtggggacagacatttgataattctttgtctcgttcttaactaggaatgcc
ttgtacgggtctt-ggttcaacagaccacccggaatacgtccctgccctttgtacaca-c
cgccc-gtcgctcttaccgat-gactttccctgtgagtttgaaggactgg----------
------------------------------------------------------------
-----------------------------------------tg---g--t---tgcat-g
actattgg-aa--------------------------------attctgtcaaaca-gcg
agatt------taaag------------------------
>indet_spinose|P155|07
---g--------------tg--g-agcatgtggcttaatttgactcaacgcggggaatct
taccgggtccggacatac--tgaggattgacagac-------------------------
---------------------at-cacca--c-gt--------c--tt---t--ttgt-c
c------t--------------------ta--------aa-aag--acaa-------aag
ataacagatctttcatgattatgtggtgggtggtgcatggccgttcttagttcgtggagt
gatctgtctgcttaattgcgtttcaaatg-----t---atttttga-ttt-atcaa-acg
agt-cta-c--gaa--gg--a-cctat-----tc-a-ta-caa-gc-a----cttc-at-
tta----tg-----a--tttg-------tttggaa-----tttggttcttt-cggct--c
aattg--aacgcaa----cgga-cgtgatt-gcaagtccttgtt-ga-------------
------------------------------------------------------------
----------------------------act-tctgtatatatcatttacattc----tt
-aactgagtgtatc-taagataat-ag-agttcgcttt--ctattggtgac-gggatctc
ctc-a-ttt--g----tggag-t-gat-cta--atc--ctc---taggaaa---actcgg
gcg-accgctgtaa-tactttcttt-ttaaaacagaggaaga--ttgcggcaa-taaca-
ggtct-gtgatgccctc-agatgtcccgggccgcacacg-tgctacatt-gatt-ag-cg
c-agt-------------------------------------------------------
------------------------------------------------------------
------------------------------------------------------------
--------------gcgcat--actttc-aata-tga--tacattggt-ttt-ggtagta
a---gct-a-tt-catctgatg-g-atatgcta-ctctc-----ca-taccaatactat-
--ctagtc-t-ga-aaagac-tgggtaa-tctat-tg-taagt-gctggtt-cctcttcc
c-gtt-ga----gcattttaata--atgg-----t--ct-ctctacgtc-cc--tagta-
--tattct-ag---------------------------tg--c--ga-------------
------------t-t--g--t-agt-tgagtct--gcc-at-ttatg---caagt-gtc-
-aattctcagtggggacagacatttgataattctttgtctcgttcttaactaggaatgcc
ttgtacgggtctt-ggttcaacagaccacccggaatacgtccctgccctttgtacaca-c
cgccc-gtcgctcttaccgat-gaatttcactgtgagttcaatggaccga----------
------------------------------------------------------------
-----------------------------------------tt---t--t---tt-cc--
-ct-ttgg-aa--------------------------------atttggtcaaaca-gtg
agatt------taaag------------------------
>Globigerinita_glutinata|R049|03
---g--------------------------tggcttaatttgactcaacgcgggaaatct
taccgggtccggacacac--tgaggattgacaggt-------------------------
---------------------at-tatat--a-gcg------cg--ct------tgcg-c
----------------------------gt--------ct-att--gtta-------aat
atgctagtcctttcatgattatgtgataggtggtgcatggccgttcttagttcgtggagt
gatctgtctgcttaattgcgtttcagata-----agg-atctat---att-ctttacaga
agt-gttgcgttgt--gc--a-tttgaccc-ctc-g-ttcgcg-ag-t----gcgt-gtc
ttt----tc-----g--cgctc-----gcacgctt-----tttac---att-agg-t--c
c--tg--aaagcaa----cgaa-cgtgacc-gcaacctcttgtt-g--------------
------------------------------------------------------------
------------------------------------------------------------
------------------------cct--cat--ctccc-ta--ct-t-t--tttagca-
-ct-t-cgg--tg--ttgaat-a-atttc-a--ttg-aggct--ttccaaa---actaga
ggg-accgctgtca--actt-ct---t-aaaccagaggaagg--ttgcggcaa-taaca-
ggt---------------------------------------------------------
------------------------------------------------------------
------------------------------------------------------------
------------------------------------------------------------
------------------------------------------------------------
------------------------------------------------------------
------------------------------------------------------------
------------------------------------------------------------
------------------------------------------------------------
------------------------------------------------------------
------------------------------------------------------------
------------------------------------------------------------
------------------------------------------------------------
------------------------------------------------------------
------------------------------------------------------------
------------------------------------------------------------
----------------------------------------
>Globigerinita_glutinata|R049|06
---g--------------tg--g-agcatgtggcttaatttgactcaacgcgggaaatct
taccgggtccggacacac--tgaggattgacaggt-------------------------
---------------------at-tatat--a-gcg------cg--ct------tgcg-c
----------------------------gt--------ct-att--gtta-------aat
atgctagtcctttcatgattatgtgataggtggtgcatggccgttcttagttcgtggagt
gatctgtctgcttaattgcgtttcagata-----agg-atctat---att-ctttacaga
agt-gttgcgttgt--gc--a-tttgaccc-ctc-g-ttcgcg-ag-t----gcgt-gtc
ttt----tc-----g--cgctc-----gcacgctt-----tttac---att-agg-t--c
c--tg--aaagcaa----cgaa-cgtgacc-gcaacctcttgtt-g--------------
------------------------------------------------------------
------------------------------------------------------------
------------------------cct--cat--ctccc-ta--ct-t-t--tttagca-
-ct-t-cgg--tg--ttgaat-a-atttc-a--ttg-aggct--ttccaaa---actaga
ggg-accgctgtca--actt-ct---t-aaaccagaggaagg--ttgcggcaa-taaca-
ggt---------------------------------------------------------
------------------------------------------------------------
------------------------------------------------------------
------------------------------------------------------------
------------------------------------------------------------
------------------------------------------------------------
------------------------------------------------------------
------------------------------------------------------------
------------------------------------------------------------
------------------------------------------------------------
------------------------------------------------------------
------------------------------------------------------------
------------------------------------------------------------
------------------------------------------------------------
------------------------------------------------------------
------------------------------------------------------------
----------------------------------------
>Globigerinita_glutinata|R049|a1
---g--------------tg--g-agcatgtggcttaatttgactcaacgcgggaaatct
taccgggtccggacacac--tgaggattgacaggt-------------------------
---------------------at-tatat--a-gcg------cg--ct------tgcg-c
----------------------------gt--------ct-att--gtta-------aat
atgctagtcctttcatgattatgtgataggtggtgcatggccgttcttagttcgtggagt
gatctgtctgcttaattgcgtttcagata-----agg-atctat---att-ctttacaga
agt-gttgcgttgt--gc--a-tttgaccc-ctc-g-ttcgcg-ag-t----gcgt-gtc
ttt----tc-----g--cgctc-----gcacgctt-----tttac---att-agg-t--c
c--tg--aaagcaa----cgaa-cgtgacc-gcaacctcttgtt-g--------------
------------------------------------------------------------
------------------------------------------------------------
------------------------cct--cat--ctccc-ta--ct-t-t--tttagca-
-ct-t-cgg--tg--ttgaat-a-atttc-a--ttg-aggct--ttccaaa---actaga
ggg-accgctgtca--actt-ct---t-aaaccagaggaagg--ttgcggcaa-taaca-
ggt---------------------------------------------------------
------------------------------------------------------------
------------------------------------------------------------
------------------------------------------------------------
------------------------------------------------------------
------------------------------------------------------------
------------------------------------------------------------
------------------------------------------------------------
------------------------------------------------------------
------------------------------------------------------------
------------------------------------------------------------
------------------------------------------------------------
------------------------------------------------------------
------------------------------------------------------------
------------------------------------------------------------
------------------------------------------------------------
----------------------------------------
>Globigerina_falconensis|R018|02
------------------------------------------------------------
------------------------------------------------------------
------------------------------------------------------------
------------------------------------------------------------
------------------------------------------------------------
------------------------------------------------------------
------------------------------------------------------------
------------------------------------------------------------
---------------------------------------ttgtt-ga-------------
------------------------------------------------------------
----------------------------ttg-gccatcacgtaagctc-a-ctt----gt
-aattt--attacagtgt---ggt-at--tat--ctta--gc--ca-t-tc-cct-t---
-tt-a-gtt--g----tggag-t-gatta-a--cca-ctcta--aattgta---actcgg
ggg-accgctgtga-ttttt-ct---tcaaaccggaggaagg--ttgcggcaa-taaca-
ggtct-gtgatgccctc-agatgtcctgggctgcacacg-tgctacact-gatc-cc-gg
c-agtt------------------------------------------------------
------------------------------------------------------------
----------------gg-catgtg-att--ttctcca-a-tgac-g-aacctag-tgga
cttggcgtctgt--gcgcat--tc-------gt--------gtgct----a--atgactg
c---cgtca-ct-ttaaacact-g-gtcgttag---act-----cg-tgcga-tccctc-
--ggaaaa-c-gt-gatttc-tgttccc-aaaca-aa-gcact-ttcgtac-cctcgctc
a-aac-aa----acgtgattcca--aatc-----c--ct-tacgattgc-ta--catcc-
-tttctcgtaa---------------------------cg-tc--tc-------------
------------g-c--c--t-agc-ggagcttt-caa-ct-tttcgtcgcaact-ctc-
-aattcacagtggggacagtcgtttgtcaacttttcgtctcggtcccaactaggaatgcc
tcgtacgagt--t-ggttcatcagaccactcggaatacgtccctgccctttgtacaca-c
cgccc-gtcgcttttaccgat-gaacttttttgcgagtatgatggact--aact------
------------------------------------------------------------
-t-tgc-g-ctca--------attt--g--aa-t----c--tg---t--t--gtggaa-a
ttcactcg-aa-------------------------------------------ca-acg
ggatt------taaag------------------------
>Globigerina_falconensis|R018|04
------------------------------------------------------------
------------------------------------------------------------
------------------------------------------------------------
------------------------------------------------------------
------------------------------------------------------------
------------------------------------------------------------
------------------------------------------------------------
------------------------------------------------------------
------------------------------------------------------------
------------------------------------------------------------
-------------------------------------cacgtaagctc-a-ctt----gt
-aattt--attacagtgt---ggt-at--tat--ctta--gc--ca-t-tc-cct-t---
-tt-a-gtt--g----tggag-t-gatta-a--cca-ctcta--aattgta---actcgg
ggg-accgctgtga-ttttt-ct---tcaaaccggaggaagg--ttgcggcaa-taaca-
ggtct-gtgatgccctc-agatgtcctgggctgcacacg-tgctacact-gatc-cc-gg
c-agtt------------------------------------------------------
------------------------------------------------------------
----------------gg-catgtg-att--ttctcca-a-tgac-g-aacctag-tgga
cttggcgtctgt--gcgcat--tc-------gt--------gtgct----a--atgactg
c---cgtca-ct-ttaaacact-g-gtcgttag---act-----cg-tgcga-tccctc-
--ggaaaa-c-gt-gatttc-tgttccc-aaaca-aa-gcact-ttcgtac-cctcgctc
a-aac-aa----acgtgattcca--aatc-----c--ct-tacgattgc-ta--catcc-
-tttctcgtaa---------------------------cg-tc--tc-------------
------------g-c--c--t-agc-ggagcttt-caa-ct-tttcgtcgcaact-ctc-
-aattcacagtggggacagtcgtttgtcaacttttcgtctcggtcccaactaggaatgcc
tcgtacgagt--t-ggttcatcagaccactcggaatacgtccctgccctttgtacaca-c
cgccc-gtcgcttttaccgat-gaacttttttgcgagtatgatggact--aact------
------------------------------------------------------------
-t-tgc-g-ctca--------attt--g--aa-t----c--tg---t--t--gtggaa-a
ttcgctcg-aa-------------------------------------------ca-acg
ggatt------taaag------------------------
>poss_scitula|R021|01
------------------------------------------------------------
------------------------------------------------------------
------------------------------------------------------------
------------------------------------------------------------
------------------------------------------------------------
------------------------------------------------------------
------------------------------------------------------------
------------------------------------------------------------
---------------------------------------ttgtt-g--------------
------------------------------------------------------------
------------------------------------------------------------
------------------------cct--ttctaattt--attctaat-tc-ttttg---
-ta-a-tta--g----tctaa-t-aac-a-g--agg-ctat---tctttaa---actaga
cgg-accgctgttt--ctct-tt---t-aaaccagaggaagg--ttgcggcaa-taaca-
ggtct-gtgatgccctt-agatgttccgggctgcacacg-tgctacaat-gatc-ag-ta
c-agt-------------------------------------------------------
------------------------------------------------------------
------------------------------------------------------------
--------------gagcatc-tcaatt---ta-ttac-taacaccgc-ttt-attaaag
c---attca-gt-gtgtagttg-t-gtaagcagctgcctctga-ta-tg-cg-cggtaac
-acctgtc-tcga-gagtcgatgggtaa-tccat-ta-gaagt-aatgatt-cctctctt
t-tatata----gcacactgata-tacag-----c--at-cggttcccgagg--taacc-
-ttgtgttacttatgtgcgagcg-t-gatgtcagagctta-ac--g-tt--tattat--t
-ctt--tatgtct-a--a--t-aga-tctctgat-tttact-gtatgt-gcaatt-gtt-
-aattcgtggtggggacagaccattgttaactattggtctcggtcttaactaggaatgcc
tcgtacgggtctt-ggttcaacaaaccacccggaatacgtccctgccctttgtacaca-c
cgccc-gtcgctcttaccgat-gaacttctttgtgagtctaagggact--gggt------
------------------------------------------------------------
-aatga-ttcatt-------ctttt--c---t-a----a--ag---t--t---tgaat-t
acctatag-aa--------------------------------acttagccgaaca-agg
tggtt------taaag------------------------
>poss_scitula|R021|02
------------------------------------------------------------
------------------------------------------------------------
------------------------------------------------------------
------------------------------------------------------------
------------------------------------------------------------
------------------------------------------------------------
------------------------------------------------------------
------------------------------------------------------------
---------------------------------------ttgtt-g--------------
------------------------------------------------------------
------------------------------------------------------------
------------------------cct--ttctaattt--attctaat-tc-ttttg---
-ta-a-tta--g----tctaa-t-aac-a-g--agg-ctat---tctttaa---actaga
cgg-accgctgttt--ctct-tt---t-aaaccagaggaagg--ttgcggcaa-taaca-
ggtct-gtgatgccctt-agatgttccgggctgcacacg-tgctacaat-gatc-ag-ta
c-agt-------------------------------------------------------
------------------------------------------------------------
------------------------------------------------------------
--------------gagcatc-tcaatt---ta-ttac-taacaccgc-ttt-attaaag
c---attca-gt-gtgtagttg-t-gtaagcagctgcctctga-ta-tg-cg-cggtaac
-acctgtc-tcga-gagtcgatgggtaa-tccat-ta-gaagt-aatgatt-cctctctt
t-tatata----gcacactgata-tacag-----c--at-cggttcccgagg--taacc-
-ttgtgttacttatgtgcgagcg-t-gatgtcagagctta-ac--g-tt--tattat--t
-ctt--tatgtct-a--a--t-aga-tctctgat-tttact-gtatgt-gcaatt-gtt-
-aattcgtggtggggacagaccattgttaactattggtctcggtcttaactaggaatgcc
tcgtacgggtctt-ggttcaacaaaccacccggaatacgtccctgccctttgtacaca-c
cgccc-gtcgctcttaccgat-gaacttctttgtgagtctaagggact--gggt------
------------------------------------------------------------
-aatga-ttcatt-------ctttt--c---t-a----a--ag---t--t---tgaat-t
acctatag-aa--------------------------------acttagccgaaca-agg
tggtt------taaag------------------------
>poss_scitula|R034|02
------------------------------------------------------------
------------------------------------------------------------
------------------------------------------------------------
------------------------------------------------------------
------------------------------------------------------------
------------------------------------------------------------
------------------------------------------------------------
------------------------------------------------------------
---------------------------------------ttgtt-g--------------
------------------------------------------------------------
------------------------------------------------------------
------------------------cct--ctct-ctat--gt--ta-t-tc-attcaca-
-ct-t-gtg--tg--ttttga-t-tac-aat--cta-cagaggctattata-aaactaga
cgg-accgctgttt--cttt-ct---t-aaaccagaggaagg--ttgcggcaa-taaca-
ggtct-gtgatgccctt-agatgttccgggctgcacacg-tgctacaat-gatc-ag-ta
c-agt-------------------------------------------------------
------------------------------------------------------------
------------------------------------------------------------
--------------gagcatc-tcaatt-attt-ata--atacaccgtatct-aagcgct
t---tct---at-cttaagact-t-ttgtttta-aggtttgaaatg-tg-cg-cggtaac
-gcctgtt-tcga-gagtgaatgggtaa-cccat-ta-gaagt-actgatt-tctctgtt
t-tttatacttcgcacaacaata-tacgg-----c--at-gctatcccgagg--tgacta
gtttcacctt-tttgtgcgattg-t-catgttagaggcag-tc--g-gt--tcttaa--t
-cgt--tcaggct-a--c--t--ct-t-----at-ac--cc-gtatgt-gcaatt-gtc-
-aattcatggtggggacagaccattgttaactgttggtctcggtcttaactaggaatgcc
ttgtacgggtctt-ggttcaacaaaccacccggaatacgtccctgccctttgtacaca-c
cgccc-gtcgctcttaccgat-gaacttctttgtgagtctaagggact--ggaa------
------------------------------------------------------------
-a-tct-t-aagg--------tttc--t--aa-t----c--ta---t--a---ta-ga-t
atctatgg-aa--------------------------------acttagccgaaca-aag
tggtt------taaag------------------------
>poss_scitula|R034|03
------------------------------------------------------------
------------------------------------------------------------
------------------------------------------------------------
------------------------------------------------------------
------------------------------------------------------------
------------------------------------------------------------
------------------------------------------------------------
------------------------------------------------------------
---------------------------------------ttgtt-g--------------
------------------------------------------------------------
------------------------------------------------------------
------------------------cct--ctct-ctat--gt--ta-t-tc-attcaca-
-ct-t-gtg--tg--ttttga-t-tac-aat--cta-cagaggctattata-aaactaga
cgg-accgctgttt--cttt-ct---t-aaaccagaggaagg--ttgcggcaa-taaca-
ggtct-gtgatgccctt-agatgttccgggctgcacacg-tgctacaat-gatc-ag-ta
c-agt-------------------------------------------------------
------------------------------------------------------------
------------------------------------------------------------
--------------gagcatc-tcaatt-attt-ata--atacaccgtatct-aagcgct
t---tct---at-cttaagact-t-ttgtttta-aggtttgaaatg-tg-cg-cggtaac
-gcctgtt-tcga-gagtgaatgggtaa-cccat-ta-gaagt-actgatt-tctctgtt
t-tttatacttcgcacaacaata-tacgg-----c--at-gctatcccgagg--tgacta
gtttcacctt-tttgtgcgattg-t-catgttagaggcag-tc--g-gt--tcttaa--t
-cgt--tcaggct-a--c--t--ct-t-----at-ac--cc-gtatgt-gcaatt-gtc-
-aattcatggtggggacagaccattgttaactgttggtctcggtcttaactaggaatgcc
ttgtacgggtctt-ggttcaacaaaccacccggaatacgtccctgccctttgtacaca-c
cgccc-gtcgctcttaccgat-gaacttctttgtgagtctaagggactg-----------
------------------------------------------------------------
------------------------------------------------------------
------------------------------------------------------------
-ga--------aa---------------------------
>Hastigerina_pelagica|0101|72
---g--------------tg--g-agcatgtggcttaatttgactcaacgcgggaaatct
taccgggtccggacacac--tgaggattgacagag-------------------------
---------------------tg-gctta--g-gcc------ac--ag---acacaga-a
tgg--gtt-tct-t----ttaat--a-caccccattt-g--ctg-tgtca-------acg
-tgccggttctttcatgattgtgtgataggtggtgcatg-ccgttcttagttcgtggagt
gatctgtctgcttaattgcgtttcaaatacttcgagg-atataa---acgcattca-ttg
tga-gttgc-tattt-ag--c-tgggaatagcaa-t-tt-tcg-cc-a----cgg--gc-
cac----cg-----t--gggg-------a-aacaa-----gtcactttgagcgatcctca
atttg--aaagcaa----cgaa-cgtgacc-gcagccctttgtt-g-tgtctttgccaga
gacacgcgtctttgttggttaattcctcacacaacgacggcatt-gtacctctg-tatgg
ccgtgtcttgttatttgtg-tctctga-----------atgtgctgac-gactt----cc
--gtcg--tgggctgttt---agt-ta--tgcatttagc-aa--cgacgta-gctgtat-
-aa-ggggg--tg--tcgaga-g-gttta-a--atc-acag---agaataa---actcag
ggg-acagctggtt---taa-tgcg-ttaaaccagaggaagg--atgcggcaa-taaca-
ggtct-gtgatgccctc-agatgttccgggctgcacacg-tgctacatt-gatt-ag-ca
c-att-------------------------------------------------------
------------------------------------------------------------
------------------------------------------------------------
--------------gtgtat--gccact---ga-c------ccaat----a--ctggaat
t---tct-g-gt---gtccact-g-gaca--ca---gca-----ca-cacag-taccgcc
cgtcgacc-atga-gag--aggtcgaaaatccat-tt-gaagt-gttgatatgaggt--c
a-aggcaaatt-gcaccacacac-agatg-----g--ct-ctttgtgta-ct--ccatt-
-attcactgag---------------------------ta-ag--tg-------------
------------c-g--a--g-t-c-acaaaggg-gc--at-ttctg---caatt-gtc-
-aattcacagtggggacagtcgattggtaacaattcgactcggtcctaactaggaatgcc
tcgtacgggt----gaatcattatttcacccggaatacgtccctgccctttgtacaca-c
cgccc-gtcgctcttaccgat-gaattacgctgtgagtttaagggact--ggct------
------------------------------------------------------------
-g-tca-ttcaat-------gataa-------------g--c-----t-a---tggaa-a
cttaaaca-aa-------------------------------------------ca-gtg
tgctt------taaag------------------------
>Hastigerina_pelagica|0101|30
---g--------------tg--g-agcatgtggcttaatttgactcaacgcgggaaatct
taccgggtccggacacac--tgaggattgacagag-------------------------
---------------------tg-gctta--g-gcc------ac--ag---acacaga-a
tgg--gtt-tct-t----ttaat--a-caccccattt-g--ctg-tgtca-------acg
-tgccggttctttcatgattgtgtgataggtggtgcatggccgttcttagttcgtggagt
gatctgtctgcttaattgcgtttcaaatacttcgagg-atataa---acgcattca-ttg
tga-gttgc-tattt-ag--c-tgggaatagcaa-t-tt-tcg-cc-a----cgg--gc-
cac----cg-----t--gggg-------a-aacaa-----gtcactttgagcgatcctca
atttg--aaagcaa----cgaa-cgtgacc-gcagccctttgtt-g-tgtctttgccaga
gacacgcgtctttgttggttaattcctcacaca-cgacggcaat-gt-cctttg-tatgg
ccgtgtcttgttatttgtg-tctctga-----------atgtgctgac-gactt----cc
--gtcg--tgggctgttt---agt-ta--tgcatttagc-aa--cgacgta-gctgtat-
-aa-ggggg--tg--tcgaga-g-gttta-a--atc-acag---agaataa---actcag
ggg-acagctggtt---taa-tgcg-ttaaaccagaggaagg--atgcggcaa-taaca-
ggtct-gtgatgccctc-agatgttccgggctgcacacg-tgctacatt-gatt-ag-ca
c-att-------------------------------------------------------
------------------------------------------------------------
------------------------------------------------------------
--------------gtgtat--gccact---ga-c------ccaat----a--ctggaat
t---tct-g-gt---gtccact-g-gaca--ca---gca-----ca-cacag-taccgcc
cgtcgacc-atga-gag--aggtcgaaaatccat-tt-gaagt-gttgatatgaggt--c
a-aggcaaatt-gcaccacacac-agatg-----g--ct-ctttgtgta-ct--ccatt-
-attcactgag---------------------------ta-ag--tg-------------
------------c-g--a--g-t-c-acaaaggg-gc--at-ttctg---caatt-gtc-
-aattcacagtggggacagtcgattggtaacaattcgactcggtcctaactaggaatgcc
tcgtacgggt----gaatcattatttcacccggaatacgtccctgccctttgtacaca-c
cgccc-gtcgctcttaccgat-gaattacgctgtgagtttaagggact--ggct------
------------------------------------------------------------
-g-tca-ttcaat-------gataa-------------g--c-----t-a---tggaa-a
cttaaaca-aa-------------------------------------------ca-gtg
tgctt------taaag------------------------
>Hastigerina_pelagica|0101|49
------------------------------------------------------------
------------------------------------------------------------
----------------------------------------------tt------gc----
----------------------------tg--------t-------gtca-------acg
-tgccggttctttcatgattgtgtgataggtggtgcatggccgttcttagttcgtggagt
gatctgtctgcttaattgcgtttcaaatacttcgagg-atataa---acgcattca-ttg
tga-gttgc-tattt-ag--c-tgggaatagcaa-t-tt-tcg-cc-a----cgg--gc-
cac----cg-----t--gggg-------a-aacaa-----gtcactttgagcgatcctca
atttg--aaagcaa----cgaa-cgtgacc-gcagccctttgtt-g-tgtctttgccaga
gacacgcgtctttgttggttaattcctcacaca-cgacggcaat-gt-cctttg-tatgg
ccgtgtcttgttatttgtg-tctctga-----------atgtgctgac-gactt----cc
--gtcg--tgggctgttt---agt-ta--tgcatttagc-aa--cgacgta-gctgtat-
-aa-ggggg--tg--tcgaga-g-gttta-a--atc-acag---agaataa---actcag
ggg-acagctggtt---taa-tgcg-ttaaaccagaggaagg--atgcggcaa-taaca-
ggtct-gtgatgccctc-agatgttccgggctgcacacg-tgctacatt-gatt-ag-ca
c-att-------------------------------------------------------
------------------------------------------------------------
------------------------------------------------------------
--------------gtgtat--gccact---ga-c------ccaat----a--ctggaat
t---tct-g-gt---gtccact-g-gaca--ca---gca-----ca-cacag-taccgcc
cgtcgacc-atga-gag--aggtcgaaaatccat-tt-gaagt-gttgatatgaggt--c
a-aggcaaatt-gcaccacacac-agatg-----g--ct-ctttgtgta-ct--ccatt-
-attcactgag---------------------------ta-ag--tg-------------
------------c-g--a--g-t-c-acaaaggg-gc--at-ttctg---caatt-gtc-
-aattcacagtggggacagtcgattggtaacaattcgactcggtcctaactaggaatgcc
tcgtacgggt----gaatcattatttcacccggaatacgtccctgccctttgtacaca-c
cgccc-gtcgctcttaccgat-gaattacgctgtgagtttaagggact--ggct------
------------------------------------------------------------
-g-tca-ttcaat-------gataa-------------g--c-----t-a---tggaa-a
cttaaaca-aa-------------------------------------------ca-gtg
tgctt------taaag------------------------
>Hastigerina_pelagica|0101|67
---g--------------tg--g-agcatgtggcttaatttgactcaacgcgggaaatct
taccgggtccggacacac--tgaggattgacagag-------------------------
---------------------tg-gctta--g-gcc------ac--ag---acacaga-a
tgg--gtt-tct-t----ttaat--a-caccccattt-g--ctg-tgtca-------acg
-tgccggttctttcatgattgtgtgataggtggtgcatggccgttcttagttcgtggagt
gatctgtctgcttaattgcgtttcaaatacttcgagg-atataa---acgcattca-ttg
tga-gttgc-tattt-ag--c-tgggaatagcaa-t-tt-tcg-cc-a----cgg--gc-
cac----cg-----t--gggg-------a-aacaa-----gtcactttgagcgatcctca
atttg--aaagcaa----cgaa-cgtgacc-gcagccctttgtt-g-tgtctttgccaga
gacacgcgtctttgttggttaattcctcacaca-cgacggcaat-gt-cctttg-tatgg
ccgtgtcttgttatttgtg-tctctga-----------atgtgctgac-gactt----cc
--gtcg--tgggctgttt---agt-ta--tgcatttagc-aa--cgacgta-gctgtat-
-aa-ggggg--tg--tcgaga-g-gttta-a--atc-acag---agaataa---actcag
ggg-acagctggtt---taa-tgcg-ttaaaccagaggaagg--atgcggcaa-taaca-
ggtct-gtgatgccctc-agatgttccgggctgcacacg-tgctacatt-gatt-ag-ca
c-att-------------------------------------------------------
------------------------------------------------------------
------------------------------------------------------------
--------------gtgtat--gccact---ga-c------ccaat----a--ctggaat
t---tct-g-gt---gtccact-g-gaca--ca---gca-----ca-cacag-taccgcc
cgtcgacc-atga-gag--aggtcgaaaatccat-tt-gaagt-gttgatatgaggt--c
a-aggcaaatt-gcaccacacac-agatg-----g--ct-ctttgtgta-ct--ccatt-
-attcactgag---------------------------ta-ag--tg-------------
------------c-g--a--g-t-c-acaaaggg-gc--at-ttctg---caatt-gtc-
-aattcacagtggggacagtcgattggtaacaattcgactcggtcctaactaggaatgcc
tcgtacgggt----gaatcattatttcacccggaatacgtccctgccctttgtacaca-c
cgccc-atcgctcttaccgat-gaattacgctgtgagtttaagggact--ggct------
------------------------------------------------------------
-g-tca-ttcaat-------gataa-------------g--c-----t-a---tggaa-a
cttaaaca-aa-------------------------------------------ca-gtg
tgctt------taaag------------------------
>Hastigerina_pelagica|0100|08
---g--aacg--------cg--g-agcatgtggcttaatttgactcaacgcgggaaatct
taccgggtccggacacac--tgaggattgacagac-------------------------
---------------------ag-tattc--a-tgg------cg--ag---t--ctct-c
----------------------------gt--------c--ata-tttca-------aat
gtgcgagttctttcatgattgtgtgataggtggtgcatggccgttcttagttcgtggagt
gatctgtctgcttaattgcgtttcatatt-----t---acga-a---tgt-cgctt-acg
tga-ttg-c--tgc--ag--a-cctcg-----tc-t-cc--tc-tg-g-----ag--gc-
gac----gc-----g--tctc-------t-t-caa-----ctcac---tcgcacatt--c
tcttg--aacgcaa----cgag-cgtgacc-gcaacctcttgtt-gt-------------
------------------------------------------------------------
----------------------------gta-taccaagtgtggcgct-ggctc----gc
cagctc--gcactc-caa---tgc-ac--gtattttggtcac--at-t-g--tct-c---
-gc---ggc--g----cctcg-g-cgttt-g---ca-gcaat--gtccaaataaacttga
ggg-accgctgtaa-caatt-cttt-t-aaaccagaggaagg--ttgcggcaa-taaca-
ggtct-gtgatgccctt-agatgtcccgggctgcacacg-tgctacaat-gatc-ag-ta
c-agt-------------------------------------------------------
------------------------------------------------------------
------------------------------------------------------------
--------------gagcatc-tt-------tg-caa--taccagcgt-ttggaggcctg
gccgcgcgt-cacttgtggcgc-c-ggcttgca---gtc-----tc-tacgt-tgccttc
-ccaagtc-t-ga-caagat-ttggaaa-tccat-tg-gaagt-tctgattcgatatccc
t-att-ga----gcatttttttactacagcggcgt--ct-aacttcgtc-cct-cgtcg-
-gttcgcctga---------------------------ct-tg--tg-------------
------------c-g--g--c-act-tg-gcgtc-tg--ct-atatg---caatt-gtc-
-aattcatagtggggacagacgattgttaattgttcgtctcggtctcaactaggaatgcc
ttgtacgggtctttggttcaccagaccacccggaatacgtccctgccctttgtacaca-c
cgccc-gtcgctcttaccgat-gaacttctctgtgagtttgagggacc--gtca------
------------------------------------------------------------
-attgt-gtggca--------acac-ac--ga-c----g--c-----t-a---tggaa-a
cttaaacg-aa-------------------------------------------ca-gtg
tgatt------taaag------------------------
>Hastigerina_pelagica|0100|07
---g--aacg--------cg--g-agcatgtggcttaatttgactcaacgcgggaaatct
taccgggtccggacacac--tgaggattgacagac-------------------------
---------------------ag-tattc--a-tgg------cg--ag---t--ctct-c
----------------------------gt--------c--ata-tttca-------aat
gtgcgagttctttcatgattgtgtgataggtggtgcatggccgttcttagttcgtggagt
gatctgtctgcttaattgcgtttcatatt-----t---acga-a---tgt-cgctt-acg
tga-ttg-c--tgc--ag--a-cctcg-----tc-t-cc--tc-tg-g-----ag--gc-
gac----gc-----g--tctc-------t-t-caa-----ctcac---tcgcacatt--c
tcttg--aacgcaa----cgag-cgtgacc-gcaacctcttgtt-gt-------------
------------------------------------------------------------
----------------------------gta-taccaagtgtggcgct-ggctt----gc
cagctc--gcactc-caa---tgc-ac--gtattttggtcac--at-t-g--tct-c---
-gc---ggc--g----cctcg-g-cgttt-g---ca-gcaat--gtccaaataaacttga
ggg-accgctgtaa-caatt-cttt-t-aaaccagaggaagg--ttgcggcaa-taaca-
ggtct-gtgatgccctt-agatgtcccgggctgcacacg-tgctacaat-gatc-ag-ta
c-agt-------------------------------------------------------
------------------------------------------------------------
------------------------------------------------------------
--------------gagcatc-tt-------tg-caa--taccagcgt-ttggaggcctg
gccgcgcgt-cacttgtggcgc-c-ggcttgca---gtc-----tc-tacgt-tgccttc
-ccaagtc-t-ga-caagat-ttggaaa-tccat-tg-gaagt-tctgattcgatatccc
t-att-ga----gcatttttttactacagcggcgt--ct-aacttcgtc-cct-cgtcg-
-gttcgcctga---------------------------ct-tg--tg-------------
------------c-g--g--c-act-tg-gcgtc-tg--ct-atatg---caatt-gtc-
-aattcatagtggggacagacgattgttaattgttcgtctcggtctcaactaggaatgcc
ttgtacgggtctttggttcaccagaccacccggaatacgtccctgccctttgtacaca-c
cgccc-gtcgctcttaccgat-gaacttctctgtgagtttgagggacc--gtca------
------------------------------------------------------------
-attgt-gtggca--------acac-ac--ga-c----g--c-----t-a---tggaa-a
cttaaacg-aa-------------------------------------------ca-gtg
tgatt------taaag------------------------
>Hastigerina_pelagica|0100|10
---g--aacg--------cg--g-agcatgtggcttaatttgactcaacgcgggaaatct
taccgggtccggacacac--tgaggattgacagac-------------------------
---------------------ag-tattc--a-tgg------cg--ag---t--ctct-c
----------------------------gt--------c--ata-tttca-------aat
gtgcgagttctttcatgattgtgtgataggtggtgcatggccgttcttagttcgtggagt
gatctgtctgcttaattgcgtttcatatt-----t---acga-a---tgt-cgctt-acg
tga-ttg-c--tgc--ag--a-cctcg-----tc-t-cc--tc-tg-g-----ag--gc-
gac----gc-----g--tctc-------t-t-caa-----ctcac---tcgcacatt--c
tcttg--aacgcaa----cgag-cgtgacc-gcaacctcttgtt-gt-------------
------------------------------------------------------------
----------------------------gta-taccaagtgtggcgct-ggctc----gc
cagctc--gcactc-caa---tgc-ac--gtattttggtcac--at-t-g--tct-c---
-gc---ggc--g----cctcg-g-cgttt-g---ca-gcaat--gtccaaataaacttga
ggg-accgctgtaa-caatt-cttt-t-aaaccagaggaagg--ttgcggcaa-taaca-
ggtct-gtgatgccctt-agatgtcccgggctgcacacg-tgctacaat-gatc-ag-ta
c-agt-------------------------------------------------------
------------------------------------------------------------
------------------------------------------------------------
--------------gagcatc-tt-------tg-caa--taccagcgt-ttggaggcctg
gccgcgcgt-cacttgtggcgc-c-ggcttgca---gtc-----tc-tacgt-tgccttc
-ccaagtc-t-ga-caagat-ttggaaa-tccat-tg-gaagt-tctgattcgatatccc
t-att-ga----gcatttttttactacagcggcgt--ct-aacttcgtc-cct-cgtcg-
-gttcgcctga---------------------------ct-tg--tg-------------
------------c-g--g--c-act-tg-gcgtc-tg--ct-atatg---caatt-gtc-
-aattcatagtggggacagacgattgttaattgttcgtctcggtctcaactaggaatgcc
ttgtacgggtctttggttcaccagaccacccggaatacgtccctgccctttgtacaca-c
cgccc-gtcgctcttaccgat-gaacttctctgtgagtttgagggacc--gtca------
------------------------------------------------------------
-attgt-gtggca--------acac-ac--ga-c----g--c-----t-a---tggaa-a
cttaaacg-aa-------------------------------------------ca-gtg
tgatt------taaag------------------------
>Hastigerina_pelagica|0100|01
------------------------------------------------------------
------------------actgaggattgacagac-------------------------
---------------------ag-tattc--a-tgg------cg--ag---t--ctct-c
----------------------------gt--------c--ata-tttca-------aat
gtgcgagttctttcatgattgtgtgataggtggtgcatggccgttcttagttcgtggagt
gatctgtctgcttaattgcgtttcatatt-----t---acga-a---tgt-cgctt-acg
tga-ttg-c--tgc--ag--a-cctcg-----tc-t-cc--tc-tg-g-----ag--gc-
gac----gc-----g--tctc-------t-t-caa-----ctcac---tcgcacatt--c
tcttg--aacgcaa----cgag-cgtgacc-gcaacctcttgtt-gt-------------
------------------------------------------------------------
----------------------------gta-taccaagtgtggcgct-ggctt----gc
cagctc--gcactc-caa---tgc-ac--gtattttggtcac--at-t-g--tct-c---
-gc---ggc--g----cctcg-g-cgttt-g---ca-gcaat--gtccaaataaacttga
ggg-accgctgtaa-caatt-cttt-t-aaaccagaggaagg--ttgcggcaa-taaca-
ggtct-gtgatgccctt-agatgtcccgggctgcacacg-tgctacaat-gatc-ag-ta
c-agt-------------------------------------------------------
------------------------------------------------------------
------------------------------------------------------------
--------------gagcatc-tt-------tg-caa--taccagcgt-ttggaggcctg
gccgcgcgt-cacttgtggcgc-c-ggcttgca---gtc-----tc-tacgt-tgccttc
-ccaagtc-t-ga-caagat-ttggaaa-tccat-tg-gaagt-tctgattcgatatccc
t-att-ga----gcatttttttactacagcggcgt--ct-aacttcgtc-cct-cgtcg-
-gttcgcctga---------------------------ct-tg--tg-------------
------------c-g--g--c-act-tg-gcgtc-tg--ct-atatg---caatt-gtc-
-aattcatagtggggacagacgattgttaattgttcgtctcggtctcaactaggaatgcc
ttgtacgggtctttggttcaccagaccacccggaatacgtccctgccctttgtacaca-c
cgccc-gtcgctcttaccgat-gaacttctctgtgagtttgagggacc--gtca------
------------------------------------------------------------
-attgt-gtggca--------acac-ac--ga-c----g--c-----t-a---tggaa-a
cttaaacg-aa-------------------------------------------ca-gtg
tgatt------taa--------------------------
>Hastigerina_pelagica|0100|02
------------------------------------------------------------
------------------actgaggattgacagac-------------------------
---------------------ag-tattc--a-tgg------cg--ag---t--ctct-c
----------------------------gt--------c--ata-tttca-------aat
gtgcgagttctttcatgattgtgtgataggtggtgcatggccgttcttagttcgtggagt
gatctgtctgcttaattgcgtttcatatt-----w---acra-a---ygy-cgctt-acg
tga-ttg-c--tgc--aa--a-cctcg-----tc-t-cc--tc-tg-g-----ag--gc-
gac----gc-----g--tctc-------t-t-caa-----ctcac---tcgcacatt--c
tcttg--aacgcaa----cgag-cgtgacc-gcaacctcttgtt-gt-------------
------------------------------------------------------------
----------------------------gta-taccaagtgtggcgct-ggctt----gc
cagctc--gcactc-caa---tgc-ac--gtattttggtcac--at-t-g--tct-c---
-gc---ggc--g----cctcg-g-cgttt-g---ca-gcaat--gtccaaataaacttga
ggg-accgctgtaa-caatt-cttt-t-aaaccagaggaagg--ttgcggcaa-taaca-
ggtct-gtgatgccctt-agatgtcccgggctgcacacg-tgctacaat-gatc-ag-ta
c-agt-------------------------------------------------------
------------------------------------------------------------
------------------------------------------------------------
--------------gagcatc-tt-------tg-caa--taccagcgt-ttggaggcctg
gccgcgcgt-cacttgtggtgc-c-ggcttgca---gtc-----tc-tacgt-tgccttc
-ccaagtc-t-ga-caagat-ttggaaa-tccat-tg-gaagt-tctgattcgatatccc
t-att-ga----gcatttttttactacagcggcgt--ct-aacttcgtc-cct-cgtcg-
-gttcgcctga---------------------------ct-tg--tg-------------
------------c-g--g--c-act-tg-gcgtc-tg--ct-atatg---caatt-gtc-
-aattcatagtggggacagacgattgttaattgttcgtctcggtctcaactaggaatgcc
ttgtacgggtctttggttcaccagaccacccggaatacgtccctgccctttgtacaca-c
cgccc-gtcgctcttaccgat-gaacttctctgtgagtttgagggaccgt----------
------------------------------------------------------------
-----------------------------------------ca---a--t---tgtgt--
ggcaac------------------------------------------------------
----------------------------------------
>Hastigerina_pelagica|0100|03
------------------------------------------------------------
------------------actgaggattgacagac-------------------------
---------------------ag-tattc--a-tgg------cg--ag---t--ctct-c
----------------------------gt--------c--ata-tttca-------aat
gtgcgagttctttcatgattgtgtgataggtggtgcatggccgttcttagttcgtggagt
gatctgtctgcttaattgcgtttcatatt-----t---acra-a---tgt-cgctt-acg
tga-ttg-c--tgc--ar--a-cctcg-----tc-t-cc--tc-tg-g-----ag--gc-
rac----gc-----g--tctc-------t-t-caa-----ctcac---tcgcacatt--c
tcttg--aacgcaa----cgag-cgtgacc-gcaacctcttgtt-gt-------------
------------------------------------------------------------
----------------------------gta-taccaagtgtggcgct-ggctt----gc
cagctc--gcactc-caa---tgc-ac--gtattttggtcac--at-t-g--tct-c---
-gc---ggc--g----cctcg-g-cgttt-g---ca-gcaat--gtccaaataaacttga
ggg-accgctgtaa-caatt-cttt-t-aaaccaraggaagg--ttgcggcaa-taaca-
ggtct-gtgatgccctt-agatgtcccgggctgcacacg-tgctacaat-gatc-ag-ta
c-agt-------------------------------------------------------
------------------------------------------------------------
------------------------------------------------------------
--------------gagcatc-tt-------tg-caa--taccagcgt-ttggaggcctg
gccgcgcgt-cacttgtggcgc-c-ggcttgca---gtc-----tc-tacgt-tgccttc
-ccaagtc-t-ga-caagat-ttggaaa-tccat-tg-gaagt-tctgattcgatatccc
t-att-ga----gcatttttttactacagcggcgt--ct-aacttcgtc-cct-cgtcg-
-gttcgcctga---------------------------ct-tg--tg-------------
------------c-g--g--c-act-tg-gcgtc-tg--ct-atatg---caatt-gtc-
-aattcatagtggggacagacgattgttaattgttcgtctcggtctcaactaggaatgcc
ttgtacgggtctttggttcaccagaccacccggaatacgtccctgccctttgtacaca-c
cgccc-gtcgctcttaccgat-gaacttctctgtgagtttgagggacc--gtca------
------------------------------------------------------------
-attgt-gtggca--------acac-ac--ga-c----g--c-----t-a---tggaa-a
cttaaacg-aa-------------------------------------------ca-g--
----------------------------------------
>Hastigerina_pelagica|0100|09
---g--aacg--------tg--g-agcatgtggcttaatttgactcaacgcgggaaatct
taccgggtccggacacac--tgaggattgacagac-------------------------
---------------------ag-tattc--a-tgg------cg--ag---t--ctct-c
----------------------------gt--------c--ata-tttca-------aat
gtgcgagttctttcatgattgtgtgataggtggtgcatggccgttcttagttcgtggagt
gatctgtctgcttaattgcgtttcatatt-----t---acga-a---tgt-cgctt-acg
tga-ttg-c--tgc--ag--a-cctcg-----tc-t-cc--tc-tg-g-----ag--gc-
gac----gc-----g--tctc-------t-t-caa-----ctcac---tcgcacatt--c
tcttg--aacgcaa----cgag-cgtgacc-gcaacctcttgtt-gt-------------
------------------------------------------------------------
----------------------------gta-taccaagtgtggcgct-ggctt----gc
cagctc--gcactc-caa---tgc-ac--gtattttggtcac--at-t-g--tct-c---
-gc---ggc--g----cctcg-g-cgttt-g---ca-gcaat--gtccaaataaacttga
ggg-accgctgtaa-caatt-cttt-t-aaaccagaggaagg--ttgcggcaa-taaca-
ggtct-gtgatgccctt-agatgtcccgggcagcacacg-tgctacaat-gatc-ag-ta
c-agt-------------------------------------------------------
------------------------------------------------------------
------------------------------------------------------------
--------------gagcatc-tt-------tg-caa--taccagcgt-ttggaggcctg
gccgcgcgt-cacttgtggcgc-c-ggcttgca---gtc-----tc-tacgt-tgccttc
-ccaagtc-t-ga-caagat-ttggaaa-tccat-tg-gaagt-tctgattcgatatccc
t-att-ga----gcatttttttactacagcggcgt--ct-aacttcgtc-cct-cgtcg-
-gttcgcctga---------------------------ct-tg--tg-------------
------------c-g--g--c-act-tg-gcgtc-tg--ct-atatg---caatt-gtc-
-aattcatagtggggacagacgattgttaattgttcgtctcggtctcaactaggaatgcc
ttgtacgggtctttggttcaccagaccacccggaatacgtccctgccctttgtacaca-c
cgccc-gtcgctcttaccgat-gaacttctctgtgagtttgagggacc--gtca------
------------------------------------------------------------
-attgt-gtggca--------acac-ac--ga-c----g--c-----t-a---tggaa-a
cttaaacg-aa-------------------------------------------ca-gtg
tgatt------taaag------------------------
>Hastigerina_pelagica|0100|05
---g--aacg--------tg--g-agcatgtggcttaatttgactcaacgcgggaaatct
taccgggtccggacacac--tgaggattgacagac-------------------------
---------------------ag-tattc--a-tgg------cg--ag---t--ctct-c
----------------------------gt--------c--ata-tttca-------aat
gtgcgagttctttcatgattgtgtgataggtggtgcatggccgttcttagttcgtggagt
gatctgtctgcttaattgcgtttcatatt-----t---acga-a---tgt-cgctt-acg
tga-ttg-c--tgc--ag--a-cctcg-----tc-t-cc--tc-tg-g-----ag--gc-
gac----gc-----g--tctc-------t-t-caa-----ctcac---tcgcacatt--c
tcttg--aacgcaa----cgag-cgtgacc-gcaacctcttgtt-gt-------------
------------------------------------------------------------
----------------------------gta-taccaagtgtggcgct-ggctt----gc
cagctc--gcactc-caa---tgc-ac--gtattttggtcac--at-t-g--tct-c---
-gc---ggc--g----cctcg-g-cgttt-g---ca-gcaat--gtccaaataaacttga
ggg-accgctgtaa-caatt-cttt-t-aaaccagaggaagg--ttgcggcaa-taaca-
ggtct-gtgatgccctt-agatgtcccgggctgcacacg-tgctacaat-gatc-ag-ta
c-agt-------------------------------------------------------
------------------------------------------------------------
------------------------------------------------------------
--------------gagcatc-tt-------tg-caa--taccagcgt-ttggaggcctg
gccgcgcgt-cacttgtggcgc-c-ggcttgca---gtc-----tc-tacgt-tgccttc
-ccaagtc-t-ga-caagat-ttggaaa-tccat-tg-gaagt-tctgattcgatatccc
t-att-ga----gcatttttttactacagcggcgt--ct-aacttcgtc-cct-cgtcg-
-gttcgcctga---------------------------ct-tg--tg-------------
------------c-g--g--c-act-tg-gcgtc-tg--ct-atatg---caatt-gtc-
-aattcatagtggggacagacgattgttaattgttcgtctcggtctcaactaggaatgcc
ttgtacgggtctttggttcaccagaccacccggaatacgtccctgccctttgtacaca-c
cgccc-gtcgctcttaccgat-gaacttctctgtgagtttgagggacc--gtca------
------------------------------------------------------------
-attgt-gtggca--------acac-ac--ga-c----g--c-----t-a---tggaa-a
cttaaacg-aa-------------------------------------------ca-gtg
tgatt------taaag------------------------
>Hastigerina_pelagica|0723|00
------------------------------------------------------------
------------------------------------------------------------
----------------------------------------------tt------g-----
------------------------------------------------------------
---------------------------------tgcatggccgttcttagttcgtggagt
gatctgtctgcttaattgcgtttcatatt-----t---acga-a---tgt-cgctt-acg
tga-ttg-c--tgc--ag--a-cctcg-----tc-t-cc--tc-tg-g-----ag--gc-
gac----gc-----g--tctc-------t-t-caa-----ctcac---tcgcacatt--c
tcttg--aacgcaa----cgag-cgtgacc-gcaacctcttgtt-gt-------------
------------------------------------------------------------
----------------------------gta-taccaagtgtggcgct-ggctt----gc
cagctc--gcactc-caa---tgc-ac--gtattttggtcac--at-t-g--tct-c---
-gc---ggc--g----cctcg-g-cgttt-g---ca-gcaat--gtccaaataaactgag
g-----------------------------------------------------------
------------------------------------------------------------
------------------------------------------------------------
------------------------------------------------------------
------------------------------------------------------------
------------------------------------------------------------
------------------------------------------------------------
------------------------------------------------------------
------------------------------------------------------------
------------------------------------------------------------
------------------------------------------------------------
------------------------------------------------------------
------------------------------------------------------------
------------------------------------------------------------
------------------------------------------------------------
------------------------------------------------------------
----------a-------------------------------------------cc-gct
-----------taaca------------------------
>Hastigerina_pelagica|0722|00
------------------------------------------------------------
------------------------------------------------------------
--------------------------------------------catg------g-----
------------------------------------------------------------
---------------------------------tgcatggccgttcttagttcgtggagt
gatctgtctgcttaattgcgtttcatatt-----t---acga-a---tgt-cgctt-acg
tga-ttg-c--tgc--ag--a-cctcg-----tt-t-tc--tc-tg-g-----ag--gc-
gac----gc-----g--tctc-------t-t-caa-----ctcac---tcgcacatt--c
tcttg--aacgcaa----cgag-cgtgacc-gcaacctcttgtt-gt-------------
------------------------------------------------------------
----------------------------gta-taccaagtgtggcgct-ggctt----gc
cagctc--gcactc-caa---tgc-ac--gtattttggtcac--at-t-g--tct-c---
-gc---ggc--g----cctcg-g-cgttt-g---ca-gcaat--gtccaaataaactgag
g-----------------------------------------------------------
------------------------------------------------------------
------------------------------------------------------------
------------------------------------------------------------
------------------------------------------------------------
------------------------------------------------------------
------------------------------------------------------------
------------------------------------------------------------
------------------------------------------------------------
------------------------------------------------------------
------------------------------------------------------------
------------------------------------------------------------
------------------------------------------------------------
------------------------------------------------------------
------------------------------------------------------------
------------------------------------------------------------
----------a-------------------------------------------cc-gcg
a-a--------ca---------------------------
>Hastigerina_pelagica|0080|10
---g--------------tg--g-agcatgtggcttaatttgactcaacgcgggaaatct
taccgggtccggacacac--tgaggattgacagac-------------------------
---------------------ag-tattc--a-tgc------cg--ac---t--gaat-t
t------c--------------------ga--------c--ata-tttca-------aat
gtgcgagttctttcatgattgtgtgataggtggtgcatggccgttcttagttcgtggagt
gatctgtctgcttaattgcgtttcatatt-----t---acga-a---tgt-cgctt-acg
tga-ttg-c--tgc--ag--a-cctcg-----tc-t-ct--tt-at-t----gagt-gc-
gac----gc-----g--tctc-------t-t-caa-----ctcac---tcgcacatt--c
tcttg--aacgcaa----cgag-cgtgacc-gcaacctcttgtt-gt-------------
------------------------------------------------------------
----------------------------gta-taccaagtgtgtcgtt-g-ctt----gc
-aactc--acactc-caa---tgc-ac--gtattttggtcacattgtc-tc-ggc-c---
-gt-cgcgcgcagcctcggct-gtgtcggcg--cca-gcaat--gtccaaataaacttga
ggg-accgctgtaa-caatt-cttt-t-aaaccagaggaagg--ttgcggcaa-taaca-
ggtct-gtgatgccctt-agatgtcccgggctgcacacg-tgctacaat-gatc-ag-ta
c-agt-------------------------------------------------------
------------------------------------------------------------
------------------------------------------------------------
--------------gagcatc-tt-------tg-caa--taccagcgt-ttggaggcctg
gccaagtca-ct---tgtgact-c-ggcttgca---gtc-----tc-tacgt-tgccttc
-ccaagtc-t-ga-caagat-ttggaaa-tccat-tg-gaagt-cctgaatcaatcc--c
t-att-ga----gcatttttctc-tacagtggcgc--ca-gacttcgtc-cca-tgtcg-
--c---ct-ga---------------------------ct-tg--tg-------------
------------c-g--g--c-act-tg-gcgtc-ta--ct-atatg---caatt-gtc-
-aattcatagtggggacagacgattgttaattgttcgtctcggtctcaactaggaatgcc
ttgtacgggtctttggttcaccagaccacccggaatacgtccctgccctttgtacaca-c
cgccc-gtcgctcttaccgat-gaacttctctgtgagtttgagggacc--gtca------
------------------------------------------------------------
-attgt-gtggca--------acac-ac--ga-c----g--t-------a---tggaa-a
cttaaacg-aa-------------------------------------------ca-gtg
tgatt------taaag------------------------
>Hastigerina_pelagica|0080|03
------------------------------------------------------------
------------------------------------------------------------
------------------------------------------------------------
------------------------------------------------------------
------------------------------------------------------------
------------------------------------------------------------
------------------------------------------------------------
------------------------------------------------------------
------------------cgag-cgtgacc-gcaacctcttgtt-gt-------------
------------------------------------------------------------
----------------------------gta-taccaagtgtgtcgtt-g-ctt----gc
-aactc--acactc-caa---tgc-ac--gtattttggtcacattgtc-tc-ggc-c---
-gt-cgcgcgcagcctcggct-gtgtcggcg--cca-gcaat--gtccaaataaacttga
ggg-accgctgtaa-caatt-cttt-t-aaaccagaggaagg--ttgcggcaa-taaca-
ggtct-gtgatgccctt-agatgtcccgggctgcacacg-tgctacaat-gatc-ag-ta
c-agt-------------------------------------------------------
------------------------------------------------------------
------------------------------------------------------------
--------------gagcatc-tt-------tg-caa--taccagcgt-ttggaggcctg
gccaagtca-ct---tgtgact-c-ggcttgca---gtc-----tc-tacgt-tgccttc
-ccaagtc-t-ga-caagat-ttggaaa-tccat-tg-gaagt-cctgaatcaatcc--c
t-att-ga----gcatttttctc-tacagtggcgc--ca-gacttcgtc-cca-tgtcg-
-gttcgcctga---------------------------ct-tg--tg-------------
------------c-g--g--c-act-tg-gcgtc-ta--ct-atatg---caatt-gtc-
-aattcatagtggggacagacgattgttaattgttcgtctcggtctcaactaggaatgcc
ttgtacgggtctttggttcaccagaccacccggaatacgtccctgccctttgtacaca-c
cgccc-gtcgctcttaccgat-gaacttctctgtgagtttgagggacc--gtca------
------------------------------------------------------------
-attgt-gtggca--------acac-ac--ga-c----g--c-----t-a---tggaa-a
cttaaacg-aa-------------------------------------------ca-gtg
tgatt------taaag------------------------
>Hastigerina_pelagica|0080|16
---g--------------tg--g-agcatgtggcttaatttgactcaacgcgggaaatct
taccgggtccggacacac--tgaggattgacagac-------------------------
---------------------ag-tattc--a-tgc------cg--ac---t--gaat-t
t------c--------------------ga--------c--ata-tttca-------aat
gtgcgagttctttcatgattgtgtgataggtggtgcatggccgttcttagttcgtggagt
gatctgtctgcttaattgcgtttcatatt-----t---acga-a---tgt-cgctt-acg
tga-ttg-c--tgc--ag--a-cctcg-----tc-t-ct--tt-at-t----gagt-gc-
gac----gc-----g--tctc-------t-t-caa-----ctcac---tcgcacatt--c
tcttg--aacgcaa----cgag-cgtgacc-gcaacctcttgtt-gt-------------
------------------------------------------------------------
----------------------------gta-taccaagtgtgtcgtt-g-ctt----gc
-aactc--acactc-caa---tgc-ac--gtattttggtcacattgtc-tc-ggc-c---
-gt-cgcgcgcagcctcggct-gtgtcggcg--cca-gcaat--gtccaaataaacttga
ggg-accgctgtaa-caatt-cttt-t-aaaccagaggaagg--ttgcggcaa-taaca-
ggtct-gtgatgccctt-agatgtcccgggctgcacacg-tgctacaat-gatc-ag-ta
c-agt-------------------------------------------------------
------------------------------------------------------------
------------------------------------------------------------
--------------gagcatc-tt-------tg-caa--taccagcgt-ttggaggcctg
gccaagtca-ct---tgtgact-c-ggcttgca---gtc-----tc-tacgt-tgccttc
-ccaagtc-t-ga-caagat-ttggaaa-tccat-tg-gaagt-cctgaatcaatcc--c
t-att-ga----gcatttttctc-tacagtggcgc--ca-gacttcgtc-cca-tgtcg-
-gttcgcctga---------------------------ct-tg--tg-------------
------------c-g--g--c-act-tg-gcgtc-ta--ct-atatg---caatt-gtc-
-aattcatagtggggacagacgattgttaattgttcgtctcggtctcaactaggaatgcc
ttgtacgggtctttggttcaccagaccacccggaatacgtccctgccctttgtacaca-c
cgccc-gtcgctcttaccgat-gaacttctctgtgagtttgagggacc--gtca------
------------------------------------------------------------
-attgt-gtggca--------acac-ac--ga-c----g--c-----t-a---tggaa-a
cttaaacg-aa-------------------------------------------ca-gtg
tgatt------taaag------------------------
>Hastigerina_pelagica|0080|20
---g--------------tg--g-agcatgtggcttaatttgactcaacgcgggaaatct
taccgggtccggacacac--tgaggattgacagac-------------------------
---------------------ag-tattc--a-tgc------cg--ac---t--gaat-t
t------c--------------------ga--------c--ata-tttca-------aat
gtgcgagttctttcatgattgtgtgataggtggtgcatggccgttcttagttcgtggagt
gatctgtctgcttaattgcgtttcatatt-----t---acga-a---tgt-cgctt-acg
tga-ttg-c--tgc--ag--a-cctcg-----tc-t-ct--tt-at-t----gagt-gc-
gac----gc-----g--tctc-------t-t-caa-----ctcac---tcgcacatt--c
tcttg--aacgcaa----cgag-cgtgacc-gcaacctcttgtt-gt-------------
------------------------------------------------------------
----------------------------gta-taccaagtgtgtcgtt-g-ctt----gc
-aactc--acactc-caa---tgc-ac--gtattttggtcacattgtc-tc-ggc-c---
-gt-cgcgcgcagcctcggct-gtgtcggcg--cca-gcaat--gtccaaataaacttga
ggg-accgctgtaa-caatt-cttt-t-aaaccagaggaagg--ttgcggcaa-taaca-
ggtct-gtgatgccctt-agatgtcccgggctgcacacg-tgctacaat-gatc-ag-ta
c-agt-------------------------------------------------------
------------------------------------------------------------
------------------------------------------------------------
--------------gagcatc-tt-------tg-caa--taccagcgt-ttggaggcctg
gccaagtca-ct---tgtgact-c-ggcttgca---gtc-----tc-tacgt-tgccttc
-ccaagtc-t-ga-caagat-ttggaaa-tccat-tg-gaagt-cctgaatcaatcc--c
t-att-ga----gcatttttctc-tacagtggcgc--ca-gacttcgtc-cca-tgtcg-
-gttcgcctga---------------------------ct-tg--tg-------------
------------c-g--g--c-act-tg-gcgtc-ta--ct-atatg---caatt-gtc-
-aattcatagtggggacagacgattgttaattgttcgtctcggtctcaactaggaatgcc
ttgtacgggtctttggttcaccagaccacccggaatacgtccctgccctttgtacaca-c
cgccc-gtcgctcttaccgat-gaacttctctgtgagtttgagggacc--gtca------
------------------------------------------------------------
-attgt-gtggca--------acac-ac--ga-c----g--c-----t-a---tggaa-a
cttaaacg-aa-------------------------------------------ca-gtg
tgatt------taaag------------------------
>Hastigerina_pelagica|0842|01
aagggcaccacaagaacgtg--g-agcatgtggcttaatttgactcaacgcgggaaatct
taccgggtccggacacac--tgaggattgacagac-------------------------
---------------------ag-tattc--a-tgc------cg--ac---t--gaat-t
t------c--------------------ga--------c--ata-tttca-------aat
gtgcgagttctttcatgattgtgtgataggtggtgcatggccgttcttagttcgtggagt
gatctgtctgcttaattgcgtttcatatt-----t---acga-a---tgt-cgctt-acg
tga-ttg-c--tgc--ag--a-cctcg-----tc-t-ct--tt-at-t----gagt-gc-
gac----gc-----g--tctc-------t-t-caa-----ctcac---tcgcacatt--c
tcttg--aacgcaa----cgag-cgtgacc-gcaacctcttgtt-gt-------------
------------------------------------------------------------
----------------------------gta-taccaagtgtgtcgct-ggctttactgc
cagctc--gcactc-caa---tgc-ac--gtattttggtcacattgtc-tc-ggc-c---
-gt-cgcacgcagcctcggct-gtgtcggcg--cca-gcaat--gtccaaataaacttga
ggg-accgctgtaa-caatt-cttt-t-aaaccagaggaagg--ttgcggcaa-taaca-
ggtct-gtgatgccctt-agatgtcccgggctgcacacg-tgctacaat-gatc-ag-ta
c-agt-------------------------------------------------------
------------------------------------------------------------
------------------------------------------------------------
--------------gagcatc-tt-------tg-caa--taccagcgt-ttggaggcctg
gccatgtca-ct---tgtgact-c-ggcttgca---gtc-----tc-tacgt-tgccttc
-ccaagtc-t-ga-caagat-ttggaaa-tccat-tg-gaagt-cctgaatcaatcc--c
t-att-ga----gcatttttctc-tacagtggcgc--ca-gacttcgtc-cca-tgtcg-
-gttcgcctga---------------------------ct-tg--tg-------------
------------c-g--g--c-act-tg-gcgtc-ta--ct-atatg---caatt-gtc-
-aattcatagtggggacagacgattgttaattgttcgtctcgg-----------------
------------------------------------------------------------
------------------------------------------------------------
------------------------------------------------------------
------------------------------------------------------------
------------------------------------------------------------
----------------------------------------
>Hastigerina_pelagica|0842|03
aagggcaccacaagaacgtg--g-agcatgtggcttaatttgactcaacgcgggaaatct
taccgggtccggacacac--tgaggattgacagac-------------------------
---------------------ag-tattc--a-tgc------cg--ac---t--gaat-t
t------c--------------------ga--------c--ata-tttca-------aat
gtgcgagttctttcatgattgtgtgataggtggtgcatggccgttcttagttcgtggagt
gatctgtctgcttaattgcgtttcatatt-----t---acga-a---tgt-cgctt-acg
tga-ttg-c--tgc--ag--a-cctcg-----tc-t-ct--tt-at-t----gagt-gc-
gac----gc-----g--tctc-------t-t-caa-----ctcac---tcgcacatt--c
tcttg--aacgcaa----cgag-cgtgacc-gcaacctcttgtt-gt-------------
------------------------------------------------------------
----------------------------gta-taccaagtgtgtcgct-ggctttactgc
cagctc--gcactc-caa---tgc-ac--gtattttggtcacattgtc-tc-ggc-c---
-gt-cgcacgcagcctcggct-gtgtcggcg--cca-gcaat--gtccaaataaacttga
ggg-accgctgtaa-caatt-cttt-t-aaaccagaggaagg--ttgcggcaa-taaca-
ggtct-gtgatgccctt-agatgtcccgggctgcacacg-tgctacaat-gatc-ag-ta
c-agt-------------------------------------------------------
------------------------------------------------------------
------------------------------------------------------------
--------------gagcatc-tt-------tg-caa--taccagcgt-ttggaggcctg
gccatgtca-ct---tgtgact-c-ggcttgca---gtc-----tc-tacgt-tgccttc
-ccaagtc-t-ga-caagat-ttggaaa-tccat-tg-gaagt-cctgaatcaatcc--c
t-att-ga----gcatttttctc-tacagtggcgc--ca-gacttcgtc-cca-tgtcg-
-gttcgcctga---------------------------ct-tg--tg-------------
------------c-g--g--c-act-tg-gcgtc-ta--ct-atatg---caatt-gtc-
-aattcatagtggggacaga----------------------------------------
------------------------------------------------------------
------------------------------------------------------------
------------------------------------------------------------
------------------------------------------------------------
------------------------------------------------------------
----------------------------------------
>Hastigerina_pelagica|0842|04
------------------------------------------------------------
------------------------------------------------------------
------------------------------------------------------------
------------------------------------------------------------
------------------------------------------------------------
------------------------------------------------------------
------------------------------------------------------------
--------------ga-cgcgt-----ctcttcaa-----ctcac---tcgcacatt--c
tcttg--aacgcaa----cgag-cgtgacc-gcaacctcttgtt-gt-------------
------------------------------------------------------------
----------------------------gta-taccaagtgtgtcgtt-g-ctt----gc
-aactc--acactc-caa---tgc-ac--gtattttggtcacattgtc-tc-ggc-c---
-gt-cgcgcgcagcctcggct-gtgtcggcg--cca-gcaat--gtccaaataaacttga
ggg-accgctgtaa-caatt-cttt-t-aaaccagaggaagg--ttgcggcaa-taaca-
ggtct-gtgatgccctt-agatgtcccgggctgcacacg-tgctacaat-gatc-ag-ta
c-agt-------------------------------------------------------
------------------------------------------------------------
------------------------------------------------------------
--------------gagcatc-tt-------tg-caa--taccagcgt-ttggaggcctg
gccaagtca-ct---tgtgact-c-ggcttgca---gtc-----tc-tacgt-tgccttc
-ccaagtc-t-ga-caagat-ttggaaa-tccat-tg-gaagt-cctgaatcaatcc--c
t-att-ga----gcatttttctc-tacagtggcgc--ca-gacttcgtc-cca-tgtcg-
-gttcgcctga---------------------------ct-tg--tg-------------
------------c-g--g--c-act-tg-gcgtc-ta--ct-atatg---caatt-gtc-
-aattcatagtggggacagacgattgttaattgttcgtctcggtctcaactaggaatgcc
ttgtacgggtctttggttcaccagaccacccggaatacgtccctgccctttgtacaca-c
cgccc-gtcgctcttaccgat-gaacttctctgtgagtttgagggacc--gtca------
------------------------------------------------------------
-attgt-gtggca--------acac-ac--ga-c----g--c-----t-a---tggaa-a
cttaaacg---aacagtgtgatttaaa-ggaaagagaagtcgtaacaaggcatcag-ggt
a-c--------cgagc------------------------
>Hastigerina_pelagica|0842|05
aagggcaccacaagaacgtg--g-agcatgtggcttaatttgactcaacgcgggaaatct
taccgggtccggacacac--tgaggattgacagac-------------------------
---------------------ag-tattc--a-tgc------cg--ac---t--gaat-t
t------c--------------------ga--------c--ata-tttca-------aat
gtgcgagttctttcatgattgtgtgataggtggtgcatggccgttcttagttcgtggagt
gatctgtctgcttaattgcgtttcatatt-----t---acga-a---tgt-cgctt-acg
tga-ttg-c--tgc--ag--a-cctcg-----tc-t-ct--tt-at-t----gagt-gc-
gac----gc-----g--tctc-------t-t-caa-----ctcac---tcgcacatt--c
tcttg--aacgcaa----cgag-cgtgacc-gcaacctcttgtt-gt-------------
------------------------------------------------------------
----------------------------gta-taccaagtgtgtcgtt-g-ctt----gc
-aactc--acactc-caa---tgc-ac--gtattttggtcacattgtc-tc-ggc-c---
-gt-cgcgcgcagcctcggct-gtgtcggcg--cca-gcaat--gtccaaataaacttga
ggg-accgctgtaa-caatt-cttt-t-aaaccagaggaagg--ttgcggcaa-taaca-
ggtct-gtgatgccctt-agatgtcccgggctgcacacg-tgctacaat-gatc-ag-ta
c-agt-------------------------------------------------------
------------------------------------------------------------
------------------------------------------------------------
--------------gagcatc-tt-------tg-caa--taccagcgt-ttggaggcctg
gccaagtca-ct---tgtgact-c-ggcttgca---gtc-----tc-tacgt-tgccttc
-ccaagtc-t-ga-caagat-ttggaaa-tccat-tg-gaagt-cctgaatcaatcc--c
t-att-ga----gcatttttctc-tacagtggcgc--ca-gacttcgtc-cca-tgtcg-
-gttcgcctga---------------------------ct-tg--tg-------------
------------c-g--g--c-act-tg-gcgtc-ta--ct-atatg---caatt-gtc-
-aattcatagtggggacagacgattgttaattgttcgtctcggtctcaactaggaatgcc
ttgtacgggt--------------------------------------------------
------------------------------------------------------------
------------------------------------------------------------
------------------------------------------------------------
ctt-tg------------------------------------------------------
----------------------------------------
>Hastigerina_pelagica|0842|06
------------------------------------------------------------
------------------------------------------------------------
----------------------------------------------tg------------
------------------------------------------------------------
------------------------------------------------------------
----------cttaat-gcgtttcatatt-----t---acga-a---tgt-cgctt-acg
tga-ttg-c--tgc--ag--a-cctcg-----tc-t-ct--tt-at-t----gagt-ga-
gac----gc-----g--tctc-------t-t-caa-----ctcac---tcgcacatt--c
tcttg--aacgcaa----cgag-cgtgacc-gcaacctcttgtt-gt-------------
------------------------------------------------------------
----------------------------gta-taccaagtgtgtcgcttggctttactgc
cagctc--gcactc-caa---tgc-ac--gtattttggtcacattgtc-tc-ggc-c---
-gt-cgcgcgcagcctcggct-gtgtcggcg--cca-gcaat--gtccaaataaacttga
ggg-accgctgtaa-caatt-cttt-t-aaaccagaggaagg--ttgcggcaa-taaca-
ggtct-gtgatgccctt-agatgtcccgggctgcacacg-tgctacaat-gatc-ag-ta
c-agt-------------------------------------------------------
------------------------------------------------------------
------------------------------------------------------------
--------------gagcatc-tt-------tg-caa--taccagcgt-ttggaggcctg
gccaagtca-ct---tgtgact-c-ggcttgca---gtc-----tc-tacgt-tgccttc
-ccaagtc-t-ga-caagat-ttggaaa-tccat-tg-gaagt-cctgaatcaatcc--c
t-att-ga----gcatttttctc-tacagtggcgc--ca-gacttcgtc-cca-tgtcg-
-gttcgcctga---------------------------ct-tg--tg-------------
------------c-g--g--c-act-tg-gcgtc-ta--ct-atatg---caatt-gtc-
-aattcatagtggggacagacgattgttaattgttcgtctcggtctcaactaggaatgcc
ttgtacgggtctttggttcaccagaccacccggaatacgtccctgccctttgtacaca-c
cgccc-gtcgctcttaccgat-gaacttctctgtgagtttgagggacc--gtca------
------------------------------------------------------------
-attgt-gtggca--------acac-ac--ga-c----g--c-----t-a---tggaa-a
cttaaacg---aacagtgtgatttaaa-ggaaagagaagtcgtaacaaggcatcag-ggt
a-c--------cgagctcga--------------------
>Hastigerina_pelagica|0843|00
------------------------------------------------------------
------------------------------------------------------------
----------------------------------------------tg------g-----
------------------------------------------------------------
---------------------------------tgcatggccgttcttagttcgtggagt
gatctgtctgcttaattgcgtttcatatt-----t---acga-a---tgt-cgctt-acg
tga-ttg-c--tgc--ag--a-cctcg-----tc-t-ct--tt-at-t----gagt-gc-
gac----gc-----g--tctc-------t-t-caa-----ctcac---tcgcacatt--c
tcttg--aacgcaa----cgag-cgtgacc-gcaacctcttgtt-gt-------------
------------------------------------------------------------
----------------------------gta-taccaagtgtgtcgtt-g-ctt----gc
-aactc--acactc-caa---tgc-ac--gtattttggtcacattgtc-tc-ggc-c---
-gt-cgcgcgcagcctcggct-gtgtcggcg--cca-gcaat--gtccaaataaactgag
g-----------------------------------------------------------
------------------------------------------------------------
------------------------------------------------------------
------------------------------------------------------------
------------------------------------------------------------
------------------------------------------------------------
------------------------------------------------------------
------------------------------------------------------------
------------------------------------------------------------
------------------------------------------------------------
------------------------------------------------------------
------------------------------------------------------------
------------------------------------------------------------
------------------------------------------------------------
------------------------------------------------------------
------------------------------------------------------------
----------a-------------------------------------------cc-gcg
taa--------ca---------------------------
>Hastigerina_pelagica|0091|02
----------------------------------------------------------c-
----gggtccggacacac--tgaggattgacagac-------------------------
---------------------ag-tattc--a-tgc------cg--at---t--gaat-t
t------c--------------------ga--------c--ata-tttca-------aat
gtgcgagttctttcatgattgtgtgataggtggtgcatggccgttcttagttcgtggagt
tatctgtctgcttaattgcgtttcatatt-----t---acga-a---tgt-cgctt-acg
tga-ttg-c--tgc--ag--a-cctcg-----cg-t-ctcttt-at-t----gagttgc-
gac----gc-----g--tctc-------t-t-caa-----ctcac---tcgcacatt--c
tcttg--aacgcaa----cgag-cgtgacc-gcaacctcttgtt-gt-------------
------------------------------------------------------------
----------------------------gta-taccaagtgtgtcgtt-g-ctt----gc
-aactc--acactc-caa---tgc-ac--gtattttggtcacattgtc-tc-ggtgccg-
-tc-g-cgcgcagcctcggct-gtgtcggcgtgcca-gcaat--gtccaaataaacttga
ggg-accgctgtaa-caatt-cttt-t-aaaccagaggaagg--ttgcggcaa-taaca-
ggtct-gtgatgccctt-agatgtcccgggctgcacacg-tgctacaat-gatc-ag-ta
c-agt-------------------------------------------------------
------------------------------------------------------------
------------------------------------------------------------
--------------gagcatc-tt-------tg-caa--taccagcgt-ttggaggcctg
gccaagtca-ct---tgtgacttc-ggcttgca---gtc-----tc-tacgt-tgccttc
-ccaagtc-t-ga-caagat-ttggaaa-tccat-tg-gaagt-cctgaatcaatcc--c
t-att-ga----gcatttttctc-tacagtggcgc--ca-gacttcgtc-cca-tgtcg-
-gttcgcctga---------------------------ct-tg--tg-------------
------------c-g--g--c-act-t---------------------------------
------------------------------------------------------------
------------------------------------------------------------
------------------------------------------------------------
------------------------------------------------------------
------------------------------------------------------------
---------------------------------------------------------ggc
g--tc------tac--------------------------
>Hastigerina_pelagica|0080|41
---g--------------tg--g-agcatgtggcttaatttgactcaacgcgggaaatct
taccgggtccggacacac--tgaggattgacagac-------------------------
---------------------ag-tattc--a-tgc------cg--ac---t--gaat-t
t------c--------------------ga--------c--ata-tttca-------aat
gtgcgagttctttcatgattgtgtgataggtggtgcatggccgttcttagttcgtggagt
gatctgtctgcttaattgcgtttcatatt-----t---acga-a---tgt-cgctt-acg
tga-ttg-c--tgc--ag--a-cctcg-----tc-t-ctcttt-at-t----gagt-gc-
gac----gc-----g--tctc-------t-t-caa-----ctcac---tcgcacatt--c
tcttg--aacgcaa----cgag-cgtgacc-gcaacctcttgtt-gt-------------
------------------------------------------------------------
----------------------------gta-taccaagtgtgtcgtt-g-ctt----gc
-aactc--acactc-caa---tgc-ac--gtattttggtcacattgtc-tc-ggc-c---
-gt-cgcgcgcagcctcggct-gtgtcggcg--cca-gcaat--gtccaaataaacttga
ggg-accgctgtaa-caatt-cttt-t-aaaccagaggaagg--ttgtggcaa-taaca-
ggtct-gtgatgccctt-agatgtcccgggctgcacacg-tgctacaat-gatc-ag-ta
c-agt-------------------------------------------------------
------------------------------------------------------------
------------------------------------------------------------
--------------gagcatc-tt-------tg-caa--taccagcgt-ttggaggcctg
gccaagtca-ct---tgtgact-c-ggcttgca---gtc-----tc-tacgt-tgccttc
-ccaagtc-t-ga-caagat-ttggaaa-tccat-tg-gaagt-cctgaatcaatcc--c
t-att-ga----gcatttttctc-tacagtggcgc--ca-gacttcgtc-cca-tgtcg-
-gttcgcctga---------------------------ct-tg--tg-------------
------------c-g--g--c-act-tg-gcgtc-ta--ct-atatg---caatt-gtc-
-aattcatagtggggacagacgattgttaattgttcgtctcggtctcaactaggaatgcc
ttgtacgggtctttggttcaccagaccacccggaatacgtccctgccctttgtacaca-c
cgccc-gtcgctcttaccgat-gaacttctctgtgagtttgagggacc--gtca------
------------------------------------------------------------
-attgt-gtggca--------acac-ac--ga-c----g--c-----t-a---tggaa-a
cttaaacg-aa-------------------------------------------ca-gtg
tgatt------taaag------------------------
>Hastigerina_pelagica|0080|08
---g--------------cg--g-agcatgtggcttaatttgactcaacgcgggaaatct
taccgggtccggacacac--tgaggattgacagac-------------------------
---------------------ag-tattc--a-tgc------cg--ac---t--gaat-t
t------c--------------------ga--------c--ata-tttca-------aat
gtgcgagttctttcatgattgtgtgataggtggtgcatggccgttcttagttcgtggagt
gatctgtctgcttaattgcgtttcatatt-----t---acga-a---tgt-cgctt-acg
tga-ttg-c--tgc--ag--a-cctcg-----tc-t-ctcttt-at-t----gagt-gc-
gac----gc-----g--tctc-------t-t-caa-----ctcac---tcgcacatt--c
tcttg--aacgcaa----cgag-cgtgacc-gcaacctcttgtt-gt-------------
------------------------------------------------------------
----------------------------gta-taccaagtgtgtcgtt-g-ctt----gc
-aactc--acactc-caa---tgc-ac--gtattttggtcacattgtc-tc-ggc-c---
-gt-cgcgcgcagcctcggct-gtgtcggcg--cca-gcaat--gtccaaataaacttga
ggg-accgctgtaa-caatt-cttt-t-aaaccagaggaagg--ttgcggcaa-taaca-
ggtct-gtgatgccctt-agatgtcccgggctgcacacg-tgctacaat-gatc-ag-ta
c-agt-------------------------------------------------------
------------------------------------------------------------
------------------------------------------------------------
--------------gagcatc-tt-------tg-caa--taccagcgt-ttggaggcctg
gccaagtca-ct---tgtgact-c-ggcttgca---gtc-----tc-tacgt-tgccttc
-ccaagtc-t-ga-caagat-ttggaaa-tccat-tg-gaagt-cctgaatcaatcc--c
t-att-ga----gcatttttctc-tacagtggcgc--ca-gacttcgtc-cca-tgtcg-
-gttcgcctga---------------------------ct-tg--tg-------------
------------c-g--g--c-act-tg-gcgtc-ta--ct-atatg---caatt-gtc-
-aattcatagtggggacagacgattgttaattgttcgtctcggtctcaactaggaatgcc
ttgtacgggtctttggttcaccagaccacccggaatacgtccctgccctttgtacaca-c
cgccc-gtcgctcttaccgat-gaacttctctgtgagtttgagggacc--gtca------
------------------------------------------------------------
-attgt-gtggca--------acac-ac--ga-c----g--c-----t-a---tggaa-a
cttaaacg-aa-------------------------------------------ca-gtg
tgatt------taaag------------------------
>Hastigerina_pelagica|1611|01
aagggcaccacaagaacgcg--g-agcatgtggcttaatttgactcaacgcgggaaatct
taccgggtccggacacac--tgaggattgacagac-------------------------
---------------------ag-tattc--a-tgc------cg--ac---t--gaat-t
t------c--------------------ga--------c--ata-tttca-------aat
gtgcgagttctttcatgattgtgtg-taggtggtgcatggccgttcttagttcgtggagt
gatctgtctgcttaattgcgtttcatatt-----t---acga-a---tgt-cgctt-acg
tga-ttg-c--tgc--ag--a-cctcg-----tc-t-ct--tt-at-t----gagt-gc-
gac----gc-----g--tctc-------t-t-caa-----ctcac---tcgcacatt--c
tcttg--aacgcaa----cgag-cgtgacc-gcaacctcttgtt-gt-------------
------------------------------------------------------------
----------------------------gta-taccaagtgtgtcgcttggctttactgc
cagctc--gcactc-caa---tgc-ac--gtattttggtcacattgtc-tc-ggtc-cg-
-tc-g-cgcgcagcctcggct-gtgtcggcg--cca-gcaat--gtccaaataaacttga
ggg-accgctgtaa-caatt-cttt-t-aaaccagaggaagg--ttgcggcaa-taaca-
ggtct-gtgatgccctt-agatgtcccgggctgcacacg-tgctacaat-gatc-ag-ta
c-agt-------------------------------------------------------
------------------------------------------------------------
------------------------------------------------------------
--------------gagcatc-tt-------tg-caa--taccagcgt-ttggaggcctg
gccaagtca-ct---tgtgact-c-ggcttgca---gtc-----tc-tacgt-tgccttc
-ccaagtc-t-ga-caagat-ttggaaa-tccat-tg-gaagt-cctgaatcaatcc--c
t-att-ga----gcatttttctc-tacagtggcgc--ca-gacttcgtc-cca-tgtcg-
-gttcgcctga---------------------------ct-ttg-tg-------------
------------c-g--g--c-act-tg--cgtc-ta--ct-atatg---caatt-gtc-
-aattcatagtggggacagacgattgttaattgttcgtctcgg-----------------
------------------------------------------------------------
------------------------------------------------------------
------------------------------------------------------------
------------------------------------------------------------
------------------------------------------------------------
--------------------tctcaac-------------
>Hastigerina_pelagica|1611|04
------------------------------------------------------------
------------------------------------------------------------
----------------------------------------------ta------------
------------------------------------------------------------
------------------------------------------------------------
-------------aat-gcgtttcatatt-----t---acga-a--atgt-cgctt-acg
tga-ttg-c--tgc--ag--a-cctcg-----tc-t-ct--tt-at-t----gagt-gc-
gac----gc-----g--tctc-------t-t-caa-----ctcac---tcgcacatt--c
tcttg--aacgcaa----cgag-cgtgacc-gcaacctcttgtt-gt-------------
------------------------------------------------------------
----------------------------gta-taccaagtgtgtcgct-ggctttactgc
cagctc--gcactc-caa---tgc-ac--gtattttggtcacattgtc-tc-ggc-c---
-gt-cgcgcgcagcctcggct-gtgtcggcg--cca-gcaat--gtccaaataaacttga
ggg-accgctgtaa-caatt-cttt-t-aaaccagaggaagg--ttgcggcaa-taaca-
ggtct-gtgatgccctt-agatgtcccgggctgcacacg-tgctacaat-gatc-ag-ta
c-agt-------------------------------------------------------
------------------------------------------------------------
------------------------------------------------------------
--------------gagcatc-tt-------tg-caa--taccagcgt-ttggaggcctg
gccaagtca-ct---tgtgact-c-ggcttgca---gtc-----tc-tacgt-tgccttc
-ccaagtc-t-ga-caagat-ttggaaa-tccat-tg-gaagt-cctgaatcaatcc--c
t-att-ga----gcatttttctc-tacagtggcgc--ca-gacttcgtc-cca-tgtcg-
-gttcgcctga---------------------------ct-tg--tg-------------
------------c-g--g--c-act-tg-gcgtc-ta--ct-atatg---caatt-gtc-
-aattcatagtggggacagacgattgttaattgttcgtctcggtctcaactaggaatgcc
ttgtacgggtctttggttcaccagaccacccggaatacgtccctgccctttgtacaca-c
cgccc-gtcgctcttaccgat-gaacttctctgtgagtttgagggacc--gtca------
------------------------------------------------------------
-attgt-gtggca--------acac-ac--ga-c----g--c-----t-a---tggaa-a
cttaaacg---aacagtgtgatttaaa-ggaaagagaagtcgtaacaaggcatcag-ggt
a-c--------cgagctcga--------------------
>Hastigerina_pelagica|1611|08
------------------------------------------------------------
------------------------------------------------------------
--------------------------------------------tctg------------
------------------------------------------------------------
------------------------------------------------------------
----------cttaattgcgtt-catatt---------acga-a---agt-cgctt-acg
tga-ttg-c--tgc--ag--a-cctcg-----tc-t-ct--tt-at------gagt-gc-
gac----gc-----g--tctc-------t-t-caa-----ctcac---tcgcacatt--c
tcttg--aacgcaa----cgag-cgtgacc-gcaacctcttgtt-gt-------------
------------------------------------------------------------
----------------------------gta-taccaagtgtgtcgct-ggctttactgc
cagctc--gcactc-caa---tgc-ac--gtattttggtcacattgtc-tc-ggc-c---
-gt-cgcgcgcagcctcggct-gtgtcggcg--cca-gcaat--gtccaaataaacttga
ggg-accgctgtaa-caatt-cttt-t-aaaccagaggaagg--ttgcggcaa-taaca-
ggtct-gtgatgccctt-agatgtcccgggctgcacacg-tgctacaat-gatc-ag-ta
c-agt-------------------------------------------------------
------------------------------------------------------------
------------------------------------------------------------
--------------gagcatc-tt-------tg-caa--taccagcgt-ttggaggcctg
gccaagtca-ct---tgtgact-c-ggcttgca---gtc-----tc-tacgt-tgccttc
-ccaagtc-t-ga-caagat-ttggaaa-tccat-tg-gaagt-cctgaatcaatcc--c
t-att-ga----gcatttttctc-tacagtggcgc--ca-gacttcgtc-cca-tgtcg-
-gttcgcctga---------------------------ct-tg--tg-------------
------------c-g--g--c-act-tg-gcgtc-ta--ct-atatg---caatt-gtc-
-aattcatagtggggacagacgattgttaattgttcgtctcggtctcaactaggaatgcc
ttgtacgggtctttggttcaccagaccacccggaatacgtccctgccctttgtacaca-c
cgccc-gtcgctcttaccgat-gaacttctctgtgagtttgagggacc--gtca------
------------------------------------------------------------
-attgt-gtggca--------acac-ac--ga-c----g--c-----t-a---tggaa-a
cttaaacg---aacagtgtgatttaaa-ggaaagagaagtcgtaacaaggcatcag-ggt
a-c--------cgagctcga--------------------
>Pulleniatina_obliquiloculata|225066|DQ407271
aagggcaccacaagaacgcgtgg-agcatgtggcttaatttgactcaacgcgggaaatct
taccgggtccggacacac--tgaggattgacaggc-------------------------
---------------------aa-tatct--a-tta------aa--ag----aattgt-t
a------t-tat-a----acaatctc-tta-----tt-ta-atagtgtta-------aat
atgctagtcctttcatgattatgtgataggtggtgcatggccgttcttagttcgtggagt
gatctgtctgcttaattgcgtttcact-a-----agg-gccc-a---taa-attca-agg
tatgttagc-tatt--gt--t--tccc-----ta-t-tgacccctt------------a-
tat----ct-----t--at-a-------a-g-cgc-----gtgtc---ttt-atg-g--g
t--tt--aaa-cat----tgcg-catgct--gttgggtcctgaa--a-------------
------------------------------------------------------------
----------------------------gca-acgaacgtgaccgcaa-c-gtc----tt
--gttg--ccttta-tct---tgt-ta--tat--ctat---------t-aattttat---
-ta-a-tag--a----ataac-t-aac-a-g--agg-ctaa---tct-aaa---actaga
cgg-accgctgttt--cttt-ct---t-aaaccagaggaagg--ttgcggcaa-taaca-
ggtct-gtgatgccctt-agatgttccgggctgcacacg-tgctacaat-gatc-ag-ta
c-agtg------------------------------------------------------
------------------------------------------------------------
----------------ag-catctc-aat--ttatata---cacc-g-tatttag-cg--
ctaag-ata-t---gattat--tg-------gc--------tc-----------------
t---ttt-a-gg---gtctttt-a-attgtatt-tctta-----tg-cg-cg-cggtaaa
-gcctgct-tcga-gagtaagtgggtaa-tccat-tg-gaagt-aatgatt---tctctt
t-tatata----gcacacctata-tacgg-----c--at-tcattcccggga--tgacta
gtttcgtcttt---------------------------tt-tg--tg-------------
------------c-g--aa-t-gta-atgtatttcttatcc-gtatgt-gcgatt-gtc-
-aattcatggtggggacagaccattgttaattgttggtctcggtcttaactaggaatgcc
ttgtacgggtctttggttcaacaaaccacccggaatacgtccctgccctttgtacaca-c
cgccc-gtcgctcttaccgat-gaacttctttgtgagtctaagggact--gggt------
------------------------------------------------------------
-taata-g-ctat-----ttttata-gt--ta-t----a--ta-cct--a---tggaa-a
cttatacg---aacaatgtggtttaaa-ggaaagagaagtcgtaacaaggcatca-----
----------------------------------------
>Pulleniatina_obliquiloculata|225066|DQ407270
aagggcaccacaagaacgcgtgg-agcatgtggcttaatttgactcaacgcgggaaatct
taccgggtccggacacac--tgaggattgacaggc-------------------------
---------------------aa-tatct--a-tta------aa--ag----aata-t-t
a------t-ttt-a----ata-tctc-ttt-----tt-a--atagtgtta-------aat
atgctagtcctttcatgattatgtgataggtggtgcatggccgttcttagttcgtggagt
gatctgtctgcttaattgcgtttcact-a-----agg-gccc-a---taa-attca-agg
tatgttagc-tatt--gt--t--tccc-----ta-t-tgacccctt------------a-
tat---tct-----t--at-a-------a-g-cgc-----gtgtc---ttt-atg-g--g
t--tt--aaa-cat----tgcg-catgct--gttgggtcctgaa--a-------------
------------------------------------------------------------
----------------------------gca-acgaacgtgaccgcaa-c-gtc----tt
--gttg--ccttta-tct---tgt-ta--tat--ctat---------t-atttat-t---
-ta-a-tag--a----ataac-t-aac-a-g--agg-ctaa---tct-aaa---actaga
cgg-accgctgttt--cttt-ct---t-aaaccagaggaagg--ttgcggcaa-taaca-
ggtct-gtgatgccctt-agatgttccgggctgcacacg-tgctacaat-gatc-ag-ta
c-agtg------------------------------------------------------
------------------------------------------------------------
----------------ag-catctc-aat--ttatata---cacc-g-tatttag-cg--
ctaag-ata-t---gattat--tg-------gc--------tc-----------------
t---tta---gg---gtctttt-a-attgtatt-tctta-----tg-cg-cg-cggtaaa
-gcctgct-tcga-gagtaagtgggtaa-tccat-tg-gaagt-aatgatt---tctctt
t-tatata----gcacacctata-tacgg-----c--at-tcattcccggga--tgacta
gtttcgtcttt---------------------------tt-tg--tg-------------
------------c-g--aa-t-gta-atgtatttcttatcc-gtatgt-gcgatt-gtc-
-aattcatggtggggacagaccattgttaattgttggtctcggtcttaactaggaatgcc
ttgtacgggtctttggttcaacaaaccacccggaatacgtccctgccctttgtacaca-c
cgccc-gtcgctcttaccgat-gaacttctttgtgagtctaagggact--gggt------
------------------------------------------------------------
-taata-g-ctat-----ttttata-gt--ta-t----a--ta-cct--a---tggaa-a
cttatacg---aacaatgtggtttaaa-ggaaagagaagtcgtaacaaggcatca-----
----------------------------------------
>Globigerina_sp._Okinawa_trough_2006|375012|DQ407269
cgtg------------------gtagtatgtggcttaatttgactcaacgcggaaaagct
tatctggtccggacacag--tgaggattgacagac-------------------------
---------------------gg-tctta----tt--------g--gt------ggac-t
ctaa-gac--------------------gt--------c--atg--gt-a-------aag
-ttgaagttctttcatgatcttgtggcaggtggtgcatggccgttcttagttcgtgtagt
gatacgtctgcctaatcgcgt--cacg-a-----t---aacc-t---att--tct---cg
aca-atc-c--aaa--ga--t-cttcg-----tg-c-agtatc-ta-t----tggt-ac-
gat---gct-----ca-cgtta-----gt-agg-c-----tagag---att-tga-a--c
a--gt--a-cgcaa----cgga-cgcgatc-gtaatctcttgtt-aa-------------
------------------------------------------------------------
----------------------------gtg-gccatcctgtgagc---c-cct----ga
--ttta--atggca-ggc---ggt-at--cat--ctca--gc--ca-c-a--ttt-c---
-ct-c-tgg--t----agtag-t-----ggg--cca-gat-----tt-aaa---actcga
gaa-acatctgtgactttct-ttct-ttacgc-agaggaagg--ttatggcaa-taaca-
ggtct-gtgatgccctc-agatgtccagagctgcacacg-tactacagt-gatc-ga-ct
c-acta------------------------------------------------------
------------------------------------------------------------
----------------ag-tgtcgt-gtt--ttctcca-aataac-g-tatacag-tgga
cttggtgtc-gg--gtgctg--gc--------c--------tc-----------------
t---ggtca--t-gtgctttga-t-tactgtca---ctt-----ta-aacac-tggtcg-
--ttagac-tcgt-gcaagc-aattcag-agcaa-c--gaatt-gc--aaa---cac--t
c-ttt-gg----gcactgtttac-tcc-------c--gt-ttacagaggaga--gatag-
--a---ct-aa---------------------------cc--a--cc-------------
------------t-a--t--t--ct-cg--actc-gc--cc-gcc-----catct-ttc-
-aattcttggtggggacagtaggttgttaactttcttactcggtcctaaccaggaatgcc
tcgtacaggt--t-ggttcaccataccacctggaattagtccctgccctttgtacaca-c
cgccc-gtcgcttttaccaat-gaactactttgcgagagtgtgggacc-----t------
------------------------------------------------------------
-attga-g-cttt-------caagt-------------a--c-------a----ggga-a
cccattcg---accaacggagtttaaa-ggaaagagaagtcgtaacaaggcatcg-----
----------------------------------------
>Neogloboquadrina_pachyderma|125957|EF447104
---g-caccacaagaacgcgtgg-agcatgtggcttaatttgactcaacgcgggaaatct
taccgggtccggacacac--tgaggattgacaggc-------------------------
---------------------aa-t-atc----tcatgt--ttc--at---taaccgtta
ttaacgta-tcg-g----tta-tttc-ctt-aa-cat-cg-agt--gtta-------aat
atgctagtcctttcatgattatgtgataggtggtgcatggccgttcttagttcgtggagt
gatctgtctgcttaattgcgtttcact-a-----agg-gccc-a---taa-attca-agg
tatgttagc--tat--cg--c-cgctc-----ta-t-ggacccctt------------a-
acc---tcg-----g--tt-a-------a-g-cgc-----gcgtctttatt-taa-a--g
agttt--aaggcat----tgcg-catgct--gttgggctctgaa--a-------------
------------------------------------------------------------
----------------------------gca-acgaacgtgaccgcaa-c-gtc----tt
--gttg--ccttaa-tta---agt-cg--tgtttaaat---------ggtatttgatta-
-ca-a-ttt--a----accgc-t-tac-c-g--agg-ctat---tt--aaa---actaga
cgg-accgctgttt--cttttct---t-aaaccagaggaagg--ttgcggcaa-taaca-
ggt---------------------------------------------------------
------------------------------------------------------------
------------------------------------------------------------
------------------------------------------------------------
------------------------------------------------------------
------------------------------------------------------------
------------------------------------------------------------
------------------------------------------------------------
------------------------------------------------------------
------------------------------------------------------------
------------------------------------------------------------
------------------------------------------------------------
------------------------------------------------------------
------------------------------------------------------------
------------------------------------------------------------
------------------------------------------------------------
---------------------------ctgt---------
>Neogloboquadrina_pachyderma|125957|EF447103
---g-caccacaagaacgcgtgg-agcatgtggcttaatttgactcaacgcgggaaatct
taccgggtccggacacac--tgaggattgacaggc-------------------------
---------------------aa-t-atc----tcatgt--tta--at----aaccgtta
ttaacgta-tcgtg----tta-ttta-at---a-cat-cg-agt--gtta-------aat
atgctagtcctttcatgattatgtgataggtggtgcatggccgttcttagttcgtggagt
gatctgtctgcttaattgcgtttcact-a-----agg-gccc-a---taa-attca-agg
tatgttagc--tatc-tg--t-cgctc-----ta-t-ggacccctt------aacc-ga-
gtt----aa-----a--tc-ga---g-ttaagcgc-----gcgtctttatt-taa-a--g
agttt--aagacat----tgcg-catgct--gttgggctctgaa--a-------------
------------------------------------------------------------
----------------------------gca-acgaacgtgaccgcaa-c-gtc----tt
--gttg--ccttaa-taa---agt-tg--tgttaat--------------a-gca-a---
-ta----tt--a----accgc-t-tac-a-a--agg-ctat---tt--aaa---actaga
cgg-accgctgttt--cttttct---t-aaaccagaggaagg--ttgcggcaa-taaca-
ggtct-gtgatgccctt-agatgttccgggctgcacacg-tgctacaat-gatc-ag-ta
c-agtg------------------------------------------------------
------------------------------------------------------------
----------------ag-catctc-aat--at-aata---cacc-g-tctttag-cg--
cttag-a-c-gc--gattat--cg-------gc--------ttact----t--tttatta
a---gga-g-gt-ctgtttaat-c-g-atgttt-tctaa-----tg-tg-cg-cggtaaa
-gcctgct-tcga-gagtaagcgggtaa-tccat-tg-gaagt-aatgatt---tctcta
t-atc--tagt-gcacaactatg-cacgg-----c--ac-tcattcccgaga--cggcta
gtttcgtcttt---------------------------ta--g--tg-------------
------------t-g--aa-t-gtg-gtgttatt-caa-ac-gtgcgt-gcaatt-gtc-
-aattcatggtggggacagaccattgttaactgttggtctcggtcttaactaggaatgcc
ttgtacgggtctttggttcaacaaaccacccggaatacgtccctgccctttgtacaca-c
cgccc-gtcgctcttaccgat-ggacttttttgtgagtctaagggact--gggt------
------------------------------------------------------------
-taaaccg-ctcg-----tttattc--g--ga-tg-g-cagta-cct--a---tggaa-a
cttatgcg---aacaaagtggtctaaa-ggaaagagaagtcgtaac--------------
----------------------------------------
>Neogloboquadrina_pachyderma|125957|EF447102
---g-caccacaagaacgcgtgg-agcatgtggcttaatttgactcaacgcgggaaatct
taccgggtccggacacac--tgaggattgacaggt-------------------------
---------------------aa-t-atc----tcatgg--tta--tt----aacccg-g
ttat-ttg-ttt-a----atcag--t-tattaagcat-cg-agt--gtta-------aat
atgctagtcctttcatgattatgtgataggtggtgcatggccgttcttagttcgtggagt
gatctgtctgcttaattgcgtttcact-a-----agg-gccc-a---taa-attca-agg
tatgttagc--tat--cg--t-cgctc-----ta-t-ggaccccttat----tcactgc-
tttaattag-----t--tttgt-----ttaagcgc-----gcgtctttaat-taa-c--g
agttt--aagacat----tgcg-catgct--gttgggctctgaa--a-------------
------------------------------------------------------------
----------------------------gca-acgaacgtgaccgcaa-c-gtc----tt
--gttg--ccttaa-cac---agt-tg--gctttaaat--ac--ga-a-a--ttc-g---
-ta-t-tta--a----accgc-t-tac-a-g--agg-ctat---tt--aaa---actaga
cgg-accgctgttt--cttttct---t-aaaccagaggaagg--ttgcggcaa-taaca-
ggtct-gtgatgccctt-agatgttccgggctgcacacg-tgctacaat-gatc-ag-ta
c-agtg------------------------------------------------------
------------------------------------------------------------
----------------ag-catctc-aat--at-aata---cacc-g-tctttag-cg--
cttag-a-c-gc--gattaa--tg-------ga--------ttgct----t--tttatta
a---gcg-a-gt-c-gtttaat-c-g-atgttt-tttaa-----tg-tg-cg-cggtaaa
-gcctgct-tcga-gagtaagcgggtaa-tccat-tg-gaagt-aatgatt---tctcta
t-atc--tagt-gcacaactatg-cacgg-----c--ac-tcattcccgaga--cggcta
gtttcgtcttt---------------------------ta--g--tg-------------
------------t-g--aa-t-gta-gtgttatt-caa-ac-gtgcgt-gcaatt-gtc-
-aattcatggtggggacagaccattgttaactgttggtctcggtcttaactaggaatgcc
ttgtacgggtctttggttcaacaaaccacccggaatacgtccctgccctttgtacaca-c
cgccc-gtcgctcttaccgat-ggacttttttgtgagtctaagggact--gggt------
------------------------------------------------------------
-taaacca-ctcgcttaatttatta-agcgga-tg-g-cagta-cct--a---tggaa-a
cttatgcg---aacaaagtggtctaaa-ggaaagagaagtcgtaac--------------
----------------------------------------
>Globorotalia_truncatulinoides|69029|AY359167
aggg-caccacaagaacgcgtgg-agcatgtggcttaatttgactcaacgcggggaatct
taccgggtccggacacac--tgaggattgacagac-------------------------
---------------------gg-t-tat--t-gactta--tac--tcgcttaatagc-t
ttaa-gct--------------------gttaagtgt-tt-aac--acctttacacaaag
atgctagtcctttcatgatcgtttgataggtggtgcatggccgttcttagttcgtggagt
gatctgtctgcctaattgcgtttcact-a-----agg-tccc-a----tt-cttca--ta
cgt-atg----aat--ag--c-gtctt-----aa---ct-cac-tt-t----tacc-gc-
tac----ct-----a--tttgt---a-gtaagcgc-----tcat-actatt-ggg-a--c
c--gg--aatgcaa----cgag-cgcgact-gcaccacctaatt-g--------------
------------------------------------------------------------
------------------------------------------------------------
------------------------ccc--cttatctacc-at--taat-tactttat---
-ta-accgccctg--tacggg-caccggggc--ctt-acctt--tactgaa---actagc
tgg-accgctgctt---tcc-tt---t-aagccagaggaagg--ttgcggcaa-taaca-
ggtct-gtgatgccctc-agatgttccgggccgcacacg-tgctacaat-gatc-ag-ca
ccaaag------------------------------------------------------
------------------------------------------------------------
----------------aggtattac-cta--tcttctt-a-tacc-ttaacccaa-tatg
ttaaactta-tt--gcgtaa--gg-------gt--------at-gt----c---ttaacg
a---ctt---at-ccgctttag-c-g-ctttaa---gat-----ta-ttgga-cggttgt
-gcctgcc-tcga-gag--agtgtacag-ggcag-ca-agagt-aatgattccttcgttt
t-tac-tacta-ataccgcgctt-ggtaa-----c--atattacactcg-at--taagt-
-agggtctttgcttttaatagcaattgctatcctcaccct-ta--g-gc--tctaaggat
-attactatctct-a--a--g-gtctacagggag-gt--gt-atatggcgcactt-act-
-tattcacggtggggacagaccattgttaactgttggtctcggtctcaactaggaatgcc
tcgtacgggt--t-ggttcaccaaaccacccggaatatgtccctgccctttgtacaca-c
cgccc-gtcgctcttatcgat-gaactcacttgtgaggctgagggact--g---cgtct-
-----------------att-ata-cccgtgtaatcctaatatcttacatacatttcgct
aaaagc-g-attt-----tgctcta-ag--ga-tt-tacacga-cct--tacgcacaa-a
cttattcg---accaa-gtgggtttaa-ggaaagagaagtcgtaacaaggcatca-----
----------------------------------------
>Globorotalia_truncatulinoides|69029|AY359166
aagggcaccacaagaacgcgtgg-agcatgtggcttaatttgactcaacgcggggaatct
taccgggtccggacacac--tgaggattgacagac-------------------------
---------------------gg-t-tat--t-gactta--tac--tcgcttaatggc-t
ttaa-gct-cgc-t----ttaag--c-tgttaaacgt-tt-aac--acctttacacaaag
atgctagtcctttcatgatcgtttgataggtggtgcatggccgttcttagttcgtggagt
gatctgtctgcctaattgcgtttcact-a-----agg-tccc-a----tt-cttca--ta
cgt-atg----aat--ag--c-gtctt-----aa---ct-cac-tt-t----tacc-gc-
tac----ct-----a--tttgt---a-gtaagcgc-----tcat-actatt-ggg-a--c
c--gg--aatgcaa----cgag-cgcgact-gcaccacctaatt-g--------------
------------------------------------------------------------
------------------------------------------------------------
------------------------ccc--cttatctacc-at--taat-tactttat---
-ta-accgccctg--tacggg-caccggggc--ctt-acctt--tactgaa---actagc
tgg-accgctgctt---tcc-tt---t-aagccagaggaagg--ttgcggcaa-taaca-
ggtct-gtgatgccctc-agatgttccgggccgcacacg-tgctacaat-gatc-ag-ca
c-aaag------------------------------------------------------
------------------------------------------------------------
----------------ag-tattac-cta--tcttctt-a-tacc-t-aacccaa-tatg
ttaaactta-tt--gcgtaa--gg-------at--------attgt----c---ttaacg
acgactt---at-ccgctttag-c-g-ctttaa---gat-----ta-ttgga-cggttat
-gcctgcc-tcga-gag--agtgtacag-ggcag-ca-agagt-aatgattccctcgttt
t-tac-tacta-ataccgcgctt-ggtaa-----c--atattacactcg-at--taagt-
-agggtctttgcttctaatagcaattgctatcctcaccct-ta--g-gc--tctaaggat
-attactatctct-a--a--g-gtctacagggag-gt--gt-atatggcgcactt-act-
-tattcacggtggggacagaccattgttaactgttggtctcggtctcaactaggaatgcc
tcgtacgggt--t-ggttcaccaaaccacccggaatatgtccctgccctttgtacaca-c
cgccc-gtcgctcttatcgat-gaactcacttgtgaggctgagggact--g---cgtct-
-----------------atttata-cccatgtaatcctaatatctcacatacatttcgct
aaaggc-g-attt-----tgcttta-ag--ga-tt-tacacga-cct--tacgcacaa-a
cttattcg---accga-gtgggtttaaaggaaagagaagtcgtaacaaggcatcg-----
----------------------------------------
>Neogloboquadrina_pachyderma|125957|AY973272
aagggcaccacaagaacgcgtgg-agcatgtggcttaatttgactcaacgcgggaaatct
taccgggtccggacacac--tgaggattgacaggc-------------------------
---------------------aa-t-atc----tcatgt--tta--at----aaccgtta
ttaacgta-tcgtg----tta-ttta-at---a-cat-cg-agt--gtta-------aat
atgctagtcctttcatgattatgtgataggtggtgcatggccgttcttagttcgtggagt
gatctgtctgcttaattgcgtttcact-a-----agg-gccc-a---taa-attca-agg
tatgttagc--tat--cg--t-cgctc-----ta-t-ggacccctt------aacc-ga-
gtt----aa-----a--tc-ga---g-ttaagcgc-----gcgtctttatt-taa-a--g
agttt--aagacaa----tgcg-catgct--gttgggctctgaa--a-------------
------------------------------------------------------------
----------------------------gca-acgaacgtgaccgcaa-c-gtc----tt
--gttg--ccttaa-taa---agt-tg--tgttaat--------------a-gca-a---
-ta----tt--a----accgc-t-tac-a-g--agg-ctat---tt--aaa---actaga
cgg-accgctgttt--cttttct---t-aaaccagaggaagg--ttgcggcaa-taaca-
ggtct-gtgatgccctt-agatgttccgggctgcacacg-tgctacaat-gatc-ag-ta
c-agtg------------------------------------------------------
------------------------------------------------------------
----------------ag-catctc-aat--at-aata---cacc-g-tctttag-cg--
cttag-a-c-gc--gattat--cg-------gc--------ttact----t--tttatta
a---gga-g-gt-ctgtttaat-c-g-atgttt-tctaa-----tg-tg-cg-cggtaaa
-gcctgct-tcga-gagtaagcgggtaa-tccat-tg-gaagt-aatgatt---tctcta
t-atc--tagt-gcacaactatg-cacgg-----c--ac-tcattcccgaga--cggcta
gtttcgtcttt---------------------------ta--g--tg-------------
------------t-g--aa-ttgta-gtgttatt-caa-ac-gtgcgt-gcaatt-gtc-
-aattcatggtggggacagaccattgttaactgttggtctcggtcttaactaggaatgcc
ttgtacgggtctttggttcaacaaaccacccggaatacgtccctgccctttgtacaca-c
cgccc-gtcgctcttaccgat-ggacttttttgtgagtctaagggact--gggt------
------------------------------------------------------------
-taaaccg-ctcg-----tttattc--g--ga-tg-g-cagta-cct--a---tggaa-a
cttatgcg---aacaaagtggtctaaa-ggaaagagaagtcgtaacaaggcaacagtagg
tgaacctgcagaaggatca---------------------
>Neogloboquadrina_pachyderma|125957|AY305332
---g-caccacaagaacgcgtgg-agcatgtggcttaatttgactcaacgcgggaaatct
taccgggtccggacacac--tgaggattgacaggc-------------------------
---------------------aa-t-atc----tcatgg--tta--tt----aaccgg--
ttat-tta-ttt-a----accggtta-att-aagcat-cg-agt--gtta-------aat
atgctagtcctttcatgattatgtgataggtggtgcatggccgttcttagttcgtggagt
gatctgtctgcttaattgcgtttcact-a-----agg-gccc-a---taa-attca-agg
tatgttwgc--tat--cg--t-cgctc-----ta-t-ggaccccttaw----tcaa-gc-
tat---tag-----t--tt-gt-----ttaagcgc-----gcgtctttatt-taa-a--g
agttt--aagacac----tgcg-catgct--gttgggctctgaa--a-------------
------------------------------------------------------------
----------------------------gca-acgaacgtgaccgcaa-c-gtc----tt
--gttg--ccttaa-taa---agt-tg--gctttaaat--ac--ga-a-a--ttc-g---
-ta-t-tta--a----accgc-t-tac-a-g--agg-ctat---tt--aaa---actaga
cgg-accgctgttt--cttttct---t-aaaccagaggaagg--ttgcggcaa-taaca-
ggtct-gtgatgccctt-agatgttccgggctgcacacg-tgctacaat-gatc-ag-ta
c-agtg------------------------------------------------------
------------------------------------------------------------
----------------ag-catctc-aat--at-aata---cacc-g-tctttag-cg--
cttag-a-c-gc--gattaa--tg-------ga--------ttgct----t--tttatta
a---gcg-a-gt-c-gtttaat-c-g-atgttt-tctaa-----tg-tg-cg-cggtaaa
-gcctgct-tcga-gagtaagcgggtaa-tccat-tg-gaagt-aatgatt---tctcta
t-atc--tagt-gcacaactatg-cacgg-----c--ct-atattcccgaga--cggcta
gtttcgtcttt---------------------------ta--g--tg-------------
------------t-g--aa-t-gta-gtgttatt-caa-ac-gtgcgt-gcaatt-gtc-
-aattcatggtggggacagaccattgttaactgttggtctcggtcttaactaggaatgcc
ttgtacgggtctttggttcaacaaaccacccggaatacgtccctgccctttgtacaca-c
cgccc-gtcgctcttaccgat-ggacttttttgtgagtctaagggact--gggt------
------------------------------------------------------------
-taaacca-ctcgttta-tttatta-agcgga-tg-g-cagta-cct--a---tggaa-a
cttatgcg---aacaaagtggtctaaa-ggaaagagaagtcgtaac--------------
----------------------------------------
>Neogloboquadrina_pachyderma|125957|AY305331
---g-caccacaagaacgcgtgg-agcatgtggcttaatttgactcaacgcgggaaatct
taccgggtccggacacac--tgaggattgacaggc-------------------------
---------------------aa-t-atc----tcatgg--tta--tt----aaccgg--
ttat-tta-ttt-a----atcgg--t-tattaagcat-cg-agt--gtta-------aat
atgctagtcctttcatgattatgtgataggtggtgcatggccgttcttagttcgtggagt
gatctgtctgcttaattgcgtttcact-a-----agg-gccc-a---taa-attca-agg
tatgttagc--tat--cg--t-cgctc-----ta-t-ggaccccttatactcgatttcgc
tttaattagcgtt-a--tttgt-----ttaagcgc-----gcgtctttatt-taa-t--g
agttt--aagacac----tgcg-catgct--gttgggctctgaa--a-------------
------------------------------------------------------------
----------------------------gca-acgaacgtgaccgcaa-c-gtc----tt
--gttg--ccttaa-taa---agt-tg--gctttwaat--ac--aa-t-ty-cccgaatt
cgt-attta--a----accgc-t-tac-a-g--agg-ctat---tt--aaa---actaga
cgg-accgctgttt--cttttct---t-aaaccagaggaagg--ttgcggcaa-taaca-
ggtct-gtgatgccctt-agatgttccgggctgcacacg-tgctacaat-gatc-ag-ta
c-agtg------------------------------------------------------
------------------------------------------------------------
----------------ag-catctc-aat--at-aata---cacc-g-tctttag-cg--
cttag-a-c-gc--gattaa--tg-------ga--------tcgtt----t--tttatta
a---gcg-a-gt-c-gtttaat-c-g-atgttt-tctaa-----tg-tg-cg-cggtaaa
-gcctgct-tcga-gagtaagcgggtaa-tccat-tg-gaagt-aatgatt---tctcta
t-atc--tagt-gcacaactatg-cacgg-----c--ac-tcattcccgaga--cggcta
gtttcgtcttt---------------------------ta--g--tg-------------
------------t-g--aa-t-gta-gtgttatt-caa-ac-gtgcgt-gcaatt-gtc-
-aattcatggtggggacagaccattgttaactgttggtctcggtcttaactaggaatgcc
ttgtacgggtctttggttcaacaaaccacccggaatacgtccctgccctttgtacaca-c
cgccc-gtcgctcttaccgat-ggacttttttgtgagtctaagggact--gggt------
------------------------------------------------------------
-taaacca-ctcgttta-tttaata-agcgga-tg-g-cagta-cct--a---tggaa-a
cttatgcg---aacaaagtggtctaaa-ggaaagagaagtcgtaac--------------
----------------------------------------
>Neogloboquadrina_pachyderma|125957|AY305330
---g-caccacaagaacgcgtgg-agcatgtggcttaatttgactcaacgcgggaaatct
taccgggtccggacacac--tgaggattgacaggc-------------------------
---------------------aa-tatct-catggttat--taa--ccggttaatggtta
ttta-ttt-aat-agc-catcgg--t-tattaagcat-cg-agt--gtta-------aat
atgctagtcctttcatgattatgtgataggtggtgcatggccgttcttagttcgtggagt
gatctgtctgcttaattgcgtttcact-a-----agg-gccc-a---taa-attca-agg
tatgttagc--tat--cg--t-cgctc-----ta-t-ggaccccttat----tcactgc-
tttaattag-----t--ct-gt-----ttaagcgc-----gcgtctttatt-taa-w--g
agttt--aagacac----tgcg-catgct--gttgggctctgaa--a-------------
------------------------------------------------------------
----------------------------gca-acgaacgtgaccgcaa-c-gtc----tt
--gttg--ccttaa-taa---agt-tg--gctttaaat--ac--gaat-tc-gtattcg-
-ta-t-tta--a----accgc-t-tac-a-g--agg-ctat---tt--aaa---actaga
cgg-accgctgttt--cttttct---t-aaaccagaggaagg--ttgcggcaa-taaca-
ggtct-gtgatgccctt-agatgttccgggctgcacacg-tgctacaat-gatc-ag-ta
c-agtg------------------------------------------------------
------------------------------------------------------------
----------------ag-catctc-aat--at-aata---tacc-g-tctttag-cg--
cttag-a-c-gc--gattaa--tg-------ga--------tcgtt----t--tttatta
a---gcg-a-gt-c-gtttaat-c-g-atgttt-tctaa-----tg-tg-cg-cggtaaa
-gcctgct-tcga-gagtaagcgggtaa-tccat-tg-gaagt-aatgatt---tctcta
t-atc--tagt-gcacaactatg-cacgg-----c--ac-tcattcccgaga--cggcta
gtttcgtcttt---------------------------ta--g--tg-------------
------------t-g--aa-t-gta-gtgttatt-caa-ac-gtgcgt-gcaatt-gtc-
-aattcatggtggggacagaccattgttaactgttggtctcggtcttaactaggaatgcc
ttgtacgggtctttggttcaacaaaccacccggaatacgtccctgccctttgtacaca-c
cgccc-gtcgctcttaccgat-ggacttttttgtgagtctaagggact--gggt------
------------------------------------------------------------
-taaacca-ctcg-----tttattc--g--ga-tg-g-cagta-cct--a---tggaa-a
cttatgcg---aacaaagtggtctaaa-ggaaagagaagtcgtaac--------------
----------------------------------------
>Neogloboquadrina_pachyderma|125957|AY305329
---g-caccacaagaacgcgtgg-agcatgtggcttaatttgactcaacgcgggaaatct
taccgggtccggacacac--tgaggattgacaggc-------------------------
---------------------aa-t-atc----tcatgt--ttc--at---taaccgtta
ttaacgta-tcg-g----tta-tttc-ctt-aa-cat-cg-agt--gtta-------aat
atgctagtcctttcatgattatgtgataggtggtgcatggccgttcttagttcgtggagt
gatctgtctgcttaattgcgtttcact-a-----agg-gccc-a---taa-attca-agg
tatgttagc--tat--cg--c-cgctc-----ta-t-ggacccctt------aa---ct-
taa----cg-----g--tt-a-------a-g-cgc-----gcgtctttatt-taa-a--g
agttt--aaggcat----tgcg-catgct--gttgggctctgaa--a-------------
------------------------------------------------------------
----------------------------gca-acgaacgtgaccgcaa-c-gtc----tt
--gttg--ccttaa-tta---agt-cg--tgtttaaat---------ggtatttgatta-
-ca-a-ttt--a----accgc-t-tac-c-g--agg-ctat---tt--aaa---actaga
cgg-accgctgttt--cttttct---t-aaaccagaggaagg--ttgcggcaa-taaca-
ggtct-gtgatgccctt-agatgttccgggctgcacacg-tgctacaat-gatc-ag-ta
c-agtg------------------------------------------------------
------------------------------------------------------------
----------------ag-catctc-aat--at-aata---cacc-g-tctttag-cg--
cttag-a-c-gc--ggttat--tg-------gc--------ttacttt-tt--ttta-tt
aacgagtga-gt-ttaattaac-c-g-atgatt-tctaa-----tg-tg-cg-cggtaaa
-gcctgct-tcga-gagtaagcgggtaa-tccat-tg-gaagt-aatgatt---tctcta
t-atc--tagt-gcacaactatg-tacgg-----c--at-tcattcccgaga--cggcta
gttccgtcttt---------------------------ta--g--tg-------------
------------c-g--aa-t-gta-gtgttatt-caa-ac-gtacgt-gcaatt-gtc-
-aattcatggtggggacagaccattgttaactgttggtctcggtcttaactaggaatgcc
ttgtacgggtctttggttcaacaaaccacccggaatacgtccctgccctttgtacaca-c
cgccc-gtcgctcttaccgat-ggacttttttgtgagtctaagggact--gggt------
------------------------------------------------------------
-taaacca-ctcg-----tttattc--g--ga-tg-g-cagtaacct--a---tggaa-a
cttatgcg---aacaaagtggtctaaa-ggaaagagaagtcgtaac--------------
----------------------------------------
>Globigerina_bulloides|69025|AY241713
---g-caccacaagagcgtg--g-agtatgtggcttaatttgactcaacgcggaaaagct
tatctggtccggacacag--tgaggattgacagac-------------------------
---------------------ag-t-ta---g-aca------ga--ag---t--gagg-t
tttg-g-t--------------------aa--------ca-att--gaga-------gag
-ttgaagttctttcatgatcttgtgagaggtggtgcatggccgttcttagttcgtgtagt
gatatgtctgcctaatcgcgt--cacg-a-----t---aacc-t---att--ggt---cg
aca-acc-c--aatt-at--c-acaac-----tg-c-agcata-ac-t----cccc-ttg
ggt---gggcgag-g-ctctgt-----gt-agg-a-----tagac---ctc-tga-a--c
a--gt--a-cgcaa----cgaa-cgcgatc-gtaatcccttgtt-ga-------------
------------------------------------------------------------
----------------------------gtg-gccatcctgtaagct--g-ctg----ga
--ttag--gaaccc-agt---ggt-at--tat--ctca--gc--ca-c-a--gat-t---
-tt-c-tgg--t----tgtag-t-----ggg--cca-gtt-----tt-gaa---actcgg
gga-acatctgtgactttct-ttct-taacgc-agaggaagg--ttatggcaa-taaca-
ggtct-gtgatgccctt-agatgtccagggctgcacacg-tactacatt-gatc-aa-ct
c-agta------------------------------------------------------
------------------------------------------------------------
----------------gg-cgtcgt-gttagttctcca-a-taac-g-tatctag-tgga
cttggtgtc-gg--gtgtgt--gg-------cc--------tc-----------------
t---ggtca--t-gcgctttga-t-tactgtca---ctt-----ta-aacac-tggtcg-
--ttagac-tcgt-gcaatc-caat-ag-aagag-gt-gaata-ag---tt---tcc--c
a-aag-ta----ccgtgtttagc-tcc-------c--gt---gttcgta-ga---gacc-
--c---ct-cg---------------------------ca--t--tg-------------
------------c-c--a--g-t-c-ga-tgtgg-gtc-ct-ttgtg---ctttt-ttc-
-aaatcttagtggggacagacatctgttaactttttgtctcggtcccaaccaggaatgcc
tcgtacaggt--t-ggttcaccataccacctggaattagtccctgccctttgtacaca-c
cgccc-gtcgcttttaccaat-gaacttctttgcgagagtgagagactta----------
------------------------------------------------------------
-----------------------------------------aa-gat--aatcgcgga-a
ctcactcg---accgacgggatttaaa-ggaaaaagaagtcgtaac--------------
----------------------------------------
>Globigerina_bulloides|69025|AY241712
---g-caccacaagagcgtg--g-agtatgtggcttaatttgactcaacgcggaaaagct
tatctggtccggacgcag--tgaggattgacagac-------------------------
---------------------ag-t-ttc--a-gg-----------ag---t--gg-t-t
cttg-gta--------------------aa--------ca-att--gaga-------gag
-ttgaagttctttcatgatcttgtgagaggtggtgcatggccgttcttagttcgtgtagt
gatatgtctgcctaatcgcgt--cacg-a-----t---aacc-t---att--ggt---cg
aca-acc-c--aatt-at--c-acaac-----tg-c-agcata-ac-t----cccc-ttg
ggt---gggcgag-g-ctctgt-----gt-agg-a-----tagac---ctc-tga-a--c
a--gt--a-cgcaa----cgaa-cgcgatc-gtaatcccttgtt-ga-------------
------------------------------------------------------------
----------------------------gtg-gccatcctgtaagct--g-ctg----ga
--ttag--gaaccc-agt---ggt-at--tat--ctca--gc--ca-c-a--gat-t---
-tt-c-tgg--t----tgtaa-t-----ggg--cca-gtt-----tt-gaa---actcgg
gga-acatctgtgactttct-ttct-taacgc-agaggaagg--ttatggcaa-taaca-
ggtct-gtgatgccctt-agatgtccagggctgcacacg-tactacatt-gatc-aa-ct
c-agta------------------------------------------------------
------------------------------------------------------------
----------------gg-cgtcgt-gtt--ttctcca-a-taac-g-tatctag-tgga
cttggtgtc-gg--gtgcgt--gg-------cc--------tc-----------------
----ggtcg--t-gtactttga-t-tactgtca---ctt-----ta-aacac-tggtcg-
--ttagac-tcgt-gcaatc-caat-ag-aagag-gt-gacta-ag---tt---tcc--c
a---g-ta----ccgtgttcgcc-tcc-------c--gt---gtcagta-gg---g-cc-
--c---ct-cg---------------------------ca--t-ata-------------
------------c-c--a--g-t-c-ga-agtgg-gcc-ct-ttgtg---ctttt-ttc-
-aaatcttagtggggacagacatctgttaactttttgtctcggtcccaaccaggaatgcc
tcgtacaggt--t-ggttcaccataccacctggaattagtccctgccctttgtacaca-c
cgccc-gtcgcttttaccaat-gaacttctttgcgagcgtgagagact-a----------
------------------------------------------------------------
-----------------------------------------aa---a--tatcgcgga-a
ctcactcg---accgacgggacttaaa-ggaaaaagaagtcgtaac--------------
----------------------------------------
>Neogloboquadrina_pachyderma|125957|AY241711
---g-caccacaagaacgcgtgg-agcatgtggcttaatttgactcaacgcgggaaatct
taccaggtccggacacac--tgaggattgacagga-------------------------
---------------------ag-t-atc--g-tctttt--gaa--atctttaagcac-a
tgtc-gtt-tct-a----atgacatc-ttttagatga-at-gat-tcgtgt-----aaat
atgctagttctttcatgattatgtgataggtggtgcatggccgttcttagttcgtggagt
gatctgtctgcttaattgcgtttcact-a-----tgg-cccc-a-----a-agtta-gca
agt-tat-c-caatcatg--a-ccttc-----gt---cg-acc-cc-t----cacc-tt-
tga----gt-----g--cgcg-------tcc-tag-----cttag---agt-acatg--g
t--gt--aaa--------tgga-cttgttt-tgggtacccagaa--a-------------
------------------------------------------------------------
----------------------------gca-acgaacgtgaccgcaa-c-gtc----tt
--gttg--tctctcttttgacagt-ta--tgggttatcccag--tcatgtg-tttatgc-
-tt-t-tat--g----tgtaa-atacgtacg--aca-cagagactagataccaaactagg
cgt-accgctgtat-cattt-ct---ttaaaccagaggaagg--ttgcggcaa-taaca-
ggtct-gtgatgccctt-agatgttctgggctgcacacg-tgctacaat-gatc-ag-ca
c-agta------------------------------------------------------
------------------------------------------------------------
----------------ag-catctc-aat--ttttaca-a-cacc-g-ttaaca--ca--
cgtagtgag-cc--gcttga--aa-------tc-tca--t--ctgcatatg--catattt
c---ggt-a-tg-gattgcaat-g--tgagtta-tctaa-----tg-cg-cg-cggttat
-gcctgta-ccga-gaggtgacgtcggg-taacc-at-tctct-aatgctg-acctattt
t-tctgaaatatgcacaactctaatatga-----c--at-tcattcccg-gg--aggac-
-tagttgcctctttgtgtgagtg-c-aatgca-aacat----g--tc-------------
------------g-g--c--g-t-a-ag--actt-ca--ttcatatgt-gcccct-gtc-
-aattcgtggtggggacagaccattgctaattgttggtctcgcttataactaggaatgcc
ttgtaccggtctttggttcatcaaaccaccgggaatacgtccctgccctttgtacaca-c
cgccc-gtcgctcttaccgat-gaactcgtttgtgagttttaaggact--ggat------
------------------------------------------------------------
-taagc-t-atat------gcgtaa-------------c--c-----t-a---tggaa-a
ttcatgcg---aatgaactggtttaaa-ggaaagagaagtcgtaac--------------
----------------------------------------
>Turborotalita_quinqueloba|125971|AY241710
---g-caccacaagagcgtg--g-agtatgtggcttaattcgactcaacgcgcaacaatt
tacttggtccgaacgctt--tgaggattgacagtt-------------------------
---------------------at-tgtat--a-gtt-ct--gat--at---g--ggtg--
gtat-ttg-tag-t----caacg--t--gt-aggtag-tt-gta-tatta-------aat
atgaaagttcttttatgattatgtgataggtggtgcatggccgtccttaattcgtggagt
gatttgtctgcttaattgcgcattg-----------------------------------
------------------caa-attgt-----aa-t-tg-atc-tt-t----tacc-ag-
tct----cg-----t--tctga---t-tttt-gtt-----gtgaatattgt-agaat--a
t--tg--ttgtcgt----cgag--tcatta-ttgccactacgtc-t--------------
------------------------------------------------------------
------------------------------------------------------------
------------------------ggt--cct--ttgggcagaatagtgt--ttt-a---
-ta-t-ttt--g----tcttg-c-aac-a-c--aaa-attc---tt--cac---aatatt
gta-gccg-tactt--catt-gt---atgcgc-tattcatgt--atatgtgac-acatt-
tgtgg-ttcaagacc---agttcggctgct-tgtacaca-ta-tacact-cgac-at-ga
tcatt-------------------------------------------------------
------------------------------------------------------------
------------------------------------------------------------
--------------caggct--gc-------ta-g------agacc----tt-gtgtctt
gccccaaag-gt---tgattaa-c-accgtgag---tgc-----aa-cg-ag-tgagatt
-gcaagcc-t-tt-gtt--atgtagtga-acaac-atatacct-ac--tac---tac--t
a---c-ta----ctactttgtag-taatg-----t--ag-gattccaac-ta--cacag-
--a---at-aa---------------------------cc-at--ta-------------
------------a-g--g--t-gaa-atgaactc-ag--gc-gactg---ctata-ctt-
-taag-atggtggaagttgt----------------------------------------
------------------------------------------------------------
------------------------------------------------------------
------------------------------------------------------------
------------------------------------------------------------
------------------------------------------------------------
----------------------------------------
>Pulleniatina_obliquiloculata|225066|AY241709
---g-caccacaagaacgcgtgg-agcatgtggcttaatttgactcaacgcgggaaatct
taccgggtccggacacac--tgaggattgacaggc-------------------------
---------------------aa-tatct--a-tta------aa--ag----aattgt-t
a------t-tat-a----acattctc-ttt-----tt-a--atagtgtta-------aat
atgctagtcctttcatgattatgtgataggtggtgcatggccgttcttagttcgtggagt
gatctgtctgcttaattgcgtttcact-a-----agg-gccc-a---taa-attca-agg
tatgttagc-tatt--gt--t--tccc-----ta-t-tgacccctt------------a-
tt-----ct-----t--at-a-------a-g-cgc-----gtgtc---ttt-atg-g--g
t--tt--aaa-cat----tgcg-catgct--gttgggtcctgaa--a-------------
------------------------------------------------------------
----------------------------gca-acgaacgtgaccgcaa-c-gtc----tt
--gttg--ccttta-tct---tgt-ta--tat--ctat---------t-a--tttaa---
-ta-a-tag--a----ataac-t-aac-a-g--agg-ctaa---tct-aaa---actaga
cgg-accgctgttt--cttt-ct---t-aaaccagaggaagg--ttgcggcaa-taaca-
ggtct-gtgatgccctt-agatgttccgggctgcacacg-tgctacaat-gatc-ag-ta
c-agtg------------------------------------------------------
------------------------------------------------------------
----------------ag-catctc-aat--ttatata---cacc-g-tatttag-cg--
ctaag-ata-t---gattat--tg-------gc--------tc-----------------
t---ttt-a-gg---gtctttt-a-attgtatt-tctta-----tg-cg-cg-cggtaaa
-gcctgct-tcga-gagtaagtgggtaa-tccat-tg-gaagt-aatgatt---tctctt
t-tatata----gcacacctata-tacgg-----c--at-tcatccccggga--tgacta
gtttcgtcttt---------------------------tt-tg--tg-------------
------------c-g--aa-t-gta-atgtatttcttatcc-gtatgt-gcgatt-gtc-
-aattcatggtggggacagaccattgttaattgttggtctcggtcttaactaggaatgcc
ttgtacgggtctttggttcaacaaaccacccggaatacgtccctgccctttgtacaca-c
cgccc-gtcgctcttaccgat-gaacttctttgtgagtctaagggact--gggt------
------------------------------------------------------------
-taata-g-ctat-----ttttata-gt--ta-t----a--ta-cct--a---tggaa-a
cttatacg---aacaatgtggtttaaa-ggaaagagaagtcgtaac--------------
----------------------------------------
>Neogloboquadrina_dutertrei|51039|AY241708
---g-caccacaagaacgcgtgg-agcatgtggcttaatttgactcaacgcgggaaatct
taccgggtccggacacac--tgaggattgacaggc-------------------------
---------------------aa-tatct--a-aat-cg--ttt--at----aat-tc-t
a------t-tat-a----atacg--c-tat--------tt-agt--gtta-------aat
atgctagtcctttcatgattatgtgataggtggtgcatggccgttcttagttcgtggagt
gatctgtctgcttaattgcgtttcact-a-----agg-gccc-a---taa-attca-agg
tatgttagc--tatc-gt--t--tctc-----aa-t-tgacccctt------------a-
ttt----ct-----a--at-a-------a-g-cgc-----gtgtc---ttt-tag-a--g
t--tt--aaa-cat----tgcg-catgct--gttgggtcctgaa--a-------------
------------------------------------------------------------
----------------------------gca-acgaacgtgaccgcaa-c-gtc----tt
--attg--ccttta-tct---tgt-ta--tatt-cta-------------a-tttaa---
-tt-a-gga--a-----taac-t-aac-a-g--agg-ctaa---ttt-aaa---attaga
cgg-accgctgtac--tttt-ct---t-aaaccagaggaagg--ttgc------------
------------------------------------------------------------
------------------------------------------------------------
------------------------------------------------------------
------------------------------------------------------------
------------------------------------------------------------
------------------------------------------------------------
------------------------------------------------------------
------------------------------------------------------------
------------------------------------------------------------
------------------------------------------------------------
------------------------------------------------------------
------------------------------------------------------------
------------------------------------------------------------
------------------------------------------------------------
------------------------------------------------------------
------------------------------------------------------------
----------------------------------------
>Neogloboquadrina_dutertrei|51039|AY241707
---g-caccacaagaacgcgtgg-agcatgtggcttaatttgactcaacgcgggaaatct
taccgggtccggacacac--tgaggattgacaggc-------------------------
---------------------aa-tatct--a-aat-cg--ttt--at----aat-tc-t
a------t-tat-a----atacg--t--at--------tt-agt--gtta-------aat
atgctagtcctttcatgattatgtgataggtggtgcatggccgttcttagttcgtggagt
gatctgtctgcttaattgcgtttcact-a-----agg-gccc-a---taa-attca-agg
tatgttagc--tatc-gt--t--tctc-----aa-t-tgacccctt------------g-
tct----tc-----g--at-a-------a-g-cgc-----gtgtc---ttt-tag-a--g
t--tt--aaa-cat----tgcg-catgct--gttgggtcctgaa--a-------------
------------------------------------------------------------
----------------------------gca-acgaacgtgaccgcaa-c-gtc----tt
--attg--ccttta-tct---tgt-ta--tatt-cta-------------a-tttaa---
-tt-a-gga--a-----taac-t-aac-a-g--agg-ctaa---ttt-aaa---attaga
cgg-accgctgtac--tttt-ct---t-aaaccagaggaagg--ttgcggcaa-taaca-
ggtct-gtgatgccctt-agatgttccgggctgcacacg-tgctacaat-gatc-ag-ta
c-agtg------------------------------------------------------
------------------------------------------------------------
----------------ag-catctc-aat--at-tata---cacc-g-tattaag-cg--
cttag-t-t-gc--gattat--tg-------gc--------tc-----------------
a---tta---tt-gggtctttt-a-attgtatt-tctaa-----tg-cg-cg-cggtaaa
-gcctgct-tcga-gagtaagtgggtaa-tccat-tg-gaagt-aatgatt-tctcc--t
t-ttt--aata-gcacacctata-tacgg-----c--at-tcattcccggga--cgacta
gtttcgtcttt---------------------------tt-ttg-tg-------------
------------c-g--aa-t-gta-atgtattctttatcc-gtatgt-gcgatt-gtc-
-aattcatggtggggacagaccattgttaattgttggtctcggtcttaactaggaatgcc
ttgtacgggtctttggttcaacaaaccacccggaatacgtccctgccctttgtacaca-c
cgccc-gtcgctcttaccgat-gaacttctttgtgagtctaagggact--gggt------
------------------------------------------------------------
-taatctg-taat-----tctatta-tg--ga-t----a--ta-cct--a---tggaa-a
cttatacg---aacaatgtggtttaaa-ggaaagagaagtcgtaac--------------
----------------------------------------
>Neogloboquadrina_pachyderma|125957|AY453138
aagggcaccacaagaacgcgtgg-agcatgtggcctaatttgactcaacgcgggaaatct
taccgggtccggacacac--tgaggattgacaggc-------------------------
---------------------aa-t-atc----tcatgt--tta--at----aaccgtta
ttaaca-t-aat-atcgcgttattta-at---a-cat-cg-agt--gtta-------aat
atgctagtcctttcatgattatgtgataggtggagcatggccgttcttagttcgtggagt
gatctgtctgcttaattgcgtttcact-a-----agg-gccc-a---taa-attca-agg
tatgttagc--tat--cg--t-cgctc-----ta-t-ggacccctt------aacc-ga-
gct----aa-----a--tt-ga---g-ttaagcgc-----gcgtctttatt-taa-a--g
agtttttaagacat----tgcg-catgct--gttgggctctgaa--a-------------
------------------------------------------------------------
----------------------------gca-acgaacgtgaccgcaa-c-gtc----tt
--gttg--ccttaa-taa---agt-tg--tgttaat--------------a-gca-a---
-ta----tt--a----accgc-t-tac-a-g--agg-ctat---tt--aaa---actaga
cgg-accgctgttt--cttttct---t-aaaccagaggaagg--ttgcggcaa-taaca-
ggtct-gtgatgccctttagatgttccgggctgcacacg-tgctacaattgatc-aggta
caagtg------------------------------------------------------
------------------------------------------------------------
----------------ag-catctccaat--acaaata---cacccg-tctttaggcg--
cctag-aac-gc--gattatc-cg-------gc--------ttact----tt-tttatta
a---ggagg-tt-ctgtttaat-c-gatgtttt-tctag-----tg-tg-cg-cggtaaa
-gcctgct-tcga-gagtaagcgggtaa-tccat-tg-gaagt-aatgatt---tctcta
t-atc--tagt-gcacaactatg-cacgg-----c--ac-tcattcccgaga--cggcta
gtttcgtcttt---------------------------ta--g--tg-------------
------------t-g--aa-t-gta-gtgttatt-caa-at-gtgcgt-gcaatt-gtc-
-aattcatggtggggacagaccattgttaactgttggtctcggtcttaactaggaatgcc
ttgtacgggtctttggttcaacaaaccacccggaatacgtccctgccctttgtacaca-c
cgccc-gtcgctcttaccgat-ggacttttttgtgagtctaagggact--gggt------
------------------------------------------------------------
-taaaccg-ctcg-----tttattc--g--ga-tg-g-cagta-cct--a---tggaa-a
cttatgcg---aacaaagtggtctaaa-ggaaagagaagtcgtaacaaggcaacagtagg
tgaacctgcagaaggatca---------------------
>Neogloboquadrina_pachyderma|125957|AY453137
aagggcaccacaagaacgcgtgg-agcatgtggcttaatttgactcaacgcgggaaatct
tactgggtccggacacac--tgaggattgacaggc-------------------------
---------------------aa-t-atc----tcatgt--tta--at----aaccgtta
ttaaca-t-aat-atcgcgttattta-at---a-cat-cg-agt--gtta-------aat
atgctagtcctttcacgattatgtgataggtggagcatggccgttcttagttcgtggagt
gatctgtctgcttaattgcgtttcact-a-----agg-gccc-a---taa-attca-agg
tatgttagc-tatt--cg--t-cgctc-----ta-t-ggacccctt------aacc-ga-
gtt----aa-----a--tt-ga---g-ttaagcgc-----gcgtctttatt-taa-a--g
agtttttaagacat----tgcg-catgct--gttgggctctgaa--a-------------
------------------------------------------------------------
----------------------------gca-acgaacgtgaccgcaa-c-gtc----tt
--gttg--ccttaa-taa---agt-tg--tgttaat--------------a-gca-a---
-ta----tt--a----accgc-t-tac-a-g--agg-ctat---tt--aaa---actaga
cgg-accgctgttt--cttttct---t-aaaccagaggaagg--ttgcggcaa-taaca-
ggtct-gtgatgccctt-agatgttccgggctgcacacg-tactacaat-gatc-ag-ta
c-agtg------------------------------------------------------
------------------------------------------------------------
----------------ag-catctc-aat--at-aata---cacc-g-tctttag-cg--
cttag-a-c-gc--gattat--cg-------gc--------ttact----t--tttatta
a---gga-g-gt-ctgtttaat-c-g-atgttt-tctaa-----tg-tg-cg-cggtaaa
-gcctgct-tcga-gagtaagcgggtaa-tccat-tg-gaagt-aatgatt---tctcta
t-atc--tagt-gcacaactatg-cacgg-----c--ac-tcattcccgaga--cggcta
gtttcgtcttt---------------------------ta--g--tg-------------
------------t-g--aa-t-gta-gtgttatt-caa-ac-gtgcgt-gcgatt-gtc-
-aattcatggtggggacagaccattgtttactgttggtctcggtcttaactaggaatgcc
ttgtacgggtctttggttcaacaaaccacccggaatacgtccctgccctttgtacaca-c
cgccc-gtcgctcttaccgat-ggacttttttgtgagtctaaggaact--gggt------
------------------------------------------------------------
-taaaccg-ctcg-----tttattc--g--ga-tg-g-cagta-cct--a---tggaa-a
cttatgcg---aacaaagtggtctaaa-ggaaagagaagtcgtaacaaggcaacagtagg
tgaacctgcagaaggatca---------------------
>Globigerinita_glutinata|69041|AY453136
aagggcaccacaagaacgcgtgg-agcatgtggcttaatttgactcaacgcgggaaatct
taccgggtccggacacac--tgaggattgacaggt-------------------------
---------------------at-tatat--a-gca------ac--tt------tcgg-g
t------t--------------------gt--------ct-att--gtta-------aat
atgctagtcctttcatgattatgtgataggtggtgcatggccgttcttagttcgtggagt
gatctgtctgcttaattgcgtttcagata-----agg-atctat---att-cttta--ca
agt-gtcgc--agt--gt--a-attgaccc-ctc-t-ttcacg-ag-a----gtgt-gt-
gtc----tt-----t--tttgc-----gctcgcac-----tttac---att-agg-t--c
c--tg--aaagcaa----cgaa-cgtgacc-gcaacctcttgtt-g--------------
------------------------------------------------------------
------------------------------------------------------------
------------------------cct--cat--ctccc-aa--ca-t-tc-ttt-c---
-ct-t-cgg--g----ttaga-t-atttcca--ttg-aggct--ttccaaa---actaga
ggg-accgctgtca--actt-ct---t-aaaccagaggaagg--ttgcggcaa-taaca-
ggtct-gtgatgccccttagatgtcccgggctgcacacg-tgctacaat-gatt-gt-tg
c-agt-------------------------------------------------------
------------------------------------------------------------
------------------------------------------------------------
--------------gagcatc-tcaatt---tt--------ttacc----t--aacaccg
cacacgt---ga-gtgcatact-t-gtatgtta---ctt-----ta-cgcag-cggtaaa
-gcctgct-tcga-gagcaagtgggtaa-tcaat-ta-gaagt-aacgatt---tcc--c
a-aat-ta----gcacacttata-tacgg-----c--gt-ttgtgcccg-gg--tttca-
-cttgttggaa---------------------------ct-tt--tg-------------
------------t-g--c--g-cgc-agatgttt-ttttcc-gtatgt-gcaatt-gtc-
-aattcatggtggggacagaccattgttaattgttggtcccggtcttaactaggaatgcc
ttgtacgggtctttggttcaacaaaccacccggaatacgtccctgccctttgtacaca-c
cgccc-gtcgctcttaccgat-ggacttctctgtgagtttgagggact--ggat------
------------------------------------------------------------
-t-tga-t-cgta-------cattc--gtgca-t----taata-tct--a---tggaa-a
cttaaacg---aacagtgtggtctaaa-ggaaagagaagtcgtaacaaggcatcggtagg
tgaacctgcagaaggatca---------------------
>Neogloboquadrina_dutertrei|51039|AY453135
aagggcaccacaagaacgcgtgg-agcatgtggcttaatttgactcaacgcgggaaatct
taccgggtccggacacac--tgaggattgacaggc-------------------------
---------------------aa-tatct--a-aat-cg--ttt--at----aat-tc-t
a------t-tat-a----atacg--t--at--------tt-agt--gtta-------aat
atgctagtcctttcatgattatgtgataggtggtgcatggccgttcttagttcgtggagt
gatctgtctgcttaattgcgtttcact-a-----agg-gccc-a---taa-attca-agg
tatgttagc--tatc-gt--t--tctc-----aa-t-tgacccctt------------g-
tct----tc-----g--at-a-------a-g-cgc-----gtgtc---ttt-tag-a--g
t--tt--aaa-cat----tgcg-catgct--gttgggtcctgaa--a-------------
------------------------------------------------------------
----------------------------gca-acgaacgtgaccgcaa-c-gtc----tt
--attg--ccttta-tct---tgt-ta--tatt-cta-------------a-tttaa---
-tt-a-gga--a-----taac-t-aac-a-g--agg-ctaa---ttt-aaa---attaga
cgg-accgctgtac--tttt-ct---t-aaaccagaggaagg--ttgcggcaa-taaca-
ggtct-gtgatgccctt-agatgttccgggctgcacacg-tgctacaat-gatc-ag-ta
c-agtg------------------------------------------------------
------------------------------------------------------------
----------------ag-catctc-aat--at-tata---cacc-g-tattaag-cg--
cttag-t-t-gc--gattat--tg-------gc--------tc-----------------
a---tta---tt-gggtctttt-a-attgtatt-tctaa-----tg-cg-cg-cggtaaa
-gcctgct-tcga-gagtaagtgggtaa-tccat-tg-gaagt-aatgatt---tctctt
t-tta-ta----gcacacctata-tacgg-----c--at-tcattcccggga--cgacta
gtttcgtcttt---------------------------tt-tg--tg-------------
------------c-g--aa-t-gta-atgtattctttatcc-gtatgt-gcgatt-gtc-
-aattcatggcggggacagaccattgttaattgttggtctcggtcttaactaggaatgcc
ttgtacgggtctttggttcaacaaaccacccggaatacgtccctgccctttgtacaca-c
cgccc-gtcgctcttaccgat-gaacttctttgtgagtctaagggact--gggt------
------------------------------------------------------------
-taatctg-taat-----tctatta-ta--ga-t----a--ta-cct--a---tggaa-a
cttatacg---aacaatgtggtttaaa-ggaaagagaagtcgtaacaaggcaacagtagg
tgaacctgcagaaggatca---------------------
>Globorotalia_crassaformis|255239|AY453134
aagggcaccacaagaacgcgtgg-agcatgtggcttaatttgactcaacgcgggaaatct
taccgggtccggacacac--tgaggattgacaggc-------------------------
---------------------aa-tatat-ta-gca-ta--aag--ac---t--cgtc-t
tta--g-c--------------------gc--------ta-att--gtta-------aat
atgctagtcctttcatgattatgtgataggtggtgcatggccgttcttagttcgtggagt
gatctgtctgcttaattgcgtttcact-a-----agg-gccc-a---taa-attca-agg
tatgttagc--aaa--tg--c-tgctc-----ta-t-tgaccccta-a----tagg-ct-
taa----ct-----g--tctt-------t-agcgc-----gtgtctctacg-agt-t--c
t--tt--aaagcac----tgcg-catgct--gttgggtcctgaa--a-------------
------------------------------------------------------------
----------------------------gca-acgaacgtgaccgcaa-c-gtc----tt
--gttg--cctctc-tat---aat-at--cct--ctt-------------a-ttt-t---
-ta-a-taa--g----agtat-t-tac-ctg--agg-ctat---ttt-aaa---actaga
cgg-accgctgttt---tct-ttct-t-aaaccagaggaagg--ttgcggcat-aaaca-
ggtct-gtgatgccctt-agatgttccgggctgcacacg-tgctacaat-gatc-ag-ta
c-agtg------------------------------------------------------
------------------------------------------------------------
----------------ag-catctc-aat--tt-tata-a-cacc-g-tattaag-cg--
cttgg-gtc-gt--aattgt--ta-------gg--------cc-----------------
t---tttag-gt-tttttcaat-t-g-cgttc--tccaa-----tg-ca-ca-cggtaaa
-gcctgct-tcga-gagtaagtgggtaa-tccat-tg-gaagt-aatgatttccttattt
t-tataaac-a-gcacaccaata-tacgg-----c--at-tcattcccgaga--cggct-
-tagttccgac---------------------------tt-tg--tg-------------
------------c-g--aa-t-gta-atgtattc-ttatcc-gtatgt-gcgatt-gtc-
-aattcatggtggggacagaccattgttaattgttggtctcggtcttaactaggaatgcc
ttgtacgggtctttggttcaacaaaccatccggaatacgtccctgccctttgtacaca-c
cgccc-gtcgctcttaccgat-ggacttctttgtgagtcttggggact--gggt------
------------------------------------------------------------
-taagc-g-attt-------ctttt-tg--aa-tgag-ctcta-cct--a---tggaa-a
ccaatacg---aacaatgtggtctaaa-ggaaagagaagtcgtaacaaggcaacagtagg
tgaacctgcagaaggatca---------------------
>Globorotalia_truncatulinoides|69029|AY453133
aagggcaccacaagaacgcgtgg-agcatgtggcttaatttgactcaacgcggggaatct
taccgggtccggacacac--tgaggattgacagac-------------------------
---------------------gg-t-tat--t-gacttaagtga--gcgcct--ta-a-t
agat-tta-ttctg----ttaag--c--gc-----tc-tt-aac--acctttacacaaag
atgctagtcctttcatgatcgtttgataggtggtgcatggccgttcttagttcgtggagt
gatctgtctgcctaattgcgtttcact-a-----agg-tccc-a----tt-catca--ta
cgt-atg----aat--ag--c-gtctt-----aa---ct-cac-tt-t----tatc-at-
tac----tt-----a--tt-gt---a-gtaagcgc-----tcat-actatt-ggg-a--c
c--gg--aatgcaa----cgag-cgcgact-gcaccacctaatt-g--------------
------------------------------------------------------------
------------------------------------------------------------
------------------------ccc--cttatctacc-at--taat-ta-ttattat-
-ta-accgccctg--tacggg-caccggggc--ctt-acctt--tactgaa---actagc
tgg-accgctgctt---tcc-tt---t-aagccagaggaagg--ttgcggcaa-taaca-
ggtct-gtgatgccctc-agatgttccgggccgcacacg-tgctacaat-gatc-ag-ca
c-aaag------------------------------------------------------
------------------------------------------------------------
----------------ag-tattac-cta--tcttctt-a-tacc-t-aacccaa-tatg
ttaaactta-tt--gcgtaa--gg-------gt--------attgt----c---ttaacg
a---cgt---at-ccgctttag-c-g-cgttaa---gat-----ta-ttggg-cggttat
-gcctgcc-tcga-gag--agtgtacag-ggcag-ca-agagt-aatgattccctcgttt
t-tac-tacta-ataccgcgctt-ggtaa-----c--atataacactcg-at--taagt-
-agagtctttgcttctaatagcatt-gctactctcaccct-ta--g-tc--tcttaagat
-atttatatatct-ccca--g-gtctacagggag-gt--gt-gtatggcgcactt-act-
-tattcacggtggggacagaccattgttaactgttggtctcggtctcaactaggaatgcc
tcgtacgggt--t-ggttcaccaaaccacccggaatatgtccctgccctttgtacaca-c
cgccc-gtcgctcttatcgat-gaactcacttgtgaggctaagggact--g---cgtctt
aacacatatatatctacacttata-cccgtgtaatcctcatattctaaatacatttc-ct
aaacgc-g-attt-----tccttta-ag--ga-tt-tacacga-cct--tgcgcacaa-a
cttattcg---accaa-gtgggtttaaaggaaagagaagtcgtaacaaggcagcagtagg
tgaacctgcagaaggatca---------------------
>Neogloboquadrina_pachyderma|125957|AY453132
aagggcaccacaagaacgcgtgg-agcatgtggcttaatttgactcaacgcgggaaatct
taccgggtccggacacac--tgaggattgacaggc-------------------------
---------------------aa-t-atc----tcatgt--tta--at----aaccgtta
ttaacgta-tcgtg----tta-ttta-at---a-cat-cg-agt--gtta-------aat
atgctagtcctttcatgattatgtgataggtggtgcatggccgttcttagttcgtggagt
gatctgtctgcttaattgcgtttcact-a-----agg-gccc-a---taa-attca-agg
tatgttagc--tat--cg--t-cgctc-----ta-t-ggacccctt------aacc-ta-
gtt----aa-----a--tc-ga---g-ttaagcgc-----gcgtctttatt-taa-a--g
agttt--aagacaa----tgcg-catgct--gttgggctctgaa--a-------------
------------------------------------------------------------
----------------------------gca-acgaacgtgaccgcaa-c-gtc----tt
--gttg--ccttga-taa---agt-tg--tgttaat--------------a-gca-a---
-ta----tt--a----accgc-t-tac-a-g--agg-ctat---tt--aaa---actaga
cgg-accgctgttt--cttttct---t-aaaccagaggaagg--ttgcggcaa-taaca-
ggtct-gtgatgccctt-agatgttccgggctgcacacg-tgctacaat-gatc-ag-ta
c-ggtg------------------------------------------------------
------------------------------------------------------------
----------------ag-catctc-aat--at-aata---cacc-g-tctttag-cg--
cttag-a-c-gc--gattat--cg-------gc--------ttact----t--tttatta
a---gga-g-gt-ctgtttaat-c-g-atgttt-tctaa-----tg-tg-cg-cggtaaa
-gcctgct-tcga-gagtaagcgggtaa-tccat-tg-gaggt-aatgatt---tctcta
t-atc--tagt-gcacaactatg-cacgg-----c--ac-tcattcccgaga--cggcta
gtttcgtcttt---------------------------ta--g--tg-------------
------------t-g--aa-ttgta-gtgttatt-caa-ac-gtgcgt-gcaatt-gtc-
-aattcatggtggggacagaccattgttaactgttggtctcggtcttaactaggaatgcc
ttgtacgggtctttggttcaacaaaccacccggaatacgtccctgccctttgtacaca-c
cgccc-gtcgctcttaccgat-ggacttttttgtgagtctaagggact--gggt------
------------------------------------------------------------
-taaaccg-ctcg-----tttattc--g--ga-tg-g-cagta-cct--a---tggaa-a
cttatgcg---aacaaggtggtctaaa-ggaaagagaagtcgtaacaaggcaacagtagg
tga-cctgcagaaggatca---------------------
>Neogloboquadrina_pachyderma|125957|AY453131
aagggcaccacaagaacgcgtgg-agcatgtggcttaatttgactcaacgcgggaaatct
taccaggtccggacacac--tgaggattgacagga-------------------------
---------------------ag-t-atc--g-tctttt--gaa--atctttaagcac-a
tgtc-gtt-tct-a----atgacatc-ttttagatga-at-gat-tcgtgt-----aaat
atgctagttctttcatgattatgtgataggtggtgcatggccgttcttagttcgtggagt
gatctgtctgcttaattgcgtttcact-a-----tgg-cccc-a-----a-agtta-gca
agt-tat-c-caatcatg--a-ccttc-----gt---cg-acc-cc-t----cacc-tt-
tga----gt-----g--cgcg-------tcc-tag-----cttag---agt-acatg--g
t--gt--aaa--------tgga-cttgttt-tgggtacccagaa--a-------------
------------------------------------------------------------
----------------------------gca-acgaacgtgaccgcaa-c-gtc----tt
--gttg--tctctcttttgacagt-ta--tgggttatcccag--tcatgtg-tttatac-
-tt-t-tat--g----cgtaa-atacgtacg--aca-cagagactagataccaaactagg
cgt-accgctgtat-cattt-ct---ttaaaccagaggaagg--ttgcggcaaataaca-
ggtct-gtgatgccctt-agatgttctgggctgcacacg-tgctacaaatgatc-ag-ca
c-agta------------------------------------------------------
------------------------------------------------------------
----------------ag-catctc-aat--tt-taca-a-cacc-g-taaaca--ca--
cgtagtgag-cc--gcttga--aa-------tc-tca--t--ctgcatatg--cgtatct
c---ggt-a-cg-gattgcaat-g--tgagtta-tctaa-----tg-cg-cg-cggttat
-gcctgta-ccga-gaggtgacgtcggg-taacc-at-tctct-aatgctg-acctattt
t-tctgaaatatgcacaactctaatatga-----c--at-tcattcccg-gg--aggac-
-tagttgcctctttgtgtgagtg-t-aatgca-aacat----g--tc-------------
------------g-g--c--g-t-a-ag--actt-ca--ttcatatgt-gcccct-gtc-
-aattcgtggtggggacagaccattgctaattgttggtctcgcttataactaggaatgcc
ttgtaccggtctttggttcatcaaaccaccgggaatacgtccctgccctttgtacaca-c
cgccc-gtcgctcttaccgat-gaactcgtttgtgagttttaaggact--ggat------
------------------------------------------------------------
-taagc-t-atat------gcgtaa-------------c--c-----t-a---tggaa-a
ttcatgcg---aatgaactggtttaaa-ggaaagagaagtcgtaacaaggcatcagtagg
tgaacctgcagaaggatca---------------------
>Neogloboquadrina_pachyderma|125957|AY453130
aagggcaccacaagaacgcgtgg-agcatgtggcttaatttgactcaacgcgggaaatct
taccaggtccggacacac--tgaggattgacagga-------------------------
---------------------ag-t-atc--g-tctttt--gaa--atctttaagcac-a
tgtc-gtg-tat-gtcatgtcgtttc-ttttagatga-at-gat-tcgtgt-----aaat
atgctagttctttcatgattatgtgataggtggtgcatggccgttcttagttcgtggagt
gatctgtctgcttaattgcgtttcact-a-----tgg-cccc-a-----a-agtta-gca
agt-tat-c-caatcatg--a-ccttc-----gt---cg-acc-cc-t----cacc-tt-
tga----gt-----g--cgcg-------tcc-tag-----cttag---agt-acatg--g
t--gt--aaa--------tgga-cttgttt-tgggtacccagaa--a-------------
------------------------------------------------------------
----------------------------gca-acgaacgtgaccgcaa-c-gtc----tt
--gttg--tctctcttttgacagt-ta--tgggttatcccag--tcatgtg-tttatac-
-tt-t-tat--g----tgtaa-atacgtacg--aca-cagagactagataccaaactagg
cgt-accgctgtat-cattt-ct---ttaaaccagaggaagg--ttgcggcaa-taacaa
ggtct-gtgatgccctt-agatgttctgggctgcacacg-tgctacaat-gatc-ag-ca
c-agta------------------------------------------------------
------------------------------------------------------------
----------------ag-catctc-aaa--tt-taca-a-cacc-g-ttaaca--ca--
cgtagtgag-cc--gcttga--aa-------tc-tca--t--ctgcatatg--cgtatct
c---ggt-a-cg-gattgcaat-g--tgagtta-tctaa-----tg-cg-cg-cggttat
-gcctgta-ccga-gaggtgacgtcggg-taacc-at-tctct-aatgctg-acctattt
t-tctgaaatatgcacaactctaatatga-----c--at-tcattcccg-gg--aggac-
-tagttgcctctttgtgtgagtg-t-aatgca-aacat----g--tc-------------
------------g-g--c--g-t-a-ag--actt-ca--ttcatatgt-gcccct-gtc-
-aattcgtggtggggacagaccattgctaattgttggtctcgcttataactaggaatgcc
ttgtaccggtctttggttcatcaaaccaccgggagtacgtccctgccctttgtacaca-c
cgccc-gtcgctcttaccgat-gaactcgtttgtgagttttaaggact--ggat------
------------------------------------------------------------
-taagc-t-atat------gcgtaa-------------c--c-----t-a---tggaa-a
ttcatgcg---aatgaactggtttaaa-ggaaagagaagtcgtaacaaggcatcagtagg
tgaacctgcagaaggatca---------------------
>Neogloboquadrina_pachyderma|125957|AY453129
aagggcaccacaagaacgcgtgg-agcatgtggcttaatttgactcaacgcgggaaatct
taccaggtccggacacac--tgaggattgacagga-------------------------
---------------------ag-t-atc--g-tctttt--gaa--atctttaagcac-a
tgtc-gtt-tct-a----atgacatc-ttttagatga-at-gat-tcgtgt-----aaat
atgctagttctttcatgattatgtgataggtggtgcatggccgttcttagttcgtggagt
gatctgtctgcttaattgcgtttcact-a-----tgg-cccc-a-----a-agtta-gca
agt-tat-c-caatcatg--a-ccttc-----gt---cg-acc-cc-t----cacc-tt-
tga----gt-----g--cgcg-------tcc-tag-----cttag---agt-acatg--g
t--gt--aaa--------tgga-cttgttt-tgggtacccagaa--a-------------
------------------------------------------------------------
----------------------------gca-acgaacgtgaccgcaa-c-gtc----tt
--gttg--tctctcttttgacagt-ta--tgggttatcccag--tcatgtg-tttatac-
-tt-t-tat--g----tgtaa-atacgtacg--aca-cagagactagataccaaactagg
cgt-accgctgtat-cattt-ct---ttaagccagaggaagg--ttgcggcaa-taaca-
ggtct-gtgatgccctt-agatgttctgggctgcacacg-tgctacaat-gatc-ag-ca
c-agta------------------------------------------------------
------------------------------------------------------------
----------------ag-catctc-aat--tt-taca-a-cacc-g-ttaaca--ca--
cgtagtgag-cc--gcttga--aa-------tc-tca--t--ctgcatatg--cgtatct
c---ggt-a-cg-gattgcaat-g--tgagtta-tctaa-----tg-cg-cg-cggttat
-gcctgta-ccga-gaggtgacgtcggg-taacc-at-tctct-aatgctg-acctattt
t-tctgaaatatgcacaactctaatatga-----c--at-tcattcccg-gg--aggac-
-tagttgcctctttgtgtgagtg-c-aatgca-aacat----g--tc-------------
------------g-g--c--g-t-a-ag--actt-ca--ttcatatgt-gcccct-gtc-
-aattcgtggtggggacagaccattgctaattgttggtctcgcttataactaggaatgcc
ttgtaccggtctttggttcatcaaaccaccgggaatacgtccctgccctttgtacaca-c
cgccc-gtcgctcttaccgat-gaactcgtttgtgagttttaaggact--gaat------
------------------------------------------------------------
-taagc-t-atat------gcgtaa-------------c--c-----t-a---tggaa-a
ttcatgcg---aatgaactggtttaaa-ggaaagagaagtcgtaacaaggcatcagtagg
tgaacctgcagaaggatca---------------------
>Neogloboquadrina_pachyderma|125957|AY453128
aagggcaccacaagaacgcgtgg-agcatgtggcttaatttgactcaacgcgggaaatct
taccaggtccggacacac--tgaggattgacagga-------------------------
---------------------ag-t-atc--g-tctttt--gaa--atctttaagcac-a
tgtc-gtt-tct-a----atgacatc-ttttagatga-at-gat-tcgtgt-----aaat
atgctagttctttcatgattatgtgataggtggtgcatggccgttcttagttcgtggagt
gatctgtctgcttaattgcgtttcact-a-----tgg-cccc-a-----a-agtta-gca
agt-tat-c-caatcatg--a-ccttc-----gt---cg-acc-cc-t----cacc-tt-
tga----gt-----g--cgcg-------tcc-tag-----cttag---agt-acatg--g
t--gt--aaa--------tgga-cttgttt-tgggtacccagaa--a-------------
------------------------------------------------------------
----------------------------gca-acgaacgtgaccgcaa-c-gtc----tt
--gttg--tctctcttttgacagt-ta--tgggttatcccag--tcatgtg-tttatac-
-tt-t-tat--g----tgtaa-atacgtacg--aca-cagagactagataccaaactagg
cgt-accgctgtat-cattt-ct---ttaaaccagaggaagg--ttgcggcaa-taaca-
ggtct-gtgatgccctt-agatgttctgggctgcacacg-tgctacaat-gatc-ag-ca
c-agta------------------------------------------------------
------------------------------------------------------------
----------------ag-catctc-aat--tt-taca-a-cacc-g-ttaaca--ca--
cgtagtgag-cc--gcttga--aa-------tc-tca--t--ctgcatatg--cgtatct
c---ggt-a-cg-gattgcaat-g--tgagtta-tctaa-----tg-cg-cg-cggttat
-gcctgta-ccga-gaggtgacgtcggg-taacc-at-tctct-aatgctg-acctattt
t-tctgaaatatgcacaactctaatatga-----c--at-tcattcccg-gg--aggac-
-tagttgcctctttgtgtgagtg-t-aatgca-aacat----g--tc-------------
------------g-g--c--g-t-a-ag--actt-ca--ttcatatgt-gcccct-gtc-
-aattcgtggtggggacagaccattgctaattgttggtctcgcttataactaggaatgcc
ttgtaccggtctttggttcatcaaaccaccgggaatacgtccctgccctttgtacaca-c
cgccc-gtcgctcttaccgat-gaactcgtttgtgagttttaaggact--ggat------
------------------------------------------------------------
-taagc-t-atat------gcgtaa-------------c--c-----t-a---tggaa-a
ttcatgcg---aatgaactggtttaaa-ggaaagagaagtcgtaacaaggcatcagtagg
tgaacctgcagaaggatca---------------------
>Turborotalita_quinqueloba|125971|AY453127
aagggcaccacaagcgcgtg--g-agtatgtggcttaattcgactcaacgcgcaacaatt
tacttggtccgaacgctt--tgaggattgacagtt-------------------------
---------------------at-tgtat--a-gtt-ct--gat--at---g--ggtg--
gtat-ttg-tag-t----caacg--t--gt-aggtag-tt-gta-tatta-------aat
atgaaagttcttttatgattatgtgataggtggtgcatggccgtccttaattcgtggagt
gatttgtctgcttaattgcgcattg-----------------------------------
------------------caa-attgt-----aa-t-tg-atc-tt-t----tacc-ag-
tct----cg-----t--tctga---t-tttt-gtt-----gtgaatattgt-agaat--a
t--tg--ttgtcgt----cgag--tcatta-ttgccactacgtc-t--------------
------------------------------------------------------------
------------------------------------------------------------
------------------------ggt--cct--ttgggcagaatagtgt--ttt-a---
-ta-t-ttt--g----tcttg-c-aac-a-c--aaa-attc---tt--cac---aatatt
gta-gccg-tactt--catt-gt---atgcgc-tattcatgt--atatgtgac-acatt-
tgtgg-ttcaagacc---agttcggctgct-tgtacaca-ta-tacact-cgac-at-ga
tcatt-caggctgctagagaccttgtgtcttgccccaaaggttgattaacaccgtgagtg
caacg-gtgagattgcaggcctttgttatgtagtga-caacatatacctactactactac
t---ttgtagtaatgtag-gattccaact--acacaga-a-taacca-ttaag-g-tgaa
atgaactca-g---gcgact--gctata-cttt-aag--atggtggaaggtt-gtggcaa
t---gacag-gt-ctgtgatgc-c-c-tttaga-tgttc-----aa-ggctg-cacacgt
-actacat-t-ga-ctagtc-aacgagtatgtatgta-acatt-gattatg-catctatt
g-gttaagcta-taatgtatttc-ggtaa-----c--gt-taattcaga-acttcgaga-
-aggttccga-caacagtcaatc-tagttatt-g--cttg-ta--g-tt--gttaat--t
-gtataattgttt-a--g--ttcgc-gcaacgttcgtttatcattctctagtatt-gtt-
-aattcacagtggggacagtcgtttgt-aattctgagactcggt-tcaaccaggaatgcc
tcgtatttgt----ggttcattaaactccgtggaataagtccctgtcctttgtacaca-c
cgccc-gtcgcttttaccaat-ggccctcgttgtgagatagctggaca-----a------
------------------------------------------------------------
-g-tat-ttac----------tact-------------t--c-------a----aaag--
-tt-ctca---atcaaggtttgctaaa-ggaaaaagaagtcgtaacaaggcatcagtagg
tgaacctgcagaaggatca---------------------
>Neogloboquadrina_pachyderma|125957|AY453126
aagggcaccacaagaacgcgtgg-agcatgtggcttaatttgactcaacgcgggaaatct
taccgggtccggacacac--tgaggattgacaggc-------------------------
---------------------aa-t-atc----tcatgt--tta--at----aaccgtta
ttaacgta-tcgtg----tta-ttta-at---a-cat-cg-agt--gtta-------aat
atgctagtcctttcatgattatgtgataggtggtgcatggccgttcttagttcgtggagt
gatctgtctgcttaattgcgtttcact-a-----agg-gccc-a---taa-attca-agg
tatgttagc--tat--cg--t-cgctc-----ta-t-ggacccctt------aacc-ga-
gtt----aa-----a--tc-ga---g-ttaagcgc-----gcgtctttatt-taa-a--g
agttt--aagacaa----tgcg-catgct--gttgggctctgaa--a-------------
------------------------------------------------------------
----------------------------gca-acgaacgtgaccgcaa-c-gtc----tt
--gttg--ccttaa-taa---agt-tg--tgttaat--------------a-gca-a---
-ta----tt--a----accgc-t-tac-a-g--agg-ctat---tt--aaa---actaga
cgg-accgctgttt--cttt-ct---t-aaaccagaggaagg--ttgcggcaa-taaca-
ggtct-gtgatgccctt-agatgttccgggctgcacacg-tgctacaat-gatc-ag-ta
c-agtg------------------------------------------------------
------------------------------------------------------------
----------------ag-catctc-aat--at-aata---cacc-g-tctttag-cg--
cttag-a-c-gc--gattat--cg-------gc--------ttact----c--tttatta
a---gga-g-gt-ctgtttaat-c-g-atgttt-tctaa-----tg-tg-cg-cggtaaa
-gcctgct-tcga-gagtaagcgggtaa-tccat-tg-gaagt-aatgatt---tctcta
t-atc--tagt-gcacaactatg-cacgg-----c--ac-tcattcccgaga--cggcta
gtttcgtcttt---------------------------ta--g--tg-------------
------------t-g--aa-ttgta-gtgttatt-caa-ac-gtgcgt-gcaatt-gtc-
-aattcatggtggggacagaccattgttaactgttggtctcggtcttaactaggaatgcc
ttgtacgggtctttggttcaacaaaccacccggaatacgtccctgccctttgtacaca-c
cgccc-gtcgctcttaccgat-ggacttttttgtgagtctaagggact--gggt------
------------------------------------------------------------
-taaaccg-ctcg-----tttattc--g--ga-tg-g-cagta-cct--a---tggaa-a
cttatgcg---aacaaagtggtctaaa-ggaaagagaagtcgtaacaaggcaacagtagg
tgaacctgcagaaggatca---------------------
>Neogloboquadrina_pachyderma|125957|AY453125
aagggcaccacaagaacgcgtgg-agcatgtggcttaatttgactcaacgcgggaaatct
taccgggtccggacacac--tgaggattgacaggc-------------------------
---------------------aa-t-atc----tcatgt--tta--at----aaccgtta
ttaacgta-tcgtg----tta-ttta-at---a-cat-cg-agt--gtta-------aat
atgctagtcctttcatgattatgtgataggtggtgcatggccgttcttagttcgtggagt
gatctgtctgcttaattgcgtttcact-a-----agg-gccc-a---taa-attca-agg
tatgttagc--tat--cg--t-cgctc-----ta-t-ggacccctt------aacc-ga-
gtt----aa-----a--tc-ga---g-ttaagcgc-----gcgtctttatt-taa-a--g
agttt--aagacaa----tgcg-catgct--gttgggctctgaa--a-------------
------------------------------------------------------------
----------------------------gca-acgaacgtgaccgcaa-c-gtc----tt
--gttg--ccttaa-taa---agt-tg--tgttaat--------------a-gca-a---
-ta----tt--a----accgc-t-ataca-g--agg-ctat---tt--aag---actaga
cgggaccgctgttc---ttt-ct---t-aaaccagaggaagg--ttgcggcaa-taaca-
ggtct-gtgatgccctt-agatgttccgggctgcacacg-tgctacaat-gatc-ag-ta
c-agtg------------------------------------------------------
------------------------------------------------------------
----------------ag-catctc-aat--at-aata---cacc-g-tctttag-cg--
cttag-a-c-gc--gattat--cg-------gc--------ttact----c--tttatta
a---gga-g-gt-ctgtttaat-c-g-atgttt-tctaa-----tg-tg-cg-cggtaaa
-gcctgct-tcga-gagtaagcgggtaa-tccat-tg-gaagt-aatgatt---tctcta
t-atc--tagt-gcacaactatg-cacgg-----c--ac-tcattcccgaga--cggcta
gtttcgtcttt---------------------------ta--g--tg-------------
------------t-g--aa-t-gta-gtgttatt-caa-ac-gtgcgt-gcaatt-gtc-
-aattcatggtggggacagaccattgttaactgttggtctcggtcttaactaggaatgcc
ttgtacgggtctttggttcaacaaaccacccggaatacgtccctgccctttgtacaca-c
cgccc-gtcgctcttaccgat-ggacttttttgtgagtctaagggact--gggt------
------------------------------------------------------------
-taaaccg-ttcg-----tttattc--g--ga-tg-g-cagta-cct--a---tggaa-a
cttatgcg---aacaaagtggtctaaa-ggaaagagaagtcgtaacaaggcaacagtagg
tgaacctgcagaaggatca---------------------
>Neogloboquadrina_pachyderma|125957|AF250120
---g-caccacaagaacgcgtgg-agcatgtggcttaatttgactcaacgcgggaaatct
taccgggtccggacacac--tgaggattgacaggc-------------------------
---------------------aa-t-atc----tcatgt--taa--cg---g--t-aa-g
t------t-tac-t----taccg--c-tt---aacat-cg-agt--gtta-------aat
atgctagtcctttcatgattatgtgataggtggtgcatggccgttcttagttcgtggagt
gatctgtctgcttaattgcgtttcact-a-----agg-gccc-a---taa-attca-agg
tatgttagc--tct--cg--t-cgctc-----ta-t-ggacccctt------aa---ctc
caatattct-----t--attgt---g-ttaagcgc-----gtgtctttatt-tta-a--g
agttttaaga-cac----tgcg-catgct--gttgggctctgaa--a-------------
------------------------------------------------------------
----------------------------gca-acgaacgtgaccgcaa-c-gtc----tt
--gttg--ccttaa-act---ag--cg--tat--attg---------c-aa-ttt-a---
-tt-g-yaa--t----atcgc-t-tac-a-g--agg-ctat---tt--aaa---actaga
cgg-accgctgttt--cttt-ct---t-aaaccagaggaagg--ttgcggcaa-taaca-
ggtct-gtgatgccctt-agatgttccgggctgcacacg-tgctacaat-gatc-ag-ta
c-agtg------------------------------------------------------
------------------------------------------------------------
----------------ag-catctc-aat--at-aata---cacc-g-tctttag-cg--
cttag-a-c-gc--gattat--tg-------gc--------ttttt----t--tttatta
a---gaa-a-gt-cta-ttaat-c-gtgttttc---taa-----tg-tg-cg-cggtaaa
-gcctgct-tcga-gagtaagcgggtaa-tccat-tg-gaagt-aatgatt---tctcta
t-atc--tagt-gcacaactatg-cacgg-----c--at-tcattcccgaga--cggcta
gtttcgtcttt---------------------------ta--g--tg-------------
------------c-g--aa-t-gta-atgttatt-caa-ac-gtgcgt-gcaatt-gtc-
-aattcatggtggggacagaccattgttaactgttggtctcggtcttaactaggaatgcc
ttgtacgggtctttggttcaacaaaccacccggaatacgtccctgccctttgtacaca-c
cgccc-gtcgctcttaccgat-ggacttttttgtgagtctaagggact--gggt------
------------------------------------------------------------
-taaacca-ttcg-----ttctt-c--g--ga-tg-g-cagta-cct--a---tggaa-a
cttatgcg---aacaaagtggtctaaa-ggaaagagaagtcgtaac--------------
----------------------------------------
>Neogloboquadrina_pachyderma|125957|AF250119
---g-caccacaagaacgcgtgg-agcatgtggcttaatttgactcaacgcgggaaatct
taccgggtccggacacac--tgaggattgacaggc-------------------------
---------------------aa-tatct-catggttat--taa--cccggt--ta-t-t
acat-tttgttt-a----atcgg--t-tattaagcat-cg-agt--gtta-------aat
atgctagtcctttcatgattatgtgataggtggtgcatggccgttcttagttcgtggagt
gatctgtctgcttaattgcgtttcact-a-----agg-gccc-a---taa-attca-agg
tatgttagc--tat--cg--t-cgctc-----ta-t-ggaccccttatactcgatttcgc
tttaattagcgtt-a--tttgt-tta-ataagcgc-----gcgtctttatt-taa-a--g
agtttaagga-cac----tgcg-catgct--gttgggctctgaa--a-------------
------------------------------------------------------------
----------------------------gca-acgaacgtgaccgcaa-c-gtc----tt
--gttg--ccttaa-taa---agt-tg--gcttttaat--ac--aa-a-tt-cccgaatt
cgt-attta--a----accgc-t-tac-a-g--agg-ctat---tt--aaa---actaga
cgg-accgctgttt--cttttct---t-aaaccagaggaagg--ttgcggcaa-taaca-
ggtct-gtgatgccctt-agatgttccgggctgcacacg-tgctacaat-gatc-ag-ta
c-agtg------------------------------------------------------
------------------------------------------------------------
----------------ag-catctc-aat--at-aata---cacc-g-tctttag-cg--
cttag-a-c-gc--gattaa--tg-------ga--------tcgtt----t--tttatta
a---gcg-a-gt-c-gtttaat-c-g-atgttt-tctaa-----tg-tg-cg-cggtaaa
-gcctgct-tcga-gagtaagcgggtaa-tccat-tg-gaagt-aatgatt---tctcta
t-atc--tagt-gcacaactatg-cacgg-----c--ac-tcattcccgaga--cggcta
gtttcgtcttt---------------------------ta--g--tg-------------
------------t-g--aa-t-gta-gtgttatt-caa-ac-gtgcgt-gcaatt-gtc-
-aattcatggtggggacagaccattgttaactgttggtctcggtcttaactaggaatgcc
ttgtacgggtctttggttcaacaaaccacccggaatacgtccctgccctttgtacaca-c
cgccc-gtcgctcttaccgat-ggacttttttgtgagtctaagggact--gggt------
------------------------------------------------------------
-taaacca-ctcgttta-tttaata-agcgga-tg-g-cagta-cct--a---tggaa-a
cttatgcg---aacaaagtggtctaaa-ggaaagagaagtcgtaac--------------
----------------------------------------
>Globigerinella_siphonifera|46132|AJ390580
------------------------------------------------------------
------------------------------------------------------------
------------------------------------------------------------
------------------------------------------------------------
------------------------------------------------------------
------------------------------------------------------------
------------------------------------------------------------
------------------------------------------------------------
--------------gcaacggaacgtgatt-gcaagtccttgtt-ga-------------
------------------------------------------------------------
----------------------------act-tctatacatatcatttacattc----tt
-aactgagtgtatc-taagataat-ag-agttcgcttt--ctattggtgac-gggatctc
caa-t-cactttcgagtgaga-gtgagtgat--ctaatcctt--taggaaa---actcgg
gcg-accgctgtaa-tactttcttt-ttaaaacagaggaaga--ttgcggcaa-taaca-
ggtct-gtgatgccctc-agatgtcccgggccgcacacg-tgctacatt-gatt-ag-cg
c-agt-------------------------------------------------------
------------------------------------------------------------
------------------------------------------------------------
--------------gcgcat--actttc-aata-tga--tacattggt-ttt-ggtagta
a---gct-a-tt-catctgatg-g-atatgcta-ctctc-----ca-taccaatactat-
--ctagtc-t-ga-aaagac-tgggtaa-tctat-tg-taagt-gctggtt-cctcttcc
c-gtt-ga----gcattttaata--atgg-----t--ct-ctctacgtc-cc--tagta-
--tattct-ag---------------------------tg--c--ga-------------
------------t-t--g--t-agt-tgagtct--gcc-at-ttatg---caagt-gtc-
-aattctcagtggggacagacatttgataattctttgtctcgttcttaactaggaatgcc
ttgtacgggtctt-ggttcaacagaccacccggaatacgtccctgccctttgtacaca-c
cgccc-gtcgctcttaccgat-gaatttcactgtgagttcaatggaccga----------
------------------------------------------------------------
-----------------------------------------tt---t--t---tt-cc--
-ctttg------------------------------------------------------
----------------------------------------
>Globigerinella_siphonifera|46132|AJ390579
------------------------------------------------------------
------------------------------------------------------------
------------------------------------------------------------
------------------------------------------------------------
------------------------------------------------------------
------------------------------------------------------------
------------------------------------------------------------
------------------------------------------------------------
---------------------------------------ttcat-ca-------------
------------------------------------------------------------
----------------------------ttagtatatatagttcgct--t-ctc----at
--gtcg--tag-cagtcaaacggg-cg--ggcgtctt-------------a-attggcg-
-cg-t-cac--g----aggct-t-aatat-g---ct-gcggc--agggaaa---acttgg
gcg-accgctgtaa-tactt-ctctcttaaaccagaggaaga--ttgcggcaa-taaca-
ggtct-gtgatgccctc-agatgtcccgggccgcacacg-tgctacatt-gatt-ag-cg
c-agt-------------------------------------------------------
------------------------------------------------------------
------------------------------------------------------------
--------------gcgcat--ac-------tt--------ac-----------------
a---tatag-at-cattgattg-g-ttatttat---aac-----cg-tc-aa-tatcgc-
--cttgtc-t-ga-aaggac-taggtaa-tctat-tg-taagt-gctggtt-cctcctcc
c-gtt-ga----gcattttaata--atgg-----t--ct-ctctacatc-cc--tagcac
atgatgtctag---------------------------tg--c--ga-------------
------------t-t--g--t-agt-tgagtctt-gcc-at-ttatg---caagt-gtc-
-aattctcagtggggacagccatttgataattctttggctcggcctcaactaggaatgcc
ttgtacgggtctt-ggttcaacagaccacccggaatacgtccctgccctttgtacacamc
cgccc-gtcgctcttaccgat-gaattgtactgtgagtttgcaggaccga----------
------------------------------------------------------------
-----------------------------------------ac-cca--t---tt-tt-g
ggtttgga-aa-------------------------------------------tg-cag
-----------tc---------------------------
>Globigerinella_siphonifera|46132|AJ390578
------------------------------------------------------------
------------------------------------------------------------
------------------------------------------------------------
------------------------------------------------------------
------------------------------------------------------------
------------------------------------------------------------
------------------------------------------------------------
------------------------------------------------------------
--------------gcaacggaacgtgatt-gcaagtccttgtt-ga-------------
------------------------------------------------------------
----------------------------act-tctatacatatcatttacattc----tt
-aactgagtgtatc-taagataat-ag-agttcgcttt--ctattggtgac-gggatctc
caa-t-cactttcgagtgaga-gtgagtgat--ctaatcctt--taggaaa---actcgg
gcg-accgctgtaa-tactttcttt-ttaaaacagaggaaga--ttgcggcaa-taaca-
ggtct-gtgatgccctc-agatgtcccgggccgcacacg-tgctacatt-gatt-ag-cg
c-agt-------------------------------------------------------
------------------------------------------------------------
------------------------------------------------------------
--------------gcgcat--actttc-aata-tga--tacattggt-ttt-ggtagta
a---gct-a-tt-catctgatg-g-atatgcta-ctctc-----ca-taccaatactat-
--ctagtc-t-ga-aaagac-tgggtaa-tctat-tg-taagt-gctggtt-cctcttcc
c-gtt-ga----gcattttaata--atgg-----t--ct-ctctacgtc-cc--tagta-
--tattct-ag---------------------------tg--c--ga-------------
------------t-t--g--t-agt-tgagtct--gcc-at-ttatg---caagt-gtc-
-aattctcagtggggacagacatttgataattctttgtctcgttcttaactaggaatgcc
ttgtacgggtctt-ggttcaacagaccacccggaatacgtccctgccctttgtacaca-c
cgccc-gtcgctcttaccgat-gaatttcactgtgagttcaatggaccga----------
------------------------------------------------------------
-----------------------------------------tt---t--t---tt-cc--
-ctttg------------------------------------------------------
----------------------------------------
>Globigerinella_siphonifera|46132|AJ390577
------------------------------------------------------------
------------------------------------------------------------
------------------------------------------------------------
------------------------------------------------------------
------------------------------------------------------------
------------------------------------------------------------
------------------------------------------------------------
------------------------------------------------------------
------------------a-aa-ttatata-tatactacttcat-ca-------------
------------------------------------------------------------
----------------------------ttagtatatatagttcgct--t-ctc----at
--gtcg--tag-cagtcaaacggg-cg--ggcgtctt-------------a-attggcg-
-cg-t-cac--g----aggct-t-aatat-g---ct-gcggc--agggaaa---acttgg
gcg-accgctgtaa-tactt-ctctcttaaaccagaggaaga--ttgcggcaa-taaca-
ggtct-gtgatgccctc-agatgtcccgggccgcacacg-tgctacatt-gatt-ag-cg
c-agt-------------------------------------------------------
------------------------------------------------------------
------------------------------------------------------------
--------------gcgcat--ac-------tt--------ac-----------------
a---tatag-at-cattgattg-g-ttatttat---aac-----cg-tc-aa-tatcgc-
--cttgtc-t-ga-aaggac-taggtaa-tctat-tg-taagt-gctggtt-cctcctcc
c-gtt-ga----gcattttaata--atgg-----t--ct-ctctacatc-cc--tagcac
atgatgtctag---------------------------tg--c--ga-------------
------------t-t--g--t-agt-tgagtctt-gcc-at-ttatg---caagt-gtc-
-aattctcagtggggacagccatttgataattctttggctcggcctcaactaggaatgcc
ttgtacgggtctt-ggttcaacagaccacccggaatacgtccctgccctttgtacaca-c
cgccc-gtcgctcttaccgat-gaattgtactgtgagtttgcaggaccga----------
------------------------------------------------------------
-----------------------------------------ac-cca--t---tt-tt-g
ggt-t-------------------------------------------------------
----------------------------------------
>Globigerinella_siphonifera|46132|AJ390576
------------------------------------------------------------
------------------------------------------------------------
------------------------------------------------------------
------------------------------------------------------------
------------------------------------------------------------
------------------------------------------------------------
------------------------------------------------------------
------------------------------------------------------------
------------------a-aa-ttatata-tatactacttcat-ca-------------
------------------------------------------------------------
----------------------------ttagtatatatagttcgct--t-ctc----at
--gtcg--tag-cagtcaaacggg-cg--ggcgtctt-------------a-attggcg-
-cg-t-cac--g----aggct-a-at-at-g---ct-gcggc--agggaaa---acttgg
gcg-accgctgtaa-tactt-ctctcttaaaccagaggaaga--ttgcggcaa-taaca-
ggtct-gtgatgccctc-agatgtcccgggccgcacacg-tgctacatt-gatt-ag-cg
c-agt-------------------------------------------------------
------------------------------------------------------------
------------------------------------------------------------
--------------gcgcat--ac-------tt--------ac-----------------
a---tatag-at-cattgattg-g-ttatttat---aac-----cg-tc-aa-tatcgc-
--cttgtc-t-ga-aaggac-taggtaa-tctat-tg-taagt-gctggtt-cctcctcc
c-gtt-ga----gcattttaata--atgg-----t--ct-ctctacatc-cc--tagcac
atgatgtctag---------------------------tg--c--ga-------------
------------t-t--g--t-agt-tgagtctt-gcc-at-ttatg---caagt-gtc-
-aattctcagtggggacagccatttgataattctttggctcggcctcaactaggaatgcc
ttgtacgggtctt-ggttcaacagaccacccggaatacgtccctgccctttgtacaca-c
cgccc-gtcgctcttaccgat-gaattgtactgtgagtttgcaggaccga----------
------------------------------------------------------------
-----------------------------------------ac-cca--t---tt-tt-g
ggt-t-------------------------------------------------------
----------------------------------------
>Globigerinella_siphonifera|46132|AJ390575
------------------------------------------------------------
------------------------------------------------------------
------------------------------------------------------------
------------------------------------------------------------
------------------------------------------------------------
------------------------------------------------------------
------------------------------------------------------------
------------------------------------------------------------
------------------------------------------------------------
------------------------------------------------------------
------------------------------------------------------------
------------------------------------------------------------
------------------------------------------------------------
------------------------------------------------------------
------------------------------------------------------------
------------------------------------------------------------
------------------------------------------------------------
------------------------------------------------------------
------------------------------------------------------------
------------------------------------------------------------
------------------------------------------------------------
------------------------------------------------------------
------cctag---------------------------tg--c--ga-------------
------------t-t--g--t-agt-tgagcctt-gcc-at-ttatg---caagt-gtc-
-aattctcagtggggacagacatttgataattctttgtctcgttcttaactaggaatgcc
ttgtacgggtctt-ggttcaacagaccacccggaatacgtccctgccctttgtamaca-c
cgccc-gtcgctcttaccgat-gaatttccctgngagt----------------------
------------------------------------------------------------
------------------------------------------------------------
------------------------------------------------------------
----------------------------------------
>Globigerinella_siphonifera|46132|AJ390574
------------------------------------------------------------
------------------------------------------------------------
------------------------------------------------------------
------------------------------------------------------------
------------------------------------------------------------
------------------------------------------------------------
------------------------------------------------------------
------------------------------------------------------------
------------------------------------------------------------
------------------------------------------------------------
-cgtaggaagggattggcaataattga-----------atgttcgctt-t-cta----tt
-aggtg--tgtata-tat---agt-ct--caa--aatt--ac--at-g-ta-ttt-g---
-ta-atggc--g----agtaa-t-atttata--cta-tcctg--taggaaa---actcgg
gcg-accgctgtaa-tattt-ctct-ttaaaacagaggaaga--ttgcggcaa-taaca-
ggtct-gtgatgccctc-agatgtcccgggccgcacacg-tgctacatt-gatt-ag-cg
c-agt-------------------------------------------------------
------------------------------------------------------------
------------------------------------------------------------
--------------gcgcat--ac-------tt--------tcaat----a---tga-ta
c---att-a-ga-ttggattgt-t-ctgttgag---ctc-----ca-tctaa-tactat-
--ccggct-t-ga-gaaggc-tgggtaa-tcaat-tg-taagt-gctggtt-cctcctcc
c-gtt-ga----gcattttaata--atgg-----c--ct-ctctacatc-cc--tagca-
-atatgcctag---------------------------tg--c--ga-------------
------------t-t--g--t-agt-tgagcctt-gcc-at-ttatg---caagt-gtc-
-aattctcagtggggacagacatttgataattctttgtctcgttcttaactaggaatgcc
ttgtacgggtctt-ggttcaacagaccacccggaatacgtccctgccctttgtacaca-c
cgccc-gtcgctcttaccgat-gaatttccctgtgagtttraaggactga----------
------------------------------------------------------------
-----------------------------------------tg---g--t---tgcaa-a
atcattgg-aa-------------------------------------------at-tct
-----------gtc--------------------------
>Globigerinella_siphonifera|46132|AJ390573
------------------------------------------------------------
------------------------------------------------------------
------------------------------------------------------------
------------------------------------------------------------
------------------------------------------------------------
------------------------------------------------------------
------------------------------------------------------------
------------------------------------------------------------
------------------------------------------------------------
------------------------------------------------------------
-cgtaggaagggattggcaataattga-----------atgttcgctt-t-cta----tt
-aggtg--tgtata-tat---agt-ct--caa--aatt--ac--at-g-ta-ttt-g---
-ta-atggc--g----agtaa-t-atttata--cttatcctg--taggaaa---actcgg
gcg-accgctgtaa-tattt-ctct-ttaaaacagaggaaga--ttgcggcaa-taaca-
ggtct-gtgatgccctc-agatgtcccgggccgcacacg-tgctacatt-gatt-ag-cg
c-agt-------------------------------------------------------
------------------------------------------------------------
------------------------------------------------------------
--------------gcgcat--ac-------tt--------tcaat----a---tga-ta
c---att-a-ga-ttggattgt-t-ctgttgag---ctc-----ca-tctaa-tactat-
--ccggct-t-ga-gaaggc-tgggtaa-tcaat-tg-taagt-gctggtt-cctcctcc
c-gtt-ga----gcattttaata--atgg-----c--ct-ctctacatc-cc--tagca-
-atatgcctag---------------------------tg--c--ga-------------
------------t-t--g--t-agt-tgagcctt-gcc-at-ttatg---caagt-gtc-
-aattctcagtggggacagacatttgataattctttgtctcgttcttaactaggaatgcc
ttgtacgggtctt-ggttcaacagaccacccggaatacgtccctgccctttgtacaca-c
cgccc-gtcgctcttaccgat-gaatttccctgagagtttgaaggactga----------
------------------------------------------------------------
-----------------------------------------tg---g--t---tgcaa-a
atcattgg-aa-------------------------------------------at-tct
-----------gtc--------------------------
>Globigerinella_siphonifera|46132|AJ390572
------------------------------------------------------------
------------------------------------------------------------
------------------------------------------------------------
------------------------------------------------------------
------------------------------------------------------------
------------------------------------------------------------
------------------------------------------------------------
------------------------------------------------------------
------------------ggtg-tgt-ata-tatagtctcaaaa-t--------------
------------------------------------------------------------
------------------------------------------------------------
-----------------------------taca-tgt-------------a-ttt-g---
-ta-atggc--g----agtaa-t-atttata--cta-tcctg--taggaaa---actcgg
ggcgaccgctgtaa-tattt-ctct-ttaaaacagaggaaga--ttgcggcaa-taaca-
ggtct-gtgatgccctc-agatgtcccgggccgcacacg-tgctacatt-gatt-ag-cg
c-agt-------------------------------------------------------
------------------------------------------------------------
------------------------------------------------------------
--------------gcgcat--ac-------tt--------tcaat----a---tga-ta
c---att-a-ga-ttggattgt-t-ctgttgag---ctc-----ca-tctaa-tactat-
--ccggct-t-ga-gaaggc-tgggtaa-tcaat-tg-taagt-gctggtt-cctcctcc
c-gtt-ga----gcattttaata--atgg-----c--ct-ctctacatc-cc--tagca-
-atatgcctag---------------------------tg--c--ga-------------
------------t-t--g--t-agt-tgagcctt-gcc-at-ttatg---caagt-gtc-
-aattctcagtggggacagacatttgataattctttgtctcgttcttaactaggaatgcc
ttgtacgggtctt-ggttcaacagaccacccggaatacgtccctgccctttgtacaca-c
cgccc-gtcgctcttaccgat-gaatttccctgagagtttgaaggactg-----------
------------------------------------------------------------
------------------------------------------------------------
------------------------------------------------------------
-at--------ggttg------------------------
>Globigerinella_siphonifera|46132|AJ390571
------------------------------------------------------------
------------------------------------------------------------
------------------------------------------------------------
------------------------------------------------------------
------------------------------------------------------------
------------------------------------------------------------
------------------------------------------------------------
------------------------------------------------------------
---------------------------------------tt-------------------
------------------------------------------------------------
------------------------------------------------------------
-------------------------------t--gt--------------a-atg-g---
-cg-a-gta--a-----tatt-t-------a--cta-tcctg--taggaaa---actcgg
gcg-accgctgtaa-tattt-ctct-ttaaaacagaggaaga--ttgcggcaa-taaca-
ggtct-gtgatgccctc-agatgtcccgggccgcacacg-tgctacatt-gatt-ag-cg
c-agt-------------------------------------------------------
------------------------------------------------------------
------------------------------------------------------------
--------------gcgcat--ac-------tt--------tcaat----a---tga-ta
c---att-a-ga-ttggattgt-t-ctgttgag---ctc-----ca-tctaa-tactat-
--ccggct-t-ga-gaaggc-tgggtaa-tcaat-tg-taagt-gctggtt-cctcctcc
c-gtt-ga----gcattttaata--atgg-----c--ct-ctctacatc-cc--tagca-
-atatgcctag---------------------------tg--c--ga-------------
------------t-t--g--t-agt-tgagcctt-gcc-at-ttatg---caagt-gtc-
-aattctcagtggggacagacatttgataattctttgtctcgttcttaactaggaatgcc
ttgtacgggtctt-ggttcaacagaccacccggaatacgtccctgccctttgtacaca-c
cgccc-gtcgctcttaccgat-gaatttccctgtgagtttgaaggactga----------
------------------------------------------------------------
-----------------------------------------tg---g--t---tgcaa-a
atcattgg-aa-------------------------------------------at-tct
-----------gtc--------------------------
>Globigerinella_siphonifera|46132|AJ390570
------------------------------------------------------------
------------------------------------------------------------
------------------------------------------------------------
------------------------------------------------------------
------------------------------------------------------------
------------------------------------------------------------
------------------------------------------------------------
------------------------------------------------------------
------------------------------------------------------------
------------------------------------------------------------
-cgtaggaagggattgccaataattga-----------atgttcgctt-t-cta----tt
-aggtg--tgtata-tat---agt-ct--caa--aatt--ac--at-g-ta-ttt-g---
-ta-atggc--g----agtaa-t-attta----cta-tcctg--taggaaa---actcgg
gcg-accgctgtaa-tattt-ctct-ttaaaacagaggaaga--ttgcggcaa-taaca-
ggtct-gtgatgccctc-agatgtcccgggccgcacacg-tgctacatt-gatt-ag-cg
c-agt-------------------------------------------------------
------------------------------------------------------------
------------------------------------------------------------
--------------gcgcat--ac-------tt--------tcaat----a---tga-ta
c---att-a-ga-ttggattgt-t-ctgttgag---ctc-----ca-tctaa-tactat-
--ccggct-t-ga-gaaggc-tgggtaa-tcaat-tg-taagt-gctggtt-cctcctcc
c-gtt-ga----gcattttaata--atgg-----c--ct-ctctacatc-cc--tagca-
-atatgcctag---------------------------tg--c--ga-------------
------------t-t--g--t-agt-tgagcctt-gcc-at-ttatg---caagt-gtc-
-aattctcagtggggacagacatttgataattctttgtctcgttcttaactaggaatgcc
ttgtacgggtctt-ggttcaacagaccacccggaatacgtccctgccctttgaaaaaa-c
cgccc-gtcgctcttaccgat-gaatttccctg---------------------------
------------------------------------------------------------
------------------------------------------------------------
------------------------------------------------------------
----------------------------------------
>Globigerinella_siphonifera|46132|AJ390569
------------------------------------------------------------
------------------------------------------------------------
------------------------------------------------------------
------------------------------------------------------------
------------------------------------------------------------
------------------------------------------------------------
------------------------------------------------------------
------------------------------------------------------------
------------------------------------------------------------
------------------------------------------------------------
------------------------------------------------------------
------------------------------------------------------------
------------------------------------------------------------
---------------------------------------------------aa-taaca-
ggtct-gtgatgccctc-agatgtcccgggccgcacacg-tgctacatt-gatt-ag-cg
c-agt-------------------------------------------------------
------------------------------------------------------------
------------------------------------------------------------
--------------gcgcat--ac-------tt--------tcaat----a---tga-ta
c---att-a-ga-ttggattgt-t-ctgttgag---ctc-----ca-tctaa-tactat-
--ccggct-t-ga-gaaggc-tgggtaa-tcaat-tg-taagt-gctggtt-cctcctcc
c-gtt-ga----gcattttaata--atgg-----c--ct-ctctacatc-cc--tagca-
-atatgcctag---------------------------tg--c--ga-------------
------------t-t--g--t-agt-tgagcctt-gcc-at-ttatg---caagt-gtc-
-aattctcagtggggacagacatttgataattctttgtctcgttcttaactaggaatgcc
ttgtacgggtctt-ggttcaacagaccacccggaatacgtccctgccctttgtacaca-c
cgccc-gtcgctcttaccgat-gaatttccctgwgagtttgaaggactga----------
------------------------------------------------------------
-----------------------------------------tg---g--t---tgcaa-a
atcattgg-aa-------------------------------------------at-tct
-----------gtc--------------------------
>Globigerinella_siphonifera|46132|AJ390568
------------------------------------------------------------
------------------------------------------------------------
------------------------------------------------------------
------------------------------------------------------------
------------------------------------------------------------
------------------------------------------------------------
------------------------------------------------------------
------------------------------------------------------------
------------------------------------------------------------
------------------------------------------------------------
-------------------------------------gct-ttc--------ta----tt
-aggtg--tgtata-tat---agt-ct--caa--aatt--ac--at-g-ta-ttt-g---
-ta-atggc--g----agtaa-t-atttata--cta-tcctg--taggaaa---actcgg
gcg-accgctgtaa-tattt-ctct-ttaaaacagaggaaga--ttgcggcaa-taaca-
ggtct-gtgatgccctc-agatgtcccgggccgcacacg-tgctacatt-gatt-ag-cg
c-agt-------------------------------------------------------
------------------------------------------------------------
------------------------------------------------------------
--------------gcgcat--ac-------tt--------tcaat----a---tga-ta
c---att-a-ga-ttggattgt-t-ctgttgag---ctc-----ca-tctaa-tactat-
--ccggct-t-ga-gaaggc-tgggtaa-tcaat-tg-taagt-gctggtt-cctcctcc
c-gtt-ga----gcattttaata--atgg-----c--ct-ctctacatc-cc--tagca-
-atatgcctag---------------------------tg--c--ga-------------
------------t-t--g--t-agt-tgagcctt-gcc-at-ttatg---caagt-gtc-
-aattctcagtggggacagacatttgataattctttgtctcgttcttaactaggaatgcc
ttgtacgggtctt-ggttcaacagaccacccggaatacgtccctgccctttgtamaca-c
cgccc-gtcgctcttaccgat-gaatttccctg---------------------------
------------------------------------------------------------
------------------------------------------------------------
------------------------------------------------------------
----------------------------------------
>Globigerinella_siphonifera|46132|AJ390567
------------------------------------------------------------
------------------------------------------------------------
------------------------------------------------------------
------------------------------------------------------------
------------------------------------------------------------
------------------------------------------------------------
------------------------------------------------------------
------------------------------------------------------------
------------------------------------------------------------
------------------------------------------------------------
---------------------------------------t-ttc--------ta----tt
-aggtg--tgtata-tat---agt-ct--caa--aatt--ac--at-g-ta-ttt-g---
-ta-atggc--g----agtaa-t-atttata--cta-tcctg--taggaaa---actcgg
ggcgaccgctgtaa-tattt-ctct-ttaaaacagaggaaga--ttgcggcaa-taaca-
ggtct-gtgatgccctc-agatgtcccgggccgcacacg-tgctacatt-gatt-ag-cg
c-agt-------------------------------------------------------
------------------------------------------------------------
------------------------------------------------------------
--------------gcgcat--ac-------tt--------tcaat----a---tga-ta
c---att-a-ga-ttggattgt-t-ctgttgag---ctc-----ca-tctaa-tactat-
--ccggct-t-ga-gaaggc-tgggtaa-tcaat-tg-taagt-gctggtt-cctcctcc
c-gtt-ga----gcattttaata--atgg-----c--ct-ctctacatc-cc--tagca-
-atatgcctag---------------------------tg--c--ga-------------
------------t-t--g--t-agt-tgagcctt-gcc-at-ttatg---caagt-gtc-
-aattctcagtggggacagacatttgataattctttgtctcgttcttaactaggaatgcc
ttgtacgggtctt-ggttcaacagaccacccggaatacgtccctgccctttgtamaca-c
cgccc-gtcgctcttaccgat-gaatttccctg---------------------------
------------------------------------------------------------
------------------------------------------------------------
------------------------------------------------------------
----------------------------------------
>Globigerinella_siphonifera|46132|AJ390566
------------------------------------------------------------
------------------------------------------------------------
------------------------------------------------------------
------------------------------------------------------------
------------------------------------------------------------
------------------------------------------------------------
------------------------------------------------------------
------------------------------------------------------------
------------------------------------------------------------
------------------------------------------------------------
---------------------------------------t-t-cgctt-t-cta----tt
-aggtg--tgtata-tat---agt-ct--caa--aatt--ac--at-g-ta-ttt-g---
-ta-atggc--g----agtaa-t-atttata--cta-tcctg--taggaaa---actcgg
gcg-accgctgtaa-tattt-ctct-ttaaaacagaggaaga--ttgcggcaa-taaca-
ggtct-gtgatgccctc-agatgtcccgggccgcacacg-tgctacatt-gatt-ag-cg
c-agt-------------------------------------------------------
------------------------------------------------------------
------------------------------------------------------------
--------------gcgcat--ac-------tt--------tcaat----a---tga-ta
c---att-a-ga-ttggattgt-t-ctgttgag---ctc-----ca-tctaa-tactat-
--ccggct-t-ga-gaaggc-tgggtaa-tcaat-tg-taagt-gctggtt-cctcctcc
c-gtt-ga----gcattttaata--atgg-----c--ct-ctctacatc-cc--tagca-
-atatgcctag---------------------------tg--c--ga-------------
------------t-t--g--t-agt-tgagcctt-gcc-at-ttatg---caagt-gtc-
-aattctcagtggggacagacatttgataattctttgtctcgttcttaactaggaatgcc
ttgtacgggtctt-ggttcaacagaccacccggaatacgtccctgccctttgtacaca-c
cgccc-gtcgctcttaccgat-gaatttccctgtgagtttgaaggactga----------
------------------------------------------------------------
-----------------------------------------tg---g--t---tgcaa-a
atcattgg-aa-------------------------------------------at-tct
-----------gtc--------------------------
>Globigerinella_siphonifera|46132|AJ390565
------------------------------------------------------------
------------------------------------------------------------
------------------------------------------------------------
------------------------------------------------------------
------------------------------------------------------------
------------------------------------------------------------
------------------------------------------------------------
------------------------------------------------------------
------------------------------------------------------------
------------------------------------------------------------
-cgtaggaagggattggcaataattga-----------atgttcgctt-t-cta----tt
-aggtg--tgtata-tat---agt-ct--caa--aatt--ac--at-g-ta-ttt-g---
-ta-atggc--g----agtaa-t-atttata--cta-tcctg--taggaaa---actcgg
gcg-accgctgtaa-tattt-ctct-ttaaaacagaggaaga--ttgcggcaa-taaca-
ggtct-gtgatgccctc-agatgtcccgggccgcacacg-tgctacatt-gatt-ag-cg
c-agt-------------------------------------------------------
------------------------------------------------------------
------------------------------------------------------------
--------------gcgcat--ac-------tt--------tcaat----a---tga-ta
c---att-a-ga-ttggattgt-t-ctgttgag---ctc-----ca-tctaa-tactat-
--ccggct-t-ga-gaaggc-tgggtaa-tcaat-tg-taagt-gctggtt-cctcctcc
c-gtt-ga----gcattttaata--atgg-----c--ct-ctctacatc-cc--tagca-
-atatgcctag---------------------------tg--c--ga-------------
------------t-t--g--t-agt-tgagcctt-gcc-at-ttatg---caagt-gtc-
-aattctcagtggggacagacatttgataattctttgtctcgttcttaactaggaatgcc
ttgtacgggtctt-ggttcaacagaccacccggaatacgtccctgccctttgtacaca-c
cgccc-gtcgctcttaccgat-gaatttccctgtgagtttgaaggactga----------
------------------------------------------------------------
-----------------------------------------tg---g--t---tgcaa-a
atcattgg-aa-------------------------------------------at-tct
-----------gtc--------------------------
>Globigerinella_siphonifera|46132|AJ390564
------------------------------------------------------------
------------------------------------------------------------
------------------------------------------------------------
------------------------------------------------------------
------------------------------------------------------------
------------------------------------------------------------
------------------------------------------------------------
------------------------------------------------------------
------------------------------------------------------------
------------------------------------------------------------
-cgtaggaagggattggcaataattga-----------atgttcgctt-t-cta----tt
-aggtg--tgtata-tat---agt-ct--caa--aatt--ac--at-g-ta-ttt-g---
-ta-atggc--g----agtaa-t-atttata--cta-tcctg--taggaaa---actcgg
gcg-accgctgtaa-tattt-ctct-ttaaaacagaggaaga--ttgcggcaa-taaca-
ggtct-gtgatgccctc-agatgtcccgggccgcacacg-tgctacatt-gatt-ag-cg
c-agt-------------------------------------------------------
------------------------------------------------------------
------------------------------------------------------------
--------------gcgcat--ac-------tt--------tcaat----a---tga-ta
c---att-a-ga-ttggattgt-t-ctgttgag---ctc-----ca-tctaa-tactat-
--ccggct-t-ga-gaaggc-tgggtaa-tcaat-tg-taagt-gctggtt-cctcctcc
c-gtt-ga----gcattttaata--atgg-----c--ct-ctctacatc-cc--tagca-
-atatgcctag---------------------------tg--c--ga-------------
------------t-t--g--t-agt-tgagcctt-gcc-at-ttatg---caagt-gtc-
-aattctcagtggggacagacatttgataattctttgtctcgttcttaactaggaatgcc
ttgtacgggtctt-ggttcaacagaccacccggaatacgtccctgccctttgtacaca-c
cgccc-gtcgctcttaccgat-gaatttccctgtgagtttgaaggactga----------
------------------------------------------------------------
-----------------------------------------tg---g--t---tgcaa-a
atcattgg-aa-------------------------------------------at-tct
-----------gtc--------------------------
>Globigerinella_siphonifera|46132|AJ390563
------------------------------------------------------------
------------------------------------------------------------
------------------------------------------------------------
------------------------------------------------------------
------------------------------------------------------------
------------------------------------------------------------
------------------------------------------------------------
------------------------------------------------------------
---------------------------------------t--------------------
------------------------------------------------------------
------------------------------------------------------------
------------------------------------------------------------
------------------------------------------------------------
----------gtaa-tactt-ctct-ttaaaacagaggcagg--ttgcggcaa-taaca-
ggtct-gtgatgccctc-agatgtcccgggccgcacacgktgctacatt-gatt-ag-cg
c-agt-------------------------------------------------------
------------------------------------------------------------
------------------------------------------------------------
--------------gcgcat--ac-------tt--------tcaat----a---tga-ta
c---att-g-ga-ttggtggtg-a-attgttgg---ccc-----cg-tctaa-tactgt-
--cctgtc-t-ga-gaaggc-tgggtaa-tcaat-tg-taagt-gctggtt-cctactcc
c-gtt-ga----gcattttaata--atgg-----c--ct-ctctacatc-cc--tagta-
-ac---cctag---------------------------tg--c--ga-------------
------------t-t--g--t-agt-tgagcctt-gcc-at-ttatg---caagt-gtc-
-aattctcagtggggacagacatttgataattctttgtctcgttcttaactaggaatgcc
ttgtacgggtctt-ggttcaacagaccacccggaatacgtccctgccctttgaaaana-c
cgccc-gtcgctcttaccgat-gactttccctaagagt----------------------
------------------------------------------------------------
------------------------------------------------------------
------------------------------------------------------------
----------------------------------------
>Globigerinella_siphonifera|46132|AJ390562
------------------------------------------------------------
------------------------------------------------------------
------------------------------------------------------------
------------------------------------------------------------
------------------------------------------------------------
------------------------------------------------------------
------------------------------------------------------------
------------------------------------------------------------
---------------------------------------tt-------------------
------------------------------------------------------------
------------------------------------------------------------
-------------------------------g--catg---------t-a--ttt-g---
-tg-atggc--g----agtga-t-----cta--atc--cct---taggaaa---acttgg
gcg-accgctgtaa-tactt-ctct-ttaaaacagaggcagg--ttgcggcaa-taaca-
ggtcttgtgatgccctc-agatgtcccgggccgcacacg-tgctacatt-gatt-ag-cg
c-agt-------------------------------------------------------
------------------------------------------------------------
------------------------------------------------------------
--------------gcgcat--ac-------tt--------tcaat----a---tga-ta
c---att-g-ga-ttggtggtg-a-attgttgg---ccc-----cg-tctaa-tactgt-
--cctgtc-t-ga-gaaggc-tgggtaa-tcaat-tg-taagt-gctggtt-cctactcc
c-gtt-ga----gcattttaata--atgg-----c--ct-ctctacatc-cc--tagta-
-ac---cctag---------------------------tg--c--ga-------------
------------t-t--g--t-agt-tgagcctt-gcc-at-ttatg---caagt-gtc-
-aattctcagtggggacagacatttgataattctttgtctcgttcttaactaggaatgcc
ttgtacgggtctt-ggttcaacagaccacccggaatacgtccctgccctttgtamaca-c
cgccc-gtcgctcttaccgat-gactttccctragagt----------------------
------------------------------------------------------------
------------------------------------------------------------
------------------------------------------------------------
----------------------------------------
>Globigerinella_siphonifera|46132|AJ390561
------------------------------------------------------------
------------------------------------------------------------
------------------------------------------------------------
------------------------------------------------------------
------------------------------------------------------------
------------------------------------------------------------
------------------------------------------------------------
------------------------------------------------------------
------------------------------------------------------------
------------------------------------------------------------
------------------------------------------------------------
------------------------------------------------------------
------------------------------------------------------------
------------------------------------------------------------
----t-gtgatgccctc-agatgtcccgggccgcacacg-tgctacatt-gatt-ag-cg
c-agt-------------------------------------------------------
------------------------------------------------------------
------------------------------------------------------------
--------------gcgcat--ac-------tt--------tcaat----a---tga-ta
c---att-g-ga-ttggtggtg-a-attgttgg---ccc-----cg-tctaa-tactgt-
--cctgtc-t-ga-gaaggc-tgggtaa-tcaat-tg-taagt-ggtggtt-cctactcc
c-gtt-ga----gcattttaata--atgg-----c--ct-ctctacatc-cc--tagta-
-ac---cctag---------------------------tg--c--ga-------------
------------t-t--g--t-agt-tgagcctt-gcc-at-ttatg---caagt-gtc-
-aattctcagtggggacagacatttgataattctttgtctcgttcttaactaggaatgcc
ttgtacgggtctt-ggttcaacagaccacccggaatacgtccctgccctttgtacaca-c
cgccc-gtcgctcttaccgat-gactttccctg---------------------------
------------------------------------------------------------
------------------------------------------------------------
------------------------------------------------------------
----------------------------------------
>Globigerinella_siphonifera|46132|AJ390560
------------------------------------------------------------
------------------------------------------------------------
------------------------------------------------------------
------------------------------------------------------------
------------------------------------------------------------
------------------------------------------------------------
------------------------------------------------------------
------------------------------------------------------------
------------------------------------------------------------
------------------------------------------------------------
---------gggattgccaataattga-----------atgttcgctt-t-cta----tt
--ggtg--tgtgat-ctc---aaa-at--tgca-tgt-------------a-ttt-g---
-tg-atggc--g----agtga-t-----cta--atc--cct---taggaaa---acttgg
gcg-accgctgtaa-tactt-ctct-ttaaaacagaggcagg--ttgcggcaa-taaca-
ggtct-gtgatgccctc-agatgtcccgggccgcacacg-tgctacatt-gatt-ag-cg
c-agt-------------------------------------------------------
------------------------------------------------------------
------------------------------------------------------------
--------------gcgcat--ac-------tt--------tcaat----a---tga-ta
c---att-g-ga-ttggtggtg-a-attgttgg---ccc-----cg-tctaa-tactgt-
--cctgtc-t-ga-gaaggc-tgggtaa-tcaat-tg-taagt-gctggtt-cctactcc
c-gtt-ga----gcattttaata--atgg-----c--ct-ctctacatc-cc--tagta-
-ac---cctag---------------------------tg--c--ga-------------
------------t-t--g--t-agt-tgagcctt-gcc-at-ttatg---caagt-gtc-
-aattctcagtggggacagacatttgataattctttgtctcgttcttaactaggaatgcc
ttgtacgggtctt-ggttcaacagaccacccggaatacgtccctgccctttgtacaca-c
cgccc-gtcgctcttaccgat-gactttccctg---------------------------
------------------------------------------------------------
------------------------------------------------------------
------------------------------------------------------------
----------------------------------------
>Globigerinella_siphonifera|46132|AJ390559
------------------------------------------------------------
------------------------------------------------------------
------------------------------------------------------------
------------------------------------------------------------
------------------------------------------------------------
------------------------------------------------------------
------------------------------------------------------------
------------------------------------------------------------
------------------------------------------------------------
------------------------------------------------------------
---------gggattgccaataattga-----------atgttcgctt-t-cta----tt
--ggtg--tgtgat-ctc---aaa-at--tgca-tgt-------------a-ttt-g---
-tg-atggc--g----agtga-t-----cta--atc--cct---taggaaa---acttgg
gcg-accgctgtaa-tactt-ctct-ttaaaacagaggcagg--ttgcggcaa-taaca-
ggtct-gtgatgccctc-agatgtcccgggccgcacacg-tgctacatt-gatt-ag-cg
c-agt-------------------------------------------------------
------------------------------------------------------------
------------------------------------------------------------
--------------gcgcat--ac-------tt--------tcaat----a---tga-ta
c---att-g-ga-ttggtggtg-a-attgttgg---ccc-----cg-tctaa-tactgt-
--cctgtc-t-ga-gaaggc-tgggtaa-tcaat-tg-taagt-gctggtt-cctactcc
c-gtt-ga----gcattttaata--atgg-----c--ct-ctctacatc-cc--tagta-
-ac---cctag---------------------------tg--c--ga-------------
------------t-t--g--t-agt-tgagcctt-gcc-at-ttatg---caagt-gtc-
-aattctcagtggggacagacatttgataattctttgtctcgttcttaactaggaatgcc
ttgtacgggtctt-ggttcaacagaccacccggaatacgtccctgccctttgtacaca-c
cgccc-gtcgctcttaccgat-gactttccctgtgagtttgaaggactgg----------
------------------------------------------------------------
-----------------------------------------tg---g--t---tgcat-g
actattgg-aa-------------------------------------------at-tct
-----------gtc--------------------------
>Globigerinella_siphonifera|46132|AJ390558
------------------------------------------------------------
------------------------------------------------------------
------------------------------------------------------------
------------------------------------------------------------
------------------------------------------------------------
------------------------------------------------------------
------------------------------------------------------------
------------------------------------------------------------
---------------------------------------t--------------------
------------------------------------------------------------
------------------------------------------------------------
------------------------------------------------------------
------------------------------------------------------------
------------------------------------------------------------
------------------------------------------------------------
------------------------------------------------------------
------------------------------------------------------------
------------------------------------------------------------
------------------------------------------------------------
------------------------------------------------------------
------------------------------------------------------------
------------------------------------------------c-cc--tagta-
-ac---cctag---------------------------tg--c--ga-------------
------------t-t--g--t-agt-tgagcctt-gcc-at-ttatg---caagt-gtc-
-aattctcagtggggacagacatttgataattctttgtctcgttcttaactaggaatgcc
ttgtacgggtctt-ggttcaacagaccacccggaatacgtccctgccctttgtacaca-c
cgccc-gtcgctcttaccgat-gactttccctgtgagtttgaaggactgg----------
------------------------------------------------------------
-----------------------------------------tg---g--t---tgcatrg
actattgg-aa-------------------------------------------at-tct
-----------gtc--------------------------
>Globigerinella_siphonifera_type_IV|109345|AJ251213
------------------------------------------------------------
----gggcccggacatac--tgaggattgacagac-------------------------
---------------------at-cacca--c-gt--------c--tt---t--ttgt-c
c------t--------------------ta--------aa-aag--acaa-------aag
ataacagatctttcatgattatgtggtgggtggtgcatggccgttcttagttcgtggagt
gatctgtctgcttaattgcgtttcaaatg-----t---atttttga-ttt-ctcaa-acg
agt-cta-cgaaga--tg--t-ctatt-----ca-t-aa-caa-gc-a----cttc-at-
tta----tg-----a--tttg-------tttggaa-----tacgactcttt-cggct--c
aattg--aacgcaa----cgga-cgtgatt-gcaagtccttgtt-ga-------------
------------------------------------------------------------
----------------------------act-tctatacatatcatttacattc----tt
-aactgagtgtatc-taagataat-ag-agttcgcttt--ctattggtgac-gggatctc
caa-t-cactttcgagtgaga-gtgagtgat--ctaatcctt--taggaaa---actcgg
gcg-accgctgtaa-tactttcttt-ttaaaacagaggaaga--ttgcggcaa-taaca-
ggtct-gtgatgccctc-agatgtcccgggccgcacacg-tgctacatt-gatt-ag-cg
c-agt-------------------------------------------------------
------------------------------------------------------------
------------------------------------------------------------
--------------gcgcat--actttc-aata-tga--tacattggt-ttt-ggtagta
a---gct-a-tt-catctgatg-g-atatgcta-ctctc-----ca-taccaatactat-
--ctagtc-t-ga-aaagac-tgggtaa-tctat-tg-taagt-gctggtt-cctcttcc
c-gtt-ga----gcattttaata--atgg-----t--ct-ctctacgtc-cc--tagta-
--tattct-ag---------------------------tg--c--ga-------------
------------t-t--g--t-agt-tgagtct--gcc-at-ttatg---caagt-gtc-
-aattctcagtggggacagacatttgataattctttgtctcgttcttaactaggaatgcc
ttgtacgggtctt-ggttcaacagaccacccggaatacgtccctgccctttgtacaca-c
cgccc-gtcgctcttaccgat-gaatttcactgtgagttcaatggaccga----------
------------------------------------------------------------
-----------------------------------------tt---t--t---tt-cc--
-ct-ttgg-aa--------------------------------atttggtcaaaca-gtg
agatttaaaggaaaaagggg-----------tc-------
>Globigerinella_siphonifera_type_III|109344|AJ251212
-----------------------------------------------------------t
taccgggtccggacacac--tgaggattgacagac-------------------------
---------------------aa-t-tgt--c-ct--------t--tt---g--gc----
----------------------------tt--------aa-aag--acaa-------aag
ataacagatctttcatgattatgtgatgggtggtgcatggccgttcttagttcgtggagt
gatctgtctgcttaattgcgtttcaaata-----t---actt-t---ttt--taca-acg
agt-cta-c--aaa--gg--a-gtggttcagtta-c-aacagacaa-t----taat-tc-
ttg----tg-----t--tttga---acgtttggaa-----tgtactctatt-tggct--c
aattg--aacgcaa----cgga-cgtgatc-gcaagtccttgtt-ga-------------
------------------------------------acttcagt-atatattgactttcc
ccgtaggaagggattgccaataattga-----------atgttcgctt-t-cta----tt
--ggtg--tgtgat-ctc---aaa-at--tgca-tgt-------------a-ttt-g---
-tg-atggc--g----agtga-t-----cta--atc--cct---taggaaa---acttgg
gcg-accgctgtaa-tactt-ctct-ttaaaacagaggcagg--ttgcggcaa-taaca-
ggtct-gtgatgccctc-agatgtcccgggccgcacacg-tgctacatt-gatt-ag-cg
c-agt-------------------------------------------------------
------------------------------------------------------------
------------------------------------------------------------
--------------gcgcat--ac-------tt--------tcaat----a---tga-ta
c---att-g-ga-ttggtggtg-a-attgttgg---ccc-----cg-tctaa-tactgt-
--cctgtc-t-ga-gaaggc-tgggtaa-tcaat-tg-taagt-gctggtt-cctactcc
c-gtt-ga----gcattttaata--atgg-----c--ct-ctctacatc-cc--tagta-
-ac---cctag---------------------------tg--c--ga-------------
------------t-t--g--t-agt-tgagcctt-gcc-at-ttatg---caagt-gtc-
-aattctcagtggggacagacatttgataattctttgtctcgttcttaactaggaatgcc
ttgtacgggtctt-ggttcaacagaccacccggaatacgtccctgccctttgtacaca-c
cgccc-gtcgctcttaccgat-gactttccctgtgagtttgaaggactgg----------
------------------------------------------------------------
-----------------------------------------tg---g--t---tgcat-g
actattgg-aa--------------------------------attctgtcaaaca-gcg
agatttaaaggaaagagaag-----------tcg------
>Globigerinita_uvula|164914|AF387173
---g-caccacaagaacgcgtgg-agcatgtggcttaatttgactcaacgcgggaaatct
taccgggtccggacacac--tgaggattgacaggc-------------------------
---------------------aa-tatat--g-tga------ct--ct------tcgg-a
----------------------------gt-----tt-g--cat-tgtta-------aat
atgctagtcctttcatgattatgtgataggtggtgcatggccgttcttagttcgtggagt
gatctgtctgcttaattgcgtttcaaatt---------acttataa-ggt-agcaa--ta
cgcgatg----aag--ct--t-tcaat-----ag-t-cc--tc-ac-g-----gat-tc-
-ac----tt-----g--agtc-------tct-cgc-----ttcgc---tat-cct-t--t
c--ga--a-tgcaa----cgaa-cgtgacc-gcaacctcttgtt-gc-------------
------------------------------------------------------------
-----------------------------ct-tcgtttaacatc--------ct----gc
-agctc--gctgtg-ggt---ac--tg--agggcttca--ct--cggtgac-tttgggc-
-tg-a-gca--a-----tcgg-t-----ctt--ttt-gatc---tgagtaa---actaga
ggg-accgctgtca--actt-ct---t-aaaccagaggaagg--ttgcggcaa-taaca-
ggtct-gtgatgccctt-agatgttccgggctgcacacg-tgctacaat-gatc-gt-ag
c-agtg------------------------------------------------------
------------------------------------------------------------
----------------ag-catctt-att--tgatttg---cgca-c-ttaaca--c---
cgcat-a-c-gt--gagt----tc-------ca--------ac-----------------
t---agc---tt-agcaataag-t-caagtaga-tc-tc-----ta-cgcag-cggtaac
agcctgct-tcga-gagcaagtgggtaa-tcaat-ta-gaagt-aacgatt---tcttcg
c-att--a----gcacacttaatataagg-----c--gt-tgacgctcatga--ttcgc-
-tctcacg-agtgtttcattgcacgtgttgat-gtgcggg--t--tc-------------
------------g-a--t--t--cc-tg--cttt-ac--cttatgtg---caatt-gtc-
-aattcatggtggggacagaccattgttaattgttggtctcggtcttaactaggaatgcc
ttgtatgagtctttggttcaacaaaccactcagaatatgtccctgccctttgtacaca-c
cgccc-gtcgctcttaccgat-ggacttctctgtgagtttgagggact--ggag------
------------------------------------------------------------
-c-tta-c-ttta-------ctgtg-ag---t-c----t--c-----t-a---tggaa-a
cttaaacg---aacagtgtggtctaaa-ggaaagagaagtcgtaac--------------
----------------------------------------
>Globigerina_falconensis|164913|AF387172
---g-caccacaagagcgtg--g-agcatgtggcttaatttgactcaacgcggaaaaact
taccaggtccggacacac--tgaggattgacagac-------------------------
---------------------gg-t-taa--c-gc--------c--ct------tcgg-g
----------------------------gc--------aa-gag--acaa-------aat
ttttg-gctctttcatgattatgtgataggtggtgcatggccgttcttagttcgtggagt
gatctgtctgcccaatcgcgtttca-----------------------------------
------------------taa-atctt-----aa-g-ctcaaa-ag-g----cagt-ct-
tac----ct-----t--cggg-------t-tgagt-----tttgctgggag-acttt--t
gtgtg--aacgcaa----cgga-cgtgatt-gcaaccccttgtt-ga-------------
------------------------------------------------------------
----------------------------ttg-gccatcacgtaagctc-a-ctt----gt
-aattt--attacagtgt---ggt-at--tat--ctta--gc--ca-t-tc-cct-t---
-tt-a-gtt--g----tggag-t-gatta-a--cca-ctcta--aattgta---actcgg
ggg-accgctgtga-ttttt-ct---tcaaaccggaggaagg--ttgcggcaa-taaca-
ggtct-gtgatgccctc-agatgtcctgggctgcacacg-tgctacact-gatc-cc-gg
c-agtt------------------------------------------------------
------------------------------------------------------------
----------------gg-catgtg-att--ttctcca-a-tgac-g-aacctag-tgga
cttggcgtctgt--gcgcat--tc-------gt--------gtgct----a--atgactg
c---cgtca-ct-ttaaacact-g-gtcgttag---act-----cg-tgcga-tccctc-
--ggaaaa-c-gt-gatttc-tgttccc-aaaca-aa-gcact-ttcgtac-cctcgctc
a-aac-aa----acgtgattcca--aatc-----c--ct-tacgattgc-ta--catcc-
-tttctcgtaa---------------------------cg-tc--tc-------------
------------g-c--c--t-agc-ggagcttt-caa-ct-tttcgtcgcaact-ctc-
-aattcacagtggggacagtcgtttgtcaacttttcgtctcggtcccaactaggaatgcc
tcgtacgagt--t-ggttcatcagaccactcggaatacgtccctgccctttgtacaca-c
cgccc-gtcgcttttaccgat-gaacttttttgcgagtatgatggact--aact------
------------------------------------------------------------
-t-tgc-g-ctca--------attt--g--aa-t----c--tg---t--t--gtggaa-a
ttcactcg---aacaacgggatttaaa-ggaaaaagaagtcgtaac--------------
----------------------------------------
>Globorotalia_truncatulinoides|69029|AJ272477
---------------------------------------------------gggaa-tct
taccgggtccggacacac--tgaggattgacagac-------------------------
---------------------gg-t-tat--t-gactta---aa--cccgtt--ta-a-t
aga--t-t-ttt-a----atctg--t-tt---aacac-tt-aac--acctttacacaaag
atgctagtcctttcatgatcgtttgataggtggtgcatggccgttcttagttcgtggagt
gatctgtctgcctaattgcgtttcact-a-----agg-tccc-a----tt-cttca--ta
cgt-atg----aat--ag--c-gtctt-----aa---ct-cac-tt-t----tacc-gc-
tac----ct-----a--tttgt---a-gtaagcgc-----tcat-actatt-ggg-a--c
c--gg--aatgcaa----cgag-cgcgact-gcaccacctaatt-g--------------
------------------------------------------------------------
------------------------------------------------------------
------------------------ccc--cttatctacc-at--taac-t--actat---
-tt-accgccctg--tatggg-caccggggc--ctt-acctt--tactgaa---actagc
tgg-accgctgctt---tcc-tt---t-aagccagaggaagg--ttgcggcaa-taaca-
ggtct-gtgatgccctc-agatgttccgggccgcacacg-tgctacaat-gatc-ag-ca
c-aaag------------------------------------------------------
------------------------------------------------------------
----------------ag-tattac-cta--tt-tctt-a-tacc-t-aacccaa-tatg
ttatccttt-ct--gcgta---gg-------gt--------at-gt----c---tta-cg
a---tgt---at-ccgcttaag-c-g-cttaaa---gat-----ta-ttggg-cggttat
-gcctgcc-tcga-gag--agtgtccag-ggcag-ca-agagt-aatgattccctcgttt
t-tac-tacta-ataccgcgctt-ggtaa-----c--atatcacactcg-at--taagt-
-agggtctttgctat-attagcatt-gctatcctcaccct-ta--g-cc--tctaaggat
-attcgtatctctta--a--caggctacagggag-gt--gt-atatggcgcactt-act-
[truncated: 170,597 more chars]
