# Supplementary material for: Using the Multiple Analysis Approach to Reconstruct Phylogenetic Relationships among Planktonic Foraminifera from Highly Divergent and Length-polymorphic SSU rDNA Sequences
Source: Bioinform Biol Insights. 2009 Nov 11;3:155–77. doi: 10.4137/bbi.s3334 (PMC2808177; doi:10.4137/bbi.s3334)
Supplement: Additional file 1—Sequence list [file Additional_File_1.zip › Additional_File_1/Alignments/unaligned.fas]

>Globigerina_bulloides|R043|01
GTGGAGCATGTGGCTTAATTTGACTCAACGCGGGGAATCTTACCGGGTCCGGACACACTGAGGATTGACAGACAATTGTC
TTTTTGTCAAATTTAAAGACAAAAGATAACAGATCTTTCATGATTATGTGATGGGTGGTGCATGGCCGTTCTTAGTTCGT
GGAGTGATCTGTCTGCTTAATTGCGTTTCAAATATATTTTATTATATAACGAGTCTACAAAGGAGTGGTTCATTAACAGA
CAATCATATCTTTGAGCGTCTGGAATCTACTCTATTTGGCTCAATTGAACGCAACGGACGNNNNNNNNNNNNNNNNNNNN
NNNNNNNNNNNNNNNNNNNNNNNNNNNNNNNNNNNNNNNNNNNNNNNNNNNNNNNNNNNNNNNNNNNNNNNNNNNNNNNN
NNNNNNNNNNNNNNNNNNNNNNNNNNNNNNNNNNNNNNNNNNNNNNNNNNNNNNNNNNNNNNNNNNNNNNNNNNNNNNNN
NNNNNNNNNNNNNNNNNNNNNNNNNNNNNNNNNNNNNNNNNNNNNNNNNNNNNNNNNNNNNNNNNNNNNNNNNNNNNNNN
NNNNNNNNNNNNNNTGCGCATACTTTCAATATGATACATTAGATTGGATTGTTCTGTTGAGCTCCATCTAATACTATCCG
GCTTGAGAAGGCTGGGTAATCAATTGTAAGTGCTGGTTCCTCCTCCCGTTGAGCATTTTAATAATGGCCTCTCTACATCC
CTAGCAATATGCCTAGTGCGATTGTAGTTGAGCCTTGCCATTTATGCAAGTGTCAATTCTCAGTGGGGACAGACATTTGA
TAATTCTTTGTCTCGTTCTTAACTAGGAATGCCTTGTACGGGTCTTGGTTCAACAGACCACCCGGAATACGTCCCTGCCC
TTTGTACACACCGCCCGTCGC
>Globigerina_bulloides|R043|05
GCATGTGGCTTAATTTGACTCAACGCGGGGAATCTTACCGGGTCCGGACACACTGAGGATTGACAGACAATTGTCTTTTT
GTCAAATTTAAAGACAAAAGATAACAGATCTTTCATGATTATGTGATGGGTGGTGCATGGCCGTTCTTAGTTCGTGGAGT
GATCTGTCTGCTTAATTGCGTTTCAAATATATTTTATTATATAACGAGTCTACAAAGGAGTGGTTCATTAACAGACAATC
ATATCTTTGAGCGTCTGGAATCTACTCTATTTGGCTCAATTGAACGCAACGGACGTGATCGCGAGTCCTTGTTGAACTTC
AGTATATATTGACTATCCCCGTAGGAAGGGATTGGCAATAATTGAATGTTCGCTTTCTATTAGGTGTGTATATATAGTCT
CAAAATTACATGTATTTGTAATGGCGAGTAATATTTATACTATCCTGTAGGAAAACTCGGGCGACCGCTGTAATATTTCT
CTTTAAAACAGAGGAAGATTGCGGCAATAACAGGTCTGTGATGCCCTCAGATGTCCCGGGCCGCACACGTGCTACATTGA
TTAGCGCAGTGCGCATACTTTCAATATGATACATTAGATTGGATTGTTCTGTTGAGCTCCATCTAATACTATCCGGCTTG
AGAAGGCTGGGTAATCAATTGTAAGTGCTGGTTCCTCCTCCCGTTGAGCATTTTAATAATGGCCTCTCTACATCCCTAGC
AATATGCCTAGTGCGATTGTAGTTGAGCCTTGCCATTTATGCAAGTGTCAATTCTCAGTGGGGACAGACATTTGATAATT
CTTTGTCTCGTTCTTAACTAGGAATGCCTTGTACGGGTCTTGGTTCAACAGACCACCCGGAATACGTCCCTGCCCTTTGT
ACACACCGCCCGTCGCTCTTACCGATGAATTTCCCTGTGAGTTTGAAGGACTGATGGTTGCAAAATCATTGGAAATTCTG
TCAAACA
>Globigerina_falconensis|R053|18
GACTCAACGCGGAAAAACTTACCAGGTCCGGACACACTGAGGATTGACAGACGGTTAACGCCCTTCGGGGCAAGAGACAA
AATTTTTGGCTCTTTCATGATTATGTGATAGGTGGTGCATGGCCGTTCTTAGTTCGTGGAGTGATCTGTCTGCCCAATCG
CGTTTCATAAATCTTAAGCTCAAAAGGCAGTCTTACCTTCGGGTTGAGTTTTGCTGGGAGACTTTTGTGTGAACGCAACG
GACGTGATTGCAACCCCTTGTTGATTGGCCATCACGTAAGCTCACTTGTAATTTATTACAGTGTGGTATTATCTTAGCCA
TTCCCTTTTAGTTGTGGAGTGATTAACCACTCTAAATTGTAACTCGGGGGACCGCTGTGATTTTTCTTCAAACCGGAGGA
AGGTTGCGGCAATAACAGGTCTGTGATGCCCTCAGATGTCCTGGGCTGCACACGTGCTACACTGATCCCGGCAGTTGGCA
TGTGATTTTCTCCAATGACGAACCTAGTGGACTTGGCGTCTGTGCGCATTCGTGTGCTAATGACTGCCGTCACTTTAAAC
ACTGGTCGTTAGACTCGTGCGATCCCTCGGAAAACGTGATTTCTGTTCCCAAACAAAGCACTTTCGTACCCTCGCTCAAA
CAAACGTGATTCCAAATCCCTTACGATTGCTACATCCTTTCTCGTAACGTCTCGCCTAGCGGAGCTTTCAACTTTTCGTC
GCAACTCTCAATTCACAGTGGGGACAGTCGTTTGTCAACTTTTCGTCTCGGTCCCAACTAGGAATGCCTCGTACGAGTTG
GTTCATCAGACCACTCGGAATACGTCCCTGCCCTTTGTACACACCGCCCGTCGCTTTTACCGATGAACTTTTTTGCGAGT
ATGATGGACTAACTTTGCGCTCAATTTGAATCTGTTGTGGAAATTCACTCGAACAACGGGATTTAAAG
>Globigerina_falconensis|R053|25
GAACGTGGAGCATGTGGCTTAATTYGACTCAACGCGGAAAAACTTACCAGGTCCGGACACACTGAGGATTGACAGACGGT
TAACGCCCTTCGGGGCAAGAGACAAAATTTTTGGCTCTTTCATGATTATGTGATAGGTGGTGCATGGCCGTTCTTAGTTC
GTGGAGTGATCTGTCTGCCCAATCGCGTTTCATAAATCTTAAGCTCAAAAGGCAGTCTTACCTTCGGGTTGAGTTTTGCT
GGGAGACTTTTGTGTGAACGCAACGGACGTGATTGCAACCCCTTGTTGATTGGCCATCACGTAAGCTCACTTGTAATTTA
TTACAGTGTGGTATTATCTTAGCCATTCCCTTTTAGTTGTGGAGTGATTAACCACTCTAAATTGTAACTCGGGGGACCGC
TGTGATTTTTCTTCAAACCGGAGGAAGGTTGCGGCAATAACAGGTCTGTGATGCCCTCAGATGTCCTGGGCTGCACACGT
GCTACACTGATCCCGGCAGTTGGCATGTGATTTTCTCCAATGACGAACCTAGTGGACTTGGCGTCTGTGCGCATTCGTGT
GCTAATGACTGCCGTCACTTTAAACACTGGTCGTTAGACTCGTGCGATCCCTCGGAAAACGTGATTTCTGTTCCCAAACA
AAGCACTTTCGTACCCTCGCTCAAACAAACGTGATTCCAAATCCCTTACGATTGCTACATCCTTTCTCGTAACGTCTCGC
CTAGCGGAGCTTTCAACTTTTCGTCGCAACTCTCAATTCACAGTGGGGACAGTCGTTTGTCAACTTTTCGTCTCGGTCCC
AACTAGGAATGCCTCGTACGAGTTGGTTCATCAGACCACTCGGAATACGTCCCTGCCCTTTGTACACACCGCCCGTCGCT
TTTACCGATGAACTTTTTTGCGAGTATGATGGACTAACTTTGCGCTCAATTTGAATCTGTTGTGGAAATTCACTCGAACA
ACGGGATTTAAAG
>Globigerinita_glutinata|P148|05
GTGGCTTAATTTGACTCAACGCGGGAAATCTTACCGGGTCCGGACACACTGAGGATTGACAGGTATTATATAGCAACCTT
CGGGTTGTCTATTGTTAAATATGCTAGTCCTTTCATGATTATGTGATAGGTGGTGCATGGCCGTTCTTAGTTCGTGGAGT
GATCTGTCTGCTTAATTGCGTTTCAGATAAGGATCTATATTCTTTACAAGTGTCGCAGTGTAATTGACCCCTCTTTCACG
AGAGTGTGTGTCTTTTTTGCGCTCGCACTTTACATTAGGTCCTGAAAGCAACGAACGTGACCGCAACCTCTTGTTGCCTC
ATCTCCCAACATTCTTTCCTTCGGGTTAGATATTTCCATTGAGGCTTTCCAAAACTAGAGGGACCGCTGTCAACTTCTTA
AACCAGAGGAAGGTTGCGGCAATAACAGGTCTGTGATGCCCTTAGATGTTCCGGGCTGCACACGTGCTACAATGATTGTT
GCAGTGAGCATCTCAATTTTTTACCTAACACCGCACACGTGAGTTTGCATACTTGTATGTTACTTTACGCAGCGGTAAAG
CCTGCTTCGAGAGCAAGTGGGTAATCAATTAGAAGTAACGATTTCCCAAATTAGCACACTTATATACGGCGTTTGTGCCC
GGGTTTCACTTGTTGGAACTTTTGTGCGCGCAGATGTTTTTTCCGTATGTGCAATTGTCAATTCATGGTGGGGACAGACC
ATTGTTAATTGTTGGTCTCGGTCTTAACTAGGAATGCCTTGTACGGGTCTTTGGTTCAACAAACCACCCGGAATACGTCC
CTGCCCTTTGTACACACCGCCCGTCGCTCTTACCGATGGACTTCTCTGTGAGTTTGAGGGACTGGATTTGATCGTACATT
CGTGTGCGCATTAATATCTATGGAAACTTAAAC
>Globigerinita_glutinata|P148|07
GTGGAGCATGTGGCTTAATTTGACTCAACGCGGGAAATCTTACCGGGTCCGGACACACTGAGGATTGACAGGTATTATAT
AGCAACTTTCGGGTTGTCTATTGTTAAATATGCTAGTCCTTTCATGATTATGTGATAGGTGGTGCATGGCCGTTCTTAGT
TCGTGGAGTGATCTGTCTGCTTAATTGCGTTTCAGATAAGGATCTATATTCTTTACAAGTGTCGCAGTGTAATTGACCCC
TCTTTCACGAGAGTGCGTGTCTTTTTTGCGCTCGCACTTTACATTAGGTCCTGAAAGCAACGAACGTGACCGCAACCTCT
TGTTGCCTCATCTCCCAACATTCTTTCCTTCGGGTTAGATATTTCCATTGAGGCTTTCCAAAACTAGAGGGACCGCTGTC
AACTTCTTAAACCAGAGGAAGGTTGCGGCAATAACAGGTCTGTGATGCCCTTAGATGTTCCGGGCTGCACACGTGCTACA
ATGATTGTTGCAGTGAGCATCTCAATTTTTTACCTAACACCGCACACGTGAGTTTGCATACTTGTATGCTATACTTTACG
CAGCGGTAAAGCCTGCTTCGAGAGCAAGTGGGTAATCAATTAGAAGTAACGATTTCCCAAATTAGCACACTTATATACGG
CGTTTGTGCCCGGGTTTCACTTGTTGGAACTTTTGTGCGCGCAGATGTTTTTTTCCGTATGTGCAATTGTCAATTCATGG
TGGGGACAGACCATTGTTAATTGTTGGTCTCGGTCTTAACTAGGAATGCCTTGTACGGGTCTTTGGTTCAACAAACCACC
CGGAATACGTCCCTGCCCTTTGTACACACCGCCCGTCGCTCTTACCGATGGACTTCTCTGTGAGTTTGAGGGACTGGATT
TGATCGTACATTCGTGTGCGCATTAATATCTATGGAAACTTAAACGAACAGTGTGGTCTAAAG
>Globigerinita_glutinata|P148|13
GTGGCTTAATTTGACTCAACGCGGGAAATCTTACCGGGTCCGGACACACTGAGGATTGACAGGTATTATATAGCAACTTT
CGGGTTGTCTATTGTTAAATATGCTAGTCCTTTCATGATTATGTGATAGGTGGTGCATGGCCGTTCTTAGTTCGTGGAGT
GATCTGTCTGCTTAATTGCGTTTCAGATAAGGATCTATATTCTTTACAAGTGTCGCAGTGTAATTGACCCCTCTTTCACG
AGAGTGCGTGTCTTTTTTGCGCTCGCACTTTACATTAGGTCCTGAAAGCAACGAACGTGACCGCAACCTCTTGTTGCCTC
ATCTCCCAACATTCTTTCCTTCGGGTTAGATATTTCCATTGAGGCTTTCCAAAACTAGAGGGACCGCTGTCAACTTCTTA
AACCAGAGGAAGGTTGCGGCAATAACAGGTCTGTGATGCCCTTAGATGTTCCGGGCTGCACACGTGCTACAATGATTGTT
GCAGTGAGCATCTCAATTTTTTACCTAACACCGCACACGTGAGTTTGCATACTTGTATGCTATACTTTACGCAGCGGTAA
AGCCTGCTTCGAGAGCAAGTGGGTAATCAATTAGAAGTAACGATTTCCCAAATTAGCACACTTATATACGGCGTTTGTGC
CCGGGTTTCACTTGTTGGAACTTTTGTGCGCGCAGATGTTTTTTTCCGTATGTGCAATTGTCAATTCATGGTGGGGACAG
ACCATTGTTAATTGTTGGTCTCGGTCTTAACTAGGAATGCCTTGTACGGGTCTTTGGTTCAACAAACCACCCGGAATACG
TCCCTGCCCTTTGTACACACCGCCCGTCGCTCTTACCGATGGACTTCTCTGTGAGTTTGAGGGACTGGATTTGATCGTAC
ATTCGTGTGCGCATTAATATCTATGGAAACTTAAAC
>Globigerinita_glutinata|P148|15
GTGGAGCATGTGGCTTAATTTGACTCAACGCGGGAAATCTTACCGGGTCCGGACACACTGAGGATTGACAGGTATTATAT
AGCAACTTTCGGGTTGTCTATTGTTAAATATGCTAGTCCTTTCATGATTATGTGATAGGTGGTGCATGGCCGTTCTTAGT
TCGTGGAGTGATCTGTCTGCTTAATTGCGTTTCAGATAAGGATCTATATTCTTTACAAGTGTCGCAGTGTAATTGACCCC
TCTTTCACGAGAGTGCGTGTCTTTTTTGCGCTCGCACTTTACATTAGGTCCTGAAAGCAACGAACGTGACCGCAACCTCT
TGTTGCCTCATCTCCCAACATTCTTTCCTTCGGGTTAGATATTTCCATTGAGGCTTTCCAAAACTAGAGGGACCGCTGTC
AACTTCTTAAACCAGAGGAAGGTTGCGGCAATAACAGGTCTGTGATGCCCTTAGATGTTCCGGGCTGCACACGTGCTACA
ATGATTGTTGCAGTGAGCATCTCAATTTTTTACCTAACACCGCACACGTGAGTTTGCATACTTGTATGCTATACTTTACG
CAGCGGTAAAGCCTGCTTCGAGAGCAAGTGGGTAATCAATTAGAAGTAACGATTTCCCAAATTAGCACACTTATATACGG
CGTTTGTGCCCGGGTTTCACTTGTTGGAACTTTTGTGCGCGCAGATGTTTTTTTCCGTATGTGCAATTGTCAATTCATGG
TGGGGACAGACCATTGTTAATTGTTGGTCTCGGTCTTAACTAGGAATGCCTTGTACGGGTCTTTGGTTCAACAAACCACC
CGGAATACGTCCCTGCCCTTTGTACACACCGCCCGTCGCTCTTACCGATGGACTTCTCTGTGAGTTTGAGGGACTGGATT
TGATCGTACATTCGTGTGCGCATTAATATCTATGGAAACTTAAACGAACAGTGTGGTCTAAAG
>Globigerinita_glutinata|P148|17
GTGGAGCATGTGGCTTAATTTGACTCAACGCGGGAAATCTTACCGGGTCCGGACACACTGAGGATTGACAGGTATTATAT
AGCAACTTTCGGGTTGTCTATTGTTAAATATGCTAGTCCTTTCATGATTATGTGATAGGTGGTGCATGGCCGTTCTTAGT
TCGTGGAGTGATCTGTCTGCTTAATTGCGTTTCAGATAAGGATCTATATTCTTTACAAGTGTCGCAGTGTAATTGACCCC
TCTTTCACGAGAGTGCGTGTCTTTTTTGCGCTCGCACTTTACATTAGGTCCTGAAAGCAACGAACGTGACCGCAACCTCT
TGTTGCCTCATCTCCCAACATTCTTTCCTTCGGGTTAGATATTTCCATTGAGGCTTTCCAAAACTAGAGGGACCGCTGTC
AACTTCTTAAACCAGAGGAAGGTTGCGGCAATAACAGGTCTGTGATGCCCTTAGATGTTCCGGGCTGCACACGTGCTACA
ATGATTGTTGCAGTGAGCATCTCAATTTTTTACCTAACACCGCACACGTGAGTTTGCATACTTGTATGCTATACTTTACG
CAGCGGTAAAGCCTGCTTCGAGAGCAAGTGGGTAATCAATTAGAAGTAACGATTTCCCAAATTAGCACACTTATATACGG
CGTTTGTGCCCGGGTTTCACTTGTTGGAACTTTTGTGCGCGCAGATGTTTTTTTCCGTATGTGCAATTGTCAATTCATGG
TGGGGACAGACCATTGTTAATTGTTGGTCTCGGTCTTAACTAGGAATGCCTTGTACGGGTCTTTGGTTCAACAAACCACC
CGGAATACGTCCCTGCCCTTTGTACACACCGCCCGTCGCTCTTACCGATGGACTTCTCTGTGAGTTTGAGGGACTGGATT
TGATCGTACATTCGTGTGCGCATTAATATCTATGGAAACTTAAACGAACAGTGTGGTCTAAAG
>Globigerinita_glutinata|P148|20
GTGGAGCATGTGGCTTAATTTGACTCAACGCGGGAAATCTTACCGGGTCCGGACACACTGAGGATTGACAGGTATTATAT
AGCAACCTTCGGGTTGTCTATTGTTAAATATGCTAGTCCTTTCATGATTATGTGATAGGTGGTGCATGGCCGTTCTTAGT
TCGTGGAGTGATCTGTCTGCTTAATTGCGTTTCAGATAAGGATCTATATTCTTTACAAGTGTCGCAGTGTAATTGACCCC
TCTTTCACGAGAGTGTGTGTCTTTTTTGCGCTCGCACTTTACATTAGGTCCTGAAAGCAACGAACGTGACCGCAACCTCT
TGTTGCCTCATCTCCCAACATTCTTTCCTTCGGGTTAGATATTTCCATTGAGGCTTTCCAAAACTAGAGGGACCGCTGTC
AACTTCTTAAACCAGAGGAAGGTTGCGGCAATAACAGGTCTGTGATGCCCTTAGATGTTCCGGGCTGCACACGTGCTACA
ATGATTGTTGCAGTGAGCATCTCAATTTTTTACCTAACACCGCACACGTGAGTTTGCATACTTGTATGTTACTTTACGCA
GCGGTAAAGCCTGCTTCGAGAGCAAGTGGGTAATCAATTAGAAGTAACGATTTCCCAAATTAGCACACTTATATACGGCG
TTTGTGCCCGGGTTTCACTTGTTGGAACTTTTGTGCGCGCAGATGTTTTTTCCGTATGTGCAATTGTCAATTCATGGTGG
GGACAGACCATTGTTAATTGTTGGTCTCGGTCTTAACTAGGAATGCCTTGTACGGGTCTTTGGTTCAACAAACCACCCGG
AATACGTCCCTGCCCTTTGTACACACCGCCCGTCGCTCTTACCGATGGACTTCTCTGTGAGTTTGAGGGACTGGATTTGA
TCGTACATTCGTGTGCGCATTAATATCTATGGAAACTTAAACGAACAGTGTGGTCTAAAG
>Globigerinita_glutinata|P148|21
GTGGAGCATGTGGCTTAATTTGACTCAACGCGGGAAATCTTACCGGGTCCGGACACACTGAGGATTGACAGGTATTATAT
AGCACGTACTTTTGTGCGTGTCTATTGTTAAATATGCTAGTCCTTTCATGATTATGTGATAGGTGGTGCATGGCCGTTCT
TAGTTCGTGGAGTGATCTGTCTGCTTAATTGCGTTTCAGATAAGGATCTATATTCTTTACAAGTGTCGCAGTGTAATTGA
CCCCTCTTTCACGAGAGTGTGTGTCTTTTTTGCGCTCGCACTTTACATTAGGTCCTGAAAGCAACGAACGTGACCGCAAC
CTCTTGTTGCCTCATCTCCCAACATTCTTTCCTTCGGGTTAGATATTTCCATTGAGGCTTTCCAAAACTAGAGGGACCGC
TGTCAACTTCTTAAACCAGAGGAAGGTTGCGGCAATAACAGGTCTGTGATGCCCTTAGATGTTCCGGGCTGCACACGTGC
TACAATGATTGTTGCAGTGAGCATCTCAATTTTTTACCTAACACCGCACACGTGAGTTTGCATACTTGTATGCTATACTT
TACGCAGCGGTAAAGCCTGCTTCGAGAGCAAGTGGGTAATCAATTAGAAGTAACGATTTCCCAAATTAGCACACTTATAT
ACGGCGTTTGTGCCCGGGTTTCACTTGTTGGAACTTTTGTGCGCGCAGATGTTTTTTTCCGTATGTGCAATTGTCAATTC
ATGGTGGGGACAGACCATTGTTAATTGTTGGTCTCGGTCTTAACTAGGAATGCCTTGTACGGGTCTTTGGTTCAACAAAC
CACCCGGAATACGTCCCTGCCCTTTGTACACACCGCCCGTCGCTCTTACCGATGGACTTCTCTGTGAGTTTGAGGGACTG
GATTTGATCGTACATTCGTGTGCGCATTAATATCTATGGAAACTTAAACGAACAGTGTGGTCTAAAG
>Globigerinita_glutinata|P148|26
GTGGAGCATGTGGCTTAATTTGACTCAACGCGGGAAATCTTACCGGGTCCGGACACACTGAGGATTGACAGGTATTATAT
AGCAACCTTCGGGTTGTCTATTGTTAAATATGCTAGTCCTTTCATGATTATGTGATAGGTGGTGCATGGCCGTTCTTAGT
TCGTGGAGTGATCTGTCTGCTTAATTGCGTTTCAGATAAGGATCTATATTCTTTACAAGTGTCGCAGTGTAATTGACCCC
TCTTTCACGAGAGTGCGTGTCTTTTTTGCGCTCGCACTTTACATTAGGTCCTGAAAGCAACGAACGTGACCGCAACCTCT
TGTTGCCTCATCTCCCAACATTCTTTCCTTCGGGTTAGATATTTCCATTGAGGCTTTCCAAAACTAGAGGGACCGCTGTC
AACTTCTTAAACCAGAGGAAGGTTGCGGCAATAACAGGTCTGTGATGCCCTTAGATGTTCCGGGCTGCACACGTGCTACA
ATGATTGTTGCAGTGAGCATCTCAATTTTTTACCTAACACCGCACACGTGAGTTTGCATACTTGTATGCTATACTTTACG
CAGCGGTAAAGCCTGCTTCGAGAGCAAGTGGGTAATCAATTAGAAGTAACGATTTCCCAAATTAGCACACTTATATACGG
CGTTTGTGCCCGGGTTTCACTTGTTGGAACTTTTGTGCGCGCAGATGTTTTTTTCCGTATGTGCAATTGTCAATTCATGG
TGGGGACAGACCATTGTTAATTGTTGGTCTCGGTCTTAACTAGGAATGCCTTGTACGGGTCTTTGGTTCAACAAACCACC
CGGAATACGTCCCTGCCCTTTGTACACACCGCCCGTCGCTCTTACCGATGGACTTCTCTGTGAGTTTGAGGGACTGGATT
TGATCGTACATTCGTGTGCATTAATATCTATGGAAACTTAAACGAACAGTGTGGTCTAAAG
>Globigerinita_glutinata|P148|28
GTGGAGCATGTGGCTTAATTTGACTCAACGCGGGAAATCTTACCGGGTCCGGACACACTGAGGATTGACAGGTATTATAT
AGCAACCTTCGGGTTGTCTATTGTTAAATATGCTAGTCCTTTCATGATTATGTGATAGGTGGTGCATGGCCGTTCTTAGT
TCGTGGAGTGATCTGTCTGCTTAATTGCGTTTCAGATAAGGATCTATATTCTTTACAAGTGTCGCAGTGTAATTGACCCC
TCTTTCACGAGAGTGTGTGTCTTTTTTGCGCTCGCACTTTACATTAGGTCCTGAAAGCAACGAACGTGACCGCAACCTCT
TGTTGCCTCATCTCCCAACATTCTTTCCTTCGGGTTAGATATTTCCATTGAGGCTTTCCAAAACTAGAGGGACCGCTGTC
AACTTCTTAAACCAGAGGAAGGTTGCGGCAATAACAGGTCTGTGATGCCCTTAGATGTTCCGGGCTGCACACGTGCTACA
ATGATTGTTGCAGTGAGCATCTCAATTTTTTACCTAACACCGCACACGTGAGTTTGCATACTTGTATGTTACTTTACGC
>Globigerinita_glutinata|P149|04
GTGGAGCATGTGGCTTAATTTGACTCAACGCGGGAAATCTTACCGGGTCCGGACACACTGAGGATTGACAGGTATTATAT
AGCACGCACACTTCGGTGTGTGTCTATTGTTAAATATGCTAGTCCTTTCATGATTATGTGATAGGTGGTGCATGGCCGTT
CTTAGTTCGTGGAGTGATCTGTCTGCTTAATTGCGTTTCAGATAAGGATCTATATTCTTTACAGTGCTGCAGTCGTAATT
GACCCCTTTCTCACGAGAGTGTGTGTCTTTTTGCGCTCACACTTTACATTAGGTCCTGAAAGCAACGAACGTGACCGCAA
CCTCTTGTTGCCTCATCTCCCCATCACTAGGTAGTTTCGGCTACTTAACGTATCATTGAGGCTTTCCAAAACTAGAGGGA
CCGCTGTCAACTTCTTAAACCAGAGGAAGGTTGCGGCAATAACAGGTCTGTGATGCCCTTAGATGTTCCGGGCTGCACAC
GTGCTACAATGATTGTTGCAGTGAGCATCTCAATTTTTTACCTTAACACCGCACACGTGAGTGCATACTTGTATGTTACT
TTACGCAGCGGTAAAGCCTGCTTCGAGAGCAAGTGGGTAATCAATTAGAAGTAACGATTTCCCAAATTAGCACACTTATA
TACGGCGTTTGTGCCCGGGTTTCACTTGTTGGAACTTTTGTGCGCGCAGATGTTTTTCCGTATGTGCAATTGTCAATTCA
TGGTGGGGACAGACCATTGTTAATTGTTGGTCTCGGTCTTAACTAGGAATGCCTTGTACGGGTCTTTGGTTCAACAAACC
ACCCGGAATACGTCCCTGCCCTTTGTACACACCGCCCGTCGCTCTTACCGATGGACTTCTCTGTGAGTTTGAGGGACTGG
ATTTGATCGTGCTTCGGCACGCATTAACATCTATGGAAACTTAAACGAACAGTGTGGTCTAAAG
>Globigerinita_glutinata|P149|07
GTGGAGCATGTGGCTTAATTTGACTCAACGCGGGAAATCTTACCGGGTCCGGACACACTGAGGATTGACAGGTATTATAT
AGCACGCACTTCGGTGTGTGTCTATTGTTAAATATGCTAGTCCTTTCATGATTATGTGATAGGTGGTGCATGGCCGTTCT
TAGTTCGTGGAGTGATCTGTCTGCTTAATTGCGTTTCAGATAAGGATCTATATTCTTTACGTGAGTGATTGCAGACCCCT
TTCTCACGAGAGTGTGTGTCTCGCATGATCTCTCTACATTAGGTCCTGAAAGCAACGAACGTGACCGCAACCTCTTGTTG
CCTCATCTCCCCATCACTAGGTAGTTTCGGCTACTTAACGTATCATTGAGGCTTTCCAAAACTAGAGGGACCGCTGTCAA
CTTCTTAAACCAGAGGAAGGTTGCGGCAATAACAGGTCTGTGATGCCCTTAGATGTTCCGGGCTGCACACGTGCTACAAT
GATTGTTGCAGTGAGCATCTCAATTTTTTACCTAACACCGCACACGTGAGTACGCATACTTGTATGTTACTTTACGCAGC
GGTAAAGCCTGCTTCGAGAGCAAGTGGGTAATCAATTAGAAGTAACGATTTCCCAAATTAGCACACTTATATACGGCGTT
TGTGCCCGGGTTTCACTTGTTGGAACTTTTGTGCGCGCAGATGTTTTTCCGTATGTGCAATTGTCAATTCATGGTGGGGA
CAGACCATTGTTAATTGTTGGTCTCGGTCTTAACTAGGAATGCCTTGTACGGGTCTTTGGTTCAACAAACCACCCGGAAT
ACGTCCCTGCCCTTTGTACACACCGCCCGTCGCTCTTACCGATGGACTTCTCTGTGAGTTTGAGGGACTGGATTTGATCG
TGCTTCGGCACGCATTAACATCTATGGAAACTTAAAC
>Globigerinita_glutinata|P149|18
GTGGAGCATGTGGCTTAATTTGACTCAACGCGGGAAATCTTACCGGGTCCGGACACACTGAGGATTGACAGGTATTATAT
AGCACACTTCGGTGTGTCTATTGTTAAATATGCTAGTCCTTTCATGATTATGTGATAGGTGGTGCATGGCCGTTCTTAGT
TCGTGGAGTGATCTGTCTGCTTAATTGCGTTTCAGATAAGGATCTATATTCTTTACAGTGCTGCAGTCGTAATTGACCCC
TTTCTCACGAGAGTGTGTGTCTTTTTGCGCTCACACTTTACATTAGGTCCTGAAAGCAACGAACGTGACCGCAACCTCTT
GTTGCCTCATCTCCCCATCACTAGGTAGTTTCGGCTACTTAACGTATCATTGAGGCTTTCCAAAACTAGAGGGACCGCTG
TCAACTTCTTAAACCAGAGGAAGGTTGCGGCAATAACAGGTCTGTGATGCCCTTAGATGTTCCGGGCTGCACACGTGCTA
CAATGATTGTTGCAGTGAGCATCTCAATTTTTTACCTTAACACCGCACACGTGAGTGCATACTTGTATGTTACTTTACGC
AGCGGTAAAGCCTGCTTCGAGAGCAAGTGGGTAATCAATTAGAAGTAACGATTTCCCAAATTAGCACACTTATATACGGC
GTTTGTGCCCGGGTTTCACTTGTTGGAACTTTTGTGCGTGCAGATGTTTTTCCGTATGTGCAATTGTCAATTCATGGTGG
GGACAGACCATTGTTAATTGTTGGTCTCGGTCTTAACTAGGAATGCCTTGTACGGGTCTTTGGTTCAACAAACCACCCGG
AATACGTCCCTGCCCTTTGTACACACCGCCCGTCGCTCTTACCGATGGACTTCTCTGTGAGTTTGAGGGACTGGATTTGA
TCGTGCTTCGGCACGCATTAACATCTATGGAAACTTAAACGAACAGTGTGGTCTAAAG
>Globigerinita_glutinata|P149|22
GTGGAGCATGTGGCTTAATTTGACTCAACGCGGGAAATCTTACCGGGTCCGGACACACTGAGGATTGACAGGTATTATAT
AGCACGCACTTCGGTGTGTGTCTATTGTTAAATATGCTAGTCCTTTCATGATTATGTGATAGGTGGTGCATGGCCGTTCT
TAGTTCGTGGAGTGATCTGTCTGCTTAATTGCGTTTCAGATAAGGATCTATATTCTTTACGTGAGTGATTGCAGACCCCT
TTCTCACGAGAGTGTGTGTCTCGCATGATCTCTCTACATTAGGTCCTGAAAGCAACGAACGTGACCGCAACCTCTTGTTG
CCTCATCTCCCCATCACTAGGTAGTTTCGGCTACTTAACGTATCATTGAGGCTTTCCAAAACTAGAGGGACCGCTGTCAA
CTTCTTAAACCAGAGGAAGGTTGCGGCAATAACAGGTCTGTGATGCCCTTAGATGTTCCGGGCTGCACACGTGCTACAAT
GATTGTTGCAGTGAGCATCTCAATTTTTTACCTTAACACCGCACACGTGAGTGCATACTTGTATGTTACTTTACGCAGCG
GTAAAGCCTGCTTCGAGAGCAAGTGGGTAATCAATTAGAAGTAACGATTTCCCAAATTAGCACACTTATATACGGCGTTT
GTGCCCGGGTTTCACTTGTTGGAACTTTTGTGCGTGCAGATGTTTTTCCGTATGTGCAATTGTCAATTCATGGTGGGGAC
AGACCATTGTTAATTGTTGGTCTCGGTCTTAACTAGGAATGCCTTGTACGGGTCTTTGGTTCAACAAACCACCCGGAATA
CGTCCCTGCCCTTTGTACACACCGCCCGTCGCTCTTACCGATGGACTTCTCTGTGAGTTTGAGGGACTGGATTTGATCGT
GCTTCGGCACGCATTAACATCTATGGAAACTTAAACGAACAGTGTGGTCTAAAG
>Globigerinita_glutinata|P149|28
GTGGAGCATGTGGCTTAATTTGACTCAACGCGGGAAATCTTACCGGGTCCGGACACACTGAGGATTGACAGGTATTATAT
AGCACGCACTTCGGTGTGTGTCTATTGTTAAATATGCTAGTCCTTTCATGATTATGTGATAGGTGGTGCATGGCCGTTCT
TAGTTCGTGGAGTGATCTGTCTGCTTAATTGCGTTTCAGATAAGGATCTATATTCTTTACAGTGCTGCAGTCGTAATTGA
CCCCTTTCTCACGAGAGTGTGTGTCTTTTTGCGCTCACACTTTACATTAGGTCCTGAAAGCAACGAACGTGACCGCAACC
TCTTGTTGCCTCATCTCCCCATCACTAGGTAGTTTCGGCTACTTAACGTATCATTGAGGCTTTCCAAAACTAGAGGGACC
GCTGTCAACTTCTTAAACCAGAGGAAGGTTGCGGCAATAACAGGTCTGTGATGCCCTTAGATGTTCCGGGCTGCACACGT
GCTACAATGATTGTTGCAGTGAGCATCTCAATTTTTTACCTAACACCGCACACGTGAGTGCATACTTGTATGTTACTTTA
CGCAGCGGTAAAGCCTGCTTCGAGAGCAAGTGGGTAATCAATTAGAAGTAACGATTTCCCAAATTAGCACACTTATATAC
GGCGTTTGTGCCCGGGTTTCACTTGTTGGAACTTTTGTGCGTGCAGATGTTTTTCCGTATGTGCAATTGTCAATTCATGG
TGGGGACAGACCATTGTTAATTGTTGGTCTCGGTCTTAACTAGGAATGCCTTGTACGGGTCTTTGGTTCAACAAACCACC
CGGAATACGTCCCTGCCCTTTGTACACACCGCCCGTCGCTCTTACCGATGGACTTCTCTGTGAGTTTGAGGGACTGGATT
TGATCGCTTCGGCGCATTAACATCTATGGAAACTTAAACGAACAGTGTGGTCTAAAG
>Globigerinita_glutinata|P149|30
GTGGAGCATGTGGCTTAATTTGACTCAACGCGGGAAATCTTACCGGGTCCGGACACACTGAGGATTGACAGGTATTATAT
AGCACGCACTTCGGTGTGTGTCTATTGTTAAATATGCTAGTCCTTTCATGATTATGTGATAGGTGGTGCATGGCCGTTCT
TAGTTCGTGGAGTGATCTGTCTGCTTAATTGCGTTTCAGATAAGGATCTATATTCTTTACGTGAGTGATTGCAGACCCCT
TTCTCACGAGAGTGTGTGTCTCGCATGATCTCTCTACATTAGGTCCTGAAAGCAACGAACGTGACCGCAACCTCTTGTTG
CCTCATCTCCCCATCACTAGGTAGTTTCGGCTACTTAACGTATCATTGAGGCTTTCCAAAACTAGAGGGACCGCTGTCAA
CTTCTTAAACCAGAGGAAGGTTGCGGCAATAACAGGTCTGTGATGCCCTTAGATGTTCCGGGCTGCACACGTGCTACAAT
GATTGTTGCAGTGAGCATCTCAATTTTTTACCTAACACCGCACACGTGAGTACGCATACTTGTATGTTACTTTACGCAGC
GGTAAAGCCTGCTTCGAGAGCAAGTGGGTAATCAATTAGAAGTAACGATTTCCCAAATTAGCACACTTATATACGGCGTT
TGTGCCCGGGTTTCACTTGTTGGAACTTTTGTGCGTGCAGATGTTTTTCCGTATGTGCAATTGTCAATTCATGGTGGGGA
CAGACCATTGTTAATTGTTGGTCTCGGTCTTAACTAGGAATGCCTTGTACGGGTCTTTGGTTCAACAAACCACCCGGAAT
ACGTCCCTGCCCTTTGTACACACCGCCCGTCGCTCTTACCGATGGACTTCTCTGTGAGTTTGAGGGACTGGATTTGATCG
TGCTTCGGCACGCATTAACATCTATGGAAACTTAAACGAACAGTGTGGTCTAAAG
>Globigerinita_glutinata|P151|06
GTGGAGCATGTGGCTTAATTTGACTCAACGCGGGAAATCTTACCGGGTCCGGACACACTGAGGATTGACAGGTATTATAT
AGCACGTACTTTTGTGCGTGTCTATTGTTAAATATGCTAGTCCTTTCATGATTATGTGATAGGTGGTGCATGGCCGTTCT
TAGTTCGTGGAGTGATCTGTCTGCTTAATTGCGTTTCAGATAAGGATCTATATTCTTTACAAGTGTCGCAGTGTAATTGA
CCCCTCTTTCACGAGAGTGCGTGTCTTTTTTGCGCTCGCACTTTACATTAGGTCCTGAAAGCAACGAACGTGACCGCAAC
CTCTTGTTGCCTCATCTCCCAACATTCTTTCCTTCGGGTTAGATATTTCCATTGAGGCTTTCCAAAACTAGAGGGACCGC
TGTCAACTTCTTAAACCAGAGGAAGGTTGCGGCAATAACAGGTCTGTGATGCCCTTAGATGTTCCGGGCTGCACACGTGC
TACAATGATTGTTGCAGTGAGCATCTCAATTTTTTACCTAACACCGCACACGTGAGTTTGCATACTTGTATGCTATACTT
TACGCAGCGGTAAAGCCTGCTTCGAGAGCAAGTGGGTAATCAATTAGAAGTAACGATTTCCCAAATTAGCACACTTATAT
ACGGCGTTTGTGCCCGGGTTTCACTTGTTGGAACTTTTGTGCGCGCAGATGTTTTTTTCCGTATGTGCAATTGTCAATTC
ATGGTGGGGACAGACCATTGTTAATTGTTGGTCTCGGTCTTAACTAGGAATGCCTTGTACGGGTCTTTGGTTCAACAAAC
CACCCGGAATACGTCCCTGCCCTTTGTACACACCGCCCGTCGCTCTTACCGATGGACTTCTCTGTGAGTTTGAGGGACTG
GATTTGATCGTACATTCGTGTGCGCATTAATATCTATGGAAACTTAAACGAACAGTGTGGTCTAAAG
>Globigerinita_glutinata|P151|08
GTGGAGCATGTGGCTTAATTTGACTCAACGCGGGAAATCTTACCGGGTCCGGACACACTGAGGATTGACAGGTATTATAT
AGCACGTACTTTTGTGCGTGTCTATTGTTAAATATGCTAGTCCTTTCATGATTATGTGATAGGTGGTGCATGGCCGTTCT
TAGTTCGTGGAGTGATCTGTCTGCTTAATTGCGTTTCAGATAAGGATCTATATTCTTTACAAGTGTCGCAGTGTAATTGA
CCCCTCTTTCACGAGAGTGCGTGTCTTTTTTGCGCTCGCACTTTACATTAGGTCCTGAAAGCAACGAACGTGACCGCAAC
CTCTTGTTGCCTCATCTCCCAACATTCTTTCCTTCGGGTTAGATATTTCCATTGAGGCTTTCCAAAACTAGAGGGACCGC
TGTCAACTTCTTAAACCAGAGGAAGGTTGCGGCAATAACAGGTCTGTGATGCCCTTAGATGTTCCGGGCTGCACACGTGC
TACAATGATTGTTGCAGTGAGCATCTCAATTTTTTACCTAACACCGCACACGTGAGTTTGCATACTTGTATGCTATACTT
TACGCAGCGGTAAAGCCTGCTTCGAGAGCAAGTGGGTAATCAATTAGAAGTAACGATTTCCCAAATTAGCACACTTATAT
ACGGCGTTTGTGCCCGGGTTTCACTTGTTGGAACTTTTGTGCGCGCAGATGTTTTTTTCCGTATGTGCAATTGTCAATTC
ATGGTGGGGACAGACCATTGTTAATTGTTGGTCTCGGTCTTAACTAGGAATGCCTTGTACGGGTCTTTGGTTCAACAAAC
CACCCGGAATACGTCCCTGCCCTTTGTACACACCGCCCGTCGCTCTTACCGATGGACTTCTCTGTGAGTTTGAGGGACTG
GATTTGATCGTACATTCGTGTGCGCATTAATATCTATGGAAACTTAAACGAACAGTGTGGTCTAAAG
>Globigerinita_glutinata|P152|03
GTGGAGCATGTGGCTTAATTTGACTCAACGCGGGAAATCTTACCGGGTCCGGACACACTGAGGATTGACAGGTATTATAT
AGCACGCACTTCGGTGTGTGTCTATTGTTAAATATGCTAGTCCTTTCATGATTATGTGATAGGTGGTGCATGGCCGTTCT
TAGTTCGTGGAGTGATCTGTCTGCTTAATTGCGTTTCAGATAAGGATCTATATTCTTTACGTGAGTGATTGCAGACCCCT
TTCTCACGAGAGTGTGTGTCTCGCATGATCTCTCTACATTAGGTCCTGAAAGCAACGAACGTGACCGCAACCTCTTGTTG
CCTCATCTCCCCATATCAACTAGGTAGTTTCGGCTACTTAACGTATCATTGAGGCTTTCCAAAACTAGAGGGACCGCTGT
CAACTTCTTAAACCAGAGGAAGGTTGCGGCAATAACAGGTCTGTGATGCCCTTAGATGTTCCGGGCTGCACACGTGCTAC
AATGATTGTTGCAGTGAGCATCTCAATTTTTTACCTAACACCGCACACGTGAGTGCATACTTGTATGCTACTTTACGCAG
CGGTAAAGCCTGCTTCGAGAGCAAGTGGGTAATCAATTAGAAGTAACGATTTCCCAAATTAGCACACTTATATACGGCGT
TTGTGCCCGGGTTTCACTTGTTGGAACTTTTGTGCGTGCAGATGTTTTTCCGTATGTGCAATTGTCAATTCATGGTGGGG
ACAGACCATTGTTAATTGTTGGTCTCGGTCTTAACTAGGAATGCCTTGTACGGGTCTTTGGTTCAACAAACCACCCGGAA
TACGTCCCTGCCCTTTGTACACACCGCCCGTCGCTCTTACCGATGGACTTCTCTGTGAGTTTGAGGGACTGGATTTGATC
GCTTCGGCGCATTAACATCTATGGAAACTTAAACGAACAGTGTGGTCTAAAG
>Globigerinita_glutinata|P152|28
CGCGGGAAATCTTACCGGGTCCGGACACACTGAGGATTGACAGGTATTATATAGCACACTTCGGTGTGTCTATTGTTAAA
TATGCTAGTCCTTTCATGATTATGTGATAGGTGGTGCATGGCCGTTCTTAGTTCGAGGAGTGATCTGTCTGCTTAATTGC
GTTTCAAATAAGGATCTATATTCTTTACAGTGCTGCAGTCGTAATTGACCCCTTTCTCACGAGAGTGTGTGTCTTTTTGC
GCTCACACTTTACATTAGGTCCTGAAAGCAACGAACGTGACCGCAACCTCTTGTTGCCTCATCTCCCCATCACTAGGTAG
TTTCGGCTACTTAACGTATCATTGAGGCTTTCCAAAACTAGAGGGACCGCTGTCAACTTCTTAAACCAGAGGAAGGTTGC
GGCAATAACAGGTCTGTGATGCCCTTAGATGTTCCGGGCTGCACACGTGCTACAATGATTGTTGCAGTGAGCATCTCAAT
TTTTTACCTAACACCGCACACGTGAGTGCATACTTGTATGTTACTTTACGCAGCGGTAAAGCCTGCTTCGAGAGCAAGTG
GGTAATCAATTAGAAGTAACGATTTCCCAAATTAGCACACTTATATACGGCGTTTGTGCCCGGGTTTCACTTGTTGGAAC
TTTTGTGCGCGCAGATGTTTTTCCGTATGTGCAATTGTCAATTCATGGTGGGGACAGACCATTGTTAATTGTTGGTCTCG
GTCTTAACTAGGAATGCCTTGTACGGGTCTTTGGTTCAACAAACCACCCGGAATACGTCCCTGCCCTTTGTACACACCGC
CCGTCGCTCTTACCGATGGACTTCTCTGTGAGTTTGAGGGACTGGATTTGAT
>Globigerinita_glutinata|R019|10
GAACGCGTGGAGCATGTGGCTTAATTTGACTCAACGCGGGAAATCTTACCGGGTCCGGACACACTGAGGATTGACAGGTA
TTATATAGCAACTTTCGAGTTGTCTATTGTTAAATATGCTAGTCCTTTCATGATTATGTGATAGGTGGTGCATGGCCGTT
CTTAGTTCGTGGAGTGATCTGTCTGCTTAATTGCGTTTCAGATAAGGATCTATATTCTTTACAAGTGTCGCAGTGTAATT
GACCCCTCTTTCACGAGAGTGTGTGTCTTTTTTGCGCTCGCACTTTACATTAGGTCCTGAAAGCAACGAACGTGACCGCA
ACCTCTTGTTGCCTCATCTCCCAACATTCTTTCCTTCGGGTTAGATATTTCCATTGAGGCTTTCCAAAACTAGAGGGACC
GCTGTCAACTTCTTAAACCAGAGGAAGGTTGCGGCAATAACAGGTCTGTGATGCCCTTAGATGTTCCGGGCTGCACACGT
GCTACAATGATTGTTGCAGTGAGCATCTCAATTTTTTACCTAACACCGCACACGTGAGTGCATACTTGTATGTTACTTTA
CGCAGCGGTAAAGCCTGCTTCGAGAGCAAGTGGGTAATCAATTAGAAGTAACGATTTCCCAAATTAGCACACTTATATAC
GGCGTTTGTGCCCGGGTTTCACTTGTTGGAACTTTTGTGCGCGCAGATGTTTTTTCCGTATGTGCAATTGTCAATTCATG
GTGGGGACAGACCATTGTTAATTGTTGGTCTCGGTCTTAACTAGGAATGCCTTGTACGGGTCTTTGGTTCAACAAACCAC
CCGGAATACGTCCCTGCCCTTTGTACACACCGCCCGTCGCTCTTACCGATGGACTTCTCTGTGAGTTTGAGGGACTGGAT
TTGATCGCATTCGTGCATTAATATCTATGGAAACTTAAACGAACAGTGTGGTCTAAAG
>Globigerinita_glutinata|R019|17
GAACGCGTGGAGCATGTGGCTTAATTTGACTCAACGCGGGAAATCTTACCGGGTCCGGACACACTGAGGATTGACAGGTA
TTATATAGCAACTTTCGAGTTGTCTATTGTTAAATATGCTAGTCCTTTCATGATTATGTGATAGGTGGTGCATGGCCGTT
CTTAGTTCGTGGAGTGATCTGTCTGCTTAATTGCGTTTCAGATAAGGATCTATATTCTTTACAAGTGTCGCAGTGTAATT
GACCCCTCTTTCACGAGAGTGTGTGTCTTTTTTGCGCTCGCACTTTACATTAGGTCCTGAAAGCAACGAACGTGACCGCA
ACCTCTTGTTGCCTCATCTCCCAACATTCTTTCCTTCGGGTTAGATATTTCCATTGAGGCTTTCCAAAACTAGAGGGACC
GCTGTCAACTTCTTAAACCAGAGGAAGGTTGCGGCAATAACAGGTCTGTGATGCCCTTAGATGTTCCGGGCTGCACACGT
GCTACAATGATTGTTGCAGTGAGCATCTCAATTTTTTACCTAACACCGCACACGTGAGTGCATACTTGTATGTTACTTTA
CGCAGCGGTAAAGCCTGCTTCGAGAGCAAGTGGGTAATCAATTAGAAGTAACGATTTCCCAAATTAGCACACTTATATAC
GGCGTTTGTGCCCGGGTTTCACTTGTTGGAACTTTTGTGCGCGCAGATGTTTTTTCCGTATGTGCAATTGTCAATTCATG
GTGGGGACAGACCATTGTTAATTGTTGGTCTCGGTCTTAACTAGGAATGCCTTGTACGGGTCTTTGGTTCAACAAACCAC
CCGGAATACGTCCCTGCCCTTTGTACACACCGCCCGTCGCTCTTACCGATGGACTTCTCTGTGAGTTTGAGGGACTGGAT
TTGATCGCATTCGTGCATTAATATCTATGGAAACTTAAACGAACAGTGTGGTCTAAAG
>assumed_uvula|P085|16
GAACGCGTGGAGCATGTGACTTAATTTGACTCAACGCGGGAAATCTTACCGGGTCCGGACACACTGAGGATTGACAGGCA
ATATATGATTCAGCTTTCGGGTTGTTTCATTGTTAAATATGCTAGTCCTTTCATGATTATGTGATAGGTGGTGCATGGCC
GTTCTTAGTTCGTGGAGTGATCTGTCTGCTTAATTGCGTTTCACTTAATTTATAGGATCTAATATTTTTACGAGTGAGTA
GGTTTTGACCCACACTGCATTTTATTATGTGGTGGTCCGTGCGTCATTACAATTACTGGCCTGCTTCGCTCTAATTAGCT
ATCCTTTGAAAGCAACGAACGTGACCGCAACCTCTTGTTGCCTTCGTTTAACATCCTACTCTTAGTGGTGGGTATTGAGG
GCTTCACTCATTGCGTGTAACAGCGTGTGAGTAAACTAGAGGGACCGCTGTCAACTTCTTAAACCAGAGGAAGGTTGCGG
CAATAACAGGTCTGTGATGCCCTTAGATGTTCCGGGCTGCACACGTGCTACAATGATTGTGGCAGTGAGCATCTCTAACG
ATAATTTATTACATACACCACGAGTGAGTCAAATCACGAGTGGTAAAAGCCTGCTTTGAGAGCAAGTGGGTAATCAATTA
GAAGTAACGATTTCTTCGCATTAGCACACTTATATACGGCGTTTATGCCCGGGTTTCACTTGTTGGAGCCTCTGCGTGCG
TAGATGTTGAGCTTGCATCTGATGTAAGTCTCATTTACCGTATGTGCAATTGTCAATTCATGGTGGGGACAGACCATTGT
TAATTGTTGGTCTCGGTCTTAACTAGGAATGCCTTGTACGGGTCTTTGGTTCAACAGACCACCCGGAATATGTCCCTGCC
CTTTGTACACACCGCCCGTCGCTCTTACCGATGGACTTCTCTGTGAGTTTGAGGGACTGGAGCTGAGCTTAGGTTTGGTT
CTATGGAAACTTAAACGAACAGTGTGGTCTAAAG
>assumed_uvula|P085|23
GAACGCGTGGAGCATGTGGCTTAATTTGACTCAACGCGGGAAATCTTACCGGGTCCGGACACACTGAGGATTGACAGGCA
ATATATGATTCAGCTTTCGGGTTGTTTCATTGTTAAATATGCTAGTCCTTTCATGATTATGTGATAGGTGGTGCATGGCC
GTTCTTAGTTCGTGGAGTGATCTGTCTGCTTAATTGCGTTTCACTTAATTTATAGGATCTAATATTTTTACGAGTGAGTA
GGTTTTGACCCACACTGCATTTTATTATGTGGTGGTCCGTGCGTCATTACAATTACTGGCCTGCTTCGCTCTAATTAGCT
ATCCTTTGAAAGCAACGAACGTGACCGCAACCTCTTGTTGCCTTCGTTTAACATCCTACTCTTAGTGGTGGGTATTGAGG
GCTTCACTCATTGCGTGTAACAGCGTGTGAGTAAACTAGAGGGACCGCTGTCAACTTCTTAAACCAGAGGAAGGTTGCGG
CAATAACAGGTCTGTGATGCCCTTAGATGTTCCGGGCTGCACACGTGCTACAATGATTGTGGCAGTGAGCATCTCTACTA
TTGATACACCACGAGTGAGTCAAATCACGAGTGGTAAAAGCCTGCTTTGAGAGCAAGTGGGTAATCAATTAGAAGTAACG
ATTTCTTCGCATTAGCACACTTATATACGGCGTTTATGCCCGGGTTTCACTTGTTGGAGCCTCTGCGTGCGTAGATGTTG
AGCTTGCATCTGATGTAAGTCTCATTTACCGTATGTGCAATTGTCAATTCATGGTGGGGACAGACCATTGTTAATTGTTG
GTCTCGGTCTTAACTAGGAATGCCTTGTACGGGTCTTTGGTTCAACAGACCACCCGGAATATGTCCCTGCCCTTTGTACA
CACCGCCCGTCGCTCTTACCGATGGACTTCTCTGTGAGTTTGAGGGACTGGAGCTGAGCTTAGGTTTGGTTCTATGGAAA
CTTAAACGAACAGTGTGGTCTAAAG
>assumed_uvula|P085|45
GAACGCGTGGAGCATGTGGCTTAATTTGACTCAACGCGGGAAATCTTACCGGGTCCGGACACACTGAGGATTGACAGGCA
ATATATGATTCAGCTTTCGGGTTGTTTCATTGTTAAATATGCTAGTCCTTTCATGATTATGTGATAGGTGGTGCATGGCC
GTTCTTAGTTCGTGGAGTGATCTGTCTGCTTAATTGCGTTTCACTTAATTTATAGGATCTAATATTTTTACGAGTGAGTA
GGTTTTGACCCACACTGCATTTTATTATGTGGTGGTCCGTGCGTCATTACATTTCCATTGGCCTGCTTCGCTCTAATTAG
CTATCCTTTGAAAGCAACGAACGTGACCGCAACCTCTTGTTGCCTTCGTTTAACATCCTACTCTTAGTGGTGGGTATTGA
GGGCTTCACTCATTGCGTGTAACAGCGTGTGAGTAAACTAGAGGGACCGCTGTCAACTTCTTAAACCAGAGGAAGGTTGC
GGCAATAACAGGTCTGTGATGCCCTTAGATGTTCCGGGCTGCACACGTGCTACAATGATTGTGGCAGTGAGCATCTCTAT
ACGATAATTTATTACATACACCACGAGTGAGTCAAATCACGAGTGGTAAAAGCCTGCTTTGAGAGCAAGTGGGTAATCAA
TTAGAAGTAACGATTTCTTCGCATTAGCACACTTATATACGGCGTTTATGCCCGGGTTTCACTTGTTGGAGCCTCTGCGT
GCGTAGATGTTGAGCTTGCATCTGATGTAAGTCTCATTTACCGTATGTGCAATTGTCAATTCATGGTGGGGACAGACCAT
TGTTAATTGTTGGTCTCGGTCTTAACTAGGAATGCCTTGTACGGGTCTTTGGTTCAACAGACCACCCGGAATATGTCCCT
GCCCTTTGTACACACCGCCCGTCGCTCTTACCGATGGACTTCTCTGTGAGTTTGAGGGACTGGAGCTGAGCTTAGGTTTG
GTTCTATGGAAACTTAAACGAACAGTGTGGTCTAAAG
>assumed_uvula|P085|47
GAACGCGTGGAGCATGTGGCTTAATTTGACTCAACGCGGGAAATCTTACCGGGTCCGGACACACTGAGGATTGACAGGCA
ATATATGATTCAGCTTTCGGGTTGTTTCATTGTTAAATATGCTAGTCCTTTCATGATTATGTGATAGGTGGTGCATGGCC
GTTCTTAGTTCGTGGAGTGATCTGTCTGCTTAATTGCGTTTCACTTAATTTATAGGATCTAATATTTTTACGAGTGAGTA
GGTTTTGACCCACACTGCATTTTATTATGTGGTGGTCCGTGCGTCATTACAATTACTGGCCTGCTTCGCTCTAATTAGCT
ATCCTTTGAAAGCAACGAACGTGACCGCAACCTCTTGTTGCCTTCGTTTAACATCCTACTCTTAGTGGTGGGTATTGAGG
GCTTCACTCATTGCGTGTAACAGCGTGTGAGTAAACTAGAGGGACCGCTGTCAACTTCTTAAACCAGAGGAAGGTTGCGG
TAATAACAGGTCTGTGATGCCCTTAGATGTTCCGGGCTGCACACGTGCTACAATGATTGTGGCAGTGAGCATCTCTATAC
GATAATTTATTACATACACCACGAGTGAGTCAAATCACGAGTGGTAAAAGCCTGCTTTGAGAGCAAGTGGGTAATCAATT
AGAAGTAACGATTTCTTCGCATTAGCACACTTATATACGGCGTTTATGCCCGGGTTTCACTTGTTGGAGCCTCTGCGTGC
GTAGATGTTGAGCTTGCATCTGATGTAAGTCTCATTTACCGTATGTGCAATTGTCAATTCATGGTGGGGACAGACCATTG
TTAATTGTTGGTCTCGGTCTTAACTAGGAATGCCTTGTACGGGTCTTTGGTTCAACAGACCACCCGGAATATGTCCCTGC
CCTTTGTACACACCGCCCGTCGCTCTTACCGATGGACTTCTCTGTGAGTTTGAGGGACTGGAGCTGAGCTTAGGTTTGGT
TCTATGGAAACTTAAACGAACAGTGTGGTCTAAAG
>assumed_uvula|P086|11
GAACGCGTGGAGCATGTGGCTTAATTTGACTCAACGCGGGAAATCTTACCGGGTCCGGACACACTGAGGATTGACAGGCA
ATATATGATTCAGCTTTCGGGTTGTTTCATTGTTAAATATGCTAGTCCTTTCATGATTATGTGATAGGTGGTGCATGGCC
GTTCTTAGTTCGTGGAGTGATCTGTCTGCTTAATTGCGTTTCACTTAATTTATAGGATCTAATATTTTTACGAGTGAGTA
GGTTTTGACCCACACTGCATTTTATTATGTGGTGGTCCGTGCGTCATTACAATTACTGGCCTGCTTCGCTCTAATTAGCT
ATCCTTTGAAAGCAACGAACGTGACCGCAACCTCTTGTTGCCTTCGTTTAACATCCTACTCTTAGTGGTGGGTATTGAGG
GCTTCACTCATTGCGTGTAACAGCGTGTGAGTAAACTAGAGGGACCGCTGTCAACTTCTTAAACCAGAGGAAGGTTGCGG
CAATAACAGGTCTGTGATGCCCTTAGATGTTCCGGGCTGCACACGTGCTACAATGATTGTGGCAGTGAGCATCTCTATAC
GATAATTTATTACATACACCACGAGTGAGTCAAATCACGAGTGGTAAAAGCCTGCTTTGAGAGCAAGTGGGTAATCAATT
AGAAGTAACGATTTCTTCGCATTAGCACACTTATATACGGCGTTTATGCCCGGGTTTCACTTGTTGGAGCCTCTGCGTGC
GTAGATGTTGAGCTTGCATCTGATGTAAGTCTCATTTACCGTATGTGCAATTGTCAATTCATGGTGGGGACAGACCATTG
TTAATTGTTGGTCTCGGTCTTAACTAGGAATGCCTTGTATGAATCTTTGGTTCAACAGACCATTCAGAATATGTCCCTGC
CCTTTGTACACACCGCCCGTCGCTCTTATCGATGGACTTCTCTGTGAGTTTGAGGGACTGGAGCTGAGCTTAGGTTTGGT
TCTATGGAAACTTAAACGAACTGTGTGGTCTAAAG
>Globorotalia_hirsuta|P027|02
GTGGAGCATGTGGCTTAATTTGACTCAACGCGGGGAATCTTACCGGGTCCGGACACACTGAGGATTGACAGGCAAATCTA
ATAGAATCTTTCTTATTTTCTAATAAGTATAGATTTCTATTTGTTATAAAGATGCTAGTCCTTTCATGATTATGTGATAG
GTGGTGCATGGCCATTCTTAGTTCGTGGAGTGATCTGTCTGCTTAATTGCGTTTCACTAAGGTCCCAGTAATCTAAGGTA
TGCTCGTCTACTTATCTCATATGACGCTGATAGACCCCTCGTAAGAGCGCGTTGTCTATTGCGTTAATATATGTAACAAG
TGACACATACTGTTGGGATCTGAAAGCAACGAACGTGACCGCAACGTCTTGTTGCCTTTCTAATTTATTCTAATTCTTTT
GTAATTAGTCTAATAACAAAGGCTATTCTTTAAACTAGACGGACCGCTGTTTCTCTTTTAAACCAGAGGAAGGTTGCGGC
AATAACAGGTCTGTGATGCCCTTAGATGTTCCGGGCTGCACACGTGCTACAATGATCAGTACAGTGAGCATCTCAATTTA
TTACTAACACCGCTTTATTAAAGCATTCACTGTGTAGTTGTGTAAGCAGCTGCCTCTGATATGCGCGGTAACACCTGTCT
CGAGAGTCGATGGGTAATCCATTAGAAGTAATGATTCCTCTCTTTTATATAGCACACTGATATACAGCATCGGTTCCCGA
GGTAACCTTGTGTTACTTATGTGCGAGCGTGATGTCAGAGCTTAACGTTTATTATTCTTTATGTCTAATAGATCTCTGAT
TTTACTGTATGTGCAATTGTTAATTCGTGGTGGGGACAGACCATTGTTAACTATTGGTCTCGGTCTTAACTAGGAATGCC
TCGTACGGGTCTTGGTTCAACAAACCACCCGGAATACGTCCCTGCCCTTTGTACACACCGCCCGTCGCTCTTACCGATGA
ACTTCTTTGTGAGTCTAAGGGACTGGGTAATGATTCATTCTTTTCTAAAGTTTGAATTACCTATAGAAACTTAGCCGAAC
AAGGTGGTTTAAAG
>Globorotalia_hirsuta|P027|06
GTGGAGCATGTGGCTTAATTTGACTCAACGCGGGGAATCTTACCGGGTCCGGACACACTGAGGATTGACAGGCAAATCTA
ATAGAATCTTTCTTATTTTCTAATAAGTATAGATTTCTATTTGTTATAAAGATGCTAGTCCTTTCATGATTATGTGATAG
GTGGTGCATGGCCGTTCTTAGTTCGTGGAGTGATCTGTCTGCTTAATTGCGTTTCACTAAGGTCCCAGTAATCTAAGGTA
TGCTCGTCTACTTATCTCATATGACGCTGATAGACCCCTCGTAAGAGCGCGTTGTCTATTGCGTTAATATATGTAACAAG
TGACACATACTGTTGGGATCTGAAAGCAACGAACGTGACCGCAACGTCTTGTTGCCTTTCTAATTTATTCTAATTCTTTT
GTAATTAGTCTAATAACAAAGGCTATTCTTTAAACTAGACGGACCGCTGTTTCTCTTTTAAACCAGAGGAAGGTTGCGGC
AATAACAGGTCTGTGATGCCCTTAGATGTTCCGGGCTGCACACGTGCTACAATGATCAGTACAGTGAGCATCTCAATTTA
TTACTAACACCGCTTTATTAAAGCATTCACTGTGTAGTTGTGTAAGCAGCTGCCTCTGATATGCGCGGTAACACCTGTCT
CGAGAGTCGATGGGTAATCCATTAGAAGTAATGATTCCTCTCTTTTATATAGCACACTGATATACAGCATCGGTTCCCGA
GGTAACCTTGTGTTACTTATGTGCGAGCGTGATGTCAGAGCTTAACGTTTATTATTCTTTATGTCTAATAGATCTCTGAT
TTTACTGTATGTGCAATTGTTAATTCGTGGTGGGGACAGACCATTGTTAACTATTGGTCTCGGTCTTAACTAGGAATGCC
TCGTACGGGTCTTGGTTCAACAAACCACCCGGAATACGTCCCTGTCCTTTGTACACACCGCCCGTCGCTCTTACCGATGA
ACTTCTTTGTGAGTCTAAGGGACTGGGTAATGATTCATTCTTTTCTAAAGTTTGAATTACCTATAGAAACTTAGCCGAAC
AAGGTGGTTTAAAG
>Globorotalia_hirsuta|P029|05
CGCGGGGAATCTTACCGGGTCCGGACACACTGAGGATTGACAGGCAAATCTAATAGAATCTTTCTCATTTTTAATGAGTA
TAGATTTCTATTTGTTATAAAGATGCTAGTCCTTTCATGATTATGTGATAGGTGGTGCATGGCCGTTCTTAGTTCGTGGA
GTGATCTGTCTGCTTAATTGCGTTTCACTAAGGTCCCAGTAATCTAAGGTATGCTCGTCTACTTATCTCATATGACGCTG
ATAGACCCCTCGTAAGAGCGCGTTGTCTATTGCGTTAATATATGTAACAAGTGACACATACTGTTGGGATCTGAAAGCAA
CGAACGTGACCGCAACGTCTTGTTGCCTTTCTAATTTATTCTAATTCTTTTGTAATTAGTCTAATAACAAAGGCTATTCT
TTAAACTAGACGGACCGCTGTTTCTCTTTTAAACCAGAGGAAGGTTGCGGCAATAACAGGTCTGTGATGCCCTTAGATGT
TCCGGGCTGCACACGTGCTACAATGATCAGTACAGTGAGCATCTCAATTTATTACTAACACCGCTTTATTAAAGCATTCA
GTGTGTAGTTGTGTAAGCAGCTGCCTCTGATATGCGCGGTAACACCTGTCTCGAGAGTCGATGGGTAATCCATTAGAAGT
AATGATTCCTCTCTTTTATATAGCACACTGATATACAGCATCGGTTCCCGAGGTAACCTTGTGTTACTTATGTGCGAGCG
TGATGTCAGAGCTTAACGTTTATTATTCTTTATGTCTAATAGATCTCTGATTTTACTGTATGTGCAATTGTTAATTCGTG
GTGGGGACAGACCATTGTTAACTATTGGTCTCGGTCTTAACTAGGAATGCCTCGTACGGGTCTTGGTTCAACAAACCACC
CGGAATACGTCCCTGCCCTTTGTACACACCGCCCGTCGCTCTTACCGATGAACTTCTTTGTGAGTCTAAGGGACTGGGTA
ATGATTCATTCTTTTTCTTAAAGTTTGAATTACCTA
>Globorotalia_hirsuta|P029|09
GTGGAGCATGTGGCTTAATTTGACTCAACGCGGGGAATCTTACCGGGTCCGGACACACTGAGGATTGACAGGCAAATCTA
ATAGAATCTTTCTTATTTTCTAATAAGTATAGATTTCTATTTGTTATAAAGATGCTAGTCCTTTCATGATTATGTGATAG
GTGGTGCATGGCCGTTCTTAGTTCGTGGAGTGATCTGTCTGCTTAATTGCGTTTCACTAAGGTCCCAGTAATCTAAGGTA
TGCTCGTCTACTTATCTCATATGACGCTGATAGACCCCTCGTAAGAGCGCGTTGTCTATTGCGTTAATATATGTAACAAG
TGACACATACTGTTGGGATCTGAAAGCAACGAACGTGACCGCAACGTCTTGTTGCCTTTCTAATTTATTCTAATTCTTTT
GTAATTAGTCTAATAACAAAGGCTATTCTTTAAACTAGACGGACCGCTGTTTCTCTTTTAAACCAGAGGAAGGTTGCGGC
AATAACAGGTCTGTGATGCCCTTAGATGTTCCGGGCTGCACACGTGCTACAATGATCAGTACAGTGAGCATCTCAATTTA
TTACTAACACCGCTTTATTAAAGCATTCACTGTGTAGTTGTGTAAGCAGCTGCCTCTGATATGCGCGGTAACACCTGTCT
CGAGAGTCGATGGGTAATCCATTAGAAGTAATGATTCCTCTCTTTTATATAGCACACTGATATACAGCATCGGTTCCCGA
GGTAACCTTGTGTTACTTATGTGCGAGCGTGATGTCAGAGCTTAACGTTTATTATTCTTTATGTCTAATAGATCTCTGAT
TTTACTGTATGTGCAATTGTTAATTCGTGGTGGGGACAGACCATTGTTAACTATTGGTCTCGGTCTTAACTAGGAATGCC
TCGTACGGGTCTTGGTTCAACAAACCACCCGGAATACGTCCCTGCCCTTTGTACACACCGCCCGTCGCTCTTACCGATGA
ACTTCTTTGTGAGTCTAAGGGACTGGGTAATGATTCATTCTTTTCTAAAGTTTGAATTACCTATAGAAACTTAGCCGAAC
AAGGTGGTTTAAAG
>Globorotalia_hirsuta|P066|04
GGGGAATCTTACCGGGTCCGGACACACTGAGGATTGACAGGCAAATCTAATAGAATCTTTCTCATTTTTAATGAGTATAG
ATTTCTATTTGTTATAAAGATGCTAGTCCTTTCATGATTATGTGATAGGTGGTGCATGGCCGTTCTTAGTTCGTGGAGTG
ATCTGTCTGCTTAATTGCGTTTCACTAAGGTCCCAGTAATCTAAGGTATGCTCGTCTACTTATCTCATATGACGCTGATA
GACCCCTCGTAAGAGCGCGTTGTCTATTGCGTTAATATATGTAACAAGTGACACATACTGTTGGGATCTGAAAGCAACGA
ACGTGACCGCAACGTCTTGTTGCCTTTCTAATTTATTCTAATTCTTTTGTAATTAGTCTAATAACAAAGGCTATTCTTTA
AACTAGACGGACCGCTGTTTCTCTTTTAAACCAGAGGAAGGTTGCGGCAATAACAGGTCTGTGATGCCCTTAGATGTTCC
GGGCTGCACACGTGCTACAATGATCAGTACAGTGAGCATCTCAATTTATTACTAACACCGCTTTATTAAAGCATTCAGTG
TGTAGTTGTGTAAGCAGCTGCCTCTGATATGCGCGGTAACACCTGTCTCGAGAGTCGATGGGTAATCCATTAGAAGTAAT
GATTCCTCTCTTTTATATAGCACACTGATATACAGCATCGGTTCCCGAGGTAACCTTGTGTTACTTATGTGCGAGCGTGA
TGTCAGAGCTTAACGTTTATTATTCTTTATGTCTAATAGATCTCTGATTTTACTGTATGTGCAATTGTTAATTCGTGGTG
GGGACAGACCATTGTTAACTATTGGTCTCGGTCTTAACTAGGAATGCCTCGTACGGGTCTTGGTTCAACAAACCACCCGG
AATACGTCCCTGCCCTTTGTACACACCGCCCGTCGCTCTTACCGATGAACTTCTTTGTGAGTCTAAGGGACTGGGTAATG
ATTCATTCTTTTTCTTAAAGTTTGAATTACC
>Globorotalia_hirsuta|P066|13
GTGGAGCATGTGGCTTAATTTGACTCAACGCGGGGAATCTTACCGGGTCCGGACACACTGAGGATTGACAGGCAAATCTA
ATAGAATCTTTCTCATTTTTAATGAGTATAGATTTCTATTTGTTATAAAGATGCTAGTCCTTTCATGATTATGTGATAGG
TGGTGCATGGCCGTTCTTAGTTCGTGGAGTGATCTGTCTGCTTAATTGCGTTTCACTAAGGTCCCAGTAATCTAAGGTAT
GCTCGTCTACTTATCTCATATGACGCTGATAGACCCCTCGTAAGAGCGCGTTGTCTATTGCGTTAATATATGTAACAAGT
GACACATACTGTTGGGATCTGAAAGCAACGAACGTGACCGCAACGTCTTGTTGCCTTTCTAATTTATTCTAATTCTTTTG
TAATTAGTCTAATAACAAAGGCTATTCTTTAAACTAGACGGACCGCTGTTTCTCTTTTAAACCAGAGGAAGGTTGCGGCA
ATAACAGGTCTGTGATGCCCTTAGATGTTCCGGGCTGCACACGTGCTACAATGATCAGTACAGTGAGCATCTCAATTTAT
TACTAACACCGCTTTATTAAAGCATTCAGTGTGTAGTTGTGTAAGCAGCTGCCTCTGATATGCGCGGTAACACCTGTCTC
GAGAGTCGATGGGTAATCCATTAGAAGTAATGATTCCTCTCTTTTATATAGCACACTGATATACAGCATCGGTTCCCGAG
GTAACCTTGTGTTACTTATGTGCGAGCGTGATGTCAGAGCTTAACGTTTATTATTCTTTATGTCTAATAGATCTCTGATT
TTACTGTATGTGCAATTGTTAATTCGTGGTGGGGACAGACCATTGTTAACTATTGGTCTCGGTCTTAACTAGGAATGCCT
CGTACGGGTCTTGGTTCAACAAACCACCCGGAATACGTCCCTGCCCTTTGTACACACCGCCCGTCGCTCTTACCGATGAA
CTTCTTTGTGAGTCTAAGGGACTGGGTAATGATTCATTCTTTTTCTTAAAGTTTGAATTACCTATAGAAACTTAGCCGAA
CAAGGTGGTTTAAAG
>Globorotalia_hirsuta|P069|60
GTGGAGCATGTGGCTTAATTTGACTCAACGCGGGGAATCTTACCGGGTCCGGACACACTGAGGATTGACAGGCAAATCTA
ATAGAATCTTTCTCATTTTTAATGAGTATAGATTTCTATTTGTTATAAAGATGCTAGTCCTTTCATGATTATGTGATAGG
TGGTGCATGGCCGTTCTTAGTTCGTGGAGTGATCTGTCTGCTTAATTGCGTTTCACTAAGGTCCCAGTAATCTAAGGTAT
GCTCGTCTACTTATCTCATATGACGCTGATAGACCCCTCGTAAGAGCGCGTTGTCTATTGCGTTAATATATGTAACAAGT
GACACATACTGTTGGGATCTGAAAGCAACGAACGTGACCGCAACGTCTTGTTGCCTTTCTAATTTATTCTAATTCTTTTG
TAATTAGTCTAATAACAAAGGCTATTCTTTAAACTAGACGGACCGCTGTTTCTCTTTTAAACCAGAGGAAGGTTGCGGCA
ATAACAGGTCTGTGATGCCCTTAGATGTTCCGGGCTGCACACGTGCTACAATGATCAGTACAGTGAGCATCTCAATTTAT
TACTAACACCGCTTTATTAAAGCATTCAGTGTGTAGTTGTGTAAGCAGCTGCCTCTGATATGCGCGGTAACACCTGTCTC
GAGAGTCGATGGGTAATCCATTAGAAGTAATGATTCCTCTCTTTTATATAGCACACTGATATACAGCATCGGTTCCCGAG
GTAACCTTGTGTTACTTATGTGCGAGCGTGATGTCAGAGCTTAACGTTTATTATTCTTTATGTCTAATAGATCTCTGATT
TTACTGTATGTGCAATTGTTAATTCGTGGTGGGGACAGACCATTGTTAACTATTGGTCTCGGTCTTAACTAGGAATGCCT
CGTACGGGTCTTGGTTCAACAAACCACCCGGAATACGTCCCTGCCCTTTGTACACACCGCCCGTCGCTCTTACCGATGAA
CTTCTTTGTGAGTCTAAGGGACTGGGTAATGATTCATTCTTTTCTAAAGTTTGAATTACCTATAGAAACTTAGCCGAACA
AGGTGGTTTAAAG
>Globorotalia_hirsuta|P069|71
GTGGAGCATGTGGCTTAATTTGACTCAACGCGGGGAATCTTACCGGGTCCGGACACACTGAGGATTGACAGGCAAATCTA
ATAGAATCTTTCTCATTTTTAATGAGTATAGATTTCTATTTGTTATAAAGATGCTAGTCCTTTCATGATTATGTGATAGG
TGGTGCATGGCCGTTCTTAGTTCGTGGAGTGATCTGTCTGCTTAATTGCGTTTCACTAAGGTCCCAGTAATCTAAGGTAT
GCTCGTCTACTTATCTCATATGACGCTGATAGACCCCTCGTAAGAGCGCGTTGTCTATTGCGTTAATATATGTAACAAGT
GACACATACTGTTGGGATCTGAAAGCAACGAACGTGACCGCAACGTCTTGTTGCCTTTCTAATTTATTCTAATTCTTTTG
TAATTAGTCTAATAACAAAGGCTATTCTTTAAACTAGACGGACCGCTGTTTCTCTTTTAAACCAGAGGAAGGTTGCGGCA
ATAACAGGTCTGTGATGCCCTTAGATGTTCCGGGCTGCACACGTGCTACAATGATCAGTACAGTGAGCATCTCAATTTAT
TACTAACACCGCTTTATTAAAGCATTCAGTGTGTAGTTGTGTAAGCAGCTGCCTCTGATATGCGCGGTAACACCTGTCTC
GAGAGTCGATGGGTAATCCATTAGAAGTAATGATTCCTCTCTTTTATATAGCACACTGATATACAGCATCGGTTCCCGAG
GTAACCTTGTGTTACTTATGTGCGAGCGTGATGTCAGAGCTTAACGTTTATTATTCTTTATGTCTAATAGATCTCTGATT
TTACTGTATGTGCAATTGTTAATTCGTGGTGGGGACAGACCATTGTTAACTATTGGTCTCGGTCTTAACTAGGAATGCCT
CGTACGGGTCTTGGTTCAACAAACCACCCGGAATACGTCCCTGCCCTTTGTACACACCGCCCGTCGCTCTTACCGATGAA
CTTCTTTGTGAGTCTAAGGGACTGGGTAATGATTCATTCTTTTCTAAAGTTTGAATTACCTATAGAAACTTAGCCGAACA
AGGTGGTTTAAAG
>Globorotalia_hirsuta|R002|02
GAACGCGYGGAGCATGTGGCTTAATTTGACTCAACGCGGGGAATCTTACCGGGTCCGGACACACTGAGGATTGACAGGCA
AATCTAATAGAATCTTTCTCATTTTTAATGAGTATAGATTTCTATTTGTTATAAAGATGCTAGTCCTTTCATGATTATGT
GATAGGTGGTGCATGGCCGTTCTTAGTTCGTGGAGTGATCTGTCTGCTTAATTGCGTTTCACTAAGGTCCCAGTAATCTA
AGGTATGCTCGTCTACTTATCTCATATGACGCTGATAGACCCCTCGTAAGAGCGCGTTGTCTATTGCGTTAATATATGTA
ACAAGTGACACATACTGTTGGGATCTGAAAGCAACGAACGTGACCGCAACGTCTTGTTGCCTTTCTAATTTATTCTAATT
CTTTTGTAATTAGTCTAATAACAGAGGCTATTCTTTAAACTAGACGGACCGCTGTTTCTCTTTTAAACCAGAGGAAGGTT
GCGGCAATAACAGGTCTGTGATGCCCTTAGATGTTCCGGGCTGCACACGTGCTACAATGATCAGTACAGTGAGCATCTCA
ATTTATTACTAACACCGCTTTATTAAAGCATTCAGTGTGTAGTTGTGTAAGCAGCTGCCTCTGATATGCGCGGTAACACC
TGTCTCGAGAGTCGATGGGTAATCCATTAGAAGTAATGATTCCTCTCTTTTATATAGCACACTGATATACAGCATCGGTT
CCCGAGGTAACCTTGTGTTACTTATGTGCGAGCGTGATGTCAGAGCTTAACGTTTATTATTCTTTATGTCTAATAGATCT
CTGATTTTACTGTATGTGCAATTGTTAATTCGTGGTGGGGACAGACCATTGTTAACTATTGGTCTCGGTCTTAACTAGGA
ATGCCTCGTACGGGTCTTGGTTCAACAAACCACCCGGAATACGTCCCTGCCCTTTGTACACACCGCCCGTCGCTCTTACC
GATGAACTTCTTTGTGAGTCTAAGGGACTGGGTAATGATTCATTCTTTTCTAAAGTTTGAATTACCTATAGAAACTTAGC
CGAACAAGGTGGTTTAAAG
>Globorotalia_hirsuta|R002|09
GAACGCGTGGAGCATGTGGCTTAATTTGACTCAACGCGGGGAATCTTACCGGGTCCGGACACACTGAGGATTGACAGGCA
AATCTAATAGAATCTTTCTCATTTTTAATGAGTATAGATTTCTATTTGTTATAAAGATGCTAGTCCTTTCATGATTATGT
GATAGGTGGTGCATGGCCGTTCTTAGTTCGTGGAGTGATCTGTCTGCTTAATTGCGTTTCACTAAGGTCCCAGTAATCTA
AGGTATGCTCGTCTACTTATCTCATATGACGCTGATAGACCCCTCGTAAGAGCGCGTTGTCTATTGCGTTAATATATGTA
ACAAGTGACACATACTGTTGGGATCTGAAAGCAACGAACGTGACCGCAACGTCTTGTTGCCTTTCTAATTTATTCTAATT
CTTTTGNAATTAGTCTAATAACAGAGGCTATTCTTTAAACTAGACGGACCGCTGTTTCTCTTTNNNNNNNNNNNNNNNNN
NNNNNNNNNNNNNNNNNNNNNNNNNNNNNNNNNNNNNNNNNNNNNNNNNNNNNNNNNNNNNNNNNNNNNNNNNNNNNNNN
NNNNNNNNNNNNNNNNNNNNNNNNNNNNNNNNNNNNNNNNNNNNNNNNNNNNNNNNNNNNNNGATATGCGCGGTAACACC
TGTCTCGAGAGTCGATGGGTAATCCATTAGAAGTAATGATTCCTCTCTTTTATATAGCACACTGATATACAGCATCGGTT
CCCGAGGTAACCTTGTGTTACTTATGTGCGAGCGTGATGTCAGAGCTTAACGTTTATTATTCTTTATGTCTAATAGATCT
CTGATTTTACTGTATGTGCAATTGTTAATTCGTGGTGGGGACAGACCATTGTTAACTATTGGTCTCGGTCTTAACTAGGA
ATGCCTCGTACGGGTCTTGGTTCAACAAACCACCCGGAATACGTCCCTGCCCTTTGTACACACCGCCCGTCGCTCTTACC
GATGAACTTCTTTGTGAGTCTAAGGGACTGGGTAATGATTCATTCTTTTCTAAAGTTTGAATTACCTATAGAAACTTAGC
CGAACAAGGTGGTTTAAAG
>Globorotalia_hirsuta|R002|11
GAACGCGTGGAGCATGTGGCTTAATTTGACTCAACGCGGGGAATCTTACCGGGTCCGGACACACTGAGGATTGACAGGCA
AATCTAATAGAATCTTTCTCATTTTTAATGAGTATAGATTTCTATTTGTTATAAAGATGCTAGTCCTTTCATGATTATGT
GATAGGTGGTGCATGGCCGTTCTTAGTTCGTGGAGTGATCTGTCTGCTTAATTGCGTTTCACTAAGGTCCCAGTAATCTA
AGGTATGCTCGTCTACTTATCTCATATGACGCTGATAGACCCCTCGTAAGAGCGCGTTGTCTATTGCGTTAATATATGTA
ACAAGTGACACATACTGTTGGGATCTGAAAGCAACGAACGTGACCGCAACGTCTTGTTGCCTTTCTAATTTATTCTAATT
CTTTTGTAATTAGTCTAATAACAGAGGCTATTCTTTAAACTAGACGGACCGCTGTTTCTCTTTTAAACCAGAGGAAGGTT
GCGGCAATAACAGGTCTGTGATGCCCTTAGATGTTCCGGGCTGCACACGTGCTACAATGATCAGTACAGTGAGCATCTCA
ATTTATTACTAACACCGCTTTATTAAAGCATTCAGTGTGTAGTTGTGTAAGCAGCTGCCTCTGATATGCGCGGTAACACC
TGTCTCGAGAGTCGATGGGTAATCCATTAGAAGTAATGATTCCTCTCTTTTATATAGCACACTGATATACAGCATCGGTT
CCCGAGGTAACCTTGTGTTACTTATGTGCGAGCGTGATGTCAGAGCTTAACGTTTATTATTCTTTATGTCTAATAGATCT
CTGATTTTACTGTATGTGCAATTGTTAATTCGTGGTGGGGACAGACCATTGTTAACTATTGGTCTCGGTCTTAACTAGGA
ATGCCTCGTACGGGTCTTGGTTCAACAAACCACCCGGAATACGTCCCTGCCCTTTGTACACACCGCCCGTCGCTCTTACC
GATGAACTTCTTTGTGAGTCTAAGGGACTGGGTAATGATTCATTCTTTTCTAAAGTTTGAATTACCTATAGAAACTTAGC
CGAACAAGGTGGTTTAAAG
>Globorotalia_inflata|P121|05
GTGGAGCATGTGGCTTAATTTGACTCAACGCGGGAAATCTTACCGGGTCCGGACACACTGAGGATTGACAGGCAATATAT
TAGCATAAAGACTCGTCTTTAGCGCTAATTGTTAAATATGCTAGTCCTTTCATGATTATGTGATAGGTGGTGCATGGCCG
TTCTTAGTTCGTGGAGTGATCTGTCTGCTTAATTGCGTTTCACTAAGGGCCCATAAATTCAAGGTATGTTAGCAAATGCT
GCTCTATTGACCCCTAATAGGCTTAACTGTCTTTAGCGCGTGTCTCTACGAGTTCTTTAAAGCACTGCGCATGCTGTTGG
GTCCTGAAAGCAACGAACGTGACCGCAACGTCTTGTTGCCTCTCTATAATACCTTCTTATTTTTAATAAGAGTATTTACC
TGAGGCTATTTTAAAACTAGACGGACCGCTGTTTCTTTCTTAAACCAGAGGAAGGTTGCGGCAATAACAGGTCTGTGATG
CCCTTAGATGTTCCGGGCTGCACACGTGCTACAATGATCAGTACAGTGAGCATCTCAATTTTATAACACCGTATTAAGCG
CTTGGGTCGTAATTGTTAGGCCTTTTGGGTTTTTTCAATTGCGTTTCTCCAATGCGCACGGTAAAGCCTGCTTCGAGAGT
AAGTGGGTAATCCATTGGAAGTAATGATTTCCTTATTTTTATAAACAGCACACCAATATACGGCATTCATTCCCGAGACG
GCTTAGTTCCGACTTTGTGCGAATGTAATGTATTCTTATCCGTATGTGCGATTGTCAATTCATGGTGGGGACAGACCATT
GTTAATTGTTGGTCTCGGTCTTAACTAGGAATGCCTTGTACGGGTCTTTGGTTCAACAAACCACCCGGAATACGTCCCTG
CCCTTTGTACACACCGCCCGTCGCTCTTACCGATGGACTTCTTTGTGAGTCTTGGGGACTGGGTTAAGCGATTTCTTTAG
AATGAGCTCTACCTATGGAAACCAATACGAACAATGTGGTCTAAAG
>Globorotalia_inflata|P137|47
GTGGAGCATGTGGCTTAATTTGACTCAACGCGGGAAATCTTACCGGGTCCGGACACACTGAGGATTGACAGGCAATATAT
TAGCATAAAGACTCGTCTTTAGCGCTAATTGTTAAATATGCTAGTCCTTTCATGATTATGTGATAGGTGGTGCATGGCCG
TTCTTAGTTCGTGGAGTGATCTGTCTGCTTAATTGCGTTTCACTAAGGGCCCATAAATTCAAGGTATGTTAGCAAATGCT
GCTCTATTGACCCCTAATAGGCTTAACTGTCTTTAGCGCGTGTCTCTACGAGTTCTTTAAAGCACTGCGCATGCTGTTGG
GTCCTGAAAGCAACGAACGTGACCGCAACGTCTTGTTGCCTCTCTATAATACCTTCTTATTTTTAATAAGAGTATTTACC
TGAGGCTATTTTAAAACTAGACGGACCGCTGTTTCTTTCTTAAACCAGAGGAAGGTTGCGGCAATAACAGGTCTGTGATG
CCCTTAGATGTTCCGGGCTGCACACGTGCTACAATGATCAGTACAGTGAGCATCTCAATTTTATAACACCGTATTAAGCG
CTTGGGTCGTAATTGTTAGGCCTTTTGGGTTTTTTCAATTGCGTTTCTCCAATGCGCACGGTAAAGCCTGCTTCGAGAGT
AAGTGGGTAATCCATTGGAAGTAATGATTTCCTTATTTTTATAAACAGCACACCAATATACGGCATTCATTCCCGAGACG
GCTTAGTTCCGACTTTGTGCGAATGTAATGTATTCTTATCCGTATGTGCGATTGTCAATTCATGGTGGGGACAGACCATT
GTTAATTGTTGGTCTCGGTCTTAACTAGGAATGCCTTGTACGGGTCTTTGGTTCAACAAACCACCCGGAATACGTCCCTG
CCCTTTGTACACACCGCCCGTCGCTCTTACCGATGGACTTCTTTGTGAGTCTTGGGGACTGGGTTAAGCGATTTCTTTAG
AATGAGCTCTACCTATGGAAACCAATACGAACAATGTGGTCTAAAG
>Globorotalia_inflata|P137|70
GTGGAGCATGTGGCTTAATTTGACTCAACGCGGGAAATCTTACCGGGTCCGGACACACTGAGGATTGACAGGCAATATAT
TAGCATAAAGACTCGTCTTTAGCGCTAATTGTTAAATATGCTAGTCCTTTCATGATTATGTGATAGGTGGTGCATGGCCG
TTCTTAGTTCGTGGAGTGATCTGTCTGCTTAATTGCGTTTCACTAAGGGCCCATAAATTCAAGGTATGTTAGCAAATGCT
GCTCTATTGACCCCTAATAGGCTTAACCGTCTTTAGCGCGTGTCTCTACGAGTTCTTTAAAGCACTGCGCATGCTGTTGG
GTCCTGAAAGCAACGAACGTGACCGCAACGTCTTGTTGCCTCTCTATAATACCTTCTTATTTTTAATAAGAGTATTTACC
TGAGGCTATTTTAAAACTAGACGGACCGCTGTTTCTTTCTTAAACCAGAGGAAGGTTGCGGCAATAACAGGTCTGTGATG
CCCTTAGATGTTCCGGGCTGCACACGTGCTACAATGATCAGTACAGTGAGCATCTCAATTTTATAACACCGTATTAAGCG
CTTGGGTCGTAATTGTTAGGCCTTTTGGGTTTTTTCAATTGCGTTTCTCCAATGCGCACGGTAAAGCCTGCTTCGAGAGT
AAGTGGGTAATCCATTGGAAGTAATGATTTCCTTATTTTTATAAACAGCACACCAATATACGGCATTCATTCCCGAGACG
GCTTAGTTCCGACTTTGTGCGAATGTAATGTATTCTTATCCGTATGTGCGATTGTCAATTCATGGTGGGGACAGACCATT
GTTAATTGTTGGTCTCGGTCTTAACTAGGAATGCCTTGTACGGGTCTTTGGTTCAACAAACCACCCGGAATACGTCCCTG
CCCTTTGTACACACCGCCCGTCGCTCTTACCGATGGACTTCTTTGTGAGTCTTGGGGACTGGGTTAAGCGATTTCTTTAG
AATGAGCTCTACCTATGGAAACCAATACGAACAATGTGGTCTAAAG
>Globorotalia_inflata|P138|01
GTGGAGCATGTGGCTTAATTTGACTCAACGCGGGAAATCTTACCGGGTCCGGACACACTGAGGATTGACAGGCAATATAT
TAGCATAAAGACTCGTCTTTAGCGCTAATTGTTAAATATGCTAGTCCTTTCATGATTATGTGATAGGTGGTGCATGGCCG
TTCTTAGTTCGTGGAGTGATCTGTCTGCTTAATTGCGTTTCACTAAGGGCCCATAAATTCAAGGTATGTTAGCAAATGCT
GCTCTATTGACCCCTAATAGGCTTAACCGTCTTTAGCGCGTGTCTCTACGAGTTCTTTAAAGCACTGCGCATGCTGTTGG
GTCCTGAAAGCAACGAACGTGACCGCAACGTCTTGTTGCCTCTCTATAATATCTTCTTATTTTTAATAAGAGTATTTACC
TGAGGCTATTTTAAAACTAGACGGACCGCTGTTTCTTTCTTAAACCAGAGGAAGGTTGCGGCAATAACAGGTCTGTGATG
CCCTTAGATGTTCCGGGCTGCACACGTGCTACAATGATCAGTACAGTGAGCATCTCAATTTTATAACACCGTATTAAGCG
CTTGGGTCGTAATTGTTAGGCCTTTTAGGTTTTTTCAATTGCGTTTCTCCAATGCGCACGGTAAAGCCTGCTTCGAGAGT
AAGTGGGTAATCCATTGGAAGTAATGATTTCCTTATTTTTATAAACAGCACACCAATATACGGCATTCATTCCCGAGACG
GCTTAGTTCCGACTTTGTGCGAATGTAATGTATTCTTATCCGTATGTGCGATTGTCAATTCATGGTGGGGACAGACCATT
GTTAATTGTTGGTCTCGGTCTTAACTAGGAATGCCTTGTACGGGTCTTTGGTTCAACAAACCACCCGGAATACGTCCCTG
CCCTTTGTACACACCGCCCGTCGCTCTTACCGATGGACTTCTTTGTGAGTCTTGGGGACTGGGTTAAGCGATTTCTTTTA
GAATGAGCTCTACCTATGGAAACCAATACGAACAATGTGGTCTAAAG
>Globorotalia_inflata|P138|14
GTGGAGCATGTGGCTTAATTTGACTCAACGCGGGAAATCTTACCGGGTCCGGACACACTGAGGATTGACAGGCAATATAT
TAGCATAAAGACTCGTCTTTAGCGCTAATTGTTAAATATGCTAGTCCTTTCATGATTATGTGATAGGTGGTGCATGGCCG
TTCTTAGTTCGTGGAGTGATCTGTCTGCTTAATTGCGTTTCACTAAGGGCCCATAAATTCAAGGTATGTTAGCAAATGCT
GCTCTATTGACCCCTAATAGGCTTAACTGTCTTTAGCGCGTGTCTCTACGAGTTCTTTAAAGCACTGCGCATGCTGTTGG
GTCCTGAAAGCAACGAACGTGACCGCAACGTCTTGTTGCCTCTCTATAATACCTTCTTATTTTTAATAAGAGTATTTACC
TGAGGCTATTTTAAAACTAGACGGACCGCTGTTTCTTTCTTAAACCAGAGGAAGGTTGCGGCAATAACAGGTCTGTGATG
CCCTTAGATGTTCCGGGCTGCACACGTGCTACAATGATCAGTACAGTGAGCATCTCAATTTTATAACACCGTATTAAGCG
CTTGGGTCGTAATTGTTAGGCCTTTTAGGTTTTTTCAATTGCGTTTCTCCAATGCGCACGGTAAAGCCTGCTTCGAGAGT
AAGTGGGTAATCCATTGGAAGTAATGATTTCCTTATTTTTATAAACAGCACACCAATATACGGCATTCATTCCCGAGACG
GCTTAGTTCCGACTTTGTGCGAATGTAATGTATTCTTATCCGTATGTGCGATTGTCAATTCATGGTGGGGACAGACCATT
GTTAATTGTTGGTCTCGGTCTTAACTAGGAATGCCTTGTACGGGTCTTTGGTTCAACAAACCACCCGGAATACGTCCCTG
CCCTTTGTACACACCGCCCGTCGCTCTTACCGATGGACTTCTTTGTGAGTCTTGGGGACTGGGTTAAGCGATTTCTTTTA
GAATGAGCTCTACCTATGGAAACCAATACGAACAATGTGGTCTAAAG
>Globorotalia_inflata|R023|01
GAACGCGTGGAGCATGTGGCTTAATTTGACTCAACGCGGGAAATCTTACCGGGTCCGGACACACTGAGGATTGACAGGCA
ATATATTAGCATAAAGACTCGTCTTTAGCGCTAATTGTTAAATATGCTAGTCCTTTCATGATTATGTGATAGGTGGTGCA
TGGCCGTTCTTAGTTCGTGGAGTGATCTGTCTGCTTAATTGCGTTTCACTAAGGGCCCATAAATTCAAGGTATGTTAGCA
AATGCTGCTCTATTGACCCCTAATAGGCTTAATTGTCTTTAGCGCGTGTCTCTACGAGTTCTTTAAAGCACTGCGCATGC
TGTTGGGTCCTGAAAGCAACGAACGTGACCGCAACGTCTTGTTGCCTCTCTATAATATCTTCTTATTTTTAATAAGAGTA
NNNNNNNNNNNNNNNNNNNNNNNNNNNNNNNNNNNNNNNNNNNNNNNNNNNNNNNNNNNNNNNNNNNNNNNNNNNNNNNN
NNNNNNNNNNNNNNNNNNNNNNNCTGCACACGTGCTACAATGATCAGTACAGTGAGCATCTCAATTTTATAACACCGTAT
TAAGCGCTTGGGTCGTAATTGTTAGGCCTTTTGGGTTTTTTCAATTGCGTTTCTCCAATGCGCACGGTAAAGCCTGCTTC
GAGAGTAAGTGGGTAATCCATTGGAAGTAATGATTTCCTTATTTTTATAAACAGCACACCAATATACGGCATTCATTCCC
GAGACGGCTTAGTTCCGACTTTGTGCGAATGTAATGTATTCTTATCCGTATGTGCGATTGTCAATTCATGGTGGGGACAG
ACCATTGTTAATTGTTGGTCTCGGTCTTAACTAGGAATGCCTTGTACGGGTCTTTGGTTCAACAAACCACCCGGAATACG
TCCCTGCCCTTTGTACACACCGCCCGTCGCTCTTACCGATGGACTTCTTTGTGAGTCTTGGGGACTGGGTTAAGCGATTT
CTTTAGAATGAGCTCTACCTATGGAAACCAATACGAACAATGTGGTCTAAAG
>Globorotalia_inflata|R023|08
GAACGCGTGGAGCATGTGGCTTAATTTGACTCAACGCGGGAAATCTTACCGGGTCCGGACACACTGAGGATTGACAGGCA
ATATATTAGCATAAAGACTCGTCTTTAGCGCTAATTGTTAAATATGCTAGTCCTTTCATGATTATGTGATAGGTGGTGCA
TGGCCGTTCTTAGTTCGTGGAGTGATCTGTCTGCTTAATTGCGTTTCACTAAGGGCCCATAAATTCAAGGTATGTTAGCA
AATGCTGCTCTATTGACCCCTAATAGGCTTAACTGTCTTTAGCGCGTGTCTCTACGAGTTCTTTAAAGCACTGCGCATGC
TGTTGGGTCCTGAAAGCAACGAACGTGACCGCAACGTCTTGTTGCCTCTCTATAATACCTTCTTATTTTTAATAAGAGTA
TTTACCTGAGGCTATTTTAAAACTAGACNNNNNNNNNNNNNNNNNNNNNNNNNNNNNNNNNNNNNNNNNNNNNNNNNNNN
NNNNNNNNNNNNNNNNNNNNNNNCTGCACACGTGCTACAATGATCAGTACAGTGAGCATCTCAATTTTATAACACCGTAT
TAAGCGCTTGGGTCGTAATTGTTAGGCCTTTTAGGTTTTTTCAATTGCGTTTCTCCAATGCGCACGGTAAAGCCTGCTTC
GAGAGTAAGTGGGTAATCCATTGGAAGTAATGATTTCCTTATTTTTATAAACAGCACACCAATATACGGCATTCATTCCC
GAGACGGCTTAGTTCCGACTTTGTGCGAATGTAATGTATTCTTATCCGTATGTGCGATTGTCAATTCATGGTGGGGACAG
ACCATTGTTAATTGTTGGTCTCGGTCTTAACTAGGAATGCCTTGTACGGGTCTTTGGTTCAACAAACCACCCGGAATACG
TCCCTGCCCTTTGTACACACCGCCCGTCGCTCTTACCGATGGACTTCTTTGTGAGTCTTGGGGACTGGGTTAAGCGATTT
CTTTTAGAATGAGCTCTACCTATGGAAACCAATACGAACAATGTGGTCTAAAG
>poss_scitula|R021|36
CTAATAGAATCTTTCTCATTTTTAATGAGTATAGATTTCTATTTGTTATAAAGATGCTAGTCCTTTCATGATTATGTGAT
AGGTGGTGCATGGCCGTTCTTAGTTCGTGGAGTGATCTGTCTGCTTAATTGCGTTTCACTAAGGTCCCAGTAATCTAAGG
TATGCTCGTCTACTTATCTCATATGACGCTGATAGACCCCTCGTAAGAGCGCGTTGTCTATTGCGTTAATATATGTAACA
AGTGACACATACTGTTGGGATCTGAAAGCAACGAACGTGACCGCAACGTCTTGTTGCCTTTCTAATTTATTCTAATTCTT
TTGTAATTAGTCTAATAACAAAGGCTATTCTTTAAACTAGACGGACCGCTGTTTCTCTTTTAAACCAGAGGAAGGTTGCG
GCAATAACAGGTCTGTGATGCCCTTAGATGTTCCGGGCTGCACACGTGCTACAATGATCAGTACAGTGAGCATCTCAATT
TATTACTAACACCGCTTTATTAAAGCATTCACTGTGTAGTTGTGTAAGCAGCTGCCTCTGATATGCGCGGTAACACCTGT
CTCGAGAGTCGATGGGTAATCCATTAGAAGTAATGATTCCTCTCTTTTATATAGCACACTGATATACAGCATCGGTTCCC
GAGGTAACCTTGTGTTACTTATGTGCGAGCGTGATGTCAGAGCTTAACGTTTATTATTCTTTATGTCTAATAGATCTCTG
ATTTTACTGTATGTGCAATTGTTAATTCGTGGTGGGGACAGACCATTGTTAACTATTGGTCTCGGTCTTAACTAGGAATG
CCTCGTACGGGTCTTGGTTCAACAAACCACCCGGAATACGTCCCTGCCCTTTGTACACACCGCCCGTCGCTCTTACCGAT
GAACTTCTTTGTGAGTCTAAGGGACTGGGTAATGATTCATTCTTTTCTAAAGTTTGAATTACCTATAGAAACTTAGCCG
>Globorotalia_truncatulinoides|P114|01
AATCTTACCGGGTCCGGACACACTGAGGATTGACAGACGGTTATTGACTTATACTCGCTTAATGGCTTTAAGCTGTTAAA
CGTTTAACACCTTTACACAAAGATGCTAGTCCTTTCATGATCGTTTGATAGGTGGTGCATGGCCGTTCTTAGTTCGTGGA
GTGATCTGTCTGCCTAATTGCGTTTCACTAAGGTCCCATTCTTCATACGTATGAATAGCGTCTTAACTCACTTTTACCGC
TACCTATTTGTAGTAAGCGCTCATACTATTGGGACCGGAATGCAACGAGCGCGACTGCACCACCTAATTGCCCCTTATCT
ACCATTAATTACTTTATTAACCGCCCTGTACGGGCACCGGGGCCTTACCTTTACTGAAACTAGCTGGACCGCTGCTTTCC
TTTAAGCCAGAGGAAGGTTGCGGCAATAACAGGTCTGTGATGCCCTCAGATGTTCCGGGCCGCACACGTGCTACAATGAT
CAGCACAGAGAGTATTACCTATCTTCTTATACCTAACCCAATATGTTAAACTTATTGCGTAAGGGTATTGTCTTAACGAC
TTATCCGCTTTAGCGCTTTAAGATTATTGGGCGGTTATGCCTGCCTCGAGAGAGTGTACAGGGCAGCAAGAGTAATGATT
CCTTCGTTTTTACTACTAATACCGCGCTTGGTAACATATTACACTCGATTAAGTAGGGTCTTTGCTTCTAATAGCAATTG
CTATCCTCACCCTTAGGCTCTAAGGATATTACTATCTCTAAGGTCTACAGGGAGGTGTATATGGCGCACTTACTTATTCA
CGGTGGGGACAGACCATTGTTAACTGTTGGTCTCGGTCTCAACTAGGAATGCCTCGTACGGGTTGGTTCACCAAACCACC
CGGAATATGTCCCTGCCCTTTGTACACACCGCCCGTCGCTCTTATCGATGAACTCATTTGTGAGGCTGAGGGACTGCGTC
TATTATACCCGTGTAATCCTAATATCTCACATACATTTCGCTAAAAGCGATTTTGCTTTAAGGATTTATACGACCTTACG
CACAAACTTATTCGACCAAATGGGTTTAAAG
>Globorotalia_truncatulinoides|P114|06
GTGGAGCATGTGGCTTAATTTGACTCAACGCGGGGAATCTTACCGGGTCCGGACACACTGAGGATTGACAGACGGTTATT
GACTTATACTCGCTTAATGGCTTTAAGCTGTTAAGTGTTTAACACCTTTACACAAAGATGCTAGTCCTTTCATGATCGTT
TGATAGGTGGTGCATGGCCGTTCTTAGTTCGTGGAGTGATCTGTCTGCCTAATTGCGTTTCACTAAGGTCCCATTCTTCA
TACGTATGAATAGCGTCTTAACTCACTTTTACCGCTACCTATTTGTAGTAAGCGCTCATACTATTGGGACCGGAATGCAA
CGAGCGCGACTGCACCACCTAATTGCCCCTTATCTACCATTAATTACTTTATTAACCGCCCTGTACGGGCACCGGGGCCT
TACCTTTACTGAAACTAGCTGGACCGCTGCTTTCCTTTAAGCCAGAGGAAGGTTGCGGCAATAACAGGTCTGTGATGCCC
TCAGATGTTCCGGGCCGCACACGTGCTACAATGATCAGCACAGAGAGTATTACCTATCTTCTTATACCTAACCCAATATG
TTAAACTTATTGCGTAAGGATATTGTCTTAACGACTTATCCGCTTTAGCGCTTTAAGATTATTGGACGGTTATGCCTGCC
TCGAGAGAGTGTACAGGGCAGCAAGAGTAATGATTCCTTCGTTTTTACTACTAATACCGCGCTTGGTAACATATTACACT
CGATTAAGTAGGGTCTTTGCTTCTAATAGCAATTGCTATCCTCACCCTTAGGCTCTAAGGATATTACTATCTCTAAGGTC
TACAGGGAGGTGTATATGGCGCACTTACTTATTCACGGTGGGGACAGACCATTGTTAACTGTTGGTCTCGGTCTCAACTA
GGAATGCCTCGTACGGGTTGGTTCACCAAACCACCCGGAATATGTCCCTGCCCTTTGTACACACCGCCCGTCGCTCTTAT
CGATGAACTCATTTGTGAGGCTGAGGGACTGCGTCTATTATACCCGTGTAATCCTAATATCTCACATACATTTCGCTAAA
AGCGATTTTGCTTTAAGGATTTATACGACCTTACGCACAAACTTATTCGACCAAATGGGTTTAAAG
>Globorotalia_truncatulinoides|P114|14
GTGGAGCATGTGGCTTAATTTGACTCAACGCGGGGAATCTTACCGGGTCCGGACACACTGAGGATTGACAGACGGTTATT
GACTTATACTCGCTTAATGGCTTTAAGCTGTTAAACGTTTAACACCTTTACACAAAGATGCTAGTCCTTTCATGATCGTT
TGATAGGTGGTGCATGGCCGTTCTTAGTTCGTGGAGTGATCTGTCTGCCTAATTGCGTTTCACTAAGGTCCCATTCTTCA
TACGTATGAATAGCGTCTTAACTCACTTTTACCGCTACCTATTTGTAGTAAGCGCTCATACTATTGGGACCGGAATGCAA
CGAGCGCGACTGCACCACCTAATTGCCCCTTATCTACCATTAATTACTTTATTAACCGCCCTGTACGGGCACCGGGGCCT
TACCTTTACTGAAACTAGCTGGACCGCTGCTTTCCTTTAAGCCAGAGGAAGGTTGCGGCAATAACAGGTCTGTGATGCCC
TCAGATGTTCCGGGCCGCACACGTGCTACAATGATCAGCACAGAGAGTATTACCTATCTTCTTATACCTAACCCAATATG
TTAAACTTATTGCGTAAGGGTATTGTCTTAACGACTTATCCGCTTTAGCGCTTTAAGATTATTGGGCGGTTATGCCTGCC
TCGAGAGAGTGTACAGGGCAGCAAGAGTAATGATTCCTTCGTTTTTACTACTAATACCGCGCTTGGTAACATATTACACT
CGATTAAGTAGGGTCTTTGCTTCTAATAGCAATTGCTATCCTCACCCTTAGGCTCTAAGGATATTACTATCTCTAAGGTC
TACAGGGAGGTGTATATGGCGCACTTACTTATTCACGGTGGGGACAGACCATTGTTAACTGTTGGTCTCGGTCTCAACTA
GGAATGCCTCGTACGGGTTGGTTCACCAAACCACCCGGAATATGTCCCTGCCCTTTGTACACACCGCCCGTCGCTCTTAT
CGATGAACTCATTTGTGAGGCTGAGGGACTGCGTCTATTATACCCGTGTAATCCTAATATCTCACATACATTTCGCTAAA
AGCGATTTTGCTTTAAGGATTTATACGACCTTACGCACAAACTTATTCGACCAAATGGGTTTAAAG
>Globorotalia_truncatulinoides|P115|03
ACGACTTATCCGCTTTAGCGCTTTAAGATTATTGGACGGTTATGCCTGCCTCGAGAGAGTGTACAGGGCAGCAAGAGTAA
TGATTCCCTCGTTTTTACTACTAATACCGCGCTTGGTAACATATTACACTCGATTAAGTAGGGTCTTTGCTTCTAATAGC
AATTGCTATCCTCACCCTTAGGCTCTAAGGATATTACTATCTGTAAGGTCTACAGGGAGGTGTATATGGCGTACTTACTT
ATTCACGGTGGGGACAGACCATTGTTAACTGTTGGTCTCGGTCTCAACTAGGAATGCCTCGTACGGGTTGGTTCACCAAA
CCACCCGGAATATGTCCCTGCCCTTTGTACACACCGCCCGTCGCTCTTATCGATGAACTCACTTGTGAGGCTGAGGGACT
GCGTCTATTTATACCCGTGTAATCCTAATATCTTACATACATTTCGCTAAAGGCGATATTGCTTTAAGGATTTACACGAC
CTTACGCACAAACTTATTCGACCAAGTGGGTTTAAAG
>Globorotalia_truncatulinoides|P115|05
GTGGAGCATGTGGCTTAATTTGACTCAACGCGGGGAATCTTACCGGGTCCGGACACACTGAGGATTGACAGACGGTTATT
GACTTATACTCGCTTAATGGCTTTAAGCTCGCTTTAAGCTGTTAAACGTTTAACACCTTTACACAAAGATGCTAGTCCTT
TCATGATCGTTTGATAGGTGGTGCATGGCCGTTCTTAGTTCGTGGAGTGATCTGTCTGCCTAATTGCGTTTCACTAAGGT
CCCATTCTTCATACGTATGAATAGCGTCTTAACTCACTTTTACCGCTACCTATTTGTAGTAAGCGCTCATACTATTGGGA
CCGGAATGCAACGAGCGCGACTGCACCACCTAATTGCCCCTTATCTACCATTAATTACTTTATTAACCGCCCTGTACGGG
CACCGGGGCCTTACCTTTACTGAAACTAGCTGGACCGCTGCTTTCCTTTAAGCCAGAGGAAGGTTGCGGCAATAACAGGT
CTGTGATGCCCTCAGATGTTCCGGGCCGCACACGTGCTACAATGATCAGCACAGAGAGTATTACCTATCTTCTTATACCT
AACCCAATATGTTAAACTTATTGCGTAAGGATATTGTCTTAACGACTTATCCGCTTTAGCGCTTTAAGATTATTGGACGG
TTATGCCTGCCTCGAGAGAGTGTACAGGGCAGCAAGAGTAATGATTCCTTCGTTTTTACTACTAATACCGCGCTTGGTAA
CATATTACACTCGATTAAGTAGGGTCTTTGCTTCTAATAGCAATTGCTATCCTCACCCTTAGGCTCTAAGGATATTACTA
TCTGTAAGGTCTACAGGGAGGTGTATATGGCGCACTTACTTATTCACGGTGGGGACAGACCATTGTTAACTGTTGGTCTC
GGTCTCAACTAGGAATGCCTCGTACGGGTTGGTTCACCAAACCACCCGGAATATGTCCCTGCCCTTTGTACACACCGCCC
GTCGCTCTTATCGATGAACTCACTTGTGAGGCTGAGGGACTGCGTCTATTTATACCCGTGTAATCCTAATATTTCACATA
CATTTCGCTAAAGGCGATTTTGCTTTAAGGATTTACACGACCTTACGCACAAACTTATTCGACCAAGTGGGTTTAAAG
>Globorotalia_truncatulinoides|P115|06
GTGGAGCATGTGGCTTAATTTGACTCAACGCGGGGAATCTTACCGGGTCCGGACACACTGAGGATTGACAGACGGTTATT
GACTTATACTCGCTTAATGGCTTTAAGCTCGCTTTAAGCTGTTAAACGTTTAACACCTTTACACAAAGATGCTAGTCCTT
TCATGATCGTTTGATAGGTGGTGCATGGCCGTTCTTAGTTCATGGAGTGATCTGTCTGCCTAATTGCGTTTCACTAAGGT
CCCATTCTTCATACGTATGAATAGCGTCTTAACTCACTTTTACCGCTACCTATTTGTAGTAAGCGCTCATACTATTGGGA
CCGGAATGCAACGAGCGCGACTGCACCACCTAATTGCCCCTTATCTACCATTAATTACTTTATTAACCGCCCTGTACGGG
CACCGGGGCCTTACCTTTACTGAAACTAGCTGGACCGCTGCTTTCCTTTAAGCCAGAGGAAGGTTGCGGCAATAACAGGT
CTGTGATGCCCTCAGATGTTCCGGGCCGCACACGTGCTACAATGATCAGCACAGAGAGTATTACCTATCTTCTTATACCT
AACCCAATATGTTAAACTTATTGCGTAAGGATATTGTCTTAACGACTTATCCGCTTTAGCGCTTTAAGATTATTGGACGG
TTATGCCTGCCTCGAGAGAGTGTACAGGGCAGCAAGAGTAATGATTCCCTCGTTTTTACTACTAATACCGCGCTTGGTAA
CATATTACACTCGATTAAGTAGGGTCTTTGCTTCTAATAGCAATTGCTATCCTCACCCTTAGGCTCTAAGGATATTACTA
TCTCTAAGGTCTACAGGGAGGTGTATATGGCGCACTTACTTATTCACGGTGGGGACAGACCATTGTTAACTGTTGGTCTC
GGTCTCAACTAGGAATGCCTCGTACGGGTTGGTTCACCAAACCACCCGGAATATGTCCCTGCCCTTTGTACACACCGCCC
GTCGCTCTTATCGATGAACTCACTTGTGAGGCTGAGGGACTGCGTCTATTTATACCCGTGTAATCCTAATATTTCACATA
CATTTCGCTAAAGGCGATTTTGCTTTAAGGATTTACACGACCTTACGCACAAACTTAATCGACCGAGTGGGTTTAAAG
>Globorotalia_truncatulinoides|P115|10
GTGGAGCATGTGGCTTAATTTGACTCAACGCGGGGAATCTTACCGGGTCCGGACACACTGAGGATTGACAGACGGTTATT
GACTTATACTCGCTTAATGGCTTTAAGCTCGCTTTAAGCTGTTAAACGTTTAACACCTTTACACAAAGATGCTAGTCCTT
TCATGATCGTTTGATAGGTGGTGCATGGCCGTTCTTAGTTCGTGGAGTGATCTGTCTGCCTAATTGCGTTTCACTAAGGT
CCCATTCTTCATACGTATGAATAGCGTCTTAACTCACTTTTACCGCTACCTATTTGTAGTAAGCGCTCATACTATTGGGA
CCGGAATGCAACGAGCGCGACTGCACCACCTAATTGCCCCTTATCTACCATTAATTACTTTATTAACCGCCCTGTACGGG
CACCGGGGCCTTACCTTTACTGAAACTAGCTGGACCGCTGCTTTCCTTTAAGCCAGAGGAAGGTTGCGGCAATAACAGGT
CTGTGATGCCCTCAGATGTTCCGGGCCGCACATGTGCTACAATGATCAGCACAAAGAGTATTACCTATCTTCTTATACCT
AACCCAATATGTTAAACTTATTGCGTAAGGATATTGTCTTAACGACTTATCCGCTTTAGCGCTTTAAGATTATTGGACGG
TTATGCCTGCCTCGAGAGAGTGTACAGGGCAGCAAGAGTAATGATTCCTTCGTTTTTACTACTAATACCGCGCTTGGTAA
CATATTACACTCGATTAAGTAGGGTCTTTGCTTCTAATAGCAATTGCTATCCTCACCCTTAGGCTCTAAGGATATTACTA
TCTCTAAGGTCTACAGGGAGGTGTATATGGCGCACTTACTTATTCACGGTGGGGACAGACCATTGTTAACTGTTGGTCTC
GGTCTCAACTAGGAATGCCTCGTACGGGTTGGTTCACCAAACCACCCGGAATATGTCCCTGCCCTTTGTACACACCGCCC
GTCGCTCTTATCGATGAACTCACTTGTGAGGCTGAGGGACTGCGTCTATTTATACCCGTGAAATCCTAATATCTCACATA
CATTTCGCTAAAGGCGATTTTGCTTTAAGGATTTACACGACCTTACGCACAAACTTATTCGACCAAGTGGGTTTAAAG
>Globorotalia_truncatulinoides|P115|13
TGAGGATTGACAGACGGTTATTGACTTATACTCGCTTAATGGCTTTAAGCTCGCTTTAAGCTGTTAAACGTTTAACACCT
TTACACAAAGATGCTAGTCCTTTCATGATCGTTTGATAGGTGGTGCATGGCCGTTCTTAGTTCGTGGAGTGATCTGTCTG
CCTAATTGCGTTTCACTAAGGTCCCATTCTTCATACGTATGAATAGCGTCTTAACTCACTTTTACCGCTACCTATTTGTA
GTAAGCGCTCATACTATTGGGACCGGAATGCAACGAGCGCGACTGCACCACCTAATTGCCCCTTATCTACCATTAATTAC
TTTATTAACCGCCCTGTACGGGCACCGGGGCCTTACCTTTACTGAAACTAGCTGGACCGCTGCTTTCCTTTAAGCCAGAG
GAAGGTTGCGGCAATAACAGGTCTGTGATGCCCTCAGATGTTCCGGGCCGCACACGTGCTACAATGATCAGCACAAAGAG
TATTACCTATCTTCTTATACCTAACCCAATATGTTAAACTTATTGCGTAAGGGTATTGTCTTAACGACTTATCCGCTTTA
GCGCTTTAAGATTATTGGACGGTTATGCCTGCCTCGAGAGAGTGTACAGGGCAGCAAGAGTAATGATTCCCTCGTTTTTA
CTACTAATACCGCGCTTGGTAACATATTACACTCGATTAAGTAGGGTCTTTGCTTCTAATAGCAATTGCTATCCTCACCC
TTAGGCTCTAAGGATATTACTATCTGTAAGGTCTACAGGGAGGTGTATATGGCGTACTTACTTATTCACGGTGGGGACAG
ACCATTGTTAACTGTTGGTCTCGGTCTCAACTAGGAATGCCTCGTACGGGTTGGTTCACCAAACCACCCGGAATATGTCC
CTGCCCTTTGTACACACCGCCCGTCGCTCTTATCGATGAACTCACTTGTGAGGCTGAGGGACTGCGTCTATTTATACCCG
TGTAATCCTAATATCTTACATACATTTCGCTAAAGGCGATATTGCTTTAAGGATTTACACGACCTTACGCACAAACTTAT
TCGACCAAGTGGGTTTAAAG
>Globorotalia_truncatulinoides|R005|04
GAACGCGTGGAGCATGTGGCTTAATTTGACTCAACGCGGGGAATCTTACCGGGTCCGGACACACTGAGGATTGACAGACG
GTTATTGACTTATACTCGCTTAATAGCTTTAAGCTGTTAAGTGTTTAACACCTTTACACAAAGATGCTAGTCCTTTCATG
ATCGTTTGATAGGTGGTGCATGGCCGTTCTTAGTTCGTGGAGTGATCTGTCTGCCTAATTGCGTTTCACTAAGGTCCCAT
TCTTCATACGTATGAATAGCGTCTTAACTCACTTTTACCGCTACCTATTTGTAGTAAGCGCTCATACTATTGGGACCGGA
ATGCAACGAGCGCGACTGCACCACCTAATTGCCCCTTATCTACCATTAATTACTTTATTAACCGCCCTGTACGGGCACCG
GGGCCTTACCTTTACTGAAACTAGCTGGACCGCTGCTTTCCTTTAAGCCAGAGGAAGGTTGCGGCAATAACAGGTCTGTG
ATGCCCTCAGATGNNNNNNNNNNNNNNNNNNNNNNNNNNNNNNNNNNNNNNNNNNNNNNNNNNNNNNNNNNNNNNNNNNN
NNNNNNNNNNNNNNNNNNNNNNNNNNNNNNNNNNNNNNNNNNNNNNNNNNNNNNNNNNNNNNNNNNNNNNNNNNNNNGTG
CCTGCCTCGAGAGAGTGTACAGGGCAGCAAGAGTAATGATTCCTTCGTTTTTACTACTAATACCGCGCTTGGTAACATAT
TACACTCGATTAAGTAGGGTCTTTGCTTTTAATAGCAATTGCTATCCTCACCCTTAGGCTCTAAGGATATTACTATCTCT
AAGGTCTACAGGGAGGTGTATATGGCGCACTTACTTATTCACGGTGGGGACAGACCATTGTTAACTGTTGGTCTCGGTCT
CAACTAGGAATGCCTCGTACGGGTTGGTTCACCAAACCACCCGGAATATGTCCCTGCCCTTTGTACACACCGCCCGTCGC
TCTTATCGATGAACTCACTTGTGAGGCTGAGGGACTGCGTCTATTATACCCGTGTAATCCTAATATCTTACATACATTTC
GCTAAAAGCGATTTTGCTCTAAGGATTTACACGACCTTACGCACAAACTTATTCGACCAAGTGGGTTTAAAG
>Globorotalia_truncatulinoides|R005|10
GAACGCGTGGAGCATGTGGCTTAATTTGACTCAACGCGGGGAATCTTACCGGGTCCGGACACACTGAGGATTGACAGACG
GTTATTGACTTATACTCGCTTAATAGCTTTAAGCTGTTAAGTGTTTAACACCTTTACACAAAGATGCTAGTCCTTTCATG
ATCGTTTGATAGGTGGTGCATGGCCGTTCTTAGTTCGTGGAGTGATCTGTCTGCCTAATTGCGTTTCACTAAGGTCCCAT
TCTTCATACGTATGAATAGCGTCTTAACTCACTTTTACCGCTACCTATTTGTAGTAAGCGCTCATACTATTGGGACCGGA
ATGCAACGAGCGCGACTGCACCACCTAATTGCCCCTTATCTACCATTAATTACTTTATTAACCGCCCTGTACGGGCACCG
GGGCCTTACCTTTACTGAAACTAGCTGGACCGCTGCTTTCCTTTAAGCCAGAGGAAGGTTGCGGCAATAACAGGTCTGTG
ATGCCCTCAGATGTTCCGGGCCGCACACGTGCTACAATGATCAGCACAAAGAGTATTACCTATCTTCTTATACCTAACCC
AATATGTTAAACTTATTGCGTAAGGGTATTGTCTTAACGACTTATCCGCTTTAGCGCTTTAAGATTATTGGACGGTTGTG
CCTGCCTCGAGAGAGTGTACAGGGCAGCAAGAGTAATGATTCCTTCGTTTTTACTACTAATACCGCGCTTGGTAACATAT
TACACTCGATTAAGTAGGGTCTTTGCTTTTAATAGCAATTGCTATCCTCACCCTTAGGCTCTAAGGATATTACTATCTCT
AAGGTCTACAGGGAGGTGTATATGGCGCACTTACTTATTCACGGTGGGGACAGACCATTGTTAACTGTTGGTCTCGGTCT
CAACTAGGAATGCCTCGTACGGGTTGGTTCACCAAACCACCCGGAATATGTCCCTGCCCTTTGTACACACCGCCCGTCGC
TCTTATCGATGAACTCACTTGTGAGGCTGAGGGACTGCGTCTATTATACCCGTGTAATCCTAATATCTTACATACATTTC
GCTAAAAGCGATTTTGCTCTAAGGATTTACACGACCTTACGCACAAACTTATTCGACCAAGTGGGTTTAAAG
>Globorotalia_truncatulinoides|R005|15
GAACGCGTGGAGCATGTGGCTTAATTTGACTCAACGCGGGGAATCTTACCGGGTCCGGACACACTGAGGATTGACAGACG
GTTATTGACTTATACTCGCTTAATGGCTTTAAGCTGTTAAGTGTTTAACACCTTTACACAAAGATGCTAGTCCTTTCATG
ATCGTTTGATAGGTGGTGCATGGCCGTTCTTAGTTCGTGGAGTGATCTGTCTGCCTAATTGCGTTTCACTAAGGTCCCAT
TCTTCATACGTATGAATAGCGTCTTAACTCACTTTTACCGCTACCTATTTGTAGTAAGCGCTCATACTATTGGGACCGGA
ATGCAACGAGCGCGACTGCACCACCTAATTGCCCCTTATCTACCATTAATTACTTTATTAACCGCCCTGTACGGGCACCG
GGGCCTTACCTTTACTGAAACTAGCTGGACCGCTGCTTTCCTTTAAGCCAGAGGAAGGTTGCGGCAATAACAGGTCTGTG
ATGCCCTCAGATGTTCCGGGCCGCACACGTGCTACAATGATCAGCACAAAGAGTATTACCTATCTTCTTATACCTAACCC
AATATGTTAAACTTATTGCGTAAGGGTATTGTCTTAACGACTTATCCGCTTTAGCGCTTTAAGATTATTGGACGGTTGTG
CCTGCCTCGAGAGAGTGTACAGGGCAGCAAGAGTAATGATTCCTTCGTTTTTACTACTAATACCGCGCTTGGTAACATAT
TACACTCGATTAAGTAGGGTCTTTGCTTTTAATAGCAATTGCTATCCTCACCCTTAGGCTCTAAGGATATTACTATCTCT
AAGGTCTACAGGGAGGTGTATATGGCGCACTTACTTATTCACGGTGGGGACAGACCATTGTTAACTGTTGGTCTCGGTCT
CAACTAGGAATGCCTCGTACGGGTTGGTTCACCAAACCACCCGGAATATGTCCCTGCCCTTTGTACACACCGCCCGTCGC
TCTTATCGATGAACTCACTTGTGAGGCTGAGGGACTGCGTCTATTATACCCGTGTAATCCTAATATCTTACATACATTTC
GCTAAAAGCGATTTTGCTCTAAGGATTTACACGACCTTACGCACAAACTTATTCGACCAAGTGGGTTTAAAG
>Globorotalia_truncatulinoides|R005|19
GAACGCGTGGAGCATGTGGCTTAATTTGACTCAACGCGGGGAATCTTACCGGGTCCGGACACACTGAGGATTGACAGACG
GTTATTGACTTATACTCGCTTAATAGCTTTAAGCTGTTAAGTGTTTAACACCTTTACACAAAGATGCTAGTCCTTTCATG
ATCGTTTGATAGGTGGTGCATGGCCGTTCTTAGTTCGTGGAGTGATCTGTCTGCCTAATTGCGTTTCACTAAGGTCCCAT
TCTTCATACGTATGAATAGCGTCTTAACTCACTTTTACCGCTACCTATTTGTAGTAAGCGCTCATACTATTGGGACCGGA
ATGCAACGAGCGCGACTGCACCACCTAATTGCCCCTTATCTACCATTAATTACTTTATTAACCGCCCTGTACGGGCACCG
GGGCCTTACCTTTACTGAAACTAGCTGGACCGCTGCTTTCCTTTAAGCCAGAGGAAGGTTGCGGCAATAACAGGTCTGTG
ATGCCCTCAGATGTTCCGGGCCGCACACGTGCTACAATGATCAGCACAAAGAGTATTACCTATCTTCTTATACCTAACCC
AATATGTTAAACTTATTGCGTAAGGGTATTGTCTTAACGACTTATCCGCTTTAGCGCTTTAAGATTATTGGACGGTTGTG
CCTGCCTCGAGAGAGTGTACAGGGCAGCAAGAGTAATGATTCCTTCGTTTTTACTACTAATACCGCGCTTGGTAACATAT
TACACTCGATTAAGTAGGGTCTTTGCTTTTAATAGCAATTGCTATCCTCACCCTTAGGCTCTAAGGATATTACTATCTCT
AAGGTCTACAGGGAGGTGTATATGGCGCACTTACTTATTCACGGTGGGGACAGACCATTGTTAACTGTTGGTCTCGGTCT
CAACTAGGAATGCCTCGTACGGGTTGGTTCACCAAACCACCCGGAATATGTCCCTGCCCTTTGTACACACCGCCCGTCGC
TCTTATCGATGAACTCACTTGTGAGGCTGAGGGACTGCGTCTATTATACCCGTGTAATTCTCATATCTCACATACATTTC
GCTAAAGGCGATTTTGCTTTAGGGATTTACACGACCTTACGCACAAACTTATTCGACCAAGTGGGTTTAAAG
>Globorotalia_truncatulinoides|R012|09
GAACGCGTGGAGCATGTGGCTTAATTTGACTCAACGCGGGGAATCTTACCGGGTCCGGACACACTGAGGATTGACAGACG
GTTATTGACTTATACTCGCTTAATGGCTTTAAGCTCGCTTTAAGCTGTTAAACGTTTAACACCTTTACACAAAGATGCTA
GTCCTTTCATGATCGTTTGATAGGTGGTGCATGGCCGTTCTTAGTTCGTGGAGTGATCTGTCTGCCTAATTGCGTTTCAC
TAAGGTCCCATTCTTCATACGTATGAATAGCGTCTTAACTCACTTTTACCGCTACCTATTTGTAGTAAGCGCTCATACTA
TTGGGACCGGAATGCAACGAGCGCGACTGCACCACCTAATTGCCCCTTATCTACCATTAATTACTTTATTAACCGCCCTG
TACGGGCACCGGGGCCTTACCTTTACTGAAACTAGCTGGACCGCTGCTTTCCTTTAAGCCAGAGGAAGGTTGCGGCAATA
ACAGGTCTGTGATGCCCTCAGATGTTCCGGGCCGCACACGTGCTACAATGATCAGCACAAAGAGTATTACCTATCTTCTT
ATACCTAACCCAATATGTTAAACTTATTGCGTAAGGATATTGTCTTAACGACGACTTATCCGCTTTAGCGCTTTAAGATT
ATTGGACGGTTATGCCTGCCTCGAGAGAGTGTACAGGGCAGCAAGAGTAATGATTCCCTCGTTTTTACTACTAATACCGC
GCTTGGTAACATATTACACTCGATTAAGTAGGGTCTTTGCTTCTAATGGCAATTGCTATCCTCACCCTTAGGCTCTAAGG
ATATTACTATCTCTAAGGTCTACAGGGAGGTGTATATGGCGCACTTACTTATTCACGGTGGGGACAGACCATTGTTAACT
GTTGGTCTCGGTCTCAACTAGGAATGCCTCGTACGGGTTGGTTCACCAAACCACCCGGAATATGTCCCTGCCCTTTGTAC
ACACCGCCCGTCGCTCTTATCGATGAACTCACTTGTGAGGCTGAGGGACTGCGTCTATTTATACCCATGTAATCCTAATA
TCTCACATACATTTCGCTAAAGGCGATTTTGCTTTAAGGATTTACACGACCTTACGCACAAACTTATTCGACCGAGTGGG
TTTAAAG
>Globorotalia_truncatulinoides|R012|27
GAACGCGTGGAGCATGTGGCTTAATTTGACTCAACGCGGGGAATCTTACCGGGTCCGGACACACTGAGGATTGACAGACG
GTTATTGACTTATACTCGCTTAATGGCTTTAAGCTCGCTTTAAGCTGTTAAACGTTTAACACCTTTACACAAAGATGCTA
GTCCTTTCATGATCGTTTGATAGGTGGTGCATGGCCGTTCTTAGTTCGTGGAGTGATCTGTCTGCCTAATTGCGTTTCAC
TAAGGTCCCATTCTTCATACGTATGAATAGCGTCTTAACTCACTTTTACCGCTACCTATTTGTAGTAAGCGCTCATACTA
TTGGGACCGGAATGCAACGAGCGCGACTGCACCACCTAATTGCCCCTTATCTACCATTAATTACTTTATTAACCGCCCTG
TACGGGCACCGGGGCCTTACCTTTACTGAAACTAGCTGGACCGCTGCTTTCCTTTAAGCCAGAGGAAGGTTGCGGCAATA
ACAGGTCTGTGATGCCCTCAGATGNNNNNNNNNNNNNNNNNNNNNNNNNNNNNNNNNNNNNNNNNNNNNNNNNNNNNNNN
NNNNNNNNNNNNNNNNNNNNNNNNNNNNNNNNNNNNNNNNNNNNNNNNNNNNNNNNNNNNNNNNNNNNNNNNNNNNNNNN
NNNNNNNNNNNATGCCTGCCTCGAGAGAGTGTACAGGGCAGCAAGAGTAATGATTCCCTCGTTTTTACTACTAATACCGC
GCTTGGTAACATATTACACTCGATTAAGTAGGGTCTTTGCTTCTAATAGCAATTGCTATCCTCACCCTTAGGCTCTAAGG
ATATTACTATCTCTAAGGTCTACAGGGAGGTGTATATGGCGCACTTACTTATTCACGGTGGGGACAGACCATTGTTAACT
GTTGGTCTCGGTCTCAACTAGGAATGCCTCGTACGGGTTGGTTCACCAAACCACCCGGAATATGTCCCTGCCCTTTGTAC
ACACCGCCCGTCGCTCTTATCGATGAACTCACTTGTGAGGCTGAGGGACTGCGTCTATTTATACCCATGTAATCCTAATA
TCTCACATACATTTCGCTAAAGGCGATTTTGCTTTAAGGATTTACACGACCTTACGCACAAACTTATTCGACCGAGTGGG
TTTAAAG
>Globorotalia_truncatulinoides|R012|28
GAACGCGTGGAGCATGTGGCTTAATTTGACTCAACGCGGGGAATCTTACCGGGTCCGGACACACTGAGGATTGACAGACG
GTTATTGACTTATACTCGCTTAATGGCTTTAAGCTCGCTTTAAGCTGTTAAACGTTTAACACCTTTACACAAAGATGCTA
GTCCTTTCATGATCGTTTGATAGGTGGTGCATGGCCGTTCTTAGTTCGTGGAGTGATCTGTCTGCCTAATTGCGTTTCAC
TAAGGTCCCATTCTTCATACGTATGAATAGCGTCTTAACTATCTTTTACCGCTACCTATTTGTAGTAAGCGCTCATACTA
TTGGGACCGGAATGCAACGAGCGCGACTGCACCACCTAATTGCCCCTTATCTACCATTAATTACTTTATTAACCGCCCTG
TACGGGCACCGGGGCCTTACCTTTACTGAAACTAGCTGGACCGCTGCTTTCCTTTAAGCCAGAGGAAGGTTGCGGCAATA
ACAGGTCTGTGATGCCCTCAGATGTTCCGGGCCGCACACGTGCTACAATGATCAGCACAAAGAGTATTACCTATCTTCTT
ATACCTAACCCAATATGTTAAACTTATTGCGTAAGGATATTGTCTTAACGACGACTTATCCGCTTTAGCGCTTTAAGATT
ATTGGACGGTTATGCCTGCCTCGAGAGAGTGTACAGGGCAGCAAGAGTAATGATTCCCTCGTTTTTACTACTAATACCGC
GCTTGGTAACATATTACACTCGATTAAGTAGGGTCTTTGCTTCTAATRGCAATTGCTATCCTCACCCTTAGGCTCTAAGG
ATATTACTATCTCTAAGGTCTACAGGGAGGTGTATATGGCGCACTTACTTATTCACGGTGGGGACAGACCATTGTTAACT
GTTGGTCTCGGTCTCAACTAGGAATGCCTCGTACGGGTTGGTTCACCAAACCACCCGGAATATGTCCCTGCCCTTTGTAC
ACACCGCCCGTCGCTCTTATCGATGAACTCACTTGTGAGGCTGAGGGACTGCGTCTATTTATACCCATGTAATCCTAATA
TCTCACATACATTTCGCTAAAGGCGATTTTGCTTTAAGGATTTACACGACCTTACGCACAAACTTATTCGACCGAGTGGG
TTTAAAG
>Globorotalia_truncatulinoides|R012|31
GAACGCGTGGAGCATGTGGCTTAATTTGACTCAACGCGGGGAATCTTACCGGGTCCGGACACACTGAGGATTGACAGACG
GTTATTGACTTATACTCGCTTAATGGCTTTAAGCTGTTAAGTGTTTAACACCTTTACACAAAGATGCTAGTCCTTTCATG
ATCGTTTGATAGGTGGTGCATGGCCGTTCTTAGTTCGTGGAGTGATCTGTCTGCCTAATTGCGTTTCACTAAGGTCCCAT
TCTTCATACGTATGAATAGCGTCTTAACTCACTTTTACCGCTACCTATTTGTAGTAAGCGCTCATACTATTGGGACCGGA
ATGCAACGAGCGCGACTGCACCACCTAATTGCCCCTTATCTACCATTAATTACTTTATTAACCGCCCTGTACGGGCACCG
GGGCCTTACCTTTACTGAAACTAGCTGGACCGCTGCTTTCCTTTAAGCCAGAGGAAGGTTGCGGCAATAACAGGTCTGTG
ATGCCCTCAGATGTTCCGGGCCGCACACGTGCTACAATGATCAGCACAAAGAGTATTACCTATCTTCTTATACCTAACCC
AATATGTTAAACTTATTGCGTAAGGATATTGTCTTAACGACGACTTATCCGCTTTAGCGCTTTAAGATTATTGGACGGTT
ATGCCTGCCTCGAGAGAGTGTACAGGGCAGCAAGAGTAATGATTCCCTCGTTTTTACTACTAATACCGCGCTTGGTAACA
TATTACACTCGATTAAGTAGGGTCTTTGCTTCTAATAGCAATTGCTATCCTCACCCTTAGGCTCTAAGGATATTACTATC
TCTAAGGTCTACAGGGAGGTGTATATGGCGCACTTACTTATTCACGGTGGGGACAGACCATTGTTAACTGTTGGTCTCGG
TCTCAACTAGGAATGCCTCGTACGGGTTGGTTCACCAAACCACCCGGAATATGTCCCTGCCCTTTGTACACACCGCCCGT
CGCTCTTATCGATGAACTCACTTGTGAGGCTGAGGGACTGCGTCTATTTATACCCATGTAATCCTAATATCTCACATACA
TTTCGCTAAAGGCGATTTTGCTTTAAGGATTTACACGACCTTACGCACAAACTTATTCGACC
>Globorotalia_truncatulinoides|R030|12
GAACGCGTGGAGCATGTGGCTTAATTTGACTCAACGCGGGGAATCTTACCGGGTCCGGACACACTGAGGATTGACAGACG
GTTATTGACTTATACTCGCTTAATGGCTTTAAGCTGTTAAACGTTTAACACCTTTACACAAAGATGCTAGTCCTTTCATG
ATCGTTTGATAGGTGGTGCATGGCCGTTCTTAGTTCGTGGAGTGATCTGTCTGCCTAATTGCGTTTCACTAAGGTCCCAT
TCTTCATACGTATGAATAGCGTCTTAACTCACTTTTACCGCTACCTATTTGTAGTAAGCGCTCATACTATTGGGACCGGA
ATGCAACGAGCGCGACTGCACCACCTAATTGCCCCTTATCTACCATTAATTACTTTATTAACCGCCCTGTACGGGCACCG
GGGCCTTACCTTTACTGAAACTAGCTGGACCGCTGCTTTCCTTTAAGCCAGAGGAAGGTTGCGGCAATAACAGGTCTGTG
ATGCCCTCAGATGTTCCGGGCCGCACACGTGCTACAATGATCAGCACAGAGAGTATTACCTATCTTCTTATACCTAACCC
AATATGTTAAACTTATTGCGTAAGGATATTGTCTTAACGACTTATCCGCTTTAGCGCTTTAAGATTATTGGACGGTTATG
CCTGCCTCGAGAGAGTGTACAGGGCAGCAAGAGTAATGATTCCCTCGTTTTTACTACTAATACCGCGCTTGGTAACATAT
TACACTCGATTAAGTAGGGTCTTTGTTTCTAATAGCAATTGCTATCCTCACCCTTAGGCTCTAAGGATATTACTATCTGT
AAGGTCTACAGGGAGGTGTATATGGCGCACTTACTTATTCACGGTGGGGACAGACCATTGTTAACTGTTGGTCTCGGTCT
CAACTAGGAATGCCTCGTACGGGTTGGTTCACCAAACCACCCGGAATATGTCCCTGCCCTTTGTACACACCGCCCGTCGC
TCTTATCGATGAACTCACTTGTGAGGCTGAGGGACTGCGTCTATTATACCCATGTAATCCTAATATCTTACATACATTTC
GCTAAAGGCGATTTTGCTTTAAGGATTTACACGACCTTACGCACAAACTTAATCGACCGAGTGGGTTTAAAG
>Globorotalia_truncatulinoides|R031|08
GAACGCGTGGAGCATGTGGCTTAATTTGACTCAACGCGGGGAATCTTACCGGGTCCGGACACACTGAGGATTGACAGACG
GTTATTGACTTATACTCGCTTAATGGCTTTAAGCTGTTAAACGTTTAACACCTTTACACAAAGATGCTAGTCCTTTCATG
ATCGTTTGATAGGTGGTGCATGGCCGTTCTTAGTTCGTGGAGTGATCTGTCTGCCTAATTGCGTTTCACTAAGGTCCCAT
TCTTCATACGTATGAATAGCGTCTTAACTCACTTTTACCGCTACCTATTTGTAGTAAGCGCTCATACTATTGGGACCGGA
ATGCAACGAGCGCGACTGCACCACCTAATTGCCCCTTATCTACCATTAATTACTTTATTAACCGCCCTGTACGGGCACCG
GGGCCTTACCTTTACTGAAACTAGCTGGACCGCTGCTTTCCTTTAAGCCAGAGGAAGGTTGCGGCAATAACAGGTCTGTG
ATGCCCTCAGATGTTCCGGGCCGCACACGTGCTACAATGATCAGCACAAAGAGTATTACCTATCTTCTTATACCTAACCC
AATATGTTAAACTTATTGCGTAAGGGTATTGTCTTAACGACTTATCCGCTTTAGCGCTTTAAGATTATTGGACGGTTGTG
CCTGCCTCGAAAGAGTGTACAGGGCAGCAAGAGTAATGATTCCCTCGTTTTTACTACTAATACCGCGCTTGGTAACATAT
TACACTCGATTAAGTAGGGTCTTTGCTTTTAATAGCAATTGCTATCCTCACCCTTAGGCTCTAAGGATATTACTATCTCT
AAGGTCTACAGGGAGGTGTATATGGCGCACTTACTTATTCACGGTGGGGACAGACCATTGTTAACTGTTGGTCTCGGTCT
CAACTAGGAATGCCTCGTACGGGTTGGTTCACCAAACCACCCGGAATATGTCCCTGCCCTTTGTACACACCGCCCGTCGC
TCTTATCGATGAACTCTCTTGTGAGGCTGAGGGACTGCGTCTATTATACCCGTGTAATCCTAATATCTCACATACATTTC
GCTAAAGGCGATTTTGCTTTAGGGATTTACACGACCTTACGCACAAACTTATTCGACCAAGTGGGTTTAAAG
>Globorotalia_truncatulinoides|R036|04
GAACGCGTGGAGCATGTGGCTTAATTTGACTCAACGCGGGGAATCTTACCGGGTCCGGACACACTGAGGATTGACAGACG
GTTATTGACTTATACTCGCTTAATGGCTTTAAGCTGTTAAACGTTTAACACCTTTACACAAAGATGCTAGTCCTTTCATG
ATCGTTTGATAGGTGGTGCATGGCCGTTCTTAGTTCGTGGAGTGATCTGTCTGCCTAATTGCGTTTCACTAAGGTCCCAT
TCTTCATACGTATGAATAGCGTCTTAACTCACTTTTACCGCTACCTATTTGTAGTAAGCGCTCATACTATTGGGACCGGA
ATGCAACGAGCGCGACTGCACCACCTAATTGCCCCTTATCTACCATTAATTACTTTATTAACCGCCCTGTACGGGCACCG
GGGCCTTACCTTTACTGAAACTAGCTGGACCGCTGCTTTCCTTTAAGCCAGAGGAAGGTTGCGGCAATAACAGGTCTGTG
ATGCCCTCAGATGTTCCGGGCCGCACACGTGCTACAATGATCAGCACAGAGAGTATTACCTATCTTCTTATACCTAACCC
AATATGTTAAACTTATTGCGTAAGGATATTGTCTTAACGACTTATCCGCTTTAGCGCTTTAAGATTATTGGACGGTTATG
CCTGCCTCGAGAGAGTGTACAGGGCAGCAAGAGTAATGATTCCTTCGTTTTTACTACTAATACCGCGCTTGGTAACATAT
TACACTCGATTAAGTAGGGTCTTTGCTTCTAATAGCAATTGCTATCCTCACCCTTAGGCTCTAAGGATATTACTATCTCT
AAGGTCTACAGGGAGGTGTATATGGCGCACTTACTTATTCACGGTGGGGACAGACCATTGTTAACTGTTGGTCTCGGTCT
CAACTAGGAATGCCTCGTACGGGTTGGTTCACCAAACCACCCGGAATATGTCCCTGCCCTTTGTACACACCGCCCGTCGC
TCTTATCGATGAACTCACTTGTGAGGCTGAGGGACTGCGTCTATTTATACCCGTGAAATCCTAATATCTCACATACATTT
CGCTAAAGGCGATTTTGCTTTAAGGATTTACACGACCTTACGCACAAACTTATTCGACC
>Globorotalia_truncatulinoides|R036|06
GAACGCGTGGAGCATGTGGCTTAATTTGACTCAACGCGGGGAATCTTACCGGGTCCGGACACACTGAGGATTGACAGACG
GTTATTGACTTATACTCGCTTAATGGCTTTAAGCTGTTAAACGTTTAACACCTTTACACAAAGATGCTAGTCCTTTCATG
ATCGTTTGATAGGTGGTGCATGGCCGTTCTTAGTTCGTGGAGTGATCTGTCTGCCTAATTGCGTTTCACTAAGGTCCCAT
TCTTCATACGTATGAATAGCGTCTTAACTCACTTTTACCGCTACCTATTTGTAGTAAGCGCTCATACTATTGGGACCGGA
ATGCAACGAGCGCGACTGCACCACCTAATTGCCCCTTATCTACCATTAATTACTTTATTAACCGCCCTGTACGGGCACCG
GGGCCTTACCTTTACTGAAACTAGCTGGACCGCTGCTTTCCTTTAAGCCAGAGGAAGGTTGCGGCAATAACAGGTCTGTG
ATGCCCTCAGATGTTCCGGGCCGCACACGTGCTACAATGATCAGCACAAAGAGTATTACCTATCTTCTTATACCTAACCC
AATATGTTAAACTTATTGCGTAAGGATATTGTCTTAACGACTTATCCGCTTTAGCGCTTTAAGATTATTGGGCGGTTATG
CCTGCCTCGAGAGAGTGTACAGGGCAGCAAGAGTAATGATTCCCTCGTTTTTACTACTAATACCGCGCTTGGTAACATAT
TACACTCGATTAAGTAGGGTCTTTGCTTCTAATAGCAATTGCTATCCTCACCCTTAGGCTCTAAGGATATTACTATCTGT
AAGGTCTACAGGGAGGTGTATATGGCGTACTTACTTATTCACGGTGGGGACAGACCATTGTTAACTGTTGGTCTCGGTCT
CAACTAGGAATGCCTCGTACGGGTTGGTTCACCAAACCACCCGGAATATGTCCCTGCCCTTTGTACACACCGCCCGTCGC
TCTTATCGATGAACTCACTTGTGAGGCTGAGGGACTGCGTCTATTATACCCATGTAATCCTAATATCTTACATACATTTC
GCTAAAGGCGATTTTGCTTTAAGGATTTACACGACCTTACGCACAAACTTATTCGACC
>Globorotalia_truncatulinoides|R036|08
GAACGCGTGGAGCATGTGGCTTAATTTGACTCAACGCGGGGAATCTTACCGGGTCCGGACACACTGAGGATTGACAGACG
GTTATTGACTTATACTCGCTTAATGGCTTTAAGCTGTTAAACGTTTAACACCTTTACACAAAGATGCTAGTCCTTTCATG
ATCGTTTGATAGGTGGTGCATGGCCGTTCTTAGTTCGTGGAGTGATCTGTCTGCCTAATTGCGTTTCACTAAGGTCCCAT
TCTTCATACGTATGAATAGCGTCTTAACTATCTTTTACCGCTACCTATTTGTAGTAAGCGCTCATACTATTGGGACCGGA
ATGCAACGAGCGCGACTGCACCACCTAATTGCCCCTTATCTACCATTAATTACTTTATTAACCGCCCTGTACGGGCACCG
GGGCCTTACCTTTACTGAAACTAGCTGGACCGCTGCTTTCCTTTAAGCCAGAGGAAGGTTGCGGCAATAACAGGTCTGTG
ATGCCCTCAGATGTTCCGGGCCGCACACGTGCTACAATGATCAGCACAAAGAGTATTACCTATCTTCTTATACCTAACCC
AATATGTTAAACTTATTGCGTAAGGGTATTGTCTTAACGACTTATCCGCTTTAGCGCTTTAAGATTATTGGACGGTTGTG
CCTGCCTCGAAAGAGTGTACAGGGCAGCAAGAGTAATGATTCCCTCGTTTTTACTACTAATACCGCGCTTGGTAACATAT
TACACTCGATTAAGTAGGGTCTTTGCTTCTAATAGCAATTGCTATCCTCACCCTTAGGCTCTAAGGATATTACTATCTCT
AAGGTCTACAGGGAGGTGTATATGGCGCACTTACTTATTCACGGTGGGGACAGACCATTGTTAACTGTTGGTCTCGGTCT
CAACTAGGAATGCCTCGTACGGGTTGGTTCACCAAACCACCCGGAATATGTCCCTGCCCTTTGTACACACCGCCCGTCGC
TCTTATCGATGAACTCTCTTGTGAGGCTGAGGGACTGCGTCTATTATACCCGTGTAATCCTAATATCTCACATACATTTC
GCTAAAGGCGATTTTGCTCTAAGGATTTACACGACCTTACGCACAAACTTATTCGACCAAGTGGGTTTAAAG
>Globorotalia_truncatulinoides|R036|34
GAACGCGTGGAGCATGTGGCTTAATTTGACTCAACGCGGGGAATCTTACCGGGTCCGGACACACTGAGGATTGACAGACG
GTTATTGACTTATACTCGCTTAATGGCTTTAAGCTGTTAAACGTTTAACACCTTTACACAAAGATGCTAGTCCTTTCATG
ATCGTTTGATAGGTGGTGCATGGCCGTTCTTAGTTCGTGGAGTGATCTGTCTGCCTAATTGCGTTTCACTAAGGTCCCAT
TCTTCATACGTATGAATAGCGTCTTAACTATCTTTTACCGCTACCTATTTGTAGTAAGCGCTCATACTATTGGGACCGGA
ATGCAACGAGCGCGACTGCACCACCTAATTGCCCCTTATCTACCATTAATTACTTTATATTAACCGCCCTGTACGGGCAC
CGGGGCCTTACCTTTACTGAAACTAGCTGGACCGCTGCTTTCCTTTAAGCCAGAGGAAGGTTGCGGCAATAACAGGTCTG
TGATGCCCTCAGATGTTCCGGGCCGCACACGTGCTACAATGATCAGCACAAAGAGTATTACCTATCTTCTTATACCTAAC
CCAATATGTTAAACTTATTGCGTAAGGGTATTGTCTTAACGACTTATCCGCTTTAGCGCTTTAAGATTATTGGACGGTTG
TGCCTGCCTCGAAAGAGTGTACAGGGCAGCAAGAGTAATGATTCCCTCGTTTTTACTACTAATACCGCGCTTGGTAACAT
ATTACACTCGATTAAGTAGGGTCTTTGCTTTTAATAGCAATTGCTATCCTCACCCTTAGGCTCTAAGGATATTACTATCT
CTAAGGTCTACAGGGAGGTGTATATGGCGCACTTACTTATTCACGGTGGGGACAGACCATTGTTAACTGTTGGTCTCGGT
CTCAACTAGGAATGCCTCGTACGGGTTGGTTCACCAAACCACCCGGAATATGTCCCTGCCCTTTGTACACACCGCCCGTC
GCTCTTATCGATGAACTCACTTGTGAGGCTGAGGGACTGCGTCTATTATACCCGTGTAATTCTCATATCTCACATACATT
TCGCTAAAGGCGATTTTGCTTTAGGGATTTACACGACCTTACGCACAAACTTATTCGACC
>Globorotalia_truncatulinoides|R063|19
GGAGCATGTGGCTTAATTTGACTCAACGCGGGGAATCTTACCGGGTCCGGACACACTGAGGATTGACAGACGGTTATTGA
CTTATACTCGCTTAATGGCTTTAAGCTGTTAAACGTTTAACACCTTTACACAAAGATGCTAGTCCTTTCATGATCGTTTG
ATAGGTGGTGCATGGCCGTTCTTAGTTCGTGGAGTGATCTGTCTGCCTAATTGCGTTTCACTAAGGTCCCATTCTTCATA
CGTATGAATAGCGTCTTAACTCACTTTTACCGCTACCTATTTGTAGTAAGCGCTCATACTATTGGGACCGGAATGCAACG
AGCGCGACTGCACCACCTAATTGCCCCTTATCTACCATTAATTACTTTATTAACCGCCCTGTACGGGCACCGGGGCCTTA
CCTTTACTGAAACTAGCTGGACCGCTGCTTTCCTTTAAGCCAGAGGAAGGTTGCGGCAATAACAGGTCTGTGATGCCCTC
AGATGTTCCGGGCCGCACACGTGCTACAATGATCAGCACAGAGAGTATTACCTATCTTCTTATACCTAACCCAATATGTT
AAACTTATTGCGTAAGGATATTGTCTTAACGACTTATCCGCTTTAGCGCTTTAAGATTATTGGGCGGTTATGCCTGCCTC
GAGAGAGTGTACAGGGCAGCAAGAGTAATGATTCCTTCGTTTTTACTACTAATACCGCGCTTGGTAACATATTACACTCG
ATTAAGTAGGGTCTTTGCTTCTAATAGCAATTGCTATCCTCACCCTTAGGCTCTAAGGATATTACTATCTCTAAGGTCTA
CAGGGAGGTGTATATGGCGCACTTACTTATTCACGGTGGGGACAGACCATTGTTAACTGTTGGTCTCGGTCTCAACTAGG
AATGCCTCGTACGGGTTGGTTCACCAAACCACCCGGAATATGTCCCTGCCCTTTGTACACACCGCCCGTCGCTCTTATCG
ATGAACTCATTTGTGAGGCTGAGGGACTGCGTCTATTATACCCGTGTAATCCTAATATCTCACATACATTTCGCTAAAAG
CGATTTTGCTTTAAGGATTTATACGACC
>Globorotalia_truncatulinoides|R066|54
TTGACTCAACGCGGGGAATCTTACCGGGTCTGGACACACTGAGGATTGACAGACGGTTATTGACTTATACTCGCTTAATG
GCTTTAAGCTCGCTTTAAGCTGTTAAACGTTTAACACCTTTACACAAAGATGCTAGTCCTTTCATGATCGTTTGATAGGT
GGTGCATGGCCGTTCTTAGTTCGTGGAGTGATCTGTCTGCCTAATTGCGTTTCACTAAGGTCCCATTCTTCATACGTATG
AATAGCGTCTTAACTATCTTTTACCGCTACCTATTTGTAGTAAGCGCTCATACTATTGGGACCGGAATGCAACGAGCGCG
ACTGCACCACCTAATTGCCCCTTATCTACCATTAATTACTTTATTAACCGCCCTGTACGGGCACCGGGGCCTTACCTTTA
CTGAAACTAGCTGGACCGCTGCTTTCCTTTAAGCCAGAGGAAGGTTGCGGCAATAACAGGTCTGTGATGCCCTCAGATGT
TCCGGGCCGCACACGTGCTACAATGATCAGCACAAAGAGTATTACCTATCTTCTTATACCTAACCCAATATGTTAAACTT
ATTGCGTAAGGGTATTGTCTTAACGACTTATCCGCTTTAGCGCTTTAAGATTATTGGACGGTTATGCCTGCCTCGAGAGA
GTGTACAGGGCAGCAAGAGTAATGATTCCCTCGTTTTTACTACTAATACCGCGCTTGGTAACATATTACACTCGATTAAG
TAGGGTCTTTGCTTCTAATGGCAATTGCTATCCTCACCCTTAGGCTCTAAGGATATTACTATCTGTAAGGTCTACAGGGA
GGTGTATATGGCGCACTTACTTATTCACGGTGGGGACAGACCATTGTTAACTGTTGGTCTCGGTCTCAACTAGGAATGCC
TCGTACGGGTTGGTTCACCAAACCACCCGGAATATGTCCCTGCCCTTTGTACACACCGCCCGTCGCTCTTATCGATGAAC
TCACTTGTGAGGCTGAGGGACTGCGTCTATTTATACCCGTGAAATCCTAATATCTCACATACATTTCGCTAAAGGCGATT
TTGCTTTAAGGATTTACACGACCTTACGCACAAA
>Hastigerina_pelagica|P080|03
GTCTCTTCAACTCACTCGCACATTCTCTTGAACGCAACGAGCGTGACCGCAACCTCTTGTTGTGTATACCAAGTGTGTCG
TTGCTTGCAACTCACACTCCAATGCACGTATTTTGGTCACATTGTCTCGGCCGTCGCGCGCAGCCTCGGCTGTGTCGGCG
CCAGCAATGTCCAAATAAACTTGAGGGACCGCTGTAACAATTCTTTTAAACCAGAGGAAGGTTGCGGCAATAACAGGTCT
GTGATGCCCTTAGATGTCCCGGGCTGCACACGTGCTACAATGATCAGTACAGTGAGCATCTTTGCAATACCAGCGTTTGG
AGGCCTGGCCAAGTCACTTGTGACTCGGCTTGCAGTCTCTACGTTGCCTTCCCAAGTCTGACAAGATTTGGAAATCCATT
GGAAGTCCTGAATCAATCCCTATTGAGCATTTTTCTCTACAGTGGCGCCAGACTTCGTCCCATGTCGGTTCGCCTGACTT
GTGCGGCACTTGGCGTCTACTATATGCAATTGTCAATTCATAGTGGGGACAGACGATTGTTAATTGTTCGTCTCGGTCTC
AACTAGGAATGCCTTGTACGGGTCTTTGGTTCACCAGACCACCCGGAATACGTCCCTGCCCTTTGTACACACCGCCCGTC
GCTCTTACCGATGAACTTCTCTGTGAGTTTGAGGGACCGTCAATTGTGTGGCAACACACGACGCTATGGAAACTTAAACG
AACAGTGTGATTTAAAG
>Hastigerina_pelagica|P080|08
GCGGAGCATGTGGCTTAATTTGACTCAACGCGGGAAATCTTACCGGGTCCGGACACACTGAGGATTGACAGACAGTATTC
ATGCCGACTGAATTTCGACATATTTCAAATGTGCGAGTTCTTTCATGATTGTGTGATAGGTGGTGCATGGCCGTTCTTAG
TTCGTGGAGTGATCTGTCTGCTTAATTGCGTTTCATATTTACGAATGTCGCTTACGTGATTGCTGCAGACCTCGTCTCTC
TTTATTGAGTGCGACGCGTCTCTTCAACTCACTCGCACATTCTCTTGAACGCAACGAGCGTGACCGCAACCTCTTGTTGT
GTATACCAAGTGTGTCGTTGCTTGCAACTCACACTCCAATGCACGTATTTTGGTCACATTGTCTCGGCCGTCGCGCGCAG
CCTCGGCTGTGTCGGCGCCAGCAATGTCCAAATAAACTTGAGGGACCGCTGTAACAATTCTTTTAAACCAGAGGAAGGTT
GCGGCAATAACAGGTCTGTGATGCCCTTAGATGTCCCGGGCTGCACACGTGCTACAATGATCAGTACAGTGAGCATCTTT
GCAATACCAGCGTTTGGAGGCCTGGCCAAGTCACTTGTGACTCGGCTTGCAGTCTCTACGTTGCCTTCCCAAGTCTGACA
AGATTTGGAAATCCATTGGAAGTCCTGAATCAATCCCTATTGAGCATTTTTCTCTACAGTGGCGCCAGACTTCGTCCCAT
GTCGGTTCGCCTGACTTGTGCGGCACTTGGCGTCTACTATATGCAATTGTCAATTCATAGTGGGGACAGACGATTGTTAA
TTGTTCGTCTCGGTCTCAACTAGGAATGCCTTGTACGGGTCTTTGGTTCACCAGACCACCCGGAATACGTCCCTGCCCTT
TGTACACACCGCCCGTCGCTCTTACCGATGAACTTCTCTGTGAGTTTGAGGGACCGTCAATTGTGTGGCAACACACGACG
CTATGGAAACTTAAACGAACAGTGTGATTTAAAG
>Hastigerina_pelagica|P080|10
GTGGAGCATGTGGCTTAATTTGACTCAACGCGGGAAATCTTACCGGGTCCGGACACACTGAGGATTGACAGACAGTATTC
ATGCCGACTGAATTTCGACATATTTCAAATGTGCGAGTTCTTTCATGATTGTGTGATAGGTGGTGCATGGCCGTTCTTAG
TTCGTGGAGTGATCTGTCTGCTTAATTGCGTTTCATATTTACGAATGTCGCTTACGTGATTGCTGCAGACCTCGTCTCTT
TATTGAGTGCGACGCGTCTCTTCAACTCACTCGCACATTCTCTTGAACGCAACGAGCGTGACCGCAACCTCTTGTTGTGT
ATACCAAGTGTGTCGTTGCTTGCAACTCACACTCCAATGCACGTATTTTGGTCACATTGTCTCGGCCGTCGCGCGCAGCC
TCGGCTGTGTCGGCGCCAGCAATGTCCAAATAAACTTGAGGGACCGCTGTAACAATTCTTTTAAACCAGAGGAAGGTTGC
GGCAATAACAGGTCTGTGATGCCCTTAGATGTCCCGGGCTGCACACGTGCTACAATGATCAGTACAGTGAGCATCTTTGC
AATACCAGCGTTTGGAGGCCTGGCCAAGTCACTTGTGACTCGGCTTGCAGTCTCTACGTTGCCTTCCCAAGTCTGACAAG
ATTTGGAAATCCATTGGAAGTCCTGAATCAATCCCTATTGAGCATTTTTCTCTACAGTGGCGCCAGACTTCGTCCCATGT
CGGTTCGCCTGACTTGTGCGGCACTTGGCGTCTACTATATGCAATTGTCAATTCATAGTGGGGACAGACGATTGTTAATT
GTTCGTCTCGGTCTCAACTAGGAATGCCTTGTACGGGTCTTTGGTTCACCAGACCACCCGGAATACGTCCCTGCCCTTTG
TACACACCGCCCGTCGCTCTTACCGATGAACTTCTCTGTGAGTTTGAGGGACCGTCAATTGTGTGGCAACACACGACGCT
ATGGAAACTTAAACGAACAGTGTGATTTAAAG
>Hastigerina_pelagica|P080|16
GTGGAGCATGTGGCTTAATTTGACTCAACGCGGGAAATCTTACCGGGTCCGGACACACTGAGGATTGACAGACAGTATTC
ATGCCGACTGAATTTCGACATATTTCAAATGTGCGAGTTCTTTCATGATTGTGTGATAGGTGGTGCATGGCCGTTCTTAG
TTCGTGGAGTGATCTGTCTGCTTAATTGCGTTTCATATTTACGAATGTCGCTTACGTGATTGCTGCAGACCTCGTCTCTT
TATTGAGTGCGACGCGTCTCTTCAACTCACTCGCACATTCTCTTGAACGCAACGAGCGTGACCGCAACCTCTTGTTGTGT
ATACCAAGTGTGTCGTTGCTTGCAACTCACACTCCAATGCACGTATTTTGGTCACATTGTCTCGGCCGTCGCGCGCAGCC
TCGGCTGTGTCGGCGCCAGCAATGTCCAAATAAACTTGAGGGACCGCTGTAACAATTCTTTTAAACCAGAGGAAGGTTGC
GGCAATAACAGGTCTGTGATGCCCTTAGATGTCCCGGGCTGCACACGTGCTACAATGATCAGTACAGTGAGCATCTTTGC
AATACCAGCGTTTGGAGGCCTGGCCAAGTCACTTGTGACTCGGCTTGCAGTCTCTACGTTGCCTTCCCAAGTCTGACAAG
ATTTGGAAATCCATTGGAAGTCCTGAATCAATCCCTATTGAGCATTTTTCTCTACAGTGGCGCCAGACTTCGTCCCATGT
CGGTTCGCCTGACTTGTGCGGCACTTGGCGTCTACTATATGCAATTGTCAATTCATAGTGGGGACAGACGATTGTTAATT
GTTCGTCTCGGTCTCAACTAGGAATGCCTTGTACGGGTCTTTGGTTCACCAGACCACCCGGAATACGTCCCTGCCCTTTG
TACACACCGCCCGTCGCTCTTACCGATGAACTTCTCTGTGAGTTTGAGGGACCGTCAATTGTGTGGCAACACACGACGCT
ATGGAAACTTAAACGAACAGTGTGATTTAAAG
>Hastigerina_pelagica|P080|20
GTGGAGCATGTGGCTTAATTTGACTCAACGCGGGAAATCTTACCGGGTCCGGACACACTGAGGATTGACAGACAGTATTC
ATGCCGACTGAATTTCGACATATTTCAAATGTGCGAGTTCTTTCATGATTGTGTGATAGGTGGTGCATGGCCGTTCTTAG
TTCGTGGAGTGATCTGTCTGCTTAATTGCGTTTCATATTTACGAATGTCGCTTACGTGATTGCTGCAGACCTCGTCTCTT
TATTGAGTGCGACGCGTCTCTTCAACTCACTCGCACATTCTCTTGAACGCAACGAGCGTGACCGCAACCTCTTGTTGTGT
ATACCAAGTGTGTCGTTGCTTGCAACTCACACTCCAATGCACGTATTTTGGTCACATTGTCTCGGCCGTCGCGCGCAGCC
TCGGCTGTGTCGGCGCCAGCAATGTCCAAATAAACTTGAGGGACCGCTGTAACAATTCTTTTAAACCAGAGGAAGGTTGC
GGCAATAACAGGTCTGTGATGCCCTTAGATGTCCCGGGCTGCACACGTGCTACAATGATCAGTACAGTGAGCATCTTTGC
AATACCAGCGTTTGGAGGCCTGGCCAAGTCACTTGTGACTCGGCTTGCAGTCTCTACGTTGCCTTCCCAAGTCTGACAAG
ATTTGGAAATCCATTGGAAGTCCTGAATCAATCCCTATTGAGCATTTTTCTCTACAGTGGCGCCAGACTTCGTCCCATGT
CGGTTCGCCTGACTTGTGCGGCACTTGGCGTCTACTATATGCAATTGTCAATTCATAGTGGGGACAGACGATTGTTAATT
GTTCGTCTCGGTCTCAACTAGGAATGCCTTGTACGGGTCTTTGGTTCACCAGACCACCCGGAATACGTCCCTGCCCTTTG
TACACACCGCCCGTCGCTCTTACCGATGAACTTCTCTGTGAGTTTGAGGGACCGTCAATTGTGTGGCAACACACGACGCT
ATGGAAACTTAAACGAACAGTGTGATTTAAAG
>Hastigerina_pelagica|P080|41
GTGGAGCATGTGGCTTAATTTGACTCAACGCGGGAAATCTTACCGGGTCCGGACACACTGAGGATTGACAGACAGTATTC
ATGCCGACTGAATTTCGACATATTTCAAATGTGCGAGTTCTTTCATGATTGTGTGATAGGTGGTGCATGGCCGTTCTTAG
TTCGTGGAGTGATCTGTCTGCTTAATTGCGTTTCATATTTACGAATGTCGCTTACGTGATTGCTGCAGACCTCGTCTCTC
TTTATTGAGTGCGACGCGTCTCTTCAACTCACTCGCACATTCTCTTGAACGCAACGAGCGTGACCGCAACCTCTTGTTGT
GTATACCAAGTGTGTCGTTGCTTGCAACTCACACTCCAATGCACGTATTTTGGTCACATTGTCTCGGCCGTCGCGCGCAG
CCTCGGCTGTGTCGGCGCCAGCAATGTCCAAATAAACTTGAGGGACCGCTGTAACAATTCTTTTAAACCAGAGGAAGGTT
GTGGCAATAACAGGTCTGTGATGCCCTTAGATGTCCCGGGCTGCACACGTGCTACAATGATCAGTACAGTGAGCATCTTT
GCAATACCAGCGTTTGGAGGCCTGGCCAAGTCACTTGTGACTCGGCTTGCAGTCTCTACGTTGCCTTCCCAAGTCTGACA
AGATTTGGAAATCCATTGGAAGTCCTGAATCAATCCCTATTGAGCATTTTTCTCTACAGTGGCGCCAGACTTCGTCCCAT
GTCGGTTCGCCTGACTTGTGCGGCACTTGGCGTCTACTATATGCAATTGTCAATTCATAGTGGGGACAGACGATTGTTAA
TTGTTCGTCTCGGTCTCAACTAGGAATGCCTTGTACGGGTCTTTGGTTCACCAGACCACCCGGAATACGTCCCTGCCCTT
TGTACACACCGCCCGTCGCTCTTACCGATGAACTTCTCTGTGAGTTTGAGGGACCGTCAATTGTGTGGCAACACACGACG
CTATGGAAACTTAAACGAACAGTGTGATTTAAAG
>Hastigerina_pelagica|P100|01
GCGGGAAATCTTACCGGGTCCGGACACACTGAGGATTGACAGACAGTATTCATGGCGAGTCTCTCGTCATATTTCAAATG
TGCGAGTTCTTTCATGATTGTGTGATAGGTGGTGCATGGCCGTTCTTAGTTCGTGGAGTGATCTGTCTGCTTAATTGCGT
TTCATATTTACGAATGTCGCTTACGTGATTGCTGCAGACCTCGTCTCCTCTGGAGGCGACGCGTCTCTTCAACTCACTCG
CACATTCTCTTGAACGCAACGAGCGTGACCGCAACCTCTTGTTGTGTATACCAAGTGTGGCGCTGGCTTGCCAGCTCGCA
CTCCAATGCACGTATTTTGGTCACATTGTCTCGCGGCGCCTCGGCGTTTGCAGCAATGTCCAAATAAACTTGAGGGACCG
CTGTAACAATTCTTTTAAACCAGAGGAAGGTTGCGGCAATAACAGGTCTGTGATGCCCTTAGATGTCCCGGGCTGCACAC
GTGCTACAATGATCAGTACAGTGAGCATCTTTGCAATACCAGCGTTTGGAGGCCTGGCCGCGCGTCACTTGTGGCGCCGG
CTTGCAGTCTCTACGTTGCCTTCCCAAGTCTGACAAGATTTGGAAATCCATTGGAAGTTCTGATTCGATATCCCTATTGA
GCATTTTTTTACTACAGCGGCGTCTAACTTCGTCCCTCGTCGGTTCGCCTGACTTGTGCGGCACTTGGCGTCTGCTATAT
GCAATTGTCAATTCATAGTGGGGACAGACGATTGTTAATTGTTCGTCTCGGTCTCAACTAGGAATGCCTTGTACGGGTCT
TTGGTTCACCAGACCACCCGGAATACGTCCCTGCCCTTTGTACACACCGCCCGTCGCTCTTACCGATGAACTTCTCTGTG
AGTTTGAGGGACCGTCAATTGTGTGGCAACACACGACGCTATGGAAACTTAAACGAACAGTGTGATTTAA
>Hastigerina_pelagica|P100|02
GAACGTGGAGCATGTGGCTTAATTTGACTCAACGCGGGAAATCTTACCGGGTCCGGACACACTGAGGATTGACAGACAGT
ATTCATGGCGAGTCTCTCGTCATATTTCAAATGTGCGAGTTCTTTCATGATTGTGTGATAGGTGGTGCATGGCCGTTCTT
AGTTCGTGGAGTGATCTGTCTGCTTAATTGCGTTTCATATTTACGAATGTCGCTTACGTGATTGCTGCAGACCTCGTCTC
CTCTGGAGGCGACGCGTCTCTTCAACTCACTCGCACATTCTCTTGAACGCAACGAGCGTGACCGCAACCTCTTGTTGTGT
ATACCAAGTGTGGCGCTGGCTTGCCAGCTCGCACTCCAATGCACGTATTTTGGTCACATTGTCTCGCGGCGCCTCGGCGT
TTGCAGCAATGTCCAAATAAACTTGAGGGACCGCTGTAACAATTCTTTTAAACCAGAGGAAGGTTGCGGCAATAACAGGT
CTGTGATGCCCTTAGATGTCCCGGGCTGCACACGTGCTACAATGATCAGTACAGTGAGCATCTTTGCAATACCAGCGTTT
GGAGGCCTGGCCGCGCGTCACTTGTGGTGCCGGCTTGCAGTCTCTACGTTGCCTTCCCAAGTCTGACAAGATTTGGAAAT
CCATTGGAAGTTCTGATTCGATATCCCTATTGAGCATTTTTTTACTACAGCGGCGTCTAACTTCGTCCCTCGTCGGTTCG
CCTGACTTGTGCGGCACTTGGCGTCTGCTATATGCAATTGTCAATTCATAGTGGGGACAGACGATTGTTAATTGTTCGTC
TCGGTCTCAACTAGGAATGCCTTGTACGGGTCTTTGGTTCACCAGACCACCCGGAATACGTCCCTGCCCTTTGTACACAC
CGCCCGTCGCTCTTACCGATGAACTTCTCTGTGAGTTTGAGGGACCGTCAATTGTGTGGCAACACACGACGCTATGGAAA
CTTAAACGAACAGTGTGATTTAAAG
>Hastigerina_pelagica|P100|03
GAACGCGGAGCATGTGGCTTAATTTGACTCAACGCGGGAAATCTTACCGGGTCCGGACACACTGAGGATTGACAGACAGT
ATTCATGGCGAGTCTCTCGTCATATTTCAAATGTGCGAGTTCTTTCATGATTGTGTGATAGGTGGTGCATGGCCGTTCTT
AGTTCGTGGAGTGATCTGTCTGCTTAATTGCGTTTCATATTTACGAATGTCGCTTACGTGATTGCTGCAGACCTCGTCTC
CTCTGGAGGCGACGCGTCTCTTCAACTCACTCGCACATTCTCTTGAACGCAACGAGCGTGACCGCAACCTCTTGTTGTGT
ATACCAAGTGTGGCGCTGGCTTGCCAGCTCGCACTCCAATGCACGTATTTTGGTCACATTGTCTCGCGGCGCCTCGGCGT
TTGCAGCAATGTCCAAATAAACTTGAGGGACCGCTGTAACAATTCTTTTAAACCAGAGGAAGGTTGCGGCAATAACAGGT
CTGTGATGCCCTTAGATGTCCCGGGCTGCACACGTGCTACAATGATCAGTACAGTGAGCATCTTTGCAATACCAGCGTTT
GGAGGCCTGGCCGCGCGTCACTTGTGGCGCCGGCTTGCAGTCTCTACGTTGCCTTCCCAAGTCTGACAAGATTTGGAAAT
CCATTGGAAGTTCTGATTCGATATCCCTATTGAGCATTTTTTTACTACAGCGGCGTCTAACTTCGTCCCTCGTCGGTTCG
CCTGACTTGTGCGGCACTTGGCGTCTGCTATATGCAATTGTCAATTCATAGTGGGGACAGACGATTGTTAATTGTTCGTC
TCGGTCTCAACTAGGAATGCCTTGTACGGGTCTTTGGTTCACCAGACCACCCGGAATACGTCCCTGCCCTTTGTACACAC
CGCCCGTCGCTCTTACCGATGAACTTCTCTGTGAGTTTGAGGGACCGTCAATTGTGTGGCAACACACGACGCTATGGAAA
CTTAAACGAACAGTGTGATTTAAAG
>Hastigerina_pelagica|P100|05
GAACGTGGAGCATGTGGCTTAATTTGACTCAACGCGGGAAATCTTACCGGGTCCGGACACACTGAGGATTGACAGACAGT
ATTCATGGCGAGTCTCTCGTCATATTTCAAATGTGCGAGTTCTTTCATGATTGTGTGATAGGTGGTGCATGGCCGTTCTT
AGTTCGTGGAGTGATCTGTCTGCTTAATTGCGTTTCATATTTACGAATGTCGCTTACGTGATTGCTGCAGACCTCGTCTC
CTCTGGAGGCGACGCGTCTCTTCAACTCACTCGCACATTCTCTTGAACGCAACGAGCGTGACCGCAACCTCTTGTTGTGT
ATACCAAGTGTGGCGCTGGCTTGCCAGCTCGCACTCCAATGCACGTATTTTGGTCACATTGTCTCGCGGCGCCTCGGCGT
TTGCAGCAATGTCCAAATAAACTTGAGGGACCGCTGTAACAATTCTTTTAAACCAGAGGAAGGTTGCGGCAATAACAGGT
CTGTGATGCCCTTAGATGTCCCGGGCTGCACACGTGCTACAATGATCAGTACAGTGAGCATCTTTGCAATACCAGCGTTT
GGAGGCCTGGCCGCGCGTCACTTGTGGCGCCGGCTTGCAGTCTCTACGTTGCCTTCCCAAGTCTGACAAGATTTGGAAAT
CCATTGGAAGTTCTGATTCGATATCCCTATTGAGCATTTTTTTACTACAGCGGCGTCTAACTTCGTCCCTCGTCGGTTCG
CCTGACTTGTGCGGCACTTGGCGTCTGCTATATGCAATTGTCAATTCATAGTGGGGACAGACGATTGTTAATTGTTCGTC
TCGGTCTCAACTAGGAATGCCTTGTACGGGTCTTTGGTTCACCAGACCACCCGGAATACGTCCCTGCCCTTTGTACACAC
CGCCCGTCGCTCTTACCGATGAACTTCTCTGTGAGTTTGAGGGACCGTCAATTGTGTGGCAACACACGACGCTATGGAAA
CTTAAACGAACAGTGTGATTTAAAG
>Hastigerina_pelagica|P100|07
GAACGCGGAGCATGTGGCTTAATTTGACTCAACGCGGGAAATCTTACCGGGTCCGGACACACTGAGGATTGACAGACAGT
ATTCATGGCGAGTCTCTCGTCATATTTCAAATGTGCGAGTTCTTTCATGATTGTGTGATAGGTGGTGCATGGCCGTTCTT
AGTTCGTGGAGTGATCTGTCTGCTTAATTGCGTTTCATATTTACGAATGTCGCTTACGTGATTGCTGCAGACCTCGTCTC
CTCTGGAGGCGACGCGTCTCTTCAACTCACTCGCACATTCTCTTGAACGCAACGAGCGTGACCGCAACCTCTTGTTGTGT
ATACCAAGTGTGGCGCTGGCTTGCCAGCTCGCACTCCAATGCACGTATTTTGGTCACATTGTCTCGCGGCGCCTCGGCGT
TTGCAGCAATGTCCAAATAAACTTGAGGGACCGCTGTAACAATTCTTTTAAACCAGAGGAAGGTTGCGGCAATAACAGGT
CTGTGATGCCCTTAGATGTCCCGGGCTGCACACGTGCTACAATGATCAGTACAGTGAGCATCTTTGCAATACCAGCGTTT
GGAGGCCTGGCCGCGCGTCACTTGTGGCGCCGGCTTGCAGTCTCTACGTTGCCTTCCCAAGTCTGACAAGATTTGGAAAT
CCATTGGAAGTTCTGATTCGATATCCCTATTGAGCATTTTTTTACTACAGCGGCGTCTAACTTCGTCCCTCGTCGGTTCG
CCTGACTTGTGCGGCACTTGGCGTCTGCTATATGCAATTGTCAATTCATAGTGGGGACAGACGATTGTTAATTGTTCGTC
TCGGTCTCAACTAGGAATGCCTTGTACGGGTCTTTGGTTCACCAGACCACCCGGAATACGTCCCTGCCCTTTGTACACAC
CGCCCGTCGCTCTTACCGATGAACTTCTCTGTGAGTTTGAGGGACCGTCAATTGTGTGGCAACACACGACGCTATGGAAA
CTTAAACGAACAGTGTGATTTAAAG
>Hastigerina_pelagica|P100|08
GAACGCGGAGCATGTGGCTTAATTTGACTCAACGCGGGAAATCTTACCGGGTCCGGACACACTGAGGATTGACAGACAGT
ATTCATGGCGAGTCTCTCGTCATATTTCAAATGTGCGAGTTCTTTCATGATTGTGTGATAGGTGGTGCATGGCCGTTCTT
AGTTCGTGGAGTGATCTGTCTGCTTAATTGCGTTTCATATTTACGAATGTCGCTTACGTGATTGCTGCAGACCTCGTCTC
CTCTGGAGGCGACGCGTCTCTTCAACTCACTCGCACATTCTCTTGAACGCAACGAGCGTGACCGCAACCTCTTGTTGTGT
ATACCAAGTGTGGCGCTGGCTCGCCAGCTCGCACTCCAATGCACGTATTTTGGTCACATTGTCTCGCGGCGCCTCGGCGT
TTGCAGCAATGTCCAAATAAACTTGAGGGACCGCTGTAACAATTCTTTTAAACCAGAGGAAGGTTGCGGCAATAACAGGT
CTGTGATGCCCTTAGATGTCCCGGGCTGCACACGTGCTACAATGATCAGTACAGTGAGCATCTTTGCAATACCAGCGTTT
GGAGGCCTGGCCGCGCGTCACTTGTGGCGCCGGCTTGCAGTCTCTACGTTGCCTTCCCAAGTCTGACAAGATTTGGAAAT
CCATTGGAAGTTCTGATTCGATATCCCTATTGAGCATTTTTTTACTACAGCGGCGTCTAACTTCGTCCCTCGTCGGTTCG
CCTGACTTGTGCGGCACTTGGCGTCTGCTATATGCAATTGTCAATTCATAGTGGGGACAGACGATTGTTAATTGTTCGTC
TCGGTCTCAACTAGGAATGCCTTGTACGGGTCTTTGGTTCACCAGACCACCCGGAATACGTCCCTGCCCTTTGTACACAC
CGCCCGTCGCTCTTACCGATGAACTTCTCTGTGAGTTTGAGGGACCGTCAATTGTGTGGCAACACACGACGCTATGGAAA
CTTAAACGAACAGTGTGATTTAAAG
>Hastigerina_pelagica|P100|09
GAACGTGGAGCATGTGGCTTAATTTGACTCAACGCGGGAAATCTTACCGGGTCCGGACACACTGAGGATTGACAGACAGT
ATTCATGGCGAGTCTCTCGTCATATTTCAAATGTGCGAGTTCTTTCATGATTGTGTGATAGGTGGTGCATGGCCGTTCTT
AGTTCGTGGAGTGATCTGTCTGCTTAATTGCGTTTCATATTTACGAATGTCGCTTACGTGATTGCTGCAGACCTCGTCTC
CTCTGGAGGCGACGCGTCTCTTCAACTCACTCGCACATTCTCTTGAACGCAACGAGCGTGACCGCAACCTCTTGTTGTGT
ATACCAAGTGTGGCGCTGGCTTGCCAGCTCGCACTCCAATGCACGTATTTTGGTCACATTGTCTCGCGGCGCCTCGGCGT
TTGCAGCAATGTCCAAATAAACTTGAGGGACCGCTGTAACAATTCTTTTAAACCAGAGGAAGGTTGCGGCAATAACAGGT
CTGTGATGCCCTTAGATGTCCCGGGCAGCACACGTGCTACAATGATCAGTACAGTGAGCATCTTTGCAATACCAGCGTTT
GGAGGCCTGGCCGCGCGTCACTTGTGGCGCCGGCTTGCAGTCTCTACGTTGCCTTCCCAAGTCTGACAAGATTTGGAAAT
CCATTGGAAGTTCTGATTCGATATCCCTATTGAGCATTTTTTTACTACAGCGGCGTCTAACTTCGTCCCTCGTCGGTTCG
CCTGACTTGTGCGGCACTTGGCGTCTGCTATATGCAATTGTCAATTCATAGTGGGGACAGACGATTGTTAATTGTTCGTC
TCGGTCTCAACTAGGAATGCCTTGTACGGGTCTTTGGTTCACCAGACCACCCGGAATACGTCCCTGCCCTTTGTACACAC
CGCCCGTCGCTCTTACCGATGAACTTCTCTGTGAGTTTGAGGGACCGTCAATTGTGTGGCAACACACGACGCTATGGAAA
CTTAAACGAACAGTGTGATTTAAAG
>Hastigerina_pelagica|P100|10
GAACGCGGAGCATGTGGCTTAATTTGACTCAACGCGGGAAATCTTACCGGGTCCGGACACACTGAGGATTGACAGACAGT
ATTCATGGCGAGTCTCTCGTCATATTTCAAATGTGCGAGTTCTTTCATGATTGTGTGATAGGTGGTGCATGGCCGTTCTT
AGTTCGTGGAGTGATCTGTCTGCTTAATTGCGTTTCATATTTACGAATGTCGCTTACGTGATTGCTGCAGACCTCGTCTC
CTCTGGAGGCGACGCGTCTCTTCAACTCACTCGCACATTCTCTTGAACGCAACGAGCGTGACCGCAACCTCTTGTTGTGT
ATACCAAGTGTGGCGCTGGCTCGCCAGCTCGCACTCCAATGCACGTATTTTGGTCACATTGTCTCGCGGCGCCTCGGCGT
TTGCAGCAATGTCCAAATAAACTTGAGGGACCGCTGTAACAATTCTTTTAAACCAGAGGAAGGTTGCGGCAATAACAGGT
CTGTGATGCCCTTAGATGTCCCGGGCTGCACACGTGCTACAATGATCAGTACAGTGAGCATCTTTGCAATACCAGCGTTT
GGAGGCCTGGCCGCGCGTCACTTGTGGCGCCGGCTTGCAGTCTCTACGTTGCCTTCCCAAGTCTGACAAGATTTGGAAAT
CCATTGGAAGTTCTGATTCGATATCCCTATTGAGCATTTTTTTACTACAGCGGCGTCTAACTTCGTCCCTCGTCGGTTCG
CCTGACTTGTGCGGCACTTGGCGTCTGCTATATGCAATTGTCAATTCATAGTGGGGACAGACGATTGTTAATTGTTCGTC
TCGGTCTCAACTAGGAATGCCTTGTACGGGTCTTTGGTTCACCAGACCACCCGGAATACGTCCCTGCCCTTTGTACACAC
CGCCCGTCGCTCTTACCGATGAACTTCTCTGTGAGTTTGAGGGACCGTCAATTGTGTGGCAACACACGACGCTATGGAAA
CTTAAACGAACAGTGTGATTTAAAG
>Hastigerina_pelagica|P101|16
GTGGAGCATGTGGCTTAATTTGACTCAACGCGGGAAATCTTACCGGGTCCGGACACACTGAGGATTGACAGAGTGGCTTA
GGCCACAGACACAGAATGGGTTTCTTTTAATACACCCCATTTGCTGTGTCAACGTGCCGGTTCTTTCATGATTGTGTGAT
AGGTGGTGCATGGCCGTTCTTAGTTCGTGGAGTGATCTGTCTGCTTAATTGCGTTTCAAATACTTCGAGGATATAAACGC
ATTCATTGTGAGTTGCTATTTAGCTGGGAATAGCAATTTTCGCCACGGGCCACCGTGGGGAAACAAGTCACTTTGAGCGA
TCCTCAATTTGAAAGCAACGAACGTGACCGCAGCCCTTTGTTGTGTCTTTGCCAGAGACACGCGTCTTTGTTGGTTAATT
CCTCACACAACGACGGCATTGTACCTCTGTATGGCCGTGTCTTGTTATTTGTGTCTCTGAATGTGCTGACGACTTCCGTC
GTGGGCTGTTTAGTTATGCATTTAGCAACGACGTAGCTGTATAAGGGGGTGTCGAGAGGTTTAAATCACAGAGAATAAAC
TCAGGGGACAGCTGGTTTAATGCGTTAAACCAGAGGAAGGATGCGGCAATAACAGGTCTGTGATGCCCTCAGATGTTCCG
GGCTGCACACGTGCTACATTGATTAGCACATTGTGTATGCCACTGACCCAATACTGGAATTTCTGGTGTCCACTGGACAC
AGCACACACAGTACCGCCCGTCGACCATGAGAGAGGTCGAAAATCCATTTGAAGTGTTGATATGAGGTCAAGGCAAATTG
CACCACACACAGATGGCTCTTTGTGTACTCCATTATTCACTGAGTAAGTGCGAGTCACAAAGGGGCATTTCTGCAATTGT
CAATTCACAGTGGGGACAGTCGATTGGTAACAATTCGACTCGGTCCTAACTAGGAATGCCTCGTACGGGTGAATCATTAT
TTCACCCGGAATACGTCCCTGCCCTTTGTACACACCGCCCGTCGCTCTTACCGATGAATTACGCTGTGAGTTTAAGGGAC
TGGCTGTCATTCAATGATAAGCTATGGAAACTTAAACAAACAGTGTGCTTTAAAG
>Hastigerina_pelagica|P101|30
GTGGAGCATGTGGCTTAATTTGACTCAACGCGGGAAATCTTACCGGGTCCGGACACACTGAGGATTGACAGAGTGGCTTA
GGCCACAGACACAGAATGGGTTTCTTTTAATACACCCCATTTGCTGTGTCAACGTGCCGGTTCTTTCATGATTGTGTGAT
AGGTGGTGCATGGCCGTTCTTAGTTCGTGGAGTGATCTGTCTGCTTAATTGCGTTTCAAATACTTCGAGGATATAAACGC
ATTCATTGTGAGTTGCTATTTAGCTGGGAATAGCAATTTTCGCCACGGGCCACCGTGGGGAAACAAGTCACTTTGAGCGA
TCCTCAATTTGAAAGCAACGAACGTGACCGCAGCCCTTTGTTGTGTCTTTGCCAGAGACACGCGTCTTTGTTGGTTAATT
CCTCACACACGACGGCAATGTCCTTTGTATGGCCGTGTCTTGTTATTTGTGTCTCTGAATGTGCTGACGACTTCCGTCGT
GGGCTGTTTAGTTATGCATTTAGCAACGACGTAGCTGTATAAGGGGGTGTCGAGAGGTTTAAATCACAGAGAATAAACTC
AGGGGACAGCTGGTTTAATGCGTTAAACCAGAGGAAGGATGCGGCAATAACAGGTCTGTGATGCCCTCAGATGTTCCGGG
CTGCACACGTGCTACATTGATTAGCACATTGTGTATGCCACTGACCCAATACTGGAATTTCTGGTGTCCACTGGACACAG
CACACACAGTACCGCCCGTCGACCATGAGAGAGGTCGAAAATCCATTTGAAGTGTTGATATGAGGTCAAGGCAAATTGCA
CCACACACAGATGGCTCTTTGTGTACTCCATTATTCACTGAGTAAGTGCGAGTCACAAAGGGGCATTTCTGCAATTGTCA
ATTCACAGTGGGGACAGTCGATTGGTAACAATTCGACTCGGTCCTAACTAGGAATGCCTCGTACGGGTGAATCATTATTT
CACCCGGAATACGTCCCTGCCCTTTGTACACACCGCCCGTCGCTCTTACCGATGAATTACGCTGTGAGTTTAAGGGACTG
GCTGTCATTCAATGATAAGCTATGGAAACTTAAACAAACAGTGTGCTTTAAAG
>Hastigerina_pelagica|P101|49
AGACACAGAATGGGTTTCTTTTAATACACCCCATTTGCTGTGTCAACGTGCCGGTTCTTTCATGATTGTGTGATAGGTGG
TGCATGGCCGTTCTTAGTTCGTGGAGTGATCTGTCTGCTTAATTGCGTTTCAAATACTTCGAGGATATAAACGCATTCAT
TGTGAGTTGCTATTTAGCTGGGAATAGCAATTTTCGCCACGGGCCACCGTGGGGAAACAAGTCACTTTGAGCGATCCTCA
ATTTGAAAGCAACGAACGTGACCGCAGCCCTTTGTTGTGTCTTTGCCAGAGACACGCGTCTTTGTTGGTTAATTCCTCAC
ACACGACGGCAATGTCCTTTGTATGGCCGTGTCTTGTTATTTGTGTCTCTGAATGTGCTGACGACTTCCGTCGTGGGCTG
TTTAGTTATGCATTTAGCAACGACGTAGCTGTATAAGGGGGTGTCGAGAGGTTTAAATCACAGAGAATAAACTCAGGGGA
CAGCTGGTTTAATGCGTTAAACCAGAGGAAGGATGCGGCAATAACAGGTCTGTGATGCCCTCAGATGTTCCGGGCTGCAC
ACGTGCTACATTGATTAGCACATTGTGTATGCCACTGACCCAATACTGGAATTTCTGGTGTCCACTGGACACAGCACACA
CAGTACCGCCCGTCGACCATGAGAGAGGTCGAAAATCCATTTGAAGTGTTGATATGAGGTCAAGGCAAATTGCACCACAC
ACAGATGGCTCTTTGTGTACTCCATTATTCACTGAGTAAGTGCGAGTCACAAAGGGGCATTTCTGCAATTGTCAATTCAC
AGTGGGGACAGTCGATTGGTAACAATTCGACTCGGTCCTAACTAGGAATGCCTCGTACGGGTGAATCATTATTTCACCCG
GAATACGTCCCTGCCCTTTGTACACACCGCCCGTCGCTCTTACCGATGAATTACGCTGTGAGTTTAAGGGACTGGCTGTC
ATTCAATGATAAGCTATGGAAACTTAAACAAACAGTGTGCTTTAAAG
>Hastigerina_pelagica|P101|67
GTGGAGCATGTGGCTTAATTTGACTCAACGCGGGAAATCTTACCGGGTCCGGACACACTGAGGATTGACAGAGTGGCTTA
GGCCACAGACACAGAATGGGTTTCTTTTAATACACCCCATTTGCTGTGTCAACGTGCCGGTTCTTTCATGATTGTGTGAT
AGGTGGTGCATGGCCGTTCTTAGTTCGTGGAGTGATCTGTCTGCTTAATTGCGTTTCAAATACTTCGAGGATATAAACGC
ATTCATTGTGAGTTGCTATTTAGCTGGGAATAGCAATTTTCGCCACGGGCCACCGTGGGGAAACAAGTCACTTTGAGCGA
TCCTCAATTTGAAAGCAACGAACGTGACCGCAGCCCTTTGTTGTGTCTTTGCCAGAGACACGCGTCTTTGTTGGTTAATT
CCTCACACACGACGGCAATGTCCTTTGTATGGCCGTGTCTTGTTATTTGTGTCTCTGAATGTGCTGACGACTTCCGTCGT
GGGCTGTTTAGTTATGCATTTAGCAACGACGTAGCTGTATAAGGGGGTGTCGAGAGGTTTAAATCACAGAGAATAAACTC
AGGGGACAGCTGGTTTAATGCGTTAAACCAGAGGAAGGATGCGGCAATAACAGGTCTGTGATGCCCTCAGATGTTCCGGG
CTGCACACGTGCTACATTGATTAGCACATTGTGTATGCCACTGACCCAATACTGGAATTTCTGGTGTCCACTGGACACAG
CACACACAGTACCGCCCGTCGACCATGAGAGAGGTCGAAAATCCATTTGAAGTGTTGATATGAGGTCAAGGCAAATTGCA
CCACACACAGATGGCTCTTTGTGTACTCCATTATTCACTGAGTAAGTGCGAGTCACAAAGGGGCATTTCTGCAATTGTCA
ATTCACAGTGGGGACAGTCGATTGGTAACAATTCGACTCGGTCCTAACTAGGAATGCCTCGTACGGGTGAATCATTATTT
CACCCGGAATACGTCCCTGCCCTTTGTACACACCGCCCATCGCTCTTACCGATGAATTACGCTGTGAGTTTAAGGGACTG
GCTGTCATTCAATGATAAGCTATGGAAACTTAAACAAACAGTGTGCTTTAAAG
>Hastigerina_pelagica|P101|72
GTGGAGCATGTGGCTTAATTTGACTCAACGCGGGAAATCTTACCGGGTCCGGACACACTGAGGATTGACAGAGTGGCTTA
GGCCACAGACACAGAATGGGTTTCTTTTAATACACCCCATTTGCTGTGTCAACGTGCCGGTTCTTTCATGATTGTGTGAT
AGGTGGTGCATGGCCGTTCTTAGTTCGTGGAGTGATCTGTCTGCTTAATTGCGTTTCAAATACTTCGAGGATATAAACGC
ATTCATTGTGAGTTGCTATTTAGCTGGGAATAGCAATTTTCGCCACGGGCCACCGTGGGGAAACAAGTCACTTTGAGCGA
TCCTCAATTTGAAAGCAACGAACGTGACCGCAGCCCTTTGTTGTGTCTTTGCCAGAGACACGCGTCTTTGTTGGTTAATT
CCTCACACAACGACGGCATTGTACCTCTGTATGGCCGTGTCTTGTTATTTGTGTCTCTGAATGTGCTGACGACTTCCGTC
GTGGGCTGTTTAGTTATGCATTTAGCAACGACGTAGCTGTATAAGGGGGTGTCGAGAGGTTTAAATCACAGAGAATAAAC
TCAGGGGACAGCTGGTTTAATGCGTTAAACCAGAGGAAGGATGCGGCAATAACAGGTCTGTGATGCCCTCAGATGTTCCG
GGCTGCACACGTGCTACATTGATTAGCACATTGTGTATGCCACTGACCCAATACTGGAATTTCTGGTGTCCACTGGACAC
AGCACACACAGTACCGCCCGTCGACCATGAGAGAGGTCGAAAATCCATTTGAAGTGTTGATATGAGGTCAAGGCAAATTG
CACCACACACAGATGGCTCTTTGTGTACTCCATTATTCACTGAGTAAGTGCGAGTCACAAAGGGGCATTTCTGCAATTGT
CAATTCACAGTGGGGACAGTCGATTGGTAACAATTCGACTCGGTCCTAACTAGGAATGCCTCGTACGGGTGAATCATTAT
TTCACCCGGAATACGTCCCTGCCCTTTGTACACACCGCCCGTCGCTCTTACCGATGAATTACGCTGTGAGTTTAAGGGAC
TGGCTGTCATTCAATGATAAGCTATGGAAACTTAAACAAACAGTGTGCTTTAAAG
>Hastigerina_pelagica|R022|01
GAACGTGGAGCATGTGGCTTAATTTGACTCAACGCGGGAAATCTTACCGGGTCCGGACACACTGAGGATTGACAGAGTGG
CTTAGGCCACAGACACAGAATGGGTTTCTTTTAATACACCCCATTTGCTGTGTCAACGTGCCGGTTCTTTCATGATTGTG
TGATAGGTGGTGCATGGCCGTTCTTAGTTCGTGGAGTGATCTGTCTGCTTAATTGCGTTTCAAATACTTCGAGGATATAA
ACGCATTCATTGTGAGTTGCTATTTAGCTGGGAATAGCAATTTTCGCCACGGGCCACCGTGGGGAAACAAGTCACTTTGA
GCGATCCTCAATTTGAAAGCAACGAACGTGACCGCAGCCCTTTGTTGTGTCTTTGCCAGAGACACGCGTCTTTGTTGGTT
AATTCCTCACACACGACGGCAATGTCCTTTGTATGGCCGTGTCTTGTTATTTGTGTCTCTGAATGTGCTGACGACTTCCG
TCGTGGGCTGTTTAGTTATGCATTTAGCAACGACGTAGCTGTATAAGGGGGTGTCGAGAGGTTTAAATCACAGAGAATAA
ACTCAGGGGACAGCTGGTTTAATGCGTTAAACCAGAGGAAGGATGCGGCAATAACAGGTCTGTGATGCCCTCAGATGTTC
CGGGCTGCACACGTGCTACATTGATTAGCACATTGTGTATGCCACTGACCCAATACTGGAATTTCTGGTGTCCACTGGAC
ACAGCACACACAGTACCGCCCGTCGACCATGAGAGAGGTCGAAAATCCATTTGAAGTGTTGATATGAGGTCAAGGCAAAT
TGCACCACACACAGATGGCTCTTTGTGTACTCCATTATTCACTGAGTAAGTGCGAGTCACAAAGGGGCATTTCTGCAATT
GTCAATTCACAGTGGGGACAGTCGATTGGTAACAATTCGACTCGGTCCTAACTAGGAATGCCTCGTACGGGTGAATCATT
ATTTCACCCGGAATACGTCCCTGCCCTTTGTACACACCGCCCGTCGCTCTTACCGATGAATTACGCTGTGAGTTTAAGGG
ACTGGCTGTCATTCAATGATAAGCTATGGAAACTTAAACAAACAGTGTGCTTTAAAG
>Hastigerina_pelagica|R022|05
GAACGTGGAGCATGTGGCTTAATTTGACTCAACGCGGGAAATCTTACCGGGTCCGGACACACTGAGGATTGACAGAGTGG
CTTAGGCCACAGACACAGAATGGGTTTCTTTTAATACACCCCATTTGCTGTGTCAACGTGCCGGTTCTTTCATGATTGTG
TGATAGGTGGTGCATGGCCGTTCTTAGTTCGTGGAGTGATCTGTCTGCTTAATTGCGTTTCAAATACTTCGAGGATATAA
ACGCATTCATTGTGAGTTGCTATTTAGCTGGGAATAGCAATTTTCGCCACGGGCCACCGTGGGGAAACAAGTCACTTTGA
GCGATCCTCAATTTGAAAGCAACGAACGTGACCGCAGCCCTTTGTTGTGTCTTTGCCAGAGACACGCGTCTTTGTTGGTT
AATTCCTCACACACGACGGCAATGTCCTTTGTATGGCCGTGTCTTGTTATTTGTGTCTCTGAATGTGCTGACGACTTCCG
TCGTGGGCTGTTTAGTTATGCATTTAGCAACGACGTAGCTGTATAAGGGGGTGTCGAGAGGTTTAAATCACAGAGAATAA
ACTCAGGGGACAGCTGGTTTAATGCGTTAAACCAGAGGAAGGATGCGGCAATAACAGGTCTGTGATGCCCTCAGATGTTC
CGGGCTGCACACGTGCTACATTGATTAGCACATTGTGTATGCCACTGACCCAATACTGGAATTTCTGGTGTCCACTGGAC
ACAGCACACACAGTACCGCCCGTCGACCATGAGAGAGGTCGAAAATCCATTTGAAGTGTTGATATGAGGTCAAGGCAAAT
TGCACCACACACAGATGGCTCTTTGTGTACTCCATTATTCACTGAGTAAGTGCGAGTCACAAAGGGGCATTTCTGCAATT
GTCAATTCACAGTGGGGACAGTCGATTGGTAACAATTCGACTCGGTCCTAACTAGGAATGCCTCGTACGGGTGAATCATT
ATTTCACCCGGAATACGTCCCTGCCCTTTGTACACACCGCCCGTCGCTCTTACCGATGAATTACGCTGTGAGTTTAAGGG
ACTGGCTGTCATTCAATGATAAGCTATGGAAACTTAAACAAACAGTGTGCTTTAAAG
>Hastigerina_pelagica|R022|18
GAACGTGGAGCATGTGGCTTAATTTGACTCAACGCGGGAAATCTTACCGGGTCCGGACACACTGAGGATTGACAGAGTGG
CTTAGGCCACAGACACAGAATGGGTTTCTTTTAATACACCCCATTTGCTGTGTCAACGTGCCGGTTCTTTCATGATTGTG
TGATAGGTGGTGCATGGTCGTTCTTAGTTCGTGGAGTGATCTGTCTGCTTAATTGCGTTTCAAATACTTCGAGGATATAA
ACGCATTCATTGTGAGTTGCTATTTAGCTGGGAATAGCAATTTTCGCCACGGGCCACCGTGGGGAAACAAGTCACTTTGA
GCGATCCTCAATTTGAAAGCAACGAACGTGACCGCAGCCCTTTGTTGTGTCTTTGCCAGAGACACGCGTCTTTGTTGGTT
AATTCCTCACACACGACGGCAATGTCCTTTGTATGGCCGTGTCTTGTTATTTGTGTCTCTGAATGTGCTGACGACTTCCG
TCGTGGGCTGTTTAGTTATGCATTTAGCAACGACGTAGCTGTATAAGGGGGTGTCGAGAGGTTTAAATCACAGAGAATAA
ACTCAGGGGACAGCTGGTTTAATGCGTTAAACCAGAGGAAGGATGCGGCAATAACAGGTCTGTGATGCCCTCAGATGTTC
CGGGCTGCACACGTGCTACATTGATTAGCACATTGTGTATGCCACTGACCCAATACTGGAATTTCTGGTGTCCACTGGAC
ACAGCACACACAGTACCGCCCGTCGACCATGAGAGAGGTCGAAAATCCATTTGAAGTGTTGATATGAGGTCAAGGCAAAT
TGCACCACACACAGATGGCTCTTTGTGTACTCCATTATTCACTGAGTAAGTGCGAGTCACAAAGGGGCATTTCTGCAATT
GTCAATTCACAGTGGGGACAGTCGATTGGTAACAATTCGACTCGGTCCTAACTAGGAATGCCTCGTACGGGTGAATCATT
ATTTCACCCGGAATACGTCCCTGCCCTTTGTACACACCGCCCGTCGCTCTTACCGATGAATTACGCTGTGAGTTTAAGGG
ACTGGCTGTCATTCAATGATAAGCTATGGAAACTTAAACAAACAGTGTGCTTTAAAG
>Hastigerina_pelagica|R022|30
CAACGCGGGAAATCTTACCGGGTCCGGACACACTGAGGATTGACAGAGTGGCTTAGGCCACAGACACAGAATGGGTTTCT
TTTAATACACCCCATTTGCTGTGTCAACGTGCCGGTTCTTTCATGATTGTGTGATAGGTGGTGCATGGCCGTTCTTAGTT
CGTGGAGTGATCTGTCTGCTTAATTGCGTTTCAAATACTTCGAGGATATAAACGCATTCATTGTGAGTTGCTATTTAGCT
GGGAATAGCAATTTTCGCCACGGGCCACCGTGGGGAAACAAGTCACTTTGAGCGATCCTCAATTTGAAAGCAACGAACGT
GACCGCAGCCCTTTGTTGTGTCTTTGCCAGAGACACGCGTCTTTGTTGGTTAATTCCTCACACACGACGGCAATGTCCTT
TGTATGGCCGTGTCTTGTTATTTGTGTCTCTGAATGTGCTGACGACTTCCGTCGTGGGCTGTTTAGTTATGCATTTAGCA
ACGACGTAGCTGTATAAGGGGGTGTCGAGAGGTTTAAATCACAGAGAATAAACTCAGGGGACAGCTGGTTTAATGCGTTA
AACCAGAGGAAGGATGCGGCAATAACAGGTCTGTGATGCCCTCAGATGTTCCGGGCTGCACACGTGCTACATTGATTAGC
ACATTGTGTATGCCACTGACCCAATACTGGAATTTCTGGTGTCCACTGGACACAGCACACACAGTACCGCCCGTCGACCA
TGAGAGAGGTCGAAAATCCATTTGAAGTGTTGATATGAGGTCAAGGCAAATTGCACCACACACAGATGGCTCTTTGTGTA
CTCCATTATTCACTGAGTAAGTGCGAGTCACAAAGGGGCATTTCTGCAATTGTCAATTCACAGTGGGGACAGTCGATTGG
TAACAATTCGACTCGGTCCTAACTAGGAATGCCTCGTACGGGTGAATCATTATTTCACCCGGAATACGTCCCTGCCCTTT
GTACACACCGCCCGTCGCTCTTACCGATGAATTACGCTGTGAGTTTAAGGGACTGGCTGTCATTCAATGATAAGCTATGG
AAACTTAAACAAACAGTGTGCTTTAAAG
>Hastigerina_pelagica|R025|06
GACTCAACGCGGGAAATCTTACCGGGTCCGGACACACTGAGGATTGACAGACAGTATTCATGCCGACTGAATTTCGACAT
ATTTCAAATGTGCGAGTTCTTTCATGATTGTGTGATAGGTGGTGCATGGCCGTTCTTAGTTCGTGGAGTGATCTGTCTGC
TTAATTGCGTTTCATATTTACGAATGTCGCTTACGTGATTGCTGCAGACCTCGTCTCTTTATTGAGTGCGACGCGTCTCT
TCAACTCACTCGCACATTCTCTTGAACGCAACGAGCGTGACCGCAACCTCTTGTTGTGTATACCAAGTGTGTCGCTTGGC
TTTACTGCCAGCTCGCACTCCAATGCACGTATTTTGGTCACATTGTCTCGGCCGTCGCGCAGCCTCGGCTGTGTCGGCGC
CAGCAATGTCCAAATAAACTTGAGGGACCGCTGTAACAATTCTTTTAAACCAGAGGAAGGTTGCGGCAATAACAGGTCTG
TGATGCCCTTAGATGTCCCGGGCTGCACACGTGCTACAATGATCAGTACAGTGAGCATCTTTGCAATACCAGCGTTTGGA
GGCCTGGCCAAGTCACTTGTGACTCGGCTTGCAGTCTCTACGTTGCCTTCCCAAGTCTGACAAGATTTGGAAATCCATTG
GAAGTCCTGAATCAATCCCTATTGAGCATTTTTCTCTACAGTGGCGCCAGACTTCGTCCCATGTCGGTTCGCCTGACTTG
TGCGGCACTTGGCGTCTACTATATGCAATTGTCAATTCATAGTGGGGACAGACGATTGTTAATTGTTCGTCTCGGTCTCA
ACTAGGAATGCCTTGTACGGGTCTTTGGTTCACCAGACCACCCGGAATACGTCCCTGCCCTTTGTACACACCGCCCGTCG
CTCTTACCGATGAACTTCTCTGTGAGTTTGAGGGACCGTCAATTGTGTGGCAACACACGACGCTATGGAAACTTAAACGA
ACAGTGTGATTTAAAG
>Hastigerina_pelagica|R025|09
GAACGTGGAGCATGTGGCTTAATTTGACTCAACGCGGGAAATCTTACCGGGTCCGGACACACTGAGGATTGACAGACAGT
ATTCATGCCGACTGAATTTCGACATATTTCAAATGTGCGAGTTCTTTCATGATTGTGTGATAGGTGGTGCATGGCCGTTC
TTAGTTCGTGGAGTGATCTGTCTGCTTAATTGCGTTTCATATTTACGAATGTCGCTTACGTGATTGCTGCAGACCTCGTC
TCTTTATTGAGTGCGACGCGTCTCTTCAACTCACTCGCACATTCTCTTGAACGCAACGAGCGTGACCGCAACCTCTTGTT
GTGTATACCAAGTGTGTCGCTTGGCTTTACTGCCAGCTCGCACTCCAATGCACGTATTTTGGTCACATTGTCTCGGCCGT
CGCGCAGCCTCGGCTGTGTCGGCGCCAGCAATGTCCAAATAAACTTGAGGGACCGCTGTAACAATTCTTTTAAACCAGAG
GAAGGTTGCGGCAATAACAGGTCTGTGATGCCCTTAGATGTCCCGGGCTGCACACGTGCTACAATGATCAGTACAGTGAG
CATCTTTGCAATACCAGCGTTTGGAGGCCTGGCCAAGTCACTTGTGACTCGGCTTGCAGTCTCTACGTTGCCTTCCCAAG
TCTGACAAGATTTGGAAATCCATTGGAAGTCCTGAATCAATCCCTATTGAGCATTTTTCTCTACAGTGGCGCCAGACTTC
GTCCCATGTCGGTTCGCCTGACTTGTGCGGCACTTGGCGTCTACTATATGCAATTGTCAATTCATAGTGGGGACAGACGA
TTGTTAATTGTTCGTCTCGGTCTCAACTAGGAATGCCTTGTACGGGTCTTTGGTTCACCAGACCACCCGGAATACGTCCC
TGCCCTTTGTACACACCGCCCGTCGCTCTTACCGATGAACTTCTCTGTGAGTTTGAGGGACCGTCAATTGTGTGGCAACA
CACGACGCTATGGAAACTTAAACGAACAGTGTGATTTAAAG
>Hastigerina_pelagica|R025|15
GAACGTGGAGCATGTGGCTTAATTTGACTCAACGCGGGAAATCTTACCGGGTCCGGACACACTGAGGATTGACAGACAGT
ATTCATGCCGACTGAATTTCGACATATTTCAAATGTGCGAGTTCTTTCATGATTGTGTGATAGGTGGTGCATGGCCGTTC
TTAGTTCGTGGAGTGATCTGTCTGCTTAATTGCGTTTCATATTTACGAATGTCGCTTACGTGATTGCTGCAGACCTCGTC
TCTTTATTGAGTGCGACGCGTCTCTTCAACTCACTCGCACATTCTCTTGAACGCAACGAGCGTGACCGCAACCTCTTGTT
GTGTATACCAAGTGTGTCGCTTGGCTTTACTGCCAGCTCGCACTCCAATGCACGTATTTTGGTCACATTGTCTCGGCCGT
CGCGCAGCCTCGGCTGTGTCGGCGCCAGCAATGTCCAAATAAACTTGAGGGACCGCTGTAACAATTCTTTTAAACCAGAG
GAAGGTTGCGGCAATAACAGGTCTGTGATGCCCTTAGATGTCCCGGGCTGCACACGTGCTACAATGATCAGTACAGTGAG
CATCTTTGCAATACCAGCGTTTGGAGGCCTGGCCAAGTCACTTGTGACTCGGCTTGCAGTCTCTACGTTGCCTTCCCAAG
TCTGACAAGATTTGGAAATCCATTGGAAGTCCTGAATCAATCCCTATTGAGCATTTTTCTCTACAGTGGCGCCAGACTTC
GTCCCATGTCGGTTCGCCTGACTTGTGCGGCACTTGGCGTCTACTATATGCAATTGTCAATTCATAGTGGGGACAGACGA
TTGTTAATTGTTCGTCTCGGTCTCAACTAGGAATGCCTTGTACGGGTCTTTGGTTCACCAGACCACCCGGAATACGTCCC
TGCCCTTTGTACACACCGCCCGTCGCTCTTACCGATGAACTTCTCTGTGAGTTTGAGGGACCGTCAATTGTGTGGCAACA
CACGACGCTATGGAAACTTAAACGAACAGTGTGATTTAAAG
>Neogloboquadrina_incompta|P106|09
GTGGAGCATGTGGCTTAATTTGACTCAACGCGGGAAATCTTACCAGGTCCGGACACACTGAGGATTGACAGGAAGTATCG
TCTTTTGAATTCTTTAAGGACATGTCGTTTTTAATGACATCTTTTAGATGGATGATTCGTGTAAATATGCTAGTTCTTTC
ATGATTATGTGATAGGTGGTGCATGGCCGTTCTTAGTTCGTGGAGTGATCTGTCTGCTTAATTGCGTTTCACTAAGGCCC
CAAAGTTAGCAAATTATCAATCGTTACAGAGTCGACCCCTCACCTTTGAGTGCGCGTCCTAACTTGTAGTACATGGTGTA
AATGGATTTGTTTTGGGTACCCAGAAAGCAACGAACGTGACCGCAACGTCTTGTTGTCTCTCTTTGACAGTTATGGGTTA
TCCCAGTCATGTGTTTATACTTTTATGTGTAAATACGTACGACACAGAGACTAGATACCAAACTAGGCGTACCGCTGTAT
CATTTCTTTAAACCAGAGGAAGGTTGCGGCAATAACAGGTCTGTGATGCCCTTAGATGTTCTGGGCTGCACACGTGCTAC
AATGATCAGCACAGTAAGCATCTCAATTTTTACAACACCGTCAACACACGTAGTGAGCTGCTTGATCTCTCATTCATGCA
TTCTGTGCTTCGGTGCAGTGTGCAATGTGAGTTGTCTAATGCGCGCGGTTATGCCTGTACCGAGAGGTGACGTCGGGTAA
ACATTCTCTAATGCTGACCTATTTTTCTGAAATATGCACAACTCTAATATGACATTCATTCCCGGGAGGACTAGTTGCCT
CTTTGTGTGAGTGTAATGCAAACATGAATAGCGACTGTCGCTGTTTACTCATATGTGCCCCTGTCAATTCGTGGTGGGGA
CAGACCATTGCTAATTGTTGGTCTCGCTTATAACTAGGAATGCCTTGTACGGGTCTTTGGTTCAACAAACCACCCGGAAT
ACGTCCCTGCCCTTTGTACACACCGCCCGTCGCTCTTACCGATGAACTCGTTTGTGAGTTTTAAGGACTGGATTAAGCTA
TATGCGTAACCTATGGAAATTCATGCGAATGAACTGGTTTAAAG
>Neogloboquadrina_incompta|P150|05
CTTACCAGGTCCGGACACACTGAGGATTGACAGGAAGTATCGTCTTTTGAATTCTTTAAGGACATGTCGTTTTTAATGAC
ATCTTTTAGATGGATGATTCGTGTAAATATGCTAGTTCTTTCATGATTATGTGATAGGTGGTGCATGGCCGTTCTTAGTT
CGTGGAGTGATCTGTCTGCTTAATTGCGTTTCACTAAGGCCCCAAAGTTAGCAAATTATCAATCGTTACAGAGTCGACCC
CTCACCTTTGAGTGCGCGTCCTAACTTGTAGTACATGGTGTAAATGGATTTGTTTTGGGTACCCAGAAAGCAACGAACGT
GACCGCAACGTCTTGTTGTCTCTCTTTGACAGTTATGGGTTATCCCAGTCATGTGTTTATACTTTTATGTGTAAATACGT
ACGACACAGAGACTAGATACCAAACTAGGCGTACCGCTGTATCATTTCTTTAAACCAGAGGAAGGTTGCGGCAATAACAG
GTCTGTGATGCCCTTAGATGTTCTGGGCTGCACACGTGCTACAATGATCAGCACAGTAAGCATCTCAATTTTTACAACAC
CGTCAACACACGTAGTGAGCTGCTTGATCTCTCATTCATGCATTCTGTGCTTCGGTGCAGTGTGCAATGTGAGTTGTCTA
ATGCGCGCGGTTATGCCTGTACCGAGAGGTGACGTCGGGTAAACATTCTCTAATGCTGACCTATTTTTCTGAAATATGCA
CAACTCTAATATGACATTCATTCCCGGGAGGACTAGTTGCCTCTTTGTGTGAGTGTAATGCAAACATGAATAGCGACTGT
CGCTGTTTACTCATATGTGCCCCTGTCAATTCGTGGTGGGGACAGACCATTGCTAATTGTTGGTCTCGCTTATAACTAGG
AATGCCTTGTACGGGTCTTTGGTTCAACAAACCACCCGGAATACGTCCCTGCCCTTTGTACACACCGCCCGTCGCTCTTA
CCGATGAACTCGTTTGTGAGTTTTAAGGACTGGATTAAGCTATATGCGTAACCTATGGAAATTCATGCGAATGAACTGGT
TTAAAG
>Neogloboquadrina_incompta|P150|07
GTGGAGCATGTGGCTTAATTTGACTCAACGCGGGAAATCTTACCAGGTCCGGACACACTGAGGATTGACAGGAAGTATCG
TCTTTTGAATTCTTTAAGGACATGTCGTTTTTAATGACATCTTTTAGATGGATGATTCGTGTAAATATGCTAGTTCTTTC
ATGATTATGTGATAGGTGGTGCATGGCCGTTCTTAGTTCGTGGAGTGATCTGTCTGCTTAATTGCGTTTCACTAAGGCCC
CAAAGTTAGCAAATTATCAATCGTTACAGAGTCGACCCCTCACCTTTGAGTGCGCGTCCTAACTTGTAGTACATGGTGTA
AATGGATTTGTTTTGGGTACCCAGAAAGCAACGAACNNGACCGCAACGTCTTGTTGTCTCTCTTTGACAGTTATGGGTTA
TCCCAGTCATGTGTTTATACTTTTATGTGTAAATACGTACGACACAGAGACTAKATACCAAACTAGGCGTACCGCTGTAT
CATTTCTTTAAACCAGAGGAAGGTTGCGGCAATAACAGGTCTGTGATGCCCTTAGATGTTCTGGGCTGCACACGTGCTAC
AATGATCAGCACAGTAAGCATCTCAATTTTTACAACACCGTCAACACACGTAGTGAGCTGCTTGATCTCTCAWTCATGCA
TTCTGTGCTTCGGTGCAGTGTGCAATGTGAGTTGTCTAATGCGCGCGGTTATGCCTGTACCGAGAGGTGACGTCGGGTAA
ACATTCTCTAATGCTGACCTATTTTTCTGAAATATGCACAACTCTAATATGACATTCATTCCCGGGAGGACTAGTTGCCT
CTTTGTGTGAGTGTAATGCAAACATGAATAGCGACTGTCGCTGTTTACTCATATGTGCCCCTGTCAATTCGTGGTGGGGA
CAGACCATTGCTAATTGTTGGTCTCGCTTATAACTAGGAATGCCTTGTACGGGTCTTTGGTTCAACAAACCACCCGGAAT
ACGTCCCTGCCCTTTGTACACACCGCCCGTCGCTCTTACCGATGAACTCGTTTGTGAGTTTTAAGGACTGGATTAAGCTA
TATGCGTAACCTATGGAAATTCATG
>Neogloboquadrina_incompta|P150|08
CGTCTTTTGAATTCTTTAAGGACATGTCGTTTTTAATGACATCTTTTAGATGGATGATTCGTGTAAATATGCTAGTTCTT
TCATGATTATGTGATAGGTGGTGCATGGCCGTTCTTAGTTCGTGGAGTGATCTGTCTGCTTAATTGCGTTTCACTAAGGC
CCCAAAGTTAGCAAATTATCAATCGTTACAGAGTCGACCCCTCACCTTTGAGTGCGCGTCCTAACTTGTAGTACATGGTG
TAAATGGATTTGTTTTGGGTACCCAGAAAGCAACGAACGTGACCGCAACGTCTTGTTGTCTCTCTTTGACAGTTATGGGT
TATCCCAGTCATGTGTTTATACTTTTATGTGTAAATACGTACGACACAGAGACTAGATACCAAACTAGGCGTACCGCTGT
ATCATTTCTTTAAACCAGAGGAAGGTTGCGGCAATAACAGGTCTGTGATGCCCTTAGATGTTCTGGGCTGCACACGTGCT
ACAATGATCAGCACAGTAAGCATCTCAATTTTTACAACACCGTCAACACACGTAGTGAGCTGCTTGATCTCTCATTCATG
CATTCTGTGCTTCGGTGCAGTGTGCAATGTGAGTTGTCTAATGCGCGCGGTTATGCCTGTACCGAGAGGTGACGTCGGGT
AAACATTCTCTAATGCTGACCTATTTTTCTGAAATATGCACAACTCTAATATGACATTCATTCCCGGGAGGACTAGTTGC
CTCTTTGTGTGAGTGTAATGCAAACATGAATAGCGACTGTCGCTGTTTACTCATATGTGCCCCTGTCAATTCGTGGTGGG
GACAGACCATTGCTAATTGTTGGTCTCGCTTATAACTAGGAATGCCTTGTACGGGTCTTTGGTTCAACAAACCACCCGGA
ATACGTCCCTGCCCTTTGTACACACCGCCCGTCGCTCTTACCGATGAACTCGTTTGTGAGTTTTAAGGACTGGATTAAGC
TATATGCGTAACCTATGGAAATTCATG
>Neogloboquadrina_incompta|P150|10
GTGGAGCATGTGGCTTAATTTGACTCAACGCGGGAAATCTTACCAGGTCCGGACACACTGAGGATTGACAGGAAGTATCG
TCTTTTGAATTCTTTAAGGACATGTCGTTTTTAATGACATCTTTTAGATGGATGATTCGTGTAAATATGCTAGTTCTTTC
ATGATTATGTGATAGGTGGTGCATGGCCGTTCTTAGTTCGTGGAGTGATCTGTCTGCTTAATTGCGTTTCACTAAGGCCC
CAAAGTTAGCAAATTATCAATCGTTACAGAGTCGACCCCTCACCTTTGAGTGCGCGTCCTAACTTGTAGTACATGGTGTA
AATGGATTTGTTTTGGGTACCCAGAAAGCAACGAACGTGACCGCAACGTCTTGTTGTCTCTCTTTGACAGTTATGGGTTA
TCCCAGTCATGTGTTTATACTTTTATGTGTAAATACGTACGACACAGAGACTAGATACCAAACTAGGCGTACCGCTGTAT
CATTTCTTTAAACCAGAGGAAGGTTGCGGCAATAACAGGTCTGTGATGCCCTTAGATGTTCTGGGCTGCACACGTGCTAC
AATGATCAGCACAGTAAGCATCTCAATTTTTACAACACCGTCAACACACGTAGTGAGCTGCTTGATCTCTCATTCATGCA
TTCTGTGCTTCGGTGCAGTGTGCAATGTGAGTTGTCTAATGCGCGCGGTTATGCCTGTACCGAGAGGTGACGTCGGGTAA
ACATTCTCTAATGCTGACCTATTTTTCTGAAATATGCACAACTCTAATATGACATTCATTCCCGGGAGGACTAGTTGCCT
CTTTGTGTGAGTGTAATGCAAACATGAATAGCGACTGTCGCTGTTTACTCATATGTGCCCCTGTCAATTCGTGGTGGGGA
CAGACCATTGCTAATTGTTGGTCTCGCTTATAACTAGGAATGCCTTGTACGGGTCTTTGGTTCAACAAACCACCCGGAAT
ACGTCCCTGCCCTTTGTACACACCGCCCGTCGCTCTTACCGATGAACTCGTTTGTGAGTTTTAAGGACTGGATTAAGCTA
TATGCGTAACCTATGGAAATTCATGCGAATGAACTGGTTTAAAG
>Neogloboquadrina_incompta|P106|02
TTTGACTCAACGCGGGAAATCTTACCAGGTCCGGACACACTGAGGATTGACAGGAAGTATCGTCTTTTGAATTCTTTAAG
GACATGTCGTTTTTAATGACATCTTTTAGATGGATGATTCGTGTAAATATGCTAGTTCTTTCATGATTATGTGATAGGTG
GTGCATGGCCGTTCTTAGTTCGTGGAGTGATCTGTCTGCTTAATTGCGTTTCACTAAGGCCCCAAAGTTAGCAAATTATC
AATCGTTACAGAGTCGACCCCTCACCTTTGAGTGCGCGTCCTAACTTGTAGTACATGGTGTAAATGGATTTGTTTTGGGT
ACCCAGAAAGCAACGAACGTGACCGCAACGTCTTGTTGTCTCTCTTTGACAGTTATGGGTTATCCCAGTCATGTGTTTAT
ACTTTTATGTGTAAATACGTACGACACAGAGACTAGATACCAAACTAGGCGTACCGCTGTATCATTTCTTTAAACCAGAG
GAAGGTTGCGGCAATAACAGGTCTGTGATGCCCTTAGATGTTCTGGGCTGCACACGTGCTACAATGATCAGCACAGTAAG
CATCTCAATTTTTACAACACCGTCAACACACGTAGTGAGCTGCTTGATCTCTCATTCATGCATTCTGTGCTTCGGTGCAG
TGTGCAATGTGAGTTGTCTAATGCGCGCGGTTATGCCTGTACCGAGAGGTGACGTCGGGTAAACATTCTCTAATGCTGAC
CTATTTTTCTGAAATATGCACAACTCTAATATGACATTCATTCCCGGGAGGACTAGTTGCCTCTTTGTGTGAGTGTAATG
CAAACATGAATAGCGACTGTCGCTGTTTAMTCATATGTGCCCCTGTCAATTCGTGGTGGGGACAGACCATTGCTAATTGT
TGGTCTCGCTTATAACTAGGAATGCCTTGTACGGGTCTTTGGTTCAACAAACCACCCGGAATACGTCCCTGCCCTTTGTA
CACACCGCCCGTCGCTCTTACCGATGAACTCGTTTGTGAGTTTTAAGGACTGGATTAAGCTATATGCGTAACCTATGGAA
ATTCATGCGAATGAACTGGTTTAAAG
>indet_spinose|P125|10
GAACGTGGAGCATGTGGCTTAATTTGACTCAACGCGGGGAATCTTACCGGGTCCGGACACACTGAGGATTGACAGACAAT
TGTCCTTTTGGCTTAAAAGACAAAAGATAACAGATCTTTCATGATTATGTGATGGGTGGTGCATGGCCGTTCTTAGTTCG
TGGAGTGATCTGTCTGCTTAATTGCGTTTCAAATATACTTTTTTTACAACGAGTCTACAAAGGAGTGGTTCAGTTACAAC
AGACAATTAATTCTTGTGTTTTGAACGTTTGGAATGTACTCTATTTGGCTCAATTGAACGCAACGGACGTGATCGCAAGT
CCTTGTTGAACTTCAGTATATATTGACTTTCCCCGTAGGAAGGGATTGCCAATAATTGAATGTTCGCTTTCTATTGGTGT
GTGATCTCAAAATTGCATGTATTTGTGATGGCGAGTGATCTAATCCCTTAGGAAAACTTGGGCGACCGCTGTAATACTTC
TCTTTAAAACAGAGGCAGGTTGCGGCAATAACAGGTCTGTGATGCCCTCAGATGTCCCGGGCCGCACACGTGCTACATTG
ATTAGCGCAGTGCGCATACTTTCAATATGATACATTGGATTGGTGGTGAATTGTTGGCCCCGTCTAATACTGTCCTGTCT
GAGAAGGCTGGGTAATCAATTGTAAGTGCTGGTTCCTACTCCCGTTGAGCATTTTAATAATGGCCTCTCTACATCCCTAG
TAACCCTAGTGCGATTGTAGTTGAGCCTTGCCATTTATGCAAGTGTCAATTCTCAGTGGGGACAGACATTTGATAATTCT
TTGTCTCGTTCTTAACTAGGAATGCCTTGTACGGGTCTTGGTTCAACAGACCACCCGGAATACGTCCCTGCCCTTTGTAC
ACACCGCCCGTCGCTCTTACCGATGACTTTCCCTGTGAGTTTGAAGGACTGGTGGTTGCATGACTATTGGAAATTCTGTC
AAACAGCGAGATTTAAAG
>indet_spinose|P155|07
GTGGAGCATGTGGCTTAATTTGACTCAACGCGGGGAATCTTACCGGGTCCGGACATACTGAGGATTGACAGACATCACCA
CGTCTTTTTGTCCTTAAAAAGACAAAAGATAACAGATCTTTCATGATTATGTGGTGGGTGGTGCATGGCCGTTCTTAGTT
CGTGGAGTGATCTGTCTGCTTAATTGCGTTTCAAATGTATTTTTGATTTATCAAACGAGTCTACGAAGGACCTATTCATA
CAAGCACTTCATTTATGATTTGTTTGGAATTTGGTTCTTTCGGCTCAATTGAACGCAACGGACGTGATTGCAAGTCCTTG
TTGAACTTCTGTATATATCATTTACATTCTTAACTGAGTGTATCTAAGATAATAGAGTTCGCTTTCTATTGGTGACGGGA
TCTCCTCATTTGTGGAGTGATCTAATCCTCTAGGAAAACTCGGGCGACCGCTGTAATACTTTCTTTTTAAAACAGAGGAA
GATTGCGGCAATAACAGGTCTGTGATGCCCTCAGATGTCCCGGGCCGCACACGTGCTACATTGATTAGCGCAGTGCGCAT
ACTTTCAATATGATACATTGGTTTTGGTAGTAAGCTATTCATCTGATGGATATGCTACTCTCCATACCAATACTATCTAG
TCTGAAAAGACTGGGTAATCTATTGTAAGTGCTGGTTCCTCTTCCCGTTGAGCATTTTAATAATGGTCTCTCTACGTCCC
TAGTATATTCTAGTGCGATTGTAGTTGAGTCTGCCATTTATGCAAGTGTCAATTCTCAGTGGGGACAGACATTTGATAAT
TCTTTGTCTCGTTCTTAACTAGGAATGCCTTGTACGGGTCTTGGTTCAACAGACCACCCGGAATACGTCCCTGCCCTTTG
TACACACCGCCCGTCGCTCTTACCGATGAATTTCACTGTGAGTTCAATGGACCGATTTTTTCCCTTTGGAAATTTGGTCA
AACAGTGAGATTTAAAG
>Globigerinita_glutinata|R049|03
GTGGCTTAATTTGACTCAACGCGGGAAATCTTACCGGGTCCGGACACACTGAGGATTGACAGGTATTATATAGCGCGCTT
GCGCGTCTATTGTTAAATATGCTAGTCCTTTCATGATTATGTGATAGGTGGTGCATGGCCGTTCTTAGTTCGTGGAGTGA
TCTGTCTGCTTAATTGCGTTTCAGATAAGGATCTATATTCTTTACAGAAGTGTTGCGTTGTGCATTTGACCCCTCGTTCG
CGAGTGCGTGTCTTTTCGCGCTCGCACGCTTTTTACATTAGGTCCTGAAAGCAACGAACGTGACCGCAACCTCTTGTTGC
CTCATCTCCCTACTTTTTTAGCACTTCGGTGTTGAATAATTTCATTGAGGCTTTCCAAAACTAGAGGGACCGCTGTCAAC
TTCTTAAACCAGAGGAAGGTTGCGGCAATAACAGGT
>Globigerinita_glutinata|R049|06
GTGGAGCATGTGGCTTAATTTGACTCAACGCGGGAAATCTTACCGGGTCCGGACACACTGAGGATTGACAGGTATTATAT
AGCGCGCTTGCGCGTCTATTGTTAAATATGCTAGTCCTTTCATGATTATGTGATAGGTGGTGCATGGCCGTTCTTAGTTC
GTGGAGTGATCTGTCTGCTTAATTGCGTTTCAGATAAGGATCTATATTCTTTACAGAAGTGTTGCGTTGTGCATTTGACC
CCTCGTTCGCGAGTGCGTGTCTTTTCGCGCTCGCACGCTTTTTACATTAGGTCCTGAAAGCAACGAACGTGACCGCAACC
TCTTGTTGCCTCATCTCCCTACTTTTTTAGCACTTCGGTGTTGAATAATTTCATTGAGGCTTTCCAAAACTAGAGGGACC
GCTGTCAACTTCTTAAACCAGAGGAAGGTTGCGGCAATAACAGGT
>Globigerinita_glutinata|R049|a1
GTGGAGCATGTGGCTTAATTTGACTCAACGCGGGAAATCTTACCGGGTCCGGACACACTGAGGATTGACAGGTATTATAT
AGCGCGCTTGCGCGTCTATTGTTAAATATGCTAGTCCTTTCATGATTATGTGATAGGTGGTGCATGGCCGTTCTTAGTTC
GTGGAGTGATCTGTCTGCTTAATTGCGTTTCAGATAAGGATCTATATTCTTTACAGAAGTGTTGCGTTGTGCATTTGACC
CCTCGTTCGCGAGTGCGTGTCTTTTCGCGCTCGCACGCTTTTTACATTAGGTCCTGAAAGCAACGAACGTGACCGCAACC
TCTTGTTGCCTCATCTCCCTACTTTTTTAGCACTTCGGTGTTGAATAATTTCATTGAGGCTTTCCAAAACTAGAGGGACC
GCTGTCAACTTCTTAAACCAGAGGAAGGTTGCGGCAATAACAGGT
>Globigerina_falconensis|R018|02
TTGTTGATTGGCCATCACGTAAGCTCACTTGTAATTTATTACAGTGTGGTATTATCTTAGCCATTCCCTTTTAGTTGTGG
AGTGATTAACCACTCTAAATTGTAACTCGGGGGACCGCTGTGATTTTTCTTCAAACCGGAGGAAGGTTGCGGCAATAACA
GGTCTGTGATGCCCTCAGATGTCCTGGGCTGCACACGTGCTACACTGATCCCGGCAGTTGGCATGTGATTTTCTCCAATG
ACGAACCTAGTGGACTTGGCGTCTGTGCGCATTCGTGTGCTAATGACTGCCGTCACTTTAAACACTGGTCGTTAGACTCG
TGCGATCCCTCGGAAAACGTGATTTCTGTTCCCAAACAAAGCACTTTCGTACCCTCGCTCAAACAAACGTGATTCCAAAT
CCCTTACGATTGCTACATCCTTTCTCGTAACGTCTCGCCTAGCGGAGCTTTCAACTTTTCGTCGCAACTCTCAATTCACA
GTGGGGACAGTCGTTTGTCAACTTTTCGTCTCGGTCCCAACTAGGAATGCCTCGTACGAGTTGGTTCATCAGACCACTCG
GAATACGTCCCTGCCCTTTGTACACACCGCCCGTCGCTTTTACCGATGAACTTTTTTGCGAGTATGATGGACTAACTTTG
CGCTCAATTTGAATCTGTTGTGGAAATTCACTCGAACAACGGGATTTAAAG
>Globigerina_falconensis|R018|04
CACGTAAGCTCACTTGTAATTTATTACAGTGTGGTATTATCTTAGCCATTCCCTTTTAGTTGTGGAGTGATTAACCACTC
TAAATTGTAACTCGGGGGACCGCTGTGATTTTTCTTCAAACCGGAGGAAGGTTGCGGCAATAACAGGTCTGTGATGCCCT
CAGATGTCCTGGGCTGCACACGTGCTACACTGATCCCGGCAGTTGGCATGTGATTTTCTCCAATGACGAACCTAGTGGAC
TTGGCGTCTGTGCGCATTCGTGTGCTAATGACTGCCGTCACTTTAAACACTGGTCGTTAGACTCGTGCGATCCCTCGGAA
AACGTGATTTCTGTTCCCAAACAAAGCACTTTCGTACCCTCGCTCAAACAAACGTGATTCCAAATCCCTTACGATTGCTA
CATCCTTTCTCGTAACGTCTCGCCTAGCGGAGCTTTCAACTTTTCGTCGCAACTCTCAATTCACAGTGGGGACAGTCGTT
TGTCAACTTTTCGTCTCGGTCCCAACTAGGAATGCCTCGTACGAGTTGGTTCATCAGACCACTCGGAATACGTCCCTGCC
CTTTGTACACACCGCCCGTCGCTTTTACCGATGAACTTTTTTGCGAGTATGATGGACTAACTTTGCGCTCAATTTGAATC
TGTTGTGGAAATTCGCTCGAACAACGGGATTTAAAG
>poss_scitula|R021|01
TTGTTGCCTTTCTAATTTATTCTAATTCTTTTGTAATTAGTCTAATAACAGAGGCTATTCTTTAAACTAGACGGACCGCT
GTTTCTCTTTTAAACCAGAGGAAGGTTGCGGCAATAACAGGTCTGTGATGCCCTTAGATGTTCCGGGCTGCACACGTGCT
ACAATGATCAGTACAGTGAGCATCTCAATTTATTACTAACACCGCTTTATTAAAGCATTCAGTGTGTAGTTGTGTAAGCA
GCTGCCTCTGATATGCGCGGTAACACCTGTCTCGAGAGTCGATGGGTAATCCATTAGAAGTAATGATTCCTCTCTTTTAT
ATAGCACACTGATATACAGCATCGGTTCCCGAGGTAACCTTGTGTTACTTATGTGCGAGCGTGATGTCAGAGCTTAACGT
TTATTATTCTTTATGTCTAATAGATCTCTGATTTTACTGTATGTGCAATTGTTAATTCGTGGTGGGGACAGACCATTGTT
AACTATTGGTCTCGGTCTTAACTAGGAATGCCTCGTACGGGTCTTGGTTCAACAAACCACCCGGAATACGTCCCTGCCCT
TTGTACACACCGCCCGTCGCTCTTACCGATGAACTTCTTTGTGAGTCTAAGGGACTGGGTAATGATTCATTCTTTTCTAA
AGTTTGAATTACCTATAGAAACTTAGCCGAACAAGGTGGTTTAAAG
>poss_scitula|R021|02
TTGTTGCCTTTCTAATTTATTCTAATTCTTTTGTAATTAGTCTAATAACAGAGGCTATTCTTTAAACTAGACGGACCGCT
GTTTCTCTTTTAAACCAGAGGAAGGTTGCGGCAATAACAGGTCTGTGATGCCCTTAGATGTTCCGGGCTGCACACGTGCT
ACAATGATCAGTACAGTGAGCATCTCAATTTATTACTAACACCGCTTTATTAAAGCATTCAGTGTGTAGTTGTGTAAGCA
GCTGCCTCTGATATGCGCGGTAACACCTGTCTCGAGAGTCGATGGGTAATCCATTAGAAGTAATGATTCCTCTCTTTTAT
ATAGCACACTGATATACAGCATCGGTTCCCGAGGTAACCTTGTGTTACTTATGTGCGAGCGTGATGTCAGAGCTTAACGT
TTATTATTCTTTATGTCTAATAGATCTCTGATTTTACTGTATGTGCAATTGTTAATTCGTGGTGGGGACAGACCATTGTT
AACTATTGGTCTCGGTCTTAACTAGGAATGCCTCGTACGGGTCTTGGTTCAACAAACCACCCGGAATACGTCCCTGCCCT
TTGTACACACCGCCCGTCGCTCTTACCGATGAACTTCTTTGTGAGTCTAAGGGACTGGGTAATGATTCATTCTTTTCTAA
AGTTTGAATTACCTATAGAAACTTAGCCGAACAAGGTGGTTTAAAG
>poss_scitula|R034|02
TTGTTGCCTCTCTCTATGTTATTCATTCACACTTGTGTGTTTTGATTACAATCTACAGAGGCTATTATAAAACTAGACGG
ACCGCTGTTTCTTTCTTAAACCAGAGGAAGGTTGCGGCAATAACAGGTCTGTGATGCCCTTAGATGTTCCGGGCTGCACA
CGTGCTACAATGATCAGTACAGTGAGCATCTCAATTATTTATAATACACCGTATCTAAGCGCTTTCTATCTTAAGACTTT
TGTTTTAAGGTTTGAAATGTGCGCGGTAACGCCTGTTTCGAGAGTGAATGGGTAACCCATTAGAAGTACTGATTTCTCTG
TTTTTTATACTTCGCACAACAATATACGGCATGCTATCCCGAGGTGACTAGTTTCACCTTTTTGTGCGATTGTCATGTTA
GAGGCAGTCGGTTCTTAATCGTTCAGGCTACTCTTATACCCGTATGTGCAATTGTCAATTCATGGTGGGGACAGACCATT
GTTAACTGTTGGTCTCGGTCTTAACTAGGAATGCCTTGTACGGGTCTTGGTTCAACAAACCACCCGGAATACGTCCCTGC
CCTTTGTACACACCGCCCGTCGCTCTTACCGATGAACTTCTTTGTGAGTCTAAGGGACTGGAAATCTTAAGGTTTCTAAT
CTATATAGATATCTATGGAAACTTAGCCGAACAAAGTGGTTTAAAG
>poss_scitula|R034|03
TTGTTGCCTCTCTCTATGTTATTCATTCACACTTGTGTGTTTTGATTACAATCTACAGAGGCTATTATAAAACTAGACGG
ACCGCTGTTTCTTTCTTAAACCAGAGGAAGGTTGCGGCAATAACAGGTCTGTGATGCCCTTAGATGTTCCGGGCTGCACA
CGTGCTACAATGATCAGTACAGTGAGCATCTCAATTATTTATAATACACCGTATCTAAGCGCTTTCTATCTTAAGACTTT
TGTTTTAAGGTTTGAAATGTGCGCGGTAACGCCTGTTTCGAGAGTGAATGGGTAACCCATTAGAAGTACTGATTTCTCTG
TTTTTTATACTTCGCACAACAATATACGGCATGCTATCCCGAGGTGACTAGTTTCACCTTTTTGTGCGATTGTCATGTTA
GAGGCAGTCGGTTCTTAATCGTTCAGGCTACTCTTATACCCGTATGTGCAATTGTCAATTCATGGTGGGGACAGACCATT
GTTAACTGTTGGTCTCGGTCTTAACTAGGAATGCCTTGTACGGGTCTTGGTTCAACAAACCACCCGGAATACGTCCCTGC
CCTTTGTACACACCGCCCGTCGCTCTTACCGATGAACTTCTTTGTGAGTCTAAGGGACTGGAAA
>Hastigerina_pelagica|0101|72
GTGGAGCATGTGGCTTAATTTGACTCAACGCGGGAAATCTTACCGGGTCCGGACACACTGAGGATTGACAGAGTGGCTTA
GGCCACAGACACAGAATGGGTTTCTTTTAATACACCCCATTTGCTGTGTCAACGTGCCGGTTCTTTCATGATTGTGTGAT
AGGTGGTGCATGCCGTTCTTAGTTCGTGGAGTGATCTGTCTGCTTAATTGCGTTTCAAATACTTCGAGGATATAAACGCA
TTCATTGTGAGTTGCTATTTAGCTGGGAATAGCAATTTTCGCCACGGGCCACCGTGGGGAAACAAGTCACTTTGAGCGAT
CCTCAATTTGAAAGCAACGAACGTGACCGCAGCCCTTTGTTGTGTCTTTGCCAGAGACACGCGTCTTTGTTGGTTAATTC
CTCACACAACGACGGCATTGTACCTCTGTATGGCCGTGTCTTGTTATTTGTGTCTCTGAATGTGCTGACGACTTCCGTCG
TGGGCTGTTTAGTTATGCATTTAGCAACGACGTAGCTGTATAAGGGGGTGTCGAGAGGTTTAAATCACAGAGAATAAACT
CAGGGGACAGCTGGTTTAATGCGTTAAACCAGAGGAAGGATGCGGCAATAACAGGTCTGTGATGCCCTCAGATGTTCCGG
GCTGCACACGTGCTACATTGATTAGCACATTGTGTATGCCACTGACCCAATACTGGAATTTCTGGTGTCCACTGGACACA
GCACACACAGTACCGCCCGTCGACCATGAGAGAGGTCGAAAATCCATTTGAAGTGTTGATATGAGGTCAAGGCAAATTGC
ACCACACACAGATGGCTCTTTGTGTACTCCATTATTCACTGAGTAAGTGCGAGTCACAAAGGGGCATTTCTGCAATTGTC
AATTCACAGTGGGGACAGTCGATTGGTAACAATTCGACTCGGTCCTAACTAGGAATGCCTCGTACGGGTGAATCATTATT
TCACCCGGAATACGTCCCTGCCCTTTGTACACACCGCCCGTCGCTCTTACCGATGAATTACGCTGTGAGTTTAAGGGACT
GGCTGTCATTCAATGATAAGCTATGGAAACTTAAACAAACAGTGTGCTTTAAAG
>Hastigerina_pelagica|0101|30
GTGGAGCATGTGGCTTAATTTGACTCAACGCGGGAAATCTTACCGGGTCCGGACACACTGAGGATTGACAGAGTGGCTTA
GGCCACAGACACAGAATGGGTTTCTTTTAATACACCCCATTTGCTGTGTCAACGTGCCGGTTCTTTCATGATTGTGTGAT
AGGTGGTGCATGGCCGTTCTTAGTTCGTGGAGTGATCTGTCTGCTTAATTGCGTTTCAAATACTTCGAGGATATAAACGC
ATTCATTGTGAGTTGCTATTTAGCTGGGAATAGCAATTTTCGCCACGGGCCACCGTGGGGAAACAAGTCACTTTGAGCGA
TCCTCAATTTGAAAGCAACGAACGTGACCGCAGCCCTTTGTTGTGTCTTTGCCAGAGACACGCGTCTTTGTTGGTTAATT
CCTCACACACGACGGCAATGTCCTTTGTATGGCCGTGTCTTGTTATTTGTGTCTCTGAATGTGCTGACGACTTCCGTCGT
GGGCTGTTTAGTTATGCATTTAGCAACGACGTAGCTGTATAAGGGGGTGTCGAGAGGTTTAAATCACAGAGAATAAACTC
AGGGGACAGCTGGTTTAATGCGTTAAACCAGAGGAAGGATGCGGCAATAACAGGTCTGTGATGCCCTCAGATGTTCCGGG
CTGCACACGTGCTACATTGATTAGCACATTGTGTATGCCACTGACCCAATACTGGAATTTCTGGTGTCCACTGGACACAG
CACACACAGTACCGCCCGTCGACCATGAGAGAGGTCGAAAATCCATTTGAAGTGTTGATATGAGGTCAAGGCAAATTGCA
CCACACACAGATGGCTCTTTGTGTACTCCATTATTCACTGAGTAAGTGCGAGTCACAAAGGGGCATTTCTGCAATTGTCA
ATTCACAGTGGGGACAGTCGATTGGTAACAATTCGACTCGGTCCTAACTAGGAATGCCTCGTACGGGTGAATCATTATTT
CACCCGGAATACGTCCCTGCCCTTTGTACACACCGCCCGTCGCTCTTACCGATGAATTACGCTGTGAGTTTAAGGGACTG
GCTGTCATTCAATGATAAGCTATGGAAACTTAAACAAACAGTGTGCTTTAAAG
>Hastigerina_pelagica|0101|49
TTGCTGTGTCAACGTGCCGGTTCTTTCATGATTGTGTGATAGGTGGTGCATGGCCGTTCTTAGTTCGTGGAGTGATCTGT
CTGCTTAATTGCGTTTCAAATACTTCGAGGATATAAACGCATTCATTGTGAGTTGCTATTTAGCTGGGAATAGCAATTTT
CGCCACGGGCCACCGTGGGGAAACAAGTCACTTTGAGCGATCCTCAATTTGAAAGCAACGAACGTGACCGCAGCCCTTTG
TTGTGTCTTTGCCAGAGACACGCGTCTTTGTTGGTTAATTCCTCACACACGACGGCAATGTCCTTTGTATGGCCGTGTCT
TGTTATTTGTGTCTCTGAATGTGCTGACGACTTCCGTCGTGGGCTGTTTAGTTATGCATTTAGCAACGACGTAGCTGTAT
AAGGGGGTGTCGAGAGGTTTAAATCACAGAGAATAAACTCAGGGGACAGCTGGTTTAATGCGTTAAACCAGAGGAAGGAT
GCGGCAATAACAGGTCTGTGATGCCCTCAGATGTTCCGGGCTGCACACGTGCTACATTGATTAGCACATTGTGTATGCCA
CTGACCCAATACTGGAATTTCTGGTGTCCACTGGACACAGCACACACAGTACCGCCCGTCGACCATGAGAGAGGTCGAAA
ATCCATTTGAAGTGTTGATATGAGGTCAAGGCAAATTGCACCACACACAGATGGCTCTTTGTGTACTCCATTATTCACTG
AGTAAGTGCGAGTCACAAAGGGGCATTTCTGCAATTGTCAATTCACAGTGGGGACAGTCGATTGGTAACAATTCGACTCG
GTCCTAACTAGGAATGCCTCGTACGGGTGAATCATTATTTCACCCGGAATACGTCCCTGCCCTTTGTACACACCGCCCGT
CGCTCTTACCGATGAATTACGCTGTGAGTTTAAGGGACTGGCTGTCATTCAATGATAAGCTATGGAAACTTAAACAAACA
GTGTGCTTTAAAG
>Hastigerina_pelagica|0101|67
GTGGAGCATGTGGCTTAATTTGACTCAACGCGGGAAATCTTACCGGGTCCGGACACACTGAGGATTGACAGAGTGGCTTA
GGCCACAGACACAGAATGGGTTTCTTTTAATACACCCCATTTGCTGTGTCAACGTGCCGGTTCTTTCATGATTGTGTGAT
AGGTGGTGCATGGCCGTTCTTAGTTCGTGGAGTGATCTGTCTGCTTAATTGCGTTTCAAATACTTCGAGGATATAAACGC
ATTCATTGTGAGTTGCTATTTAGCTGGGAATAGCAATTTTCGCCACGGGCCACCGTGGGGAAACAAGTCACTTTGAGCGA
TCCTCAATTTGAAAGCAACGAACGTGACCGCAGCCCTTTGTTGTGTCTTTGCCAGAGACACGCGTCTTTGTTGGTTAATT
CCTCACACACGACGGCAATGTCCTTTGTATGGCCGTGTCTTGTTATTTGTGTCTCTGAATGTGCTGACGACTTCCGTCGT
GGGCTGTTTAGTTATGCATTTAGCAACGACGTAGCTGTATAAGGGGGTGTCGAGAGGTTTAAATCACAGAGAATAAACTC
AGGGGACAGCTGGTTTAATGCGTTAAACCAGAGGAAGGATGCGGCAATAACAGGTCTGTGATGCCCTCAGATGTTCCGGG
CTGCACACGTGCTACATTGATTAGCACATTGTGTATGCCACTGACCCAATACTGGAATTTCTGGTGTCCACTGGACACAG
CACACACAGTACCGCCCGTCGACCATGAGAGAGGTCGAAAATCCATTTGAAGTGTTGATATGAGGTCAAGGCAAATTGCA
CCACACACAGATGGCTCTTTGTGTACTCCATTATTCACTGAGTAAGTGCGAGTCACAAAGGGGCATTTCTGCAATTGTCA
ATTCACAGTGGGGACAGTCGATTGGTAACAATTCGACTCGGTCCTAACTAGGAATGCCTCGTACGGGTGAATCATTATTT
CACCCGGAATACGTCCCTGCCCTTTGTACACACCGCCCATCGCTCTTACCGATGAATTACGCTGTGAGTTTAAGGGACTG
GCTGTCATTCAATGATAAGCTATGGAAACTTAAACAAACAGTGTGCTTTAAAG
>Hastigerina_pelagica|0100|08
GAACGCGGAGCATGTGGCTTAATTTGACTCAACGCGGGAAATCTTACCGGGTCCGGACACACTGAGGATTGACAGACAGT
ATTCATGGCGAGTCTCTCGTCATATTTCAAATGTGCGAGTTCTTTCATGATTGTGTGATAGGTGGTGCATGGCCGTTCTT
AGTTCGTGGAGTGATCTGTCTGCTTAATTGCGTTTCATATTTACGAATGTCGCTTACGTGATTGCTGCAGACCTCGTCTC
CTCTGGAGGCGACGCGTCTCTTCAACTCACTCGCACATTCTCTTGAACGCAACGAGCGTGACCGCAACCTCTTGTTGTGT
ATACCAAGTGTGGCGCTGGCTCGCCAGCTCGCACTCCAATGCACGTATTTTGGTCACATTGTCTCGCGGCGCCTCGGCGT
TTGCAGCAATGTCCAAATAAACTTGAGGGACCGCTGTAACAATTCTTTTAAACCAGAGGAAGGTTGCGGCAATAACAGGT
CTGTGATGCCCTTAGATGTCCCGGGCTGCACACGTGCTACAATGATCAGTACAGTGAGCATCTTTGCAATACCAGCGTTT
GGAGGCCTGGCCGCGCGTCACTTGTGGCGCCGGCTTGCAGTCTCTACGTTGCCTTCCCAAGTCTGACAAGATTTGGAAAT
CCATTGGAAGTTCTGATTCGATATCCCTATTGAGCATTTTTTTACTACAGCGGCGTCTAACTTCGTCCCTCGTCGGTTCG
CCTGACTTGTGCGGCACTTGGCGTCTGCTATATGCAATTGTCAATTCATAGTGGGGACAGACGATTGTTAATTGTTCGTC
TCGGTCTCAACTAGGAATGCCTTGTACGGGTCTTTGGTTCACCAGACCACCCGGAATACGTCCCTGCCCTTTGTACACAC
CGCCCGTCGCTCTTACCGATGAACTTCTCTGTGAGTTTGAGGGACCGTCAATTGTGTGGCAACACACGACGCTATGGAAA
CTTAAACGAACAGTGTGATTTAAAG
>Hastigerina_pelagica|0100|07
GAACGCGGAGCATGTGGCTTAATTTGACTCAACGCGGGAAATCTTACCGGGTCCGGACACACTGAGGATTGACAGACAGT
ATTCATGGCGAGTCTCTCGTCATATTTCAAATGTGCGAGTTCTTTCATGATTGTGTGATAGGTGGTGCATGGCCGTTCTT
AGTTCGTGGAGTGATCTGTCTGCTTAATTGCGTTTCATATTTACGAATGTCGCTTACGTGATTGCTGCAGACCTCGTCTC
CTCTGGAGGCGACGCGTCTCTTCAACTCACTCGCACATTCTCTTGAACGCAACGAGCGTGACCGCAACCTCTTGTTGTGT
ATACCAAGTGTGGCGCTGGCTTGCCAGCTCGCACTCCAATGCACGTATTTTGGTCACATTGTCTCGCGGCGCCTCGGCGT
TTGCAGCAATGTCCAAATAAACTTGAGGGACCGCTGTAACAATTCTTTTAAACCAGAGGAAGGTTGCGGCAATAACAGGT
CTGTGATGCCCTTAGATGTCCCGGGCTGCACACGTGCTACAATGATCAGTACAGTGAGCATCTTTGCAATACCAGCGTTT
GGAGGCCTGGCCGCGCGTCACTTGTGGCGCCGGCTTGCAGTCTCTACGTTGCCTTCCCAAGTCTGACAAGATTTGGAAAT
CCATTGGAAGTTCTGATTCGATATCCCTATTGAGCATTTTTTTACTACAGCGGCGTCTAACTTCGTCCCTCGTCGGTTCG
CCTGACTTGTGCGGCACTTGGCGTCTGCTATATGCAATTGTCAATTCATAGTGGGGACAGACGATTGTTAATTGTTCGTC
TCGGTCTCAACTAGGAATGCCTTGTACGGGTCTTTGGTTCACCAGACCACCCGGAATACGTCCCTGCCCTTTGTACACAC
CGCCCGTCGCTCTTACCGATGAACTTCTCTGTGAGTTTGAGGGACCGTCAATTGTGTGGCAACACACGACGCTATGGAAA
CTTAAACGAACAGTGTGATTTAAAG
>Hastigerina_pelagica|0100|10
GAACGCGGAGCATGTGGCTTAATTTGACTCAACGCGGGAAATCTTACCGGGTCCGGACACACTGAGGATTGACAGACAGT
ATTCATGGCGAGTCTCTCGTCATATTTCAAATGTGCGAGTTCTTTCATGATTGTGTGATAGGTGGTGCATGGCCGTTCTT
AGTTCGTGGAGTGATCTGTCTGCTTAATTGCGTTTCATATTTACGAATGTCGCTTACGTGATTGCTGCAGACCTCGTCTC
CTCTGGAGGCGACGCGTCTCTTCAACTCACTCGCACATTCTCTTGAACGCAACGAGCGTGACCGCAACCTCTTGTTGTGT
ATACCAAGTGTGGCGCTGGCTCGCCAGCTCGCACTCCAATGCACGTATTTTGGTCACATTGTCTCGCGGCGCCTCGGCGT
TTGCAGCAATGTCCAAATAAACTTGAGGGACCGCTGTAACAATTCTTTTAAACCAGAGGAAGGTTGCGGCAATAACAGGT
CTGTGATGCCCTTAGATGTCCCGGGCTGCACACGTGCTACAATGATCAGTACAGTGAGCATCTTTGCAATACCAGCGTTT
GGAGGCCTGGCCGCGCGTCACTTGTGGCGCCGGCTTGCAGTCTCTACGTTGCCTTCCCAAGTCTGACAAGATTTGGAAAT
CCATTGGAAGTTCTGATTCGATATCCCTATTGAGCATTTTTTTACTACAGCGGCGTCTAACTTCGTCCCTCGTCGGTTCG
CCTGACTTGTGCGGCACTTGGCGTCTGCTATATGCAATTGTCAATTCATAGTGGGGACAGACGATTGTTAATTGTTCGTC
TCGGTCTCAACTAGGAATGCCTTGTACGGGTCTTTGGTTCACCAGACCACCCGGAATACGTCCCTGCCCTTTGTACACAC
CGCCCGTCGCTCTTACCGATGAACTTCTCTGTGAGTTTGAGGGACCGTCAATTGTGTGGCAACACACGACGCTATGGAAA
CTTAAACGAACAGTGTGATTTAAAG
>Hastigerina_pelagica|0100|01
ACTGAGGATTGACAGACAGTATTCATGGCGAGTCTCTCGTCATATTTCAAATGTGCGAGTTCTTTCATGATTGTGTGATA
GGTGGTGCATGGCCGTTCTTAGTTCGTGGAGTGATCTGTCTGCTTAATTGCGTTTCATATTTACGAATGTCGCTTACGTG
ATTGCTGCAGACCTCGTCTCCTCTGGAGGCGACGCGTCTCTTCAACTCACTCGCACATTCTCTTGAACGCAACGAGCGTG
ACCGCAACCTCTTGTTGTGTATACCAAGTGTGGCGCTGGCTTGCCAGCTCGCACTCCAATGCACGTATTTTGGTCACATT
GTCTCGCGGCGCCTCGGCGTTTGCAGCAATGTCCAAATAAACTTGAGGGACCGCTGTAACAATTCTTTTAAACCAGAGGA
AGGTTGCGGCAATAACAGGTCTGTGATGCCCTTAGATGTCCCGGGCTGCACACGTGCTACAATGATCAGTACAGTGAGCA
TCTTTGCAATACCAGCGTTTGGAGGCCTGGCCGCGCGTCACTTGTGGCGCCGGCTTGCAGTCTCTACGTTGCCTTCCCAA
GTCTGACAAGATTTGGAAATCCATTGGAAGTTCTGATTCGATATCCCTATTGAGCATTTTTTTACTACAGCGGCGTCTAA
CTTCGTCCCTCGTCGGTTCGCCTGACTTGTGCGGCACTTGGCGTCTGCTATATGCAATTGTCAATTCATAGTGGGGACAG
ACGATTGTTAATTGTTCGTCTCGGTCTCAACTAGGAATGCCTTGTACGGGTCTTTGGTTCACCAGACCACCCGGAATACG
TCCCTGCCCTTTGTACACACCGCCCGTCGCTCTTACCGATGAACTTCTCTGTGAGTTTGAGGGACCGTCAATTGTGTGGC
AACACACGACGCTATGGAAACTTAAACGAACAGTGTGATTTAA
>Hastigerina_pelagica|0100|02
ACTGAGGATTGACAGACAGTATTCATGGCGAGTCTCTCGTCATATTTCAAATGTGCGAGTTCTTTCATGATTGTGTGATA
GGTGGTGCATGGCCGTTCTTAGTTCGTGGAGTGATCTGTCTGCTTAATTGCGTTTCATATTWACRAAYGYCGCTTACGTG
ATTGCTGCAAACCTCGTCTCCTCTGGAGGCGACGCGTCTCTTCAACTCACTCGCACATTCTCTTGAACGCAACGAGCGTG
ACCGCAACCTCTTGTTGTGTATACCAAGTGTGGCGCTGGCTTGCCAGCTCGCACTCCAATGCACGTATTTTGGTCACATT
GTCTCGCGGCGCCTCGGCGTTTGCAGCAATGTCCAAATAAACTTGAGGGACCGCTGTAACAATTCTTTTAAACCAGAGGA
AGGTTGCGGCAATAACAGGTCTGTGATGCCCTTAGATGTCCCGGGCTGCACACGTGCTACAATGATCAGTACAGTGAGCA
TCTTTGCAATACCAGCGTTTGGAGGCCTGGCCGCGCGTCACTTGTGGTGCCGGCTTGCAGTCTCTACGTTGCCTTCCCAA
GTCTGACAAGATTTGGAAATCCATTGGAAGTTCTGATTCGATATCCCTATTGAGCATTTTTTTACTACAGCGGCGTCTAA
CTTCGTCCCTCGTCGGTTCGCCTGACTTGTGCGGCACTTGGCGTCTGCTATATGCAATTGTCAATTCATAGTGGGGACAG
ACGATTGTTAATTGTTCGTCTCGGTCTCAACTAGGAATGCCTTGTACGGGTCTTTGGTTCACCAGACCACCCGGAATACG
TCCCTGCCCTTTGTACACACCGCCCGTCGCTCTTACCGATGAACTTCTCTGTGAGTTTGAGGGACCGTCAATTGTGTGGC
AAC
>Hastigerina_pelagica|0100|03
ACTGAGGATTGACAGACAGTATTCATGGCGAGTCTCTCGTCATATTTCAAATGTGCGAGTTCTTTCATGATTGTGTGATA
GGTGGTGCATGGCCGTTCTTAGTTCGTGGAGTGATCTGTCTGCTTAATTGCGTTTCATATTTACRAATGTCGCTTACGTG
ATTGCTGCARACCTCGTCTCCTCTGGAGGCRACGCGTCTCTTCAACTCACTCGCACATTCTCTTGAACGCAACGAGCGTG
ACCGCAACCTCTTGTTGTGTATACCAAGTGTGGCGCTGGCTTGCCAGCTCGCACTCCAATGCACGTATTTTGGTCACATT
GTCTCGCGGCGCCTCGGCGTTTGCAGCAATGTCCAAATAAACTTGAGGGACCGCTGTAACAATTCTTTTAAACCARAGGA
AGGTTGCGGCAATAACAGGTCTGTGATGCCCTTAGATGTCCCGGGCTGCACACGTGCTACAATGATCAGTACAGTGAGCA
TCTTTGCAATACCAGCGTTTGGAGGCCTGGCCGCGCGTCACTTGTGGCGCCGGCTTGCAGTCTCTACGTTGCCTTCCCAA
GTCTGACAAGATTTGGAAATCCATTGGAAGTTCTGATTCGATATCCCTATTGAGCATTTTTTTACTACAGCGGCGTCTAA
CTTCGTCCCTCGTCGGTTCGCCTGACTTGTGCGGCACTTGGCGTCTGCTATATGCAATTGTCAATTCATAGTGGGGACAG
ACGATTGTTAATTGTTCGTCTCGGTCTCAACTAGGAATGCCTTGTACGGGTCTTTGGTTCACCAGACCACCCGGAATACG
TCCCTGCCCTTTGTACACACCGCCCGTCGCTCTTACCGATGAACTTCTCTGTGAGTTTGAGGGACCGTCAATTGTGTGGC
AACACACGACGCTATGGAAACTTAAACGAACAG
>Hastigerina_pelagica|0100|09
GAACGTGGAGCATGTGGCTTAATTTGACTCAACGCGGGAAATCTTACCGGGTCCGGACACACTGAGGATTGACAGACAGT
ATTCATGGCGAGTCTCTCGTCATATTTCAAATGTGCGAGTTCTTTCATGATTGTGTGATAGGTGGTGCATGGCCGTTCTT
AGTTCGTGGAGTGATCTGTCTGCTTAATTGCGTTTCATATTTACGAATGTCGCTTACGTGATTGCTGCAGACCTCGTCTC
CTCTGGAGGCGACGCGTCTCTTCAACTCACTCGCACATTCTCTTGAACGCAACGAGCGTGACCGCAACCTCTTGTTGTGT
ATACCAAGTGTGGCGCTGGCTTGCCAGCTCGCACTCCAATGCACGTATTTTGGTCACATTGTCTCGCGGCGCCTCGGCGT
TTGCAGCAATGTCCAAATAAACTTGAGGGACCGCTGTAACAATTCTTTTAAACCAGAGGAAGGTTGCGGCAATAACAGGT
CTGTGATGCCCTTAGATGTCCCGGGCAGCACACGTGCTACAATGATCAGTACAGTGAGCATCTTTGCAATACCAGCGTTT
GGAGGCCTGGCCGCGCGTCACTTGTGGCGCCGGCTTGCAGTCTCTACGTTGCCTTCCCAAGTCTGACAAGATTTGGAAAT
CCATTGGAAGTTCTGATTCGATATCCCTATTGAGCATTTTTTTACTACAGCGGCGTCTAACTTCGTCCCTCGTCGGTTCG
CCTGACTTGTGCGGCACTTGGCGTCTGCTATATGCAATTGTCAATTCATAGTGGGGACAGACGATTGTTAATTGTTCGTC
TCGGTCTCAACTAGGAATGCCTTGTACGGGTCTTTGGTTCACCAGACCACCCGGAATACGTCCCTGCCCTTTGTACACAC
CGCCCGTCGCTCTTACCGATGAACTTCTCTGTGAGTTTGAGGGACCGTCAATTGTGTGGCAACACACGACGCTATGGAAA
CTTAAACGAACAGTGTGATTTAAAG
>Hastigerina_pelagica|0100|05
GAACGTGGAGCATGTGGCTTAATTTGACTCAACGCGGGAAATCTTACCGGGTCCGGACACACTGAGGATTGACAGACAGT
ATTCATGGCGAGTCTCTCGTCATATTTCAAATGTGCGAGTTCTTTCATGATTGTGTGATAGGTGGTGCATGGCCGTTCTT
AGTTCGTGGAGTGATCTGTCTGCTTAATTGCGTTTCATATTTACGAATGTCGCTTACGTGATTGCTGCAGACCTCGTCTC
CTCTGGAGGCGACGCGTCTCTTCAACTCACTCGCACATTCTCTTGAACGCAACGAGCGTGACCGCAACCTCTTGTTGTGT
ATACCAAGTGTGGCGCTGGCTTGCCAGCTCGCACTCCAATGCACGTATTTTGGTCACATTGTCTCGCGGCGCCTCGGCGT
TTGCAGCAATGTCCAAATAAACTTGAGGGACCGCTGTAACAATTCTTTTAAACCAGAGGAAGGTTGCGGCAATAACAGGT
CTGTGATGCCCTTAGATGTCCCGGGCTGCACACGTGCTACAATGATCAGTACAGTGAGCATCTTTGCAATACCAGCGTTT
GGAGGCCTGGCCGCGCGTCACTTGTGGCGCCGGCTTGCAGTCTCTACGTTGCCTTCCCAAGTCTGACAAGATTTGGAAAT
CCATTGGAAGTTCTGATTCGATATCCCTATTGAGCATTTTTTTACTACAGCGGCGTCTAACTTCGTCCCTCGTCGGTTCG
CCTGACTTGTGCGGCACTTGGCGTCTGCTATATGCAATTGTCAATTCATAGTGGGGACAGACGATTGTTAATTGTTCGTC
TCGGTCTCAACTAGGAATGCCTTGTACGGGTCTTTGGTTCACCAGACCACCCGGAATACGTCCCTGCCCTTTGTACACAC
CGCCCGTCGCTCTTACCGATGAACTTCTCTGTGAGTTTGAGGGACCGTCAATTGTGTGGCAACACACGACGCTATGGAAA
CTTAAACGAACAGTGTGATTTAAAG
>Hastigerina_pelagica|0723|00
TTGTGCATGGCCGTTCTTAGTTCGTGGAGTGATCTGTCTGCTTAATTGCGTTTCATATTTACGAATGTCGCTTACGTGAT
TGCTGCAGACCTCGTCTCCTCTGGAGGCGACGCGTCTCTTCAACTCACTCGCACATTCTCTTGAACGCAACGAGCGTGAC
CGCAACCTCTTGTTGTGTATACCAAGTGTGGCGCTGGCTTGCCAGCTCGCACTCCAATGCACGTATTTTGGTCACATTGT
CTCGCGGCGCCTCGGCGTTTGCAGCAATGTCCAAATAAACTGAGGACCGCTTAACA
>Hastigerina_pelagica|0722|00
CATGGTGCATGGCCGTTCTTAGTTCGTGGAGTGATCTGTCTGCTTAATTGCGTTTCATATTTACGAATGTCGCTTACGTG
ATTGCTGCAGACCTCGTTTTCTCTGGAGGCGACGCGTCTCTTCAACTCACTCGCACATTCTCTTGAACGCAACGAGCGTG
ACCGCAACCTCTTGTTGTGTATACCAAGTGTGGCGCTGGCTTGCCAGCTCGCACTCCAATGCACGTATTTTGGTCACATT
GTCTCGCGGCGCCTCGGCGTTTGCAGCAATGTCCAAATAAACTGAGGACCGCGAACA
>Hastigerina_pelagica|0080|10
GTGGAGCATGTGGCTTAATTTGACTCAACGCGGGAAATCTTACCGGGTCCGGACACACTGAGGATTGACAGACAGTATTC
ATGCCGACTGAATTTCGACATATTTCAAATGTGCGAGTTCTTTCATGATTGTGTGATAGGTGGTGCATGGCCGTTCTTAG
TTCGTGGAGTGATCTGTCTGCTTAATTGCGTTTCATATTTACGAATGTCGCTTACGTGATTGCTGCAGACCTCGTCTCTT
TATTGAGTGCGACGCGTCTCTTCAACTCACTCGCACATTCTCTTGAACGCAACGAGCGTGACCGCAACCTCTTGTTGTGT
ATACCAAGTGTGTCGTTGCTTGCAACTCACACTCCAATGCACGTATTTTGGTCACATTGTCTCGGCCGTCGCGCGCAGCC
TCGGCTGTGTCGGCGCCAGCAATGTCCAAATAAACTTGAGGGACCGCTGTAACAATTCTTTTAAACCAGAGGAAGGTTGC
GGCAATAACAGGTCTGTGATGCCCTTAGATGTCCCGGGCTGCACACGTGCTACAATGATCAGTACAGTGAGCATCTTTGC
AATACCAGCGTTTGGAGGCCTGGCCAAGTCACTTGTGACTCGGCTTGCAGTCTCTACGTTGCCTTCCCAAGTCTGACAAG
ATTTGGAAATCCATTGGAAGTCCTGAATCAATCCCTATTGAGCATTTTTCTCTACAGTGGCGCCAGACTTCGTCCCATGT
CGCCTGACTTGTGCGGCACTTGGCGTCTACTATATGCAATTGTCAATTCATAGTGGGGACAGACGATTGTTAATTGTTCG
TCTCGGTCTCAACTAGGAATGCCTTGTACGGGTCTTTGGTTCACCAGACCACCCGGAATACGTCCCTGCCCTTTGTACAC
ACCGCCCGTCGCTCTTACCGATGAACTTCTCTGTGAGTTTGAGGGACCGTCAATTGTGTGGCAACACACGACGTATGGAA
ACTTAAACGAACAGTGTGATTTAAAG
>Hastigerina_pelagica|0080|03
CGAGCGTGACCGCAACCTCTTGTTGTGTATACCAAGTGTGTCGTTGCTTGCAACTCACACTCCAATGCACGTATTTTGGT
CACATTGTCTCGGCCGTCGCGCGCAGCCTCGGCTGTGTCGGCGCCAGCAATGTCCAAATAAACTTGAGGGACCGCTGTAA
CAATTCTTTTAAACCAGAGGAAGGTTGCGGCAATAACAGGTCTGTGATGCCCTTAGATGTCCCGGGCTGCACACGTGCTA
CAATGATCAGTACAGTGAGCATCTTTGCAATACCAGCGTTTGGAGGCCTGGCCAAGTCACTTGTGACTCGGCTTGCAGTC
TCTACGTTGCCTTCCCAAGTCTGACAAGATTTGGAAATCCATTGGAAGTCCTGAATCAATCCCTATTGAGCATTTTTCTC
TACAGTGGCGCCAGACTTCGTCCCATGTCGGTTCGCCTGACTTGTGCGGCACTTGGCGTCTACTATATGCAATTGTCAAT
TCATAGTGGGGACAGACGATTGTTAATTGTTCGTCTCGGTCTCAACTAGGAATGCCTTGTACGGGTCTTTGGTTCACCAG
ACCACCCGGAATACGTCCCTGCCCTTTGTACACACCGCCCGTCGCTCTTACCGATGAACTTCTCTGTGAGTTTGAGGGAC
CGTCAATTGTGTGGCAACACACGACGCTATGGAAACTTAAACGAACAGTGTGATTTAAAG
>Hastigerina_pelagica|0080|16
GTGGAGCATGTGGCTTAATTTGACTCAACGCGGGAAATCTTACCGGGTCCGGACACACTGAGGATTGACAGACAGTATTC
ATGCCGACTGAATTTCGACATATTTCAAATGTGCGAGTTCTTTCATGATTGTGTGATAGGTGGTGCATGGCCGTTCTTAG
TTCGTGGAGTGATCTGTCTGCTTAATTGCGTTTCATATTTACGAATGTCGCTTACGTGATTGCTGCAGACCTCGTCTCTT
TATTGAGTGCGACGCGTCTCTTCAACTCACTCGCACATTCTCTTGAACGCAACGAGCGTGACCGCAACCTCTTGTTGTGT
ATACCAAGTGTGTCGTTGCTTGCAACTCACACTCCAATGCACGTATTTTGGTCACATTGTCTCGGCCGTCGCGCGCAGCC
TCGGCTGTGTCGGCGCCAGCAATGTCCAAATAAACTTGAGGGACCGCTGTAACAATTCTTTTAAACCAGAGGAAGGTTGC
GGCAATAACAGGTCTGTGATGCCCTTAGATGTCCCGGGCTGCACACGTGCTACAATGATCAGTACAGTGAGCATCTTTGC
AATACCAGCGTTTGGAGGCCTGGCCAAGTCACTTGTGACTCGGCTTGCAGTCTCTACGTTGCCTTCCCAAGTCTGACAAG
ATTTGGAAATCCATTGGAAGTCCTGAATCAATCCCTATTGAGCATTTTTCTCTACAGTGGCGCCAGACTTCGTCCCATGT
CGGTTCGCCTGACTTGTGCGGCACTTGGCGTCTACTATATGCAATTGTCAATTCATAGTGGGGACAGACGATTGTTAATT
GTTCGTCTCGGTCTCAACTAGGAATGCCTTGTACGGGTCTTTGGTTCACCAGACCACCCGGAATACGTCCCTGCCCTTTG
TACACACCGCCCGTCGCTCTTACCGATGAACTTCTCTGTGAGTTTGAGGGACCGTCAATTGTGTGGCAACACACGACGCT
ATGGAAACTTAAACGAACAGTGTGATTTAAAG
>Hastigerina_pelagica|0080|20
GTGGAGCATGTGGCTTAATTTGACTCAACGCGGGAAATCTTACCGGGTCCGGACACACTGAGGATTGACAGACAGTATTC
ATGCCGACTGAATTTCGACATATTTCAAATGTGCGAGTTCTTTCATGATTGTGTGATAGGTGGTGCATGGCCGTTCTTAG
TTCGTGGAGTGATCTGTCTGCTTAATTGCGTTTCATATTTACGAATGTCGCTTACGTGATTGCTGCAGACCTCGTCTCTT
TATTGAGTGCGACGCGTCTCTTCAACTCACTCGCACATTCTCTTGAACGCAACGAGCGTGACCGCAACCTCTTGTTGTGT
ATACCAAGTGTGTCGTTGCTTGCAACTCACACTCCAATGCACGTATTTTGGTCACATTGTCTCGGCCGTCGCGCGCAGCC
TCGGCTGTGTCGGCGCCAGCAATGTCCAAATAAACTTGAGGGACCGCTGTAACAATTCTTTTAAACCAGAGGAAGGTTGC
GGCAATAACAGGTCTGTGATGCCCTTAGATGTCCCGGGCTGCACACGTGCTACAATGATCAGTACAGTGAGCATCTTTGC
AATACCAGCGTTTGGAGGCCTGGCCAAGTCACTTGTGACTCGGCTTGCAGTCTCTACGTTGCCTTCCCAAGTCTGACAAG
ATTTGGAAATCCATTGGAAGTCCTGAATCAATCCCTATTGAGCATTTTTCTCTACAGTGGCGCCAGACTTCGTCCCATGT
CGGTTCGCCTGACTTGTGCGGCACTTGGCGTCTACTATATGCAATTGTCAATTCATAGTGGGGACAGACGATTGTTAATT
GTTCGTCTCGGTCTCAACTAGGAATGCCTTGTACGGGTCTTTGGTTCACCAGACCACCCGGAATACGTCCCTGCCCTTTG
TACACACCGCCCGTCGCTCTTACCGATGAACTTCTCTGTGAGTTTGAGGGACCGTCAATTGTGTGGCAACACACGACGCT
ATGGAAACTTAAACGAACAGTGTGATTTAAAG
>Hastigerina_pelagica|0842|01
AAGGGCACCACAAGAACGTGGAGCATGTGGCTTAATTTGACTCAACGCGGGAAATCTTACCGGGTCCGGACACACTGAGG
ATTGACAGACAGTATTCATGCCGACTGAATTTCGACATATTTCAAATGTGCGAGTTCTTTCATGATTGTGTGATAGGTGG
TGCATGGCCGTTCTTAGTTCGTGGAGTGATCTGTCTGCTTAATTGCGTTTCATATTTACGAATGTCGCTTACGTGATTGC
TGCAGACCTCGTCTCTTTATTGAGTGCGACGCGTCTCTTCAACTCACTCGCACATTCTCTTGAACGCAACGAGCGTGACC
GCAACCTCTTGTTGTGTATACCAAGTGTGTCGCTGGCTTTACTGCCAGCTCGCACTCCAATGCACGTATTTTGGTCACAT
TGTCTCGGCCGTCGCACGCAGCCTCGGCTGTGTCGGCGCCAGCAATGTCCAAATAAACTTGAGGGACCGCTGTAACAATT
CTTTTAAACCAGAGGAAGGTTGCGGCAATAACAGGTCTGTGATGCCCTTAGATGTCCCGGGCTGCACACGTGCTACAATG
ATCAGTACAGTGAGCATCTTTGCAATACCAGCGTTTGGAGGCCTGGCCATGTCACTTGTGACTCGGCTTGCAGTCTCTAC
GTTGCCTTCCCAAGTCTGACAAGATTTGGAAATCCATTGGAAGTCCTGAATCAATCCCTATTGAGCATTTTTCTCTACAG
TGGCGCCAGACTTCGTCCCATGTCGGTTCGCCTGACTTGTGCGGCACTTGGCGTCTACTATATGCAATTGTCAATTCATA
GTGGGGACAGACGATTGTTAATTGTTCGTCTCGG
>Hastigerina_pelagica|0842|03
AAGGGCACCACAAGAACGTGGAGCATGTGGCTTAATTTGACTCAACGCGGGAAATCTTACCGGGTCCGGACACACTGAGG
ATTGACAGACAGTATTCATGCCGACTGAATTTCGACATATTTCAAATGTGCGAGTTCTTTCATGATTGTGTGATAGGTGG
TGCATGGCCGTTCTTAGTTCGTGGAGTGATCTGTCTGCTTAATTGCGTTTCATATTTACGAATGTCGCTTACGTGATTGC
TGCAGACCTCGTCTCTTTATTGAGTGCGACGCGTCTCTTCAACTCACTCGCACATTCTCTTGAACGCAACGAGCGTGACC
GCAACCTCTTGTTGTGTATACCAAGTGTGTCGCTGGCTTTACTGCCAGCTCGCACTCCAATGCACGTATTTTGGTCACAT
TGTCTCGGCCGTCGCACGCAGCCTCGGCTGTGTCGGCGCCAGCAATGTCCAAATAAACTTGAGGGACCGCTGTAACAATT
CTTTTAAACCAGAGGAAGGTTGCGGCAATAACAGGTCTGTGATGCCCTTAGATGTCCCGGGCTGCACACGTGCTACAATG
ATCAGTACAGTGAGCATCTTTGCAATACCAGCGTTTGGAGGCCTGGCCATGTCACTTGTGACTCGGCTTGCAGTCTCTAC
GTTGCCTTCCCAAGTCTGACAAGATTTGGAAATCCATTGGAAGTCCTGAATCAATCCCTATTGAGCATTTTTCTCTACAG
TGGCGCCAGACTTCGTCCCATGTCGGTTCGCCTGACTTGTGCGGCACTTGGCGTCTACTATATGCAATTGTCAATTCATA
GTGGGGACAGA
>Hastigerina_pelagica|0842|04
GACGCGTCTCTTCAACTCACTCGCACATTCTCTTGAACGCAACGAGCGTGACCGCAACCTCTTGTTGTGTATACCAAGTG
TGTCGTTGCTTGCAACTCACACTCCAATGCACGTATTTTGGTCACATTGTCTCGGCCGTCGCGCGCAGCCTCGGCTGTGT
CGGCGCCAGCAATGTCCAAATAAACTTGAGGGACCGCTGTAACAATTCTTTTAAACCAGAGGAAGGTTGCGGCAATAACA
GGTCTGTGATGCCCTTAGATGTCCCGGGCTGCACACGTGCTACAATGATCAGTACAGTGAGCATCTTTGCAATACCAGCG
TTTGGAGGCCTGGCCAAGTCACTTGTGACTCGGCTTGCAGTCTCTACGTTGCCTTCCCAAGTCTGACAAGATTTGGAAAT
CCATTGGAAGTCCTGAATCAATCCCTATTGAGCATTTTTCTCTACAGTGGCGCCAGACTTCGTCCCATGTCGGTTCGCCT
GACTTGTGCGGCACTTGGCGTCTACTATATGCAATTGTCAATTCATAGTGGGGACAGACGATTGTTAATTGTTCGTCTCG
GTCTCAACTAGGAATGCCTTGTACGGGTCTTTGGTTCACCAGACCACCCGGAATACGTCCCTGCCCTTTGTACACACCGC
CCGTCGCTCTTACCGATGAACTTCTCTGTGAGTTTGAGGGACCGTCAATTGTGTGGCAACACACGACGCTATGGAAACTT
AAACGAACAGTGTGATTTAAAGGAAAGAGAAGTCGTAACAAGGCATCAGGGTACCGAGC
>Hastigerina_pelagica|0842|05
AAGGGCACCACAAGAACGTGGAGCATGTGGCTTAATTTGACTCAACGCGGGAAATCTTACCGGGTCCGGACACACTGAGG
ATTGACAGACAGTATTCATGCCGACTGAATTTCGACATATTTCAAATGTGCGAGTTCTTTCATGATTGTGTGATAGGTGG
TGCATGGCCGTTCTTAGTTCGTGGAGTGATCTGTCTGCTTAATTGCGTTTCATATTTACGAATGTCGCTTACGTGATTGC
TGCAGACCTCGTCTCTTTATTGAGTGCGACGCGTCTCTTCAACTCACTCGCACATTCTCTTGAACGCAACGAGCGTGACC
GCAACCTCTTGTTGTGTATACCAAGTGTGTCGTTGCTTGCAACTCACACTCCAATGCACGTATTTTGGTCACATTGTCTC
GGCCGTCGCGCGCAGCCTCGGCTGTGTCGGCGCCAGCAATGTCCAAATAAACTTGAGGGACCGCTGTAACAATTCTTTTA
AACCAGAGGAAGGTTGCGGCAATAACAGGTCTGTGATGCCCTTAGATGTCCCGGGCTGCACACGTGCTACAATGATCAGT
ACAGTGAGCATCTTTGCAATACCAGCGTTTGGAGGCCTGGCCAAGTCACTTGTGACTCGGCTTGCAGTCTCTACGTTGCC
TTCCCAAGTCTGACAAGATTTGGAAATCCATTGGAAGTCCTGAATCAATCCCTATTGAGCATTTTTCTCTACAGTGGCGC
CAGACTTCGTCCCATGTCGGTTCGCCTGACTTGTGCGGCACTTGGCGTCTACTATATGCAATTGTCAATTCATAGTGGGG
ACAGACGATTGTTAATTGTTCGTCTCGGTCTCAACTAGGAATGCCTTGTACGGGTCTTTG
>Hastigerina_pelagica|0842|06
TGCTTAATGCGTTTCATATTTACGAATGTCGCTTACGTGATTGCTGCAGACCTCGTCTCTTTATTGAGTGAGACGCGTCT
CTTCAACTCACTCGCACATTCTCTTGAACGCAACGAGCGTGACCGCAACCTCTTGTTGTGTATACCAAGTGTGTCGCTTG
GCTTTACTGCCAGCTCGCACTCCAATGCACGTATTTTGGTCACATTGTCTCGGCCGTCGCGCGCAGCCTCGGCTGTGTCG
GCGCCAGCAATGTCCAAATAAACTTGAGGGACCGCTGTAACAATTCTTTTAAACCAGAGGAAGGTTGCGGCAATAACAGG
TCTGTGATGCCCTTAGATGTCCCGGGCTGCACACGTGCTACAATGATCAGTACAGTGAGCATCTTTGCAATACCAGCGTT
TGGAGGCCTGGCCAAGTCACTTGTGACTCGGCTTGCAGTCTCTACGTTGCCTTCCCAAGTCTGACAAGATTTGGAAATCC
ATTGGAAGTCCTGAATCAATCCCTATTGAGCATTTTTCTCTACAGTGGCGCCAGACTTCGTCCCATGTCGGTTCGCCTGA
CTTGTGCGGCACTTGGCGTCTACTATATGCAATTGTCAATTCATAGTGGGGACAGACGATTGTTAATTGTTCGTCTCGGT
CTCAACTAGGAATGCCTTGTACGGGTCTTTGGTTCACCAGACCACCCGGAATACGTCCCTGCCCTTTGTACACACCGCCC
GTCGCTCTTACCGATGAACTTCTCTGTGAGTTTGAGGGACCGTCAATTGTGTGGCAACACACGACGCTATGGAAACTTAA
ACGAACAGTGTGATTTAAAGGAAAGAGAAGTCGTAACAAGGCATCAGGGTACCGAGCTCGA
>Hastigerina_pelagica|0843|00
TGGTGCATGGCCGTTCTTAGTTCGTGGAGTGATCTGTCTGCTTAATTGCGTTTCATATTTACGAATGTCGCTTACGTGAT
TGCTGCAGACCTCGTCTCTTTATTGAGTGCGACGCGTCTCTTCAACTCACTCGCACATTCTCTTGAACGCAACGAGCGTG
ACCGCAACCTCTTGTTGTGTATACCAAGTGTGTCGTTGCTTGCAACTCACACTCCAATGCACGTATTTTGGTCACATTGT
CTCGGCCGTCGCGCGCAGCCTCGGCTGTGTCGGCGCCAGCAATGTCCAAATAAACTGAGGACCGCGTAACA
>Hastigerina_pelagica|0091|02
CGGGTCCGGACACACTGAGGATTGACAGACAGTATTCATGCCGATTGAATTTCGACATATTTCAAATGTGCGAGTTCTTT
CATGATTGTGTGATAGGTGGTGCATGGCCGTTCTTAGTTCGTGGAGTTATCTGTCTGCTTAATTGCGTTTCATATTTACG
AATGTCGCTTACGTGATTGCTGCAGACCTCGCGTCTCTTTATTGAGTTGCGACGCGTCTCTTCAACTCACTCGCACATTC
TCTTGAACGCAACGAGCGTGACCGCAACCTCTTGTTGTGTATACCAAGTGTGTCGTTGCTTGCAACTCACACTCCAATGC
ACGTATTTTGGTCACATTGTCTCGGTGCCGTCGCGCGCAGCCTCGGCTGTGTCGGCGTGCCAGCAATGTCCAAATAAACT
TGAGGGACCGCTGTAACAATTCTTTTAAACCAGAGGAAGGTTGCGGCAATAACAGGTCTGTGATGCCCTTAGATGTCCCG
GGCTGCACACGTGCTACAATGATCAGTACAGTGAGCATCTTTGCAATACCAGCGTTTGGAGGCCTGGCCAAGTCACTTGT
GACTTCGGCTTGCAGTCTCTACGTTGCCTTCCCAAGTCTGACAAGATTTGGAAATCCATTGGAAGTCCTGAATCAATCCC
TATTGAGCATTTTTCTCTACAGTGGCGCCAGACTTCGTCCCATGTCGGTTCGCCTGACTTGTGCGGCACTTGGCGTCTAC
>Hastigerina_pelagica|0080|41
GTGGAGCATGTGGCTTAATTTGACTCAACGCGGGAAATCTTACCGGGTCCGGACACACTGAGGATTGACAGACAGTATTC
ATGCCGACTGAATTTCGACATATTTCAAATGTGCGAGTTCTTTCATGATTGTGTGATAGGTGGTGCATGGCCGTTCTTAG
TTCGTGGAGTGATCTGTCTGCTTAATTGCGTTTCATATTTACGAATGTCGCTTACGTGATTGCTGCAGACCTCGTCTCTC
TTTATTGAGTGCGACGCGTCTCTTCAACTCACTCGCACATTCTCTTGAACGCAACGAGCGTGACCGCAACCTCTTGTTGT
GTATACCAAGTGTGTCGTTGCTTGCAACTCACACTCCAATGCACGTATTTTGGTCACATTGTCTCGGCCGTCGCGCGCAG
CCTCGGCTGTGTCGGCGCCAGCAATGTCCAAATAAACTTGAGGGACCGCTGTAACAATTCTTTTAAACCAGAGGAAGGTT
GTGGCAATAACAGGTCTGTGATGCCCTTAGATGTCCCGGGCTGCACACGTGCTACAATGATCAGTACAGTGAGCATCTTT
GCAATACCAGCGTTTGGAGGCCTGGCCAAGTCACTTGTGACTCGGCTTGCAGTCTCTACGTTGCCTTCCCAAGTCTGACA
AGATTTGGAAATCCATTGGAAGTCCTGAATCAATCCCTATTGAGCATTTTTCTCTACAGTGGCGCCAGACTTCGTCCCAT
GTCGGTTCGCCTGACTTGTGCGGCACTTGGCGTCTACTATATGCAATTGTCAATTCATAGTGGGGACAGACGATTGTTAA
TTGTTCGTCTCGGTCTCAACTAGGAATGCCTTGTACGGGTCTTTGGTTCACCAGACCACCCGGAATACGTCCCTGCCCTT
TGTACACACCGCCCGTCGCTCTTACCGATGAACTTCTCTGTGAGTTTGAGGGACCGTCAATTGTGTGGCAACACACGACG
CTATGGAAACTTAAACGAACAGTGTGATTTAAAG
>Hastigerina_pelagica|0080|08
GCGGAGCATGTGGCTTAATTTGACTCAACGCGGGAAATCTTACCGGGTCCGGACACACTGAGGATTGACAGACAGTATTC
ATGCCGACTGAATTTCGACATATTTCAAATGTGCGAGTTCTTTCATGATTGTGTGATAGGTGGTGCATGGCCGTTCTTAG
TTCGTGGAGTGATCTGTCTGCTTAATTGCGTTTCATATTTACGAATGTCGCTTACGTGATTGCTGCAGACCTCGTCTCTC
TTTATTGAGTGCGACGCGTCTCTTCAACTCACTCGCACATTCTCTTGAACGCAACGAGCGTGACCGCAACCTCTTGTTGT
GTATACCAAGTGTGTCGTTGCTTGCAACTCACACTCCAATGCACGTATTTTGGTCACATTGTCTCGGCCGTCGCGCGCAG
CCTCGGCTGTGTCGGCGCCAGCAATGTCCAAATAAACTTGAGGGACCGCTGTAACAATTCTTTTAAACCAGAGGAAGGTT
GCGGCAATAACAGGTCTGTGATGCCCTTAGATGTCCCGGGCTGCACACGTGCTACAATGATCAGTACAGTGAGCATCTTT
GCAATACCAGCGTTTGGAGGCCTGGCCAAGTCACTTGTGACTCGGCTTGCAGTCTCTACGTTGCCTTCCCAAGTCTGACA
AGATTTGGAAATCCATTGGAAGTCCTGAATCAATCCCTATTGAGCATTTTTCTCTACAGTGGCGCCAGACTTCGTCCCAT
GTCGGTTCGCCTGACTTGTGCGGCACTTGGCGTCTACTATATGCAATTGTCAATTCATAGTGGGGACAGACGATTGTTAA
TTGTTCGTCTCGGTCTCAACTAGGAATGCCTTGTACGGGTCTTTGGTTCACCAGACCACCCGGAATACGTCCCTGCCCTT
TGTACACACCGCCCGTCGCTCTTACCGATGAACTTCTCTGTGAGTTTGAGGGACCGTCAATTGTGTGGCAACACACGACG
CTATGGAAACTTAAACGAACAGTGTGATTTAAAG
>Hastigerina_pelagica|1611|01
AAGGGCACCACAAGAACGCGGAGCATGTGGCTTAATTTGACTCAACGCGGGAAATCTTACCGGGTCCGGACACACTGAGG
ATTGACAGACAGTATTCATGCCGACTGAATTTCGACATATTTCAAATGTGCGAGTTCTTTCATGATTGTGTGTAGGTGGT
GCATGGCCGTTCTTAGTTCGTGGAGTGATCTGTCTGCTTAATTGCGTTTCATATTTACGAATGTCGCTTACGTGATTGCT
GCAGACCTCGTCTCTTTATTGAGTGCGACGCGTCTCTTCAACTCACTCGCACATTCTCTTGAACGCAACGAGCGTGACCG
CAACCTCTTGTTGTGTATACCAAGTGTGTCGCTTGGCTTTACTGCCAGCTCGCACTCCAATGCACGTATTTTGGTCACAT
TGTCTCGGTCCGTCGCGCGCAGCCTCGGCTGTGTCGGCGCCAGCAATGTCCAAATAAACTTGAGGGACCGCTGTAACAAT
TCTTTTAAACCAGAGGAAGGTTGCGGCAATAACAGGTCTGTGATGCCCTTAGATGTCCCGGGCTGCACACGTGCTACAAT
GATCAGTACAGTGAGCATCTTTGCAATACCAGCGTTTGGAGGCCTGGCCAAGTCACTTGTGACTCGGCTTGCAGTCTCTA
CGTTGCCTTCCCAAGTCTGACAAGATTTGGAAATCCATTGGAAGTCCTGAATCAATCCCTATTGAGCATTTTTCTCTACA
GTGGCGCCAGACTTCGTCCCATGTCGGTTCGCCTGACTTTGTGCGGCACTTGCGTCTACTATATGCAATTGTCAATTCAT
AGTGGGGACAGACGATTGTTAATTGTTCGTCTCGGTCTCAAC
>Hastigerina_pelagica|1611|04
TAAATGCGTTTCATATTTACGAAATGTCGCTTACGTGATTGCTGCAGACCTCGTCTCTTTATTGAGTGCGACGCGTCTCT
TCAACTCACTCGCACATTCTCTTGAACGCAACGAGCGTGACCGCAACCTCTTGTTGTGTATACCAAGTGTGTCGCTGGCT
TTACTGCCAGCTCGCACTCCAATGCACGTATTTTGGTCACATTGTCTCGGCCGTCGCGCGCAGCCTCGGCTGTGTCGGCG
CCAGCAATGTCCAAATAAACTTGAGGGACCGCTGTAACAATTCTTTTAAACCAGAGGAAGGTTGCGGCAATAACAGGTCT
GTGATGCCCTTAGATGTCCCGGGCTGCACACGTGCTACAATGATCAGTACAGTGAGCATCTTTGCAATACCAGCGTTTGG
AGGCCTGGCCAAGTCACTTGTGACTCGGCTTGCAGTCTCTACGTTGCCTTCCCAAGTCTGACAAGATTTGGAAATCCATT
GGAAGTCCTGAATCAATCCCTATTGAGCATTTTTCTCTACAGTGGCGCCAGACTTCGTCCCATGTCGGTTCGCCTGACTT
GTGCGGCACTTGGCGTCTACTATATGCAATTGTCAATTCATAGTGGGGACAGACGATTGTTAATTGTTCGTCTCGGTCTC
AACTAGGAATGCCTTGTACGGGTCTTTGGTTCACCAGACCACCCGGAATACGTCCCTGCCCTTTGTACACACCGCCCGTC
GCTCTTACCGATGAACTTCTCTGTGAGTTTGAGGGACCGTCAATTGTGTGGCAACACACGACGCTATGGAAACTTAAACG
AACAGTGTGATTTAAAGGAAAGAGAAGTCGTAACAAGGCATCAGGGTACCGAGCTCGA
>Hastigerina_pelagica|1611|08
TCTGCTTAATTGCGTTCATATTACGAAAGTCGCTTACGTGATTGCTGCAGACCTCGTCTCTTTATGAGTGCGACGCGTCT
CTTCAACTCACTCGCACATTCTCTTGAACGCAACGAGCGTGACCGCAACCTCTTGTTGTGTATACCAAGTGTGTCGCTGG
CTTTACTGCCAGCTCGCACTCCAATGCACGTATTTTGGTCACATTGTCTCGGCCGTCGCGCGCAGCCTCGGCTGTGTCGG
CGCCAGCAATGTCCAAATAAACTTGAGGGACCGCTGTAACAATTCTTTTAAACCAGAGGAAGGTTGCGGCAATAACAGGT
CTGTGATGCCCTTAGATGTCCCGGGCTGCACACGTGCTACAATGATCAGTACAGTGAGCATCTTTGCAATACCAGCGTTT
GGAGGCCTGGCCAAGTCACTTGTGACTCGGCTTGCAGTCTCTACGTTGCCTTCCCAAGTCTGACAAGATTTGGAAATCCA
TTGGAAGTCCTGAATCAATCCCTATTGAGCATTTTTCTCTACAGTGGCGCCAGACTTCGTCCCATGTCGGTTCGCCTGAC
TTGTGCGGCACTTGGCGTCTACTATATGCAATTGTCAATTCATAGTGGGGACAGACGATTGTTAATTGTTCGTCTCGGTC
TCAACTAGGAATGCCTTGTACGGGTCTTTGGTTCACCAGACCACCCGGAATACGTCCCTGCCCTTTGTACACACCGCCCG
TCGCTCTTACCGATGAACTTCTCTGTGAGTTTGAGGGACCGTCAATTGTGTGGCAACACACGACGCTATGGAAACTTAAA
CGAACAGTGTGATTTAAAGGAAAGAGAAGTCGTAACAAGGCATCAGGGTACCGAGCTCGA
>Pulleniatina_obliquiloculata|225066|DQ407271
aagggcaccacaagaacgcgtggagcatgtggcttaatttgactcaacgcgggaaatctt
accgggtccggacacactgaggattgacaggcaatatctattaaaagaattgttattata
acaatctcttatttaatagtgttaaatatgctagtcctttcatgattatgtgataggtgg
tgcatggccgttcttagttcgtggagtgatctgtctgcttaattgcgtttcactaagggc
ccataaattcaaggtatgttagctattgtttccctattgaccccttatatcttataagcg
cgtgtctttatgggtttaaacattgcgcatgctgttgggtcctgaaagcaacgaacgtga
ccgcaacgtcttgttgcctttatcttgttatatctattaattttattaatagaataacta
acagaggctaatctaaaactagacggaccgctgtttctttcttaaaccagaggaaggttg
cggcaataacaggtctgtgatgcccttagatgttccgggctgcacacgtgctacaatgat
cagtacagtgagcatctcaatttatatacaccgtatttagcgctaagatatgattattgg
ctcttttagggtcttttaattgtatttcttatgcgcgcggtaaagcctgcttcgagagta
agtgggtaatccattggaagtaatgatttctcttttatatagcacacctatatacggcat
tcattcccgggatgactagtttcgtcttttttgtgcgaatgtaatgtatttcttatccgt
atgtgcgattgtcaattcatggtggggacagaccattgttaattgttggtctcggtctta
actaggaatgccttgtacgggtctttggttcaacaaaccacccggaatacgtccctgccc
tttgtacacaccgcccgtcgctcttaccgatgaacttctttgtgagtctaagggactggg
ttaatagctatttttatagttatatacctatggaaacttatacgaacaatgtggtttaaa
ggaaagagaagtcgtaacaaggcatca
>Pulleniatina_obliquiloculata|225066|DQ407270
aagggcaccacaagaacgcgtggagcatgtggcttaatttgactcaacgcgggaaatctt
accgggtccggacacactgaggattgacaggcaatatctattaaaagaatattattttaa
tatctctttttaatagtgttaaatatgctagtcctttcatgattatgtgataggtggtgc
atggccgttcttagttcgtggagtgatctgtctgcttaattgcgtttcactaagggccca
taaattcaaggtatgttagctattgtttccctattgaccccttatattcttataagcgcg
tgtctttatgggtttaaacattgcgcatgctgttgggtcctgaaagcaacgaacgtgacc
gcaacgtcttgttgcctttatcttgttatatctattatttatttaatagaataactaaca
gaggctaatctaaaactagacggaccgctgtttctttcttaaaccagaggaaggttgcgg
caataacaggtctgtgatgcccttagatgttccgggctgcacacgtgctacaatgatcag
tacagtgagcatctcaatttatatacaccgtatttagcgctaagatatgattattggctc
tttagggtcttttaattgtatttcttatgcgcgcggtaaagcctgcttcgagagtaagtg
ggtaatccattggaagtaatgatttctcttttatatagcacacctatatacggcattcat
tcccgggatgactagtttcgtcttttttgtgcgaatgtaatgtatttcttatccgtatgt
gcgattgtcaattcatggtggggacagaccattgttaattgttggtctcggtcttaacta
ggaatgccttgtacgggtctttggttcaacaaaccacccggaatacgtccctgccctttg
tacacaccgcccgtcgctcttaccgatgaacttctttgtgagtctaagggactgggttaa
tagctatttttatagttatatacctatggaaacttatacgaacaatgtggtttaaaggaa
agagaagtcgtaacaaggcatca
>Globigerina_sp._Okinawa_trough_2006|375012|DQ407269
cgtggtagtatgtggcttaatttgactcaacgcggaaaagcttatctggtccggacacag
tgaggattgacagacggtcttattggtggactctaagacgtcatggtaaagttgaagttc
tttcatgatcttgtggcaggtggtgcatggccgttcttagttcgtgtagtgatacgtctg
cctaatcgcgtcacgataacctatttctcgacaatccaaagatcttcgtgcagtatctat
tggtacgatgctcacgttagtaggctagagatttgaacagtacgcaacggacgcgatcgt
aatctcttgttaagtggccatcctgtgagcccctgatttaatggcaggcggtatcatctc
agccacatttcctctggtagtagtgggccagatttaaaactcgagaaacatctgtgactt
tctttctttacgcagaggaaggttatggcaataacaggtctgtgatgccctcagatgtcc
agagctgcacacgtactacagtgatcgactcactaagtgtcgtgttttctccaaataacg
tatacagtggacttggtgtcgggtgctggcctctggtcatgtgctttgattactgtcact
ttaaacactggtcgttagactcgtgcaagcaattcagagcaacgaattgcaaacactctt
tgggcactgtttactcccgtttacagaggagagatagactaaccacctattctcgactcg
cccgcccatctttcaattcttggtggggacagtaggttgttaactttcttactcggtcct
aaccaggaatgcctcgtacaggttggttcaccataccacctggaattagtccctgccctt
tgtacacaccgcccgtcgcttttaccaatgaactactttgcgagagtgtgggacctattg
agctttcaagtacagggaacccattcgaccaacggagtttaaaggaaagagaagtcgtaa
caaggcatcg
>Neogloboquadrina_pachyderma|125957|EF447104
gcaccacaagaacgcgtggagcatgtggcttaatttgactcaacgcgggaaatcttaccg
ggtccggacacactgaggattgacaggcaatatctcatgtttcattaaccgttattaacg
tatcggttatttccttaacatcgagtgttaaatatgctagtcctttcatgattatgtgat
aggtggtgcatggccgttcttagttcgtggagtgatctgtctgcttaattgcgtttcact
aagggcccataaattcaaggtatgttagctatcgccgctctatggaccccttaacctcgg
ttaagcgcgcgtctttatttaaagagtttaaggcattgcgcatgctgttgggctctgaaa
gcaacgaacgtgaccgcaacgtcttgttgccttaattaagtcgtgtttaaatggtatttg
attacaatttaaccgcttaccgaggctatttaaaactagacggaccgctgtttcttttct
taaaccagaggaaggttgcggcaataacaggtctgt
>Neogloboquadrina_pachyderma|125957|EF447103
gcaccacaagaacgcgtggagcatgtggcttaatttgactcaacgcgggaaatcttaccg
ggtccggacacactgaggattgacaggcaatatctcatgtttaataaccgttattaacgt
atcgtgttatttaatacatcgagtgttaaatatgctagtcctttcatgattatgtgatag
gtggtgcatggccgttcttagttcgtggagtgatctgtctgcttaattgcgtttcactaa
gggcccataaattcaaggtatgttagctatctgtcgctctatggaccccttaaccgagtt
aaatcgagttaagcgcgcgtctttatttaaagagtttaagacattgcgcatgctgttggg
ctctgaaagcaacgaacgtgaccgcaacgtcttgttgccttaataaagttgtgttaatag
caatattaaccgcttacaaaggctatttaaaactagacggaccgctgtttcttttcttaa
accagaggaaggttgcggcaataacaggtctgtgatgcccttagatgttccgggctgcac
acgtgctacaatgatcagtacagtgagcatctcaatataatacaccgtctttagcgctta
gacgcgattatcggcttactttttattaaggaggtctgtttaatcgatgttttctaatgt
gcgcggtaaagcctgcttcgagagtaagcgggtaatccattggaagtaatgatttctcta
tatctagtgcacaactatgcacggcactcattcccgagacggctagtttcgtcttttagt
gtgaatgtggtgttattcaaacgtgcgtgcaattgtcaattcatggtggggacagaccat
tgttaactgttggtctcggtcttaactaggaatgccttgtacgggtctttggttcaacaa
accacccggaatacgtccctgccctttgtacacaccgcccgtcgctcttaccgatggact
tttttgtgagtctaagggactgggttaaaccgctcgtttattcggatggcagtacctatg
gaaacttatgcgaacaaagtggtctaaaggaaagagaagtcgtaac
>Neogloboquadrina_pachyderma|125957|EF447102
gcaccacaagaacgcgtggagcatgtggcttaatttgactcaacgcgggaaatcttaccg
ggtccggacacactgaggattgacaggtaatatctcatggttattaacccggttatttgt
ttaatcagttattaagcatcgagtgttaaatatgctagtcctttcatgattatgtgatag
gtggtgcatggccgttcttagttcgtggagtgatctgtctgcttaattgcgtttcactaa
gggcccataaattcaaggtatgttagctatcgtcgctctatggaccccttattcactgct
ttaattagttttgtttaagcgcgcgtctttaattaacgagtttaagacattgcgcatgct
gttgggctctgaaagcaacgaacgtgaccgcaacgtcttgttgccttaacacagttggct
ttaaatacgaaattcgtatttaaaccgcttacagaggctatttaaaactagacggaccgc
tgtttcttttcttaaaccagaggaaggttgcggcaataacaggtctgtgatgcccttaga
tgttccgggctgcacacgtgctacaatgatcagtacagtgagcatctcaatataatacac
cgtctttagcgcttagacgcgattaatggattgctttttattaagcgagtcgtttaatcg
atgttttttaatgtgcgcggtaaagcctgcttcgagagtaagcgggtaatccattggaag
taatgatttctctatatctagtgcacaactatgcacggcactcattcccgagacggctag
tttcgtcttttagtgtgaatgtagtgttattcaaacgtgcgtgcaattgtcaattcatgg
tggggacagaccattgttaactgttggtctcggtcttaactaggaatgccttgtacgggt
ctttggttcaacaaaccacccggaatacgtccctgccctttgtacacaccgcccgtcgct
cttaccgatggacttttttgtgagtctaagggactgggttaaaccactcgcttaatttat
taagcggatggcagtacctatggaaacttatgcgaacaaagtggtctaaaggaaagagaa
gtcgtaac
>Globorotalia_truncatulinoides|69029|AY359167
agggcaccacaagaacgcgtggagcatgtggcttaatttgactcaacgcggggaatctta
ccgggtccggacacactgaggattgacagacggttattgacttatactcgcttaatagct
ttaagctgttaagtgtttaacacctttacacaaagatgctagtcctttcatgatcgtttg
ataggtggtgcatggccgttcttagttcgtggagtgatctgtctgcctaattgcgtttca
ctaaggtcccattcttcatacgtatgaatagcgtcttaactcacttttaccgctacctat
ttgtagtaagcgctcatactattgggaccggaatgcaacgagcgcgactgcaccacctaa
ttgccccttatctaccattaattactttattaaccgccctgtacgggcaccggggcctta
cctttactgaaactagctggaccgctgctttcctttaagccagaggaaggttgcggcaat
aacaggtctgtgatgccctcagatgttccgggccgcacacgtgctacaatgatcagcacc
aaagaggtattacctatcttcttataccttaacccaatatgttaaacttattgcgtaagg
gtatgtcttaacgacttatccgctttagcgctttaagattattggacggttgtgcctgcc
tcgagagagtgtacagggcagcaagagtaatgattccttcgtttttactactaataccgc
gcttggtaacatattacactcgattaagtagggtctttgcttttaatagcaattgctatc
ctcacccttaggctctaaggatattactatctctaaggtctacagggaggtgtatatggc
gcacttacttattcacggtggggacagaccattgttaactgttggtctcggtctcaacta
ggaatgcctcgtacgggttggttcaccaaaccacccggaatatgtccctgccctttgtac
acaccgcccgtcgctcttatcgatgaactcacttgtgaggctgagggactgcgtctatta
tacccgtgtaatcctaatatcttacatacatttcgctaaaagcgattttgctctaaggat
ttacacgaccttacgcacaaacttattcgaccaagtgggtttaaggaaagagaagtcgta
acaaggcatca
>Globorotalia_truncatulinoides|69029|AY359166
aagggcaccacaagaacgcgtggagcatgtggcttaatttgactcaacgcggggaatctt
accgggtccggacacactgaggattgacagacggttattgacttatactcgcttaatggc
tttaagctcgctttaagctgttaaacgtttaacacctttacacaaagatgctagtccttt
catgatcgtttgataggtggtgcatggccgttcttagttcgtggagtgatctgtctgcct
aattgcgtttcactaaggtcccattcttcatacgtatgaatagcgtcttaactcactttt
accgctacctatttgtagtaagcgctcatactattgggaccggaatgcaacgagcgcgac
tgcaccacctaattgccccttatctaccattaattactttattaaccgccctgtacgggc
accggggccttacctttactgaaactagctggaccgctgctttcctttaagccagaggaa
ggttgcggcaataacaggtctgtgatgccctcagatgttccgggccgcacacgtgctaca
atgatcagcacaaagagtattacctatcttcttatacctaacccaatatgttaaacttat
tgcgtaaggatattgtcttaacgacgacttatccgctttagcgctttaagattattggac
ggttatgcctgcctcgagagagtgtacagggcagcaagagtaatgattccctcgttttta
ctactaataccgcgcttggtaacatattacactcgattaagtagggtctttgcttctaat
agcaattgctatcctcacccttaggctctaaggatattactatctctaaggtctacaggg
aggtgtatatggcgcacttacttattcacggtggggacagaccattgttaactgttggtc
tcggtctcaactaggaatgcctcgtacgggttggttcaccaaaccacccggaatatgtcc
ctgccctttgtacacaccgcccgtcgctcttatcgatgaactcacttgtgaggctgaggg
actgcgtctatttatacccatgtaatcctaatatctcacatacatttcgctaaaggcgat
tttgctttaaggatttacacgaccttacgcacaaacttattcgaccgagtgggtttaaag
gaaagagaagtcgtaacaaggcatcg
>Neogloboquadrina_pachyderma|125957|AY973272
aagggcaccacaagaacgcgtggagcatgtggcttaatttgactcaacgcgggaaatctt
accgggtccggacacactgaggattgacaggcaatatctcatgtttaataaccgttatta
acgtatcgtgttatttaatacatcgagtgttaaatatgctagtcctttcatgattatgtg
ataggtggtgcatggccgttcttagttcgtggagtgatctgtctgcttaattgcgtttca
ctaagggcccataaattcaaggtatgttagctatcgtcgctctatggaccccttaaccga
gttaaatcgagttaagcgcgcgtctttatttaaagagtttaagacaatgcgcatgctgtt
gggctctgaaagcaacgaacgtgaccgcaacgtcttgttgccttaataaagttgtgttaa
tagcaatattaaccgcttacagaggctatttaaaactagacggaccgctgtttcttttct
taaaccagaggaaggttgcggcaataacaggtctgtgatgcccttagatgttccgggctg
cacacgtgctacaatgatcagtacagtgagcatctcaatataatacaccgtctttagcgc
ttagacgcgattatcggcttactttttattaaggaggtctgtttaatcgatgttttctaa
tgtgcgcggtaaagcctgcttcgagagtaagcgggtaatccattggaagtaatgatttct
ctatatctagtgcacaactatgcacggcactcattcccgagacggctagtttcgtctttt
agtgtgaattgtagtgttattcaaacgtgcgtgcaattgtcaattcatggtggggacaga
ccattgttaactgttggtctcggtcttaactaggaatgccttgtacgggtctttggttca
acaaaccacccggaatacgtccctgccctttgtacacaccgcccgtcgctcttaccgatg
gacttttttgtgagtctaagggactgggttaaaccgctcgtttattcggatggcagtacc
tatggaaacttatgcgaacaaagtggtctaaaggaaagagaagtcgtaacaaggcaacag
taggtgaacctgcagaaggatca
>Neogloboquadrina_pachyderma|125957|AY305332
gcaccacaagaacgcgtggagcatgtggcttaatttgactcaacgcgggaaatcttaccg
ggtccggacacactgaggattgacaggcaatatctcatggttattaaccggttatttatt
taaccggttaattaagcatcgagtgttaaatatgctagtcctttcatgattatgtgatag
gtggtgcatggccgttcttagttcgtggagtgatctgtctgcttaattgcgtttcactaa
gggcccataaattcaaggtatgttwgctatcgtcgctctatggaccccttawtcaagcta
ttagtttgtttaagcgcgcgtctttatttaaagagtttaagacactgcgcatgctgttgg
gctctgaaagcaacgaacgtgaccgcaacgtcttgttgccttaataaagttggctttaaa
tacgaaattcgtatttaaaccgcttacagaggctatttaaaactagacggaccgctgttt
cttttcttaaaccagaggaaggttgcggcaataacaggtctgtgatgcccttagatgttc
cgggctgcacacgtgctacaatgatcagtacagtgagcatctcaatataatacaccgtct
ttagcgcttagacgcgattaatggattgctttttattaagcgagtcgtttaatcgatgtt
ttctaatgtgcgcggtaaagcctgcttcgagagtaagcgggtaatccattggaagtaatg
atttctctatatctagtgcacaactatgcacggcctatattcccgagacggctagtttcg
tcttttagtgtgaatgtagtgttattcaaacgtgcgtgcaattgtcaattcatggtgggg
acagaccattgttaactgttggtctcggtcttaactaggaatgccttgtacgggtctttg
gttcaacaaaccacccggaatacgtccctgccctttgtacacaccgcccgtcgctcttac
cgatggacttttttgtgagtctaagggactgggttaaaccactcgtttatttattaagcg
gatggcagtacctatggaaacttatgcgaacaaagtggtctaaaggaaagagaagtcgta
ac
>Neogloboquadrina_pachyderma|125957|AY305331
gcaccacaagaacgcgtggagcatgtggcttaatttgactcaacgcgggaaatcttaccg
ggtccggacacactgaggattgacaggcaatatctcatggttattaaccggttatttatt
taatcggttattaagcatcgagtgttaaatatgctagtcctttcatgattatgtgatagg
tggtgcatggccgttcttagttcgtggagtgatctgtctgcttaattgcgtttcactaag
ggcccataaattcaaggtatgttagctatcgtcgctctatggaccccttatactcgattt
cgctttaattagcgttatttgtttaagcgcgcgtctttatttaatgagtttaagacactg
cgcatgctgttgggctctgaaagcaacgaacgtgaccgcaacgtcttgttgccttaataa
agttggctttwaatacaattycccgaattcgtatttaaaccgcttacagaggctatttaa
aactagacggaccgctgtttcttttcttaaaccagaggaaggttgcggcaataacaggtc
tgtgatgcccttagatgttccgggctgcacacgtgctacaatgatcagtacagtgagcat
ctcaatataatacaccgtctttagcgcttagacgcgattaatggatcgttttttattaag
cgagtcgtttaatcgatgttttctaatgtgcgcggtaaagcctgcttcgagagtaagcgg
gtaatccattggaagtaatgatttctctatatctagtgcacaactatgcacggcactcat
tcccgagacggctagtttcgtcttttagtgtgaatgtagtgttattcaaacgtgcgtgca
attgtcaattcatggtggggacagaccattgttaactgttggtctcggtcttaactagga
atgccttgtacgggtctttggttcaacaaaccacccggaatacgtccctgccctttgtac
acaccgcccgtcgctcttaccgatggacttttttgtgagtctaagggactgggttaaacc
actcgtttatttaataagcggatggcagtacctatggaaacttatgcgaacaaagtggtc
taaaggaaagagaagtcgtaac
>Neogloboquadrina_pachyderma|125957|AY305330
gcaccacaagaacgcgtggagcatgtggcttaatttgactcaacgcgggaaatcttaccg
ggtccggacacactgaggattgacaggcaatatctcatggttattaaccggttaatggtt
atttatttaatagccatcggttattaagcatcgagtgttaaatatgctagtcctttcatg
attatgtgataggtggtgcatggccgttcttagttcgtggagtgatctgtctgcttaatt
gcgtttcactaagggcccataaattcaaggtatgttagctatcgtcgctctatggacccc
ttattcactgctttaattagtctgtttaagcgcgcgtctttatttaawgagtttaagaca
ctgcgcatgctgttgggctctgaaagcaacgaacgtgaccgcaacgtcttgttgccttaa
taaagttggctttaaatacgaattcgtattcgtatttaaaccgcttacagaggctattta
aaactagacggaccgctgtttcttttcttaaaccagaggaaggttgcggcaataacaggt
ctgtgatgcccttagatgttccgggctgcacacgtgctacaatgatcagtacagtgagca
tctcaatataatataccgtctttagcgcttagacgcgattaatggatcgttttttattaa
gcgagtcgtttaatcgatgttttctaatgtgcgcggtaaagcctgcttcgagagtaagcg
ggtaatccattggaagtaatgatttctctatatctagtgcacaactatgcacggcactca
ttcccgagacggctagtttcgtcttttagtgtgaatgtagtgttattcaaacgtgcgtgc
aattgtcaattcatggtggggacagaccattgttaactgttggtctcggtcttaactagg
aatgccttgtacgggtctttggttcaacaaaccacccggaatacgtccctgccctttgta
cacaccgcccgtcgctcttaccgatggacttttttgtgagtctaagggactgggttaaac
cactcgtttattcggatggcagtacctatggaaacttatgcgaacaaagtggtctaaagg
aaagagaagtcgtaac
>Neogloboquadrina_pachyderma|125957|AY305329
gcaccacaagaacgcgtggagcatgtggcttaatttgactcaacgcgggaaatcttaccg
ggtccggacacactgaggattgacaggcaatatctcatgtttcattaaccgttattaacg
tatcggttatttccttaacatcgagtgttaaatatgctagtcctttcatgattatgtgat
aggtggtgcatggccgttcttagttcgtggagtgatctgtctgcttaattgcgtttcact
aagggcccataaattcaaggtatgttagctatcgccgctctatggaccccttaacttaac
ggttaagcgcgcgtctttatttaaagagtttaaggcattgcgcatgctgttgggctctga
aagcaacgaacgtgaccgcaacgtcttgttgccttaattaagtcgtgtttaaatggtatt
tgattacaatttaaccgcttaccgaggctatttaaaactagacggaccgctgtttctttt
cttaaaccagaggaaggttgcggcaataacaggtctgtgatgcccttagatgttccgggc
tgcacacgtgctacaatgatcagtacagtgagcatctcaatataatacaccgtctttagc
gcttagacgcggttattggcttacttttttttattaacgagtgagtttaattaaccgatg
atttctaatgtgcgcggtaaagcctgcttcgagagtaagcgggtaatccattggaagtaa
tgatttctctatatctagtgcacaactatgtacggcattcattcccgagacggctagttc
cgtcttttagtgcgaatgtagtgttattcaaacgtacgtgcaattgtcaattcatggtgg
ggacagaccattgttaactgttggtctcggtcttaactaggaatgccttgtacgggtctt
tggttcaacaaaccacccggaatacgtccctgccctttgtacacaccgcccgtcgctctt
accgatggacttttttgtgagtctaagggactgggttaaaccactcgtttattcggatgg
cagtaacctatggaaacttatgcgaacaaagtggtctaaaggaaagagaagtcgtaac
>Globigerina_bulloides|69025|AY241713
gcaccacaagagcgtggagtatgtggcttaatttgactcaacgcggaaaagcttatctgg
tccggacacagtgaggattgacagacagttagacagaagtgaggttttggtaacaattga
gagagttgaagttctttcatgatcttgtgagaggtggtgcatggccgttcttagttcgtg
tagtgatatgtctgcctaatcgcgtcacgataacctattggtcgacaacccaattatcac
aactgcagcataactccccttgggtgggcgaggctctgtgtaggatagacctctgaacag
tacgcaacgaacgcgatcgtaatcccttgttgagtggccatcctgtaagctgctggatta
ggaacccagtggtattatctcagccacagattttctggttgtagtgggccagttttgaaa
ctcggggaacatctgtgactttctttcttaacgcagaggaaggttatggcaataacaggt
ctgtgatgcccttagatgtccagggctgcacacgtactacattgatcaactcagtaggcg
tcgtgttagttctccaataacgtatctagtggacttggtgtcgggtgtgtggcctctggt
catgcgctttgattactgtcactttaaacactggtcgttagactcgtgcaatccaataga
agaggtgaataagtttcccaaagtaccgtgtttagctcccgtgttcgtagagacccctcg
cattgccagtcgatgtgggtcctttgtgcttttttcaaatcttagtggggacagacatct
gttaactttttgtctcggtcccaaccaggaatgcctcgtacaggttggttcaccatacca
cctggaattagtccctgccctttgtacacaccgcccgtcgcttttaccaatgaacttctt
tgcgagagtgagagacttaaagataatcgcggaactcactcgaccgacgggatttaaagg
aaaaagaagtcgtaac
>Globigerina_bulloides|69025|AY241712
gcaccacaagagcgtggagtatgtggcttaatttgactcaacgcggaaaagcttatctgg
tccggacgcagtgaggattgacagacagtttcaggagtggttcttggtaaacaattgaga
gagttgaagttctttcatgatcttgtgagaggtggtgcatggccgttcttagttcgtgta
gtgatatgtctgcctaatcgcgtcacgataacctattggtcgacaacccaattatcacaa
ctgcagcataactccccttgggtgggcgaggctctgtgtaggatagacctctgaacagta
cgcaacgaacgcgatcgtaatcccttgttgagtggccatcctgtaagctgctggattagg
aacccagtggtattatctcagccacagattttctggttgtaatgggccagttttgaaact
cggggaacatctgtgactttctttcttaacgcagaggaaggttatggcaataacaggtct
gtgatgcccttagatgtccagggctgcacacgtactacattgatcaactcagtaggcgtc
gtgttttctccaataacgtatctagtggacttggtgtcgggtgcgtggcctcggtcgtgt
actttgattactgtcactttaaacactggtcgttagactcgtgcaatccaatagaagagg
tgactaagtttcccagtaccgtgttcgcctcccgtgtcagtagggcccctcgcatatacc
agtcgaagtgggccctttgtgcttttttcaaatcttagtggggacagacatctgttaact
ttttgtctcggtcccaaccaggaatgcctcgtacaggttggttcaccataccacctggaa
ttagtccctgccctttgtacacaccgcccgtcgcttttaccaatgaacttctttgcgagc
gtgagagactaaaatatcgcggaactcactcgaccgacgggacttaaaggaaaaagaagt
cgtaac
>Neogloboquadrina_pachyderma|125957|AY241711
gcaccacaagaacgcgtggagcatgtggcttaatttgactcaacgcgggaaatcttacca
ggtccggacacactgaggattgacaggaagtatcgtcttttgaaatctttaagcacatgt
cgtttctaatgacatcttttagatgaatgattcgtgtaaatatgctagttctttcatgat
tatgtgataggtggtgcatggccgttcttagttcgtggagtgatctgtctgcttaattgc
gtttcactatggccccaaagttagcaagttatccaatcatgaccttcgtcgacccctcac
ctttgagtgcgcgtcctagcttagagtacatggtgtaaatggacttgttttgggtaccca
gaaagcaacgaacgtgaccgcaacgtcttgttgtctctcttttgacagttatgggttatc
ccagtcatgtgtttatgcttttatgtgtaaatacgtacgacacagagactagataccaaa
ctaggcgtaccgctgtatcatttctttaaaccagaggaaggttgcggcaataacaggtct
gtgatgcccttagatgttctgggctgcacacgtgctacaatgatcagcacagtaagcatc
tcaatttttacaacaccgttaacacacgtagtgagccgcttgaaatctcatctgcatatg
catatttcggtatggattgcaatgtgagttatctaatgcgcgcggttatgcctgtaccga
gaggtgacgtcgggtaaccattctctaatgctgacctatttttctgaaatatgcacaact
ctaatatgacattcattcccgggaggactagttgcctctttgtgtgagtgcaatgcaaac
atgtcggcgtaagacttcattcatatgtgcccctgtcaattcgtggtggggacagaccat
tgctaattgttggtctcgcttataactaggaatgccttgtaccggtctttggttcatcaa
accaccgggaatacgtccctgccctttgtacacaccgcccgtcgctcttaccgatgaact
cgtttgtgagttttaaggactggattaagctatatgcgtaacctatggaaattcatgcga
atgaactggtttaaaggaaagagaagtcgtaac
>Turborotalita_quinqueloba|125971|AY241710
gcaccacaagagcgtggagtatgtggcttaattcgactcaacgcgcaacaatttacttgg
tccgaacgctttgaggattgacagttattgtatagttctgatatgggtggtatttgtagt
caacgtgtaggtagttgtatattaaatatgaaagttcttttatgattatgtgataggtgg
tgcatggccgtccttaattcgtggagtgatttgtctgcttaattgcgcattgcaaattgt
aattgatcttttaccagtctcgttctgatttttgttgtgaatattgtagaatattgttgt
cgtcgagtcattattgccactacgtctggtcctttgggcagaatagtgttttatattttg
tcttgcaacacaaaattcttcacaatattgtagccgtacttcattgtatgcgctattcat
gtatatgtgacacatttgtggttcaagaccagttcggctgcttgtacacatatacactcg
acatgatcattcaggctgctagagaccttgtgtcttgccccaaaggttgattaacaccgt
gagtgcaacgagtgagattgcaagcctttgttatgtagtgaacaacatatacctactact
actactactactttgtagtaatgtaggattccaactacacagaataaccattaaggtgaa
atgaactcaggcgactgctatactttaagatggtggaagttgt
>Pulleniatina_obliquiloculata|225066|AY241709
gcaccacaagaacgcgtggagcatgtggcttaatttgactcaacgcgggaaatcttaccg
ggtccggacacactgaggattgacaggcaatatctattaaaagaattgttattataacat
tctctttttaatagtgttaaatatgctagtcctttcatgattatgtgataggtggtgcat
ggccgttcttagttcgtggagtgatctgtctgcttaattgcgtttcactaagggcccata
aattcaaggtatgttagctattgtttccctattgaccccttattcttataagcgcgtgtc
tttatgggtttaaacattgcgcatgctgttgggtcctgaaagcaacgaacgtgaccgcaa
cgtcttgttgcctttatcttgttatatctattatttaataatagaataactaacagaggc
taatctaaaactagacggaccgctgtttctttcttaaaccagaggaaggttgcggcaata
acaggtctgtgatgcccttagatgttccgggctgcacacgtgctacaatgatcagtacag
tgagcatctcaatttatatacaccgtatttagcgctaagatatgattattggctctttta
gggtcttttaattgtatttcttatgcgcgcggtaaagcctgcttcgagagtaagtgggta
atccattggaagtaatgatttctcttttatatagcacacctatatacggcattcatcccc
gggatgactagtttcgtcttttttgtgcgaatgtaatgtatttcttatccgtatgtgcga
ttgtcaattcatggtggggacagaccattgttaattgttggtctcggtcttaactaggaa
tgccttgtacgggtctttggttcaacaaaccacccggaatacgtccctgccctttgtaca
caccgcccgtcgctcttaccgatgaacttctttgtgagtctaagggactgggttaatagc
tatttttatagttatatacctatggaaacttatacgaacaatgtggtttaaaggaaagag
aagtcgtaac
>Neogloboquadrina_dutertrei|51039|AY241708
gcaccacaagaacgcgtggagcatgtggcttaatttgactcaacgcgggaaatcttaccg
ggtccggacacactgaggattgacaggcaatatctaaatcgtttataattctattataat
acgctatttagtgttaaatatgctagtcctttcatgattatgtgataggtggtgcatggc
cgttcttagttcgtggagtgatctgtctgcttaattgcgtttcactaagggcccataaat
tcaaggtatgttagctatcgtttctcaattgaccccttatttctaataagcgcgtgtctt
ttagagtttaaacattgcgcatgctgttgggtcctgaaagcaacgaacgtgaccgcaacg
tcttattgcctttatcttgttatattctaatttaattaggaataactaacagaggctaat
ttaaaattagacggaccgctgtacttttcttaaaccagaggaaggttgc
>Neogloboquadrina_dutertrei|51039|AY241707
gcaccacaagaacgcgtggagcatgtggcttaatttgactcaacgcgggaaatcttaccg
ggtccggacacactgaggattgacaggcaatatctaaatcgtttataattctattataat
acgtatttagtgttaaatatgctagtcctttcatgattatgtgataggtggtgcatggcc
gttcttagttcgtggagtgatctgtctgcttaattgcgtttcactaagggcccataaatt
caaggtatgttagctatcgtttctcaattgaccccttgtcttcgataagcgcgtgtcttt
tagagtttaaacattgcgcatgctgttgggtcctgaaagcaacgaacgtgaccgcaacgt
cttattgcctttatcttgttatattctaatttaattaggaataactaacagaggctaatt
taaaattagacggaccgctgtacttttcttaaaccagaggaaggttgcggcaataacagg
tctgtgatgcccttagatgttccgggctgcacacgtgctacaatgatcagtacagtgagc
atctcaatattatacaccgtattaagcgcttagttgcgattattggctcattattgggtc
ttttaattgtatttctaatgcgcgcggtaaagcctgcttcgagagtaagtgggtaatcca
ttggaagtaatgatttctcctttttaatagcacacctatatacggcattcattcccggga
cgactagtttcgtctttttttgtgcgaatgtaatgtattctttatccgtatgtgcgattg
tcaattcatggtggggacagaccattgttaattgttggtctcggtcttaactaggaatgc
cttgtacgggtctttggttcaacaaaccacccggaatacgtccctgccctttgtacacac
cgcccgtcgctcttaccgatgaacttctttgtgagtctaagggactgggttaatctgtaa
ttctattatggatatacctatggaaacttatacgaacaatgtggtttaaaggaaagagaa
gtcgtaac
>Neogloboquadrina_pachyderma|125957|AY453138
aagggcaccacaagaacgcgtggagcatgtggcctaatttgactcaacgcgggaaatctt
accgggtccggacacactgaggattgacaggcaatatctcatgtttaataaccgttatta
acataatatcgcgttatttaatacatcgagtgttaaatatgctagtcctttcatgattat
gtgataggtggagcatggccgttcttagttcgtggagtgatctgtctgcttaattgcgtt
tcactaagggcccataaattcaaggtatgttagctatcgtcgctctatggaccccttaac
cgagctaaattgagttaagcgcgcgtctttatttaaagagtttttaagacattgcgcatg
ctgttgggctctgaaagcaacgaacgtgaccgcaacgtcttgttgccttaataaagttgt
gttaatagcaatattaaccgcttacagaggctatttaaaactagacggaccgctgtttct
tttcttaaaccagaggaaggttgcggcaataacaggtctgtgatgccctttagatgttcc
gggctgcacacgtgctacaattgatcaggtacaagtgagcatctccaatacaaatacacc
cgtctttaggcgcctagaacgcgattatccggcttacttttttattaaggaggttctgtt
taatcgatgtttttctagtgtgcgcggtaaagcctgcttcgagagtaagcgggtaatcca
ttggaagtaatgatttctctatatctagtgcacaactatgcacggcactcattcccgaga
cggctagtttcgtcttttagtgtgaatgtagtgttattcaaatgtgcgtgcaattgtcaa
ttcatggtggggacagaccattgttaactgttggtctcggtcttaactaggaatgccttg
tacgggtctttggttcaacaaaccacccggaatacgtccctgccctttgtacacaccgcc
cgtcgctcttaccgatggacttttttgtgagtctaagggactgggttaaaccgctcgttt
attcggatggcagtacctatggaaacttatgcgaacaaagtggtctaaaggaaagagaag
tcgtaacaaggcaacagtaggtgaacctgcagaaggatca
>Neogloboquadrina_pachyderma|125957|AY453137
aagggcaccacaagaacgcgtggagcatgtggcttaatttgactcaacgcgggaaatctt
actgggtccggacacactgaggattgacaggcaatatctcatgtttaataaccgttatta
acataatatcgcgttatttaatacatcgagtgttaaatatgctagtcctttcacgattat
gtgataggtggagcatggccgttcttagttcgtggagtgatctgtctgcttaattgcgtt
tcactaagggcccataaattcaaggtatgttagctattcgtcgctctatggaccccttaa
ccgagttaaattgagttaagcgcgcgtctttatttaaagagtttttaagacattgcgcat
gctgttgggctctgaaagcaacgaacgtgaccgcaacgtcttgttgccttaataaagttg
tgttaatagcaatattaaccgcttacagaggctatttaaaactagacggaccgctgtttc
ttttcttaaaccagaggaaggttgcggcaataacaggtctgtgatgcccttagatgttcc
gggctgcacacgtactacaatgatcagtacagtgagcatctcaatataatacaccgtctt
tagcgcttagacgcgattatcggcttactttttattaaggaggtctgtttaatcgatgtt
ttctaatgtgcgcggtaaagcctgcttcgagagtaagcgggtaatccattggaagtaatg
atttctctatatctagtgcacaactatgcacggcactcattcccgagacggctagtttcg
tcttttagtgtgaatgtagtgttattcaaacgtgcgtgcgattgtcaattcatggtgggg
acagaccattgtttactgttggtctcggtcttaactaggaatgccttgtacgggtctttg
gttcaacaaaccacccggaatacgtccctgccctttgtacacaccgcccgtcgctcttac
cgatggacttttttgtgagtctaaggaactgggttaaaccgctcgtttattcggatggca
gtacctatggaaacttatgcgaacaaagtggtctaaaggaaagagaagtcgtaacaaggc
aacagtaggtgaacctgcagaaggatca
>Globigerinita_glutinata|69041|AY453136
aagggcaccacaagaacgcgtggagcatgtggcttaatttgactcaacgcgggaaatctt
accgggtccggacacactgaggattgacaggtattatatagcaactttcgggttgtctat
tgttaaatatgctagtcctttcatgattatgtgataggtggtgcatggccgttcttagtt
cgtggagtgatctgtctgcttaattgcgtttcagataaggatctatattctttacaagtg
tcgcagtgtaattgacccctctttcacgagagtgtgtgtcttttttgcgctcgcacttta
cattaggtcctgaaagcaacgaacgtgaccgcaacctcttgttgcctcatctcccaacat
tctttccttcgggttagatatttccattgaggctttccaaaactagagggaccgctgtca
acttcttaaaccagaggaaggttgcggcaataacaggtctgtgatgccccttagatgtcc
cgggctgcacacgtgctacaatgattgttgcagtgagcatctcaattttttacctaacac
cgcacacgtgagtgcatacttgtatgttactttacgcagcggtaaagcctgcttcgagag
caagtgggtaatcaattagaagtaacgatttcccaaattagcacacttatatacggcgtt
tgtgcccgggtttcacttgttggaacttttgtgcgcgcagatgtttttttccgtatgtgc
aattgtcaattcatggtggggacagaccattgttaattgttggtcccggtcttaactagg
aatgccttgtacgggtctttggttcaacaaaccacccggaatacgtccctgccctttgta
cacaccgcccgtcgctcttaccgatggacttctctgtgagtttgagggactggatttgat
cgtacattcgtgcattaatatctatggaaacttaaacgaacagtgtggtctaaaggaaag
agaagtcgtaacaaggcatcggtaggtgaacctgcagaaggatca
>Neogloboquadrina_dutertrei|51039|AY453135
aagggcaccacaagaacgcgtggagcatgtggcttaatttgactcaacgcgggaaatctt
accgggtccggacacactgaggattgacaggcaatatctaaatcgtttataattctatta
taatacgtatttagtgttaaatatgctagtcctttcatgattatgtgataggtggtgcat
ggccgttcttagttcgtggagtgatctgtctgcttaattgcgtttcactaagggcccata
aattcaaggtatgttagctatcgtttctcaattgaccccttgtcttcgataagcgcgtgt
cttttagagtttaaacattgcgcatgctgttgggtcctgaaagcaacgaacgtgaccgca
acgtcttattgcctttatcttgttatattctaatttaattaggaataactaacagaggct
aatttaaaattagacggaccgctgtacttttcttaaaccagaggaaggttgcggcaataa
caggtctgtgatgcccttagatgttccgggctgcacacgtgctacaatgatcagtacagt
gagcatctcaatattatacaccgtattaagcgcttagttgcgattattggctcattattg
ggtcttttaattgtatttctaatgcgcgcggtaaagcctgcttcgagagtaagtgggtaa
tccattggaagtaatgatttctctttttatagcacacctatatacggcattcattcccgg
gacgactagtttcgtcttttttgtgcgaatgtaatgtattctttatccgtatgtgcgatt
gtcaattcatggcggggacagaccattgttaattgttggtctcggtcttaactaggaatg
ccttgtacgggtctttggttcaacaaaccacccggaatacgtccctgccctttgtacaca
ccgcccgtcgctcttaccgatgaacttctttgtgagtctaagggactgggttaatctgta
attctattatagatatacctatggaaacttatacgaacaatgtggtttaaaggaaagaga
agtcgtaacaaggcaacagtaggtgaacctgcagaaggatca
>Globorotalia_crassaformis|255239|AY453134
aagggcaccacaagaacgcgtggagcatgtggcttaatttgactcaacgcgggaaatctt
accgggtccggacacactgaggattgacaggcaatatattagcataaagactcgtcttta
gcgctaattgttaaatatgctagtcctttcatgattatgtgataggtggtgcatggccgt
tcttagttcgtggagtgatctgtctgcttaattgcgtttcactaagggcccataaattca
aggtatgttagcaaatgctgctctattgacccctaataggcttaactgtctttagcgcgt
gtctctacgagttctttaaagcactgcgcatgctgttgggtcctgaaagcaacgaacgtg
accgcaacgtcttgttgcctctctataatatcctcttatttttaataagagtatttacct
gaggctattttaaaactagacggaccgctgttttctttcttaaaccagaggaaggttgcg
gcataaacaggtctgtgatgcccttagatgttccgggctgcacacgtgctacaatgatca
gtacagtgagcatctcaattttataacaccgtattaagcgcttgggtcgtaattgttagg
ccttttaggttttttcaattgcgttctccaatgcacacggtaaagcctgcttcgagagta
agtgggtaatccattggaagtaatgatttccttatttttataaacagcacaccaatatac
ggcattcattcccgagacggcttagttccgactttgtgcgaatgtaatgtattcttatcc
gtatgtgcgattgtcaattcatggtggggacagaccattgttaattgttggtctcggtct
taactaggaatgccttgtacgggtctttggttcaacaaaccatccggaatacgtccctgc
cctttgtacacaccgcccgtcgctcttaccgatggacttctttgtgagtcttggggactg
ggttaagcgatttctttttgaatgagctctacctatggaaaccaatacgaacaatgtggt
ctaaaggaaagagaagtcgtaacaaggcaacagtaggtgaacctgcagaaggatca
>Globorotalia_truncatulinoides|69029|AY453133
aagggcaccacaagaacgcgtggagcatgtggcttaatttgactcaacgcggggaatctt
accgggtccggacacactgaggattgacagacggttattgacttaagtgagcgccttaat
agatttattctgttaagcgctcttaacacctttacacaaagatgctagtcctttcatgat
cgtttgataggtggtgcatggccgttcttagttcgtggagtgatctgtctgcctaattgc
gtttcactaaggtcccattcatcatacgtatgaatagcgtcttaactcacttttatcatt
acttattgtagtaagcgctcatactattgggaccggaatgcaacgagcgcgactgcacca
cctaattgccccttatctaccattaattattattattaaccgccctgtacgggcaccggg
gccttacctttactgaaactagctggaccgctgctttcctttaagccagaggaaggttgc
ggcaataacaggtctgtgatgccctcagatgttccgggccgcacacgtgctacaatgatc
agcacaaagagtattacctatcttcttatacctaacccaatatgttaaacttattgcgta
agggtattgtcttaacgacgtatccgctttagcgcgttaagattattgggcggttatgcc
tgcctcgagagagtgtacagggcagcaagagtaatgattccctcgtttttactactaata
ccgcgcttggtaacatataacactcgattaagtagagtctttgcttctaatagcattgct
actctcacccttagtctcttaagatatttatatatctcccaggtctacagggaggtgtgt
atggcgcacttacttattcacggtggggacagaccattgttaactgttggtctcggtctc
aactaggaatgcctcgtacgggttggttcaccaaaccacccggaatatgtccctgccctt
tgtacacaccgcccgtcgctcttatcgatgaactcacttgtgaggctaagggactgcgtc
ttaacacatatatatctacacttatacccgtgtaatcctcatattctaaatacatttcct
aaacgcgattttcctttaaggatttacacgaccttgcgcacaaacttattcgaccaagtg
ggtttaaaggaaagagaagtcgtaacaaggcagcagtaggtgaacctgcagaaggatca
>Neogloboquadrina_pachyderma|125957|AY453132
aagggcaccacaagaacgcgtggagcatgtggcttaatttgactcaacgcgggaaatctt
accgggtccggacacactgaggattgacaggcaatatctcatgtttaataaccgttatta
acgtatcgtgttatttaatacatcgagtgttaaatatgctagtcctttcatgattatgtg
ataggtggtgcatggccgttcttagttcgtggagtgatctgtctgcttaattgcgtttca
ctaagggcccataaattcaaggtatgttagctatcgtcgctctatggaccccttaaccta
gttaaatcgagttaagcgcgcgtctttatttaaagagtttaagacaatgcgcatgctgtt
gggctctgaaagcaacgaacgtgaccgcaacgtcttgttgccttgataaagttgtgttaa
tagcaatattaaccgcttacagaggctatttaaaactagacggaccgctgtttcttttct
taaaccagaggaaggttgcggcaataacaggtctgtgatgcccttagatgttccgggctg
cacacgtgctacaatgatcagtacggtgagcatctcaatataatacaccgtctttagcgc
ttagacgcgattatcggcttactttttattaaggaggtctgtttaatcgatgttttctaa
tgtgcgcggtaaagcctgcttcgagagtaagcgggtaatccattggaggtaatgatttct
ctatatctagtgcacaactatgcacggcactcattcccgagacggctagtttcgtctttt
agtgtgaattgtagtgttattcaaacgtgcgtgcaattgtcaattcatggtggggacaga
ccattgttaactgttggtctcggtcttaactaggaatgccttgtacgggtctttggttca
acaaaccacccggaatacgtccctgccctttgtacacaccgcccgtcgctcttaccgatg
gacttttttgtgagtctaagggactgggttaaaccgctcgtttattcggatggcagtacc
tatggaaacttatgcgaacaaggtggtctaaaggaaagagaagtcgtaacaaggcaacag
taggtgacctgcagaaggatca
>Neogloboquadrina_pachyderma|125957|AY453131
aagggcaccacaagaacgcgtggagcatgtggcttaatttgactcaacgcgggaaatctt
accaggtccggacacactgaggattgacaggaagtatcgtcttttgaaatctttaagcac
atgtcgtttctaatgacatcttttagatgaatgattcgtgtaaatatgctagttctttca
tgattatgtgataggtggtgcatggccgttcttagttcgtggagtgatctgtctgcttaa
ttgcgtttcactatggccccaaagttagcaagttatccaatcatgaccttcgtcgacccc
tcacctttgagtgcgcgtcctagcttagagtacatggtgtaaatggacttgttttgggta
cccagaaagcaacgaacgtgaccgcaacgtcttgttgtctctcttttgacagttatgggt
tatcccagtcatgtgtttatacttttatgcgtaaatacgtacgacacagagactagatac
caaactaggcgtaccgctgtatcatttctttaaaccagaggaaggttgcggcaaataaca
ggtctgtgatgcccttagatgttctgggctgcacacgtgctacaaatgatcagcacagta
agcatctcaattttacaacaccgtaaacacacgtagtgagccgcttgaaatctcatctgc
atatgcgtatctcggtacggattgcaatgtgagttatctaatgcgcgcggttatgcctgt
accgagaggtgacgtcgggtaaccattctctaatgctgacctatttttctgaaatatgca
caactctaatatgacattcattcccgggaggactagttgcctctttgtgtgagtgtaatg
caaacatgtcggcgtaagacttcattcatatgtgcccctgtcaattcgtggtggggacag
accattgctaattgttggtctcgcttataactaggaatgccttgtaccggtctttggttc
atcaaaccaccgggaatacgtccctgccctttgtacacaccgcccgtcgctcttaccgat
gaactcgtttgtgagttttaaggactggattaagctatatgcgtaacctatggaaattca
tgcgaatgaactggtttaaaggaaagagaagtcgtaacaaggcatcagtaggtgaacctg
cagaaggatca
>Neogloboquadrina_pachyderma|125957|AY453130
aagggcaccacaagaacgcgtggagcatgtggcttaatttgactcaacgcgggaaatctt
accaggtccggacacactgaggattgacaggaagtatcgtcttttgaaatctttaagcac
atgtcgtgtatgtcatgtcgtttcttttagatgaatgattcgtgtaaatatgctagttct
ttcatgattatgtgataggtggtgcatggccgttcttagttcgtggagtgatctgtctgc
ttaattgcgtttcactatggccccaaagttagcaagttatccaatcatgaccttcgtcga
cccctcacctttgagtgcgcgtcctagcttagagtacatggtgtaaatggacttgttttg
ggtacccagaaagcaacgaacgtgaccgcaacgtcttgttgtctctcttttgacagttat
gggttatcccagtcatgtgtttatacttttatgtgtaaatacgtacgacacagagactag
ataccaaactaggcgtaccgctgtatcatttctttaaaccagaggaaggttgcggcaata
acaaggtctgtgatgcccttagatgttctgggctgcacacgtgctacaatgatcagcaca
gtaagcatctcaaatttacaacaccgttaacacacgtagtgagccgcttgaaatctcatc
tgcatatgcgtatctcggtacggattgcaatgtgagttatctaatgcgcgcggttatgcc
tgtaccgagaggtgacgtcgggtaaccattctctaatgctgacctatttttctgaaatat
gcacaactctaatatgacattcattcccgggaggactagttgcctctttgtgtgagtgta
atgcaaacatgtcggcgtaagacttcattcatatgtgcccctgtcaattcgtggtgggga
cagaccattgctaattgttggtctcgcttataactaggaatgccttgtaccggtctttgg
ttcatcaaaccaccgggagtacgtccctgccctttgtacacaccgcccgtcgctcttacc
gatgaactcgtttgtgagttttaaggactggattaagctatatgcgtaacctatggaaat
tcatgcgaatgaactggtttaaaggaaagagaagtcgtaacaaggcatcagtaggtgaac
ctgcagaaggatca
>Neogloboquadrina_pachyderma|125957|AY453129
aagggcaccacaagaacgcgtggagcatgtggcttaatttgactcaacgcgggaaatctt
accaggtccggacacactgaggattgacaggaagtatcgtcttttgaaatctttaagcac
atgtcgtttctaatgacatcttttagatgaatgattcgtgtaaatatgctagttctttca
tgattatgtgataggtggtgcatggccgttcttagttcgtggagtgatctgtctgcttaa
ttgcgtttcactatggccccaaagttagcaagttatccaatcatgaccttcgtcgacccc
tcacctttgagtgcgcgtcctagcttagagtacatggtgtaaatggacttgttttgggta
cccagaaagcaacgaacgtgaccgcaacgtcttgttgtctctcttttgacagttatgggt
tatcccagtcatgtgtttatacttttatgtgtaaatacgtacgacacagagactagatac
caaactaggcgtaccgctgtatcatttctttaagccagaggaaggttgcggcaataacag
gtctgtgatgcccttagatgttctgggctgcacacgtgctacaatgatcagcacagtaag
catctcaattttacaacaccgttaacacacgtagtgagccgcttgaaatctcatctgcat
atgcgtatctcggtacggattgcaatgtgagttatctaatgcgcgcggttatgcctgtac
cgagaggtgacgtcgggtaaccattctctaatgctgacctatttttctgaaatatgcaca
actctaatatgacattcattcccgggaggactagttgcctctttgtgtgagtgcaatgca
aacatgtcggcgtaagacttcattcatatgtgcccctgtcaattcgtggtggggacagac
cattgctaattgttggtctcgcttataactaggaatgccttgtaccggtctttggttcat
caaaccaccgggaatacgtccctgccctttgtacacaccgcccgtcgctcttaccgatga
actcgtttgtgagttttaaggactgaattaagctatatgcgtaacctatggaaattcatg
cgaatgaactggtttaaaggaaagagaagtcgtaacaaggcatcagtaggtgaacctgca
gaaggatca
>Neogloboquadrina_pachyderma|125957|AY453128
aagggcaccacaagaacgcgtggagcatgtggcttaatttgactcaacgcgggaaatctt
accaggtccggacacactgaggattgacaggaagtatcgtcttttgaaatctttaagcac
atgtcgtttctaatgacatcttttagatgaatgattcgtgtaaatatgctagttctttca
tgattatgtgataggtggtgcatggccgttcttagttcgtggagtgatctgtctgcttaa
ttgcgtttcactatggccccaaagttagcaagttatccaatcatgaccttcgtcgacccc
tcacctttgagtgcgcgtcctagcttagagtacatggtgtaaatggacttgttttgggta
cccagaaagcaacgaacgtgaccgcaacgtcttgttgtctctcttttgacagttatgggt
tatcccagtcatgtgtttatacttttatgtgtaaatacgtacgacacagagactagatac
caaactaggcgtaccgctgtatcatttctttaaaccagaggaaggttgcggcaataacag
gtctgtgatgcccttagatgttctgggctgcacacgtgctacaatgatcagcacagtaag
catctcaattttacaacaccgttaacacacgtagtgagccgcttgaaatctcatctgcat
atgcgtatctcggtacggattgcaatgtgagttatctaatgcgcgcggttatgcctgtac
cgagaggtgacgtcgggtaaccattctctaatgctgacctatttttctgaaatatgcaca
actctaatatgacattcattcccgggaggactagttgcctctttgtgtgagtgtaatgca
aacatgtcggcgtaagacttcattcatatgtgcccctgtcaattcgtggtggggacagac
cattgctaattgttggtctcgcttataactaggaatgccttgtaccggtctttggttcat
caaaccaccgggaatacgtccctgccctttgtacacaccgcccgtcgctcttaccgatga
actcgtttgtgagttttaaggactggattaagctatatgcgtaacctatggaaattcatg
cgaatgaactggtttaaaggaaagagaagtcgtaacaaggcatcagtaggtgaacctgca
gaaggatca
>Turborotalita_quinqueloba|125971|AY453127
aagggcaccacaagcgcgtggagtatgtggcttaattcgactcaacgcgcaacaatttac
ttggtccgaacgctttgaggattgacagttattgtatagttctgatatgggtggtatttg
tagtcaacgtgtaggtagttgtatattaaatatgaaagttcttttatgattatgtgatag
gtggtgcatggccgtccttaattcgtggagtgatttgtctgcttaattgcgcattgcaaa
ttgtaattgatcttttaccagtctcgttctgatttttgttgtgaatattgtagaatattg
ttgtcgtcgagtcattattgccactacgtctggtcctttgggcagaatagtgttttatat
tttgtcttgcaacacaaaattcttcacaatattgtagccgtacttcattgtatgcgctat
tcatgtatatgtgacacatttgtggttcaagaccagttcggctgcttgtacacatataca
ctcgacatgatcattcaggctgctagagaccttgtgtcttgccccaaaggttgattaaca
ccgtgagtgcaacggtgagattgcaggcctttgttatgtagtgacaacatatacctacta
ctactactttgtagtaatgtaggattccaactacacagaataaccattaaggtgaaatga
actcaggcgactgctatactttaagatggtggaaggttgtggcaatgacaggtctgtgat
gccctttagatgttcaaggctgcacacgtactacattgactagtcaacgagtatgtatgt
aacattgattatgcatctattggttaagctataatgtatttcggtaacgttaattcagaa
cttcgagaaggttccgacaacagtcaatctagttattgcttgtagttgttaattgtataa
ttgtttagttcgcgcaacgttcgtttatcattctctagtattgttaattcacagtgggga
cagtcgtttgtaattctgagactcggttcaaccaggaatgcctcgtatttgtggttcatt
aaactccgtggaataagtccctgtcctttgtacacaccgcccgtcgcttttaccaatggc
cctcgttgtgagatagctggacaagtatttactacttcaaaagttctcaatcaaggtttg
ctaaaggaaaaagaagtcgtaacaaggcatcagtaggtgaacctgcagaaggatca
>Neogloboquadrina_pachyderma|125957|AY453126
aagggcaccacaagaacgcgtggagcatgtggcttaatttgactcaacgcgggaaatctt
accgggtccggacacactgaggattgacaggcaatatctcatgtttaataaccgttatta
acgtatcgtgttatttaatacatcgagtgttaaatatgctagtcctttcatgattatgtg
ataggtggtgcatggccgttcttagttcgtggagtgatctgtctgcttaattgcgtttca
ctaagggcccataaattcaaggtatgttagctatcgtcgctctatggaccccttaaccga
gttaaatcgagttaagcgcgcgtctttatttaaagagtttaagacaatgcgcatgctgtt
gggctctgaaagcaacgaacgtgaccgcaacgtcttgttgccttaataaagttgtgttaa
tagcaatattaaccgcttacagaggctatttaaaactagacggaccgctgtttctttctt
aaaccagaggaaggttgcggcaataacaggtctgtgatgcccttagatgttccgggctgc
acacgtgctacaatgatcagtacagtgagcatctcaatataatacaccgtctttagcgct
tagacgcgattatcggcttactctttattaaggaggtctgtttaatcgatgttttctaat
gtgcgcggtaaagcctgcttcgagagtaagcgggtaatccattggaagtaatgatttctc
tatatctagtgcacaactatgcacggcactcattcccgagacggctagtttcgtctttta
gtgtgaattgtagtgttattcaaacgtgcgtgcaattgtcaattcatggtggggacagac
cattgttaactgttggtctcggtcttaactaggaatgccttgtacgggtctttggttcaa
caaaccacccggaatacgtccctgccctttgtacacaccgcccgtcgctcttaccgatgg
acttttttgtgagtctaagggactgggttaaaccgctcgtttattcggatggcagtacct
atggaaacttatgcgaacaaagtggtctaaaggaaagagaagtcgtaacaaggcaacagt
aggtgaacctgcagaaggatca
>Neogloboquadrina_pachyderma|125957|AY453125
aagggcaccacaagaacgcgtggagcatgtggcttaatttgactcaacgcgggaaatctt
accgggtccggacacactgaggattgacaggcaatatctcatgtttaataaccgttatta
acgtatcgtgttatttaatacatcgagtgttaaatatgctagtcctttcatgattatgtg
ataggtggtgcatggccgttcttagttcgtggagtgatctgtctgcttaattgcgtttca
ctaagggcccataaattcaaggtatgttagctatcgtcgctctatggaccccttaaccga
gttaaatcgagttaagcgcgcgtctttatttaaagagtttaagacaatgcgcatgctgtt
gggctctgaaagcaacgaacgtgaccgcaacgtcttgttgccttaataaagttgtgttaa
tagcaatattaaccgctatacagaggctatttaagactagacgggaccgctgttctttct
taaaccagaggaaggttgcggcaataacaggtctgtgatgcccttagatgttccgggctg
cacacgtgctacaatgatcagtacagtgagcatctcaatataatacaccgtctttagcgc
ttagacgcgattatcggcttactctttattaaggaggtctgtttaatcgatgttttctaa
tgtgcgcggtaaagcctgcttcgagagtaagcgggtaatccattggaagtaatgatttct
ctatatctagtgcacaactatgcacggcactcattcccgagacggctagtttcgtctttt
agtgtgaatgtagtgttattcaaacgtgcgtgcaattgtcaattcatggtggggacagac
cattgttaactgttggtctcggtcttaactaggaatgccttgtacgggtctttggttcaa
caaaccacccggaatacgtccctgccctttgtacacaccgcccgtcgctcttaccgatgg
acttttttgtgagtctaagggactgggttaaaccgttcgtttattcggatggcagtacct
atggaaacttatgcgaacaaagtggtctaaaggaaagagaagtcgtaacaaggcaacagt
aggtgaacctgcagaaggatca
>Neogloboquadrina_pachyderma|125957|AF250120
gcaccacaagaacgcgtggagcatgtggcttaatttgactcaacgcgggaaatcttaccg
ggtccggacacactgaggattgacaggcaatatctcatgttaacggtaagtttacttacc
gcttaacatcgagtgttaaatatgctagtcctttcatgattatgtgataggtggtgcatg
gccgttcttagttcgtggagtgatctgtctgcttaattgcgtttcactaagggcccataa
attcaaggtatgttagctctcgtcgctctatggaccccttaactccaatattcttattgt
gttaagcgcgtgtctttattttaagagttttaagacactgcgcatgctgttgggctctga
aagcaacgaacgtgaccgcaacgtcttgttgccttaaactagcgtatattgcaatttatt
gyaatatcgcttacagaggctatttaaaactagacggaccgctgtttctttcttaaacca
gaggaaggttgcggcaataacaggtctgtgatgcccttagatgttccgggctgcacacgt
gctacaatgatcagtacagtgagcatctcaatataatacaccgtctttagcgcttagacg
cgattattggctttttttttattaagaaagtctattaatcgtgttttctaatgtgcgcgg
taaagcctgcttcgagagtaagcgggtaatccattggaagtaatgatttctctatatcta
gtgcacaactatgcacggcattcattcccgagacggctagtttcgtcttttagtgcgaat
gtaatgttattcaaacgtgcgtgcaattgtcaattcatggtggggacagaccattgttaa
ctgttggtctcggtcttaactaggaatgccttgtacgggtctttggttcaacaaaccacc
cggaatacgtccctgccctttgtacacaccgcccgtcgctcttaccgatggacttttttg
tgagtctaagggactgggttaaaccattcgttcttcggatggcagtacctatggaaactt
atgcgaacaaagtggtctaaaggaaagagaagtcgtaac
>Neogloboquadrina_pachyderma|125957|AF250119
gcaccacaagaacgcgtggagcatgtggcttaatttgactcaacgcgggaaatcttaccg
ggtccggacacactgaggattgacaggcaatatctcatggttattaacccggttattaca
ttttgtttaatcggttattaagcatcgagtgttaaatatgctagtcctttcatgattatg
tgataggtggtgcatggccgttcttagttcgtggagtgatctgtctgcttaattgcgttt
cactaagggcccataaattcaaggtatgttagctatcgtcgctctatggaccccttatac
tcgatttcgctttaattagcgttatttgtttaataagcgcgcgtctttatttaaagagtt
taaggacactgcgcatgctgttgggctctgaaagcaacgaacgtgaccgcaacgtcttgt
tgccttaataaagttggcttttaatacaaattcccgaattcgtatttaaaccgcttacag
aggctatttaaaactagacggaccgctgtttcttttcttaaaccagaggaaggttgcggc
aataacaggtctgtgatgcccttagatgttccgggctgcacacgtgctacaatgatcagt
acagtgagcatctcaatataatacaccgtctttagcgcttagacgcgattaatggatcgt
tttttattaagcgagtcgtttaatcgatgttttctaatgtgcgcggtaaagcctgcttcg
agagtaagcgggtaatccattggaagtaatgatttctctatatctagtgcacaactatgc
acggcactcattcccgagacggctagtttcgtcttttagtgtgaatgtagtgttattcaa
acgtgcgtgcaattgtcaattcatggtggggacagaccattgttaactgttggtctcggt
cttaactaggaatgccttgtacgggtctttggttcaacaaaccacccggaatacgtccct
gccctttgtacacaccgcccgtcgctcttaccgatggacttttttgtgagtctaagggac
tgggttaaaccactcgtttatttaataagcggatggcagtacctatggaaacttatgcga
acaaagtggtctaaaggaaagagaagtcgtaac
>Globigerinella_siphonifera|46132|AJ390580
gcaacggaacgtgattgcaagtccttgttgaacttctatacatatcatttacattcttaa
ctgagtgtatctaagataatagagttcgctttctattggtgacgggatctccaatcactt
tcgagtgagagtgagtgatctaatcctttaggaaaactcgggcgaccgctgtaatacttt
ctttttaaaacagaggaagattgcggcaataacaggtctgtgatgccctcagatgtcccg
ggccgcacacgtgctacattgattagcgcagtgcgcatactttcaatatgatacattggt
tttggtagtaagctattcatctgatggatatgctactctccataccaatactatctagtc
tgaaaagactgggtaatctattgtaagtgctggttcctcttcccgttgagcattttaata
atggtctctctacgtccctagtatattctagtgcgattgtagttgagtctgccatttatg
caagtgtcaattctcagtggggacagacatttgataattctttgtctcgttcttaactag
gaatgccttgtacgggtcttggttcaacagaccacccggaatacgtccctgccctttgta
cacaccgcccgtcgctcttaccgatgaatttcactgtgagttcaatggaccgattttttc
cctttg
>Globigerinella_siphonifera|46132|AJ390579
ttcatcattagtatatatagttcgcttctcatgtcgtagcagtcaaacgggcgggcgtct
taattggcgcgtcacgaggcttaatatgctgcggcagggaaaacttgggcgaccgctgta
atacttctctcttaaaccagaggaagattgcggcaataacaggtctgtgatgccctcaga
tgtcccgggccgcacacgtgctacattgattagcgcagtgcgcatacttacatatagatc
attgattggttatttataaccgtcaatatcgccttgtctgaaaggactaggtaatctatt
gtaagtgctggttcctcctcccgttgagcattttaataatggtctctctacatccctagc
acatgatgtctagtgcgattgtagttgagtcttgccatttatgcaagtgtcaattctcag
tggggacagccatttgataattctttggctcggcctcaactaggaatgccttgtacgggt
cttggttcaacagaccacccggaatacgtccctgccctttgtacacamccgcccgtcgct
cttaccgatgaattgtactgtgagtttgcaggaccgaacccatttttgggtttggaaatg
cagtc
>Globigerinella_siphonifera|46132|AJ390578
gcaacggaacgtgattgcaagtccttgttgaacttctatacatatcatttacattcttaa
ctgagtgtatctaagataatagagttcgctttctattggtgacgggatctccaatcactt
tcgagtgagagtgagtgatctaatcctttaggaaaactcgggcgaccgctgtaatacttt
ctttttaaaacagaggaagattgcggcaataacaggtctgtgatgccctcagatgtcccg
ggccgcacacgtgctacattgattagcgcagtgcgcatactttcaatatgatacattggt
tttggtagtaagctattcatctgatggatatgctactctccataccaatactatctagtc
tgaaaagactgggtaatctattgtaagtgctggttcctcttcccgttgagcattttaata
atggtctctctacgtccctagtatattctagtgcgattgtagttgagtctgccatttatg
caagtgtcaattctcagtggggacagacatttgataattctttgtctcgttcttaactag
gaatgccttgtacgggtcttggttcaacagaccacccggaatacgtccctgccctttgta
cacaccgcccgtcgctcttaccgatgaatttcactgtgagttcaatggaccgattttttc
cctttg
>Globigerinella_siphonifera|46132|AJ390577
aaattatatatatactacttcatcattagtatatatagttcgcttctcatgtcgtagcag
tcaaacgggcgggcgtcttaattggcgcgtcacgaggcttaatatgctgcggcagggaaa
acttgggcgaccgctgtaatacttctctcttaaaccagaggaagattgcggcaataacag
gtctgtgatgccctcagatgtcccgggccgcacacgtgctacattgattagcgcagtgcg
catacttacatatagatcattgattggttatttataaccgtcaatatcgccttgtctgaa
aggactaggtaatctattgtaagtgctggttcctcctcccgttgagcattttaataatgg
tctctctacatccctagcacatgatgtctagtgcgattgtagttgagtcttgccatttat
gcaagtgtcaattctcagtggggacagccatttgataattctttggctcggcctcaacta
ggaatgccttgtacgggtcttggttcaacagaccacccggaatacgtccctgccctttgt
acacaccgcccgtcgctcttaccgatgaattgtactgtgagtttgcaggaccgaacccat
ttttgggtt
>Globigerinella_siphonifera|46132|AJ390576
aaattatatatatactacttcatcattagtatatatagttcgcttctcatgtcgtagcag
tcaaacgggcgggcgtcttaattggcgcgtcacgaggctaatatgctgcggcagggaaaa
cttgggcgaccgctgtaatacttctctcttaaaccagaggaagattgcggcaataacagg
tctgtgatgccctcagatgtcccgggccgcacacgtgctacattgattagcgcagtgcgc
atacttacatatagatcattgattggttatttataaccgtcaatatcgccttgtctgaaa
ggactaggtaatctattgtaagtgctggttcctcctcccgttgagcattttaataatggt
ctctctacatccctagcacatgatgtctagtgcgattgtagttgagtcttgccatttatg
caagtgtcaattctcagtggggacagccatttgataattctttggctcggcctcaactag
gaatgccttgtacgggtcttggttcaacagaccacccggaatacgtccctgccctttgta
cacaccgcccgtcgctcttaccgatgaattgtactgtgagtttgcaggaccgaacccatt
tttgggtt
>Globigerinella_siphonifera|46132|AJ390575
cctagtgcgattgtagttgagccttgccatttatgcaagtgtcaattctcagtggggaca
gacatttgataattctttgtctcgttcttaactaggaatgccttgtacgggtcttggttc
aacagaccacccggaatacgtccctgccctttgtamacaccgcccgtcgctcttaccgat
gaatttccctgngagt
>Globigerinella_siphonifera|46132|AJ390574
cgtaggaagggattggcaataattgaatgttcgctttctattaggtgtgtatatatagtc
tcaaaattacatgtatttgtaatggcgagtaatatttatactatcctgtaggaaaactcg
ggcgaccgctgtaatatttctctttaaaacagaggaagattgcggcaataacaggtctgt
gatgccctcagatgtcccgggccgcacacgtgctacattgattagcgcagtgcgcatact
ttcaatatgatacattagattggattgttctgttgagctccatctaatactatccggctt
gagaaggctgggtaatcaattgtaagtgctggttcctcctcccgttgagcattttaataa
tggcctctctacatccctagcaatatgcctagtgcgattgtagttgagccttgccattta
tgcaagtgtcaattctcagtggggacagacatttgataattctttgtctcgttcttaact
aggaatgccttgtacgggtcttggttcaacagaccacccggaatacgtccctgccctttg
tacacaccgcccgtcgctcttaccgatgaatttccctgtgagtttraaggactgatggtt
gcaaaatcattggaaattctgtc
>Globigerinella_siphonifera|46132|AJ390573
cgtaggaagggattggcaataattgaatgttcgctttctattaggtgtgtatatatagtc
tcaaaattacatgtatttgtaatggcgagtaatatttatacttatcctgtaggaaaactc
gggcgaccgctgtaatatttctctttaaaacagaggaagattgcggcaataacaggtctg
tgatgccctcagatgtcccgggccgcacacgtgctacattgattagcgcagtgcgcatac
tttcaatatgatacattagattggattgttctgttgagctccatctaatactatccggct
tgagaaggctgggtaatcaattgtaagtgctggttcctcctcccgttgagcattttaata
atggcctctctacatccctagcaatatgcctagtgcgattgtagttgagccttgccattt
atgcaagtgtcaattctcagtggggacagacatttgataattctttgtctcgttcttaac
taggaatgccttgtacgggtcttggttcaacagaccacccggaatacgtccctgcccttt
gtacacaccgcccgtcgctcttaccgatgaatttccctgagagtttgaaggactgatggt
tgcaaaatcattggaaattctgtc
>Globigerinella_siphonifera|46132|AJ390572
ggtgtgtatatatagtctcaaaattacatgtatttgtaatggcgagtaatatttatacta
tcctgtaggaaaactcggggcgaccgctgtaatatttctctttaaaacagaggaagattg
cggcaataacaggtctgtgatgccctcagatgtcccgggccgcacacgtgctacattgat
tagcgcagtgcgcatactttcaatatgatacattagattggattgttctgttgagctcca
tctaatactatccggcttgagaaggctgggtaatcaattgtaagtgctggttcctcctcc
cgttgagcattttaataatggcctctctacatccctagcaatatgcctagtgcgattgta
gttgagccttgccatttatgcaagtgtcaattctcagtggggacagacatttgataattc
tttgtctcgttcttaactaggaatgccttgtacgggtcttggttcaacagaccacccgga
atacgtccctgccctttgtacacaccgcccgtcgctcttaccgatgaatttccctgagag
tttgaaggactgatggttg
>Globigerinella_siphonifera|46132|AJ390571
tttgtaatggcgagtaatatttactatcctgtaggaaaactcgggcgaccgctgtaatat
ttctctttaaaacagaggaagattgcggcaataacaggtctgtgatgccctcagatgtcc
cgggccgcacacgtgctacattgattagcgcagtgcgcatactttcaatatgatacatta
gattggattgttctgttgagctccatctaatactatccggcttgagaaggctgggtaatc
aattgtaagtgctggttcctcctcccgttgagcattttaataatggcctctctacatccc
tagcaatatgcctagtgcgattgtagttgagccttgccatttatgcaagtgtcaattctc
agtggggacagacatttgataattctttgtctcgttcttaactaggaatgccttgtacgg
gtcttggttcaacagaccacccggaatacgtccctgccctttgtacacaccgcccgtcgc
tcttaccgatgaatttccctgtgagtttgaaggactgatggttgcaaaatcattggaaat
tctgtc
>Globigerinella_siphonifera|46132|AJ390570
cgtaggaagggattgccaataattgaatgttcgctttctattaggtgtgtatatatagtc
tcaaaattacatgtatttgtaatggcgagtaatatttactatcctgtaggaaaactcggg
cgaccgctgtaatatttctctttaaaacagaggaagattgcggcaataacaggtctgtga
tgccctcagatgtcccgggccgcacacgtgctacattgattagcgcagtgcgcatacttt
caatatgatacattagattggattgttctgttgagctccatctaatactatccggcttga
gaaggctgggtaatcaattgtaagtgctggttcctcctcccgttgagcattttaataatg
gcctctctacatccctagcaatatgcctagtgcgattgtagttgagccttgccatttatg
caagtgtcaattctcagtggggacagacatttgataattctttgtctcgttcttaactag
gaatgccttgtacgggtcttggttcaacagaccacccggaatacgtccctgccctttgaa
aaaaccgcccgtcgctcttaccgatgaatttccctg
>Globigerinella_siphonifera|46132|AJ390569
aataacaggtctgtgatgccctcagatgtcccgggccgcacacgtgctacattgattagc
gcagtgcgcatactttcaatatgatacattagattggattgttctgttgagctccatcta
atactatccggcttgagaaggctgggtaatcaattgtaagtgctggttcctcctcccgtt
gagcattttaataatggcctctctacatccctagcaatatgcctagtgcgattgtagttg
agccttgccatttatgcaagtgtcaattctcagtggggacagacatttgataattctttg
tctcgttcttaactaggaatgccttgtacgggtcttggttcaacagaccacccggaatac
gtccctgccctttgtacacaccgcccgtcgctcttaccgatgaatttccctgwgagtttg
aaggactgatggttgcaaaatcattggaaattctgtc
>Globigerinella_siphonifera|46132|AJ390568
gctttctattaggtgtgtatatatagtctcaaaattacatgtatttgtaatggcgagtaa
tatttatactatcctgtaggaaaactcgggcgaccgctgtaatatttctctttaaaacag
aggaagattgcggcaataacaggtctgtgatgccctcagatgtcccgggccgcacacgtg
ctacattgattagcgcagtgcgcatactttcaatatgatacattagattggattgttctg
ttgagctccatctaatactatccggcttgagaaggctgggtaatcaattgtaagtgctgg
ttcctcctcccgttgagcattttaataatggcctctctacatccctagcaatatgcctag
tgcgattgtagttgagccttgccatttatgcaagtgtcaattctcagtggggacagacat
ttgataattctttgtctcgttcttaactaggaatgccttgtacgggtcttggttcaacag
accacccggaatacgtccctgccctttgtamacaccgcccgtcgctcttaccgatgaatt
tccctg
>Globigerinella_siphonifera|46132|AJ390567
tttctattaggtgtgtatatatagtctcaaaattacatgtatttgtaatggcgagtaata
tttatactatcctgtaggaaaactcggggcgaccgctgtaatatttctctttaaaacaga
ggaagattgcggcaataacaggtctgtgatgccctcagatgtcccgggccgcacacgtgc
tacattgattagcgcagtgcgcatactttcaatatgatacattagattggattgttctgt
tgagctccatctaatactatccggcttgagaaggctgggtaatcaattgtaagtgctggt
tcctcctcccgttgagcattttaataatggcctctctacatccctagcaatatgcctagt
gcgattgtagttgagccttgccatttatgcaagtgtcaattctcagtggggacagacatt
tgataattctttgtctcgttcttaactaggaatgccttgtacgggtcttggttcaacaga
ccacccggaatacgtccctgccctttgtamacaccgcccgtcgctcttaccgatgaattt
ccctg
>Globigerinella_siphonifera|46132|AJ390566
ttcgctttctattaggtgtgtatatatagtctcaaaattacatgtatttgtaatggcgag
taatatttatactatcctgtaggaaaactcgggcgaccgctgtaatatttctctttaaaa
cagaggaagattgcggcaataacaggtctgtgatgccctcagatgtcccgggccgcacac
gtgctacattgattagcgcagtgcgcatactttcaatatgatacattagattggattgtt
ctgttgagctccatctaatactatccggcttgagaaggctgggtaatcaattgtaagtgc
tggttcctcctcccgttgagcattttaataatggcctctctacatccctagcaatatgcc
tagtgcgattgtagttgagccttgccatttatgcaagtgtcaattctcagtggggacaga
catttgataattctttgtctcgttcttaactaggaatgccttgtacgggtcttggttcaa
cagaccacccggaatacgtccctgccctttgtacacaccgcccgtcgctcttaccgatga
atttccctgtgagtttgaaggactgatggttgcaaaatcattggaaattctgtc
>Globigerinella_siphonifera|46132|AJ390565
cgtaggaagggattggcaataattgaatgttcgctttctattaggtgtgtatatatagtc
tcaaaattacatgtatttgtaatggcgagtaatatttatactatcctgtaggaaaactcg
ggcgaccgctgtaatatttctctttaaaacagaggaagattgcggcaataacaggtctgt
gatgccctcagatgtcccgggccgcacacgtgctacattgattagcgcagtgcgcatact
ttcaatatgatacattagattggattgttctgttgagctccatctaatactatccggctt
gagaaggctgggtaatcaattgtaagtgctggttcctcctcccgttgagcattttaataa
tggcctctctacatccctagcaatatgcctagtgcgattgtagttgagccttgccattta
tgcaagtgtcaattctcagtggggacagacatttgataattctttgtctcgttcttaact
aggaatgccttgtacgggtcttggttcaacagaccacccggaatacgtccctgccctttg
tacacaccgcccgtcgctcttaccgatgaatttccctgtgagtttgaaggactgatggtt
gcaaaatcattggaaattctgtc
>Globigerinella_siphonifera|46132|AJ390564
cgtaggaagggattggcaataattgaatgttcgctttctattaggtgtgtatatatagtc
tcaaaattacatgtatttgtaatggcgagtaatatttatactatcctgtaggaaaactcg
ggcgaccgctgtaatatttctctttaaaacagaggaagattgcggcaataacaggtctgt
gatgccctcagatgtcccgggccgcacacgtgctacattgattagcgcagtgcgcatact
ttcaatatgatacattagattggattgttctgttgagctccatctaatactatccggctt
gagaaggctgggtaatcaattgtaagtgctggttcctcctcccgttgagcattttaataa
tggcctctctacatccctagcaatatgcctagtgcgattgtagttgagccttgccattta
tgcaagtgtcaattctcagtggggacagacatttgataattctttgtctcgttcttaact
aggaatgccttgtacgggtcttggttcaacagaccacccggaatacgtccctgccctttg
tacacaccgcccgtcgctcttaccgatgaatttccctgtgagtttgaaggactgatggtt
gcaaaatcattggaaattctgtc
>Globigerinella_siphonifera|46132|AJ390563
tgtaatacttctctttaaaacagaggcaggttgcggcaataacaggtctgtgatgccctc
agatgtcccgggccgcacacgktgctacattgattagcgcagtgcgcatactttcaatat
gatacattggattggtggtgaattgttggccccgtctaatactgtcctgtctgagaaggc
tgggtaatcaattgtaagtgctggttcctactcccgttgagcattttaataatggcctct
ctacatccctagtaaccctagtgcgattgtagttgagccttgccatttatgcaagtgtca
attctcagtggggacagacatttgataattctttgtctcgttcttaactaggaatgcctt
gtacgggtcttggttcaacagaccacccggaatacgtccctgccctttgaaaanaccgcc
cgtcgctcttaccgatgactttccctaagagt
>Globigerinella_siphonifera|46132|AJ390562
ttgcatgtatttgtgatggcgagtgatctaatcccttaggaaaacttgggcgaccgctgt
aatacttctctttaaaacagaggcaggttgcggcaataacaggtcttgtgatgccctcag
atgtcccgggccgcacacgtgctacattgattagcgcagtgcgcatactttcaatatgat
acattggattggtggtgaattgttggccccgtctaatactgtcctgtctgagaaggctgg
gtaatcaattgtaagtgctggttcctactcccgttgagcattttaataatggcctctcta
catccctagtaaccctagtgcgattgtagttgagccttgccatttatgcaagtgtcaatt
ctcagtggggacagacatttgataattctttgtctcgttcttaactaggaatgccttgta
cgggtcttggttcaacagaccacccggaatacgtccctgccctttgtamacaccgcccgt
cgctcttaccgatgactttccctragagt
>Globigerinella_siphonifera|46132|AJ390561
tgtgatgccctcagatgtcccgggccgcacacgtgctacattgattagcgcagtgcgcat
actttcaatatgatacattggattggtggtgaattgttggccccgtctaatactgtcctg
tctgagaaggctgggtaatcaattgtaagtggtggttcctactcccgttgagcattttaa
taatggcctctctacatccctagtaaccctagtgcgattgtagttgagccttgccattta
tgcaagtgtcaattctcagtggggacagacatttgataattctttgtctcgttcttaact
aggaatgccttgtacgggtcttggttcaacagaccacccggaatacgtccctgccctttg
tacacaccgcccgtcgctcttaccgatgactttccctg
>Globigerinella_siphonifera|46132|AJ390560
gggattgccaataattgaatgttcgctttctattggtgtgtgatctcaaaattgcatgta
tttgtgatggcgagtgatctaatcccttaggaaaacttgggcgaccgctgtaatacttct
ctttaaaacagaggcaggttgcggcaataacaggtctgtgatgccctcagatgtcccggg
ccgcacacgtgctacattgattagcgcagtgcgcatactttcaatatgatacattggatt
ggtggtgaattgttggccccgtctaatactgtcctgtctgagaaggctgggtaatcaatt
gtaagtgctggttcctactcccgttgagcattttaataatggcctctctacatccctagt
aaccctagtgcgattgtagttgagccttgccatttatgcaagtgtcaattctcagtgggg
acagacatttgataattctttgtctcgttcttaactaggaatgccttgtacgggtcttgg
ttcaacagaccacccggaatacgtccctgccctttgtacacaccgcccgtcgctcttacc
gatgactttccctg
>Globigerinella_siphonifera|46132|AJ390559
gggattgccaataattgaatgttcgctttctattggtgtgtgatctcaaaattgcatgta
tttgtgatggcgagtgatctaatcccttaggaaaacttgggcgaccgctgtaatacttct
ctttaaaacagaggcaggttgcggcaataacaggtctgtgatgccctcagatgtcccggg
ccgcacacgtgctacattgattagcgcagtgcgcatactttcaatatgatacattggatt
ggtggtgaattgttggccccgtctaatactgtcctgtctgagaaggctgggtaatcaatt
gtaagtgctggttcctactcccgttgagcattttaataatggcctctctacatccctagt
aaccctagtgcgattgtagttgagccttgccatttatgcaagtgtcaattctcagtgggg
acagacatttgataattctttgtctcgttcttaactaggaatgccttgtacgggtcttgg
ttcaacagaccacccggaatacgtccctgccctttgtacacaccgcccgtcgctcttacc
gatgactttccctgtgagtttgaaggactggtggttgcatgactattggaaattctgtc
>Globigerinella_siphonifera|46132|AJ390558
tccctagtaaccctagtgcgattgtagttgagccttgccatttatgcaagtgtcaattct
cagtggggacagacatttgataattctttgtctcgttcttaactaggaatgccttgtacg
ggtcttggttcaacagaccacccggaatacgtccctgccctttgtacacaccgcccgtcg
ctcttaccgatgactttccctgtgagtttgaaggactggtggttgcatrgactattggaa
attctgtc
>Globigerinella_siphonifera_type_IV|109345|AJ251213
gggcccggacatactgaggattgacagacatcaccacgtctttttgtccttaaaaagaca
aaagataacagatctttcatgattatgtggtgggtggtgcatggccgttcttagttcgtg
gagtgatctgtctgcttaattgcgtttcaaatgtatttttgatttctcaaacgagtctac
gaagatgtctattcataacaagcacttcatttatgatttgtttggaatacgactctttcg
gctcaattgaacgcaacggacgtgattgcaagtccttgttgaacttctatacatatcatt
tacattcttaactgagtgtatctaagataatagagttcgctttctattggtgacgggatc
tccaatcactttcgagtgagagtgagtgatctaatcctttaggaaaactcgggcgaccgc
tgtaatactttctttttaaaacagaggaagattgcggcaataacaggtctgtgatgccct
cagatgtcccgggccgcacacgtgctacattgattagcgcagtgcgcatactttcaatat
gatacattggttttggtagtaagctattcatctgatggatatgctactctccataccaat
actatctagtctgaaaagactgggtaatctattgtaagtgctggttcctcttcccgttga
gcattttaataatggtctctctacgtccctagtatattctagtgcgattgtagttgagtc
tgccatttatgcaagtgtcaattctcagtggggacagacatttgataattctttgtctcg
ttcttaactaggaatgccttgtacgggtcttggttcaacagaccacccggaatacgtccc
tgccctttgtacacaccgcccgtcgctcttaccgatgaatttcactgtgagttcaatgga
ccgattttttccctttggaaatttggtcaaacagtgagatttaaaggaaaaaggggtc
>Globigerinella_siphonifera_type_III|109344|AJ251212
ttaccgggtccggacacactgaggattgacagacaattgtccttttggcttaaaagacaa
aagataacagatctttcatgattatgtgatgggtggtgcatggccgttcttagttcgtgg
agtgatctgtctgcttaattgcgtttcaaatatactttttttacaacgagtctacaaagg
agtggttcagttacaacagacaattaattcttgtgttttgaacgtttggaatgtactcta
tttggctcaattgaacgcaacggacgtgatcgcaagtccttgttgaacttcagtatatat
tgactttccccgtaggaagggattgccaataattgaatgttcgctttctattggtgtgtg
atctcaaaattgcatgtatttgtgatggcgagtgatctaatcccttaggaaaacttgggc
gaccgctgtaatacttctctttaaaacagaggcaggttgcggcaataacaggtctgtgat
gccctcagatgtcccgggccgcacacgtgctacattgattagcgcagtgcgcatactttc
aatatgatacattggattggtggtgaattgttggccccgtctaatactgtcctgtctgag
aaggctgggtaatcaattgtaagtgctggttcctactcccgttgagcattttaataatgg
cctctctacatccctagtaaccctagtgcgattgtagttgagccttgccatttatgcaag
tgtcaattctcagtggggacagacatttgataattctttgtctcgttcttaactaggaat
gccttgtacgggtcttggttcaacagaccacccggaatacgtccctgccctttgtacaca
ccgcccgtcgctcttaccgatgactttccctgtgagtttgaaggactggtggttgcatga
ctattggaaattctgtcaaacagcgagatttaaaggaaagagaagtcg
>Globigerinita_uvula|164914|AF387173
gcaccacaagaacgcgtggagcatgtggcttaatttgactcaacgcgggaaatcttaccg
ggtccggacacactgaggattgacaggcaatatatgtgactcttcggagtttgcattgtt
aaatatgctagtcctttcatgattatgtgataggtggtgcatggccgttcttagttcgtg
gagtgatctgtctgcttaattgcgtttcaaattacttataaggtagcaatacgcgatgaa
gctttcaatagtcctcacggattcacttgagtctctcgcttcgctatcctttcgaatgca
acgaacgtgaccgcaacctcttgttgccttcgtttaacatcctgcagctcgctgtgggta
ctgagggcttcactcggtgactttgggctgagcaatcggtctttttgatctgagtaaact
agagggaccgctgtcaacttcttaaaccagaggaaggttgcggcaataacaggtctgtga
tgcccttagatgttccgggctgcacacgtgctacaatgatcgtagcagtgagcatcttat
ttgatttgcgcacttaacaccgcatacgtgagttccaactagcttagcaataagtcaagt
agatctctacgcagcggtaacagcctgcttcgagagcaagtgggtaatcaattagaagta
acgatttcttcgcattagcacacttaatataaggcgttgacgctcatgattcgctctcac
gagtgtttcattgcacgtgttgatgtgcgggttcgattcctgctttaccttatgtgcaat
tgtcaattcatggtggggacagaccattgttaattgttggtctcggtcttaactaggaat
gccttgtatgagtctttggttcaacaaaccactcagaatatgtccctgccctttgtacac
accgcccgtcgctcttaccgatggacttctctgtgagtttgagggactggagcttacttt
actgtgagtctctatggaaacttaaacgaacagtgtggtctaaaggaaagagaagtcgta
ac
>Globigerina_falconensis|164913|AF387172
gcaccacaagagcgtggagcatgtggcttaatttgactcaacgcggaaaaacttaccagg
tccggacacactgaggattgacagacggttaacgcccttcggggcaagagacaaaatttt
tggctctttcatgattatgtgataggtggtgcatggccgttcttagttcgtggagtgatc
tgtctgcccaatcgcgtttcataaatcttaagctcaaaaggcagtcttaccttcgggttg
agttttgctgggagacttttgtgtgaacgcaacggacgtgattgcaaccccttgttgatt
ggccatcacgtaagctcacttgtaatttattacagtgtggtattatcttagccattccct
tttagttgtggagtgattaaccactctaaattgtaactcgggggaccgctgtgatttttc
ttcaaaccggaggaaggttgcggcaataacaggtctgtgatgccctcagatgtcctgggc
tgcacacgtgctacactgatcccggcagttggcatgtgattttctccaatgacgaaccta
gtggacttggcgtctgtgcgcattcgtgtgctaatgactgccgtcactttaaacactggt
cgttagactcgtgcgatccctcggaaaacgtgatttctgttcccaaacaaagcactttcg
taccctcgctcaaacaaacgtgattccaaatcccttacgattgctacatcctttctcgta
acgtctcgcctagcggagctttcaacttttcgtcgcaactctcaattcacagtggggaca
gtcgtttgtcaacttttcgtctcggtcccaactaggaatgcctcgtacgagttggttcat
cagaccactcggaatacgtccctgccctttgtacacaccgcccgtcgcttttaccgatga
acttttttgcgagtatgatggactaactttgcgctcaatttgaatctgttgtggaaattc
actcgaacaacgggatttaaaggaaaaagaagtcgtaac
>Globorotalia_truncatulinoides|69029|AJ272477
gggaatcttaccgggtccggacacactgaggattgacagacggttattgacttaaacccg
tttaatagatttttaatctgtttaacacttaacacctttacacaaagatgctagtccttt
catgatcgtttgataggtggtgcatggccgttcttagttcgtggagtgatctgtctgcct
aattgcgtttcactaaggtcccattcttcatacgtatgaatagcgtcttaactcactttt
accgctacctatttgtagtaagcgctcatactattgggaccggaatgcaacgagcgcgac
tgcaccacctaattgccccttatctaccattaactactatttaccgccctgtatgggcac
cggggccttacctttactgaaactagctggaccgctgctttcctttaagccagaggaagg
ttgcggcaataacaggtctgtgatgccctcagatgttccgggccgcacacgtgctacaat
gatcagcacaaagagtattacctatttcttatacctaacccaatatgttatcctttctgc
gtagggtatgtcttacgatgtatccgcttaagcgcttaaagattattgggcggttatgcc
tgcctcgagagagtgtccagggcagcaagagtaatgattccctcgtttttactactaata
ccgcgcttggtaacatatcacactcgattaagtagggtctttgctatattagcattgcta
tcctcacccttagcctctaaggatattcgtatctcttaacaggctacagggaggtgtata
tggcgcacttacttattcacggtggggacagaccattgttaactgttggtctcggtctca
actaggaatgcctcgtacgggttggttcaccaaaccacccggaatatgtccctgcccttt
gtacacaccgcccgtcgctcttatcgatgaactcacttgtgaggctaagggactgcgctc
atctttacccgtatattcgctatacactaaatacattttgctaaaagccaatttgcttta
agcatttacacacacttgcgcacaaacttattcgaccaagtgggtttaaaggaaagagaa
gtcgt
>Globorotalia_truncatulinoides|69029|AJ272476
gggaatcttaccgggtccggacacactgaggattgacagacggttattgacttaaacccg
tttaatagatttttaatctgtttaacacttaacacctttacacaaagatgctagtccttt
catgatcgtttgataggtggtgcatggccgttcttagttcgtggagtgatctgtctgcct
aattgcgtttcactaaggtcccattcttcatacgtatgaatagcgtcttaactcactctt
accgctacctatttgtagtaagcgctcatactattgggaccggaatgcaacgagcgcgac
tgcaccacctaattgccccttatctaccattaactactattaaccgccctgtatgggcac
cggggccttacctttactgaaactagctggaccgctgctttcctttaagccagaggaagg
ttgcggcaataacaggtctgtgatgccctcagatgttccgggccgcacacgtgctacaat
gatcagcacaaagagtattacctatttcttatacctaacctaatatgttatcctttctgc
gtagggtatgtctaacgatgtatccgcttaagcgtttaaagattattaggcggttatgcc
tgcctcgagagagtgtccagggcagcaagagtaatgattccctcgtttttactactaata
ccgcgcttggtaacatataacactcgattaagtagggtctttgctatattagcattgcta
tcctcacccttagcctctaaggatattcgtatctcttaacagactacagggaggtgtata
tggcgcacttacttattcacggtggggacagaccattgttaactgttggtctcggtctca
actaggaatgcctcgtacgggttggttcaccaaaccacccggaatatgtccctgcccttt
gtacacaccgcccgtcgctcttatcgatgaactcacttgtgaggctaagggactgcgcta
atctttaacccgtatattcgctatacgctaaatacattttgctaaaagctaatttgcttt
aagcaattgcactcacttgcgcacaaacttattcgaccaagtgggtttaaaggaaagaga
agtcgt
>Globorotalia_truncatulinoides|69029|AJ272475
gggaatcttaccgggtccggacacactgaggattgacagacggttattgacttatactcg
cttaatggctttaagctgttaaacgtttaacacctttacacaaagatgctagtcctttca
tgatcgtttgataggtggtgcatggccgttcttagttcgtggagtgatctgtctgcctaa
ttgcgtttcactaaggtcccattcttcatacgtatgaatagcgtcttaactcacttttac
cgctacctatttgtagtaagcgctcatactattgggaccggaatgcaacgagcgcgactg
caccacctaattgccccttatctaccattaattactttattaaccgccctgtacgggcac
cggggccttacctttactgaaactagctggaccgctgctttcctttaagccagaggaagg
ttgcggcaataacaggtctgtgatgccctcagatgttccgggccgcacacgtgctacaat
gatcagcacaaagagtattacctatcttcttatacctaacccaatatgttaaacttattg
cgtaagggtattgtcttaacgacttatccgctttagcgctttaagattattgggcggtta
tgcctgcctcgagagagtgtacagggcagcaagagtaatgattccctcgtttttactact
aataccgcgcttggtaacatattacactcgattaagtagggtctttgcttctaatagcaa
ttgctatcctcacccttaggctctaaggatattactatctctctaaggtctacagggagg
tgtatatggcgcacttacttattcacggtggggacagaccattgttaactgttggtctcg
gtctcaactaggaatgcctcgtacgggttggttcaccaaaccacccggaatatgtccctg
ccctttgtacacaccgcccgtcgctcttatcgatgaactcacttgtgaggctgagggact
gcgtctatttatacccgtgtaatcctaatatctcacatacatttcgctaaaggcgatttt
gctttaaggatttacacgaccttacgcacaaacttattcgaccaagtgggtttaaaggaa
agagaagtcgt
>Globorotalia_truncatulinoides|69029|AJ272474
gggaatcttaccgggtccggacacactgaggattgacagacggttattgacttatctaag
cgctctaatagattttattctattaaacgctattaacacctttacacaaagatgctagtc
ctttcatgatcgtttgataggtggtgcatggccgttcttagttcgtggagtgatctgtct
gcctaattgcgtttcactaaggtcccattcatcatacgtatgaatagcgtcttaactcac
ttttaccgctacctatttgtagtaagcgctcatactattgggaccggaatgcaacgagcg
cgactgcaccacctaattgccccttatctaccattaattactttatattaaccgccctgt
acgggcaccggggccttacctttactgaaactagctggaccgctgctttcctttaagcca
gaggaaggttgcggcaataacaggtctgtgatgccctcagatgttccgggccgcacacgt
gctacaatgatcagcacaaagagtattacctatcttcttatacctaacccagtatgttaa
acttattgcgtaaaggatattgtcttaacgatttatccgctttagcgcgttaagattatt
gggcggttatgcctgcctcgagagagtgtacggggcagcaagagtaatgattccctcgtt
tttactactaataccgcgcttggtaacatacaacactcgattaagtagggtctttgcttc
taatagcaattgctatcctcacccttaggctctaaagatatttatatctctctaaggtct
acagggaggtgtgtatggcgcacttacttattcacggtggggacagaccattgttaactg
ttggtctcggtctcaactaggaatgcctcgtacgggttggttcaccaaaccacccggaat
atgccctgccctttgtacacaccgccccgtcgctcttatcgatgaactcacttgtgaggc
taagggactgcgtcttactatatctatacctatacccgtgtaatccttatatcctaaata
catttcctaaacgcgaattttctttaaggaattacatggccttacgcacaaacttattcg
accaagtgggtttaaaggaaagagaagtcgt
>Neogloboquadrina_pachyderma|125957|AF250118
gcaccacaagaacgcgtggagcatgtggcttaatttgactcaacgcgggaaatcttacca
ggtccggacacactgaggattgacaggaagtatcgtcttttgaattctttaaggatatgt
cgtttttaatgacatcttttagatggatgattcgtgtaaatatgctagttctttcatgat
tatgtgataggtggtgcatggccgttcttagttcgtggagtgatctgtctgcttaattgc
gtttcactaaggccccaaagttagcaaattatcaatcgttacagagtcgacccctcacct
ttgagtgcgcgtcctaacttgtagtacatggtgtaaatggatttgttttgggtacccaga
aagcaacgaacgtgaccgcaacgtcttgttgtctctctttgacagttatgggttatccca
gtcatgtgtttatacttttatgtgtaaatacgtacgacacagagactagataccaaacta
ggcgtaccgctgtatcatttctttaaaccagaggaaggttgcggcaataacaggtctgtg
atgcccttagatgttctgggctgcacacgtgctacaatgatcagcacagtaagcatctca
atttttacaacaccgtcaacacacgtagtgagctgcttgatctctcattcatgcattctg
tgcttcggtgcagtgtgcaatgtgagttgtctaatgcgcgcggttatgcctgtaccgaga
ggtgacgtcgggtaaacattctctaatgctgacctatttttctgaaatatgcacaactct
aatatgacattcattcccgggaggactagttgcctctttgtgtgagtgtaatgcaaacat
gaatagcgactgtcgctgtttactcatatgtgcccctgtcaattcgtggtggggacagac
cattgctaattgttggtctcgcttataactaggaatgccttgtacgggtctttggttcaa
caaaccacccggaatacgtccctgccctttgtacacaccgcccgtcgctcttaccgatga
actcgtttgtgagttttaaggactggattaagctatatgcgtaacctatggaaattcatg
cgatgaactggtttaaaggaaagagaagtcgtaac
>Neogloboquadrina_pachyderma|125957|AF250117
gcaccacaagaacgcgtggagcatgtggcttaatttgactcaacgcgggaaatcttacca
ggtccggacacactgaggattgacaggaagtatcgtcttttgaattctttaaggacatgt
cgtttttaatgacatcttttagatggatgattcgtgtaaatatgctagttctttcatgat
tatgtgataggtggtgcatggccgttcttagttcgtggagtgatctgtctgcttaattgc
gtttcactaaggccccaaagttagcaaattatcaatcgttacagagtcgacccctcacct
ttgagtgcgcgtcctaacttgtagtacatggtgtaaatggatttgttttgggtacccaga
aagcaacgaacgtgaccgcaacgtcttgttgtctctctttgacagttatgggttatccca
gtcatgtgtttatacttttatgtgtaaatacgtacgacacagagactagataccaaacta
ggcgtaccgctgtatcatttctttaaaccagaggaaggttgcggcaataacaggtctgtg
atgcccttagatgttctgggctgcacacgtgctacaatgatcagcacagtaagcatctca
atttttacaacaccgtcaacacacgtagtgagctgcttgatctctcattcatgcattctg
tgcttcggtgcagtgtgcaatgtgagttgtctaatgcgcgcggttatgcctgtaccgaga
ggtgacgtcgggtaaacattctctaatgctgacttatttttctgaaatatgcacaactct
aatatgacattcattcccgggaggactagttgcctctttgtgtgagtgtaatgcaaacat
gaatagcgactgtcgctgtttactcatatgtgcccctgtcaattcgtggtggggacagac
cattgctaattgttggtctcgcttataactaggaatgccttgtacgggtctttggttcaa
caaaccacccggaatacgtccctgccctttgtacacaccgcccgtcgctcttaccgatga
actcgtttgtgagttttaaggactggattaagctatatgcgtaacctatggaaattcatg
cgatgaactggtttaaaggaaagagaagtcgtaac
>Turborotalita_quinqueloba|125971|AF250116
gcaccacaagagcgtggagtatgtggcttaattcgactcaacgcgcaataacttacttgg
tccgaacgctttgaggattgacagtttctggtacaatgtgcggcttgtttgttacaacta
cgaatgattcgaattgttgtaaatatgacttggccggccttcgggtgtcttggatcggcg
tatcaggtcgtacattgtattcaatgagaaagttcttttatgattatgtggtaggtggtg
catggccgtctttaattcgtggagtgatctgtctgcttaattgcgcattgcaaattgtaa
ttgatctttgaacagatccgtctttttatgttgaatagtacgtacagtcagacccggttg
ggcatgtacggaaaggtcacatataaagtacggtctgctaaagatatgaatatcttgccc
taaagattgattaacaccgtgagtgcaacgagtgagattgcgagtctttgttatgtagtg
ctcaacatacctatgtgcagtaggatttaactacaccatgtaacctttttcaaaggttga
atgaacttaggcgactgctatacttttaagatggtcgaaggttgtggcaatgacaggtct
gtgatgcccttagatgttcagggctgcacacgtactacattgatctagtcaataagtatg
tgtgtaacaataattttgaatgtattggttaagcttttcttatattttggtaagaggtta
atacagaacttcgagagagttccgacaacagtcaatctagttattgcttgtagtcgatct
catgattgtttagttttatgcaacttcgggtcatgattcactagtacgcttctaattcac
agtggggacagtcgtttgtaattctgagactcggttcaactaggaatgcctagtattgat
ggttcactaaactttctggaataagtccctgccctttgtacacaccgcccgtcgctttta
ccaatggccctcgttgtgagtgagctggacaagttattttaacttgaaaagttctcaatc
aaggtttgctaaaggaaaaagaagtcgtaac
>Turborotalita_quinqueloba|125971|AF250115
gcaccacaagagcgtggagtatgtggcttaattcgactcaacgcgcaacaatttacttgg
tccgaacgctttgaggattgacagttattgtatagttctgatatgggtggtatttgtagt
caacgtgtaggtagttgtatattaaatatgaaagttcttttatgattatgtgataggtgg
tgcatggccgtccttaattcgtggagtgatttgtctgcttaattgcgcattgcaaattgt
aattgatcttttaccagtctcgttctgatttatgttgtaatattgtagaatattgttgtc
gtcgagtcattattgccactacgtctggtcctttgggcagaatagtgttgtatattttgt
cttgtcaacacaaaattcttcacaatattgtagccgtacttgattgtatgcgctattcat
gtatatgtggttagtcaacaccagttcggctgcttgcacacatcgccatctcaacatgat
cagtcaggctgctagagaccttgtgtcttgccccaaaggttgattaacaccgtgagtgca
acgagtgagattgcaagcctttgttatgtagtgaacaacatatacctactactactactt
tgtagtaatgtaggattccaactacacacagaataaccattaaggtgaaatgaactcagg
cgactgctatactttaagatggtggaaggttgtggcaatgacaggtctgtgatgcccttt
agatgttcaaggctgcacacgtactacattgatctagtcaacgagtatgtatgtaacatt
gattatgcatctattggttaagctataatgtatttcggtaacgttaattcagaacttcga
gaaggttccgacaacagtcaatctagttattgcttgtagttgttaattgtataattgtct
agttcacgcaacgttcgtttatcattctctagtattgttaattcacagtggggacagtcg
tttgtaattctgagactcggttcaaccaggaatgcctcgtatttgtggttcattaaactc
cgtggaataagtccctgtcctttgtacacaccgcccgtcgcttttaccaatggccctcgt
tgtgagatagctggacaagtatttactacttcaaaagttctcaatcaaggtttgctaaag
gaaaaagaagtcgtaac
>Turborotalita_quinqueloba|125971|AF250114
gcaccacaagagcgtggagtatgtggcttaattcgactcaacgcgcaacaatttacttgg
tccgaacgctttgaggattgacagttattgtatagttctgatatgggtggtatttgtagt
caacgtgtaggtagttgtatattaaatatgaaagttcttttatgattatgtgataggtgg
tgcatggccgtccttaattcgtggagtgatttgtctgcttaattgcgcattgcaaattgt
aattgatcttttaccagtctcgttctgatttatgttgtaatattgtagaatattgttgtc
gtcgagtcattattgccactacgtctggtcctttgggggcagaatagtgttgtatatttt
gtcttgtcaacacaaaattcttcacaatattgtagccgtacttgattgtatgcgctattc
atgtatatgtggttagtcaacaccagttcggctgcttgcacacatcgccatctcaacatg
atcagtcaggctgctagagaccttgtgtcttgccccaaaggttgattaacaccgtgagtg
caacgagtgagattgcaagcctttgttatgtagtgaacaacatatacctactactactac
tattttgtagtaatgtaggattccaactacacagaataaccattaaggtgaaatgaactc
aggcgactgctatactttaagatggtggaaggttgtggcaatgacaggtctgtgatgccc
tttagatgttcaaggctgcacacgtactacattgatctagtcaacgagtatgtatgtaac
attgattttgcatctattggttaagctataatgtatttcggtaacgttaattcagaactt
cgagaaggttccgacaacagtcaatctagttattgcttgtagttgttaattgtataattg
tctagttcacgcaacgttcgtttatcattctctagtattgttaattcacagtggggacag
tcgtttgtaattctgagactcggttcaaccaggaatgcctcgtatttgtggttcattaaa
ctccgtggaataagtccctgtcctttgtacacaccgcccgtcgcttttaccaatggccct
cgttgtgagatagctggacaagtatttactacttcaaaagttctcaatcaaggtttgcta
aaggaaaaagaagtcgtaac
>Turborotalita_quinqueloba|125971|AF250113
gcaccacaagagcgtggagtatgtggcttaattcgactcaacgcgcaacaatttacttgg
tccgaacgctttggggattgacagttattgtatagttctgatatgagaggtctttgtagt
caacgtgtaggtagttgtatattaaatatgaaagttcttttatgattatgtgataggtgg
tgcatggccgtccttaattcgtggagtgatttgtctgcttaattgcgcattgcaaattgt
aattgatcttttaccagtctcgttccgattgatgttgtgaatattgtagaatattgttgt
cgtcgagtcataattgccactacgtctggtccttcgggcagaatagtccttatgcttgtc
tacacaaaattctccacaatgttgtagccatacttgattgtatgcgctattaatgtctat
gtgtgacacattcgtggttcaagaccagttcggctgcttgcacacattgccatctcaaca
tgattggtcaggctgctagagaccttgtgtcttgccccaaaggttgattaacaccgtgag
tgcaacgagtgagattgcaagtctttgttatgtagtgaacaacatatacctactactcta
gtagtaggattccaactacacagtataaccattaaggtgaaatgaactcaggcgactgct
atactttaagatggtggaaggttgtggcaatgacaggtctgtgatgccctttagatgttc
aaggctgcacacgtactacattgatctagtcaacgagtatgtatgtaacattgaataatg
aatgtattggttaagctatattgtatttcgctaacgttaattcagaacttcgagaaggtt
ccgacaacagtcaatctagttattgcttgtagtcgattgcataattgtacagttcacgca
acgctcggttatcattcgctagtattgttaattcacagtggggacagtcgtttgtaattc
tgagactcggttcaaccaggaatgcctcgtatttgtggttcattatactccgtggaataa
gtccctgtcctttgtacacaccgcccgtcgcttttaccaatggccctcgttgtgagatag
ctggacaagtatttactacttcaaaagttctcaatcaaggtttgctaaaggaaaaagaag
tcgtaac
>Turborotalita_quinqueloba|125971|AF250112
gcaccacaagagcgtggagtatgtggcttaattcgactcaacgcgcaacaatttacttgg
tccgaacgctttggggnttgacagttattgtatagttctgatatgagaggtctttgtagt
caacgtgtaggtagttgtatattaaatatgaaagttcttttatgattatgtgataggtgg
tgcatggccgtccttaattcgtggagtgatttgtctgcttaattgcgcattgcaaattgt
aattgatcttttaccagtctcgttccgattgatgttgtgaatattgtagaatattgttgt
cgtcgagtcataattgccactacgtctggtccttcgggcagaatagtccttatgcttgtc
tacacaaaattctccacaatgttgtagccatacttgattgtatgcgctattaatgtctat
gtgtgacacattcgtggttcaagaccagttcggctgcttgcacacattgccatctcaaca
tgattggtcaggctgctagagaccttgtgtcttgccccaaaggttgattaacaccgtgag
tgcaacgagtgagattgcaagtctttgttatgtagtgaacaacatatacctactactcta
gtagtaggattccaactacacagtataaccattaaggtgaaatgaactcaggcgactgct
atactttaagatggtggaaggttgtggcaatgacaggtctgtgatgccctttagatgttc
aaggctgcacacgtactacattgatctagtcaacgagtatgtatgtaacattgaataatg
aatgtattggttaagctatattgtatttcgctaacgttaattcagaacttcgagaaggtt
ccgacaacagtcaatctagttattgcttgtagtcgattgcataattgtacagttcacgca
acgctcggttatcattcgctagtattgttaattcacagtggggacagtcgtttgtaattc
tgagactcggttcaaccaggaatgcctcgtatttgtggttcattatactccgtggaataa
gtccctgtcctttgtacacaccgcccgtcgcttttaccaatggccctcgttgtgagatag
ctggacaagtatttactacttcaaaagttctcaatcaaggtttgctaaaggaaaaagaag
tcgtaac
>Globigerina_bulloides|69025|AF250111
gcaccacaagagcgtggagtatgtggcttaatttgactcaacgcggaaaagcttatctgg
tccggacacagtgaggattgacagacagttggcaggagtggttcttggtaaaaacaaatg
agagagttgaagttctttcatgatcttgtgagaggtggtgcatggccgttcttagttcgt
gtagtgatatgtctgcctaatcgcgtcacgataacctattggtcgacaacccaattatca
caactgcagcataactccccttgggtgggcgaggctctgtgtaggatagacctctgaaca
gtacgcaacgaacgcgatcgtaatcccttgttgagtggccatcctgtaagctgctggatt
tgaaacccagtggtattatctcagccacagattttctggttgtaatgggccagttttgaa
actcggggaacatctgtgactttctttcttaacgcagaggaaggttatggcaataacagg
tctgtgatgcccttagatgtctagggctgcacacgtactacattgatcaactcagtaggc
gtcgtgctttctccaataacgtatctagtggacttggtgtcgggtgcgtggcctcggtcg
tgtactttgattactgtcactttaaacactggtcgttagactcgtgcaatccaatagaag
aggtgactcagtatcccagtaccgtgttagtctcccgtgttcgtagtggccccgcgcatt
gccagtcgtagtgggtcctttgtgcttttttcaaatcttagtggggacagacatctgtta
actttttgtctcggtcccaaccaggaatgcctcgtacaggttggttcaccataccacctg
gaattagtccctgccctttgtacacaccgcccgtcgcttttaccaatgaacttctttgcg
agagtgagagactgaaatgtgtgtggaactcactcgaccgacgggacttaaaggaaaaag
aagtcgtaac
>Globigerina_bulloides|69025|AF250110
gcaccacaagagcgtggagtatgtggcttaatttgactcaacgcggaaaagcttatctgg
tccggacgcagtgaggattgacagacagttagacagaagtggtttaggtaacaattgaga
gagttgaagttctttcatgatcttgtgagaggtggtgcatggccgttcttagttcgtgta
gtgatatgtctgcctaatcgcgtcacgataacctattggtcgacaacccaattatcacaa
ctgcagcataactccccttgggtgggcgaggctctgtgtaggatagacctctgaacagta
cgcaacgaacgcgatcgtaatcccttgttgagtggccatcctgtaagctgctggattagg
aacccagtggtattatctcagccacagattttctggttgtagtgggccagttttgaaact
cggggaacatctgtgactttctttcttaacgcagaggaaggttatggcaataacaggtct
gtgatgcccttagatgtccagggctgcacacgtactacattgatcaactcagtaggcgtc
gtgttagttctccaataacgtatctagtggacttggtgtcgggtatgtggcctcggtcat
gtactttgattactgtcactttaaacactggtcgttagactcgtgcaatccaatagaaga
ggtgaataagtttcccaaagtaccgtgtttagctcccgtgttcgtagcgacccctcgcaa
atgccagtcgatgtgggtcctttgtgcttttttcaattcttagtggggacagacatctgt
taactttttgtctcggtcccaaccaggaatgcctcgtacaggttggttcaccataccacc
tggaattagtccctgccctttgtacacaccgcccgtcgcttttaccaatgaacttctttg
cgagagtaagagacttgtaataatcgtggaactcactcgaccgacgggatttaaaggaaa
aagaagtcgtaac
>Globigerina_bulloides|69025|AF250109
gcaccacaagagcgtggagtatgtggcttaatttgactcaacgcggaaaagcttatctgg
tccggacgcagtgaggattgacagacagttagacagaagtggtttaggtaacaattgaga
gagttgaagttctttcatgatcttgtgagaggtggtgcatggccgttcttagttcgtgta
gtgatatgtctgcctaatcgcgtcacgataacctattggtcgacaacccaattatcacaa
ctgcagcataactccccttgggtgggcgaggctctgtgtaggatagacctctgaacagta
cgcaacgaacgcgatcgtaatcccttgttgagtggccatcctgtaagctgctggattagg
aacccagtggtattatctcagccacagattttctggttgtagtgggccagttttgaaact
cggggaacatctgtgactttctttcttaacgcagaggaaggttatggcaataacaggtct
gtgatgcccttagatgtccagggctgcacacgtactacattgatcaactcagtaggcgtc
gtgttagttctccaataacgtatctagtggacttggtgtcgggtatgtggcctcggtcat
gtactttgattactgtcactttaaacactggtcgttagactcgtgcaatccaatagaaga
ggtgaataagtttcccaaagtaccgtgtttagctcccgtgttcgtagcgacccctcgcaa
atgccagtcgatgtgggtcctttgtgcttttttcaattcttagtggggacagacatctgt
taactttttgtctcggtcccaaccaggaatgcctcgtacaggttggttcaccataccacc
tggaattagtccctgccctttgtacacaccgcccgtcgcttttaccaatgaacttctttg
cgagagtaagagacttgtaataatcgtggaactcactcgaccgacgggatttaaaggaaa
aagaagtcgtaac
>Globigerina_bulloides|69025|AF250108
gcaccacaagagcgtggagtatgtggcttaatttgactcaacgcggaaaagcttatctgg
tccggacgcagtgaggattgacagacagtttcaggagtggttcttggtaaacaattgaga
gagttgaagttctttcatgatcttgtgagaggtggtgcatggccgttcttagttcgtgta
gtgatatgtctgcctaatcgcgtcacgataacctattggtcgacaacccaattatcacaa
ctgcagcataactccccttgggtgggcgaggctctgtgtaggatagacctctgaacagta
cgcaacgaacgcgatcgtaatcccttgttgagtggccatcctgtaagctgctggattagg
aacccagtggtattatctcagccacagattttctggttgtaatgggccagttttgaaact
cggggaacatctgtgactttctttcttaacgcagaggaaggttatggcaataacaggtct
gtgatgcccttagatgtccagggctgcacacgtactacattgatcaactcagtaggcgtc
gtgttttctccaataacgtatctagtggacttggtgtcgggtgcgtggcctcggtcgtgt
actttgattactgtcactttaaacactggtcgttagactcgtgcaatccaatagaagagg
tgactaagtttcccagtaccgtgttcgcctcccgtgtcagtagggcccctcgcatatacc
agtcgaagtgggccctttgtgcttttttcaaatcttagtggggacagacatctgttaact
ttttgtctcggtcccaaccaggaatgcctcgtacaggttggttcaccataccacctggaa
ttagtccctgccctttgtacacaccgcccgtcgcttttaccaatgaacttctttgcgagc
gtgagagactaaaatatcgcggaactcactcgaccgacgggacttaaaggaaaaagaagt
cgtaac
>Globigerina_bulloides|69025|AF250107
gcaccacaagagcgtggagtatgtggcttaatttgactcaacgcggaaaagcttatctgg
tccggacgcagtgaggattgacagacagtttcaggagtggttcttggtaaacaattgaga
gagttgaagttctttcatgatcttgtgagaggtggtgcatggccgttcttagttcgtgta
gtgatatgtctgcctaatcgcgtcacgataacctattggtcgacaacccaattatcacaa
ctgcagcataactccccttgggtgggcgaggctctgtgtaggatagacctctgaacagta
cgcaacgaacgcgatcgtaatcccttgttgagtggccatcctgtaagctgctggattagg
aacccagtggtattatctcagccacagattttctggttgtaatgggccagttttgaaact
cggggaacatctgtgactttctttcttaacgcagaggaaggttatggcaataacaggtct
gtgatgcccttagatgtccagggctgcacacgtactacattgatcaactcagtaggcgtc
gtgttttctccaataacgtatctagtggacttggtgtcgggtgcgtggcctcggtcgtgt
actttgattactgtcactttaaacactggtcgttagactcgtgcaatccaatagaagagg
tgactaagtttcccagtaccgtgttcgcctcccgtgtcagtagggcccctcgcatatacc
agtcgaagtgggccctttgtgcttttttcaaatcttagtggggacagacatctgttaact
ttttgtctcggtcccaaccaggaatgcctcgtacaggttggttcaccataccacctggaa
ttagtccctgccctttgtacacaccgcccgtcgcttttaccaatgaacttctttgcgaga
gtgagagactaaangwatatcgcggaactcactcgaccgacgggacttaaaggaaaaaga
agtcgtaac
>Globigerina_bulloides|69025|AF250106
gcaccacaagagcgtggagtatgtggcttaatttgactcaacgcggaaaagcttatctgg
tccggacacagtgaggattgacagacagttagacagaagtgaggttttggtaacaattga
gagagttgaagttctttcatgatcttgtgagaggtggtgcatggccgttcttagttcgtg
tagtgatatgtctgcctaatcgcgtcacgataacctattggtcgacaacccaattatcac
aactgcagcataactccccttgggtgggcgaggctctgtgtaggatagacctctgaacag
tacgcaacgaacgcgatcgtaatcccttgttgagtggccatcctgtaagctgctggatta
ggaacccagtggtattatctcagccacagattttctggttgtagtgggccagttttgaaa
ctcggggaacatctgtgactttctttcttaacgcagaggaaggttatggcaataacaggt
ctgtgatgcccttagatgtccagggctgcacacgtactacattgatcaactcagtaggcg
tcgtgttagttctccaataacgtatctagtggacttggtgtcgggtgtgtggcctctggt
catgcgctttgattactgtcactttaaacactggtcgttagactcgtgcaatccaataga
agaggtgaataagtttcccaaagtaccgtgtttagctcccgtgttcgtagagacccctcg
cattgccagtcgatgtgggtcctttgtgcttttttcaaatcttagtggggacagacatct
gttaactttttgtctcggtcccaaccaggaatgcctcgtacaggttggttcaccatacca
cctggaattagtccctgccctttgtacacaccgcccgtcgcttttaccaatgaacttctt
tgcgagagtgagagacttaaagataatcgcggaactcactcgaccgacgggatttaaagg
aaaaagaagtcgtaac
>Globigerinita_glutinata|69041|AF250105
gcaccacaagaacgcgtggagcatgtggcttaatttgactcaacgcgggaaatcttaccg
ggtccggacacactgaggattgacaggtattatatagcgcgcttgcgcgtctattgttaa
atatgctagtcctttcatgattatgtgataggtggtgcatggccgttcttagttcgtgga
gtgatctgtctgcttaattgcgtttcagataaggatctatattctttacagaagtgttgc
gtagtgcatatgacccctcgttcgcgagtgcgtgtcttttcgcgctcgcacgctttttac
attaggtcctgaaagcaacgaacgtgaccgcaacctcttgttgcctcatctccctacttt
tttgagcacttcggtgttgaataatttcattgaggctttccaaaactagagggaccgctg
tcaacttcttaaaccagaggaaggttgcggcaataacaggtctgtgatgcccttagatgt
tccgggctgcacacgtgctacaatgattgttgcagtgagcatctcaattttttacctaac
accgcacacgtgagtgcatacttgtatgttactttacgcagcggtaaagcctgcttcgag
agcaagtgggtaatcaattagaagtaacgatttcccaaattagcacacttatatgcggcg
tttgcgcccgggtaccacttgttggtacttctgtgcgtgcagatgttttttccgcatgtg
caattgtcaattcatggtggggacagaccattgttaattgttggtctcggtcttaactag
gaatgccttgtacgggtctttggttcaacaaaccacccggaatacgtccctgccctttgt
acacaccgcccgtcgctcttaccgatggacttctctgtgagtttgagggactggatttga
tcgcttcggcgcattaatatctatggaaacttaaacgaacagtgtggtctaaaggaaaga
gaagtcgtaac
>Orbulina_sp._'isolate_A495'|76597|AJ229109
cggaacgcttttgcggttacggaagacaaactcggggnacagcttcaatcaattttctca
aacgagaggaaggttgcggcaataacaggtctgtgatgccctcagatgtcctgggccgca
cacgtgctacattgatcagcgcagtgcgtcttttttccaatgaaacatcggtctggccgt
ttttaacagtcctgtacggttttgcaatggctactgatagtgtctggtgttcaacacact
gggcaatctcttgaaaatactgatagaatacccaactcgagcaaatctactacacgctgg
aggcacaacggtccaagggcttatcccttgcgactggtgcagccaatgacgtatgcaact
tgtcaactctacgtggggatagtcgcctgaaattcttcgactcgttctaactaggaatgc
cttgtacgggccttggttcattatgccgcccgg
>Orbulina_sp._'isolate_A465'|76596|AJ229108
gggaacgctttttgcgttacggagacaaactcgggggacagcttcaatcaattttctcaa
acgagaggaaggttgcggcaataacaggtctgtgatgccctcagatgtcctgggccgcac
acgtgctacattgatcagcgcagtgcgtcttttttccaatgaaacatcggtctggccgtt
tttaacagtcctgtacggttttgcaatggctactgatagtgtctggtgttcaacacactg
ggcaatctcttgaaaatactgatagaatacccaactcgagcaaatctactacacgctgga
ggcacaacggtccaagggcttatcccttgcgactggtgcagccaatgacgtatgcaactt
gtcaactctacgtggggatagtcgcctgaaattcttcgactcgttctaactaggaatgcc
ttgtacgggccttggttcattatgccgcccgg
>Orbulina_sp._'isolate_A463'|76628|AJ229107
nggaacgctttttgcgttacggagacaaactcgggggacagcttcaatcaattttctcaa
acgagaggaaggttgcggcaataacaggtctgtgatgccctcagatgtcctgggccgcac
acgtgctacattgatcagcgcagtgcgtcttttttccaatgaaacatcggtctggccgtt
tttaacagtcctgtacggttttgcaatggctactgatagtgtctggtgttcaacacactg
ggcaatctcttgaaaatactgatagaatacccaactcgagcaaatctactacacgctgga
ggcacaacggtccaagggcttatcccttgcgactggtgcagccaatgacgtatgcaactt
gtcaactctacgtggggatagtcgcctgaaattcttcgactcgttctaactaggaatgcc
ttgtacgggccttggttcattatgccgcccgg
>Orbulina_sp._'isolate_A440'|76627|AJ229106
cgaaacgcttttgcgttacggagacaaactcgggggacagcttcaatcaattttctcaaa
cgagaggaaggttgcggcaataacaggtctgtgatgccctcagatgtcctgggccgcaca
cgtgctacattgatcagcgcagtgcgtcttttttccaatgaaacatcggtctggccgttt
ttaacagtcctgtacggttttgcaatggctactgatagtgtctggtgttcaacacactgg
gcaatctcttgaaaatactgatagaatacccaactcgagcaaatctactacacgctggag
gcacaacggtccaagggcttatcccttgcgactggtgcagccaatgacgtatgcaacttg
tcaactctacgtggggatagtcgcctgaaattcttcgactcgttctaactaggaatgcct
tgtacgggccttggttcattatgccgcccgg
>Orbulina_sp._'isolate_A399'|76626|AJ229105
cggaacgcttttgcgttacggagacaaactcgggggacagcttcaatcaattttctcaaa
cgagaggaaggttgcggcaataacaggtctgtgatgccctcagatgtcctgggccgcaca
cgtgctacattgatcagcgcagtgcgtcttttttccaatgaaacatcggtctggccgttt
ttaacagtcctgtacggttttgcaatggctactgatagtgtctggtgttcaacacactgg
gcaatctcttgaaaatactgatagaatacccaactcgagcaaatctactacacgctggag
gcacaacggtccaagggcttatcccttgcgactggtgcagccaatgacgtatgcaacttg
tcaactctacgtggggatagtcgcctgaaattcttcgactcgttctaactaggaatgcct
tgtacgggccttggttcattatgccgcccgg
>Orbulina_sp._'isolate_A333'|76625|AJ229104
cggaacgcttttgcgttacggagacaaactcgggggacagcttcaatcaattttctcaaa
cgagaggaaggttgcggcaataacaggtctgtgatgccctcagatgtcctgggccgcaca
cgtgctacattgatcagcgcagtgcgtcttttttccaatgaaacatcggtctggccgttt
ttaacagtcctgtacggttttgcaatggctactgatagtgtctggtgttcaacacactgg
gcaatctcttgaaaatactgatagaatacccaactcgagcaaatctactacacgctggag
gcacaacggtccaagggcttatcccttgcgactggtgcagccaatgacgtatgcaacttg
tcaactctacgtggggatagtcgcctgaaattcttcgactcgttctaactaggaatgcct
tgtacgggccttggttcattatgccgcccgg
>Orbulina_sp._'isolate_A293'|76624|AJ229103
cggaacgctttttgcgttacggagacaaactcgggggacagcttcaatcaattttctcaa
acgagaggaaggttgcggcaataacaggtctgtgatgccctcagatgtcctgggccgcac
acgtgctacattgatcagcgcagtgcgtcttttttccaatgaaacatcggtctggccgtt
tttaacagtcctgtacggttttgcaatggctactgatagtgtctggtgttcaacacactg
ggcaatctcttgaaaatactgatagaatacccaactcgagcaaatctactacacgctgga
ggcacaacggtccaagggcttatcccttgcgactggtgcagccaatgacgtatgcaactt
gtcaactctacgtggggatagtcgcctgaaattcttcgactcgttctaactaggaatgcc
ttgtacgggccttggttcattatgccgcccgg
>Orbulina_sp._'isolate_A102'|76623|AJ229102
cggaacgcttttgcgttacggagacaaactcgggggacagcttcaatcaattttctcaaa
cgagaggaaggttgcggcaataacaggtctgtgatgccctcagatgtcctgggccgcaca
cgtgctacattgatcagcgcagtgcgtcttttttccaatgaaacatcggtctggccgttt
ttaacagtcccgtacggttttgcaatggctactgatagtgtctggtgttcaacacactgg
gcaatctcttgaaaatactgatagaatacccaactcgagcaaatctactacacgctggag
gcacaacggtccaagggcttatcccttgcgactggtgcagccaatgacgtatgcaactta
tcaactctacgtggggatagtcgcctgaaattcttcgactcgttctaactaggaatgcct
tgtacgggccttggttcattatgccgcccgg
>Orbulina_sp._'isolate_AG103'|76622|AJ229101
cggaacgcttttgcgttacggagacaaactcgggggacagcttcaatcaattttctcaaa
cgagaggaaggttgcggcaataacaggtctgtgatgccctcagatgtcctgggccgcaca
cgtgctacattgatcagcgcagtgcgtcttttttccaatgaaacatcggtctggccgttt
ttaacagtcccgtacggttttgcaatggctactgatagtgtctggtgttcaacacactgg
gcaatctcttgaaaatactgatagaatacccaactcgagcaaatctactacacgctggag
gcacaacggtccaagggcttatcccttgcgactggtgcagccaatgacgtatgcaactta
tcaactctacgtggggatagtcgcctgaaattcttcgactcgttctaactaggaatgcct
tgtacgggccttggttcattatgccgcccgg
>Orbulina_sp._'isolate_A69'|76621|AJ229100
cggaacgcttttgcgttacggagacaaactcgggggacagcttcaatcaattttctcaaa
cgagaggaaggttgcggcaataacaggtctgtgatgccctcagatgtcctgggccgcaca
cgtgctacattgatcagcgcagtgcgtcttttttccaatgaaacatcggtctggccgttt
ttaacagtcccgtacggttttgcaatggctactgatagtgtctggtgttcaacacactgg
gcaatctcttgaaaatactgatagaatatccaactcgagcaaatctactacacgctggag
gcacaacggtccaagggcttatcccttgcgactggtgcagccaatgacgtatgcaactta
tcaactctacgtggggatagtcgcctgaaattcttcgactcgttctaactaggaatgcct
tgtacgggccttggttcattatgccgcccgg
>Orbulina_sp._'isolate_A47'|76620|AJ229099
cggaacgcttttgcgttacggagacaaactcgggggacagcttcaatcaattttctcaaa
cgagaggaaggttgcggcaataacaggtctgtgatgccctcagatgtcctgggccgcaca
cgtgctacattgatcagcgcagtgcgtcttttttccaatgaaacatcggtctggccgttt
ttaacagtcccgtacggttttgcaatggctactgatagtgtctggtgttcaacacactgg
gcaatctcttgaaaatactgatagaatacccaactcgagcaaatctactacacgctggag
gcacaacggtccaagggcttatcccttgcgactggtgcagccaatgacgtatgcaactta
tcaactctacgtggggatagtcgcctgaaattcttcgactcgttctaactaggaatgcct
tgtacgggccttggttcattatgccgcccgg
>Orbulina_sp._'isolate_GH2'|76619|AJ229098
ttttgcgttacggagacaaactcgggggacagcttcaatcaattttctcaaacgagagga
aggttgcggcaataacaggtctgtgatgccctcagatgtcctgggccgcacacgtgctac
attgatcagcgcagtgcgtcttttttccaatgaaacatcggtctggccgtttttaacagt
cctgtacggttttgcaatggctactgatagtgtctggtgttcaacacactgggcaatctc
ttgaaaatactgatagaatacccaactcgagcaaatctactacacgctggaggcacaacg
gtccaagggcttatcccttgcgaccggtgcagccaatgacgtatgcaacttgtcaactct
acgtggggatagtcgcctgaaattcttcgactcgttctaactaggaatgccttgtacggg
ccttggttcattatgccgcccgg
>Orbulina_sp._'isolate_A438'|76618|AJ229097
atgatcgcaagtaagggttgtgtagtcaaactcgggggacagctaaactataacttactc
aaaccagaggaaggttgcggcaataacaggtctgtgatgccctcagatgtcctaggctgc
acacgtgctacattgatcagcacaacccgtacatttcgaaaagaagcatcggttgagcgg
tacgagaggttcattcttttcgttattgcttccgatagcgcctggtctgcaaggtctagg
taatctcttcaaaatgctggtaaggtaaccaaactgagcgcattaaacacacgcgggggg
taacaacggttcaaaactttgcgactaatgccacccagacgtatgcaacttgtcaattct
tcgcggggaccgatgattgtaactattcgtcgtgttctcaactaggaatgccttgtacgg
gtcttggttcaccataccgcccgg
>Orbulina_sp._'isolate_A379'|76617|AJ229096
atgatcgcaagtaagggttgtgtagtcaaactcgggggacagctaaactataacttactc
aaaccagaggaaggttgcggcaataacaggtctgtgatgccctcagatgtcctaggctgc
acacgtgctacattgatcagcacaacccgtacatttcgaaaagaagcatcggttgagcgg
tacgagaggttcattcttttcgttattgcttccgatagcgcctggtctgcaaggtctagg
taatctcttcaaaatgctggtaaggtaaccaaactgagcgcattaaacacacgcgggggg
taacaacggttcaaaactttgcgactaatgccacccagacgtatgcaacttgtcaattct
tcgcggggaccgatgattgtaactattcgtcgtgttctcaactaggaatgccttgtacgg
gtcttggttcaccataccgcccgg
>Orbulina_sp._'isolate_B250'|76616|AJ229095
gtgtagtcaaactcgggggacagctaaactataacttactcaaaccagaggaaggttgcg
gcaataacaggtctgtgatgccctcagatgtcctaggctgcacacgtgctacattgatca
gcacaacccgtacatttcgaaaagaagcatcggttgagcggtacgagaggttcattcttt
tcgttattgcttccgatagcgcctggtctgcaaggtctaggtaatctcttcaaaatgctg
gtaaggtaaccaaactgagcgcattaaacacacgcggggggtaacaacggttcaaaactt
tgcgaactaatgccacccagacgtatgcaacttgtcaattcttcgcggggaccgatgatt
gtaactattcgtcgtgttctcaactaggaatgccttgtacgggtcttggttcaccatacc
gcccgg
>Orbulina_sp._'isolate_B257'|76615|AJ229094
atgatcgcaagtgagggttgtgtagtcaaactcgggggacagctaaactataacttactc
aaaccagaggaaggttgcggcaataacaggtctgtgatgccctcagatgtcctaggctgc
acacgtgctacattgatcagcacaacccgtacatttcgaaaagaagcatcggttgagcgg
tacgagaggttcattcttttcgttattgcttccgatagcgcctggtctgcaaggtctagg
taatctcttcaaaatgctggtaaggtaaccaaactgagcgcattaaacacacgcgggggg
taacaacggttcaaaactttgcgactaatgccacccagacgtatgcaacttgtcaattct
tcgcggggaccgatgattgtaactattcgtcgtgttctcaactaggaatgccttgtacgg
gtcttggttcaccataccgcccgg
>Orbulina_sp._'isolate_A492'|76614|AJ229093
ttgatcgcaagtgagagttgggtgggcaaactcaggggacagcttcaactattcttcttc
aaactagaggaaggttgcggcaataacaggtctgtgatgccctcagatgttctaggctgc
acacgtgctacattgatcagcacaatgcgatacatttcgaaaggaaacatcggttttaag
gtaacgtcgattgcctaccgatagcacctggtccccagtggactgggcaatctcttctaa
atgctggtaaggtacccacactcgagctatttaatcacacgcgggaggcacacacggttc
aaatctcatttgcgactgttgccgccatgacgtatgcaacttgtcaattcttcgtgggga
tcgtcgattgcaactattcgactcgccacaactaggaatgcctcgtacgggtctcggttc
accataccgcccgg
>Orbulina_sp._'isolate_A327'|76613|AJ229092
tgattcgcaagtaagagttgggtgggcaaactcaggggacagcttcaactattcttcttc
aaactagaggaaggttgcggcaataacaggtctgtgatgccctcagatgttctaggctgc
acacgtgctacattgatcagcacaatgcgatacatttcgaaaggaaacatcggttttaag
gtaacgtcgattgcctaccgatagcacctggtccccagtggactgggcaatctcttctaa
atgctggtaaggtacccacactcgagctatttaatcacacgcgggaggcacacacggttc
aaatctcatttgcgactgttgccgccatgacgtatgcaacttgtcaattcttcgtgggga
tcgtcgattgcaactattcgactcgccacaactaggaatgcctcgtacgggtctcggttc
accataccgcccgg
>Orbulina_sp._'isolate_A325'|76612|AJ229091
ttgatcgcaagtgagagttgggtgggcaaactcaggggacagcttcaactattcttcttc
aaactagaggaaggttgcggcaataacaggtctgtgatgccctcagatgttctaggctgc
acacgtgctacattgatcagcacaatgcgatacatttcgaaaggaaacatcggttttaag
gtaacgtcgattgcctaccgatagcacctggtccccagtggactgggcaatctcttctaa
atgctggtaaggtacccacactcgagctatttaatcacacgcgggaggcacacacggttc
aaatctcatttgcgactgttgccgccatgacgtatgcaacttgtcaattcttcgtgggga
tcgtcgattgcaactattcgactcgccacaactaggaatgcctcgtacgggtctcggttc
accataccgcccgg
>Orbulina_sp._'isolate_A292'|76611|AJ229090
ttgatcgcaagtaaaagttgggtgggcaaactcaggggacagcttcaactattcttcttc
aaactagaggaaggttgcggcaataacaggtctgtgatgccctcagatgttctaggctgc
acacgtgctacattgatcagcacaatgcgatacatttcgaaaggaaacatcggttttaag
gtaacgtcgattgcctaccgatagcacctggtccccagtggactgggcaatctcttctaa
atgctggtaaggtacccacactcgagctatttaatcacacgcgggaggcacacacggttc
aaatctcatttgcgactgttgccgccatgacgtatgcaacttgtcaattcttcgtgggga
tcgtcgattgcaactattcgactcgccacaactaggaatgcctcgtacgggtctcggttc
accataccgcccgg
>Orbulina_sp._'isolate_A229'|76610|AJ229089
ttgatcgcaagtgagagttgggtgggcaaactcaggggacagcttcaactattcttcttc
aaactagaggaaggttgcggcaataacaggtctgtgatgccctcagatgttctaggctgc
acacgtgctacattgatcagcacaatgcgatacatttcgaaaggaaacatcggttttaag
gtaacgtcgattgcctaccgatagcacctggtccccagtggactgggcaatctcttctaa
atgctggtaaggtacccacactcgagctatttaatcacacgcgggaggcacacacggttc
aaatctcatttgcgactgttgccgccatgacgtatgcaacttgtcaattcttcgtgggga
tcgtcgattgcaactattcgactcgccacaactaggaatgcctcgtacgggtctcggttc
accataccgcccgg
>Orbulina_sp._'isolate_A202'|76609|AJ229088
ttgatcgcaagtagagttgggtgggcaaactcaggggacagcttcaactattcttcttca
aactagaggaaggttgcggcaataacaggtctgtgatgccctcagatgttctaggctgca
cacgtgctacattgatcagcacaatgcgatacatttcgaaaggaaacatcggttttaagg
taacgtcgattgcctaccgatagcacctggtccccagtggactgggcaatctcttctaaa
tgctggtaaggtacccacactcgagctatttaatcacacgcgggaggcacacacggttca
aatctcatttgcgactgttgccgccatgacgtatgcaacttgtcaattcttcgtggggat
cgtcgattgcaactattcgactcgccacaactaggaatgcctcgtacgggtctcggttca
ccataccgcccgg
>Orbulina_sp._'isolate_A136'|76608|AJ229087
ttgatcgcaagtgagagttgggtgggcaaactcaggggacagcttcaactattcttcttc
aaactagaggaaggttgcggcaataacaggtctgtgatgccctcagatgttctaggctgc
acacgtgctacattgatcagcacaatgcgatacatttcgaaaggaaacatcggttttaag
gtaacgtcgattgcctaccgatagcacctggtccccagtggactgggcaatctcttctaa
atgctggtaaggtacccacactcgagctatttaatcacacgcgggaggcacacacggttc
aaatctcatttgcgactgttgccgccatgacgtatgcaacttgtcaattcttcgtgggga
tcgtcgattgcaactattcgactcgccacaactaggaatgcctcgtacgggtctcggttc
accataccgcccgg
>Orbulina_sp._'isolate_AG102'|76607|AJ229086
ttgatcgcaatgagaggttgggtgggcaaactcaggggacagcttcaactattcttcttc
aaactagaggaaggttgcggcaataacaggtctgtgatgccctcagatgttctaggctgc
acacgtgctacattgatcagcacaatgcgatacatttcgaaaggaaacatcggttttaag
gtaacgtcgattgcctaccgatagcacctggtccccagtggactgggcaatctcttctaa
atgctggtaaggtacccacactcgagctatttaatcacacgcgggaggcacacacggttc
aaatctcatttgcgactgttgccgccatgacgtatgcaacttgtcaattcttcgtgggga
tcgtcgattgcaactattcgactcgccacaactaggaatgcctcgtacgggtctcggttc
accataccgcccgg
>Orbulina_sp._'isolate_A29'|76606|AJ229085
ttgatcgcaagtaanagttgggtgggcaaactcaggggacagcttcaactattcttcttc
aaactagaggaaggttgcggcaataacaggtctgtgatgccctcagatgttctaggctgc
acacgtgctacattgatcagcacaatgcgatacatttcgaaaggaaacatcggttttaag
gtaacgtcgattgcctaccgatagcacctggtccccagtggactgggcaatctcttctaa
atgctggtaaggtacccacactcgagctatttaatcacacgcgggaggcacacacggttc
aaatctcatttgcgactgttgccgccatgacgtatgcaacttgtcaattcttcgtgggga
tcgtcgattgcaactattcgactcgccacaactaggaatgcctcgtacgggtctcggttc
accataccgcccgg
>Orbulina_sp._'isolate_AG42'|76605|AJ229084
ttgatcgcaagtgagagttgggtgggcaaactcaggggacagcttcaactattcttcttc
aaactagaggaaggttgcggcaataacaggtctgtgatgccctcagatgttctaggctgc
acacgtgctacattgatcagcacaatgcgatacatttcgaaaggaaacatcggttttaag
gtaacgtcgattgcctaccgatagcacctggtccccagtggactgggcaatctcttctaa
atgctggtaaggtacccacactcgagctatttaatcacacgcgggaggcacacacggttc
aaatctcatttgcgactgttgccgccatgacgtatgcaacttgtcaattcttcgtgggga
tcgtcgattgcaactattcgactcgccacaactaggaatgcctcgtacgggtctcggttc
accataccgcccgg
>Orbulina_sp._'isolate_A24'|76604|AJ229083
ttgatcgcaagtaagagttgggtgggcaaactcaggggacagcttcaactattcttcttc
aaactagaggaaggttgcggcaataacaggtctgtgatgccctcagatgttctaggctgc
acacgtgctacattgatcagcacaatgcgatacatttcgaaaggaaacatcggttttaag
gtaacgtcgattgcctaccgatagcacctggtcctcagtggactgggcaatctcttctaa
atgctggtaaggtacccacactcgagctatttaatcacacgcgggaggcacacacggttc
aaatctcatttgcgactgttgccgccatgacgtatgcaacttgtcaactcttcgtgggga
tcgtcgattgcaactattcgactcgccacaactaggaatgcctcgtacgggtcttggttc
accataccgcccgg
>Orbulina_sp._'isolate_AG19'|76603|AJ229082
ttgatcgcaagtgagagttgggtgggcaaactcaggggacagcttcaactattcttcttc
aaactagaggaaggttgcggcaataacaggtctgtgatgccctcagatgttctaggctgc
acacgtgctacattgatcagcacaatgcgatacatttcgaaaggaaacatcggttttaag
gtaacgtcgattgcctaccgatagcacctggtccccagtggactgggcaatctcttctaa
atgctggtaaggtacccacactcgagctatttaatcacacgcgggaggcacacacggttc
aaatctcatttgcgactgttgccgccatgacgtatgcaacttgtcaattcttcgtgggga
tcgtcgattgcaactattcgactcgccacaactaggaatgcctcgtacgggtctcggttc
accataccgcccgg
>Orbulina_sp._'isolate_SD79'|76602|AJ229081
ttgatcgcaagtgagagttgggtgggcaaactcaggggacagcttcaactattcttcttc
aaactagaggaaggttgcggcaataacaggtctgtgatgccctcagatgttctaggctgc
acacgtgctacattgatcagcacaatgcgatacatttcgaaaggaaacatcggttttaag
gtaacgtcgattgcctaccgatagcacctggtccccagtggactgggcaatctcttctaa
atgctggtaaggtacccacactcgagctatttaatcacacgcgggaggcacacacggttc
aaatctcatttgcgactgttgccgccatgacgtatgcaacttgtcaattcttcgtgggga
tcgtcgattgcaactattcgactcgccacaactaggaatgcctcgtacgggtctcggttc
accataccgcccgg
>Orbulina_sp._'isolate_SD78'|76601|AJ229080
ttgatcgcaagtgagagttgggtgggcaaactcaggggacagcttcaactattcttcttc
aaactagaggaaggttgcggcaataacaggtctgtgatgccctcagatgttctaggctgc
acacgtgctacattgatcagcacaatgcgatacatttcgaaaggaaacatcggttttaag
gtaacgtcgattgcctaccgatagcacctggtccccagtggactgggcaatctcttctaa
atgctggtaaggtacccacactcgagctatttaatcacacgcgggaggcacacacggttc
aaatctcatttgcgactgttgccgccatgacgtatgcaacttgtcaattcttcgtgggga
tcgtcgattgcaactattcgactcgccacaactaggaatgcctcgtacgggtctcggttc
accataccgcccgg
>Orbulina_sp._'isolate_V33'|76600|AJ229079
ttgatcgcaagtgagagttgggtgggcaaactcaggggacagcttcaactattcttcttc
aaactagaggaaggttgcggcaataacaggtctgtgatgccctcagatgttctaggctgc
acacgtgctacattgatcagcacgatgcgatacatttcgaaaggaaacatcggttttaag
gtaacgtcgattgcctaccgatagcacctggtccccagtggactgggcaatctcttctaa
atgctggtaaggtacccacactcgagctatttaatcacacgcgggaggcacacacggttc
aaatctcatttgcgactgttgccgccatgacgtatgcaacttgtcaattcttcgtgggga
tcgtcgattgcaactattcgactcgccacaactaggaatgcctcgtacgggtctcggttc
accataccgcccgg
>Orbulina_sp._'isolate_V24'|76599|AJ229078
ttgatcgcaagtgagagttgggtgggcaaactcaggggacagcttcaactattcttcttc
aaactagaggaaggttgtggcaataacaggtctgtgatgccctcagatgttctaggctgc
acacgtgctacattgatcagcacaatgcgatacatttcgaaaggaaacatcggttttaag
gtaacgtcgattgcctaccgatagcacctggtccccagtggactgggcaatctcttctaa
atgctggtaaggtacccacactcgagctatttaatcacacgcgggaggcacacacggttc
aaatctcatttgcgactgttgccgccatgacgtatgcaacttgtcaattcttcgtgggga
tcgtcgattgcaactattcgactcgccacaactaggaatgcctcgtacgggtctcggttc
accataccgcccgg
>Orbulina_sp._'isolate_V17'|76598|AJ229077
ttgatcgcaagtgagagttgggtgggcaaactcaggggacagcttcaactattcttcttc
aaactagaggaaggttgcggcaataacaggtctgtgatgccctcagatgttctaggctgc
acacgtgctacattgatcagcacaatgcgatacatttcgaaaggaaacatcggttttaag
gtaacgtcgattacctaccgatagcacctggtccccagtggactgggcaatctcttctaa
atgctggtaaggtacccacactcgagctatttaatcacacgcgggaggcacacacggttc
aaatctcatttgcgactgttgccgccatgacgtatgcaacttgtcaattcttcgtgggga
tcgtcgattgcaactattcgactcgccacaactaggaatgcctcgtacgggtctcgattc
accataccgcccgg
>Globigerinoides_ruber|46089|AF102230
gcaccacaagcgcgtggagcatgtggcttaatttgactcaacacgggaaatcttaccggg
tccggacataccgaggattgacagactgttaactgcaacacatgctgctaagttttaaac
ttaatagctctttcatgattatatgataggtggtgcatggccgttcttagttcgtggagt
gatctgtctgcttaattgcgtttcaaaatctaaacctgagcgacaaggtgctgctatcga
aactgtctttgagtgtgaactataagtcttttgacttatgaccatcactctagacgttta
tgttttggtgttggcccttgatgctcatttgaacgcaacggacgtgattgcaaccccttg
ttgagatttatccgatctctacgttcactgaaccacactctttagcgagagcagtgggga
tgtggataaactcgggggactgctgactataaacttttctcaaaccagaggaaggttgcg
gcaataacaggtctgtgatgccctcagatgttccgggctgcacacgtgctacatttagta
gcgcagtgtgcacattaatagagtgataggttccgtggtttgtacattttaagggctcgt
cctagtaaccaaagctccacgggacatatcaaccttccccttacagggcgggtaacctct
tcgaagtgctggcatgatttccctagttttggcatttgaatccttgtcgcagcagccctg
agacgtagtgaacgctgcaaagtgattccagtcttaggtttgcgacacatgcaattcctg
gttgactcatcgtggggactgattcttgtaattatttttcacggttcaaccaggaatgcc
ttgtaccggcggctcattaaaccgctgggaatacgtccctgccctttgtacacaccgccc
gtcgctcttaccgatgactttgactgtgagtaggactgaccgtttatcgggaaatccgtc
gaacagttagagttaaaggaaagagaagtcgtaaca
>Orbulina_universa|46134|AF102229
ggcaccacaagcgcgtggagcatgtggcttaatttgactcaacgcgggaaatcttactag
atcaggacactttgaggattgacagacagttataccgaactacgaataatgaatggtcca
gggtaggcaaaaactaatagctcttttatgattatgtgataggtggtgcatggccgttct
tagttcgtggagtgatctgtctgcttaattgcgtttcaaaacaactgatacacagagtct
tggcacagttcagtttaatggcgtcgagtatctttgatttcgacagtagtccaactcggt
tcgccagggtctcttttgaacgcaacggacgtgatcgcaaccctttgttgagtgatgtca
gcactctacgtctatcctagctcgttgatcgcaagtgagagttgggtgggcaaactcagg
ggacagcttcaactattcttcttcaaactagaggaaggttgcggcaataacaggtctgtg
atgccctcagatgttctaggctgcacacgtgctacattgatcagcacaatgcgatacatt
tcgaaaggaaacatcggttttaaggtaacgtcgattgcctaccgatagcacctggtcccc
agtggactgggcaatctcttctaaatgctggtaaggtacccacactcgagctatttaatc
acacgcgggaggcacacacggttcaaatctcatttgcgactgttgccgccatgacgtatg
caacttgtcaattcttcgtggggatcgtcgattgcaactattcgactcgccacaactagg
aatgcctcgtacgggtctcggttcaccataccgcccggaatacgtccctgccctttgtac
acaccgcccgtcgctcttaccgattgaactatactgcgagtttgaaggaccaggtctctg
gcacttggaaatttagtcaaacagagttgtttaaaggaaagagaagtcgtaacaa
>Globigerinella_siphonifera_type_IIb|93972|AF102228
gcactacaagagcgtggagcatgtggcttaatttgactcaacgcggggaatcttaccggg
tccggacacactgaggattgacagacaattgtccttttggcttaaaagacaaaagataac
agatctttcatgattatgtgatgggtggtgcatggccgttcttagttcgtggagtgatct
gtctgcttaattgcgtttcaaatatactttttttacaacgagtctacaaaggagtggttc
agttacaacagacaattaattcttgtgttttgaacgtttggaatgtactctatttggctc
aattgaacgcaacggacgtgatcgcaagtccttgttgaacttcagtatatattgactttc
cccgtaggaagggattgccaataattgaatgttcgctttctattggtgtgtgatctcaaa
attgcatgtatttgtgatggcgagtgatctaatcccttaggaaaacttgggcgaccgctg
taatacttctctttaaaacagaggcaggttgcggcaataacaggtctgtgatgccctcag
atgtcccgggccgcacacgtgctacattgattagcgcagtgcgcatactttcaatatgat
acattggattggtggtgaattgttggccccgtctaatactgtcctgtctgagaaggctgg
gtaatcaattgtaagtgctggttcctactcccgttgagcattttaataatggcctctcta
catccctagtaaccctagtgcgattgtagttgagccttgccatttatgcaagtgtcaatt
ctcagtggggacagacatttgataattctttgtctcgttcttaactaggaatgccttgta
cgggtcttggttcaacagaccacccggaatacgtccctgccctttgtacacaccgcccgt
cgctcttaccgatgactttccctgtgagtttgaaggactggtggttgcatgactattgga
aattctgtcaaacagcgagatttaaaggaaagagaagtcgtaac
>Globigerinella_siphonifera_type_IIa|93971|AF102227
gcactacaagagcgtggagcatgtggcttaatttgactcaacgcggggaatcttaccggg
tccggacacactgaggattgacagacaattgtctttttgtcaaatttaaagacaaaagat
aacagatctttcatgattatgtgatgggtggtgcatggccgttcttagttcgtggagtga
tctgtctgcttaattgcgtttcaaatatattttattatataacgagtctacaaaggagtg
gttcattaacagacaatcatatctttgagcgtctggaatctactctatttggctcaattg
aacgcaacggacgtgatcgcgagtccttgttgaacttcagtatatattgactatccccgt
aggaagggattggcaataattgaatgttcgctttctattaggtgtgtatatatagtctca
aaattacatgtatttgtaatggcgagtaatatattactatcctgtaggaaaactcgggcg
accgctgtaatatttctctttaaaacagaggaagattgcggcaataacaggtctgtgatg
ccctcagatgtcccgggccgcacacgtgctacattgattagcgcagtgcgcatactttca
atatgatacattagattggattgttctgttgagctccatctaatactatccggcttgaga
aggctgggtaatcaattgtaagtgctggttcctcctcccgttgagcattttaataatggc
ctctctacatccctagcaatatgcctagtgcgattgtagttgagccttgccatttatgca
agtgtcaattctcagtggggacagacatttgataattctttgtctcgttcttaactagga
atgccttgtacgggtcttggttcaacagaccacccggaatacgtccctgccctttgtaca
caccgcccgtcgctcttaccgatgaatttccctgtgagtttgaaggactgatggttgcaa
aatcattggaaattctgtcaaacagcgagatttaaaggaaagagaagtcgtaac
>Orbulina_universa|46134|U65632
ggcaccacaagcgcgtggagcatgtggcttaatttgactcaacgcgggaaatcttaccag
gtcaggacacattgaggattgacagatagttataccaaacacgagctcgaaccagagttc
gtatatgatttacaaaatctaacggctcttacatgattatgtgataggtggtgcatggcc
gttcttagttcgtggagtgatctgtctgcttaattgcgtttggatacaacaattttggaa
tcgcggcaatgttcagcttaatggcgtcgataaaattaacattatgttgacaattagtcc
aactcggtccagctcgattctttccaatgcaacgagcgtgatcgcgaccccttgttgagc
ttattacacataagctctatgtcgacggaacgcttttgcgttacggagacaaactcgggg
gacagcttcaatcaattttctcaaacgagaggaaggttgcggcaataacaggtctgtgat
gccctcagatgtcctgggccgcacacgtgctacattgatcagcgcagtgcgtcttttttc
caatgaaacatcggtctggccgtttttaacagtcctgtacggttttgcaatggctactga
tagtgtctggtgttcaacacactgggcaatctcttgaaaatactgatagaatacccaact
cgagcaaatctactacacgctggaggcacaacggtccaagggcttatcccttgcgactgg
tgcagccaatgacgtatgcaacttgtcaactctacgtggggatagtcgcctgaaattctt
cgactcgttctaactaggaatgccttgtacgggccttggttcattatgccgcccggaata
cgtccctgccctttgtacacaccgcccgtcgctcttaccgattgaactttactgtgagtt
taaaggaccgatcatttggaaatttagtcaaacagagttgtttaaaggaaagagaagtcg
taacaaggc
>Neogloboquadrina_dutertrei|51039|U65635
ggcaccacaagaacgcgtggagcatgtggcttaatttgactcaacgcgggaaatcttacc
gggtccggacacactgaggattgacaggcaatatctaaatcgtttataatacttcctatt
ataatacgcatttagtgttaaatatgctagtcctttcatgattatgtgataggtggtgca
tggccgttcttagttcgtggagtgatctgtctgcttaattgcgtttcactaagggcccat
aaattcaaggtatgttagctatcgtttctcaattgaccccttgtcttcgataagcgcgtg
tcttttagagtttaaacattgcgcatgctgttgggtcctgaaagcaacgaacgtgaccgc
aacgtcttattgcctttatcttgctatattctaatttaattagaaatagctaacagaggc
taatttaaaattagacggaccgctgtacttttcttaaaccacaggaaggttgcggcaata
acaggtctgtgatgcccttagatgttccgggctgcacacgtgctacaatgatcagtacag
tgagcatctcaatattatacaccgtattaagcgcttagttgcgattattggctcattatt
gggtcttttaattgtatttctaatgcgcgcggtaaagcctgcttcgagagtaagtgggta
atccattggaagtaatgatttctctttttatagcacacctatatacggcattcattcccg
ggacgactagtttcgtcttttttgtgcgaatgtaatgtattctttatccgtatgtgcgat
tgtcaattcatggtggggacagaccattgttaattgttggtctcggtcttaactaggaat
gccttgtacgggtctttggttcaacaaaccacccggaatacgtccctgccctttgtacac
accgcccgtcgctcttaccgatgaacttctttgtgagtctaagggactgggttaatctgt
aattctattatagatatacctatggaaacttatacgaacaatgtggtttaaaggaaagag
aagtcgtaacaaggc
>Globigerinoides_sacculifer|45991|U65633
ggcaccacaagcgcgtggagcatgtggcttaatttgactcaacgcgggaaatcttaccag
gtccagacatatggaggattgacagacagttaaccaaaacgcagcagctagtttaacaaa
actaacagctctttcaagattatgtggtaggtggtgcatggccgttcttagttcgtgaag
tgattcgttcgcccaatcgcatttccaaacaactaacaactcagaatgctgggcaatagg
acgtttaaagtggctccttacaccttacaaaggaatggctgatgagaaacaactcgatcc
gctcagcgttctattggaatgcaacggacgtgattgcaagcttttgttttgagttgcggt
tttactgaaagactctacaatccgcaaacttcaatgatctgaagtagaaaacctacatgc
tacagtgagatattgtggataaacttaagcgaccgctccaacattgtgtttttttaaaac
tgatgaaggttgcggcaataacaggtctgtgatgcccttcgatgtcctgggctgcacacg
tgctacaatggctagcgcagtgagcatatttcaaccgaaacatcggttggctgttctgat
tgaccccttctgggtctctctgtaacactaccgatgatccctcctctgaaaagagagggt
aagccgttcgaaattctggtaacgattccccgtagttaagcaaacttaaaccatagtggt
gtcaaacgggtccgcttccatcggaaaagattcctccggaaaaaggcttatgcaggcatt
tcacgtatgctcctataaattcctggtagggatagtctattgtaactggtagacttgtca
actaggaatgccttgtacgggtggggtagcacattccacccgggatacgtccctgccttt
tgtacacaccgcccgtcgctcttaccaattgaacagcactacgagtttaaaggcccgaga
aattggaaatttagtcaaacagtgctgtttaaaggaaagagaagtcgtaacaaggc
>Globigerinella_siphonifera|46132|U65631
ggcaccacaagagcgtggagcatgtggcttaatttgactcaacgcggggaatcttaccgg
gtccggacacactgaggattgacagacagttgtctttccctcccttcggggtgggattac
aaaagataacagatctttcatgatcatgtgatgggtggtgcatggccgttcttagttcgt
ggagtgatctgtctgcttaattgcgtttcaaattttatatttgttaacatgcgagtcttc
aatgacggccgctccaccttatagacattatatgatatgcacatttgtgtatttgattat
aacttgtctggagtctggctcgatttttttgactcaattgaacgcaacggacgtgattgc
aagtccttgttgaacaaattatatatatactacttcatcattagtatatatagttcgctt
ctcatgtcgtagcagtcaaacgggcgggcgtcttaattggcgcggtcacgaggcttaata
tgctgcggcagggaaaacttgggcgaccgctgtaatacttctctcttaaaccagaggaag
attgcggcaataacaggtctgtgatgccctcagatgtcccgggccgcacacgtgctacat
tgattagcgcagtgcgcatacttacatatagatcattgattggttatttataaccgtcaa
tatcgccttgtctgaaaggactaggtaatctattgtaagtgctggttcctcctcccgttg
agcattttaataatggtctctctacatccctagcacatgatgtctagtgcgattgtagtt
gagtcttgccatttatgcaagtgtcaattctcagtggggacagccatttgataattcttt
ggctcggcctcaactaggaatgccttgtacgggtcttggttcaacagaccacccggaata
cgtccctgccctttgtacacaccgcccgtcgctcttaccgatgaattgtactgtgagttt
gcaggaccgaacccatttttgggtttggaaatgcagtcaaacagtacgatttaaaggaaa
gagaagtcgtaacaaggc
>Globigerinoides_ruber|46089|U65634
ggcaccacaagcgcgtggagcatgtggcttaatttgactcaacgcgggaaatcttaccgg
gtccggacatatcgaggattgacagacagttaccatgccctttcgaaaggagtcaggttt
taaacctaatggctctttcatgattatatgataggtggtgcatggccgttcttagttcgt
ggagtgatctgtctgcttaattgcgtttcaaatttttatttgaggaccaggttttggttt
gggtagtggtcctacgatgactgtgaactgtcatgtcttcggatgtgcgactatcggtct
aggatcgcatctcagcccctgggactcttttgaacgcaacggacgtgattgcaacccctt
gttgagattagaggagtctcgatattcattggccaaacttaccgcttcgagcttgctcgt
gcagttttgttagccggtggataaactcgggggactgctgactataaccatttctcaaaa
cagaggaaggttgcggcaataacaggtctgtgatgcccttagatgtcccgggctgcacac
gtgctacaatgagtggcgcaatgtgtgcaattttgtaagggataagagtgtggtcagtat
gccgtcggggattccccctgacgtctcctagcacacgattatcagcctttccttaacagg
gcgggtaaccttttcaaaataccagtttgattttaaagctttgggtcaattagggtgatg
gttcgatagaaccaatatcacccagctgctactcgtgcgcgcgtgttattcctggtgact
catggtggggaccgacatttgtaattgtctgtcgcgtgttaaccgggaatgccttgtact
gtcgattcactaagttatggggaatacgtccctgccctttgtacacaccgcccgtcgctc
ttaccgatggctttggctgcgagtaaaagggactttcgttttggaactttgtcgaacaga
tggggctaaaggaaagagaagtcgtaacaaggc
>Orbulina_universa|46134|Z83962
aagggcaccacaagcgcgtggagcatgtggcttaatttgactcaacgcgggaaatcttac
caggtcaggacacattgaggattgacagatagttataccaaacacgagctcgaaccagag
ttcgtatatgatttacaaaatctaacggctcttacatgattatgtgataggtggtgcatg
gccgttcttagttcgtggagtgatctgtctgcttaattgcgtttggatacaacaattttg
gaatcgcggcaatgttcagcttaatggcgtcgataaaattaacattatgttgacaattag
tccaactcggtccagctcgattctttccaatgcaacgagcgtgatcgcgaccccttgttg
agctcattacacataagctctatgtcgacggaacgcttttgcgttacggagacaaactcg
ggggacagcttcaatcaattttctcaaacgagaggaaggttgcggcaataacaggtctgt
gatgccctcagatgtcctgggccgcacacgtgctacattgatcagcgcagtgcgtctttt
ttccaatgaaacatcggtctggccgtttttaacagtcctgtacggttttgcaatggctac
tgatagtgtctggtgttcaacacactgggcaatctcttgaaaatactgatagaataccca
actcgagcaaatctactacacgctggaggcacaacggtccaagggcttatcccttgcgac
tggtgcagccaatgacgtatgcaacttgtcaactctacgtggggatagtcgcctgaaatt
cttcgactcgttctaactaggaatgccttgtacgggccttggttcattatgccgcccgga
atacgtccctgccctttgtacacaccgcccgtcgctcttaccgattgaactttactgtga
gtttaaaggaccgatcatttggaaatctagtcaaacagagttgtttaaaggaaagagaag
tcgtaacaaggcatcggtaggtgaacct
>Orbulina_universa|46134|Z83961
aagggcaccacaagcgcgtggagcatgtggcttaatttgactcaacgcgggaaatcttac
tagatcaggacactttgaggattgacagacagttataccgaactacgaataatgaatggt
ccagggtaggcaaaaactaatagctcttttatgattatgtgataggtggtgcatggccgt
tcttagttcgtggagtgatctgtctgcttaattgcgtttcaaaacaactgatacacagag
tcttggcacagttcagtttaatggcgtcgagtatctttgatttcgacagtagtccaactc
ggttcgccagggtctcttttgaacgcaacggacgtgatcgcaaccctttgttgagtgatg
tcagcaccctacgtctatcctagctcgttgatcgcaagtgagagttgggtgggcaaactc
aggggacagcttcaactattcttcttcaaactagaggaaggttgcggcaataacaggtct
gtgatgccctcagatgttctaggctgcacacgtgctacattgatcagcacaatgcgatac
atttcgaaaggaaacatcggttttaaggtaacgtcgattgcctaccgatagcacctggtc
cccagtggactgggcaatctcttctaaatgccggtaaggtacccacactcgagctattta
atcacacgcgggaggcacacacggttcaaatctcatttgcgactgttgccgccatgacgt
atgcgacttgtcaattcttcgtggggatcgtcgattgcaactattcgactcgccacaact
aggaatgcctcgtacgggtctcggttcaccataccgcccggaatacgtccctgccctttg
tacacaccgcccgtcgctcttaccgattgaactatactgcgagtttgaaggaccaggtct
ctggcacttggaaatttagtcaaacagagttgtttaaaggaaagagaagtcgtaacaagg
cttcggtaggtgaacct
>Neogloboquadrina_dutertrei|51039|Z83972
aagggcaccacaagaacgcgtggagcatgtggcttaatttgactcaacgcgggaaatctt
accgggtccggacacactgaggattgacaggcaatatctaaatcgtttataataattcct
attataatacgcttttagtgttaaatatgctagtcctttcatgattatgtgataggtggt
gcatggccgttcttagttcgtggagtgatctgtctgcttaattgcgtttcactaagggcc
ataaattcaaggtatgttagctatcgtttctcaattgaccccttgtcttcgataagcgcg
tgtcttttagagtttaaacattgcgcatgctgttgggtcctgaaagcaacgaacgtgacc
gcaacgtcttattgcctttatcttgctatattttaatttaattaaaaatagctaacagag
gctaatttaaaattagacggaccgctgtacttttcttaaaccagaggaaggttgcggcaa
taacaggtctgtgatgcccttagatgttccgggctgcacacgtgctacaatgatcagtac
agtgagcatctcaatattatacaccgtattaagcgcttagttgcgattattggctcatta
ttgggtcttttaattgtatttctaatgcgcgcggtaaagcctgcttcgagagtaagtggg
taatccattggaagtaatgatttctctttttatagcacacctatatacggcattcattcc
cgggacgactagtttcgtcttttttgtgcgaatgtaatgtattctttatccgtatgtgcg
attgtcaattcatggtggggacagaccattgttaattgttggtctcggtcttaactagga
atgccttgtacgggtctttggttcaacaaaccacccggaatacgtccctgccctttgtac
acaccgcccgtcgctcttaccgatgaacttctttgtgagtctaagggactgggttaatct
gtaattctattatagatatacctatggaaacttatacgaacaatgtggtttaaaggaaag
agaagtcgtaacaaggcaacagtaggtgaacct
>Hastigerina_pelagica|69033|Z83958
aagggcaccacaagagcgtggagcatgtggcttaatttgactcaacgcgggaaatcttac
cgggtccggacacactgaggattgacagagtggcttaggccacagacacagaatgggttt
cttttaatacaccccatttgctgtgtcaacgtgccggttctttcatgattgtgtgatagg
tggtgcatggccgttcttagttcgtggagtgatctgtctgcttaattgcgtttcaaatac
ttcgaggatataaacgcattcattgtgagttgctatttagctgggaatagcaattttcgc
cacgggccaccgtgggaaacaagtcactttgagcgatcctcaatttgaaagcaacgaacg
tgaccgcagccctttgttgtgtccttgccagagacacgcgtctttgttggttaattcctc
acacaacgacggcattgtacctctgtatggccgtgtcttgttatttgtgtctctgaatgt
gctgacgacttccgtcgtgggctgtttagttatgcatttagcaacgacgtagctgtataa
gggggtgtcgagaggtttaaatcacagagaataaactcaggggacagctggtttaatgcg
ttaaaccagaggaaggatgcggcaataacaggtctgtgatgccctcagatgttccgggct
gcacacgtgctacattgattagcacattgtgtatgccactgacccaatactggaatttct
ggtgtccactggacacagcacacacagtaccgcccgtcgaccatgagagaggtcgaaaat
ccatttgaagtgttgatatgaggtcaaggcaaattgcaccacacacagatggctctttgt
gtactccattattcactgagtaagtgcgagtcacaaaggggcatttctgcaattgtcaat
tcacagtggggacagtcgattggtagcaattcgactcggtcctaactaggaatgcctcgt
acgggtgaatcattatttcacccggaatacgtccctgccctttgtacacaccgcccgtcg
ctcttaccgatgaattacgctgtgagtttaagggactggctgtcattcaatgataagcta
tggaaacttaaacaaacagtgtgctttaaaggaaagagaagtcgtaacaaggcagcagta
ggtgaacct
>Globorotalia_truncatulinoides|69029|Z83969
aagggcaccacaagaacgcgtggagcatgcggcttaatttgactcaacgcggggaatctt
accgggtccggacacactgaggattgacagacggttattgacttatactcgcttaatggc
tttaagctgttaaacgtttaacacctttacacaaagatgctagtcctttcatgatcgttt
gataggtggtgcatggccgttcttagttcgtggagtgatctgtctgcctaattgcgtttc
actaaggtcccattcttcatacgtatgaatagcgtcttaactcacttttaccgctaccta
tttgtagtaagcgctcatactattgggaccggaatgcaacgagcgcgactgcaccaccta
attgccccttatctaccattaattactttattaaccgccctgtacgggcaccggggcctt
acctttactgaaactagctggaccgctgctttcctttaagccagaggaaggttgcggcaa
taacaggtctgtgatgccctcagatgttccgggccgcacacgtgctacaatgatcagcac
aaagagtattacctatcttcttatacctaacccaatatgttaaacttattgcgtaagggt
attgtcttaacgacttatccgctttagcgctttaagattattggacggttgtgcctgcct
cgaaagagtgtacagggcagcaagagtaatgattccttcgtttttactactaataccgcg
cttggtaacatattacactcgattaagtagggtctttgcttttaatagcaattgctatcc
tcacccttaggctctaaggatattactatctctaaggtctacagggaggtgtatatggcg
cacttacttattcacggtggggacagaccattgttaactgttggtctcggtctcaactag
gaatgcctcgtacgggttggttcaccaaaccacccggaatatgtccctgccctttgtaca
caccgcccgtcgctcttatcgatgaactcacttgtgaggctgagggactgcgtctattat
acccgtgtaatcctaatatcttacatacatttcgctaaaacgattttgctctaaggattt
acacgaccttacgcacaaacttattcgaccaagtgggtttaaaggaaagagaagtcgtaa
caaggcagcagtaggtgaacct
>Globorotalia_truncatulinoides|69029|Z83968
aagggcaccacaagaacgcgtggagcatgtggcttaatttgactcaacgcggggaatctt
accgggtccggacacactgaggattgacagacggttattgacttatactcgcttaatggc
tttaagctgttaaacgtttaacacctttacacaaagatgctagtcctttcatgatcgttt
gataggtggtgcatggccgttcttagttcgtggagtgatctgtctgcctaattgcgtttc
actaaggtcccattcttcatacgtatgaatagcgtcttaactcacttttaccgctaccta
tttgtagtaagcgctcatactattgggaccggaatgcaacgagcgcgactgcaccaccta
attgccccttatctaccattaattactttattaaccgccctgtacgggcaccggggcctt
acctttactgaaactagctggaccgctgctttcctttaagccagaggaaggttgcggcaa
taacaggtctgtgatgccctcagatgttccgggccgcacacgtgctacaatgatcagcac
aaagagtattacctatcttcttatacctaacccaatatgttaaacttattgcgtaagggt
attgtcttaacgacttatccgctttagcgctttaagattattgggcggttatgcctgcct
cgagagagtgtacagggcagcaagagtaatgattccctcgtttttactactaataccgcg
cttggtaacatattacactcgattaagtagggtctttgcttctaatagcaattgctatcc
tcacccttaggctctaaggatattactatctctctaaggtctacagggaggtgtatatgg
cgcacttacttattcacggtggggacagaccattgttaactgttggtctcggtctcaact
aggaatgcctcgtacgggttggttcaccaaaccacccggaatatgtccctgccctttgta
cacaccgcccgtcgctcttatcgatgaactcacttgtgaggctgagggactgcgtctatt
tatacccgtgtaatcctaatatctcacatacatttcgctaaaggcgattttgctttaagg
atttacacgaccttacgcacaaacttattcgaccaagtgggtttaaaggaaagagaagtc
gtaacaaggcagcagtaggtgaacct
>Globigerinoides_sacculifer|45991|Z83964
aaaggcaccacaagcgcgtggagcatgtggcttaatttgactcaacgcgggaaatcttac
caggtccagacatatggaggattgacagacagttaaccaaaacgcagcagctagtttaac
aaaactaacagctctttcaagattatgtggtaggtggtgcatggccgttcttagttcgtg
aagtgattcgttcgcccaatcgcatctccaaacaactaacaactcagaatgctgggcaat
aggacgtttaaagtggctccttacaccttacaaaggaatggctgatgagaaacaactcga
tccgctcagcgttctattggaatgcaacggacgtgattgcaagcttttgttttgagttgc
ggttttacataaacactctacaatctgcaaacttcaatgatctgaagtagaaaacctaca
tgctacagtgagatattgtggataaacttaagcgaccgctccaacattgtgtttttttaa
aactgatgaaggttgcggcaataacaggtctgtgatgcccttcgatgtcctgggctgcac
acgtgctacaatggctagcgcagtgagcatatttcaaccgaaacatcggttggctgttct
gattgaccccttctggtctctctgtaacgctaccgatgatccctcctctgaaaagagagg
gtaagccgttcgaaattctggtaacgattccccgtagttaagcaaacttaaaccatagtg
gtgtcaaacggtccgcttccatcggaaaagattcctccggaaaaaggcttatgcaggcat
ttcacgtatgctcctataaattcctggtagggatagtctattgtaactggtagacttgtc
aactaggaatgccttgtacgggtggggtagcacattccacccgggatacgtccctgcctt
ttgtacacaccgcccgtcgctcttaccaattgaacagcactacgagtttaaaggcccgag
aaattggaaatttagtcaaacagtgctgtttaaaggaaagagaagtcgtaacaaggcatc
ggtaggtgaacct
>Globigerinoides_sacculifer|45991|Z83963
aagggcaccacaagcgcgtggagcatgtggcttaatttgactcaacgcgggaaatcttac
caggtccagacatatggaggattgacagacagttaaccaaaacgcagcagctagtttaac
aaaactaacagctctttcaagattatgtggtaggtggtgcatggccgttcttagttcgtg
aagtgattcgttcgcccaatcgcatttccaaacaactaacaactcagaatgctgggcaat
aggacgtttaaagtggctccttacaccttacaaaggaatggctgatgagaaacaactcga
tccgctcagcgttctattggaatgcaacggacgtgattgcaagcttttgttttgagttgc
ggttttactgaaagactctacaatccgcaaacttcaatgatctgaagtagaaaacctaca
tgctacagtgagatattgtggataaacttaagcgaccgctccaacattgtgtttttttaa
aactgatgaaggttgcggcaataacaggtctgtgatgcccttcgatgtcctgggctgcac
acgtgctacaatggctagcgcagtgagcatatttcaaccgaaacatcggttggctgttct
gattgaccccttctgggtctctctgtaacactaccgatgatccctcctctgaaaagagag
ggtaagccgttcgaaattctggtaacgattccccgtagttaagcaagcttaaaccatagt
ggtgtcaaacgggtccgcggccatcggaaaagattcctccggaaaaaggcttatgcaggc
atttcacgtatgctcctataaattcctggtagggatagtctattgtaactggtagacttg
tcaactaggaatgccttgtacgggtggggtagcacattccacccgggatacgtccctgcc
ttttgtacacaccgcccgtcgctcttaccaattgaacagcactacgagtttaaaggcccg
agaaattggaaatttagtcaaacagtgctgtttaaaggaaagagaagtcgtaacaaggca
tctgtaggtgaacct
>Globigerinella_siphonifera|46132|Z83959
aagggcaccacaagagcgtggagcatgtggcttaatttgactcaacgcggggaatcttac
cgggtccggacacactgaggattgacagacagttgtctttccctcccttcggggtgggat
tacaaaagataacagatctttcatgatcatgtgatgggtggtgcatggccgttcttagtt
cgtggagtgatctgtctgcttaattgcgtttcaaattttatatttgttaacatgcgagtc
ttcaatgacggccgctccaccttatagacattatatgatatgcacatttgtgtatttgat
tataacttgtctggagtctggctcgatttttttgactcaattgaacgcaacggacgtgat
tgcaagtccttgttgaacaaattatatatatactacttcatcattagtatatatagttcg
cttctcatgtcgtagcagtcaaacgggcgggcgtcttaattggcgcggtcacgaggctta
atatgctgcggcagggaaaacttgggcgaccgctgtaatacttctctcttaaaccagagg
aagattgcggcaataacaggtctgtgatgccctcagatgtcccgggccgcacacgtgcta
cattgattagcgcagtgcgcatacttacatatagatcattgattggttatttataaccgt
caatatcgccttgtctgaaaggactaggtaatctattgtaagtgctggttcctcctcccg
ttgagcattttaataatggtctctctacatccctagcacatgatgtctagtgcgattgta
gttgagtcttgccatttatgcaagtgtcaattctcagtggggacagccatttgataattc
tttggctcggcctcaactaggaatgccttgtacgggtcttggttcaacagaccacccgga
atacgtccctgccctttgtacacaccgcccgtcgctcttaccgatgaattgtactgtgag
tttgcaggaccgaacccatttttgggtttggaaatgcagtcaaacagtacgatttaaagg
aaagagaagtcgtaacaaggcatcggtaggtgaacct
>Globigerinoides_ruber|46089|Z83966
aagggcaccacaagagcgtggagcatgtggcttaatttgactcaacgcgggaaatcttac
cgggtccggacatatcgaggattgacagacagttaccatgccctttcgaaaggagtcagg
ttttaaacctaatggctctttcatgattatatgataggtggtgcatggccgttcttagtt
cgtggagtgatctgtctgcttaattgcgtttcaaatttttatttgaggaccaggttttgg
tttgggtagtggtcctacgatgactgtgaacagtcatgtcttcggatgtgcgactatcgg
tctaggatcgcatctcagcccctgggactcttttgaacgcaacggacgtgattgcaaccc
cttgttgagattagaggagtctcgatattcattggccaaacttaccgcttcgagcttgct
cgtgcagttttgttagccggtggataaactcgggggactgctgactataaccatttctca
aaacagaggaaggttgcggcaataacaggtctgtgatgcccttagatgtcccgggctgca
cacgtgctacaatgagtggcgcaatgtgtgcaatttgtaagggataagagtgtggtcagt
atgccgtcgggattccccctgacgtctccagcacacgattatcagccttcctaacagggc
gggtaaccttttcaaaataccagtttgatttaaagcttgggtcaattagggtgatggttc
gatagaaccaatatcacccagctgctactcgnnnnngcgtgttattcctggtgactcatg
gtggggaccgacatttgaattgtctgtcgcgtgttaaccgggaacgccttgtactgtcga
ttcactaagttatgggaatacgtccctgccctttgtacacaccgcccgtcgctcttaccg
atggctttggctgcgagtaaaagggactttcgttttggaactttgtcgaacagatggggc
taaaggaaagagaagtcgtaacaaggcatcagtaggtgaacct
>Globigerinoides_ruber|46089|Z83965
aagggcaccacaagcgcgtggagcatgtggcttaatttgactcaacacgggaaatcttac
cgggtccggacgtatcgaggattgacagatagttatacatgccctacaagcaagtaggag
tcaggttttaaacctaatggctctttcatgattatatgataggtggtgcatggccgttct
tagttcgtggagtgatctgtctgcttaattgcgtttcaaaatttaacttgaggaccgggt
tttggtttggctagtggtcctacgatgactgtgaactgtcatgtcttcggatgtacgact
atcggtctaggatcacatgacttgcccctgggactcttttgaacgcaacggacgtgattg
caaccccttgttgagattagagatagtctcgatattcactggccaaactggctgctttat
gcagtcttgttgaatggtggataaactcgggggactgctgactataaccatttctcaaaa
cagaggaaggttgcggcaataacaggtctgtgatgccctcagatgtcccgggctgcacac
gtgctacaatgagtggcgcaatgtgctaatgttttaagggataagcgtgcggccagtaga
acgtcggaaattcccctgcgtcgcctgcgcacgattatcagccttcccttaacagggcgg
gcaaccttttcaaaataccggtttgatattaaagtatagagtcgttttttttggatggtg
gtttacgaaccaataccatccgcaactgctcgcgagtttgtggttctggtgactcatggt
ggggaccgatgtttgtaattgtttgtcgcgtgtcaactaggaatgccttgtactgtcgat
tcactaagttattgggaatacgtccctgccctttgtacacaccgcccgtcgctcttaccg
atggctttgtgtgtgagtaagacggacaattaagctggaaatttgtcgaatgcattgggc
taaaggaaagagaagtcgtaacaaggcatcggtaggtgaacct
>Globorotalia_menardii|55304|Z83970
aagggcaccacaagaacgcgtggagcatgtggcttaatttgactcaacgcgggaaatctt
accgggtccggatgcactgaggattgacagacaggccatagaacagctgtatgtatacaa
ttgttattatttgaataatacaattaggagcgccgcttctgcgtcgtgtgtaaactgttc
taaggcttcatacacaggcaccatctctcatgattatgttgcaggtggtgcatggccgtt
gttagttcgtggagtaatctgtctgcttaattgcgtttcgtacaagtactcactcaatcc
tggacgtatctcaattatatgtggcggtgtctgtcatggaaagcagcctacgttgtttca
tacgtgcagctgtgtcgcctctgagttattgtcatttggagagtacgtgaatgcaacgaa
cgtgaccgtagtgtcttagtttgcatttcaaacaagtgacattcatttgacacggtttgt
attccggctacgtatcatcccagtgcataaccataaccattgcaactatacataccactg
ctttcttttctctaaccaggggaaggttgcggcaataacaggtctgtgatgccctcagat
gttccgggccgcacacgtgctacaatgatgagtatagtgtgtgcctttgttgtgtccttg
aatgaataatttcatcaagcgaatatcgaataaaaggaacgcttgacgagagttacacga
aagcctttattaaatttctatccagtgaacttgaacgattcgatctttgatgattgagtc
gttgatagttgttggtacacatcttgtgacattgcttccctatcgctatcctatgctgta
gtgcgtttgcaatgctgatgttttaaacgcccctcatgtctcgagcgttcctcgatccat
tgtgcaagtcaggcgatcaggtttcgcatgtaccattgttaactccgggtagggacagac
ctttgaaactctcggtctcggtctcaaccaggaatgcctcgtacggattcggttaaacat
accatccggaatatgtccctgccctttgtacacaccgcccgtcgctcttaccgattgtct
gtgttgtgagtattagcgatagatcttatctaaaccttctacgaacaatgtggctaagag
gaaagagaagtcgtaacaaggcatcagtaggtgaacct
>Globorotalia_inflata|69028|Z83971
aagggcaccacaagaacgcgtggagcatgtggcttaatttgactcaacgcgggaaatctt
accgggtccggacacactgaggattgacaggcaatatattagcataaagattcgtcttta
gcgctaattgttaaatatgctagtcctttcatgattatgtgataggtggtgcatggccgt
tcttagttcgtggagtgatctgtctgcttaattgcgtttcactaagggccataaattcaa
ggtatgttagcaaatgctgctctattgacccctaataggcttaactgtctttagcgcgtg
tctcacgagttctttaaagcactgcgcatgctgttgggtcctgaaagcaacgaacgtgac
cgcaacgtcttgttgcctctctataataccttcttatttttaataagagtatttacctga
ggctattttaaaactagacggaccgctgtttctttcttaaaccagaggaaggttgcggca
ataacaggtctgtgatgcccttagatgttccgggctgcacacgtgctacaatgatcagta
cagtgagcatctcaattttataacaccgtattaagcgcttgggtcgtaattgttaggcct
tttaggttttttcaattgcgtttctccaatgcgcacggtaaagcctgcttcgagagtaag
tgggtaatccattggaagtaatgatttccttatttttataaacagcacaccaatatacgg
cattcattcccgagacggcttagttccgactttgtgcgaatgtaatgtattcttatccgt
atgtgcgattgtcaattcatggtgggacagaccattgttaattgttggtctcggtcttaa
ctaggaatgccttgtacgggtctttggttcaacaaaccacccggaatacgtccctgccct
ttgtacacaccgcccgtcgctcttaccgatggacttctttgtgagtcttggggactgggt
taagcgatttcttttagaatgagctctacctatggaaaccaatacgaacaatgtggtcta
aaggaaagagaagtcgtaacaaggcaacagtaggtgaacct
>Globorotalia_hirsuta|69027|Z83973
aagggcaccacaagaacgcgtggagcatgtggcttaatttgactcaacgcggggaatctt
accaggtccggacacactgaggattgacaggcaaatctaattagaatctttctcattttt
aatgagtatagatttctatttgttataaagatgctagtcctttcatgattatgtgatagg
tggtgcatggccgttcttagttcgtggagtgatctgtctgcttaattgcgtttcactaag
gtccagtaatctaaggtatgctcgtctacttatctcatatgacgctgatagacccctcgt
aagagcgcgttgtctattgcgttaatatatgtaacaagtgacacatactgttgggatctg
aaagcaacgaacgtgaccgcaacgtcttgttgcctttctaatttattctaattcttttgt
aattagtctaataacaaaggctattctttaaactagacggaccgctgtttctcttttaaa
ccagaggaaggttgcggcaataacaggtctgtgatgcccttagatgttccgggctgcaca
cgtgctacaatgatcagtacagtgagcatctcaatttattactaacaccgctttattaaa
gcattcagtgtgtagttgtgtaagcagctgcctctgatatgcgcggtaacacctgtctcg
agagtcgatgggtaatccattagaagtaatgattcctctcttttatatagcacactgata
tacagcatcggttcccgaggtaaccttgtgttacttatgtgcgagcgtgatgtcagagct
taacgtttattattctttatgtctaatagatctctgattttactgtatgtgcaattgtta
attcgtggtggggacagaccattgttaactattggtctcggtcttaactaggaatgcctc
gtacgggtcttggttcaacaagccacccggaatacgtccctgccctttgtacacaccgcc
cgtcgctcttaccgatgaacttctttgtgagtctaagggactgggtaatgattcattctt
ttctaaagtttgaattacctatagaaacttagccgaacaaggtggtttaaaggaaagaga
agtcgtaacaaggcagcagtaggtgaacct
>Globigerinita_glutinata|69041|Z83974
aagggcaccacaagaacgcgtggagcatgtggcttaatttgactcaacgcgggaaatctt
accgggtccggacacactgaggattgacaggtattatatagcacgtacttttgtgcgtgt
ctattgttaaatatgctagtcctttcatgattatgtgataggtggtgcatggccgttctt
agttcgtggagtgatctgtctgcttaattgcgtttcagataaggatctatattctttaca
agtgtcgcagtgtaattgacccctctttcacgagagtgtgtgtcttttttgcgctcgcac
tttacattaggtcctgaaagcaacgaacgtgaccgcaacctcttgttgcctcatctccca
acattctttccttcgggttagatatttccattgaggctttccaaaactagagggaccgct
gtcaacttcttaaaccagaggaaggttgcggcaataacaggtctgtgatgcccttagatg
ttccgggctgcacacgtgctacaatgattgttgcagtgagcatctcaattttttacctaa
caccgcacacgtgagtgcatacttgtatgttactttacgcagcggtaaagcctgcttcga
gagcaagtgggtaatcaattagaagtaacgatttcccaaattagcacacttatatacggc
gtttgtgcccgggtttcacttgttggaacttttgtgcgcgcagatgtttttttccgtatg
tgcaattgtcaattcatggtggggacagaccattgttaattgttggtctcggtcttaact
aggaatgccttgtacgggtctttggttcaacaaaccacccggaatacgtccctgcccttt
gtacacaccgcccgtcgctcttaccgatggacttctctgtgagtttgagggactggattt
gatccgcattcgtgcattaatatctatggaaacttaaacgaacagtgtggtctaaaggaa
agagaagtcgtaacgaggcatcggtaggtaaacct
>Globigerinoides_conglobatus|55301|Z83967
aagggcaccacaagcgcgtggagcatgtggcttaatttgactcaacacgggaaatcttgc
cgggtccggacataccgaggattgacagacagttaacttgccctacctataggagctagg
ttctaaacctaatagctctttcatgattatatgataggtggtgcatggccgttcttagtt
cgtggagtgatctgtctgcttaattgcgtttcaaaatatgaatttgagtaccaggtccca
agtgtttcaagtaaatctgtctctgagtgtgaactgtatctcttcggatatgcgactatc
actcttaggcaattatgatttgcttgtagcccctggtactcttttgaacgcaacggacgt
gattgcaaccccttgttgagtttgcttctcttaggaactctacgtctactgatccaccta
ccttagcgggtaggtggtgaggtggataaactcgggggactgctgactataaccatttct
caaaacagaggaaggttgcggcaataacaggtctgtgatgccctcagatgtcccgggctg
cacgcgtgctacaatgagtagcgcagtgtgcacattttgaagagtgaataaggtgctggg
tgtacattttaaagggctcgtcctagtaaccaaccgcccccaagcatctatcaaccttcc
tttacagggtgggtaacctcttcgaagtgctggtttgatttccctagtgtttgtcataat
aatcctcgtcgcacctactctaggacatagtgaacattgtagactttgtcataatgattc
ccgtcttaggtttgcgacgcatgcttttcctggttgactcatcgtgggaactgattcttg
taattatttgtcacggttcaaccaggaatgccttgtactggcggctcattaaaccgctcg
gtatacgtccctgccctttgtacacaccgcccgtcgctcttaccgatgactttgactgtg
agtaagctggatcgaaatgggaaagctgtcaaacagttagagttaaaggaaagagaagtc
gtaacaaggcatcggtaggtgaacct
>Globigerinella_calida|69026|Z83960
aagggcaccacaagcgcgtggagcatgtggcttaatttgactcaacgcggggaatcttac
cgggtccggacacactgaggattgacagacaattgtctttttgtcaaatttaaagacaaa
agataacagatctttcatgattatgtgatgggtggtgcatggccgttcttagttcgtgga
gtgatctgtctgcttaattgcgtttcaaatatattttattatataacgagtctacaaagg
agtggttcattaacagacaatcatatctttgagcgtctggaatctactctatttggctca
attgaacgcaacggacgtgatcgcgagtccttgttgaacttcagtatatattgactatcc
ccgtaggaagggattggcaataattgaatgttcgctttctattaggtgtgtatatatagt
ctcaaaattacatgtatttgtaatggcgagtaatatttatactatcctgtaggaaaactc
gggcgaccgctgtaatatttctctttaaaacagaggaagattgcggcaataacaggtctg
tgatgccctcagatgtcccgggccgcacacgtgctacattgattacgcagtgcgcatact
ttcaatatgatacattagattggattgttctgttgagctccatctaatactatccggctt
gagaaggctgggtaatcaattgtaagtgctggttcctcctcccgttgagcattttaataa
tggcctctctacatccctagcaatatgcctagtgcgattgtagttgagccttgccattta
tgcaagtatcaattctcagtggggacagacatttgataattctttgtctcgttcttaact
aggaatgccttgtacgggtcttggttcaacagaccacccggaatacgtccctgccctttg
tacacaccgcccgtcgctcttaccgatgaatttccctgtgagtttgaaggactgatggtt
gcaaaatcattggaaattctgtcaaacagcgagatttaaaggaaagagaagtcgtaacaa
ggcatcagtaggtgaacct
>Globigerina_bulloides|69025|Z83957
aagggcaccacaagagcgtggagtatgtggcttaatttgactcaacgcggaaaagcctat
ttggtccggacacagtgaggattgacagacatgtcgtattggtggactttatgacaaaat
ggtaaagttgaagttctttcatgatcttgtggtaggtggtgcatggccgttcttagttcg
tgtagtgatacgtctgcctaatcgcgtcacgataagctatttctcgacaatccaaaaatc
acggcgggaggttctactggtacgggttcccaaagtgtaggctagagacttgaacagtac
gcaacggacgtgatcgtaatctcttgttaaatggttatcctgtgagccaaccgtgactga
ttacagcacacctggtatcatccagaccatattggtttagtgggtcgggctagatgtcga
aactcgggaaacatctgtgactttctttctttacgcagaggaaggttatggcaataacag
gtctgtgatgccctcagatgtccaaagctgcacacgtactacagtgatcgtaacacttgc
gttgttgttagctccattaacgtattgagtggacttggtgtcgggtctggcctctggtca
tgtgctttgattactgaacactttaaacactggtcgttagacttttagtgcaatccattt
gcagcatcgaatcgcgaaaatgagcattgtttacacccgttctagagcagtggttattct
aaccatatttccactgctcgcctctcaactgtcaattcttggtggggacagtcagttgtt
aactttctgactcgtctgaaccaggaatgcctcgtacaggttggttcaccataccacctg
gaatagtccctgccctttgtacacaccgcccgtcgcttttaccaatgaactactttgcga
gactatggacttgaagcataggattgaactgcgatggaaatgtattcgatcaacggagtt
taaaggaaaaagaagtcgtaacaaggcatccgtaggtgaacct
>Orbulina_universa|46134|U80791
ggcaccacaagcgcgtggagcatgtggcttaatttgactcaacgcgggaaatcttaccag
gtcaggacacattgaggattgacagatagttataccaaacacgagctcgaaccagagttc
gtatatgatttacaaaatctaacggctcttacatgattatgtgataggtggtgcatggcc
gttcttagttcgtggagtgatctgtctgcttaattgcgtttggatacaacaattttggaa
tcgcggcaatgttcagcttaatggcgtcgataaaattaacattatgttgacaattagtcc
aactcggtccagctcgattctttccaatgcaacgagcgtgatcgcgaccccttgttgagc
ttattacacataagctctatgtcgacggaacgcttttgcgttacggagacaaactcgggg
gacagcttcaatcaattttctcaaacgagaggaaggttgcggcaataacaggtctgtgat
gccctcagatgtcctgggccgcacacgtgctacattgatcagcgcagtgcgtcttttttc
caatgaaacatcggtctggccgtttttaacagtcctgtacggttttgcaatggctactga
tagtgtctggtgttcaacacactgggcaatctcttgaaaatactgatagaatacccaact
cgagcaaatctactacacgctggaggcacaacggtccaagggcttatcccttgcgactgg
tgcagccaatgacgtatgcaacttgtcaactctacgtggggatagtcgcctgaaattctt
cgactcgttctaactaggaatgccttgtacgggccttggttcattatgccgcccggaata
cgtccctgccctttgtacacaccgcccgtcgctcttaccgattgaactttactgtgagtt
taaaggaccgatcatttggaaatttagtcaaacagagttgtttaaaggaaagagaagtcg
taac
>Globigerina_sp.|55306|U80793
ggcaccacaagagcgtggagtatgtggcttaatttgactcaacgcggaaaagcttatctg
gtccggacacagtgaggattgacagacggtcttattggtggactctaagacgtcatggta
aagttgaagttctttcatgatcttgtggcaggtggtgcatggccgttcttagttcgtgta
gtgatacgtctgcctaatcgcgtcacgataacctatttctcgacaatccaaagatcttcg
tgcagtatctattggtacggtgctcacgttagtaggctagagatttgaacagtacgcaac
ggacgcgatcgtaatctcttgttaagtggccatcctgtgagcccctgatttaatggcagg
cggtatcatctcagccacatttcctctggtagtagtgggccagatttaaaactcgagaaa
catctgtgactttctttctttacgcagaggaaggttatggcaataacaggtctgtgatgc
cctcagatgtccagagctgcacacgtactacagtgatcgactcactaagtgtcgtgtttt
ctccaaataacgtatacagtggacttggtgtcgggtgctggcctctggtcatgtgctttg
attactgtcactttaaacactggtcgttagactcgtgcaagcaattcagagcaacgaatt
gcaaacactctttgggcactgtttactcccgtttacagaggagagatagactaaccacct
attctcgactcgcccgcccatctttcaattcttggtggggacagtaggttgttaactttc
ttactcggtcctaaccaggaatgcctcgtacaggttggttcaccataccacctggaatta
gtccctgccctttgtacacaccgcccgtcgcttttaccaatgaactactttgcgagagtg
tgggacctatgagctttcaagtacagggaacccattcgaccaacggagtttaaaggaaaa
agaagtcgtaacnaggc
>Globigerinoides_sacculifer|45991|U80792
ggcaccacaagcgcgtggagcatgtggcttaatttgactcaacgcgggaaatcttaccag
gtccagacatatggaggattgacagacagttaaccaaaacgcagcagctagtttaacaaa
actaacagctctttcaagattatgtggtaggtggtgcatggccgttcttagttcgtgaag
tgattcgttcgcccaatcgcatttccaaacaactaacaactcagaatgctgggcaatagg
acgtttaaagtggctccttacaccttacaaaggaatggctgatgagaaacaactcgatcc
gctcagcgttctattggaatgcaacggacgtgattgcaagcttttgttttgagttgcggt
tttactgaaagactctacaatccgcaaacttcaatgatctgaagtagaaaacctacatgc
tacagtgagatattgtggataaacttaagcgaccgctccaacattgtgtttttttaaaac
tgatgaaggttgcggcaataacaggtctgtgatgcccttcgatgtcctgggctgcacacg
tgctacaatggctagcgcagtgagcatatttcaaccgaaacatcggttggctgttctgat
tgaccccttctgggtctctctgtaacactaccgatgatccctcctctgaaaagagagggt
aagccgttcgaaattctggtaacgattccccgtagttaagcaaacttaaaccatagtggt
gtcaaacgggtccgcttccatcggaaaagattcctccggaaaaaggcttatgcaggcatt
tcacgtatgctcctataaattcctggtagggatagtctattgtaactggtagacttgtca
actaggaatgccttgtacgggtggggtagcacattccacccgggatacgtccctgccttt
tgtacacaccgcccgtcgctcttaccaattgaacagcactacgagtttaaaggcccgaga
aattggaaatttagtcaaacagtgctgtttaaagganagagaagtcgtaacaaggc
>Globigerinella_siphonifera_Type_II|55302|U80788
ggcactacaagagcgtggagcatgtggcttaatttgactcaacgcggggaatcttaccgg
gtccggacacactgaggattgacagacaattgtctttttgtcaaattaaaagacaaaaga
taacagatctttcatgattatgtgatgggtggtgcatggccgttcttagttcgtggagtg
atctgtctgcttaattgcgtttcaaatatattttattatatacgagtctacaaaggagtg
gttcattaacagacaatcatatctttgagcgtctggaatctactctatttggctcaattg
aacgcaacggacgtgatcgcgagtccttgttgaacttcagtatatattgactttccccgt
aggaagggattggcaataattgaatgttcgctttctattaggtttgtatgtaatctcaaa
attacatgtatttgtaatggcgagtgatcacacctataggaaaactcgggcgaccgctgt
aatatttctctttaaaacagaggaagattgcggcaataacaggtctgtgatgccctcaga
tgtcccgggccgcacacgtgctacattgattagcgcagtgcgcatactttcaatatgata
cattagattggatagcttttgcttccatctaatactatccggcttgagaaggctgggtaa
tcaattgtaagtgctggttcctcctcccgttgagcattttaataatggcctctctacatc
cctagtaatatgactagtgcgattgtagttgagccttgccatttatgcaagtgtcaattc
tcagtggggacagacatttgataattctttgtctcgttcttaactaggaatgccttgtac
gggtcttggttcaacagaccacccggaatacgtccctgccctttgtacacaccgcccgtc
gctcttaccgatgaatttccctgtgagtttgaaggactgatggttgnaaaatcattggaa
attctgtcaaacagcgagatttaaaggaaagagaagtcgtaac
>Globigerinella_siphonifera_Type_II|55302|U80787
ggcactacaagagcgtggagcatgtggcttaatttgactcaacgcggggaatcttaccgg
gtccggacacactgaggattgacagacaattgtcttttggtcaaatttaaagacaaaaga
taatagatctttcatgattatgtgatgggtggtgcatggccgttcttagttcgtggagtg
atctgtctgcttaattgcgtttcaaatatattttattatataacgagtctacaaaggagt
ggttcattaacagacaatcatatctttgagcgtctggaatctactctatttggctcaatt
gaacgcaacggacgtgatcgcgagtccttgttgaacttcagtatatattgactatccccg
taggaagggattggcaataattgaatgttcgctttctattaggtgtgtatatatagtctc
caaattacatgtatttgtaatggcgagtaatatttactatcctgtaggaaaactcgggcg
accgctgtaatatttctctttaaaacagaggaagattgcggcaataacaggtctgtgatg
ccctcagatgtcccgggccgcacacgtgctacattgattagcgcagtgcgcatactttca
atatgatacattagattggattgttctgttgagctccatctaatactatccggcttgaga
aggctgggtaatcaattgtaagtgctggttcctcctcccgttgagcattttaataatggc
ctctctacatccctagcaatatgcctagtgcgattgtagttgagccttgccatttatgca
agtgtcaattctcagtggggacagacatttgataattctttgtctcgttcttaactagga
atgccttgtacgggtcttggttcaacagaccacccggaatacgtccctgccctttgtaca
caccgcccgtcgctcttaccgatgaatttccctgtgagtttgaaggactgatggttgaaa
atcattggaaattctgtcaaacagcgagatttaaaggaaagagaagtcgtaacaaggc
>Globigerinoides_ruber|46089|U80789
ggcaccacaagcgcgtggagcatgtggcttaatttgactcaacncgggaaatcttaccgg
gtccggacatatcgaggattgacagacagttatacatgccctacaagtaggagtcaggtt
ttaaacctaatggctctttcatgattatatgataggtggtgcatggccgttcttagttcg
tggagtgatctgtctgcttaattgcgtttcaaaatttaacttgaggaccgggttttggtt
tggctagtggttctacgatgactgtgaactgtcatgtcttcggatgtgcgactattggtc
taggatcacatgacttgcccctgggactcttttgaacgcaacggacgtgattgcaacccc
ttgttgagattagagatagtctcgatattcactggacaaactggctgctttatgcagtct
tgttgaatggtggataaactcgggggactgctgactataaccatttctcaaaacagagga
aggttgcggcaataacaggtctgtgatgccctcagatgtcccgggctgcacacgtgctac
aatgagtggcgcaatgtgctaatgtttaagggataagagtgtggtcagtagaacgtcggg
atttcccctgacgtctcccccgcacgattatcagccttcccttaacagggcgggcaacct
tttcaaaatactggtttgatgttaaagtattgagtcgttttttttggatggtggtttgtt
aaccaataccatccggcaactgctcgcgagtttgtggttctggcgactcatggtggggac
cgacgtttgtaattttttgtcgcgtgttaactaggaatgccttgtactgtcgattcacta
agttactgggaatacgtccctgccctttgtacacaccgcccgtcgctcttaccgatggct
gtgtgtgtgagtaagagcgactgttaagagggaaatttgtcgaatgcatttggctaaagg
aaagagaagtcgtaacaaggc
>Globorotalia_menardii|55304|U80794
ggcaccacaagaacgcgtggagcatgtggcttaatttgactcaacgcgggaaatcttacc
gggtccggatgcactgaggattgacagacaggccatagaacagctgtatgtatacaattg
ttattatttgaataatacaattaggagcgccgcttctgcgtcgtgtgtaaactgttctaa
ggcttcatacacaggcactatctctcatgattatgttgcaggtggtgcatggccgttgtt
agttcgtggagtaatctgtctgcttaattgcgtttcgtacaagtactcactcaatcctgg
acgtatctcaattatatgtggcggtgtctgtcatggaaagcagcctacgttgtttcatac
gtgcagctgtgtcgcctctgagttattgtcatttggagagtacgtgaatgcaacgaacgt
gaccgtagtgttttagtttgcatttcaaacaagtgacattcatttgacacggtttgtatt
ccggctacgtatcatcccagtgcataaccataaccattgcaactatacataccactgctt
tcttttctctaaccaggggaaggttgcggcaataacaggtctgtgatgccctcagatgtt
ccgggctgcacacgtgctacaatgatgagcatagtgtgtgcctttgttgtgtccttgaat
gaataattttcatcaagcgaatatcgaataaaaggaacgtttgacgagagttacacgaaa
gcctttattaaatttcttattccagtgaacttgaacgattcgatctttgatgattgagtc
tttgatagttgttggtacacatcttgtgacattgcttccctatcgctatcctatgctgta
gtgcgtttgcaatgctgatgttttaaacgcccctcatgtctcgagcgttcctcgatccat
tgtgcaagtcaggcgatcaggtttcgcatgtaccattgttaactccgggtagggacagac
ctttgaaactctcggtctcggtctcaaccaggaatgcctcgtacggattcggttaaacat
accatccggaatatgtccctgccctttgtacacaccgcccgtcgctcttaccgattgtct
gtgttgtgagtattagcgatagatcttatctaaaccttttacgaacaatgtggctaagag
gaaagagaagtcgtaacaaggc
>Globigerinoides_conglobatus|55301|U80790
ggcaccacaagcgcgtggagcatgtggcttaatttgactcaaccggggaaatcttaccgg
gtccggacataccgaggattgacagacagttaacttgccctacctataggagctaggttc
taaacctaatagctctttcatgattatatgataggtggtgcatggccgttcttagttcgt
ggagtgatctgtctgcttaattgcgtttcaaatatgaatttgagtaccaggtcccaagtg
tttcaagtaaatctgtctctgagtgtgaactgtatctcttcggatatgcgactatcactc
ttaggcaactatgatctgcttgtagcccctggtactcttttgaacgcaacggacgtgatt
gcaaccccttgttgagtttgcttctcttaggaactctacgtctactgatccacctacctt
agcgggtaggtggtgaggtggataaactcgggggactgctgactataaccatttctcaaa
acaaaggaaggttgcggcaataacaggtctgtgatgccctcagatgtcccgggctgcaca
cgtgctacaatgagtagcgcagtgtgcacattttgaagagtgataggtgctggggttgta
cattttaaagggctcgtcctagtaaccaaccgcccccaagcatctatcaaccttcccttt
acagggtgggtaacctcttcgaagtgctggtttgatttccctagtgtttgtcataataat
cctcgtcgcacctactctaggacatagtgaacattgtagactttgtcataatgattcccg
tcttaggtttgcgacgcatgcttttcctggttgactcatcgtgggaactgattcttgtaa
ttatttgtcacggttcaaccaggaatgccttgtactggcggctcattaaaccgctcggta
tacgtccctgccctttgtacacaccgcccgtcgctcttaccgatgactttgactgtgagt
aggctggatcgaaatgggaaagctgtcaaacagttagagttaaaggaaagagaagtcgta
acaaggc
>Orbulina_universa|46134|Z69601
aagggcaccacaagcgcgtggagcatgtggcttaatttgactcaacgcgggaaatcttac
caggtcaggacacattgaggattgacagatagttataccaaacacgagctcgaaccagag
ttcgtatatgatttacaaaatctaacggctcttacatgattatgtgataggtggtgcatg
gccgttcttagttcgtggagtgatctgtctgcttaattgcgtttggatacaacaattttg
gaatcgcggcaatgttcagcttaatggcgtcgataaaattaacattatgttgacaattag
tccaactcggtccagctcgattctttccaatgcaacgagcgtgatcgcgaccccttgttg
agctcattacacataagctctatgtcgacggaacgcttttgcgttacggagacaaactcg
ggggacagcttcaatcaattttctcaaacgagaggaaggttgcggcaataacaggtctgt
gatgccctcagatgtcctgggccgcacacgtgctacattgatcagcgcagtgcgtctttt
ttccaatgaaacatcggtctggccgtttttaacagtcctgtacggttttgcaatggctac
tgatagtgtctggtgttcaacacactgggcaatctcttgaaaatactgatagaataccca
actcgagcaaatctactacacgctggaggcacaacggtccaagggcttatcccttgcgac
tggtgcagccaatgacgtatgcaacttgtcaactctacgtggggatagtcgcctgaaatt
cttcgactcgttctaactaggaatgccttgtacgggccttggttcattatgccgcccgga
atacgtccctgccctttgtacacaccgcccgtcgctcttaccgattgaactttactgtga
gtttaaaggaccgatcatttggaaatctagtcaaacagagttgtttaaaggaaagagaag
cgtaacaaggcatcggtaggtgaacct
>Globigerinella_siphonifera|46132|Z69602
aagggcaccacaagagcgtggagcatgtggcttaatttgactcaacgcggggaatcttac
cgggtccggacacactgaggattgacagacagttgtctttccctcccttcggggtgggat
tacaaaagataacagatctttcatgatcatgtgatgggtggtgcatggccgttcttagtt
cgtggagtgatctgtctgcttaattgcgtttcaaattttatatttgttaacatgcgagtc
ttcaatgacggccgctccaccttatagacattatatgatatgcacatttgtgtatttgat
tataacttgtctggagtctggctcgatttttttgactcaattgaacgaacggacgtgatt
gcaagtccttgttcgaacaaattcatatatatacctacttcatcattagtatatatagtt
cgcttctcatgtcgtagcagtcaaacgggcgggcgtcttaattggcgcggtcacgaggct
taatatgctgcggcagggaaaacttgggcgaccgctgtaatacttctctcttaaaccaga
ggaagattgcggcaataacaggtctgtgatgccctcagatgtcccgggccgcacacgtgc
tacattgattagcgcagtgcgcatacttacatatagatcattgattgggttatttataac
cgtcaatatcgccttgtctgaaaggactaggtaatctattgtaagtgctggttcctcctc
ccgttgagcattttaataatggtctctctacatccctagcacatgatgtctagtgcgatt
gtagttcagtcttgccatttatgcaagtgtcaattctcagtggggacagccatttgataa
ttctttggctcggcctcaactaggaatgccttgtacgggtcttggttcaacagaccaccc
ggaatacgccctgccctttgtacacaccgcccgtcgctcttaccgatgaattgtactgtg
agtttgcaggaccgaacccatttttgggtttggaaatgcagtcaaacagtacgatttaaa
ggaaagagaagtcgtaacaaggcatcggtaggtgaacct
>Globigerinoides_ruber|46089|Z69599
aagggcaccacaagcgcgtggagcatgtggcttaatttgactcaacacgggaaatcttac
cgggtccggacgtatcgaggattgacagatagttatacatgccctacaagcaagtaggag
tcaggttttaaacctaatggctctttcatgattatatgataggtggtgcatggccgttct
tagttcgtggagtgatctgtctgcttaattgcgtttcaaaatttaacttgaggaccgggt
tttggtttggctagtggtcctacgatgactgtgaactgtcatgtcttcggatgtacgact
atcggtctaggatcacatgacttgcccctgggactcttttgaacgcaacggacgtgattg
caaccccttgttgagattagagatagtctcgatattcactggccaaactggctgctttat
gcagtcttgttgaatggtggataaactcgggggactgctgactataaccatttctcaaaa
cagaggaaggttgcggcaataacaggtctgtgatgccctcagatgtcccgggctgcacac
gtgctacaatgagttggcgcaatgtgctaatgttttaagggataagcgtgcggccagtag
aacgtcgggaaattcccctgcgtcgcctgcgcacgattatcagccttcccttaacagggc
gggcaaccttttcaaaataccggtttgatattaaagtatagagtcgttttttttggatgg
tggtttacgaaccaataccatccgcaactgctcgcgagtttgtggttctggtgactcatg
gtggggaccgatgtttgtaattgtttgtcgcgtgtcaactaggaatgccttgtactgtcg
attcactaagttattgggaatacgtccctgccctttgtacacaccgcccgtcgctcttac
cgatggctttgtgtgtgagtaagacggacaattaagctggaaatttgtcgaatgcattgg
gctaaaggaaagagaagtcgtaacaaggcatcggtaggtgaacct
>Globigerinoides_sacculifer|45991|Z69600
aagggcaccacaagcgcgtggagcatgtggcttaatttgactcaacacgggaaatcttgc
cgggtccggacataccgaggattgacagacagttaacttgccctacctataggagctagg
ttctaaacctaatagctctttcatgattatatgataggtggtgcatggccgttcttagtt
cgtggagtgatctgtctgcttaattgcgtttcaaaatatgaatttgagtaccaggtccca
agtgtttcaagtaaatctgtctctgagtgtgaactgtatctcttcggatatgcgactatc
actcttaggcaattatgatttgcttgtagcccctggtactcttttgaacgcaacggacgt
gattgcaaccccttgttgagtttgcttctcttaggaactctacgtctactgatccaccta
ccttagcgggtaggtggtgaggtggataaactcgggggactgctgactataaccatttct
caaaacagaggaaggttgcggcaataacaggtctgtgatgccctcagatgtcccgggctg
cacgcgtgctacaatgagtagcgcagtgtgcacattttgaagagtgaataaggtgctggg
tgtacatttaaaggctcgtcctagtaaccaaccgccccccaagcatctatcaaccttcct
ttacagggtgggtaacctcttcgaagtgctggtttgatttcccctagtgtttgtcataat
aatcctcgtcgcacctactctaggacatagtgaacattgtagactttgtcataatgattc
ccgtcttaggtttgcgacgcatgcttttcctggttgactcatcgtgggaactgattcttg
taattatttgtcacggttcaaccaggaatgccttgtactggcggctcattaaaccgctcg
gtatacgtccctgccctttgtacacaccgcccgtcgctcttaccgatgactttgactgtg
agtaagctggatcgaaatgggaaagctgtcaaacagttagagttaaaggaaagagaagtc
gtaacaaggcatcggtaggtgaacct
