# Supplementary material for: Using the Multiple Analysis Approach to Reconstruct Phylogenetic Relationships among Planktonic Foraminifera from Highly Divergent and Length-polymorphic SSU rDNA Sequences
Source: Bioinform Biol Insights. 2009 Nov 11;3:155–77. doi: 10.4137/bbi.s3334 (PMC2808177; doi:10.4137/bbi.s3334)
Supplement: Additional file 1—Sequence list [file Additional_File_1.zip › Additional_File_1/Comparison_Taxonomy/taxonomy.nex]

#NEXUS
begin data;
dimensions ntax = 299 nchar = 1;
format datatype = standard symbols = "123456789ABCDEFGHIJKL" missing = ?;
matrix
Globigerina_bulloides|69025|AF250106	[Globigerina_bulloides]	1
Globigerina_bulloides|69025|AF250107	[Globigerina_bulloides]	1
Globigerina_bulloides|69025|AF250108	[Globigerina_bulloides]	1
Globigerina_bulloides|69025|AF250109	[Globigerina_bulloides]	1
Globigerina_bulloides|69025|AF250110	[Globigerina_bulloides]	1
Globigerina_bulloides|69025|AF250111	[Globigerina_bulloides]	1
Globigerina_bulloides|69025|AY241712	[Globigerina_bulloides]	1
Globigerina_bulloides|69025|AY241713	[Globigerina_bulloides]	1
Globigerina_bulloides|69025|Z83957	[Globigerina_bulloides]	1
Globigerina_bulloides|R043|01	[Globigerina_bulloides]	1
Globigerina_bulloides|R043|05	[Globigerina_bulloides]	1
Globigerina_falconensis|164913|AF387172	[Globigerina_falconensis]	2
Globigerina_falconensis|R018|02	[Globigerina_falconensis]	2
Globigerina_falconensis|R018|04	[Globigerina_falconensis]	2
Globigerina_falconensis|R053|18	[Globigerina_falconensis]	2
Globigerina_falconensis|R053|25	[Globigerina_falconensis]	2
Globigerina_sp._Okinawa_trough_2006|375012|DQ407269	[Globigerina_sp.]	?
Globigerina_sp.|55306|U80793	[Globigerina_sp.]	?
Globigerinella_calida|69026|Z83960	[Globigerinella_calida]	3
Globigerinella_siphonifera_Type_II|55302|U80787	[Globigerinella_siphonifera]	4
Globigerinella_siphonifera_Type_II|55302|U80788	[Globigerinella_siphonifera]	4
Globigerinella_siphonifera_type_III|109344|AJ251212	[Globigerinella_siphonifera]	4
Globigerinella_siphonifera_type_IIa|93971|AF102227	[Globigerinella_siphonifera]	4
Globigerinella_siphonifera_type_IIb|93972|AF102228	[Globigerinella_siphonifera]	4
Globigerinella_siphonifera_type_IV|109345|AJ251213	[Globigerinella_siphonifera]	4
Globigerinella_siphonifera|46132|AJ390558	[Globigerinella_siphonifera]	4
Globigerinella_siphonifera|46132|AJ390559	[Globigerinella_siphonifera]	4
Globigerinella_siphonifera|46132|AJ390560	[Globigerinella_siphonifera]	4
Globigerinella_siphonifera|46132|AJ390561	[Globigerinella_siphonifera]	4
Globigerinella_siphonifera|46132|AJ390562	[Globigerinella_siphonifera]	4
Globigerinella_siphonifera|46132|AJ390563	[Globigerinella_siphonifera]	4
Globigerinella_siphonifera|46132|AJ390564	[Globigerinella_siphonifera]	4
Globigerinella_siphonifera|46132|AJ390565	[Globigerinella_siphonifera]	4
Globigerinella_siphonifera|46132|AJ390566	[Globigerinella_siphonifera]	4
Globigerinella_siphonifera|46132|AJ390567	[Globigerinella_siphonifera]	4
Globigerinella_siphonifera|46132|AJ390568	[Globigerinella_siphonifera]	4
Globigerinella_siphonifera|46132|AJ390569	[Globigerinella_siphonifera]	4
Globigerinella_siphonifera|46132|AJ390570	[Globigerinella_siphonifera]	4
Globigerinella_siphonifera|46132|AJ390571	[Globigerinella_siphonifera]	4
Globigerinella_siphonifera|46132|AJ390572	[Globigerinella_siphonifera]	4
Globigerinella_siphonifera|46132|AJ390573	[Globigerinella_siphonifera]	4
Globigerinella_siphonifera|46132|AJ390574	[Globigerinella_siphonifera]	4
Globigerinella_siphonifera|46132|AJ390575	[Globigerinella_siphonifera]	4
Globigerinella_siphonifera|46132|AJ390576	[Globigerinella_siphonifera]	4
Globigerinella_siphonifera|46132|AJ390577	[Globigerinella_siphonifera]	4
Globigerinella_siphonifera|46132|AJ390578	[Globigerinella_siphonifera]	4
Globigerinella_siphonifera|46132|AJ390579	[Globigerinella_siphonifera]	4
Globigerinella_siphonifera|46132|AJ390580	[Globigerinella_siphonifera]	4
Globigerinella_siphonifera|46132|U65631	[Globigerinella_siphonifera]	4
Globigerinella_siphonifera|46132|Z69602	[Globigerinella_siphonifera]	4
Globigerinella_siphonifera|46132|Z83959	[Globigerinella_siphonifera]	4
Globigerinita_glutinata|69041|AF250105	[Globigerinita_glutinata]	5
Globigerinita_glutinata|69041|AY453136	[Globigerinita_glutinata]	5
Globigerinita_glutinata|69041|Z83974	[Globigerinita_glutinata]	5
Globigerinita_glutinata|P148|05	[Globigerinita_glutinata]	5
Globigerinita_glutinata|P148|07	[Globigerinita_glutinata]	5
Globigerinita_glutinata|P148|13	[Globigerinita_glutinata]	5
Globigerinita_glutinata|P148|15	[Globigerinita_glutinata]	5
Globigerinita_glutinata|P148|17	[Globigerinita_glutinata]	5
Globigerinita_glutinata|P148|20	[Globigerinita_glutinata]	5
Globigerinita_glutinata|P148|21	[Globigerinita_glutinata]	5
Globigerinita_glutinata|P148|26	[Globigerinita_glutinata]	5
Globigerinita_glutinata|P148|28	[Globigerinita_glutinata]	5
Globigerinita_glutinata|P149|04	[Globigerinita_glutinata]	5
Globigerinita_glutinata|P149|07	[Globigerinita_glutinata]	5
Globigerinita_glutinata|P149|18	[Globigerinita_glutinata]	5
Globigerinita_glutinata|P149|22	[Globigerinita_glutinata]	5
Globigerinita_glutinata|P149|28	[Globigerinita_glutinata]	5
Globigerinita_glutinata|P149|30	[Globigerinita_glutinata]	5
Globigerinita_glutinata|P151|06	[Globigerinita_glutinata]	5
Globigerinita_glutinata|P151|08	[Globigerinita_glutinata]	5
Globigerinita_glutinata|P152|03	[Globigerinita_glutinata]	5
Globigerinita_glutinata|P152|28	[Globigerinita_glutinata]	5
Globigerinita_glutinata|R019|10	[Globigerinita_glutinata]	5
Globigerinita_glutinata|R019|17	[Globigerinita_glutinata]	5
Globigerinita_glutinata|R049|03	[Globigerinita_glutinata]	5
Globigerinita_glutinata|R049|06	[Globigerinita_glutinata]	5
Globigerinita_glutinata|R049|a1	[Globigerinita_glutinata]	5
Globigerinita_uvula|164914|AF387173	[Globigerinita_uvula]	6
Globigerinoides_conglobatus|55301|U80790	[Globigerinoides_conglobatus]	7
Globigerinoides_conglobatus|55301|Z83967	[Globigerinoides_conglobatus]	7
Globigerinoides_ruber|46089|AF102230	[Globigerinoides_ruber]	8
Globigerinoides_ruber|46089|U65634	[Globigerinoides_ruber]	8
Globigerinoides_ruber|46089|U80789	[Globigerinoides_ruber]	8
Globigerinoides_ruber|46089|Z69599	[Globigerinoides_ruber]	8
Globigerinoides_ruber|46089|Z83965	[Globigerinoides_ruber]	8
Globigerinoides_ruber|46089|Z83966	[Globigerinoides_ruber]	8
Globigerinoides_sacculifer|45991|U65633	[Globigerinoides_sacculifer]	9
Globigerinoides_sacculifer|45991|U80792	[Globigerinoides_sacculifer]	9
Globigerinoides_sacculifer|45991|Z69600	[Globigerinoides_sacculifer]	9
Globigerinoides_sacculifer|45991|Z83963	[Globigerinoides_sacculifer]	9
Globigerinoides_sacculifer|45991|Z83964	[Globigerinoides_sacculifer]	9
Globorotalia_crassaformis|255239|AY453134	[Globorotalia_crassaformis]	A
Globorotalia_hirsuta|69027|Z83973	[Globorotalia_hirsuta]	B
Globorotalia_hirsuta|P027|02	[Globorotalia_hirsuta]	B
Globorotalia_hirsuta|P027|06	[Globorotalia_hirsuta]	B
Globorotalia_hirsuta|P029|05	[Globorotalia_hirsuta]	B
Globorotalia_hirsuta|P029|09	[Globorotalia_hirsuta]	B
Globorotalia_hirsuta|P066|04	[Globorotalia_hirsuta]	B
Globorotalia_hirsuta|P066|13	[Globorotalia_hirsuta]	B
Globorotalia_hirsuta|P069|60	[Globorotalia_hirsuta]	B
Globorotalia_hirsuta|P069|71	[Globorotalia_hirsuta]	B
Globorotalia_hirsuta|R002|02	[Globorotalia_hirsuta]	B
Globorotalia_hirsuta|R002|09	[Globorotalia_hirsuta]	B
Globorotalia_hirsuta|R002|11	[Globorotalia_hirsuta]	B
Globorotalia_inflata|69028|Z83971	[Globorotalia_inflata]	C
Globorotalia_inflata|P121|05	[Globorotalia_inflata]	C
Globorotalia_inflata|P137|47	[Globorotalia_inflata]	C
Globorotalia_inflata|P137|70	[Globorotalia_inflata]	C
Globorotalia_inflata|P138|01	[Globorotalia_inflata]	C
Globorotalia_inflata|P138|14	[Globorotalia_inflata]	C
Globorotalia_inflata|R023|01	[Globorotalia_inflata]	C
Globorotalia_inflata|R023|08	[Globorotalia_inflata]	C
Globorotalia_menardii|55304|U80794	[Globorotalia_menardii]	D
Globorotalia_menardii|55304|Z83970	[Globorotalia_menardii]	D
Globorotalia_truncatulinoides|69029|AJ272474	[Globorotalia_truncatulinoides]	E
Globorotalia_truncatulinoides|69029|AJ272475	[Globorotalia_truncatulinoides]	E
Globorotalia_truncatulinoides|69029|AJ272476	[Globorotalia_truncatulinoides]	E
Globorotalia_truncatulinoides|69029|AJ272477	[Globorotalia_truncatulinoides]	E
Globorotalia_truncatulinoides|69029|AY359166	[Globorotalia_truncatulinoides]	E
Globorotalia_truncatulinoides|69029|AY359167	[Globorotalia_truncatulinoides]	E
Globorotalia_truncatulinoides|69029|AY453133	[Globorotalia_truncatulinoides]	E
Globorotalia_truncatulinoides|69029|Z83968	[Globorotalia_truncatulinoides]	E
Globorotalia_truncatulinoides|69029|Z83969	[Globorotalia_truncatulinoides]	E
Globorotalia_truncatulinoides|P114|01	[Globorotalia_truncatulinoides]	E
Globorotalia_truncatulinoides|P114|06	[Globorotalia_truncatulinoides]	E
Globorotalia_truncatulinoides|P114|14	[Globorotalia_truncatulinoides]	E
Globorotalia_truncatulinoides|P115|03	[Globorotalia_truncatulinoides]	E
Globorotalia_truncatulinoides|P115|05	[Globorotalia_truncatulinoides]	E
Globorotalia_truncatulinoides|P115|06	[Globorotalia_truncatulinoides]	E
Globorotalia_truncatulinoides|P115|10	[Globorotalia_truncatulinoides]	E
Globorotalia_truncatulinoides|P115|13	[Globorotalia_truncatulinoides]	E
Globorotalia_truncatulinoides|R005|04	[Globorotalia_truncatulinoides]	E
Globorotalia_truncatulinoides|R005|10	[Globorotalia_truncatulinoides]	E
Globorotalia_truncatulinoides|R005|15	[Globorotalia_truncatulinoides]	E
Globorotalia_truncatulinoides|R005|19	[Globorotalia_truncatulinoides]	E
Globorotalia_truncatulinoides|R012|09	[Globorotalia_truncatulinoides]	E
Globorotalia_truncatulinoides|R012|27	[Globorotalia_truncatulinoides]	E
Globorotalia_truncatulinoides|R012|28	[Globorotalia_truncatulinoides]	E
Globorotalia_truncatulinoides|R012|31	[Globorotalia_truncatulinoides]	E
Globorotalia_truncatulinoides|R030|12	[Globorotalia_truncatulinoides]	E
Globorotalia_truncatulinoides|R031|08	[Globorotalia_truncatulinoides]	E
Globorotalia_truncatulinoides|R036|04	[Globorotalia_truncatulinoides]	E
Globorotalia_truncatulinoides|R036|06	[Globorotalia_truncatulinoides]	E
Globorotalia_truncatulinoides|R036|08	[Globorotalia_truncatulinoides]	E
Globorotalia_truncatulinoides|R036|34	[Globorotalia_truncatulinoides]	E
Globorotalia_truncatulinoides|R063|19	[Globorotalia_truncatulinoides]	E
Globorotalia_truncatulinoides|R066|54	[Globorotalia_truncatulinoides]	E
Hastigerina_pelagica|0080|03	[Hastigerina_pelagica]	F
Hastigerina_pelagica|0080|08	[Hastigerina_pelagica]	F
Hastigerina_pelagica|0080|10	[Hastigerina_pelagica]	F
Hastigerina_pelagica|0080|16	[Hastigerina_pelagica]	F
Hastigerina_pelagica|0080|20	[Hastigerina_pelagica]	F
Hastigerina_pelagica|0080|41	[Hastigerina_pelagica]	F
Hastigerina_pelagica|0091|02	[Hastigerina_pelagica]	F
Hastigerina_pelagica|0100|01	[Hastigerina_pelagica]	F
Hastigerina_pelagica|0100|02	[Hastigerina_pelagica]	F
Hastigerina_pelagica|0100|03	[Hastigerina_pelagica]	F
Hastigerina_pelagica|0100|05	[Hastigerina_pelagica]	F
Hastigerina_pelagica|0100|07	[Hastigerina_pelagica]	F
Hastigerina_pelagica|0100|08	[Hastigerina_pelagica]	F
Hastigerina_pelagica|0100|09	[Hastigerina_pelagica]	F
Hastigerina_pelagica|0100|10	[Hastigerina_pelagica]	F
Hastigerina_pelagica|0101|30	[Hastigerina_pelagica]	F
Hastigerina_pelagica|0101|49	[Hastigerina_pelagica]	F
Hastigerina_pelagica|0101|67	[Hastigerina_pelagica]	F
Hastigerina_pelagica|0101|72	[Hastigerina_pelagica]	F
Hastigerina_pelagica|0722|00	[Hastigerina_pelagica]	F
Hastigerina_pelagica|0723|00	[Hastigerina_pelagica]	F
Hastigerina_pelagica|0842|01	[Hastigerina_pelagica]	F
Hastigerina_pelagica|0842|03	[Hastigerina_pelagica]	F
Hastigerina_pelagica|0842|04	[Hastigerina_pelagica]	F
Hastigerina_pelagica|0842|05	[Hastigerina_pelagica]	F
Hastigerina_pelagica|0842|06	[Hastigerina_pelagica]	F
Hastigerina_pelagica|0843|00	[Hastigerina_pelagica]	F
Hastigerina_pelagica|1611|01	[Hastigerina_pelagica]	F
Hastigerina_pelagica|1611|04	[Hastigerina_pelagica]	F
Hastigerina_pelagica|1611|08	[Hastigerina_pelagica]	F
Hastigerina_pelagica|69033|Z83958	[Hastigerina_pelagica]	F
Hastigerina_pelagica|P080|03	[Hastigerina_pelagica]	F
Hastigerina_pelagica|P080|08	[Hastigerina_pelagica]	F
Hastigerina_pelagica|P080|10	[Hastigerina_pelagica]	F
Hastigerina_pelagica|P080|16	[Hastigerina_pelagica]	F
Hastigerina_pelagica|P080|20	[Hastigerina_pelagica]	F
Hastigerina_pelagica|P080|41	[Hastigerina_pelagica]	F
Hastigerina_pelagica|P100|01	[Hastigerina_pelagica]	F
Hastigerina_pelagica|P100|02	[Hastigerina_pelagica]	F
Hastigerina_pelagica|P100|03	[Hastigerina_pelagica]	F
Hastigerina_pelagica|P100|05	[Hastigerina_pelagica]	F
Hastigerina_pelagica|P100|07	[Hastigerina_pelagica]	F
Hastigerina_pelagica|P100|08	[Hastigerina_pelagica]	F
Hastigerina_pelagica|P100|09	[Hastigerina_pelagica]	F
Hastigerina_pelagica|P100|10	[Hastigerina_pelagica]	F
Hastigerina_pelagica|P101|16	[Hastigerina_pelagica]	F
Hastigerina_pelagica|P101|30	[Hastigerina_pelagica]	F
Hastigerina_pelagica|P101|49	[Hastigerina_pelagica]	F
Hastigerina_pelagica|P101|67	[Hastigerina_pelagica]	F
Hastigerina_pelagica|P101|72	[Hastigerina_pelagica]	F
Hastigerina_pelagica|R022|01	[Hastigerina_pelagica]	F
Hastigerina_pelagica|R022|05	[Hastigerina_pelagica]	F
Hastigerina_pelagica|R022|18	[Hastigerina_pelagica]	F
Hastigerina_pelagica|R022|30	[Hastigerina_pelagica]	F
Hastigerina_pelagica|R025|06	[Hastigerina_pelagica]	F
Hastigerina_pelagica|R025|09	[Hastigerina_pelagica]	F
Hastigerina_pelagica|R025|15	[Hastigerina_pelagica]	F
Neogloboquadrina_dutertrei|51039|AY241707	[Neogloboquadrina_dutertrei]	G
Neogloboquadrina_dutertrei|51039|AY241708	[Neogloboquadrina_dutertrei]	G
Neogloboquadrina_dutertrei|51039|AY453135	[Neogloboquadrina_dutertrei]	G
Neogloboquadrina_dutertrei|51039|U65635	[Neogloboquadrina_dutertrei]	G
Neogloboquadrina_dutertrei|51039|Z83972	[Neogloboquadrina_dutertrei]	G
Neogloboquadrina_incompta|P106|02	[Neogloboquadrina_incompta]	H
Neogloboquadrina_incompta|P106|09	[Neogloboquadrina_incompta]	H
Neogloboquadrina_incompta|P150|05	[Neogloboquadrina_incompta]	H
Neogloboquadrina_incompta|P150|07	[Neogloboquadrina_incompta]	H
Neogloboquadrina_incompta|P150|08	[Neogloboquadrina_incompta]	H
Neogloboquadrina_incompta|P150|10	[Neogloboquadrina_incompta]	H
Neogloboquadrina_pachyderma|125957|AF250117	[Neogloboquadrina_pachyderma]	I
Neogloboquadrina_pachyderma|125957|AF250118	[Neogloboquadrina_pachyderma]	I
Neogloboquadrina_pachyderma|125957|AF250119	[Neogloboquadrina_pachyderma]	I
Neogloboquadrina_pachyderma|125957|AF250120	[Neogloboquadrina_pachyderma]	I
Neogloboquadrina_pachyderma|125957|AY241711	[Neogloboquadrina_pachyderma]	I
Neogloboquadrina_pachyderma|125957|AY305329	[Neogloboquadrina_pachyderma]	I
Neogloboquadrina_pachyderma|125957|AY305330	[Neogloboquadrina_pachyderma]	I
Neogloboquadrina_pachyderma|125957|AY305331	[Neogloboquadrina_pachyderma]	I
Neogloboquadrina_pachyderma|125957|AY305332	[Neogloboquadrina_pachyderma]	I
Neogloboquadrina_pachyderma|125957|AY453125	[Neogloboquadrina_pachyderma]	I
Neogloboquadrina_pachyderma|125957|AY453126	[Neogloboquadrina_pachyderma]	I
Neogloboquadrina_pachyderma|125957|AY453128	[Neogloboquadrina_pachyderma]	I
Neogloboquadrina_pachyderma|125957|AY453129	[Neogloboquadrina_pachyderma]	I
Neogloboquadrina_pachyderma|125957|AY453130	[Neogloboquadrina_pachyderma]	I
Neogloboquadrina_pachyderma|125957|AY453131	[Neogloboquadrina_pachyderma]	I
Neogloboquadrina_pachyderma|125957|AY453132	[Neogloboquadrina_pachyderma]	I
Neogloboquadrina_pachyderma|125957|AY453137	[Neogloboquadrina_pachyderma]	I
Neogloboquadrina_pachyderma|125957|AY453138	[Neogloboquadrina_pachyderma]	I
Neogloboquadrina_pachyderma|125957|AY973272	[Neogloboquadrina_pachyderma]	I
Neogloboquadrina_pachyderma|125957|EF447102	[Neogloboquadrina_pachyderma]	I
Neogloboquadrina_pachyderma|125957|EF447103	[Neogloboquadrina_pachyderma]	I
Neogloboquadrina_pachyderma|125957|EF447104	[Neogloboquadrina_pachyderma]	I
Orbulina_sp.__isolate_A102_|76623|AJ229102	[Orbulina_sp.]	?
Orbulina_sp.__isolate_A136_|76608|AJ229087	[Orbulina_sp.]	?
Orbulina_sp.__isolate_A202_|76609|AJ229088	[Orbulina_sp.]	?
Orbulina_sp.__isolate_A229_|76610|AJ229089	[Orbulina_sp.]	?
Orbulina_sp.__isolate_A24_|76604|AJ229083	[Orbulina_sp.]	?
Orbulina_sp.__isolate_A29_|76606|AJ229085	[Orbulina_sp.]	?
Orbulina_sp.__isolate_A292_|76611|AJ229090	[Orbulina_sp.]	?
Orbulina_sp.__isolate_A293_|76624|AJ229103	[Orbulina_sp.]	?
Orbulina_sp.__isolate_A325_|76612|AJ229091	[Orbulina_sp.]	?
Orbulina_sp.__isolate_A327_|76613|AJ229092	[Orbulina_sp.]	?
Orbulina_sp.__isolate_A333_|76625|AJ229104	[Orbulina_sp.]	?
Orbulina_sp.__isolate_A379_|76617|AJ229096	[Orbulina_sp.]	?
Orbulina_sp.__isolate_A399_|76626|AJ229105	[Orbulina_sp.]	?
Orbulina_sp.__isolate_A438_|76618|AJ229097	[Orbulina_sp.]	?
Orbulina_sp.__isolate_A440_|76627|AJ229106	[Orbulina_sp.]	?
Orbulina_sp.__isolate_A463_|76628|AJ229107	[Orbulina_sp.]	?
Orbulina_sp.__isolate_A465_|76596|AJ229108	[Orbulina_sp.]	?
Orbulina_sp.__isolate_A47_|76620|AJ229099	[Orbulina_sp.]	?
Orbulina_sp.__isolate_A492_|76614|AJ229093	[Orbulina_sp.]	?
Orbulina_sp.__isolate_A495_|76597|AJ229109	[Orbulina_sp.]	?
Orbulina_sp.__isolate_A69_|76621|AJ229100	[Orbulina_sp.]	?
Orbulina_sp.__isolate_AG102_|76607|AJ229086	[Orbulina_sp.]	?
Orbulina_sp.__isolate_AG103_|76622|AJ229101	[Orbulina_sp.]	?
Orbulina_sp.__isolate_AG19_|76603|AJ229082	[Orbulina_sp.]	?
Orbulina_sp.__isolate_AG42_|76605|AJ229084	[Orbulina_sp.]	?
Orbulina_sp.__isolate_B250_|76616|AJ229095	[Orbulina_sp.]	?
Orbulina_sp.__isolate_B257_|76615|AJ229094	[Orbulina_sp.]	?
Orbulina_sp.__isolate_GH2_|76619|AJ229098	[Orbulina_sp.]	?
Orbulina_sp.__isolate_SD78_|76601|AJ229080	[Orbulina_sp.]	?
Orbulina_sp.__isolate_SD79_|76602|AJ229081	[Orbulina_sp.]	?
Orbulina_sp.__isolate_V17_|76598|AJ229077	[Orbulina_sp.]	?
Orbulina_sp.__isolate_V24_|76599|AJ229078	[Orbulina_sp.]	?
Orbulina_sp.__isolate_V33_|76600|AJ229079	[Orbulina_sp.]	?
Orbulina_universa|46134|AF102229	[Orbulina_universa]	J
Orbulina_universa|46134|U65632	[Orbulina_universa]	J
Orbulina_universa|46134|U80791	[Orbulina_universa]	J
Orbulina_universa|46134|Z69601	[Orbulina_universa]	J
Orbulina_universa|46134|Z83961	[Orbulina_universa]	J
Orbulina_universa|46134|Z83962	[Orbulina_universa]	J
Pulleniatina_obliquiloculata|225066|AY241709	[Pulleniatina_obliquiloculata]	K
Pulleniatina_obliquiloculata|225066|DQ407270	[Pulleniatina_obliquiloculata]	K
Pulleniatina_obliquiloculata|225066|DQ407271	[Pulleniatina_obliquiloculata]	K
Turborotalita_quinqueloba|125971|AF250112	[Turborotalita_quinqueloba]	L
Turborotalita_quinqueloba|125971|AF250113	[Turborotalita_quinqueloba]	L
Turborotalita_quinqueloba|125971|AF250114	[Turborotalita_quinqueloba]	L
Turborotalita_quinqueloba|125971|AF250115	[Turborotalita_quinqueloba]	L
Turborotalita_quinqueloba|125971|AF250116	[Turborotalita_quinqueloba]	L
Turborotalita_quinqueloba|125971|AY241710	[Turborotalita_quinqueloba]	L
Turborotalita_quinqueloba|125971|AY453127	[Turborotalita_quinqueloba]	L
assumed_uvula|P085|16	[Globigerinita_uvula]	6
assumed_uvula|P085|23	[Globigerinita_uvula]	6
assumed_uvula|P085|45	[Globigerinita_uvula]	6
assumed_uvula|P085|47	[Globigerinita_uvula]	6
assumed_uvula|P086|11	[Globigerinita_uvula]	6
indet_spinose|P125|10	[indet_spinose]	?
indet_spinose|P155|07	[indet_spinose]	?
poss_scitula|R021|01	[poss_scitula]	?
poss_scitula|R021|02	[poss_scitula]	?
poss_scitula|R021|36	[poss_scitula]	?
poss_scitula|R034|02	[poss_scitula]	?
poss_scitula|R034|03	[poss_scitula]	?
;
end;
begin paup;
set storebrlens increase = auto warnroot = no;
end;
begin trees;
[clustalw] tree newick_1 = (((((Turborotalita_quinqueloba|125971|AY453127:0.00000105704777513296,(Turborotalita_quinqueloba|125971|AY241710:0.00000105704777513296,((Turborotalita_quinqueloba|125971|AF250115:0.00000105704777513296,Turborotalita_quinqueloba|125971|AF250114:0.00087392831776775509):0.00551867243662613766,((Turborotalita_quinqueloba|125971|AF250113:0.00000105704777513296,Turborotalita…
[clwopt] tree newick_2 = (((Globigerinella_siphonifera_Type_II|55302|U80788:0.00936207153735638641,(Globigerinella_siphonifera_type_IIa|93971|AF102227:0.00000108821262798581,(((Globigerinella_siphonifera|46132|AJ390570:0.00990569400427857537,(Globigerinella_siphonifera|46132|AJ390571:0.00000108821262798581,Globigerinella_siphonifera_Type_II|55302|U80787:0.00064890620780198437):0.00156457491417980…
[einsi] tree newick_3 = ((((Globigerinella_siphonifera|46132|AJ390574:0.00000119417518518742,(Globigerinella_siphonifera|46132|AJ390569:0.00000119417518518742,(Globigerinella_siphonifera|46132|AJ390575:0.00000119417518518742,Globigerinella_siphonifera_Type_II|55302|U80787:0.00384445549685822957):0.00031279541412461946):0.00000119417518518742):0.00000119417518518742,((Globigerinella_siphonifera|46…
[ginsi] tree newick_4 = ((Globigerinella_siphonifera|46132|AJ390569:0.00000139926910152176,((Globigerinella_siphonifera|46132|AJ390575:0.00000139926910152176,Globigerinella_siphonifera_Type_II|55302|U80787:0.00433584692126894738):0.00000139926910152176,((Globigerina_bulloides|R043|05:0.00000139926910152176,((((Globigerinella_siphonifera|46132|AJ390571:0.00000139926910152176,(Globigerinella_calida…
[kalign] tree newick_5 = (((((((Globigerinoides_sacculifer|45991|Z83963:0.00499997588812447265,(Globigerinoides_sacculifer|45991|U80792:0.00000125481341109630,Globigerinoides_sacculifer|45991|U65633:0.00000125481341109630):0.00270179007510834655):0.00365551525771603105,Globigerinoides_sacculifer|45991|Z83964:0.00678487949215103667):0.78390332383017691242,(((Globigerinoides_ruber|46089|U80789:0.02…
[linsi] tree newick_6 = (((Globigerinella_siphonifera|46132|AJ390575:0.00000122079840344920,Globigerinella_siphonifera_Type_II|55302|U80787:0.00405688247728137885):0.00000122079840344920,(Globigerina_bulloides|R043|05:0.00000122079840344920,(Globigerinella_siphonifera|46132|AJ390574:0.00000122079840344920,(((Globigerinella_siphonifera|46132|AJ390564:0.00000122079840344920,((Globigerinella_siphoni…
[mafft] tree newick_7 = ((Globigerinella_siphonifera_type_IIa|93971|AF102227:0.00000117260438775816,(((((Globigerinella_siphonifera|46132|Z69602:0.00860313524123543401,(Globigerinella_siphonifera|46132|AJ390579:0.00000117260438775816,((Globigerinella_siphonifera|46132|AJ390576:0.00000117260438775816,Globigerinella_siphonifera|46132|AJ390577:0.00000117260438775816):0.00000117260438775816,(Globiger…
[muscle] tree newick_8 = (((((((Globigerinella_siphonifera_type_III|109344|AJ251212:0.00000096307563426159,Globigerinella_siphonifera_type_IIb|93972|AF102228:0.00000096307563426159):0.00000096307563426159,((Globigerinella_siphonifera|46132|AJ390563:0.02863429633698626534,Globigerinella_siphonifera|46132|AJ390562:0.00000096307563426159):0.04831984921414170936,(Globigerinella_siphonifera|46132|AJ39…
[nralign] tree newick_9 = (Globigerinella_calida|69026|Z83960:0.00415858485877844582,((Globigerinella_siphonifera|46132|AJ390569:0.00000099651024276218,Globigerina_bulloides|R043|05:0.00000099651024276218):0.00000099651024276218,(((Globigerinella_siphonifera|46132|AJ390571:0.02528680823523465904,((Globigerinella_siphonifera|46132|AJ390566:0.00000099651024276218,(((Globigerinella_siphonifera|46132…
[poa] tree newick_10 = ((Globigerina_bulloides|R043|05:0.00000107423529780031,((Globigerinella_siphonifera_Type_II|55302|U80787:0.00314626174266617728,Globigerinella_siphonifera|46132|AJ390571:0.00000107423529780031):0.00000107423529780031,(((Globigerinella_siphonifera|46132|AJ390569:0.00000107423529780031,(((Globigerinella_siphonifera|46132|AJ390570:0.00707239174342334017,(Globigerinella_siphoni…
[poaglo] tree newick_11 = (((Globigerinella_siphonifera|46132|AJ390568:0.00000105899327085992,(((Globigerinella_siphonifera|46132|U65631:0.00000105899327085992,Globigerinella_siphonifera|46132|Z83959:0.00000105899327085992):0.00000105899327085992,(Globigerinella_siphonifera|46132|Z69602:0.00305168511369843711,(Globigerinella_siphonifera|46132|AJ390579:0.00000105899327085992,(Globigerinella_siphon…
end;
begin paup;
	set torder = left tcompress taxlabels = full outroot = monophyl
		autoclose maxtrees = 1000 increase = auto autoinc = 1000
		storetreewts storebrlens rootmethod = outgroup
		warnroot = no;
	pset opt = deltran collapse = minbrlen mstaxa = uncertain;
deroottrees;
outgroup Globigerinita_glutinata|69041|AF250105 - Globigerinita_uvula|164914|AF387173
assumed_uvula|P085|16 - assumed_uvula|P086|11;
end;
