# Supplementary material for: Using the Multiple Analysis Approach to Reconstruct Phylogenetic Relationships among Planktonic Foraminifera from Highly Divergent and Length-polymorphic SSU rDNA Sequences
Source: Bioinform Biol Insights. 2009 Nov 11;3:155–77. doi: 10.4137/bbi.s3334 (PMC2808177; doi:10.4137/bbi.s3334)
Supplement: Additional file 1—Sequence list [file Additional_File_1.zip › Additional_File_1/readme.txt]

Supplementary data for the paper "Using the multiple analysis 
approach to reconstruct phylogeny from highly divergent and 
length-polymorphic SSU rDNA sequences of the planktonic 
Foraminifera" by Ralf Aurahs, Markus Goeker, Guido W. Grimm,
Vera Hemleben, Christoph Hemleben, Ralf Schiebel and Michal
Kucera


Additional File 1: Alignments and phylogenetic trees
====================================================


Folder "Trees"
--------------

Globally best ML trees inferred with RAxML from the eleven
alignments and combined support values for six of them. For
the latter, file names are like

<X>_combined_support.tre

where <X> is the alignment approach used (see the main text 
for details). The trees are in Newick format. Internal edge 
labels show the bootstrap support for the respective branch 
inferred from each of the six alignments, in alphabetical 
order: clustalw/kalign/mafft/nralign/poa/poaglo.

RAxML_bipartions.<X>

Best trees with support values from each of the eleven 
alignments.


Folder "Alignments"
-------------------

The eleven alignments in FASTA format, as well as the 
unaligned sequences (unaligned.fas).


Folder "Comparison_Taxonomy"
---------------------------

NEXUS pseudocharacter matrix for comparison of trees with
morphotaxonomy (species affiliations).


Folder "Substitution_Matrix"
----------------------------

Matrix used for aligning with POA and POAGLO.


M. Goeker, 12/01/2009
