# Supplementary material for: Using the Multiple Analysis Approach to Reconstruct Phylogenetic Relationships among Planktonic Foraminifera from Highly Divergent and Length-polymorphic SSU rDNA Sequences
Source: Bioinform Biol Insights. 2009 Nov 11;3:155–77. doi: 10.4137/bbi.s3334 (PMC2808177; doi:10.4137/bbi.s3334)
Supplement: Additional file 1—Sequence list [file Additional_File_1.zip › Additional_File_1/Trees/clustalw_combined_support.tre]

((((((((Globigerina_bulloides|R043|05:0.00000105704777513296,(((Globigerinella_siphonifera_Type_II|55302|U80788:0.00233907755977673208,(((((Globigerinella_siphonifera|46132|AJ390560:0.00000105704777513296,((Globigerinella_siphonifera|46132|AJ390562:0.00000105704777513296,Globigerinella_siphonifera|46132|AJ390563:0.00810150207405663410)65/94/67/78/74/88:0.00510806434945719392,((Globigerinella_siphonifera|46132|AJ390558:0.00000105704777513296,indet_spinose|P125|10:0.00096348453713011233)35/5/11/1/6/0:0.00000171079246931083,Globigerinella_siphonifera|46132|AJ390561:0.00389231732846757666)15/6/22/0/2/0:0.00000231384012973087)17/6/11/0/7/0:0.00000131697792229572)27/5/25/0/19/0:0.00000106542374566500,Globigerinella_siphonifera|46132|AJ390559:0.00000105704777513296)54/9/35/2/50/28:0.00000355184166907148,Globigerinella_siphonifera_type_III|109344|AJ251212:0.00000105704777513296)54/25/47/43/50/16:0.00000105704777513296,Globigerinella_siphonifera_type_IIb|93972|AF102228:0.00000105704777513296)95/93/84/97/85/84:0.23410910822735656045,((((Globigerinella_siphonifera|46132|AJ390580:0.00000105704777513296,Globigerinella_siphonifera_type_IV|109345|AJ251213:0.00000105704777513296)44/3/50/0/42/9:0.00000105704777513296,Globigerinella_siphonifera|46132|AJ390578:0.00000105704777513296)99/99/100/42/100/99:0.01590554429432475964,indet_spinose|P155|07:0.00608025362753179463)100/99/100/100/100/99:0.24172858250726250717,(Globigerinella_siphonifera|46132|Z69602:0.01009108262737442446,(((Globigerinella_siphonifera|46132|AJ390577:0.00000105704777513296,(Globigerinella_siphonifera|46132|U65631:0.00000105704777513296,Globigerinella_siphonifera|46132|Z83959:0.00000105704777513296)98/3/92/100/94/73:0.00000105704777513296)47/0/14/0/7/0:0.00000105704777513296,Globigerinella_siphonifera|46132|AJ390576:0.00000105704777513296)72/0/93/0/41/0:0.00000105704777513296,Globigerinella_siphonifera|46132|AJ390579:0.00000105704777513296)88/1/99/2/40/3:0.01166730220016360189)100/99/100/100/100/100:0.69713812602208846680)92/0/4/0/86/8:0.16688309528141390126)89/0/1/0/41/8:0.18145141182516455469)69/0/0/0/16/0:0.01431970751043800186,Globigerinella_siphonifera_type_IIa|93971|AF102227:0.00000105704777513296)45/0/0/0/11/0:0.00094600936018711379,Globigerinella_siphonifera_Type_II|55302|U80787:0.00280883734793282601)28/0/0/0/8/0:0.00000105704777513296)15/0/0/0/8/0:0.00000105704777513296,Globigerinella_siphonifera|46132|AJ390565:0.00000105704777513296)5/0/0/0/0/0:0.00000105704777513296,Globigerinella_siphonifera|46132|AJ390574:0.00000105704777513296)3/0/0/0/1/0:0.00000105704777513296,Globigerinella_siphonifera|46132|AJ390564:0.00000105704777513296)7/0/0/0/2/0:0.00000105704777513296,Globigerinella_siphonifera|46132|AJ390566:0.00000105704777513296)8/0/0/0/0/0:0.00000105704777513296,Globigerinella_siphonifera|46132|AJ390571:0.00000105704777513296)8/0/0/0/0/0:0.00000105704777513296,(Globigerinella_siphonifera|46132|AJ390569:0.00000105704777513296,(((Globigerinella_siphonifera|46132|AJ390570:0.00912366920373613305,(Globigerinella_siphonifera|46132|AJ390575:0.00000105704777513296,(Globigerinella_siphonifera|46132|AJ390573:0.00000105704777513296,Globigerinella_siphonifera|46132|AJ390572:0.00000105704777513296)42/17/59/0/5/6:0.00168043009186581412)5/6/17/0/1/1:0.00017211314349122395)2/7/3/0/1/0:0.00000105704777513296,Globigerinella_siphonifera|46132|AJ390567:0.00000105704777513296)2/2/3/0/10/5:0.00009460346450532835,Globigerinella_siphonifera|46132|AJ390568:0.00000105704777513296)9/17/3/0/20/3:0.00000105704777513296)8/5/8/0/22/9:0.00000105704777513296)37/0/0/0/7/0:0.00140415567024996515,(Globigerina_bulloides|R043|01:0.00000105704777513296,((((Turborotalita_quinqueloba|125971|AY453127:0.00000105704777513296,(Turborotalita_quinqueloba|125971|AY241710:0.00000105704777513296,((Turborotalita_quinqueloba|125971|AF250115:0.00000105704777513296,Turborotalita_quinqueloba|125971|AF250114:0.00087392831776775509)95/96/75/65/100/99:0.00551867243662613766,((Turborotalita_quinqueloba|125971|AF250113:0.00000105704777513296,Turborotalita_quinqueloba|125971|AF250112:0.00000105704777513296)100/100/100/100/100/100:0.01508307816528016952,Turborotalita_quinqueloba|125971|AF250116:0.26985111257184518641)49/42/2/6/3/1:0.01671379183118396061)47/0/0/8/8/1:0.00776452685910376979)43/0/0/0/0/0:0.00186190391476984780)100/100/100/93/100/100:1.44635989510978069106,((((Globigerina_sp._Okinawa_trough_2006|375012|DQ407269:0.00222099792707711663,Globigerina_sp.|55306|U80793:0.00000105704777513296)100/100/100/100/100/100:0.06579309323531766507,Globigerina_bulloides|69025|Z83957:0.12760704724572610735)94/100/100/98/99/98:0.14988049488997479131,((Globigerina_bulloides|69025|AF250109:0.00000105704777513296,Globigerina_bulloides|69025|AF250110:0.00000105704777513296)100/100/100/17/100/100:0.00824273731308651850,((Globigerina_bulloides|69025|AY241713:0.00000105704777513296,Globigerina_bulloides|69025|AF250106:0.00000105704777513296)100/100/98/16/100/100:0.00225331859832414308,(Globigerina_bulloides|69025|AF250111:0.01812592974996471429,(Globigerina_bulloides|69025|AF250107:0.00000105704777513296,(Globigerina_bulloides|69025|AY241712:0.00000105704777513296,Globigerina_bulloides|69025|AF250108:0.00000105704777513296)73/66/71/99/99/91:0.00112278333414730447)100/100/100/98/100/100:0.00803686688597533665)74/76/71/62/97/76:0.01987431764925981503)49/44/38/0/42/28:0.00307753646015033414)96/100/98/98/100/100:0.07215255307995782630)93/99/100/98/100/100:0.11803346548518929560,(((Globigerina_falconensis|R018|02:0.00000105704777513296,(Globigerina_falconensis|R018|04:0.00161465743737812680,Globigerina_falconensis|164913|AF387172:0.00086569372478572249)5/0/1/0/0/0:0.00014694849591058464)8/0/1/0/0/0:0.00000105704777513296,Globigerina_falconensis|R053|18:0.00000105704777513296)25/0/0/0/0/0:0.00000105704777513296,Globigerina_falconensis|R053|25:0.00000105704777513296)100/100/100/100/100/100:0.72085226866205598384)94/90/77/80/56/88:0.27380943764017190434)44/12/79/51/65/35:0.11705803327923844370,(((((Globigerinoides_sacculifer|45991|U80792:0.00000105704777513296,Globigerinoides_sacculifer|45991|U65633:0.00000105704777513296)64/96/70/93/84/84:0.00000105704777513296,Globigerinoides_sacculifer|45991|Z83963:0.00379148931456910242)39/74/37/86/33/54:0.00000105704777513296,Globigerinoides_sacculifer|45991|Z83964:0.00754974751496532547)100/100/100/100/100/100:0.33987601768649783329,((((Orbulina_sp._'isolate_A438'|76618|AJ229097:0.00000105704777513296,Orbulina_sp._'isolate_A379'|76617|AJ229096:0.00000105704777513296)66/75/69/71/78/67:0.00000105704777513296,(Orbulina_sp._'isolate_B257'|76615|AJ229094:0.00279722023874583040,Orbulina_sp._'isolate_B250'|76616|AJ229095:0.00000105704777513296)59/61/43/18/51/51:0.00005771312322397163)100/100/100/100/100/100:0.09342552197413785120,(((Orbulina_sp._'isolate_A327'|76613|AJ229092:0.00921056321948507048,(Orbulina_sp._'isolate_A29'|76606|AJ229085:0.00000105704777513296,(Orbulina_sp._'isolate_A202'|76609|AJ229088:0.00000105704777513296,((Orbulina_sp._'isolate_V17'|76598|AJ229077:0.00609248894321619446,(Orbulina_sp._'isolate_A136'|76608|AJ229087:0.00000105704777513296,(Orbulina_sp._'isolate_A492'|76614|AJ229093:0.00000105704777513296,(Orbulina_sp._'isolate_V33'|76600|AJ229079:0.00304058856975762595,((Orbulina_sp._'isolate_A229'|76610|AJ229089:0.00000105704777513296,((((Orbulina_sp._'isolate_SD79'|76602|AJ229081:0.00000105704777513296,(Orbulina_universa|46134|AF102229:0.00000105704777513296,Orbulina_universa|46134|Z83961:0.00340957511442388939)84/98/81/92/85/88:0.00000105704777513296)17/1/6/0/1/0:0.00000105704777513296,Orbulina_sp._'isolate_SD78'|76601|AJ229080:0.00000105704777513296)25/0/4/0/1/0:0.00000105704777513296,Orbulina_sp._'isolate_AG19'|76603|AJ229082:0.00000105704777513296)14/0/2/0/0/0:0.00000105704777513296,Orbulina_sp._'isolate_A325'|76612|AJ229091:0.00000105704777513296)7/0/0/0/0/0:0.00000105704777513296)4/0/0/0/0/0:0.00000105704777513296,Orbulina_sp._'isolate_AG42'|76605|AJ229084:0.00000105704777513296)4/0/0/0/1/0:0.00000105704777513296)0/0/1/0/0/0:0.00000105704777513296)1/0/1/0/2/0:0.00000105704777513296)23/1/13/0/8/0:0.00000105704777513296)7/1/5/0/9/0:0.00000105704777513296,Orbulina_sp._'isolate_V24'|76599|AJ229078:0.00304032297521907502)54/48/36/0/50/0:0.00397480857817475355)63/72/44/0/0/0:0.00000105704777513296)2/9/0/0/0/0:0.00000105704777513296)11/2/3/0/0/0:0.00000105704777513296,(Orbulina_sp._'isolate_AG102'|76607|AJ229086:0.01232222585442762676,Orbulina_sp._'isolate_A292'|76611|AJ229090:0.00000105704777513296)56/52/53/0/1/10:0.00303954258992209089)81/83/65/2/78/0:0.00811362919092434472,Orbulina_sp._'isolate_A24'|76604|AJ229083:0.00295964068774594042)98/100/100/99/100/2:0.22597740735397325862)100/98/100/84/98/99:0.60066733915272552125,(Orbulina_sp._'isolate_GH2'|76619|AJ229098:0.00000105704777513296,((Orbulina_universa|46134|U80791:0.00000105704777513296,Orbulina_universa|46134|U65632:0.00000105704777513296)89/94/98/93/98/99:0.00000105704777513296,(Orbulina_sp._'isolate_A495'|76597|AJ229109:0.00000105704777513296,(Orbulina_sp._'isolate_A440'|76627|AJ229106:0.00276641849761810176,(((Orbulina_sp._'isolate_A463'|76628|AJ229107:0.00000105704777513296,Orbulina_sp._'isolate_A465'|76596|AJ229108:0.00259098848518537128)13/9/3/2/33/80:0.00017748535339815152,(Orbulina_sp._'isolate_A293'|76624|AJ229103:0.00000105704777513296,(Orbulina_universa|46134|Z83962:0.00000105704777513296,(Orbulina_sp._'isolate_A333'|76625|AJ229104:0.00000105704777513296,(Orbulina_universa|46134|Z69601:0.02130662982167932235,(Orbulina_sp._'isolate_A69'|76621|AJ229100:0.00276531786216989992,((Orbulina_sp._'isolate_A102'|76623|AJ229102:0.00000105704777513296,Orbulina_sp._'isolate_AG103'|76622|AJ229101:0.00000105704777513296)20/30/27/17/7/17:0.00000105704777513296,Orbulina_sp._'isolate_A47'|76620|AJ229099:0.00000105704777513296)57/62/54/62/66/70:0.00000105704777513296)80/85/83/86/89/89:0.00553443270807978463)38/0/0/0/0/0:0.00059211706274194767)2/0/0/0/0/0:0.00000105704777513296)0/0/2/0/16/0:0.00216146671501330108)0/0/0/0/0/0:0.00000105704777513296)1/0/1/0/0/0:0.00000105704777513296,Orbulina_sp._'isolate_A399'|76626|AJ229105:0.00000105704777513296)0/0/4/0/0/0:0.00000105704777513296)2/0/11/0/0/0:0.00000105704777513296)3/0/0/3/0/0:0.00000105704777513296)55/0/0/0/0/0:0.00351765884960600437)100/100/100/100/100/100:0.50093521410920727188)100/100/100/94/86/85:0.56044135963844032844)100/0/83/98/95/100:0.26772909783932430372,((Globigerinoides_ruber|46089|AF102230:0.12003165288710679337,(Globigerinoides_conglobatus|55301|U80790:0.00572802633186601188,(Globigerinoides_conglobatus|55301|Z83967:0.00000105704777513296,Globigerinoides_sacculifer|45991|Z69600:0.00101052385578180820)100/100/98/18/86/100:0.00360930069652099037)99/94/96/99/100/100:0.04502528169775395911)99/97/95/94/90/82:0.09803553743655982200,((Globigerinoides_ruber|46089|Z83966:0.00332061185169050133,Globigerinoides_ruber|46089|U65634:0.00105229612845818016)100/100/100/100/100/100:0.06681592630129964960,(Globigerinoides_ruber|46089|U80789:0.01680163668770418006,(Globigerinoides_ruber|46089|Z69599:0.00000105704777513296,Globigerinoides_ruber|46089|Z83965:0.00000105704777513296)100/100/100/100/100/100:0.02532308802580114995)100/97/100/100/100/100:0.04320687562536517506)100/100/100/100/100/100:0.14464694363599564508)100/99/100/100/100/100:0.30219640701102679081)100/79/34/32/92/60:0.16063009939577305163)59/0/0/2/0/0:0.20253813194661837715,(((((Hastigerina_pelagica|0842|03:0.00000105704777513296,Hastigerina_pelagica|0842|01:0.00000105704777513296)98/92/100/100/100/94:0.00000105704777513296,((((Hastigerina_pelagica|1611|04:0.00120799208667074346,(Hastigerina_pelagica|1611|08:0.00607967353612107967,Hastigerina_pelagica|0842|06:0.00120711477997125557)30/3/3/0/12/38:0.00000105704777513296)68/70/14/1/53/39:0.00000105704777513296,((Hastigerina_pelagica|1611|01:0.00000105704777513296,Hastigerina_pelagica|0091|02:0.17106955193174189223)68/0/0/0/36/28:0.01460862977030831684,Hastigerina_pelagica|R025|06:0.00000105704777513296)31/0/0/0/0/0:0.00000105704777513296)34/0/0/0/0/0:0.00000105704777513296,(((Hastigerina_pelagica|P080|20:0.00000105704777513296,((((((Hastigerina_pelagica|0080|41:0.00000105704777513296,Hastigerina_pelagica|P080|41:0.00000105704777513296)100/75/79/91/89/76:0.00107175417614855046,(Hastigerina_pelagica|0842|04:0.00000105704777513296,((Hastigerina_pelagica|P080|03:0.00000105704777513296,(Hastigerina_pelagica|P080|08:0.00000105704777513296,Hastigerina_pelagica|0080|08:0.00000105704777513296)66/77/82/92/93/77:0.00106987556448505773)4/23/6/0/13/4:0.00000105704777513296,Hastigerina_pelagica|0080|03:0.00000105704777513296)28/1/16/0/32/22:0.00000105704777513296)31/0/3/0/7/2:0.00000105704777513296)57/0/2/1/0/0:0.00000105704777513296,Hastigerina_pelagica|0080|20:0.00000105704777513296)21/0/0/0/0/0:0.00000105704777513296,Hastigerina_pelagica|0080|16:0.00000105704777513296)12/0/0/0/0/0:0.00000105704777513296,Hastigerina_pelagica|P080|10:0.00000105704777513296)5/0/0/0/0/0:0.00000105704777513296,Hastigerina_pelagica|P080|16:0.00000105704777513296)9/0/0/0/0/0:0.00000105704777513296)50/0/0/0/0/0:0.00000105704777513296,Hastigerina_pelagica|0080|10:0.00000105704777513296)88/0/2/0/0/0:0.00249108298367948762,(Hastigerina_pelagica|0843|00:0.00481179070820855065,Hastigerina_pelagica|0842|05:0.00000105704777513296)43/3/0/0/3/29:0.00000105704777513296)67/0/42/0/40/1:0.00371996961338177251)51/2/13/0/0/0:0.00000105704777513296,(Hastigerina_pelagica|R025|15:0.00000105704777513296,Hastigerina_pelagica|R025|09:0.00341917941907041471)56/89/20/100/85/81:0.00000105704777513296)52/4/16/0/2/1:0.00213753093879144075)89/77/79/5/52/23:0.03525165329306177014,(((((Hastigerina_pelagica|P100|01:0.00000105704777513296,((Hastigerina_pelagica|0722|00:0.00785185082514938161,Hastigerina_pelagica|0723|00:0.00527181013878183242)83/98/100/99/96/99:0.00789213786698832187,(((Hastigerina_pelagica|P100|03:0.00000105704777513296,Hastigerina_pelagica|0100|07:0.00000105704777513296)17/21/21/28/22/29:0.00000105704777513296,Hastigerina_pelagica|P100|07:0.00000105704777513296)48/39/53/52/46/45:0.00000105704777513296,((Hastigerina_pelagica|0100|08:0.00000105704777513296,(Hastigerina_pelagica|P100|08:0.00000105704777513296,Hastigerina_pelagica|0100|10:0.00000105704777513296)10/19/12/26/13/20:0.00000105704777513296)11/16/12/9/9/18:0.00000105704777513296,Hastigerina_pelagica|P100|10:0.00000105704777513296)77/62/71/76/74/71:0.00111105694184628762)64/66/58/66/65/66:0.00110683306687616627)11/1/11/1/14/12:0.00000105704777513296)5/2/0/0/2/4:0.00000105704777513296,Hastigerina_pelagica|0100|01:0.00000105704777513296)5/9/5/0/5/2:0.00000105704777513296,Hastigerina_pelagica|0100|03:0.00000105704777513296)32/38/31/2/25/10:0.00000105704777513296,(Hastigerina_pelagica|0100|09:0.00000105704777513296,Hastigerina_pelagica|P100|09:0.00000105704777513296)74/77/80/72/81/73:0.00111118983166352868)16/3/3/0/3/3:0.00000105704777513296,(Hastigerina_pelagica|0100|05:0.00000105704777513296,Hastigerina_pelagica|P100|05:0.00000105704777513296)39/42/49/48/55/31:0.00000105704777513296)36/23/29/2/51/16:0.00000105704777513296)36/2/1/16/0/0:0.00111623619304820117,(Hastigerina_pelagica|P100|02:0.00000105704777513296,Hastigerina_pelagica|0100|02:0.00119849937485358589)49/66/57/60/64/43:0.00000105704777513296)100/100/100/100/100/100:0.40270282433023579793,((((((Globigerinita_glutinata|P149|04:0.00000105704777513296,((Globigerinita_glutinata|P149|28:0.00000105704777513296,Globigerinita_glutinata|P149|18:0.00000105704777513296)45/19/5/0/0/0:0.00000105704777513296,(Globigerinita_glutinata|P152|03:0.00245538836693604727,(Globigerinita_glutinata|P149|22:0.00000105704777513296,(Globigerinita_glutinata|P149|07:0.00122384139114087949,Globigerinita_glutinata|P149|30:0.00000105704777513296)78/22/88/100/91/68:0.00000105704777513296)65/22/87/68/78/76:0.00000105704777513296)100/93/99/100/100/100:0.01785849116704912518)58/14/12/0/12/17:0.00122379655244665838)61/16/8/2/0/6:0.00000105704777513296,Globigerinita_glutinata|P152|28:0.00264210436867033313)97/63/92/40/95/100:0.02685039765559514222,((Globigerinita_glutinata|69041|AY453136:0.00237679842723414851,(Globigerinita_glutinata|P148|28:0.00000105704777513296,(((Globigerinita_glutinata|P148|26:0.00000105704777513296,(((Globigerinita_glutinata|P148|15:0.00000105704777513296,(Globigerinita_glutinata|P148|13:0.00000105704777513296,((Globigerinita_glutinata|P151|06:0.00000105704777513296,(Globigerinita_glutinata|P151|08:0.00000105704777513296,(Globigerinita_glutinata|P148|21:0.00000105704777513296,Globigerinita_glutinata|69041|Z83974:0.00407324561656386905)14/4/14/64/3/0:0.00132263992865210272)3/1/6/0/0/0:0.00000105704777513296)18/5/18/75/3/0:0.00000105704777513296,(Globigerinita_glutinata|R049|03:0.00000105704777513296,(Globigerinita_glutinata|R049|a1:0.00000105704777513296,(Globigerinita_glutinata|69041|AF250105:0.00711099300937410861,Globigerinita_glutinata|R049|06:0.00000105704777513296)39/0/0/0/0/0:0.00000105704777513296)53/1/0/0/0/1:0.00000105704777513296)100/99/100/100/100/100:0.09859651708949680737)31/22/8/0/47/0:0.00419888346639404365)7/3/2/0/17/0:0.00000105704777513296)0/0/0/0/7/0:0.00000105704777513296,Globigerinita_glutinata|P148|07:0.00000105704777513296)2/2/0/0/7/0:0.00000105704777513296,Globigerinita_glutinata|P148|17:0.00000105704777513296)8/3/3/0/24/0:0.00139392304989667298)19/6/6/0/27/0:0.00283885395889745071,Globigerinita_glutinata|P148|05:0.00000105704777513296)5/0/4/0/12/0:0.00000105704777513296,Globigerinita_glutinata|P148|20:0.00000105704777513296)8/1/5/0/12/0:0.00000105704777513296)8/4/4/0/15/0:0.00143815230136157659)13/2/4/0/4/0:0.00231714079579539234,(Globigerinita_glutinata|R019|17:0.00000105704777513296,Globigerinita_glutinata|R019|10:0.00000105704777513296)79/27/85/96/77/100:0.00015989891290997630)51/4/16/82/80/0:0.01997395514551573298)100/19/91/98/95/97:0.07949660395856525397,(Globigerinita_uvula|164914|AF387173:0.12334398255716837178,((assumed_uvula|P085|47:0.00108230306733064557,((assumed_uvula|P086|11:0.00870720485400300510,assumed_uvula|P085|23:0.00219513321716217251)29/5/1/0/16/4:0.00000105704777513296,assumed_uvula|P085|16:0.00108314338599674429)16/0/1/6/7/4:0.00000105704777513296)77/43/71/24/77/66:0.00155511905784471815,assumed_uvula|P085|45:0.00062050173973026031)99/82/87/97/97/100:0.09729576786931078136)100/100/100/96/60/89:0.08681237648971999732)100/99/99/97/59/82:0.15132518884172377338,((((Globorotalia_menardii|55304|Z83970:0.00000105704777513296,Globorotalia_menardii|55304|U80794:0.00668475789560086034)100/100/100/100/100/100:0.70445701258144621804,(Globorotalia_truncatulinoides|P114|14:0.00000105704777513296,(Globorotalia_truncatulinoides|R063|19:0.00000105704777513296,(((Globorotalia_truncatulinoides|P115|05:0.00181641521829839698,((((Globorotalia_truncatulinoides|R012|27:0.00000105704777513296,((((Globorotalia_truncatulinoides|R066|54:0.00465414077652160502,Globorotalia_truncatulinoides|R012|28:0.00000105704777513296)40/36/41/91/36/46:0.00180300450472317144,Globorotalia_truncatulinoides|R012|09:0.00000105704777513296)34/33/33/81/29/40:0.00089919175181296847,Globorotalia_truncatulinoides|69029|AY359166:0.00000105704777513296)17/20/13/0/7/0:0.00000105704777513296,(Globorotalia_truncatulinoides|R030|12:0.00278211631997128022,Globorotalia_truncatulinoides|R036|06:0.00187431772575853781)37/25/24/0/27/19:0.00185319762843414392)0/1/0/0/0/0:0.00000105704777513296)4/0/0/0/2/0:0.00000105704777513296,Globorotalia_truncatulinoides|R012|31:0.00185483527625877388)12/0/4/0/2/0:0.00264958368708774136,(((((Globorotalia_truncatulinoides|69029|AJ272476:0.01270876936923088889,Globorotalia_truncatulinoides|69029|AJ272477:0.00052862571344011473)100/100/82/99/97/100:0.05057353048684284230,Globorotalia_truncatulinoides|69029|AY453133:0.02680709764026987380)91/3/2/0/3/0:0.01554123868876852721,(((Globorotalia_truncatulinoides|P115|03:0.00000105704777513296,Globorotalia_truncatulinoides|P115|13:0.00000105704777513296)100/87/83/7/79/87:0.02337108099453987647,(Globorotalia_truncatulinoides|69029|AJ272475:0.00000105704777513296,Globorotalia_truncatulinoides|P114|01:0.00561728997372105531)100/0/0/0/0/0:0.01831642537638340437)99/0/0/0/0/0:0.02151731387930319248,Globorotalia_truncatulinoides|69029|AJ272474:0.06535419451062006446)91/0/0/0/0/0:0.02878551075705582107)59/0/0/0/0/0:0.00178004604298230866,Globorotalia_truncatulinoides|69029|Z83968:0.00000105704777513296)33/0/0/0/0/0:0.00087295953177937084,((((Globorotalia_truncatulinoides|R005|15:0.00000105704777513296,((Globorotalia_truncatulinoides|R005|04:0.00110866828386015862,Globorotalia_truncatulinoides|69029|AY359167:0.01252186305267061726)65/0/80/82/25/0:0.00000105704777513296,Globorotalia_truncatulinoides|R005|10:0.00000105704777513296)56/0/50/76/41/0:0.00297594521219568661)66/0/64/2/39/0:0.00909288845958161271,Globorotalia_truncatulinoides|69029|Z83969:0.00088988933772023106)51/0/30/1/49/0:0.00300877037317536303,Globorotalia_truncatulinoides|R036|08:0.00333544197818760445)22/0/3/0/3/0:0.00088157922860630962,(Globorotalia_truncatulinoides|R031|08:0.00092526157711583410,(Globorotalia_truncatulinoides|R005|19:0.00465267352100987193,Globorotalia_truncatulinoides|R036|34:0.00187324072350440849)37/38/26/11/21/15:0.00184777398581685895)34/25/16/9/11/10:0.00130121392665616788)50/0/42/3/42/0:0.00227815178788059233)31/0/0/0/0/0:0.00173657119200330617)8/0/0/0/0/0:0.00090849241508155474,Globorotalia_truncatulinoides|P115|06:0.00348055078709596415)20/0/0/0/0/0:0.00106363814993041509)11/0/0/0/0/0:0.00000105704777513296,(Globorotalia_truncatulinoides|P115|10:0.00181363920263128147,Globorotalia_truncatulinoides|R036|04:0.00000105704777513296)45/43/36/0/46/37:0.00090540952768682385)51/0/0/0/0/0:0.00372140496464497652,Globorotalia_truncatulinoides|P114|06:0.00185425291284343672)27/0/0/0/0/0:0.00092870214657877104)26/0/0/14/0/0:0.00092657773144773424)100/100/100/100/100/100:0.45498128860226660919)61/1/45/53/6/84:0.18729117644807927179,((Globorotalia_hirsuta|P027|02:0.00095807041275181352,(Globorotalia_hirsuta|P027|06:0.00095806887832772735,Globorotalia_hirsuta|P029|09:0.00000105704777513296)47/32/42/60/37/35:0.00000105704777513296)88/89/97/100/90/90:0.00000105704777513296,(poss_scitula|R021|36:0.00000105704777513296,(((((Globorotalia_hirsuta|R002|09:0.00000105704777513296,Globorotalia_hirsuta|R002|11:0.00000105704777513296)38/0/23/61/16/10:0.00000105704777513296,Globorotalia_hirsuta|R002|02:0.00000105704777513296)62/0/47/74/8/74:0.00000105704777513296,(poss_scitula|R021|02:0.00000105704777513296,poss_scitula|R021|01:0.00000105704777513296)83/84/62/100/26/100:0.00000105704777513296)20/1/0/4/3/61:0.00095921897204408006,((Globorotalia_hirsuta|P069|60:0.00000105704777513296,((Globorotalia_hirsuta|P066|04:0.00000105704777513296,Globorotalia_hirsuta|P029|05:0.00000105704777513296)98/48/100/100/31/100:0.00000105704777513296,Globorotalia_hirsuta|P066|13:0.00000105704777513296)87/15/94/72/17/0:0.00096277874098207427)6/0/5/0/0/0:0.00000105704777513296,Globorotalia_hirsuta|P069|71:0.00000105704777513296)22/3/14/0/0/0:0.00000105704777513296)17/20/0/4/0/0:0.00000105704777513296,Globorotalia_hirsuta|69027|Z83973:0.00187537561768440827)38/41/0/10/3/0:0.00093852945435594502)39/43/7/7/6/0:0.00187591143520285278)98/99/99/97/99/94:0.11268032815459169682)62/1/38/53/3/43:0.07268959158758141192,((((Neogloboquadrina_dutertrei|51039|U65635:0.00129024255322926647,(Neogloboquadrina_dutertrei|51039|Z83972:0.00268880068072861224,((Neogloboquadrina_dutertrei|51039|AY241708:0.01007608549214097232,Neogloboquadrina_dutertrei|51039|AY241707:0.00214113877650967893)44/12/9/15/4/0:0.00000105704777513296,Neogloboquadrina_dutertrei|51039|AY453135:0.00103697156588184315)63/9/27/5/18/3:0.00418985151394497997)36/0/0/36/1/0:0.00124673331498474801)100/100/94/100/100/100:0.05206920583955767373,(((Neogloboquadrina_pachyderma|125957|AY305329:0.00187593179144899462,Neogloboquadrina_pachyderma|125957|EF447104:0.00000105704777513296)100/100/100/100/100/100:0.02855883695171326092,(((Neogloboquadrina_pachyderma|125957|AY973272:0.00000105704777513296,((Neogloboquadrina_pachyderma|125957|AY453126:0.00000105704777513296,Neogloboquadrina_pachyderma|125957|AY453125:0.00384389317270156065)68/52/93/0/61/64:0.00095740930060506915,Neogloboquadrina_pachyderma|125957|AY453132:0.00479562503064476578)24/6/48/0/54/59:0.00000105704777513296)53/68/55/0/81/79:0.00096432563855255017,Neogloboquadrina_pachyderma|125957|EF447103:0.00207791762305267833)62/63/72/0/87/88:0.00106805880572243168,(Neogloboquadrina_pachyderma|125957|AY453137:0.00689610115189348647,Neogloboquadrina_pachyderma|125957|AY453138:0.00495089505535825473)100/97/96/95/100/100:0.05858597297725536002)85/94/99/83/88/95:0.00789881616135250722)68/60/40/39/38/21:0.01427102885854348614,(Neogloboquadrina_pachyderma|125957|AF250120:0.03349673176761308602,((Neogloboquadrina_pachyderma|125957|AY305332:0.00771284864327849429,(Neogloboquadrina_pachyderma|125957|EF447102:0.01066306950347255256,Neogloboquadrina_pachyderma|125957|AY305330:0.01003248794117354847)62/0/1/25/3/2:0.00449704743494042103)41/59/4/2/7/26:0.00578941104771679965,(Neogloboquadrina_pachyderma|125957|AF250119:0.00113155890317532290,Neogloboquadrina_pachyderma|125957|AY305331:0.00182985386264695321)73/57/83/8/65/66:0.00200313969717417963)99/87/100/9/99/99:0.02387254776149897242)72/33/0/9/2/5:0.01546490892311736150)99/98/99/100/98/100:0.09015373574035555337)85/23/5/43/6/3:0.04709158977732758045,(((poss_scitula|R034|03:0.00000105704777513296,poss_scitula|R034|02:0.00000105704777513296)100/100/100/100/100/100:0.16161393032847795603,(Pulleniatina_obliquiloculata|225066|DQ407270:0.00000105704777513296,(Pulleniatina_obliquiloculata|225066|DQ407271:0.00000105704777513296,Pulleniatina_obliquiloculata|225066|AY241709:0.00317002151246867456)95/10/84/76/85/42:0.00527151226121429575)100/100/99/98/86/99:0.13100792496146368427)58/0/0/1/0/0:0.15663963683792450632,(Globorotalia_crassaformis|255239|AY453134:0.00616097072198692596,(Globorotalia_inflata|P138|01:0.00105325304765135973,(Globorotalia_inflata|69028|Z83971:0.00102296374596420425,(Globorotalia_inflata|P138|14:0.00000105704777513296,((Globorotalia_inflata|R023|01:0.00223562330590307149,((Globorotalia_inflata|P137|47:0.00000105704777513296,Globorotalia_inflata|P121|05:0.00000105704777513296)78/69/62/63/69/69:0.00000105704777513296,Globorotalia_inflata|P137|70:0.00106019445397068264)64/55/60/73/59/64:0.00000105704777513296)32/10/10/96/12/69:0.00105797157953941277,Globorotalia_inflata|R023|08:0.00000105704777513296)9/0/0/3/0/59:0.00000105704777513296)25/2/7/9/0/56:0.00000105704777513296)25/4/0/63/4/0:0.00102645218050728725)33/23/0/85/0/37:0.00000105704777513296)99/98/100/100/100/94:0.08347628273889715067)27/0/0/0/0/0:0.01226724426985424145)23/0/0/0/0/0:0.02494725563188235698,((((Neogloboquadrina_incompta|P150|05:0.00000105704777513296,(Neogloboquadrina_incompta|P150|10:0.00000105704777513296,(Neogloboquadrina_incompta|P150|07:0.00000105704777513296,((Neogloboquadrina_pachyderma|125957|AF250118:0.00088839963652235187,Neogloboquadrina_pachyderma|125957|AF250117:0.00090521350854363275)100/23/17/43/75/81:0.01055243487234259342,Neogloboquadrina_incompta|P150|08:0.00000105704777513296)62/0/0/27/0/0:0.00000105704777513296)70/0/0/32/0/0:0.00000105704777513296)39/0/0/0/0/0:0.00000105704777513296)4/0/0/0/0/0:0.00000105704777513296,Neogloboquadrina_incompta|P106|02:0.00000105704777513296)0/0/0/0/0/0:0.00000105704777513296,Neogloboquadrina_incompta|P106|09:0.00000105704777513296)100/29/30/33/86/100:0.03546299344542005322,((Neogloboquadrina_pachyderma|125957|AY453128:0.00000105704777513296,((Neogloboquadrina_pachyderma|125957|AY241711:0.00361181357595998604,Neogloboquadrina_pachyderma|125957|AY453129:0.00176210831766758069)63/60/65/0/71/63:0.00087858346596523152,Neogloboquadrina_pachyderma|125957|AY453130:0.00959026466719452991)13/18/44/0/9/21:0.00000105704777513296)42/28/56/0/41/42:0.00000105704777513296,Neogloboquadrina_pachyderma|125957|AY453131:0.00193705029283766325)95/100/100/95/100/98:0.01864547553157197210)100/100/100/100/100/100:0.31886731314291860695)49/0/0/19/0/0:0.04730421109764333665)70/10/30/72/82/54:0.11567509828223669632)92/44/100/100/77/37:0.12599814382594806683,(Hastigerina_pelagica|R022|18:0.00092107085650413245,((Hastigerina_pelagica|R022|01:0.00000105704777513296,Hastigerina_pelagica|R022|05:0.00000105704777513296)81/83/85/26/81/92:0.00000105704777513296,((Hastigerina_pelagica|R022|30:0.00000105704777513296,(Hastigerina_pelagica|0101|30:0.00000105704777513296,(Hastigerina_pelagica|P101|49:0.00000105704777513296,(Hastigerina_pelagica|0101|49:0.00000105704777513296,((Hastigerina_pelagica|P101|67:0.00000105704777513296,Hastigerina_pelagica|0101|67:0.00000105704777513296)69/59/60/68/69/66:0.00092244469933724514,(Hastigerina_pelagica|P101|16:0.00000105704777513296,((Hastigerina_pelagica|0101|72:0.00000105704777513296,Hastigerina_pelagica|69033|Z83958:0.00227567061626286976)25/15/5/2/17/0:0.00000105704777513296,Hastigerina_pelagica|P101|72:0.00000105704777513296)11/15/4/1/13/0:0.00000105704777513296)95/80/45/59/65/5:0.00228335723300227521)5/4/3/0/7/0:0.00000105704777513296)1/3/0/0/6/0:0.00000105704777513296)1/3/0/0/6/0:0.00000105704777513296)0/2/0/0/0/0:0.00000105704777513296)2/1/0/0/6/0:0.00000105704777513296,Hastigerina_pelagica|P101|30:0.00000105704777513296)20/9/0/0/14/0:0.00000105704777513296)5/4/0/1/0/0:0.00000105704777513296)100/100/100/100/100/100:0.96358969284852369341)57/9/31/15/0/2:0.11135057549019916623)51/5/64/51/24/20:0.17843556162025914213)100/89/100/99/100/100:0.39881525341488927028)100/22/0/0/0/0:0.24510929193113048519,Globigerinella_calida|69026|Z83960:0.00139895888494815475);
