# Supplementary material for: Using the Multiple Analysis Approach to Reconstruct Phylogenetic Relationships among Planktonic Foraminifera from Highly Divergent and Length-polymorphic SSU rDNA Sequences
Source: Bioinform Biol Insights. 2009 Nov 11;3:155–77. doi: 10.4137/bbi.s3334 (PMC2808177; doi:10.4137/bbi.s3334)
Supplement: Additional file 1—Sequence list [file Additional_File_1.zip › Additional_File_1/Trees/kalign_combined_support.tre]

((Globigerinella_siphonifera_type_IV|109345|AJ251213:0.00303884983006167493,(Globigerinella_siphonifera|46132|AJ390578:0.00000125481341109630,Globigerinella_siphonifera|46132|AJ390580:0.00000125481341109630)3/95/0/100/26/75:0.00427825371884747296)99/99/100/42/100/99:0.01966934878899779734,((((Globigerinella_siphonifera|46132|AJ390559:0.00000125481341109630,(((Globigerinella_siphonifera|46132|AJ390563:0.00544371677338801110,Globigerinella_siphonifera|46132|AJ390562:0.00335474680371567087)65/94/67/78/74/88:0.01606024923278976876,Globigerinella_siphonifera|46132|AJ390558:0.00000125481341109630)0/9/0/0/0/6:0.00303795776517460899,((indet_spinose|P125|10:0.00000125481341109630,Globigerinella_siphonifera|46132|AJ390560:0.00000125481341109630)4/44/15/0/7/18:0.00000125481341109630,(Globigerinella_siphonifera_type_III|109344|AJ251212:0.00000125481341109630,Globigerinella_siphonifera|46132|AJ390561:0.00464789049107210660)0/28/0/0/0/0:0.00148319209900449160)0/48/0/0/0/0:0.00293001568936443729)1/20/1/0/0/0:0.00000125481341109630)54/25/47/43/50/16:0.00000125481341109630,Globigerinella_siphonifera_type_IIb|93972|AF102228:0.00000125481341109630)95/93/84/97/85/84:0.04705804277036000627,(Globigerinella_siphonifera_Type_II|55302|U80788:0.01815982748689995430,(Globigerinella_siphonifera_type_IIa|93971|AF102227:0.00000125481341109630,(((((Globigerinella_siphonifera|46132|AJ390571:0.00000125481341109630,Globigerinella_siphonifera|46132|AJ390566:0.00000125481341109630)5/44/2/1/1/1:0.00035894956667417726,((Globigerinella_siphonifera|46132|AJ390575:0.01452235699474561069,((Globigerinella_siphonifera|46132|AJ390570:0.01017479835599276010,(Globigerinella_siphonifera|46132|AJ390567:0.00081729572958353237,(Globigerinella_siphonifera|46132|AJ390568:0.00000125481341109630,Globigerinella_siphonifera|46132|AJ390572:0.00000125481341109630)0/39/0/1/0/6:0.00255237923019786079)0/17/4/49/0/37:0.00206421674409986615)4/43/3/0/1/9:0.00323100384216734333,Globigerinella_siphonifera|46132|AJ390573:0.00000125481341109630)6/23/5/0/10/4:0.00241794387670339270)9/17/3/0/20/3:0.00000181573749435930,((Globigerinella_siphonifera|46132|AJ390564:0.00000125481341109630,Globigerinella_siphonifera|46132|AJ390565:0.00000125481341109630)1/33/2/58/1/2:0.00000125481341109630,Globigerinella_siphonifera|46132|AJ390574:0.00000125481341109630)0/36/4/75/2/2:0.00000125481341109630)0/8/0/0/0/0:0.00219545503912484379)0/8/0/61/0/0:0.00230881228584968760,Globigerinella_siphonifera|46132|AJ390569:0.00000125481341109630)1/3/0/28/0/17:0.00000125481341109630,Globigerinella_calida|69026|Z83960:0.00472169784745322084)3/11/1/0/0/0:0.00235511900103964637,(Globigerinella_siphonifera_Type_II|55302|U80787:0.00432292943307610502,Globigerina_bulloides|R043|05:0.00146041927257006712)1/1/0/0/0/0:0.00000125481341109630)8/42/3/0/1/0:0.00141336967678301530)9/60/2/0/3/0:0.02425666262186114766)3/46/0/0/0/0:0.02945912214310360960)0/65/0/0/0/0:0.13471905756448263047,(Globigerina_bulloides|R043|01:1.09245070038290736925,((((((Globigerinoides_sacculifer|45991|Z83963:0.00499997588812447265,(Globigerinoides_sacculifer|45991|U80792:0.00000125481341109630,Globigerinoides_sacculifer|45991|U65633:0.00000125481341109630)64/96/70/93/84/84:0.00270179007510834655)39/74/37/86/33/54:0.00365551525771603105,Globigerinoides_sacculifer|45991|Z83964:0.00678487949215103667)100/100/100/100/100/100:0.78390332383017691242,(((Globigerinoides_ruber|46089|U80789:0.02556193549955078012,(Globigerinoides_ruber|46089|Z69599:0.00000125481341109630,Globigerinoides_ruber|46089|Z83965:0.00000125481341109630)100/100/100/100/100/100:0.02947191012283782371)100/97/100/100/100/100:0.05706446497975620202,(Globigerinoides_ruber|46089|Z83966:0.00881694025199780858,Globigerinoides_ruber|46089|U65634:0.00000125481341109630)100/100/100/100/100/100:0.10191964204676251526)100/100/100/100/100/100:0.20424311072314366156,(Globigerinoides_ruber|46089|AF102230:0.17858715605660371861,((Globigerinoides_conglobatus|55301|Z83967:0.00000125481341109630,Globigerinoides_sacculifer|45991|Z69600:0.00133278234854164522)100/100/98/18/86/100:0.01789776036480699925,Globigerinoides_conglobatus|55301|U80790:0.00942993717659193660)99/94/96/99/100/100:0.05005147739911193494)99/97/95/94/90/82:0.18013096987903134960)100/99/100/100/100/100:0.28316532998818333411)0/100/6/0/3/0:0.56714705745492710598,((((Orbulina_sp._'isolate_B250'|76616|AJ229095:0.00405351335662150133,Orbulina_sp._'isolate_B257'|76615|AJ229094:0.00224107741454461105)59/61/43/18/51/51:0.00128334291063414039,(Orbulina_sp._'isolate_A438'|76618|AJ229097:0.00000125481341109630,Orbulina_sp._'isolate_A379'|76617|AJ229096:0.00000125481341109630)66/75/69/71/78/67:0.00000125481341109630)100/100/100/100/100/100:0.24341436167248051148,(Orbulina_sp._'isolate_A24'|76604|AJ229083:0.00000125481341109630,(((Orbulina_sp._'isolate_A327'|76613|AJ229092:0.01140569985837850894,(Orbulina_sp._'isolate_A202'|76609|AJ229088:0.00000125481341109630,(((((((Orbulina_sp._'isolate_SD79'|76602|AJ229081:0.00000125481341109630,((Orbulina_sp._'isolate_A325'|76612|AJ229091:0.00000125481341109630,(Orbulina_sp._'isolate_V33'|76600|AJ229079:0.00376020101893988212,(Orbulina_sp._'isolate_V17'|76598|AJ229077:0.00753712258083179265,(Orbulina_universa|46134|Z83961:0.00780649788837415107,Orbulina_universa|46134|AF102229:0.00000125481341109630)84/98/81/92/85/88:0.00821107456018363956)3/45/6/0/11/0:0.00000125481341109630)0/24/4/0/9/0:0.00000125481341109630)0/2/0/0/0/0:0.00000125481341109630,Orbulina_sp._'isolate_AG19'|76603|AJ229082:0.00000125481341109630)0/1/0/0/0/0:0.00000125481341109630)0/0/0/0/0/0:0.00000125481341109630,Orbulina_sp._'isolate_A492'|76614|AJ229093:0.00000125481341109630)0/0/0/0/0/0:0.00000125481341109630,Orbulina_sp._'isolate_AG42'|76605|AJ229084:0.00000125481341109630)0/0/0/0/0/0:0.00000125481341109630,Orbulina_sp._'isolate_SD78'|76601|AJ229080:0.00000125481341109630)0/0/0/0/0/0:0.00000125481341109630,Orbulina_sp._'isolate_A136'|76608|AJ229087:0.00000125481341109630)0/0/0/0/2/0:0.00000125481341109630,Orbulina_sp._'isolate_A229'|76610|AJ229089:0.00000125481341109630)7/1/5/0/9/0:0.00000125481341109630,Orbulina_sp._'isolate_V24'|76599|AJ229078:0.00376007688088694910)54/48/36/0/50/0:0.00406401676910615045)63/72/44/0/0/0:0.00000125481341109630)32/15/13/0/0/0:0.00000125481341109630,Orbulina_sp._'isolate_A29'|76606|AJ229085:0.00000125481341109630)11/2/3/0/0/0:0.00000125481341109630,(Orbulina_sp._'isolate_A292'|76611|AJ229090:0.00000125481341109630,Orbulina_sp._'isolate_AG102'|76607|AJ229086:0.01532071691250060964)56/52/53/0/1/10:0.00375465188563871939)81/83/65/2/78/0:0.01223727359485043444)98/100/100/99/100/2:0.13535325405467249493)100/98/100/84/98/99:0.24191051126355719858,(((Orbulina_sp._'isolate_A465'|76596|AJ229108:0.00000125481341109630,((Orbulina_universa|46134|U80791:0.00000125481341109630,Orbulina_universa|46134|U65632:0.00000125481341109630)89/94/98/93/98/99:0.00011227826299740635,(Orbulina_universa|46134|Z69601:0.00000125481341109630,Orbulina_universa|46134|Z83962:0.00000125481341109630)37/100/100/80/100/99:0.00588128179491930868)0/13/13/28/16/94:0.00328130887202687186)0/2/0/0/0/0:0.00000125481341109630,Orbulina_sp._'isolate_A463'|76628|AJ229107:0.00000125481341109630)0/3/0/0/0/0:0.00000125481341109630,((Orbulina_sp._'isolate_A293'|76624|AJ229103:0.00000125481341109630,((Orbulina_sp._'isolate_A333'|76625|AJ229104:0.00000125481341109630,Orbulina_sp._'isolate_A399'|76626|AJ229105:0.00000125481341109630)0/28/2/2/6/25:0.00000125481341109630,Orbulina_sp._'isolate_A495'|76597|AJ229109:0.00000125481341109630)0/31/0/0/0/35:0.00000125481341109630)0/34/0/0/0/0:0.00000125481341109630,((((Orbulina_sp._'isolate_A102'|76623|AJ229102:0.00000125481341109630,Orbulina_sp._'isolate_A47'|76620|AJ229099:0.00000125481341109630)31/36/21/33/40/26:0.00000125481341109630,Orbulina_sp._'isolate_AG103'|76622|AJ229101:0.00000125481341109630)57/62/54/62/66/70:0.00000125481341109630,Orbulina_sp._'isolate_A69'|76621|AJ229100:0.00341628146493237403)80/85/83/86/89/89:0.00685058717922217703,(Orbulina_sp._'isolate_GH2'|76619|AJ229098:0.00719293735691197388,Orbulina_sp._'isolate_A440'|76627|AJ229106:0.00251431746964776368)0/35/21/5/0/6:0.00090422626016735180)0/0/0/0/0/4:0.00000125481341109630)0/28/0/0/0/5:0.00342774145802838279)100/100/100/100/100/100:0.21584332455031085551)100/100/100/94/86/85:0.52433673776402944799)100/79/34/32/92/60:0.26791357228429052428,(((((((Hastigerina_pelagica|0842|01:0.00000125481341109630,Hastigerina_pelagica|0842|03:0.00160316457437342341)98/92/100/100/100/94:0.00320277137551714828,(Hastigerina_pelagica|1611|01:0.00287396223395261280,(Hastigerina_pelagica|1611|08:0.00876124557905358023,(Hastigerina_pelagica|0842|06:0.00151565844039333250,Hastigerina_pelagica|1611|04:0.00151614895832327635)13/72/77/1/20/10:0.00000125481341109630)68/70/14/1/53/39:0.00321914382960627110)0/63/17/0/1/1:0.00049176708805560409)0/28/0/0/0/2:0.00136439724841769510,((Hastigerina_pelagica|R025|15:0.00000125481341109630,Hastigerina_pelagica|R025|09:0.00000125481341109630)56/89/20/100/85/81:0.00000125481341109630,Hastigerina_pelagica|R025|06:0.00000125481341109630)5/85/4/100/34/24:0.00000125481341109630)0/89/10/0/0/0:0.00423981509490142881,(((Hastigerina_pelagica|P080|03:0.00000125481341109630,(Hastigerina_pelagica|P080|08:0.00000125481341109630,Hastigerina_pelagica|0080|08:0.00000125481341109630)66/77/82/92/93/77:0.00138333801483456415)4/23/6/0/13/4:0.00000125481341109630,((Hastigerina_pelagica|P080|41:0.00000125481341109630,Hastigerina_pelagica|0080|41:0.00000125481341109630)100/75/79/91/89/76:0.00142011634852040147,((Hastigerina_pelagica|0080|20:0.00000125481341109630,((Hastigerina_pelagica|0080|10:0.00000125481341109630,Hastigerina_pelagica|0080|16:0.00000125481341109630)2/4/1/0/4/0:0.00000125481341109630,(Hastigerina_pelagica|P080|16:0.00000125481341109630,Hastigerina_pelagica|P080|10:0.00000125481341109630)2/19/2/11/10/4:0.00000125481341109630)0/5/0/0/0/0:0.00000125481341109630)0/2/1/0/3/0:0.00000125481341109630,Hastigerina_pelagica|P080|20:0.00000125481341109630)7/68/2/1/51/5:0.00000125481341109630)3/58/3/0/10/7:0.00005436820015753845)0/12/4/0/0/0:0.00140441273966500531,(Hastigerina_pelagica|0842|04:0.00346846411146638179,(Hastigerina_pelagica|0842|05:0.00000125481341109630,(Hastigerina_pelagica|0843|00:0.01211341933037712523,(Hastigerina_pelagica|0091|02:0.00406246093447475230,Hastigerina_pelagica|0080|03:0.00000125481341109630)0/46/7/0/15/0:0.00099319410310343766)0/19/0/0/0/0:0.00136096686144690070)0/12/0/0/0/0:0.00189697467111189550)0/5/0/0/0/0:0.00000125481341109630)3/78/80/0/44/5:0.00359670289201845629)89/77/79/5/52/23:0.01902886528255862131,((Hastigerina_pelagica|0100|02:0.00467009316218710592,Hastigerina_pelagica|P100|02:0.00000125481341109630)49/66/57/60/64/43:0.00146492795108883658,((Hastigerina_pelagica|0100|05:0.00000125481341109630,Hastigerina_pelagica|P100|05:0.00000125481341109630)39/42/49/48/55/31:0.00000125481341109630,((Hastigerina_pelagica|P100|09:0.00000125481341109630,Hastigerina_pelagica|0100|09:0.00000125481341109630)74/77/80/72/81/73:0.00146503213717801028,((Hastigerina_pelagica|0100|03:0.00149536260457137915,((Hastigerina_pelagica|0100|10:0.00000125481341109630,((Hastigerina_pelagica|P100|10:0.00000125481341109630,Hastigerina_pelagica|0100|08:0.00000125481341109630)18/16/24/24/16/18:0.00000125481341109630,Hastigerina_pelagica|P100|08:0.00000125481341109630)12/10/15/16/14/8:0.00000125481341109630)77/62/71/76/74/71:0.00146479809053171256,(Hastigerina_pelagica|P100|07:0.00000125481341109630,(Hastigerina_pelagica|0100|07:0.00000125481341109630,Hastigerina_pelagica|P100|03:0.00000125481341109630)17/21/21/28/22/29:0.00000125481341109630)48/39/53/52/46/45:0.00000125481341109630)64/66/58/66/65/66:0.00146021039694237457)8/15/9/17/8/12:0.00000328679211276169,(((Hastigerina_pelagica|0722|00:0.01016740803955731680,Hastigerina_pelagica|0723|00:0.00803145269676488853)83/98/100/99/96/99:0.01490234410785966357,Hastigerina_pelagica|0100|01:0.00000125481341109630)0/27/0/0/0/0:0.00147784439334034540,Hastigerina_pelagica|P100|01:0.00000125481341109630)0/35/0/0/0/0:0.00147295248199606418)32/38/31/2/25/10:0.00000125481341109630)16/3/3/0/3/3:0.00000125481341109630)36/23/29/2/51/16:0.00000125481341109630)52/94/90/4/99/100:0.02967404907811195883)100/100/100/100/100/100:0.60082007285356431314,(((Globorotalia_menardii|55304|Z83970:0.00223757972828279124,Globorotalia_menardii|55304|U80794:0.00847874011907123401)100/100/100/100/100/100:1.33357069655421467402,((Neogloboquadrina_pachyderma|125957|AF250117:0.00000125481341109630,(Neogloboquadrina_pachyderma|125957|AF250118:0.00116778103613579022,((Neogloboquadrina_pachyderma|125957|AY241711:0.00378388722856704777,(Neogloboquadrina_pachyderma|125957|AY453129:0.00243815342355221997,(Neogloboquadrina_pachyderma|125957|AY453130:0.00818834352465408130,(Neogloboquadrina_pachyderma|125957|AY453131:0.00231710914398203585,Neogloboquadrina_pachyderma|125957|AY453128:0.00000125481341109630)18/48/17/80/22/12:0.00000125481341109630)3/10/11/4/5/3:0.00104050575491615254)25/31/18/96/25/31:0.00340477883663742971)95/100/100/95/100/98:0.05891408124030021731,((Neogloboquadrina_incompta|P106|02:0.00025490566490075510,(Neogloboquadrina_incompta|P150|05:0.00000125481341109630,Neogloboquadrina_incompta|P150|08:0.00000125481341109630)0/60/1/7/0/0:0.00098765795305026942)0/60/2/7/0/0:0.00112540701895707997,(Neogloboquadrina_incompta|P150|07:0.00000125481341109630,(Neogloboquadrina_incompta|P106|09:0.00000125481341109630,Neogloboquadrina_incompta|P150|10:0.00000125481341109630)0/66/57/75/70/39:0.00000125481341109630)0/60/1/0/50/68:0.00000125481341109630)0/79/97/1/100/85:0.00118298681682126624)0/23/1/55/10/0:0.00000125481341109630)0/55/61/41/13/0:0.00115246948642542114)100/100/100/100/100/100:0.42807116851788884482,((((Neogloboquadrina_dutertrei|51039|AY241708:0.00307021542073074825,(Neogloboquadrina_dutertrei|51039|AY453135:0.00403401524971721843,(Neogloboquadrina_dutertrei|51039|AY241707:0.00279016670694291063,(Neogloboquadrina_dutertrei|51039|Z83972:0.00684141410998634607,Neogloboquadrina_dutertrei|51039|U65635:0.00261673746091748913)41/94/70/5/89/100:0.00688595403723967197)5/29/4/2/2/0:0.00000125481341109630)28/87/67/15/81/97:0.00739263939828406838)100/100/94/100/100/100:0.04616436985166261914,((Pulleniatina_obliquiloculata|225066|DQ407271:0.00403554461788584347,Pulleniatina_obliquiloculata|225066|DQ407270:0.00407625213573260814)5/58/0/22/0/30:0.00410976154474932288,Pulleniatina_obliquiloculata|225066|AY241709:0.00280281396875796613)100/100/99/98/86/99:0.05004263785445030310)0/43/35/0/66/91:0.01174486599615494342,((((Globigerinita_glutinata|69041|AY453136:0.00630664181736095755,((Globigerinita_glutinata|R019|10:0.00000125481341109630,((((Globigerinita_glutinata|P152|03:0.00324991474675536763,((Globigerinita_glutinata|P149|07:0.00323804760019322452,Globigerinita_glutinata|P149|30:0.00000125481341109630)78/22/88/100/91/68:0.00000125481341109630,Globigerinita_glutinata|P149|22:0.00000125481341109630)65/22/87/68/78/76:0.00000125481341109630)100/93/99/100/100/100:0.02367063763363964554,(Globigerinita_glutinata|P149|28:0.00000125481341109630,((Globigerinita_glutinata|P152|28:0.00710733377630205602,Globigerinita_glutinata|P149|04:0.00000125481341109630)10/34/52/2/5/1:0.00156780321310740628,Globigerinita_glutinata|P149|18:0.00000125481341109630)2/62/73/31/35/55:0.00314661489399801000)22/67/57/8/15/22:0.00000125481341109630)97/63/92/40/95/100:0.03282414098122026641,(Globigerinita_uvula|164914|AF387173:0.21808735190321307251,(assumed_uvula|P085|45:0.00099264591277495795,((assumed_uvula|P085|47:0.00142087557255352243,(assumed_uvula|P085|16:0.00142208625391482420,assumed_uvula|P085|23:0.00288493688641000600)33/19/45/64/45/54:0.00000125481341109630)44/39/72/0/60/61:0.00000125481341109630,assumed_uvula|P086|11:0.01145418245492749870)77/43/71/24/77/66:0.00185317769002550647)99/82/87/97/97/100:0.09397492128916890008)100/100/100/96/60/89:0.23763248979603332489)0/50/4/2/0/0:0.02669555823373073733,Globigerinita_glutinata|R019|17:0.00000125481341109630)0/35/0/0/0/0:0.00445150787363138376)0/29/0/0/0/0:0.00429491472673781526,(Globigerinita_glutinata|P148|20:0.00000125481341109630,(Globigerinita_glutinata|P148|28:0.00000125481341109630,Globigerinita_glutinata|P148|05:0.00000125481341109630)62/91/38/4/38/18:0.00160471371745865175)60/48/41/72/40/13:0.00158240966984816316)0/6/0/0/0/0:0.00000125481341109630)0/10/0/0/0/0:0.00189353958484498631,(((Globigerinita_glutinata|P148|17:0.00000125481341109630,((((Globigerinita_glutinata|P151|08:0.00000125481341109630,(((((Globigerinita_glutinata|R049|06:0.00000125481341109630,Globigerinita_glutinata|R049|a1:0.00000125481341109630)21/88/89/5/86/96:0.00000125481341109630,Globigerinita_glutinata|R049|03:0.00000125481341109630)25/99/99/100/99/99:0.00332844605745417303,Globigerinita_glutinata|69041|AF250105:0.00425380010632992779)100/99/100/100/100/100:0.08073022493924923715,Globigerinita_glutinata|69041|Z83974:0.00200309787561428650)19/44/11/0/71/94:0.00740386271316723077,Globigerinita_glutinata|P148|21:0.00000125481341109630)4/14/6/0/23/0:0.00181380100166018358)4/6/5/0/10/0:0.00000125481341109630,Globigerinita_glutinata|P151|06:0.00000125481341109630)31/22/8/0/47/0:0.00558715844498850530,Globigerinita_glutinata|P148|13:0.00159439960970119863)7/3/2/0/17/0:0.00000125481341109630,Globigerinita_glutinata|P148|15:0.00000125481341109630)0/0/0/0/7/0:0.00000125481341109630)0/0/0/0/8/0:0.00000125481341109630,Globigerinita_glutinata|P148|07:0.00000125481341109630)8/3/3/0/24/0:0.00000125481341109630,Globigerinita_glutinata|P148|26:0.00158031025642151480)19/6/6/0/27/0:0.00148915745177596328)100/99/99/97/59/82:0.37023449204722375105,((((Globorotalia_inflata|P121|05:0.00000125481341109630,Globorotalia_inflata|P137|47:0.00000125481341109630)78/69/62/63/69/69:0.00000125481341109630,Globorotalia_inflata|P137|70:0.00136339559868053797)64/55/60/73/59/64:0.00000125481341109630,((Globorotalia_inflata|P138|01:0.00272550159484441067,(Globorotalia_crassaformis|255239|AY453134:0.01047902248320997307,Globorotalia_inflata|69028|Z83971:0.00228461401666719705)0/25/0/0/68/3:0.00190761502912835217)2/15/1/0/5/0:0.00000125481341109630,(Globorotalia_inflata|R023|08:0.00000125481341109630,Globorotalia_inflata|P138|14:0.00000125481341109630)21/59/43/43/7/15:0.00000125481341109630)2/48/40/5/53/0:0.00133478139186997608)41/44/63/0/61/0:0.00000125481341109630,Globorotalia_inflata|R023|01:0.00290979161988224287)99/98/100/100/100/94:0.09205657943649624142)8/35/40/11/0/0:0.06303644580148715093,((Neogloboquadrina_pachyderma|125957|EF447103:0.00268296101798289532,((Neogloboquadrina_pachyderma|125957|AY453138:0.00760488582712168498,Neogloboquadrina_pachyderma|125957|AY453137:0.00923435575729599292)100/97/96/95/100/100:0.00533829761231636567,((Neogloboquadrina_pachyderma|125957|AY453126:0.00000125481341109630,Neogloboquadrina_pachyderma|125957|AY453125:0.00246278481296007467)68/52/93/0/61/64:0.00122705766262065077,(Neogloboquadrina_pachyderma|125957|AY453132:0.00617021714360201350,Neogloboquadrina_pachyderma|125957|AY973272:0.00000125481341109630)4/1/4/0/5/5:0.00000125481341109630)53/68/55/0/81/79:0.00125187394266429767)0/13/2/0/3/5:0.00269933863781999725)85/94/99/83/88/95:0.01071565819888667045,((Neogloboquadrina_pachyderma|125957|AF250120:0.05147469703636651378,(Neogloboquadrina_pachyderma|125957|AY305331:0.00123870934373924058,(((Neogloboquadrina_pachyderma|125957|EF447102:0.01306519178539460903,Neogloboquadrina_pachyderma|125957|AY305332:0.00753602393085025038)12/61/4/0/25/73:0.00258515294994388512,Neogloboquadrina_pachyderma|125957|AY305330:0.01015651479233421230)41/59/4/2/7/26:0.01019150213482652827,Neogloboquadrina_pachyderma|125957|AF250119:0.00188900253985423150)15/39/0/0/0/0:0.00121836275065024787)99/87/100/9/99/99:0.02422862798120787448)72/33/0/9/2/5:0.02518717316141272713,(Neogloboquadrina_pachyderma|125957|AY305329:0.01117958458063876906,Neogloboquadrina_pachyderma|125957|EF447104:0.00195727288126768071)100/100/100/100/100/100:0.02984180135837671485)1/30/0/0/0/0:0.00952762217190572698)99/98/99/100/98/100:0.11770592342945238040)0/16/29/2/0/0:0.02042499191488389085)6/34/36/4/0/0:0.05367993479183644223,((((Globorotalia_truncatulinoides|R005|04:0.01792285021409339985,Globorotalia_truncatulinoides|R012|27:0.01278017494305786102)0/100/0/0/0/0:0.86413473740751856056,(Globorotalia_truncatulinoides|R063|19:0.00121063855962784080,((Globorotalia_truncatulinoides|P114|06:0.00236199172984943601,((Globorotalia_truncatulinoides|P115|10:0.00233394290565225185,(((Globorotalia_truncatulinoides|P115|06:0.00331917930749757754,Globorotalia_truncatulinoides|R030|12:0.00373382072774035637)20/29/55/6/27/47:0.00233045687664492013,((Globorotalia_truncatulinoides|69029|AY359166:0.00265339359451807581,((Globorotalia_truncatulinoides|R012|28:0.00000125481341109630,Globorotalia_truncatulinoides|R066|54:0.00837224552238453358)40/36/41/91/36/46:0.00232042968146017534,Globorotalia_truncatulinoides|R012|09:0.00000125481341109630)34/33/33/81/29/40:0.00115721108645224814)17/20/13/0/7/0:0.00000125481341109630,Globorotalia_truncatulinoides|R012|31:0.00357788219223188807)8/12/11/0/7/0:0.00040804880221810384)0/7/1/0/0/0:0.00265312339483443323,((((Globorotalia_truncatulinoides|69029|AJ272475:0.00000125481341109630,((Globorotalia_truncatulinoides|69029|AJ272477:0.00329421688546585384,Globorotalia_truncatulinoides|69029|AJ272476:0.01330675925891381187)100/100/82/99/97/100:0.05878693595894754487,(Globorotalia_truncatulinoides|69029|AY453133:0.03408203736331046757,Globorotalia_truncatulinoides|69029|AJ272474:0.01653889272291842599)8/91/36/91/71/0:0.01488848940328724862)9/52/12/83/62/0:0.01679743733348997015)0/12/0/65/1/0:0.00000125481341109630,(Globorotalia_truncatulinoides|69029|Z83968:0.00000125481341109630,(Globorotalia_truncatulinoides|69029|Z83969:0.00333363947542867191,(Globorotalia_truncatulinoides|69029|AY359167:0.00596775692967620001,(Globorotalia_truncatulinoides|R005|10:0.00117901726300750150,Globorotalia_truncatulinoides|R005|15:0.00000125481341109630)1/51/25/0/26/36:0.00302564774594082540)13/67/2/0/2/0:0.00400579471442342669)0/48/0/0/0/0:0.00737600167889160448)0/6/0/0/0/0:0.02033527198776564904)0/1/0/0/0/0:0.00247261241160088869,(Globorotalia_truncatulinoides|R036|06:0.00443405177443593687,(Globorotalia_truncatulinoides|P115|03:0.00123259406539275159,Globorotalia_truncatulinoides|P115|13:0.00080685917711270953)100/87/83/7/79/87:0.00254349279717260837)0/47/45/0/40/50:0.00352270650309033243)0/0/0/0/0/0:0.00183314382383160967,(Globorotalia_truncatulinoides|R036|08:0.00355426400872872099,((Globorotalia_truncatulinoides|R005|19:0.00593802897409397446,Globorotalia_truncatulinoides|R036|34:0.00361644014586140570)37/38/26/11/21/15:0.00355546520474009755,Globorotalia_truncatulinoides|R031|08:0.00000125481341109630)34/25/16/9/11/10:0.00235421926302550877)13/14/11/3/10/14:0.00355328599870534693)0/4/0/0/0/0:0.00141975817832601988)0/10/0/0/0/0:0.00116230099574172519)0/8/0/0/0/0:0.00116208743388517303,(Globorotalia_truncatulinoides|P115|05:0.00233577689546211973,Globorotalia_truncatulinoides|R036|04:0.00238433681999996889)4/3/1/1/4/4:0.00000125481341109630)0/40/0/0/0/0:0.00474535564036994515)0/22/0/0/0/0:0.00118494984640429195,(Globorotalia_truncatulinoides|P114|01:0.00118420115748488794,Globorotalia_truncatulinoides|P114|14:0.00000125481341109630)0/71/91/0/76/97:0.00117941356623301298)0/17/0/0/0/0:0.00000125481341109630)0/91/0/0/0/0:0.26843141026671157867)100/100/100/100/100/100:0.66915392972203346922,((Globorotalia_hirsuta|P027|06:0.00121190136688650602,(Globorotalia_hirsuta|P027|02:0.00121188225110958783,Globorotalia_hirsuta|P029|09:0.00000125481341109630)35/55/48/36/45/56:0.00000125481341109630)88/89/97/100/90/90:0.00000125481341109630,(((((Globorotalia_hirsuta|P069|60:0.00000125481341109630,Globorotalia_hirsuta|P069|71:0.00000125481341109630)36/80/14/1/15/4:0.00000125481341109630,((poss_scitula|R021|01:0.00000125481341109630,poss_scitula|R021|02:0.00000125481341109630)83/84/62/100/26/100:0.00190016402384258695,(Globorotalia_hirsuta|R002|02:0.00000125481341109630,Globorotalia_hirsuta|R002|11:0.00000125481341109630)32/87/21/0/3/71:0.00000125481341109630)2/32/0/0/2/1:0.00121427091468847550)1/19/1/0/0/0:0.00000125481341109630,(Globorotalia_hirsuta|P066|13:0.00000125481341109630,((Globorotalia_hirsuta|P066|04:0.00120553716223808171,Globorotalia_hirsuta|P029|05:0.00242508398494509832)98/48/100/100/31/100:0.00008666164190376558,Globorotalia_hirsuta|R002|09:0.11212542971241404310)0/32/0/0/0/0:0.00000125481341109630)0/47/1/11/0/0:0.00121099690906384611)17/20/0/4/0/0:0.00000125481341109630,Globorotalia_hirsuta|69027|Z83973:0.00480646186481086760)38/41/0/10/3/0:0.00119594770954004515,poss_scitula|R021|36:0.00124458159266795662)39/43/7/7/6/0:0.00238481947183672143)98/99/99/97/99/94:0.13119545300070525884)35/78/46/37/28/2:0.13138477475415871742,(poss_scitula|R034|03:0.00241735915873135228,poss_scitula|R034|02:0.00000125481341109630)100/100/100/100/100/100:0.23701223010946528835)4/74/16/21/36/1:0.10099011329360892131)0/29/5/6/0/0:0.04719966527877056395)15/65/12/13/4/0:0.06257673403201434448)92/44/100/100/77/37:0.09352925010351760549,((Turborotalita_quinqueloba|125971|AF250116:0.36344821957540862645,((Turborotalita_quinqueloba|125971|AF250112:0.00000125481341109630,Turborotalita_quinqueloba|125971|AF250113:0.00000125481341109630)100/100/100/100/100/100:0.02259293919642408818,((Turborotalita_quinqueloba|125971|AY241710:0.00000125481341109630,Turborotalita_quinqueloba|125971|AY453127:0.00483693359116908316)56/100/100/3/37/98:0.01291604491096347979,(Turborotalita_quinqueloba|125971|AF250115:0.00000125481341109630,Turborotalita_quinqueloba|125971|AF250114:0.00114346896917661756)95/96/75/65/100/99:0.00566650090888455842)52/67/80/2/27/72:0.02169718994968622069)38/46/98/5/91/99:0.05162276336706125152)100/100/100/93/100/100:1.95898009788248161911,(((Hastigerina_pelagica|P101|30:0.00000125481341109630,((Hastigerina_pelagica|0101|67:0.00000125481341109630,Hastigerina_pelagica|P101|67:0.00000125481341109630)69/59/60/68/69/66:0.00117738629813589715,((Hastigerina_pelagica|R022|18:0.00117641233529129771,(Hastigerina_pelagica|R022|01:0.00000125481341109630,Hastigerina_pelagica|R022|05:0.00000125481341109630)81/83/85/26/81/92:0.00000125481341109630)76/75/89/19/79/88:0.00000125481341109630,(Hastigerina_pelagica|P101|16:0.00000125481341109630,((Hastigerina_pelagica|69033|Z83958:0.00547743321215541246,Hastigerina_pelagica|P101|72:0.00000125481341109630)18/12/3/1/8/1:0.00000125481341109630,Hastigerina_pelagica|0101|72:0.00000125481341109630)11/15/4/1/13/0:0.00000125481341109630)95/80/45/59/65/5:0.00273069121064916818)0/52/0/0/1/0:0.00014511100239950888)0/10/0/0/1/0:0.00000125481341109630)0/20/0/0/0/0:0.00071718408418846322,((Hastigerina_pelagica|R022|30:0.00096359111576777576,Hastigerina_pelagica|0101|49:0.00036172322244444128)2/59/3/0/0/0:0.00103576155444390990,Hastigerina_pelagica|P101|49:0.00012076534270697769)30/55/17/100/32/0:0.00110462091345858325)0/49/0/0/0/0:0.00030407985655094732,Hastigerina_pelagica|0101|30:0.00000125481341109630)100/100/100/100/100/100:0.86766376530239619491)34/78/6/5/0/0:0.29688376786433201548)16/58/0/3/0/5:0.20261209033039212501)36/21/5/3/3/46:0.13504480072090721543,((Globigerina_falconensis|164913|AF387172:0.00000125481341109630,((Globigerina_falconensis|R053|25:0.00000125481341109630,Globigerina_falconensis|R053|18:0.00000125481341109630)0/75/32/62/71/100:0.00000125481341109630,(Globigerina_falconensis|R018|02:0.00000125481341109630,Globigerina_falconensis|R018|04:0.00420428939224201225)0/61/1/100/13/4:0.00207555408796277190)0/75/62/51/76/84:0.00305691659891242770)100/100/100/100/100/100:0.28765629729102282219,((Globigerina_bulloides|69025|Z83957:0.20235058942384140379,(Globigerina_sp._Okinawa_trough_2006|375012|DQ407269:0.01062985790593796304,Globigerina_sp.|55306|U80793:0.00000125481341109630)100/100/100/100/100/100:0.09478964969579123379)94/100/100/98/99/98:0.23063199580313192838,((Globigerina_bulloides|69025|AF250110:0.00000125481341109630,Globigerina_bulloides|69025|AF250109:0.00000125481341109630)100/100/100/17/100/100:0.01259749265564981749,((Globigerina_bulloides|69025|AF250106:0.00000125481341109630,Globigerina_bulloides|69025|AY241713:0.00000125481341109630)100/100/98/16/100/100:0.00487121201192138378,((Globigerina_bulloides|69025|AF250107:0.00000125481341109630,(Globigerina_bulloides|69025|AF250108:0.00000125481341109630,Globigerina_bulloides|69025|AY241712:0.00000125481341109630)73/66/71/99/99/91:0.00153002076675466257)100/100/100/98/100/100:0.01141306942727208021,Globigerina_bulloides|69025|AF250111:0.02512634470755461744)74/76/71/62/97/76:0.02881540484815208261)49/44/38/0/42/28:0.00190301993524164209)96/100/98/98/100/100:0.09130934033993709509)93/99/100/98/100/100:0.42506135898961738828)94/90/77/80/56/88:0.76743480331129432237)3/69/86/53/67/56:0.06401574251095121237)100/89/100/99/100/100:0.41919686936735417460,(Globigerinella_siphonifera|46132|U65631:0.00000125481341109630,(((Globigerinella_siphonifera|46132|Z83959:0.00000125481341109630,Globigerinella_siphonifera|46132|Z69602:0.00138775360567756933)0/37/0/0/5/26:0.00000125481341109630,(Globigerinella_siphonifera|46132|AJ390576:0.00000125481341109630,Globigerinella_siphonifera|46132|AJ390577:0.00000125481341109630)1/99/73/0/39/86:0.00000125481341109630)0/83/0/0/0/0:0.00263241959586607132,Globigerinella_siphonifera|46132|AJ390579:0.00246248630693131614)0/8/0/0/0/1:0.00022535977491846908)100/99/100/100/100/100:0.20553433263563342104)0/72/95/99/13/89:0.07679303980235795135)6/45/0/0/0/1:0.02076824995744904270)100/99/100/100/100/99:0.11715075688848425317,indet_spinose|P155|07:0.00253612857751878314);
