# Supplementary material for: Using the Multiple Analysis Approach to Reconstruct Phylogenetic Relationships among Planktonic Foraminifera from Highly Divergent and Length-polymorphic SSU rDNA Sequences
Source: Bioinform Biol Insights. 2009 Nov 11;3:155–77. doi: 10.4137/bbi.s3334 (PMC2808177; doi:10.4137/bbi.s3334)
Supplement: Additional file 1—Sequence list [file Additional_File_1.zip › Additional_File_1/Trees/nralign_combined_support.tre]

(Globigerina_bulloides|R043|05:0.00000099651024276218,((((Globigerinella_siphonifera|46132|AJ390571:0.02528680823523465904,((Globigerinella_siphonifera|46132|AJ390566:0.00000099651024276218,(((Globigerinella_siphonifera|46132|AJ390567:0.00000099651024276218,Globigerinella_siphonifera|46132|AJ390572:0.00000099651024276218)18/1/0/75/91/83:0.00950830002823953996,Globigerinella_siphonifera|46132|AJ390568:0.00000099651024276218)0/17/4/49/0/37:0.00000099651024276218,(((Globigerinella_siphonifera|46132|AJ390565:0.00000099651024276218,Globigerinella_siphonifera|46132|AJ390564:0.00000099651024276218)1/33/2/58/1/2:0.00000099651024276218,Globigerinella_siphonifera|46132|AJ390574:0.00000099651024276218)0/36/4/75/2/2:0.00000099651024276218,Globigerinella_siphonifera|46132|AJ390573:0.01548872778258629165)1/17/0/100/0/0:0.05300093685462903270)0/1/0/31/0/2:0.00000099651024276218)0/0/2/87/0/5:0.04964131236095284394,Globigerinella_siphonifera|46132|AJ390570:0.09553166522006788230)0/0/0/72/1/3:0.08208425520072772097)1/0/0/62/0/1:0.07580796289239764840,Globigerinella_siphonifera|46132|AJ390575:0.23433584091459150334)0/8/0/61/0/0:0.10304654598848453362,((Globigerinella_siphonifera_type_IIa|93971|AF102227:0.00431454755791749363,(Globigerinella_siphonifera_Type_II|55302|U80788:0.00756871737334238130,((((indet_spinose|P155|07:0.00604252479777256813,Globigerinella_siphonifera_type_IV|109345|AJ251213:0.05188501289010920975)0/0/0/58/0/0:0.02316600590532356257,(Globigerinella_siphonifera|46132|AJ390580:0.00000099651024276218,Globigerinella_siphonifera|46132|AJ390578:0.00000099651024276218)3/95/0/100/26/75:0.32847539246161217008)100/99/100/100/100/99:0.22076210348930597194,((((((Hastigerina_pelagica|0101|72:0.00128797238660805381,(Hastigerina_pelagica|P101|72:0.00000099651024276218,(Hastigerina_pelagica|69033|Z83958:0.00401858792849447716,Hastigerina_pelagica|P101|16:0.00000099651024276218)20/19/5/8/14/0:0.00000099651024276218)30/13/2/11/8/1:0.00000099651024276218)95/80/45/59/65/5:0.00000099651024276218,(((Hastigerina_pelagica|R022|01:0.00000099651024276218,((Hastigerina_pelagica|P101|30:0.00000099651024276218,((Hastigerina_pelagica|0101|67:0.00000099651024276218,Hastigerina_pelagica|P101|67:0.00000099651024276218)69/59/60/68/69/66:0.00129080628853995324,(Hastigerina_pelagica|R022|30:0.00000099651024276218,(Hastigerina_pelagica|0101|49:0.00000099651024276218,Hastigerina_pelagica|P101|49:0.03321481987118539425)30/6/56/95/34/97:0.00000099651024276218)30/55/17/100/32/0:0.00000099651024276218)14/1/5/34/8/1:0.00000099651024276218)4/0/2/28/1/1:0.00000099651024276218,Hastigerina_pelagica|0101|30:0.00000099651024276218)19/6/11/47/18/1:0.00000099651024276218)0/0/0/20/1/0:0.00000099651024276218,Hastigerina_pelagica|R022|05:0.00000099651024276218)16/5/8/32/13/0:0.00000099651024276218,Hastigerina_pelagica|R022|18:0.00128938556049677951)72/22/81/99/71/85:0.01618568973331465516)100/100/100/100/100/100:0.86771594328764012349,((((((((Hastigerina_pelagica|0842|04:0.00000099651024276218,Hastigerina_pelagica|P080|03:0.00000099651024276218)0/12/1/100/1/0:0.01042143355868701757,Hastigerina_pelagica|0842|06:0.03032878573887158244)0/0/0/99/0/0:0.02309378675151682256,Hastigerina_pelagica|1611|04:0.02330283143907559487)0/0/0/99/0/0:0.05327626728338749618,Hastigerina_pelagica|1611|08:0.08148219381387374061)0/0/0/98/0/0:0.04382344333062793834,(Hastigerina_pelagica|0842|03:0.00000099651024276218,Hastigerina_pelagica|0842|01:0.00000099651024276218)98/92/100/100/100/94:0.00311415689154106263)0/0/0/91/0/0:0.00478339914098693808,((((Hastigerina_pelagica|0080|10:0.02559061229155469575,Hastigerina_pelagica|0842|05:0.00000099651024276218)0/0/1/87/6/7:0.00000099651024276218,(((Hastigerina_pelagica|0080|20:0.00000099651024276218,Hastigerina_pelagica|0080|16:0.00000099651024276218)1/16/1/29/5/8:0.00000099651024276218,(Hastigerina_pelagica|P080|20:0.00000099651024276218,Hastigerina_pelagica|P080|10:0.00000099651024276218)0/11/0/17/19/9:0.00000099651024276218)0/1/0/14/9/3:0.00000099651024276218,Hastigerina_pelagica|P080|16:0.00000099651024276218)1/26/1/100/58/36:0.00000099651024276218)1/0/0/52/47/2:0.00000099651024276218,((Hastigerina_pelagica|P080|41:0.00000099651024276218,Hastigerina_pelagica|0080|41:0.00000099651024276218)100/75/79/91/89/76:0.00152011218549182145,(Hastigerina_pelagica|0080|03:0.00000099651024276218,(Hastigerina_pelagica|0080|08:0.00000099651024276218,Hastigerina_pelagica|P080|08:0.00000099651024276218)66/77/82/92/93/77:0.00151821885988055023)24/0/17/43/20/6:0.00000099651024276218)0/0/8/74/0/0:0.00152322701092965349)0/0/1/70/0/0:0.00785907671479033412,(Hastigerina_pelagica|1611|01:0.04983747141310277545,(Hastigerina_pelagica|R025|06:0.00000099651024276218,(Hastigerina_pelagica|R025|09:0.00000099651024276218,Hastigerina_pelagica|R025|15:0.00000099651024276218)56/89/20/100/85/81:0.00000099651024276218)5/85/4/100/34/24:0.00832329357474251297)1/0/0/70/0/0:0.05122512245008726400)0/0/0/32/0/0:0.00501454072425630559)0/0/0/56/0/0:0.04767723159710100106,(Hastigerina_pelagica|0091|02:0.17548192942347048962,(((Hastigerina_pelagica|0100|02:0.00516703210494173174,Hastigerina_pelagica|P100|02:0.00000099651024276218)49/66/57/60/64/43:0.00157918615255475334,(Hastigerina_pelagica|0843|00:0.78008113779820575928,(Hastigerina_pelagica|0722|00:0.08277967314701402402,Hastigerina_pelagica|0723|00:0.05587038108473264819)83/98/100/99/96/99:0.29661355116294191303)0/0/0/91/0/0:0.48949233603870723197)0/0/0/7/0/0:0.00000099651024276218,(((Hastigerina_pelagica|P100|01:0.00000099651024276218,(Hastigerina_pelagica|0100|03:0.00000099651024276218,(Hastigerina_pelagica|0100|01:0.00000099651024276218,(((Hastigerina_pelagica|P100|07:0.00000099651024276218,Hastigerina_pelagica|P100|03:0.00000099651024276218)22/23/31/26/20/20:0.00000099651024276218,Hastigerina_pelagica|0100|07:0.00000099651024276218)48/39/53/52/46/45:0.00000099651024276218,(Hastigerina_pelagica|0100|10:0.00000099651024276218,((Hastigerina_pelagica|0100|08:0.00000099651024276218,Hastigerina_pelagica|P100|10:0.00000099651024276218)18/16/24/24/16/18:0.00000099651024276218,Hastigerina_pelagica|P100|08:0.00000099651024276218)12/10/15/16/14/8:0.00000099651024276218)77/62/71/76/74/71:0.00158048567929652524)64/66/58/66/65/66:0.00157674191610156179)9/3/8/13/5/2:0.00000099651024276218)7/1/3/16/9/13:0.00000099651024276218)14/4/19/39/13/38:0.00000099651024276218,(Hastigerina_pelagica|P100|05:0.00000099651024276218,Hastigerina_pelagica|0100|05:0.00000099651024276218)39/42/49/48/55/31:0.00000099651024276218)4/0/6/16/7/18:0.00000099651024276218,(Hastigerina_pelagica|P100|09:0.00000099651024276218,Hastigerina_pelagica|0100|09:0.00000099651024276218)74/77/80/72/81/73:0.00157980567055915322)14/3/18/41/23/44:0.00000099651024276218)0/1/0/27/0/0:0.06932299148860684990)0/0/0/24/0/0:0.04050374120135038364)100/100/100/100/100/100:0.53414753632216427359,(((Globigerinita_uvula|164914|AF387173:0.37162154699722826923,((assumed_uvula|P085|16:0.02318320351226440743,assumed_uvula|P085|23:0.01712437255320543167)33/19/45/64/45/54:0.00634920407084738157,(assumed_uvula|P085|45:0.02192053670713303704,(assumed_uvula|P085|47:0.00165822277360138867,assumed_uvula|P086|11:0.01335312571747327738)2/9/1/86/2/1:0.00000099651024276218)5/4/2/73/6/10:0.02848300536544012135)99/82/87/97/97/100:0.20091079929091545941)100/100/100/96/60/89:0.19671297119779534990,(((Globigerinita_glutinata|69041|AF250105:0.00682068425335534238,((Globigerinita_glutinata|R049|a1:0.00000099651024276218,Globigerinita_glutinata|R049|03:0.00000099651024276218)3/7/6/54/4/4:0.00000099651024276218,Globigerinita_glutinata|R049|06:0.00000099651024276218)25/99/99/100/99/99:0.00000099651024276218)100/99/100/100/100/100:0.08375302226964392860,((Globigerinita_glutinata|R019|10:0.00000099651024276218,Globigerinita_glutinata|R019|17:0.00000099651024276218)79/27/85/96/77/100:0.00192845063098517791,(Globigerinita_glutinata|69041|AY453136:0.00478477206238590077,((Globigerinita_glutinata|P148|28:0.10875781344488047453,(Globigerinita_glutinata|P148|20:0.00000099651024276218,Globigerinita_glutinata|P148|05:0.00000099651024276218)8/4/20/93/27/1:0.00000099651024276218)60/48/41/72/40/13:0.00552137836007769896,((Globigerinita_glutinata|P148|17:0.00000099651024276218,((Globigerinita_glutinata|P148|07:0.00000099651024276218,(((Globigerinita_glutinata|P151|06:0.00000099651024276218,(Globigerinita_glutinata|P148|21:0.00000099651024276218,Globigerinita_glutinata|69041|Z83974:0.02236626072404319931)14/4/14/64/3/0:0.00175418573571334323)5/1/4/100/0/0:0.04001478642134463637,Globigerinita_glutinata|P151|08:0.00000099651024276218)18/5/18/75/3/0:0.01282521803898195589,Globigerinita_glutinata|P148|13:0.00000099651024276218)1/0/5/32/1/0:0.00000099651024276218)0/0/1/13/1/0:0.00000099651024276218,Globigerinita_glutinata|P148|15:0.00000099651024276218)0/0/0/12/0/0:0.00000099651024276218)2/0/5/58/1/0:0.00000099651024276218,Globigerinita_glutinata|P148|26:0.01802576162597688963)4/2/15/67/1/0:0.03244993182510762936)2/0/9/88/2/0:0.01750473448091476730)5/1/9/55/0/0:0.00268401024973496678)11/11/55/92/6/0:0.05589098436912701834)51/4/16/82/80/0:0.03902895854243454421,(((Globigerinita_glutinata|P149|04:0.00375875768220610383,Globigerinita_glutinata|P149|18:0.00000099651024276218)11/36/32/51/0/4:0.02217251303559910833,Globigerinita_glutinata|P152|28:0.00620712512617288027)2/62/73/31/35/55:0.00212825274440927442,(Globigerinita_glutinata|P149|28:0.00000099651024276218,(Globigerinita_glutinata|P152|03:0.00566841445492814993,(Globigerinita_glutinata|P149|22:0.01196474076198997087,(Globigerinita_glutinata|P149|07:0.00185483374880556439,Globigerinita_glutinata|P149|30:0.00000099651024276218)78/22/88/100/91/68:0.01259199477861748344)65/22/87/68/78/76:0.01337765706429212484)100/93/99/100/100/100:0.05031253672444219172)20/12/19/38/82/76:0.01189248239699495710)97/63/92/40/95/100:0.02085766721231905804)100/19/91/98/95/97:0.17802353566514161898)100/99/99/97/59/82:0.17910826128119167189,((((Pulleniatina_obliquiloculata|225066|DQ407270:0.00393638419856163005,(Pulleniatina_obliquiloculata|225066|AY241709:0.03000290050308259890,Pulleniatina_obliquiloculata|225066|DQ407271:0.02516671772979485119)95/10/84/76/85/42:0.01785112619218031868)100/100/99/98/86/99:0.07460360836094194481,(((((Neogloboquadrina_pachyderma|125957|AY241711:0.00523407778685241933,((Neogloboquadrina_pachyderma|125957|AY453128:0.02517433769688891612,Neogloboquadrina_pachyderma|125957|AY453131:0.00178883598049189353)18/48/17/80/22/12:0.01040824739928703987,(Neogloboquadrina_pachyderma|125957|AY453130:0.03177104877150568191,Neogloboquadrina_pachyderma|125957|AY453129:0.00317037962368020695)8/1/0/95/5/5:0.01336453253606671894)25/31/18/96/25/31:0.04366190003854243662)95/100/100/95/100/98:0.05865707972521034402,((Neogloboquadrina_incompta|P150|10:0.00000099651024276218,((Neogloboquadrina_incompta|P150|07:0.00000099651024276218,Neogloboquadrina_incompta|P106|09:0.00000099651024276218)0/11/0/0/10/18:0.00000099651024276218,((Neogloboquadrina_incompta|P150|08:0.05245160305061283279,Neogloboquadrina_incompta|P150|05:0.00000099651024276218)0/60/1/7/0/0:0.00000099651024276218,Neogloboquadrina_incompta|P106|02:0.00000099651024276218)0/60/2/7/0/0:0.00000099651024276218)0/0/3/0/0/0:0.00000099651024276218)0/79/97/1/100/85:0.00000099651024276218,(Neogloboquadrina_pachyderma|125957|AF250117:0.00120559633423021357,Neogloboquadrina_pachyderma|125957|AF250118:0.00119797876693350058)100/23/17/43/75/81:0.00361606267909871885)100/29/30/33/86/100:0.02332160745851728431)100/100/100/100/100/100:0.60179121779419786353,(Neogloboquadrina_pachyderma|125957|AF250120:0.05213456177238526279,(Neogloboquadrina_pachyderma|125957|AF250119:0.00087463675296259747,(Neogloboquadrina_pachyderma|125957|AY305331:0.00327909154510291814,(Neogloboquadrina_pachyderma|125957|AY305332:0.02346151249535997213,((((Neogloboquadrina_pachyderma|125957|EF447104:0.00422179888982057629,Neogloboquadrina_pachyderma|125957|AY305329:0.00696468744524836054)100/100/100/100/100/100:0.15989571755804957154,(Neogloboquadrina_pachyderma|125957|AY453125:0.01295012290430786958,((Neogloboquadrina_pachyderma|125957|AY453132:0.02235755221709423424,(Neogloboquadrina_pachyderma|125957|AY453126:0.00128578826458927448,Neogloboquadrina_pachyderma|125957|AY973272:0.00000099651024276218)17/40/4/100/28/19:0.03863418649663472731)16/3/1/100/19/10:0.00928059165323917405,((Neogloboquadrina_pachyderma|125957|AY453138:0.08707460389322004002,Neogloboquadrina_pachyderma|125957|AY453137:0.01065117631347221351)100/97/96/95/100/100:0.02108428714632811299,Neogloboquadrina_pachyderma|125957|EF447103:0.00355710905932443743)10/14/11/95/7/4:0.00548702116146058787)1/0/0/97/1/0:0.01795028340560765254)85/94/99/83/88/95:0.03225490730034542147)68/60/40/39/38/21:0.05627813102864232669,Neogloboquadrina_pachyderma|125957|AY305330:0.01190328356297065508)0/0/0/32/0/0:0.02079465186332144291,Neogloboquadrina_pachyderma|125957|EF447102:0.02082077138368471775)0/0/0/20/0/0:0.00805517685410697334)0/11/0/39/0/0:0.01597290728299905274)0/2/0/40/0/0:0.05150123778521783352)27/65/99/61/91/85:0.07609762833724119380)99/98/99/100/98/100:0.11954780104001840046)5/7/17/30/22/28:0.05825371358983573444,(Neogloboquadrina_dutertrei|51039|U65635:0.00583876823398629501,(Neogloboquadrina_dutertrei|51039|AY241707:0.00578356138591944093,(Neogloboquadrina_dutertrei|51039|AY453135:0.00762738431478648688,(Neogloboquadrina_dutertrei|51039|Z83972:0.05146804058551992384,Neogloboquadrina_dutertrei|51039|AY241708:0.05538364382530900493)0/0/0/8/0/0:0.00000099651024276218)0/0/0/33/0/0:0.02228806579718672215)36/0/0/36/1/0:0.00374783421849856887)100/100/94/100/100/100:0.07768124086490137137)29/1/5/28/1/0:0.06601129446868971018,(Globorotalia_crassaformis|255239|AY453134:0.01554751582747810994,(Globorotalia_inflata|P138|01:0.00137240673430837393,((Globorotalia_inflata|P138|14:0.00000099651024276218,(((Globorotalia_inflata|P121|05:0.00000099651024276218,(Globorotalia_inflata|R023|01:0.02452705321688135320,Globorotalia_inflata|P137|70:0.00142925766483291048)5/0/2/14/5/1:0.00000099651024276218)0/0/0/7/0/0:0.00000099651024276218,Globorotalia_inflata|P137|47:0.00000099651024276218)32/10/10/96/12/69:0.00726042715950551802,Globorotalia_inflata|69028|Z83971:0.05103757626179040302)0/0/0/61/0/0:0.00000099651024276218)1/0/0/28/0/0:0.00000099651024276218,Globorotalia_inflata|R023|08:0.00000099651024276218)25/4/0/63/4/0:0.00147700609309122299)33/23/0/85/0/37:0.01181130144679567832)99/98/100/100/100/94:0.18922221178161446886)6/0/1/27/0/3:0.03771560167836706529)20/10/21/47/70/87:0.09116330046336987292,(poss_scitula|R034|02:0.00000099651024276218,poss_scitula|R034|03:0.00000099651024276218)100/100/100/100/100/100:0.39128867423544977378)49/0/0/19/0/0:0.05174926433470304621,((Globorotalia_menardii|55304|U80794:0.00538240432961937902,Globorotalia_menardii|55304|Z83970:0.00481219658186616238)100/100/100/100/100/100:1.32059133452598231884,(((((((Globorotalia_truncatulinoides|R036|04:0.00113541882482423562,((((Globorotalia_truncatulinoides|P115|05:0.00221073238059517818,Globorotalia_truncatulinoides|P115|10:0.00332765721146648921)4/3/9/24/5/3:0.00000099651024276218,(Globorotalia_truncatulinoides|P115|06:0.00331996038866388737,(((Globorotalia_truncatulinoides|R012|28:0.00000099651024276218,Globorotalia_truncatulinoides|R066|54:0.06002125287514680635)40/36/41/91/36/46:0.00263642396347697587,Globorotalia_truncatulinoides|R012|09:0.00000099651024276218)34/33/33/81/29/40:0.00197149595549025959,Globorotalia_truncatulinoides|R012|27:0.00000099651024276218)0/0/4/68/1/16:0.00198262100905011217)1/0/0/26/0/0:0.00264036011367922967)0/0/0/21/0/0:0.00262497259671645375,Globorotalia_truncatulinoides|P115|03:1.38926974748272136218)0/0/0/57/0/0:0.00544874251791177371,((Globorotalia_truncatulinoides|R063|19:0.04841466282086347855,Globorotalia_truncatulinoides|P114|01:0.00106581556507595729)0/5/7/65/20/0:0.00173780563108956996,Globorotalia_truncatulinoides|P114|06:0.00226225422288496743)0/0/0/78/0/0:0.00650672300281351056)0/0/0/15/0/0:0.00000099651024276218)0/0/0/21/0/0:0.00254357593091547466,Globorotalia_truncatulinoides|R030|12:0.00656359257258070771)0/0/0/29/0/0:0.00207402242776029205,Globorotalia_truncatulinoides|R012|31:0.00311891826533418348)0/0/0/36/0/0:0.00258077953187537670,((Globorotalia_truncatulinoides|R031|08:0.00000099651024276218,(Globorotalia_truncatulinoides|R036|08:0.00339928577395964566,Globorotalia_truncatulinoides|R036|34:0.01036821969656239427)24/22/30/37/31/33:0.00227990230083464831)29/40/43/38/34/56:0.00265818145250224045,(Globorotalia_truncatulinoides|R005|19:0.00266670026533532200,(((Globorotalia_truncatulinoides|69029|AJ272474:0.06693798081374850717,Globorotalia_truncatulinoides|69029|AY453133:0.04402171760708222664)8/91/36/91/71/0:0.07077753671722637752,Globorotalia_truncatulinoides|69029|Z83969:0.00987242189114142903)0/0/0/5/0/0:0.03482987269699057420,((Globorotalia_truncatulinoides|69029|AY359167:0.03026932305913627996,Globorotalia_truncatulinoides|R005|04:0.00000099651024276218)65/0/80/82/25/0:0.00000099651024276218,Globorotalia_truncatulinoides|R005|10:0.00000099651024276218)56/0/50/76/41/0:0.00000099651024276218)0/0/0/0/0/0:0.00425282038311749350)0/0/0/1/0/0:0.00465823176030224270)0/0/0/3/0/0:0.00309276645960082034)0/0/0/1/0/0:0.00112233684301739768,((Globorotalia_truncatulinoides|69029|AJ272476:0.01568648483537986651,Globorotalia_truncatulinoides|69029|AJ272477:0.00190244905065115890)100/100/82/99/97/100:0.11450180582396445039,Globorotalia_truncatulinoides|69029|AJ272475:0.00031171098785041733)0/0/0/4/0/0:0.01241282315822597911)0/0/0/50/0/0:0.00946836065965280665,(((Globorotalia_truncatulinoides|69029|AY359166:0.01527390964087960157,Globorotalia_truncatulinoides|P115|13:0.00139282981130701674)0/0/0/93/0/0:0.06298395913413469549,Globorotalia_truncatulinoides|R036|06:0.00187410740688220639)0/0/0/84/0/0:0.00585580082528537171,(Globorotalia_truncatulinoides|69029|Z83968:0.01331538156967619103,(Globorotalia_truncatulinoides|R005|15:0.00799342654460321114,Globorotalia_truncatulinoides|P114|14:0.00459036321429013693)0/0/0/72/0/0:0.00223168462456706500)0/0/0/58/0/0:0.00689524135560409812)0/0/0/39/0/0:0.00276278575788628522)100/100/100/100/100/100:0.84253721589663266300,(((Globorotalia_hirsuta|P027|02:0.00130269622062189109,(Globorotalia_hirsuta|P029|09:0.00000099651024276218,Globorotalia_hirsuta|P027|06:0.00130265637018393008)47/32/42/60/37/35:0.00000099651024276218)88/89/97/100/90/90:0.00000099651024276218,(poss_scitula|R021|36:0.02534962284758829690,(poss_scitula|R021|01:0.00000099651024276218,poss_scitula|R021|02:0.00000099651024276218)83/84/62/100/26/100:0.06739925025048888740)0/1/1/71/0/0:0.01581267340835375984)1/0/6/54/0/0:0.00000099651024276218,((((Globorotalia_hirsuta|P069|71:0.00000099651024276218,((Globorotalia_hirsuta|R002|11:0.00000099651024276218,Globorotalia_hirsuta|R002|09:0.00000099651024276218)38/0/23/61/16/10:0.00000099651024276218,Globorotalia_hirsuta|R002|02:0.00000099651024276218)62/0/47/74/8/74:0.00295345986685713584)0/0/0/7/0/2:0.00000099651024276218,Globorotalia_hirsuta|P069|60:0.00000099651024276218)0/0/2/17/0/2:0.00000099651024276218,(Globorotalia_hirsuta|P066|13:0.00000099651024276218,(Globorotalia_hirsuta|P029|05:0.00000099651024276218,Globorotalia_hirsuta|P066|04:0.00000099651024276218)98/48/100/100/31/100:0.02755232291530435376)87/15/94/72/17/0:0.01135670175585814200)5/11/2/31/0/0:0.00000099651024276218,Globorotalia_hirsuta|69027|Z83973:0.05276738955491293986)0/1/0/23/0/0:0.00906727892294908154)98/99/99/97/99/94:0.18004826052308042783)35/78/46/37/28/2:0.07658138094791100414)62/1/38/53/3/43:0.06509462886380876223)70/10/30/72/82/54:0.16139878074015875931)92/44/100/100/77/37:0.45241868588407485596)5/0/16/52/0/8:0.07223335954657150726)51/5/64/51/24/20:0.08013061611637421755,((Turborotalita_quinqueloba|125971|AY241710:3.16609388519381962368,(Turborotalita_quinqueloba|125971|AF250116:0.60649226778359544010,((Turborotalita_quinqueloba|125971|AF250113:0.00000099651024276218,Turborotalita_quinqueloba|125971|AF250112:0.00000099651024276218)100/100/100/100/100/100:0.11047339528164093481,(Turborotalita_quinqueloba|125971|AY453127:0.17538993326967708408,(Turborotalita_quinqueloba|125971|AF250114:0.03364357609106986835,Turborotalita_quinqueloba|125971|AF250115:0.02827564015614093818)95/96/75/65/100/99:0.09983390838962491465)0/0/0/43/3/0:0.05373778575865364310)0/0/0/89/52/1:0.26831012752122740395)1/0/0/94/9/1:0.54370147209326413762)100/100/100/93/100/100:0.62676084555581357272,(((Globigerina_bulloides|69025|Z83957:0.47392435995771226009,(Globigerina_sp.|55306|U80793:0.00000099651024276218,Globigerina_sp._Okinawa_trough_2006|375012|DQ407269:0.02054766127413556326)100/100/100/100/100/100:0.18638407727656122748)94/100/100/98/99/98:0.23246746957879113604,(Globigerina_bulloides|69025|AF250111:0.03329412648551272058,(((Globigerina_bulloides|69025|AY241712:0.00000099651024276218,Globigerina_bulloides|69025|AF250108:0.00000099651024276218)73/66/71/99/99/91:0.00458303756047433175,Globigerina_bulloides|69025|AF250107:0.00408832341801982323)100/100/100/98/100/100:0.02542026142499880653,(((Globigerina_bulloides|69025|AF250109:0.06024916196821961112,Globigerina_bulloides|69025|AF250106:0.00000099651024276218)0/0/0/79/0/0:0.06581030110246120779,Globigerina_bulloides|69025|AY241713:0.00000099651024276218)0/0/0/56/0/0:0.03860523783534432207,Globigerina_bulloides|69025|AF250110:0.02037565696535195009)36/30/37/94/41/60:0.09262066703014852631)22/24/28/33/3/24:0.02924091472177577089)96/100/98/98/100/100:0.16693496656964831870)93/99/100/98/100/100:0.62605951216885735722,(Globigerina_falconensis|164913|AF387172:0.00000099651024276218,(((Globigerina_falconensis|R018|02:0.11876986667256878016,Globigerina_falconensis|R018|04:0.01007899641153753995)0/61/1/100/13/4:0.30581423325047346617,Globigerina_falconensis|R053|25:0.00159620638292382543)0/9/17/37/0/0:0.00003976298911826995,Globigerina_falconensis|R053|18:0.00000099651024276218)0/75/62/51/76/84:0.00000722682382042564)100/100/100/100/100/100:0.54386427525671043881)94/90/77/80/56/88:0.24379405051800789872)44/12/79/51/65/35:0.20509473321706381266)3/69/86/53/67/56:0.21899158831460108221,(((((Globigerinoides_sacculifer|45991|U65633:0.00000099651024276218,Globigerinoides_sacculifer|45991|U80792:0.00000099651024276218)64/96/70/93/84/84:0.00000099651024276218,Globigerinoides_sacculifer|45991|Z83963:0.00510208281530165689)39/74/37/86/33/54:0.02908463452292543716,Globigerinoides_sacculifer|45991|Z83964:0.03852279138320172797)100/100/100/100/100/100:0.81715631871305394185,((((Orbulina_sp._'isolate_B257'|76615|AJ229094:0.00445287227534375048,(Orbulina_sp._'isolate_A438'|76618|AJ229097:0.00000099651024276218,Orbulina_sp._'isolate_A379'|76617|AJ229096:0.00000099651024276218)66/75/69/71/78/67:0.00000099651024276218)38/37/35/80/38/40:0.00611140605584999021,Orbulina_sp._'isolate_B250'|76616|AJ229095:0.02278259187449273651)100/100/100/100/100/100:0.46528727318132601098,((Orbulina_universa|46134|Z83961:0.00589021665371860723,Orbulina_universa|46134|AF102229:0.00000099651024276218)84/98/81/92/85/88:0.00571513995611716563,((((Orbulina_sp._'isolate_AG19'|76603|AJ229082:0.00000099651024276218,((Orbulina_sp._'isolate_A325'|76612|AJ229091:0.00000099651024276218,(Orbulina_sp._'isolate_SD78'|76601|AJ229080:0.00000099651024276218,(Orbulina_sp._'isolate_A229'|76610|AJ229089:0.00000099651024276218,((Orbulina_sp._'isolate_A136'|76608|AJ229087:0.00000099651024276218,(Orbulina_sp._'isolate_AG42'|76605|AJ229084:0.00000099651024276218,(Orbulina_sp._'isolate_A24'|76604|AJ229083:0.01450929039898518451,((Orbulina_sp._'isolate_A29'|76606|AJ229085:0.00000099651024276218,Orbulina_sp._'isolate_A292'|76611|AJ229090:0.00000099651024276218)6/26/19/10/13/18:0.00000099651024276218,((Orbulina_sp._'isolate_A202'|76609|AJ229088:0.00000099651024276218,Orbulina_sp._'isolate_AG102'|76607|AJ229086:0.00000099651024276218)0/0/0/9/68/3:0.00000099651024276218,Orbulina_sp._'isolate_A327'|76613|AJ229092:0.00000099651024276218)0/0/0/48/1/0:0.04939240179960334431)0/0/0/28/11/3:0.01186830433884336275)0/2/13/27/12/0:0.01186573237405451862)0/0/0/0/0/0:0.00000099651024276218)0/0/0/0/0/0:0.00000099651024276218,Orbulina_sp._'isolate_SD79'|76602|AJ229081:0.00000099651024276218)0/0/0/0/0/0:0.00000099651024276218)0/0/0/0/0/0:0.00000099651024276218)0/0/0/0/0/0:0.00000099651024276218)0/0/0/0/0/0:0.00000099651024276218,Orbulina_sp._'isolate_A492'|76614|AJ229093:0.00000099651024276218)0/0/0/1/0/0:0.00000099651024276218)0/1/0/1/0/0:0.00000099651024276218,Orbulina_sp._'isolate_V24'|76599|AJ229078:0.00481746104294661359)0/0/0/12/0/0:0.00000099651024276218,Orbulina_sp._'isolate_V17'|76598|AJ229077:0.00965817472262138661)0/0/0/17/0/0:0.00000099651024276218,Orbulina_sp._'isolate_V33'|76600|AJ229079:0.00482156000190364122)0/0/0/97/1/7:0.08928566849993432863)98/100/100/99/100/2:0.35020110987269481573)100/98/100/84/98/99:0.06953342808505597050,(((Orbulina_universa|46134|Z83962:0.00000099651024276218,Orbulina_universa|46134|Z69601:0.00184515602787153074)37/100/100/80/100/99:0.00369481667921779536,(((Orbulina_sp._'isolate_A333'|76625|AJ229104:0.00000099651024276218,(Orbulina_sp._'isolate_A495'|76597|AJ229109:0.01757305688175394426,(((Orbulina_sp._'isolate_A463'|76628|AJ229107:0.00000099651024276218,(Orbulina_sp._'isolate_A465'|76596|AJ229108:0.00000099651024276218,Orbulina_sp._'isolate_A440'|76627|AJ229106:0.00000099651024276218)0/0/0/31/0/0:0.00000099651024276218)1/0/0/19/0/0:0.00000099651024276218,Orbulina_sp._'isolate_A293'|76624|AJ229103:0.00000099651024276218)0/0/0/27/1/0:0.00000099651024276218,Orbulina_sp._'isolate_GH2'|76619|AJ229098:0.00444836453189639564)0/0/0/36/0/0:0.00770227444253853994)0/0/0/49/0/0:0.00000099651024276218)0/0/0/17/0/0:0.00000099651024276218,Orbulina_sp._'isolate_A399'|76626|AJ229105:0.00000099651024276218)0/16/0/50/0/0:0.00000099651024276218,(Orbulina_sp._'isolate_A69'|76621|AJ229100:0.00417067766130650459,((Orbulina_sp._'isolate_A47'|76620|AJ229099:0.00000099651024276218,Orbulina_sp._'isolate_AG103'|76622|AJ229101:0.00000099651024276218)21/19/26/32/34/44:0.00000099651024276218,Orbulina_sp._'isolate_A102'|76623|AJ229102:0.00000099651024276218)57/62/54/62/66/70:0.00000099651024276218)80/85/83/86/89/89:0.00836868964774303663)0/60/0/95/0/100:0.08441765071694633249)0/16/6/60/1/5:0.00000099651024276218,(Orbulina_universa|46134|U80791:0.00000099651024276218,Orbulina_universa|46134|U65632:0.00000099651024276218)89/94/98/93/98/99:0.00000099651024276218)100/100/100/100/100/100:0.43916791836401453120)100/100/100/94/86/85:0.15518705645927485803)100/0/83/98/95/100:0.24524830661721014335,((Globigerinoides_ruber|46089|AF102230:0.36224577786011319391,(Globigerinoides_sacculifer|45991|Z69600:0.01447980017248384245,(Globigerinoides_conglobatus|55301|Z83967:0.01091638362613920471,Globigerinoides_conglobatus|55301|U80790:0.07266626164474479510)0/0/0/81/14/0:0.03990880995128611580)99/94/96/99/100/100:0.26010079302556438074)99/97/95/94/90/82:0.14286897821869018466,(((Globigerinoides_ruber|46089|Z83965:0.01000815062445791978,Globigerinoides_ruber|46089|Z69599:0.00590428477891422748)100/100/100/100/100/100:0.06089470319563054790,Globigerinoides_ruber|46089|U80789:0.05418611267627517630)100/97/100/100/100/100:0.21146819454048276787,(Globigerinoides_ruber|46089|U65634:0.04040584166673620581,Globigerinoides_ruber|46089|Z83966:0.16118676891724292854)100/100/100/100/100/100:0.19762764494159476558)100/100/100/100/100/100:0.46959969249144489778)100/99/100/100/100/100:0.55353631528511326731)100/79/34/32/92/60:0.08564537007909718558)100/89/100/99/100/100:0.32392108671025193756,(((Globigerinella_siphonifera|46132|AJ390579:0.00000099651024276218,Globigerinella_siphonifera|46132|AJ390577:0.00000099651024276218)0/0/0/100/0/14:0.03537084767253538542,Globigerinella_siphonifera|46132|AJ390576:0.03844370614831355004)0/8/3/100/2/100:0.37193441655350101271,(Globigerinella_siphonifera|46132|Z69602:0.04838544293889093101,(Globigerinella_siphonifera|46132|Z83959:0.00000099651024276218,Globigerinella_siphonifera|46132|U65631:0.00000099651024276218)98/3/92/100/94/73:0.00000099651024276218)0/13/0/98/24/66:0.03206181288107255722)100/99/100/100/100/100:0.31397812743619279985)0/72/95/99/13/89:0.22216450443264856851)0/48/98/98/40/0:0.17187790449090462053,(((Globigerinella_siphonifera_type_IIb|93972|AF102228:0.00000099651024276218,(indet_spinose|P125|10:0.00000099651024276218,Globigerinella_siphonifera_type_III|109344|AJ251212:0.00000099651024276218)0/17/36/90/0/3:0.00185691862181035054)41/4/36/48/36/3:0.00000099651024276218,Globigerinella_siphonifera|46132|AJ390561:0.00556076883660647919)0/0/0/0/0/0:0.00000099651024276218,((Globigerinella_siphonifera|46132|AJ390563:0.03988114570439290490,Globigerinella_siphonifera|46132|AJ390562:0.00000099651024276218)65/94/67/78/74/88:0.01971786748943966591,(Globigerinella_siphonifera|46132|AJ390558:0.15192620628828898410,(Globigerinella_siphonifera|46132|AJ390560:0.00000099651024276218,Globigerinella_siphonifera|46132|AJ390559:0.00000099651024276218)0/8/0/99/5/0:0.00000099651024276218)0/0/0/67/0/14:0.16334101150296159721)0/0/0/28/0/6:0.03144808380930081554)95/93/84/97/85/84:0.07613839748039533117)0/26/79/95/30/0:0.07150775402467286768)0/17/79/95/26/0:0.05142242868070675405)0/12/51/36/6/0:0.00518308494352928781,Globigerinella_siphonifera_Type_II|55302|U80787:0.01069342173300222645)0/3/10/24/3/0:0.00897023490546050573)0/0/0/6/0/0:0.00000099651024276218,(Globigerina_bulloides|R043|01:0.04746671777182018964,Globigerinella_calida|69026|Z83960:0.00415858485877844582)0/0/29/55/8/4:0.00226945626337841239)0/0/0/0/0/0:0.00000099651024276218,Globigerinella_siphonifera|46132|AJ390569:0.00000099651024276218);
