# Supplementary material for: Using the Multiple Analysis Approach to Reconstruct Phylogenetic Relationships among Planktonic Foraminifera from Highly Divergent and Length-polymorphic SSU rDNA Sequences
Source: Bioinform Biol Insights. 2009 Nov 11;3:155–77. doi: 10.4137/bbi.s3334 (PMC2808177; doi:10.4137/bbi.s3334)
Supplement: Additional file 1—Sequence list [file Additional_File_1.zip › Additional_File_1/Trees/poaglo_combined_support.tre]

((Globigerinella_siphonifera_Type_II|55302|U80787:0.00381968417220308063,((Globigerina_bulloides|R043|05:0.00000105899327085992,((((Globigerinella_siphonifera|46132|AJ390565:0.00000105899327085992,(Globigerinella_siphonifera|46132|AJ390566:0.00000105899327085992,((Globigerinella_siphonifera|46132|AJ390575:0.00000105899327085992,(Globigerinella_siphonifera|46132|AJ390569:0.00000105899327085992,((Globigerinella_siphonifera|46132|AJ390572:0.03549837796145185326,Globigerinella_siphonifera|46132|AJ390567:0.00000105899327085992)18/1/0/75/91/83:0.01162607640503793630,Globigerinella_siphonifera|46132|AJ390573:0.00162130916113635624)30/1/14/0/47/30:0.00263209195915537538)0/0/2/0/5/9:0.00064506724309485450)0/2/1/0/5/2:0.00000105899327085992,Globigerinella_siphonifera|46132|AJ390570:0.00742356235262518153)0/0/1/0/2/3:0.00000105899327085992)0/0/0/0/0/1:0.00000105899327085992)0/0/0/0/0/1:0.00000105899327085992,Globigerinella_siphonifera|46132|AJ390564:0.00000105899327085992)0/0/0/0/0/1:0.00000105899327085992,Globigerinella_siphonifera|46132|AJ390574:0.00000105899327085992)0/0/0/0/0/3:0.00000105899327085992,Globigerinella_siphonifera|46132|AJ390571:0.02974831152727046291)0/0/0/0/0/7:0.00873085867322078053)0/0/0/0/0/6:0.00262622757726291983,(Globigerinella_siphonifera_type_IIa|93971|AF102227:0.00000105899327085992,(((Globigerinella_siphonifera_type_IIb|93972|AF102228:0.00000105899327085992,((((indet_spinose|P125|10:0.00000105899327085992,Globigerinella_siphonifera|46132|AJ390560:0.00000105899327085992)4/44/15/0/7/18:0.00662474150371518324,(Globigerinella_siphonifera|46132|AJ390558:0.00000105899327085992,Globigerinella_siphonifera|46132|AJ390559:0.00000105899327085992)0/21/0/0/0/91:0.01267067925141858800)11/0/1/0/4/13:0.00000105899327085992,Globigerinella_siphonifera|46132|AJ390561:0.00316291897615411568)8/0/8/0/3/47:0.00000105899327085992,Globigerinella_siphonifera_type_III|109344|AJ251212:0.00000105899327085992)0/0/7/0/0/29:0.00000105899327085992)10/1/1/0/0/50:0.00392868870949840757,(Globigerinella_siphonifera|46132|AJ390562:0.00000105899327085992,Globigerinella_siphonifera|46132|AJ390563:0.00512489355902646850)65/94/67/78/74/88:0.00911377148565247971)95/93/84/97/85/84:0.04248958920324694827,(indet_spinose|P155|07:0.01325752799723288987,(Globigerinella_siphonifera_type_IV|109345|AJ251213:0.00000105899327085992,(Globigerinella_siphonifera|46132|AJ390580:0.00000105899327085992,Globigerinella_siphonifera|46132|AJ390578:0.00000105899327085992)3/95/0/100/26/75:0.00159421549662781175)99/99/100/42/100/99:0.03342010914519774611)100/99/100/100/100/99:0.21324890810096283622)8/0/0/1/10/74:0.05871088960012717933)0/0/0/0/4/50:0.00985378158376956984)0/0/0/0/0/2:0.02291220299765699478)0/0/0/0/0/0:0.00000105899327085992,(Globigerina_bulloides|R043|01:0.00000105899327085992,((Globigerinella_siphonifera|46132|AJ390568:0.00000105899327085992,(((Globigerinella_siphonifera|46132|U65631:0.00000105899327085992,Globigerinella_siphonifera|46132|Z83959:0.00000105899327085992)98/3/92/100/94/73:0.00000105899327085992,(Globigerinella_siphonifera|46132|Z69602:0.00305168511369843711,(Globigerinella_siphonifera|46132|AJ390579:0.00000105899327085992,(Globigerinella_siphonifera|46132|AJ390576:0.00360868766175770827,Globigerinella_siphonifera|46132|AJ390577:0.00000105899327085992)1/99/73/0/39/86:0.00000105899327085992)0/8/3/100/2/100:0.06119083042931793698)4/0/0/0/1/30:0.00000105899327085992)100/99/100/100/100/100:0.22226188171476871092,(((((((Turborotalita_quinqueloba|125971|AF250113:0.00000105899327085992,Turborotalita_quinqueloba|125971|AF250112:0.00000105899327085992)100/100/100/100/100/100:0.03438092517962669514,((Turborotalita_quinqueloba|125971|AY241710:0.27736254562281514868,Turborotalita_quinqueloba|125971|AY453127:0.00100126475176101994)56/100/100/3/37/98:0.01093520810562971166,(Turborotalita_quinqueloba|125971|AF250114:0.00270841705766330107,Turborotalita_quinqueloba|125971|AF250115:0.00095639191517224421)95/96/75/65/100/99:0.00991254346883419651)52/67/80/2/27/72:0.02940128976224063231)38/46/98/5/91/99:0.19835148960238652149,Turborotalita_quinqueloba|125971|AF250116:0.24586502616580238612)100/100/100/93/100/100:1.09668403753345744533,((Globigerina_bulloides|69025|Z83957:0.24915148625161018248,(Globigerina_sp._Okinawa_trough_2006|375012|DQ407269:0.00241264123486538635,Globigerina_sp.|55306|U80793:0.00000105899327085992)100/100/100/100/100/100:0.08644278347588925382)94/100/100/98/99/98:0.11361151478967231043,((Globigerina_bulloides|69025|AF250111:0.02682285161739713514,(Globigerina_bulloides|69025|AF250107:0.00000105899327085992,(Globigerina_bulloides|69025|AY241712:0.00000105899327085992,Globigerina_bulloides|69025|AF250108:0.00000105899327085992)73/66/71/99/99/91:0.00132927749684894113)100/100/100/98/100/100:0.01017507691945354967)74/76/71/62/97/76:0.01713609356664287306,((Globigerina_bulloides|69025|AF250106:0.00000105899327085992,Globigerina_bulloides|69025|AY241713:0.00000105899327085992)100/100/98/16/100/100:0.00490737127287780781,(Globigerina_bulloides|69025|AF250109:0.00000105899327085992,Globigerina_bulloides|69025|AF250110:0.00000105899327085992)100/100/100/17/100/100:0.01336823205680534761)36/30/37/94/41/60:0.00601156785555100742)96/100/98/98/100/100:0.14055825718243611377)93/99/100/98/100/100:0.26215915569135206376)6/10/21/18/44/11:0.10459772260076073691,((Globigerina_falconensis|R018|04:0.00147037212213071977,(Globigerina_falconensis|R018|02:0.00000105899327085992,(Globigerina_falconensis|R053|25:0.00000105899327085992,Globigerina_falconensis|R053|18:0.00000105899327085992)0/75/32/62/71/100:0.00000105899327085992)0/15/29/0/79/80:0.00000105899327085992)0/75/62/51/76/84:0.00225834131200519910,Globigerina_falconensis|164913|AF387172:0.00000105899327085992)100/100/100/100/100/100:0.31247025550920853876)44/12/79/51/65/35:0.16880748501621947733,((((Globigerinita_uvula|164914|AF387173:0.28444275401540269899,((assumed_uvula|P086|11:0.00836157035122868028,((assumed_uvula|P085|16:0.00103946519691384552,assumed_uvula|P085|23:0.00106290469045705821)33/19/45/64/45/54:0.00000105899327085992,assumed_uvula|P085|47:0.00103811490685892598)44/39/72/0/60/61:0.00000105899327085992)77/43/71/24/77/66:0.00312204944306402775,assumed_uvula|P085|45:0.00000105899327085992)99/82/87/97/97/100:0.16451735758912963692)100/100/100/96/60/89:0.07813975769813534533,((((Globigerinita_glutinata|P148|28:0.00000105899327085992,(((((Globigerinita_glutinata|P148|05:0.00340284496201095606,Globigerinita_glutinata|P148|13:0.00000105899327085992)0/0/2/0/1/44:0.00453474705801477831,((Globigerinita_glutinata|P148|15:0.00000105899327085992,Globigerinita_glutinata|P148|17:0.00000105899327085992)18/18/18/11/26/26:0.00000105899327085992,Globigerinita_glutinata|P148|07:0.00000105899327085992)34/37/29/18/35/69:0.00000105899327085992)0/0/0/0/0/10:0.00000105899327085992,(Globigerinita_glutinata|P148|21:0.00109239424850241656,(Globigerinita_glutinata|P151|08:0.00000105899327085992,Globigerinita_glutinata|P151|06:0.00000105899327085992)45/68/48/0/66/78:0.00000105899327085992)24/30/22/0/30/71:0.00441513403800166022)0/0/0/0/0/6:0.00109367651993159585,Globigerinita_glutinata|P148|26:0.00000105899327085992)0/0/0/0/1/17:0.00220302568980694112,Globigerinita_glutinata|P148|20:0.00000105899327085992)1/0/1/0/4/11:0.00000105899327085992)4/2/5/0/8/19:0.00211821160461110125,((Globigerinita_glutinata|P149|28:0.00000105899327085992,(Globigerinita_glutinata|P152|03:0.00112769508828420737,((Globigerinita_glutinata|P149|07:0.00576652606941365897,Globigerinita_glutinata|P149|30:0.00000105899327085992)78/22/88/100/91/68:0.00000105899327085992,Globigerinita_glutinata|P149|22:0.00000105899327085992)65/22/87/68/78/76:0.00117366796202364671)100/93/99/100/100/100:0.01909686553433811995)20/12/19/38/82/76:0.00605361789012584875,(Globigerinita_glutinata|P149|04:0.00212813190266999660,(Globigerinita_glutinata|P152|28:0.00775307089523485579,Globigerinita_glutinata|P149|18:0.00100311747697640931)4/1/0/1/79/79:0.00301223582403373474)2/62/73/31/35/55:0.00129404297377941368)97/63/92/40/95/100:0.04094404154546776864)0/0/0/0/0/14:0.00000105899327085992,(Globigerinita_glutinata|R019|10:0.00000105899327085992,Globigerinita_glutinata|R019|17:0.00000105899327085992)79/27/85/96/77/100:0.00508468599723404992)0/0/0/0/0/100:0.03989913768055974169,((Globigerinita_glutinata|69041|Z83974:0.00471106391011586606,(Globigerinita_glutinata|69041|AF250105:0.00292593243254635638,(Globigerinita_glutinata|R049|03:0.00000105899327085992,(Globigerinita_glutinata|R049|a1:0.00000105899327085992,Globigerinita_glutinata|R049|06:0.00000105899327085992)21/88/89/5/86/96:0.00000105899327085992)25/99/99/100/99/99:0.00471908037107736118)100/99/100/100/100/100:0.05216597564226402306)19/44/11/0/71/94:0.00620193849761593863,Globigerinita_glutinata|69041|AY453136:0.00629530241326531261)0/1/0/0/29/41:0.00002945073773403093)100/19/91/98/95/97:0.07460234685374900199)100/99/99/97/59/82:0.04137836489060244677,(((Globorotalia_inflata|69028|Z83971:0.00186614020548103807,(Globorotalia_crassaformis|255239|AY453134:0.01140688052516843250,(Globorotalia_inflata|P138|01:0.00207377532763293243,(Globorotalia_inflata|P138|14:0.00000105899327085992,((((Globorotalia_inflata|P137|47:0.00000105899327085992,Globorotalia_inflata|P121|05:0.00000105899327085992)78/69/62/63/69/69:0.00000105899327085992,Globorotalia_inflata|P137|70:0.00103922730772229772)64/55/60/73/59/64:0.00000105899327085992,Globorotalia_inflata|R023|01:0.00223449948716870992)32/10/10/96/12/69:0.00207690195681568433,Globorotalia_inflata|R023|08:0.00000105899327085992)9/0/0/3/0/59:0.00000105899327085992)25/2/7/9/0/56:0.00000105899327085992)6/13/2/2/0/100:0.03245541815498298455)12/8/30/1/0/57:0.00023938489073459053)99/98/100/100/100/94:0.08072553314529164192,(((Pulleniatina_obliquiloculata|225066|DQ407270:0.00365109966406867775,(Pulleniatina_obliquiloculata|225066|DQ407271:0.00242005717840112567,Pulleniatina_obliquiloculata|225066|AY241709:0.00397698410217789226)95/10/84/76/85/42:0.00287653418290104677)100/100/99/98/86/99:0.02879719865732295950,(Neogloboquadrina_dutertrei|51039|AY241708:0.00000105899327085992,(Neogloboquadrina_dutertrei|51039|AY241707:0.00229611297517202549,(Neogloboquadrina_dutertrei|51039|AY453135:0.00111813944519668202,(Neogloboquadrina_dutertrei|51039|U65635:0.00128851092261001322,Neogloboquadrina_dutertrei|51039|Z83972:0.00677763288608883296)41/94/70/5/89/100:0.01291021779502706489)27/49/45/0/49/77:0.00195616438052782218)28/87/67/15/81/97:0.00934222925612580683)100/100/94/100/100/100:0.03876313150007713870)0/43/35/0/66/91:0.03843790010040629840,((((Neogloboquadrina_pachyderma|125957|AY453128:0.00000105899327085992,(Neogloboquadrina_pachyderma|125957|AY453130:0.00918798898676898186,(Neogloboquadrina_pachyderma|125957|AY453129:0.00181667427976747861,Neogloboquadrina_pachyderma|125957|AY241711:0.00378960268089892057)63/60/65/0/71/63:0.00090436355307002016)13/18/44/0/9/21:0.00000105899327085992)42/28/56/0/41/42:0.00000105899327085992,Neogloboquadrina_pachyderma|125957|AY453131:0.00272092448693608173)95/100/100/95/100/98:0.02391295653469190791,((Neogloboquadrina_pachyderma|125957|AF250118:0.00093663725069015661,Neogloboquadrina_pachyderma|125957|AF250117:0.00093816675529915974)100/23/17/43/75/81:0.00097012698321109910,(Neogloboquadrina_incompta|P150|08:0.00000105899327085992,(Neogloboquadrina_incompta|P150|05:0.00000105899327085992,(((Neogloboquadrina_incompta|P106|09:0.00000105899327085992,Neogloboquadrina_incompta|P150|10:0.00000105899327085992)0/66/57/75/70/39:0.00000105899327085992,Neogloboquadrina_incompta|P150|07:0.00000105899327085992)0/60/1/0/50/68:0.00000105899327085992,Neogloboquadrina_incompta|P106|02:0.00000105899327085992)0/0/0/0/50/62:0.00000105899327085992)0/0/0/2/93/75:0.00000105899327085992)0/79/97/1/100/85:0.00123976066193742102)100/29/30/33/86/100:0.04127916423983730293)100/100/100/100/100/100:0.38791889111323318851,(Neogloboquadrina_pachyderma|125957|AF250120:0.03200258970280797644,((Neogloboquadrina_pachyderma|125957|EF447104:0.00778712131545489239,Neogloboquadrina_pachyderma|125957|AY305329:0.00000105899327085992)100/100/100/100/100/100:0.03047856359638841453,(((Neogloboquadrina_pachyderma|125957|AY453138:0.00974610318821639461,Neogloboquadrina_pachyderma|125957|AY453137:0.00768079544793376021)100/97/96/95/100/100:0.00654773408451268801,((Neogloboquadrina_pachyderma|125957|AY973272:0.00000105899327085992,((Neogloboquadrina_pachyderma|125957|AY453126:0.00000105899327085992,Neogloboquadrina_pachyderma|125957|AY453125:0.00579538393058051226)68/52/93/0/61/64:0.00095728441246507856,Neogloboquadrina_pachyderma|125957|AY453132:0.00480615542658007714)24/6/48/0/54/59:0.00000105899327085992)53/68/55/0/81/79:0.00095791732475832762,Neogloboquadrina_pachyderma|125957|EF447103:0.00300897920684662984)62/63/72/0/87/88:0.00354918405917039291)85/94/99/83/88/95:0.01471932847885253255,(Neogloboquadrina_pachyderma|125957|AY305330:0.02352083700514588302,((Neogloboquadrina_pachyderma|125957|EF447102:0.01139521739901661057,Neogloboquadrina_pachyderma|125957|AY305332:0.00993788506270380616)12/61/4/0/25/73:0.00321697169823361275,(Neogloboquadrina_pachyderma|125957|AY305331:0.00100038938260661714,Neogloboquadrina_pachyderma|125957|AF250119:0.02364262020851729679)73/57/83/8/65/66:0.01911266526239832272)0/0/0/6/54/30:0.00800339441189160984)99/87/100/9/99/99:0.02587238407849281122)1/5/59/51/58/73:0.01225218874759879256)27/65/99/61/91/85:0.02205441105723931344)99/98/99/100/98/100:0.07094196206789273040)5/7/17/30/22/28:0.01861426677407757024)7/5/33/5/39/35:0.02840673292569351541)20/10/21/47/70/87:0.08755258159884081459,((poss_scitula|R034|03:0.00000105899327085992,poss_scitula|R034|02:0.00380616222948717501)100/100/100/100/100/100:0.21995379048083579798,((Globorotalia_hirsuta|69027|Z83973:0.00924435399466821961,((Globorotalia_hirsuta|P029|05:0.00000105899327085992,Globorotalia_hirsuta|P066|04:0.00000105899327085992)98/48/100/100/31/100:0.00527569035315035746,((((Globorotalia_hirsuta|P069|60:0.00000105899327085992,((Globorotalia_hirsuta|R002|09:0.00000105899327085992,(Globorotalia_hirsuta|R002|02:0.00000105899327085992,Globorotalia_hirsuta|R002|11:0.00000105899327085992)32/87/21/0/3/71:0.00000105899327085992)62/0/47/74/8/74:0.00000105899327085992,(poss_scitula|R021|02:0.00000105899327085992,poss_scitula|R021|01:0.00000105899327085992)83/84/62/100/26/100:0.01205031631980780192)20/1/0/4/3/61:0.00100776443786758808)0/0/0/0/0/20:0.00000105899327085992,Globorotalia_hirsuta|P066|13:0.00000105899327085992)0/0/0/0/0/18:0.00000105899327085992,Globorotalia_hirsuta|P069|71:0.00000105899327085992)0/0/0/0/0/61:0.00000105899327085992,((Globorotalia_hirsuta|P027|06:0.00095679092802417271,(Globorotalia_hirsuta|P027|02:0.00095676982051569467,Globorotalia_hirsuta|P029|09:0.00000105899327085992)35/55/48/36/45/56:0.00000105899327085992)88/89/97/100/90/90:0.00191948989604569264,poss_scitula|R021|36:0.00604405351296746426)24/19/62/20/65/49:0.00096740558023800615)0/0/0/0/2/94:0.01907735500442995363)0/0/0/28/15/94:0.01974111323417052435)98/99/99/97/99/94:0.14404613850882685977,((Globorotalia_menardii|55304|Z83970:0.00661203614753996024,Globorotalia_menardii|55304|U80794:0.00077178321217101508)100/100/100/100/100/100:0.70320455521993696646,(Globorotalia_truncatulinoides|69029|AY453133:0.02989350271144251489,(Globorotalia_truncatulinoides|69029|Z83968:0.00000105899327085992,((Globorotalia_truncatulinoides|69029|AY359167:0.00440297675919981354,Globorotalia_truncatulinoides|69029|Z83969:0.00185211391745408044)0/7/1/0/18/88:0.00529363803970277734,((Globorotalia_truncatulinoides|R012|31:0.00182380815153630228,((Globorotalia_truncatulinoides|R012|09:0.00000105899327085992,(Globorotalia_truncatulinoides|R066|54:0.00574850763888770742,Globorotalia_truncatulinoides|R012|28:0.00000105899327085992)40/36/41/91/36/46:0.00182890438015467023)34/33/33/81/29/40:0.00091251884549817459,((((Globorotalia_truncatulinoides|R030|12:0.00358946702182026635,Globorotalia_truncatulinoides|P115|06:0.00174839000935137347)20/29/55/6/27/47:0.00128557602489241351,(((Globorotalia_truncatulinoides|P114|06:0.00178970301497352450,((Globorotalia_truncatulinoides|P114|01:0.00000105899327085992,Globorotalia_truncatulinoides|P114|14:0.00000105899327085992)0/71/91/0/76/97:0.00088516672165810063,Globorotalia_truncatulinoides|R063|19:0.01338910770933878988)0/31/69/0/50/52:0.00090579685631468545)0/51/87/0/55/71:0.00358838886737036702,(Globorotalia_truncatulinoides|P115|10:0.00174402623570681765,Globorotalia_truncatulinoides|R036|04:0.00000105899327085992)45/43/36/0/46/37:0.00087035424553544294)0/7/14/0/7/9:0.00000105899327085992,Globorotalia_truncatulinoides|P115|05:0.00174777968633457455)0/16/28/0/25/28:0.00132984405189506437)0/3/12/0/1/11:0.00087174849229769685,((((Globorotalia_truncatulinoides|R005|19:0.00313541062070333458,(Globorotalia_truncatulinoides|R005|15:0.00000105899327085992,(Globorotalia_truncatulinoides|R005|10:0.00000105899327085992,Globorotalia_truncatulinoides|R005|04:0.00000105899327085992)4/0/9/8/30/62:0.00089167977435769899)1/0/4/0/24/82:0.00315561333501152572)0/0/0/0/5/66:0.00269634044610704083,((Globorotalia_truncatulinoides|R036|08:0.00268651990843464788,Globorotalia_truncatulinoides|R036|34:0.00274958709707246850)24/22/30/37/31/33:0.00178578987148368218,Globorotalia_truncatulinoides|R031|08:0.00000105899327085992)29/40/43/38/34/56:0.00221735740868512143)0/0/0/0/0/46:0.00224286150433535567,((Globorotalia_truncatulinoides|69029|AJ272474:0.01897543983492233979,(Globorotalia_truncatulinoides|69029|AJ272476:0.01086098065469042785,Globorotalia_truncatulinoides|69029|AJ272477:0.00270699849431403758)100/100/82/99/97/100:0.05053765817146846362)0/3/2/0/7/78:0.01911238005182758909,Globorotalia_truncatulinoides|69029|AJ272475:0.00000105899327085992)0/0/0/0/0/72:0.00654064736262987938)0/0/0/0/0/8:0.00000105899327085992,((Globorotalia_truncatulinoides|P115|03:0.00000105899327085992,Globorotalia_truncatulinoides|P115|13:0.00000105899327085992)100/87/83/7/79/87:0.00087835887892431460,Globorotalia_truncatulinoides|R036|06:0.00275433337377048145)0/47/45/0/40/50:0.00262818106515350525)0/0/0/0/0/4:0.00145134431028044156)0/0/0/0/0/4:0.00140229185080560908,Globorotalia_truncatulinoides|R012|27:0.00000105899327085992)0/0/0/0/0/0:0.00000105899327085992)0/0/0/0/0/8:0.00000105899327085992)0/0/0/0/0/63:0.02650580753091038785,Globorotalia_truncatulinoides|69029|AY359166:0.00000105899327085992)0/0/0/0/0/39:0.00641343960360608954)0/0/0/0/0/41:0.00213090174228776352)1/0/15/8/1/74:0.02312378779715144883)100/100/100/100/100/100:0.34779469584001748705)61/1/45/53/6/84:0.10210136052094677395)62/1/38/53/3/43:0.03489702086619805854)16/6/19/37/8/46:0.02572337712789976583)70/10/30/72/82/54:0.12422855335644593378)92/44/100/100/77/37:0.16315575754570230127,((Hastigerina_pelagica|1611|01:0.00299844930463101424,(Hastigerina_pelagica|0091|02:0.00947023474786635837,((Hastigerina_pelagica|0843|00:0.01397143339645548141,(((Hastigerina_pelagica|1611|08:0.00113919544560255439,Hastigerina_pelagica|0842|06:0.00111788241124850070)30/3/3/0/12/38:0.00000105899327085992,Hastigerina_pelagica|1611|04:0.00111883480757107119)68/70/14/1/53/39:0.00344421368880590620,Hastigerina_pelagica|0842|04:0.00528975796315019151)0/3/0/0/0/83:0.00810468184599870065)0/0/0/0/0/32:0.00487025446727845212,(((Hastigerina_pelagica|P080|03:0.00000105899327085992,((((Hastigerina_pelagica|0080|10:0.00317986150765005868,Hastigerina_pelagica|0842|05:0.00239179179182700749)0/0/1/87/6/7:0.00000105899327085992,((Hastigerina_pelagica|0842|03:0.00000105899327085992,Hastigerina_pelagica|0842|01:0.00000105899327085992)98/92/100/100/100/94:0.00242653141812142811,(((((((Hastigerina_pelagica|0100|09:0.00000105899327085992,Hastigerina_pelagica|P100|09:0.00000105899327085992)74/77/80/72/81/73:0.00107742741836282978,Hastigerina_pelagica|0100|05:0.00000105899327085992)2/5/3/7/9/4:0.00000105899327085992,Hastigerina_pelagica|P100|05:0.00000105899327085992)15/27/16/32/38/18:0.00000105899327085992,(Hastigerina_pelagica|0100|01:0.00000105899327085992,((Hastigerina_pelagica|P100|01:0.00000105899327085992,(((Hastigerina_pelagica|P100|10:0.00000105899327085992,((Hastigerina_pelagica|P100|08:0.00000105899327085992,Hastigerina_pelagica|0100|08:0.00000105899327085992)16/16/18/21/23/13:0.00000105899327085992,Hastigerina_pelagica|0100|10:0.00000105899327085992)11/16/12/9/9/18:0.00000105899327085992)77/62/71/76/74/71:0.00107760250898940356,(Hastigerina_pelagica|P100|07:0.00000105899327085992,Hastigerina_pelagica|P100|03:0.00000105899327085992)22/23/31/26/20/20:0.00000105899327085992)5/3/2/2/2/2:0.00000105899327085992,Hastigerina_pelagica|0100|07:0.00000105899327085992)64/66/58/66/65/66:0.00107428112234637160)15/15/13/12/9/23:0.00000105899327085992,Hastigerina_pelagica|0100|03:0.00000105899327085992)2/1/1/11/3/11:0.00000105899327085992)14/4/19/39/13/38:0.00000105899327085992)14/3/18/41/23/44:0.00107431332610287466,(Hastigerina_pelagica|0100|02:0.01094936947669798016,Hastigerina_pelagica|P100|02:0.00000105899327085992)49/66/57/60/64/43:0.00000105899327085992)5/0/13/56/6/45:0.00166001282566747774,(Hastigerina_pelagica|0722|00:0.00875613441122869048,Hastigerina_pelagica|0723|00:0.00631112637289450457)83/98/100/99/96/99:0.02348363539618371701)52/94/90/4/99/100:0.06763204690071401848,(Hastigerina_pelagica|R025|06:0.00000105899327085992,(Hastigerina_pelagica|R025|09:0.00000105899327085992,Hastigerina_pelagica|R025|15:0.00000105899327085992)56/89/20/100/85/81:0.00000105899327085992)5/85/4/100/34/24:0.00000105899327085992)1/1/0/0/0/56:0.00211822017491036883)1/0/0/0/0/6:0.00315135978638991007)0/0/0/0/0/2:0.00000105899327085992,(((Hastigerina_pelagica|0080|16:0.00000105899327085992,Hastigerina_pelagica|P080|20:0.00000105899327085992)0/3/0/14/21/5:0.00000105899327085992,Hastigerina_pelagica|P080|16:0.00000105899327085992)0/3/0/2/10/6:0.00000105899327085992,(Hastigerina_pelagica|P080|10:0.00000105899327085992,Hastigerina_pelagica|0080|20:0.00000105899327085992)2/5/0/13/17/7:0.00000105899327085992)1/26/1/100/58/36:0.00000105899327085992)0/0/0/0/0/0:0.00000105899327085992,(Hastigerina_pelagica|P080|41:0.00000105899327085992,Hastigerina_pelagica|0080|41:0.00000105899327085992)100/75/79/91/89/76:0.00104358113769099361)0/0/0/0/1/4:0.00104096921331055508)0/0/0/0/0/1:0.00000105899327085992,Hastigerina_pelagica|0080|03:0.00000105899327085992)0/0/0/0/0/3:0.00000105899327085992,(Hastigerina_pelagica|P080|08:0.00000105899327085992,Hastigerina_pelagica|0080|08:0.00000105899327085992)66/77/82/92/93/77:0.00000105899327085992)0/0/0/0/0/1:0.00148682875117497003)6/0/0/0/20/31:0.00584811587332909662)0/0/0/1/16/34:0.00237667308031314995)100/100/100/100/100/100:0.27725259101096344505,(Hastigerina_pelagica|69033|Z83958:0.00242302133476518782,((Hastigerina_pelagica|P101|72:0.00000105899327085992,((((Hastigerina_pelagica|0101|30:0.00000105899327085992,((Hastigerina_pelagica|0101|67:0.00000105899327085992,Hastigerina_pelagica|P101|67:0.00000105899327085992)69/59/60/68/69/66:0.00091729047511920014,((Hastigerina_pelagica|R022|18:0.00091560332727465309,(Hastigerina_pelagica|R022|05:0.00000105899327085992,Hastigerina_pelagica|R022|01:0.00000105899327085992)81/83/85/26/81/92:0.00000105899327085992)76/75/89/19/79/88:0.00000105899327085992,Hastigerina_pelagica|P101|30:0.00000105899327085992)16/7/20/0/18/28:0.00000105899327085992)3/3/2/0/2/3:0.00000105899327085992)29/11/31/1/26/34:0.00000105899327085992,Hastigerina_pelagica|R022|30:0.00000105899327085992)27/0/49/0/20/90:0.00000105899327085992,(Hastigerina_pelagica|0101|49:0.00622428486475579655,Hastigerina_pelagica|P101|49:0.00389787427498583484)30/6/56/95/34/97:0.00649753612392260302)72/22/81/99/71/85:0.00214056786590590071,Hastigerina_pelagica|0101|72:0.00000105899327085992)0/0/18/25/5/19:0.00000105899327085992)0/1/15/14/8/19:0.00000105899327085992,Hastigerina_pelagica|P101|16:0.00000105899327085992)4/7/51/36/28/94:0.01033391136797378457)100/100/100/100/100/100:0.49325330955522467269)4/0/38/9/88/68:0.08899122017201399615)51/5/64/51/24/20:0.03949202422900340709)3/69/86/53/67/56:0.05549762721193148007,((((Globigerinoides_ruber|46089|U65634:0.00409700516734667723,Globigerinoides_ruber|46089|Z83966:0.00856589485741752338)100/100/100/100/100/100:0.09299848501455454386,(Globigerinoides_ruber|46089|U80789:0.01411848878945622804,(Globigerinoides_ruber|46089|Z69599:0.00000105899327085992,Globigerinoides_ruber|46089|Z83965:0.00000105899327085992)100/100/100/100/100/100:0.04017744338307391999)100/97/100/100/100/100:0.05663944045965613183)100/100/100/100/100/100:0.28997746510588684465,(Globigerinoides_ruber|46089|AF102230:0.19217400588076913315,((Globigerinoides_conglobatus|55301|Z83967:0.00000105899327085992,Globigerinoides_sacculifer|45991|Z69600:0.00103569098390654361)100/100/98/18/86/100:0.01145384239023779921,Globigerinoides_conglobatus|55301|U80790:0.00895827620371430176)99/94/96/99/100/100:0.10334700211634807732)99/97/95/94/90/82:0.09771713785119702511)100/99/100/100/100/100:0.47837918725626887850,((((Orbulina_sp._'isolate_AG102'|76607|AJ229086:0.00353944653489762827,((Orbulina_sp._'isolate_A29'|76606|AJ229085:0.00000105899327085992,((Orbulina_sp._'isolate_A24'|76604|AJ229083:0.00723232603175865546,((Orbulina_sp._'isolate_A438'|76618|AJ229097:0.00000105899327085992,Orbulina_sp._'isolate_A379'|76617|AJ229096:0.00000105899327085992)66/75/69/71/78/67:0.00000105899327085992,(Orbulina_sp._'isolate_B257'|76615|AJ229094:0.00235709769727725877,Orbulina_sp._'isolate_B250'|76616|AJ229095:0.00000105899327085992)59/61/43/18/51/51:0.00000105899327085992)100/100/100/100/100/100:0.47602376415126024245)0/0/0/1/0/60:0.00000105899327085992,((Orbulina_sp._'isolate_A327'|76613|AJ229092:0.00485481737469670941,(Orbulina_sp._'isolate_V17'|76598|AJ229077:0.00481688267079149416,(((Orbulina_sp._'isolate_A229'|76610|AJ229089:0.00000105899327085992,Orbulina_sp._'isolate_A325'|76612|AJ229091:0.00000105899327085992)0/0/3/1/3/12:0.00000105899327085992,((Orbulina_sp._'isolate_A136'|76608|AJ229087:0.00000105899327085992,Orbulina_sp._'isolate_AG42'|76605|AJ229084:0.00000105899327085992)0/1/0/1/1/10:0.00000105899327085992,(Orbulina_sp._'isolate_SD79'|76602|AJ229081:0.00000105899327085992,((Orbulina_sp._'isolate_AG19'|76603|AJ229082:0.00000105899327085992,Orbulina_sp._'isolate_SD78'|76601|AJ229080:0.00000105899327085992)0/0/3/2/0/15:0.00000105899327085992,Orbulina_sp._'isolate_A492'|76614|AJ229093:0.00000105899327085992)0/0/0/0/0/4:0.00000105899327085992)0/0/0/0/0/3:0.00000105899327085992)0/0/0/0/0/3:0.00000105899327085992)0/4/0/1/2/30:0.00000105899327085992,(Orbulina_sp._'isolate_V33'|76600|AJ229079:0.00240391593900284159,Orbulina_sp._'isolate_V24'|76599|AJ229078:0.00240362302973296752)0/1/1/0/1/18:0.00000105899327085992)0/3/1/1/0/41:0.00000105899327085992)0/2/6/2/4/61:0.00240423279657045116)0/0/0/0/0/20:0.00000105899327085992,Orbulina_sp._'isolate_A202'|76609|AJ229088:0.00000105899327085992)0/0/0/25/0/27:0.00000105899327085992)0/0/0/0/0/50:0.00236939090394542792)0/0/0/0/0/53:0.00001922884752639348,Orbulina_sp._'isolate_A292'|76611|AJ229090:0.00000105899327085992)0/0/0/0/0/78:0.00613633249277972543)0/0/0/1/0/98:0.12959788363584606730,(Orbulina_universa|46134|Z83961:0.00341581905263467619,Orbulina_universa|46134|AF102229:0.00000105899327085992)84/98/81/92/85/88:0.00000105899327085992)100/98/100/84/98/99:0.23361217516468713029,((Orbulina_sp._'isolate_A440'|76627|AJ229106:0.00000105899327085992,(((((Orbulina_sp._'isolate_A399'|76626|AJ229105:0.00000105899327085992,Orbulina_sp._'isolate_A495'|76597|AJ229109:0.00000105899327085992)0/8/0/0/0/12:0.00000105899327085992,Orbulina_sp._'isolate_A333'|76625|AJ229104:0.00000105899327085992)0/31/0/0/0/35:0.00000105899327085992,(Orbulina_sp._'isolate_A69'|76621|AJ229100:0.00229804384881506863,((Orbulina_sp._'isolate_A102'|76623|AJ229102:0.00000105899327085992,Orbulina_sp._'isolate_AG103'|76622|AJ229101:0.00000105899327085992)20/30/27/17/7/17:0.00000105899327085992,Orbulina_sp._'isolate_A47'|76620|AJ229099:0.00000105899327085992)57/62/54/62/66/70:0.00000105899327085992)80/85/83/86/89/89:0.00460525178049242794)0/1/0/1/0/25:0.00000105899327085992,(Orbulina_sp._'isolate_A293'|76624|AJ229103:0.00000105899327085992,(Orbulina_sp._'isolate_A463'|76628|AJ229107:0.00000105899327085992,Orbulina_sp._'isolate_A465'|76596|AJ229108:0.00230035898216333782)13/9/3/2/33/80:0.00000105899327085992)0/22/0/8/41/89:0.00697402673679074769)0/5/0/0/0/60:0.00232492629348395041,Orbulina_sp._'isolate_GH2'|76619|AJ229098:0.00238595942941327317)0/0/0/7/0/58:0.00000356049218667683)0/60/0/95/0/100:0.13361042191050495620,((Orbulina_universa|46134|Z69601:0.00000105899327085992,Orbulina_universa|46134|Z83962:0.00000105899327085992)37/100/100/80/100/99:0.00223243971807032728,(Orbulina_universa|46134|U80791:0.00000105899327085992,Orbulina_universa|46134|U65632:0.00000105899327085992)89/94/98/93/98/99:0.00000105899327085992)0/13/13/28/16/94:0.00754754915060461880)100/100/100/100/100/100:0.29281159833562808714)100/100/100/94/86/85:0.05116256173383774974,(((Globigerinoides_sacculifer|45991|U65633:0.00000105899327085992,Globigerinoides_sacculifer|45991|Z83963:0.00349281022948680917)7/0/3/4/6/2:0.00000105899327085992,Globigerinoides_sacculifer|45991|U80792:0.00000105899327085992)39/74/37/86/33/54:0.00069262127056292225,Globigerinoides_sacculifer|45991|Z83964:0.01496413765393455296)100/100/100/100/100/100:0.49477408043623138933)100/0/83/98/95/100:0.18061458105749453318)100/79/34/32/92/60:0.08033602268599727980)100/89/100/99/100/100:0.17786044823186128450)0/72/95/99/13/89:0.08327945451795776277)0/0/0/0/0/14:0.00210319534241604558,Globigerinella_calida|69026|Z83960:0.00225804587145207476)0/0/0/0/0/6:0.00220069472600278003)0/0/0/0/0/0:0.00000105899327085992,Globigerinella_siphonifera_Type_II|55302|U80788:0.02610463274966733777);
