# Supplementary material for: Using the Multiple Analysis Approach to Reconstruct Phylogenetic Relationships among Planktonic Foraminifera from Highly Divergent and Length-polymorphic SSU rDNA Sequences
Source: Bioinform Biol Insights. 2009 Nov 11;3:155–77. doi: 10.4137/bbi.s3334 (PMC2808177; doi:10.4137/bbi.s3334)
Supplement: Additional file 1—Sequence list [file Additional_File_1.zip › Additional_File_1/Trees/RAxML_bipartitions.clustalw]

((((((((Globigerina_bulloides|R043|05:0.00000105704777513296,(((Globigerinella_siphonifera_Type_II|55302|U80788:0.00233907755977673208,(((((Globigerinella_siphonifera|46132|AJ390560:0.00000105704777513296,((Globigerinella_siphonifera|46132|AJ390562:0.00000105704777513296,Globigerinella_siphonifera|46132|AJ390563:0.00810150207405663410)65:0.00510806434945719392,((Globigerinella_siphonifera|46132|AJ390558:0.00000105704777513296,indet_spinose|P125|10:0.00096348453713011233)35:0.00000171079246931083,Globigerinella_siphonifera|46132|AJ390561:0.00389231732846757666)15:0.00000231384012973087)17:0.00000131697792229572)27:0.00000106542374566500,Globigerinella_siphonifera|46132|AJ390559:0.00000105704777513296)54:0.00000355184166907148,Globigerinella_siphonifera_type_III|109344|AJ251212:0.00000105704777513296)54:0.00000105704777513296,Globigerinella_siphonifera_type_IIb|93972|AF102228:0.00000105704777513296)95:0.23410910822735656045,((((Globigerinella_siphonifera|46132|AJ390580:0.00000105704777513296,Globigerinella_siphonifera_type_IV|109345|AJ251213:0.00000105704777513296)44:0.00000105704777513296,Globigerinella_siphonifera|46132|AJ390578:0.00000105704777513296)99:0.01590554429432475964,indet_spinose|P155|07:0.00608025362753179463)100:0.24172858250726250717,(Globigerinella_siphonifera|46132|Z69602:0.01009108262737442446,(((Globigerinella_siphonifera|46132|AJ390577:0.00000105704777513296,(Globigerinella_siphonifera|46132|U65631:0.00000105704777513296,Globigerinella_siphonifera|46132|Z83959:0.00000105704777513296)98:0.00000105704777513296)47:0.00000105704777513296,Globigerinella_siphonifera|46132|AJ390576:0.00000105704777513296)72:0.00000105704777513296,Globigerinella_siphonifera|46132|AJ390579:0.00000105704777513296)88:0.01166730220016360189)100:0.69713812602208846680)92:0.16688309528141390126)89:0.18145141182516455469)69:0.01431970751043800186,Globigerinella_siphonifera_type_IIa|93971|AF102227:0.00000105704777513296)45:0.00094600936018711379,Globigerinella_siphonifera_Type_II|55302|U80787:0.00280883734793282601)28:0.00000105704777513296)15:0.00000105704777513296,Globigerinella_siphonifera|46132|AJ390565:0.00000105704777513296)5:0.00000105704777513296,Globigerinella_siphonifera|46132|AJ390574:0.00000105704777513296)3:0.00000105704777513296,Globigerinella_siphonifera|46132|AJ390564:0.00000105704777513296)7:0.00000105704777513296,Globigerinella_siphonifera|46132|AJ390566:0.00000105704777513296)8:0.00000105704777513296,Globigerinella_siphonifera|46132|AJ390571:0.00000105704777513296)8:0.00000105704777513296,(Globigerinella_siphonifera|46132|AJ390569:0.00000105704777513296,(((Globigerinella_siphonifera|46132|AJ390570:0.00912366920373613305,(Globigerinella_siphonifera|46132|AJ390575:0.00000105704777513296,(Globigerinella_siphonifera|46132|AJ390573:0.00000105704777513296,Globigerinella_siphonifera|46132|AJ390572:0.00000105704777513296)42:0.00168043009186581412)5:0.00017211314349122395)2:0.00000105704777513296,Globigerinella_siphonifera|46132|AJ390567:0.00000105704777513296)2:0.00009460346450532835,Globigerinella_siphonifera|46132|AJ390568:0.00000105704777513296)9:0.00000105704777513296)8:0.00000105704777513296)37:0.00140415567024996515,(Globigerina_bulloides|R043|01:0.00000105704777513296,((((Turborotalita_quinqueloba|125971|AY453127:0.00000105704777513296,(Turborotalita_quinqueloba|125971|AY241710:0.00000105704777513296,((Turborotalita_quinqueloba|125971|AF250115:0.00000105704777513296,Turborotalita_quinqueloba|125971|AF250114:0.00087392831776775509)95:0.00551867243662613766,((Turborotalita_quinqueloba|125971|AF250113:0.00000105704777513296,Turborotalita_quinqueloba|125971|AF250112:0.00000105704777513296)100:0.01508307816528016952,Turborotalita_quinqueloba|125971|AF250116:0.26985111257184518641)49:0.01671379183118396061)47:0.00776452685910376979)43:0.00186190391476984780)100:1.44635989510978069106,((((Globigerina_sp._Okinawa_trough_2006|375012|DQ407269:0.00222099792707711663,Globigerina_sp.|55306|U80793:0.00000105704777513296)100:0.06579309323531766507,Globigerina_bulloides|69025|Z83957:0.12760704724572610735)94:0.14988049488997479131,((Globigerina_bulloides|69025|AF250109:0.00000105704777513296,Globigerina_bulloides|69025|AF250110:0.00000105704777513296)100:0.00824273731308651850,((Globigerina_bulloides|69025|AY241713:0.00000105704777513296,Globigerina_bulloides|69025|AF250106:0.00000105704777513296)100:0.00225331859832414308,(Globigerina_bulloides|69025|AF250111:0.01812592974996471429,(Globigerina_bulloides|69025|AF250107:0.00000105704777513296,(Globigerina_bulloides|69025|AY241712:0.00000105704777513296,Globigerina_bulloides|69025|AF250108:0.00000105704777513296)73:0.00112278333414730447)100:0.00803686688597533665)74:0.01987431764925981503)49:0.00307753646015033414)96:0.07215255307995782630)93:0.11803346548518929560,(((Globigerina_falconensis|R018|02:0.00000105704777513296,(Globigerina_falconensis|R018|04:0.00161465743737812680,Globigerina_falconensis|164913|AF387172:0.00086569372478572249)5:0.00014694849591058464)8:0.00000105704777513296,Globigerina_falconensis|R053|18:0.00000105704777513296)25:0.00000105704777513296,Globigerina_falconensis|R053|25:0.00000105704777513296)100:0.72085226866205598384)94:0.27380943764017190434)44:0.11705803327923844370,(((((Globigerinoides_sacculifer|45991|U80792:0.00000105704777513296,Globigerinoides_sacculifer|45991|U65633:0.00000105704777513296)64:0.00000105704777513296,Globigerinoides_sacculifer|45991|Z83963:0.00379148931456910242)39:0.00000105704777513296,Globigerinoides_sacculifer|45991|Z83964:0.00754974751496532547)100:0.33987601768649783329,((((Orbulina_sp._'isolate_A438'|76618|AJ229097:0.00000105704777513296,Orbulina_sp._'isolate_A379'|76617|AJ229096:0.00000105704777513296)66:0.00000105704777513296,(Orbulina_sp._'isolate_B257'|76615|AJ229094:0.00279722023874583040,Orbulina_sp._'isolate_B250'|76616|AJ229095:0.00000105704777513296)59:0.00005771312322397163)100:0.09342552197413785120,(((Orbulina_sp._'isolate_A327'|76613|AJ229092:0.00921056321948507048,(Orbulina_sp._'isolate_A29'|76606|AJ229085:0.00000105704777513296,(Orbulina_sp._'isolate_A202'|76609|AJ229088:0.00000105704777513296,((Orbulina_sp._'isolate_V17'|76598|AJ229077:0.00609248894321619446,(Orbulina_sp._'isolate_A136'|76608|AJ229087:0.00000105704777513296,(Orbulina_sp._'isolate_A492'|76614|AJ229093:0.00000105704777513296,(Orbulina_sp._'isolate_V33'|76600|AJ229079:0.00304058856975762595,((Orbulina_sp._'isolate_A229'|76610|AJ229089:0.00000105704777513296,((((Orbulina_sp._'isolate_SD79'|76602|AJ229081:0.00000105704777513296,(Orbulina_universa|46134|AF102229:0.00000105704777513296,Orbulina_universa|46134|Z83961:0.00340957511442388939)84:0.00000105704777513296)17:0.00000105704777513296,Orbulina_sp._'isolate_SD78'|76601|AJ229080:0.00000105704777513296)25:0.00000105704777513296,Orbulina_sp._'isolate_AG19'|76603|AJ229082:0.00000105704777513296)14:0.00000105704777513296,Orbulina_sp._'isolate_A325'|76612|AJ229091:0.00000105704777513296)7:0.00000105704777513296)4:0.00000105704777513296,Orbulina_sp._'isolate_AG42'|76605|AJ229084:0.00000105704777513296)4:0.00000105704777513296)0:0.00000105704777513296)1:0.00000105704777513296)23:0.00000105704777513296)7:0.00000105704777513296,Orbulina_sp._'isolate_V24'|76599|AJ229078:0.00304032297521907502)54:0.00397480857817475355)63:0.00000105704777513296)2:0.00000105704777513296)11:0.00000105704777513296,(Orbulina_sp._'isolate_AG102'|76607|AJ229086:0.01232222585442762676,Orbulina_sp._'isolate_A292'|76611|AJ229090:0.00000105704777513296)56:0.00303954258992209089)81:0.00811362919092434472,Orbulina_sp._'isolate_A24'|76604|AJ229083:0.00295964068774594042)98:0.22597740735397325862)100:0.60066733915272552125,(Orbulina_sp._'isolate_GH2'|76619|AJ229098:0.00000105704777513296,((Orbulina_universa|46134|U80791:0.00000105704777513296,Orbulina_universa|46134|U65632:0.00000105704777513296)89:0.00000105704777513296,(Orbulina_sp._'isolate_A495'|76597|AJ229109:0.00000105704777513296,(Orbulina_sp._'isolate_A440'|76627|AJ229106:0.00276641849761810176,(((Orbulina_sp._'isolate_A463'|76628|AJ229107:0.00000105704777513296,Orbulina_sp._'isolate_A465'|76596|AJ229108:0.00259098848518537128)13:0.00017748535339815152,(Orbulina_sp._'isolate_A293'|76624|AJ229103:0.00000105704777513296,(Orbulina_universa|46134|Z83962:0.00000105704777513296,(Orbulina_sp._'isolate_A333'|76625|AJ229104:0.00000105704777513296,(Orbulina_universa|46134|Z69601:0.02130662982167932235,(Orbulina_sp._'isolate_A69'|76621|AJ229100:0.00276531786216989992,((Orbulina_sp._'isolate_A102'|76623|AJ229102:0.00000105704777513296,Orbulina_sp._'isolate_AG103'|76622|AJ229101:0.00000105704777513296)20:0.00000105704777513296,Orbulina_sp._'isolate_A47'|76620|AJ229099:0.00000105704777513296)57:0.00000105704777513296)80:0.00553443270807978463)38:0.00059211706274194767)2:0.00000105704777513296)0:0.00216146671501330108)0:0.00000105704777513296)1:0.00000105704777513296,Orbulina_sp._'isolate_A399'|76626|AJ229105:0.00000105704777513296)0:0.00000105704777513296)2:0.00000105704777513296)3:0.00000105704777513296)55:0.00351765884960600437)100:0.50093521410920727188)100:0.56044135963844032844)100:0.26772909783932430372,((Globigerinoides_ruber|46089|AF102230:0.12003165288710679337,(Globigerinoides_conglobatus|55301|U80790:0.00572802633186601188,(Globigerinoides_conglobatus|55301|Z83967:0.00000105704777513296,Globigerinoides_sacculifer|45991|Z69600:0.00101052385578180820)100:0.00360930069652099037)99:0.04502528169775395911)99:0.09803553743655982200,((Globigerinoides_ruber|46089|Z83966:0.00332061185169050133,Globigerinoides_ruber|46089|U65634:0.00105229612845818016)100:0.06681592630129964960,(Globigerinoides_ruber|46089|U80789:0.01680163668770418006,(Globigerinoides_ruber|46089|Z69599:0.00000105704777513296,Globigerinoides_ruber|46089|Z83965:0.00000105704777513296)100:0.02532308802580114995)100:0.04320687562536517506)100:0.14464694363599564508)100:0.30219640701102679081)100:0.16063009939577305163)59:0.20253813194661837715,(((((Hastigerina_pelagica|0842|03:0.00000105704777513296,Hastigerina_pelagica|0842|01:0.00000105704777513296)98:0.00000105704777513296,((((Hastigerina_pelagica|1611|04:0.00120799208667074346,(Hastigerina_pelagica|1611|08:0.00607967353612107967,Hastigerina_pelagica|0842|06:0.00120711477997125557)30:0.00000105704777513296)68:0.00000105704777513296,((Hastigerina_pelagica|1611|01:0.00000105704777513296,Hastigerina_pelagica|0091|02:0.17106955193174189223)68:0.01460862977030831684,Hastigerina_pelagica|R025|06:0.00000105704777513296)31:0.00000105704777513296)34:0.00000105704777513296,(((Hastigerina_pelagica|P080|20:0.00000105704777513296,((((((Hastigerina_pelagica|0080|41:0.00000105704777513296,Hastigerina_pelagica|P080|41:0.00000105704777513296)100:0.00107175417614855046,(Hastigerina_pelagica|0842|04:0.00000105704777513296,((Hastigerina_pelagica|P080|03:0.00000105704777513296,(Hastigerina_pelagica|P080|08:0.00000105704777513296,Hastigerina_pelagica|0080|08:0.00000105704777513296)66:0.00106987556448505773)4:0.00000105704777513296,Hastigerina_pelagica|0080|03:0.00000105704777513296)28:0.00000105704777513296)31:0.00000105704777513296)57:0.00000105704777513296,Hastigerina_pelagica|0080|20:0.00000105704777513296)21:0.00000105704777513296,Hastigerina_pelagica|0080|16:0.00000105704777513296)12:0.00000105704777513296,Hastigerina_pelagica|P080|10:0.00000105704777513296)5:0.00000105704777513296,Hastigerina_pelagica|P080|16:0.00000105704777513296)9:0.00000105704777513296)50:0.00000105704777513296,Hastigerina_pelagica|0080|10:0.00000105704777513296)88:0.00249108298367948762,(Hastigerina_pelagica|0843|00:0.00481179070820855065,Hastigerina_pelagica|0842|05:0.00000105704777513296)43:0.00000105704777513296)67:0.00371996961338177251)51:0.00000105704777513296,(Hastigerina_pelagica|R025|15:0.00000105704777513296,Hastigerina_pelagica|R025|09:0.00341917941907041471)56:0.00000105704777513296)52:0.00213753093879144075)89:0.03525165329306177014,(((((Hastigerina_pelagica|P100|01:0.00000105704777513296,((Hastigerina_pelagica|0722|00:0.00785185082514938161,Hastigerina_pelagica|0723|00:0.00527181013878183242)83:0.00789213786698832187,(((Hastigerina_pelagica|P100|03:0.00000105704777513296,Hastigerina_pelagica|0100|07:0.00000105704777513296)17:0.00000105704777513296,Hastigerina_pelagica|P100|07:0.00000105704777513296)48:0.00000105704777513296,((Hastigerina_pelagica|0100|08:0.00000105704777513296,(Hastigerina_pelagica|P100|08:0.00000105704777513296,Hastigerina_pelagica|0100|10:0.00000105704777513296)10:0.00000105704777513296)11:0.00000105704777513296,Hastigerina_pelagica|P100|10:0.00000105704777513296)77:0.00111105694184628762)64:0.00110683306687616627)11:0.00000105704777513296)5:0.00000105704777513296,Hastigerina_pelagica|0100|01:0.00000105704777513296)5:0.00000105704777513296,Hastigerina_pelagica|0100|03:0.00000105704777513296)32:0.00000105704777513296,(Hastigerina_pelagica|0100|09:0.00000105704777513296,Hastigerina_pelagica|P100|09:0.00000105704777513296)74:0.00111118983166352868)16:0.00000105704777513296,(Hastigerina_pelagica|0100|05:0.00000105704777513296,Hastigerina_pelagica|P100|05:0.00000105704777513296)39:0.00000105704777513296)36:0.00000105704777513296)36:0.00111623619304820117,(Hastigerina_pelagica|P100|02:0.00000105704777513296,Hastigerina_pelagica|0100|02:0.00119849937485358589)49:0.00000105704777513296)100:0.40270282433023579793,((((((Globigerinita_glutinata|P149|04:0.00000105704777513296,((Globigerinita_glutinata|P149|28:0.00000105704777513296,Globigerinita_glutinata|P149|18:0.00000105704777513296)45:0.00000105704777513296,(Globigerinita_glutinata|P152|03:0.00245538836693604727,(Globigerinita_glutinata|P149|22:0.00000105704777513296,(Globigerinita_glutinata|P149|07:0.00122384139114087949,Globigerinita_glutinata|P149|30:0.00000105704777513296)78:0.00000105704777513296)65:0.00000105704777513296)100:0.01785849116704912518)58:0.00122379655244665838)61:0.00000105704777513296,Globigerinita_glutinata|P152|28:0.00264210436867033313)97:0.02685039765559514222,((Globigerinita_glutinata|69041|AY453136:0.00237679842723414851,(Globigerinita_glutinata|P148|28:0.00000105704777513296,(((Globigerinita_glutinata|P148|26:0.00000105704777513296,(((Globigerinita_glutinata|P148|15:0.00000105704777513296,(Globigerinita_glutinata|P148|13:0.00000105704777513296,((Globigerinita_glutinata|P151|06:0.00000105704777513296,(Globigerinita_glutinata|P151|08:0.00000105704777513296,(Globigerinita_glutinata|P148|21:0.00000105704777513296,Globigerinita_glutinata|69041|Z83974:0.00407324561656386905)14:0.00132263992865210272)3:0.00000105704777513296)18:0.00000105704777513296,(Globigerinita_glutinata|R049|03:0.00000105704777513296,(Globigerinita_glutinata|R049|a1:0.00000105704777513296,(Globigerinita_glutinata|69041|AF250105:0.00711099300937410861,Globigerinita_glutinata|R049|06:0.00000105704777513296)39:0.00000105704777513296)53:0.00000105704777513296)100:0.09859651708949680737)31:0.00419888346639404365)7:0.00000105704777513296)0:0.00000105704777513296,Globigerinita_glutinata|P148|07:0.00000105704777513296)2:0.00000105704777513296,Globigerinita_glutinata|P148|17:0.00000105704777513296)8:0.00139392304989667298)19:0.00283885395889745071,Globigerinita_glutinata|P148|05:0.00000105704777513296)5:0.00000105704777513296,Globigerinita_glutinata|P148|20:0.00000105704777513296)8:0.00000105704777513296)8:0.00143815230136157659)13:0.00231714079579539234,(Globigerinita_glutinata|R019|17:0.00000105704777513296,Globigerinita_glutinata|R019|10:0.00000105704777513296)79:0.00015989891290997630)51:0.01997395514551573298)100:0.07949660395856525397,(Globigerinita_uvula|164914|AF387173:0.12334398255716837178,((assumed_uvula|P085|47:0.00108230306733064557,((assumed_uvula|P086|11:0.00870720485400300510,assumed_uvula|P085|23:0.00219513321716217251)29:0.00000105704777513296,assumed_uvula|P085|16:0.00108314338599674429)16:0.00000105704777513296)77:0.00155511905784471815,assumed_uvula|P085|45:0.00062050173973026031)99:0.09729576786931078136)100:0.08681237648971999732)100:0.15132518884172377338,((((Globorotalia_menardii|55304|Z83970:0.00000105704777513296,Globorotalia_menardii|55304|U80794:0.00668475789560086034)100:0.70445701258144621804,(Globorotalia_truncatulinoides|P114|14:0.00000105704777513296,(Globorotalia_truncatulinoides|R063|19:0.00000105704777513296,(((Globorotalia_truncatulinoides|P115|05:0.00181641521829839698,((((Globorotalia_truncatulinoides|R012|27:0.00000105704777513296,((((Globorotalia_truncatulinoides|R066|54:0.00465414077652160502,Globorotalia_truncatulinoides|R012|28:0.00000105704777513296)40:0.00180300450472317144,Globorotalia_truncatulinoides|R012|09:0.00000105704777513296)34:0.00089919175181296847,Globorotalia_truncatulinoides|69029|AY359166:0.00000105704777513296)17:0.00000105704777513296,(Globorotalia_truncatulinoides|R030|12:0.00278211631997128022,Globorotalia_truncatulinoides|R036|06:0.00187431772575853781)37:0.00185319762843414392)0:0.00000105704777513296)4:0.00000105704777513296,Globorotalia_truncatulinoides|R012|31:0.00185483527625877388)12:0.00264958368708774136,(((((Globorotalia_truncatulinoides|69029|AJ272476:0.01270876936923088889,Globorotalia_truncatulinoides|69029|AJ272477:0.00052862571344011473)100:0.05057353048684284230,Globorotalia_truncatulinoides|69029|AY453133:0.02680709764026987380)91:0.01554123868876852721,(((Globorotalia_truncatulinoides|P115|03:0.00000105704777513296,Globorotalia_truncatulinoides|P115|13:0.00000105704777513296)100:0.02337108099453987647,(Globorotalia_truncatulinoides|69029|AJ272475:0.00000105704777513296,Globorotalia_truncatulinoides|P114|01:0.00561728997372105531)100:0.01831642537638340437)99:0.02151731387930319248,Globorotalia_truncatulinoides|69029|AJ272474:0.06535419451062006446)91:0.02878551075705582107)59:0.00178004604298230866,Globorotalia_truncatulinoides|69029|Z83968:0.00000105704777513296)33:0.00087295953177937084,((((Globorotalia_truncatulinoides|R005|15:0.00000105704777513296,((Globorotalia_truncatulinoides|R005|04:0.00110866828386015862,Globorotalia_truncatulinoides|69029|AY359167:0.01252186305267061726)65:0.00000105704777513296,Globorotalia_truncatulinoides|R005|10:0.00000105704777513296)56:0.00297594521219568661)66:0.00909288845958161271,Globorotalia_truncatulinoides|69029|Z83969:0.00088988933772023106)51:0.00300877037317536303,Globorotalia_truncatulinoides|R036|08:0.00333544197818760445)22:0.00088157922860630962,(Globorotalia_truncatulinoides|R031|08:0.00092526157711583410,(Globorotalia_truncatulinoides|R005|19:0.00465267352100987193,Globorotalia_truncatulinoides|R036|34:0.00187324072350440849)37:0.00184777398581685895)34:0.00130121392665616788)50:0.00227815178788059233)31:0.00173657119200330617)8:0.00090849241508155474,Globorotalia_truncatulinoides|P115|06:0.00348055078709596415)20:0.00106363814993041509)11:0.00000105704777513296,(Globorotalia_truncatulinoides|P115|10:0.00181363920263128147,Globorotalia_truncatulinoides|R036|04:0.00000105704777513296)45:0.00090540952768682385)51:0.00372140496464497652,Globorotalia_truncatulinoides|P114|06:0.00185425291284343672)27:0.00092870214657877104)26:0.00092657773144773424)100:0.45498128860226660919)61:0.18729117644807927179,((Globorotalia_hirsuta|P027|02:0.00095807041275181352,(Globorotalia_hirsuta|P027|06:0.00095806887832772735,Globorotalia_hirsuta|P029|09:0.00000105704777513296)47:0.00000105704777513296)88:0.00000105704777513296,(poss_scitula|R021|36:0.00000105704777513296,(((((Globorotalia_hirsuta|R002|09:0.00000105704777513296,Globorotalia_hirsuta|R002|11:0.00000105704777513296)38:0.00000105704777513296,Globorotalia_hirsuta|R002|02:0.00000105704777513296)62:0.00000105704777513296,(poss_scitula|R021|02:0.00000105704777513296,poss_scitula|R021|01:0.00000105704777513296)83:0.00000105704777513296)20:0.00095921897204408006,((Globorotalia_hirsuta|P069|60:0.00000105704777513296,((Globorotalia_hirsuta|P066|04:0.00000105704777513296,Globorotalia_hirsuta|P029|05:0.00000105704777513296)98:0.00000105704777513296,Globorotalia_hirsuta|P066|13:0.00000105704777513296)87:0.00096277874098207427)6:0.00000105704777513296,Globorotalia_hirsuta|P069|71:0.00000105704777513296)22:0.00000105704777513296)17:0.00000105704777513296,Globorotalia_hirsuta|69027|Z83973:0.00187537561768440827)38:0.00093852945435594502)39:0.00187591143520285278)98:0.11268032815459169682)62:0.07268959158758141192,((((Neogloboquadrina_dutertrei|51039|U65635:0.00129024255322926647,(Neogloboquadrina_dutertrei|51039|Z83972:0.00268880068072861224,((Neogloboquadrina_dutertrei|51039|AY241708:0.01007608549214097232,Neogloboquadrina_dutertrei|51039|AY241707:0.00214113877650967893)44:0.00000105704777513296,Neogloboquadrina_dutertrei|51039|AY453135:0.00103697156588184315)63:0.00418985151394497997)36:0.00124673331498474801)100:0.05206920583955767373,(((Neogloboquadrina_pachyderma|125957|AY305329:0.00187593179144899462,Neogloboquadrina_pachyderma|125957|EF447104:0.00000105704777513296)100:0.02855883695171326092,(((Neogloboquadrina_pachyderma|125957|AY973272:0.00000105704777513296,((Neogloboquadrina_pachyderma|125957|AY453126:0.00000105704777513296,Neogloboquadrina_pachyderma|125957|AY453125:0.00384389317270156065)68:0.00095740930060506915,Neogloboquadrina_pachyderma|125957|AY453132:0.00479562503064476578)24:0.00000105704777513296)53:0.00096432563855255017,Neogloboquadrina_pachyderma|125957|EF447103:0.00207791762305267833)62:0.00106805880572243168,(Neogloboquadrina_pachyderma|125957|AY453137:0.00689610115189348647,Neogloboquadrina_pachyderma|125957|AY453138:0.00495089505535825473)100:0.05858597297725536002)85:0.00789881616135250722)68:0.01427102885854348614,(Neogloboquadrina_pachyderma|125957|AF250120:0.03349673176761308602,((Neogloboquadrina_pachyderma|125957|AY305332:0.00771284864327849429,(Neogloboquadrina_pachyderma|125957|EF447102:0.01066306950347255256,Neogloboquadrina_pachyderma|125957|AY305330:0.01003248794117354847)62:0.00449704743494042103)41:0.00578941104771679965,(Neogloboquadrina_pachyderma|125957|AF250119:0.00113155890317532290,Neogloboquadrina_pachyderma|125957|AY305331:0.00182985386264695321)73:0.00200313969717417963)99:0.02387254776149897242)72:0.01546490892311736150)99:0.09015373574035555337)85:0.04709158977732758045,(((poss_scitula|R034|03:0.00000105704777513296,poss_scitula|R034|02:0.00000105704777513296)100:0.16161393032847795603,(Pulleniatina_obliquiloculata|225066|DQ407270:0.00000105704777513296,(Pulleniatina_obliquiloculata|225066|DQ407271:0.00000105704777513296,Pulleniatina_obliquiloculata|225066|AY241709:0.00317002151246867456)95:0.00527151226121429575)100:0.13100792496146368427)58:0.15663963683792450632,(Globorotalia_crassaformis|255239|AY453134:0.00616097072198692596,(Globorotalia_inflata|P138|01:0.00105325304765135973,(Globorotalia_inflata|69028|Z83971:0.00102296374596420425,(Globorotalia_inflata|P138|14:0.00000105704777513296,((Globorotalia_inflata|R023|01:0.00223562330590307149,((Globorotalia_inflata|P137|47:0.00000105704777513296,Globorotalia_inflata|P121|05:0.00000105704777513296)78:0.00000105704777513296,Globorotalia_inflata|P137|70:0.00106019445397068264)64:0.00000105704777513296)32:0.00105797157953941277,Globorotalia_inflata|R023|08:0.00000105704777513296)9:0.00000105704777513296)25:0.00000105704777513296)25:0.00102645218050728725)33:0.00000105704777513296)99:0.08347628273889715067)27:0.01226724426985424145)23:0.02494725563188235698,((((Neogloboquadrina_incompta|P150|05:0.00000105704777513296,(Neogloboquadrina_incompta|P150|10:0.00000105704777513296,(Neogloboquadrina_incompta|P150|07:0.00000105704777513296,((Neogloboquadrina_pachyderma|125957|AF250118:0.00088839963652235187,Neogloboquadrina_pachyderma|125957|AF250117:0.00090521350854363275)100:0.01055243487234259342,Neogloboquadrina_incompta|P150|08:0.00000105704777513296)62:0.00000105704777513296)70:0.00000105704777513296)39:0.00000105704777513296)4:0.00000105704777513296,Neogloboquadrina_incompta|P106|02:0.00000105704777513296)0:0.00000105704777513296,Neogloboquadrina_incompta|P106|09:0.00000105704777513296)100:0.03546299344542005322,((Neogloboquadrina_pachyderma|125957|AY453128:0.00000105704777513296,((Neogloboquadrina_pachyderma|125957|AY241711:0.00361181357595998604,Neogloboquadrina_pachyderma|125957|AY453129:0.00176210831766758069)63:0.00087858346596523152,Neogloboquadrina_pachyderma|125957|AY453130:0.00959026466719452991)13:0.00000105704777513296)42:0.00000105704777513296,Neogloboquadrina_pachyderma|125957|AY453131:0.00193705029283766325)95:0.01864547553157197210)100:0.31886731314291860695)49:0.04730421109764333665)70:0.11567509828223669632)92:0.12599814382594806683,(Hastigerina_pelagica|R022|18:0.00092107085650413245,((Hastigerina_pelagica|R022|01:0.00000105704777513296,Hastigerina_pelagica|R022|05:0.00000105704777513296)81:0.00000105704777513296,((Hastigerina_pelagica|R022|30:0.00000105704777513296,(Hastigerina_pelagica|0101|30:0.00000105704777513296,(Hastigerina_pelagica|P101|49:0.00000105704777513296,(Hastigerina_pelagica|0101|49:0.00000105704777513296,((Hastigerina_pelagica|P101|67:0.00000105704777513296,Hastigerina_pelagica|0101|67:0.00000105704777513296)69:0.00092244469933724514,(Hastigerina_pelagica|P101|16:0.00000105704777513296,((Hastigerina_pelagica|0101|72:0.00000105704777513296,Hastigerina_pelagica|69033|Z83958:0.00227567061626286976)25:0.00000105704777513296,Hastigerina_pelagica|P101|72:0.00000105704777513296)11:0.00000105704777513296)95:0.00228335723300227521)5:0.00000105704777513296)1:0.00000105704777513296)1:0.00000105704777513296)0:0.00000105704777513296)2:0.00000105704777513296,Hastigerina_pelagica|P101|30:0.00000105704777513296)20:0.00000105704777513296)5:0.00000105704777513296)100:0.96358969284852369341)57:0.11135057549019916623)51:0.17843556162025914213)100:0.39881525341488927028)100:0.24510929193113048519,Globigerinella_calida|69026|Z83960:0.00139895888494815475);
