# Supplementary material for: Using the Multiple Analysis Approach to Reconstruct Phylogenetic Relationships among Planktonic Foraminifera from Highly Divergent and Length-polymorphic SSU rDNA Sequences
Source: Bioinform Biol Insights. 2009 Nov 11;3:155–77. doi: 10.4137/bbi.s3334 (PMC2808177; doi:10.4137/bbi.s3334)
Supplement: Additional file 1—Sequence list [file Additional_File_1.zip › Additional_File_1/Trees/RAxML_bipartitions.clwopt]

((((Hastigerina_pelagica|P080|10:0.00000108821262798581,(((Hastigerina_pelagica|P080|20:0.00000108821262798581,((Hastigerina_pelagica|P080|16:0.00000108821262798581,(Hastigerina_pelagica|0842|04:0.00000108821262798581,((Hastigerina_pelagica|P080|03:0.00000108821262798581,(Hastigerina_pelagica|0080|08:0.00000108821262798581,Hastigerina_pelagica|P080|08:0.00000108821262798581)66:0.00127648475040221588)5:0.00000108821262798581,Hastigerina_pelagica|0080|03:0.00000108821262798581)33:0.00000108821262798581)37:0.00000108821262798581)61:0.00000108821262798581,(Hastigerina_pelagica|P080|41:0.00000108821262798581,Hastigerina_pelagica|0080|41:0.00000108821262798581)71:0.00127975325864462157)72:0.00000108821262798581)25:0.00000108821262798581,Hastigerina_pelagica|0080|16:0.00000108821262798581)10:0.00000108821262798581,Hastigerina_pelagica|0080|20:0.00000108821262798581)14:0.00000108821262798581)67:0.00000108821262798581,Hastigerina_pelagica|0080|10:0.00000108821262798581)80:0.00000108821262798581,Hastigerina_pelagica|0842|05:0.00000108821262798581)90:0.00302769736867353765,((((Hastigerina_pelagica|1611|01:0.00000108821262798581,Hastigerina_pelagica|0091|02:0.21805546585774068791)62:0.01792712619940639920,Hastigerina_pelagica|R025|06:0.00000108821262798581)19:0.00000108821262798581,(Hastigerina_pelagica|1611|04:0.00000108821262798581,(Hastigerina_pelagica|1611|08:0.00850337726125397798,Hastigerina_pelagica|0842|06:0.00138654232219795857)88:0.00422137083536799386)100:0.00421347195586580740)16:0.00000108821262798581,(Hastigerina_pelagica|R025|15:0.00000108821262798581,(Hastigerina_pelagica|R025|09:0.00383234788081225283,((Hastigerina_pelagica|0842|01:0.00000108821262798581,Hastigerina_pelagica|0842|03:0.00000108821262798581)94:0.00000108821262798581,((((((Hastigerina_pelagica|0100|03:0.00000108821262798581,((((Hastigerina_pelagica|0100|08:0.00000108821262798581,(Hastigerina_pelagica|P100|08:0.00000108821262798581,Hastigerina_pelagica|0100|10:0.00000108821262798581)25:0.00000108821262798581)18:0.00000108821262798581,Hastigerina_pelagica|P100|10:0.00000108821262798581)71:0.00132071784675516024,((Hastigerina_pelagica|P100|07:0.00000108821262798581,Hastigerina_pelagica|P100|03:0.00000108821262798581)17:0.00000108821262798581,Hastigerina_pelagica|0100|07:0.00000108821262798581)51:0.00000108821262798581)65:0.00131723576341211254,Hastigerina_pelagica|P100|01:0.00000108821262798581)17:0.00000108821262798581)9:0.00000108821262798581,Hastigerina_pelagica|0100|01:0.00000108821262798581)38:0.00000108821262798581,((Hastigerina_pelagica|P100|02:0.00000108821262798581,Hastigerina_pelagica|0100|02:0.00141567044872878823)51:0.00132083861207031323,(Hastigerina_pelagica|P100|05:0.00000108821262798581,Hastigerina_pelagica|0100|05:0.00000108821262798581)40:0.00000108821262798581)0:0.00000108821262798581)17:0.00000108821262798581,(Hastigerina_pelagica|0100|09:0.00000108821262798581,Hastigerina_pelagica|P100|09:0.00000108821262798581)77:0.00132072920484701270)58:0.00350630819802455213,(Hastigerina_pelagica|0723|00:0.00694296322866426712,Hastigerina_pelagica|0722|00:0.00934052567148603054)92:0.01497427498963137087)59:0.01322729716514830893,((((((Globigerinoides_sacculifer|45991|Z83963:0.00446918083947687571,(Globigerinoides_sacculifer|45991|U80792:0.00000108821262798581,Globigerinoides_sacculifer|45991|U65633:0.00000108821262798581)75:0.00000108821262798581)60:0.00293108893990126239,Globigerinoides_sacculifer|45991|Z83964:0.00671505693660142799)100:0.40591732792466866941,(((((Orbulina_sp._'isolate_B250'|76616|AJ229095:0.00000108821262798581,Orbulina_sp._'isolate_A379'|76617|AJ229096:0.00000108821262798581)2:0.00000108821262798581,Orbulina_sp._'isolate_B257'|76615|AJ229094:0.00312242843405937743)1:0.00000108821262798581,Orbulina_sp._'isolate_A438'|76618|AJ229097:0.00000108821262798581)68:0.05851440414584214988,(Orbulina_sp._'isolate_A24'|76604|AJ229083:0.00374932476038639106,((Orbulina_sp._'isolate_A29'|76606|AJ229085:0.00000108821262798581,((Orbulina_sp._'isolate_A292'|76611|AJ229090:0.00000108821262798581,Orbulina_sp._'isolate_AG102'|76607|AJ229086:0.01335199038041278395)48:0.00330668592574927690,(Orbulina_sp._'isolate_A202'|76609|AJ229088:0.00000108821262798581,(Orbulina_sp._'isolate_V17'|76598|AJ229077:0.00663041463486063656,((Orbulina_sp._'isolate_V24'|76599|AJ229078:0.00330790295844209494,(Orbulina_sp._'isolate_V33'|76600|AJ229079:0.00330807137193886523,((Orbulina_sp._'isolate_AG19'|76603|AJ229082:0.00000108821262798581,(Orbulina_sp._'isolate_A136'|76608|AJ229087:0.00000108821262798581,(Orbulina_sp._'isolate_SD78'|76601|AJ229080:0.00000108821262798581,(Orbulina_sp._'isolate_A325'|76612|AJ229091:0.00000108821262798581,(Orbulina_sp._'isolate_A229'|76610|AJ229089:0.00000108821262798581,(Orbulina_sp._'isolate_A492'|76614|AJ229093:0.00000108821262798581,(Orbulina_universa|46134|AF102229:0.00000108821262798581,Orbulina_universa|46134|Z83961:0.00449759491632223830)83:0.00000108821262798581)2:0.00000108821262798581)0:0.00000108821262798581)2:0.00000108821262798581)0:0.00000108821262798581)0:0.00000108821262798581)2:0.00000108821262798581,Orbulina_sp._'isolate_AG42'|76605|AJ229084:0.00000108821262798581)3:0.00000108821262798581)2:0.00000108821262798581)1:0.00000108821262798581,Orbulina_sp._'isolate_SD79'|76602|AJ229081:0.00000108821262798581)33:0.00000108821262798581)54:0.00414790256866953786)66:0.00000108821262798581)6:0.00000108821262798581)51:0.00000108821262798581,Orbulina_sp._'isolate_A327'|76613|AJ229092:0.01002352286567913600)75:0.00779463183501103926)100:0.35057875866832627354)100:1.18239061848857485160,((((((Orbulina_sp._'isolate_A69'|76621|AJ229100:0.00302341113543267174,((Orbulina_sp._'isolate_A102'|76623|AJ229102:0.00000108821262798581,Orbulina_sp._'isolate_AG103'|76622|AJ229101:0.00000108821262798581)20:0.00000108821262798581,Orbulina_sp._'isolate_A47'|76620|AJ229099:0.00000108821262798581)57:0.00000108821262798581)82:0.00587053852002497514,(Orbulina_sp._'isolate_A293'|76624|AJ229103:0.00000108821262798581,(Orbulina_sp._'isolate_A463'|76628|AJ229107:0.00000108821262798581,((Orbulina_sp._'isolate_A465'|76596|AJ229108:0.00221152416638526784,Orbulina_sp._'isolate_GH2'|76619|AJ229098:0.00317182283078134208)14:0.00081174096728530354,Orbulina_universa|46134|Z69601:0.00000108821262798581)1:0.00000108821262798581)6:0.00000108821262798581)28:0.01618604871782050592)13:0.01374489489194655363,Orbulina_universa|46134|Z83962:0.00000108821262798581)10:0.00245707650239629111,Orbulina_sp._'isolate_A440'|76627|AJ229106:0.00302454622056980106)36:0.00048670166056479083,(Orbulina_universa|46134|U65632:0.00000108821262798581,Orbulina_universa|46134|U80791:0.00000108821262798581)83:0.00000108821262798581)35:0.00787252608831330927,(Orbulina_sp._'isolate_A495'|76597|AJ229109:0.00000108821262798581,(Orbulina_sp._'isolate_A399'|76626|AJ229105:0.00000108821262798581,Orbulina_sp._'isolate_A333'|76625|AJ229104:0.00000108821262798581)83:0.00000108821262798581)89:0.00000108821262798581)100:0.40595916020743438857)100:0.52841659691797582266)100:0.29509536368486444236,(((Globigerinoides_ruber|46089|Z83966:0.00785631848765105251,Globigerinoides_ruber|46089|U65634:0.00173967576991279193)100:0.08314023902498168805,((Globigerinoides_ruber|46089|Z83965:0.00000108821262798581,Globigerinoides_ruber|46089|Z69599:0.00000108821262798581)100:0.03260928948796457810,Globigerinoides_ruber|46089|U80789:0.02050368867549615462)98:0.05610026470900587869)100:0.18425146820291274374,(Globigerinoides_ruber|46089|AF102230:0.15493076629807889244,((Globigerinoides_sacculifer|45991|Z69600:0.00125756634750557000,Globigerinoides_conglobatus|55301|Z83967:0.00000108821262798581)98:0.00333023932791764923,Globigerinoides_conglobatus|55301|U80790:0.00824031491209705619)99:0.05869131841914358716)99:0.14806561965078718357)100:0.46570117160989549232)100:0.37510914023597557998,(((Turborotalita_quinqueloba|125971|AF250116:0.15397725655852156912,(((Turborotalita_quinqueloba|125971|AY453127:0.00225995726205809174,Turborotalita_quinqueloba|125971|AY241710:0.00000108821262798581)99:0.00914547343355723297,(Turborotalita_quinqueloba|125971|AF250114:0.00106508671164581912,Turborotalita_quinqueloba|125971|AF250115:0.00000108821262798581)97:0.00675695198829990434)90:0.07508655609921748020,(Turborotalita_quinqueloba|125971|AF250113:0.00000108821262798581,Turborotalita_quinqueloba|125971|AF250112:0.00000108821262798581)100:0.03612887040410039940)92:0.11308775911177770812)100:1.63250085592468385798,((((Globigerina_falconensis|R018|02:0.00000108821262798581,(Globigerina_falconensis|R053|25:0.00128458309643373529,Globigerina_falconensis|R018|04:0.00173717277921517105)16:0.00000108821262798581)24:0.00000108821262798581,Globigerina_falconensis|R053|18:0.00000108821262798581)56:0.00000108821262798581,Globigerina_falconensis|164913|AF387172:0.00000108821262798581)100:0.23722065521186466719,(((Globigerina_sp._Okinawa_trough_2006|375012|DQ407269:0.00278551931348517854,Globigerina_sp.|55306|U80793:0.00000108821262798581)100:0.08629363038087192739,Globigerina_bulloides|69025|Z83957:0.17876817404198286354)100:0.15319203471208150957,((Globigerina_bulloides|69025|AF250110:0.00000108821262798581,Globigerina_bulloides|69025|AF250109:0.00000108821262798581)99:0.00789482759766453775,((Globigerina_bulloides|69025|AF250111:0.02324516750204754650,(Globigerina_bulloides|69025|AF250107:0.00000108821262798581,(Globigerina_bulloides|69025|AF250108:0.00000108821262798581,Globigerina_bulloides|69025|AY241712:0.00000108821262798581)99:0.00140578169124510655)100:0.00957022071223791529)67:0.02361216691028648548,(Globigerina_bulloides|69025|AF250106:0.00000108821262798581,Globigerina_bulloides|69025|AY241713:0.00000108821262798581)99:0.00258629951444271826)57:0.00641699217829106751)100:0.13734132693348252707)100:0.29184101508271609315)81:0.26884959420050064116)82:0.19588710528375313791,((((Hastigerina_pelagica|P101|72:0.00000108821262798581,((Hastigerina_pelagica|0101|49:0.00000108821262798581,(Hastigerina_pelagica|P101|49:0.00000108821262798581,(Hastigerina_pelagica|R022|30:0.00000108821262798581,((Hastigerina_pelagica|P101|30:0.00000108821262798581,(Hastigerina_pelagica|0101|30:0.00000108821262798581,(Hastigerina_pelagica|R022|18:0.00107603268437220473,(Hastigerina_pelagica|R022|01:0.00000108821262798581,Hastigerina_pelagica|R022|05:0.00000108821262798581)78:0.00000108821262798581)73:0.00000108821262798581)17:0.00000108821262798581)27:0.00000108821262798581,(Hastigerina_pelagica|0101|67:0.00000108821262798581,Hastigerina_pelagica|P101|67:0.00000108821262798581)76:0.00107730572864847616)28:0.00000108821262798581)31:0.00000108821262798581)30:0.00000108821262798581)89:0.00316921216907058287,Hastigerina_pelagica|0101|72:0.00000108821262798581)29:0.00000108821262798581)22:0.00000108821262798581,Hastigerina_pelagica|69033|Z83958:0.00218073454403087778)0:0.00000108821262798581,Hastigerina_pelagica|P101|16:0.00000108821262798581)100:0.54444150426972370838,(((poss_scitula|R034|02:0.00000108821262798581,poss_scitula|R034|03:0.00000108821262798581)100:0.12120239714125978503,(((((Neogloboquadrina_incompta|P150|05:0.00000108821262798581,((Neogloboquadrina_incompta|P150|10:0.00000108821262798581,(Neogloboquadrina_incompta|P150|07:0.00000108821262798581,(Neogloboquadrina_incompta|P150|08:0.00000108821262798581,(Neogloboquadrina_pachyderma|125957|AF250117:0.00103847347901073043,Neogloboquadrina_pachyderma|125957|AF250118:0.00101848443206247158)100:0.01192478410111694719)41:0.00000108821262798581)51:0.00000108821262798581)26:0.00000108821262798581,Neogloboquadrina_incompta|P106|09:0.00000108821262798581)39:0.00000108821262798581)43:0.00000108821262798581,Neogloboquadrina_incompta|P106|02:0.00000108821262798581)100:0.04533050547136403818,(Neogloboquadrina_pachyderma|125957|AY453131:0.00219741361141059278,((Neogloboquadrina_pachyderma|125957|AY241711:0.00415350964368656293,Neogloboquadrina_pachyderma|125957|AY453129:0.00203672138469504363)59:0.00101165594836950964,(Neogloboquadrina_pachyderma|125957|AY453130:0.01423730541072813771,Neogloboquadrina_pachyderma|125957|AY453128:0.00000108821262798581)1:0.00000108821262798581)44:0.00000108821262798581)98:0.02100473942696440277)100:0.35983704729152038437,(((((Globigerinita_uvula|164914|AF387173:0.13936793048542400753,(assumed_uvula|P085|45:0.00000108821262798581,(((assumed_uvula|P085|16:0.00126335798090266020,assumed_uvula|P085|23:0.00256020542970685069)44:0.00000108821262798581,assumed_uvula|P085|47:0.00126255741647070849)51:0.00000108821262798581,assumed_uvula|P086|11:0.01016365619988210227)79:0.00252947845736430131)98:0.10999379683948908026)100:0.14639807603496338140,(((((Globigerinita_glutinata|P152|03:0.00290090694565319244,(Globigerinita_glutinata|P149|22:0.00000108821262798581,(Globigerinita_glutinata|P149|07:0.00142981822311718122,Globigerinita_glutinata|P149|30:0.00000108821262798581)58:0.00000108821262798581)39:0.00000108821262798581)97:0.02086886793247248392,Globigerinita_glutinata|P149|28:0.00000108821262798581)24:0.00000108821262798581,Globigerinita_glutinata|P149|18:0.00000108821262798581)43:0.00142957832288377281,(Globigerinita_glutinata|P149|04:0.00000108821262798581,Globigerinita_glutinata|P152|28:0.00311595029103628332)20:0.00000108821262798581)88:0.02577709411137357742,((Globigerinita_glutinata|R019|17:0.00000108821262798581,Globigerinita_glutinata|R019|10:0.00000108821262798581)74:0.00000108821262798581,(((Globigerinita_glutinata|P148|17:0.00000108821262798581,((Globigerinita_glutinata|P148|15:0.00000108821262798581,(Globigerinita_glutinata|P148|13:0.00000108821262798581,((Globigerinita_glutinata|69041|Z83974:0.00502011967508851024,Globigerinita_glutinata|P148|21:0.00000108821262798581)37:0.00161899745468786489,(Globigerinita_glutinata|P151|06:0.00000108821262798581,Globigerinita_glutinata|P151|08:0.00000108821262798581)57:0.00000108821262798581)56:0.00499524527304041552)21:0.00000108821262798581)4:0.00000108821262798581,Globigerinita_glutinata|P148|07:0.00000108821262798581)9:0.00000108821262798581)21:0.00000108821262798581,Globigerinita_glutinata|P148|26:0.00139606287370272236)52:0.00337439269231182845,((Globigerinita_glutinata|P148|20:0.00000108821262798581,(Globigerinita_glutinata|P148|28:0.00000108821262798581,Globigerinita_glutinata|P148|05:0.00000108821262798581)52:0.00000108821262798581)51:0.00140066431308521230,Globigerinita_glutinata|69041|AY453136:0.00278902376456994540)13:0.00000108821262798581)38:0.00295617259734996330)95:0.03036261874612148151)92:0.03609587141145086803)100:0.37597620298274547768,((Neogloboquadrina_pachyderma|125957|AY453132:0.00329032598627774717,(Neogloboquadrina_pachyderma|125957|AY973272:0.00000108821262798581,((Neogloboquadrina_pachyderma|125957|AY453126:0.00000108821262798581,Neogloboquadrina_pachyderma|125957|AY453125:0.00332209618156134893)67:0.00110220135708108966,((Neogloboquadrina_pachyderma|125957|AY453138:0.00680882971097480395,Neogloboquadrina_pachyderma|125957|AY453137:0.00715255350561862409)76:0.00576622145973829537,Neogloboquadrina_pachyderma|125957|EF447103:0.00272493733347742902)38:0.00113811107068881876)6:0.00000108821262798581)54:0.00231702988177484841)100:0.08148337584860021465,((Neogloboquadrina_pachyderma|125957|AF250120:0.04209386840445131922,((Neogloboquadrina_pachyderma|125957|AF250119:0.00132276083299188540,Neogloboquadrina_pachyderma|125957|AY305331:0.00213954495003839751)72:0.00642009990347902886,((Neogloboquadrina_pachyderma|125957|EF447102:0.01266643968275818315,Neogloboquadrina_pachyderma|125957|AY305330:0.01153456641026130367)55:0.00315669458525328923,Neogloboquadrina_pachyderma|125957|AY305332:0.00862057299490698488)49:0.00422360482631800246)75:0.04059324533390116369)17:0.00000108821262798581,((((Globigerinita_glutinata|R049|a1:0.00000108821262798581,Globigerinita_glutinata|R049|06:0.00000108821262798581)80:0.00000108821262798581,Globigerinita_glutinata|R049|03:0.00000108821262798581)86:0.00532174931953410379,Globigerinita_glutinata|69041|AF250105:0.00059278919047091349)100:1.22425145504753252190,(Neogloboquadrina_pachyderma|125957|EF447104:0.00000108821262798581,Neogloboquadrina_pachyderma|125957|AY305329:0.00299456019426711960)100:0.55881659675204731208)100:0.90457477422854504212)74:0.02521369852370850331)100:0.09060393337762720489)28:0.04365213115577152442,(Globorotalia_inflata|R023|01:0.00114812487762040076,(Globorotalia_crassaformis|255239|AY453134:0.00706493966247840385,(Globorotalia_inflata|P138|01:0.00119814833358572979,(Globorotalia_inflata|69028|Z83971:0.00117467544786278464,(Globorotalia_inflata|R023|08:0.00000108821262798581,((Globorotalia_inflata|P137|70:0.00120009247416390458,(Globorotalia_inflata|P137|47:0.00000108821262798581,Globorotalia_inflata|P121|05:0.00000108821262798581)68:0.00000108821262798581)64:0.00120005827255136293,Globorotalia_inflata|P138|14:0.00000108821262798581)49:0.00000108821262798581)48:0.00000108821262798581)49:0.00116959968274051225)23:0.00000108821262798581)49:0.00135748359308139805)100:0.10403116960629424370)23:0.02610766927548372612,((Pulleniatina_obliquiloculata|225066|DQ407270:0.00477210235964609011,(Pulleniatina_obliquiloculata|225066|DQ407271:0.00096845187642748804,Pulleniatina_obliquiloculata|225066|AY241709:0.00265180162264127108)79:0.00125120911466610656)97:0.03223119362590863568,(Neogloboquadrina_dutertrei|51039|AY241708:0.04167349277432295246,(Neogloboquadrina_dutertrei|51039|Z83972:0.00000108821262798581,(Neogloboquadrina_dutertrei|51039|U65635:0.00151974691368683885,(Neogloboquadrina_dutertrei|51039|AY453135:0.00119359861938689413,Neogloboquadrina_dutertrei|51039|AY241707:0.00242533615829431922)84:0.00595123272702079934)61:0.00440984333984751828)94:0.02187021613047058013)54:0.02130614936965006395)66:0.02879457870219169491)22:0.03114934497101420202)35:0.05482186134174699826,(((Globorotalia_truncatulinoides|69029|AJ272477:0.00477031400862844464,Globorotalia_truncatulinoides|69029|AJ272476:0.01054184880228910617)96:0.05255771629957700641,((Globorotalia_truncatulinoides|69029|AY453133:0.02663433040817241373,Globorotalia_truncatulinoides|69029|AJ272474:0.01729753218434843323)69:0.00929570356005327003,(((((Globorotalia_truncatulinoides|P115|05:0.00208678289287871207,(Globorotalia_truncatulinoides|R036|04:0.00000108821262798581,Globorotalia_truncatulinoides|P115|10:0.00208285696992977594)38:0.00104003643462560009)13:0.00000108821262798581,(((Globorotalia_truncatulinoides|P114|14:0.00000108821262798581,Globorotalia_truncatulinoides|P114|01:0.00000108821262798581)71:0.00106972624065679463,Globorotalia_truncatulinoides|R063|19:0.00000108821262798581)59:0.00106969037117084372,Globorotalia_truncatulinoides|P114|06:0.00214282117953460858)69:0.00429660697294340435)31:0.00158723063426391853,(Globorotalia_truncatulinoides|P115|06:0.00368043126917580541,(Globorotalia_truncatulinoides|R012|27:0.00000108821262798581,((Globorotalia_truncatulinoides|R012|31:0.00213665767006086587,(Globorotalia_truncatulinoides|69029|AY359166:0.00000108821262798581,(Globorotalia_truncatulinoides|R012|09:0.00103128059531742804,Globorotalia_truncatulinoides|R012|28:0.00207173287516224190)51:0.00000108821262798581)36:0.00000108821262798581)31:0.00000108821262798581,(Globorotalia_truncatulinoides|R030|12:0.00321517908223701394,Globorotalia_truncatulinoides|R036|06:0.00216069279942877977)20:0.00213966363285346536)5:0.00000108821262798581)17:0.00220952076181909042)17:0.00150533659687921177)9:0.00228023893544095947,(((Globorotalia_truncatulinoides|P115|03:0.00000108821262798581,Globorotalia_truncatulinoides|P115|13:0.00000108821262798581)97:0.00309478721783359610,Globorotalia_truncatulinoides|R066|54:0.00800576567927725746)97:0.07324629286164532904,(((((Globorotalia_truncatulinoides|R005|10:0.00000108821262798581,(Globorotalia_truncatulinoides|R005|04:0.00129244875836179033,Globorotalia_truncatulinoides|69029|AY359167:0.01428651878011016375)74:0.00000108821262798581)65:0.00346341484475917684,Globorotalia_truncatulinoides|R005|15:0.00000108821262798581)69:0.01060713909694307316,Globorotalia_truncatulinoides|69029|Z83969:0.00102319014371313232)52:0.00346565686805560104,Globorotalia_truncatulinoides|R036|08:0.00385357473277132302)20:0.00101731025476971748,((Globorotalia_truncatulinoides|R005|19:0.00537486686694186970,Globorotalia_truncatulinoides|R036|34:0.00216208585496043470)40:0.00213997880115147227,Globorotalia_truncatulinoides|R031|08:0.00106807890432553555)35:0.00150560885968171109)60:0.00262706095660316091)8:0.00000108821262798581)13:0.00100828202575368162,(Globorotalia_truncatulinoides|69029|AJ272475:0.00000108821262798581,Globorotalia_truncatulinoides|69029|Z83968:0.00000108821262798581)62:0.00000108821262798581)49:0.01859886992577711867)15:0.00225373555251005397)100:0.72010360673949602717,((poss_scitula|R021|01:0.00000108821262798581,(((Globorotalia_hirsuta|R002|09:0.00000108821262798581,Globorotalia_hirsuta|R002|11:0.00000108821262798581)26:0.00000108821262798581,Globorotalia_hirsuta|R002|02:0.00000108821262798581)60:0.00000108821262798581,(Globorotalia_hirsuta|69027|Z83973:0.00214251199547421840,((Globorotalia_hirsuta|P069|71:0.00000108821262798581,((Globorotalia_hirsuta|P066|13:0.00000108821262798581,(Globorotalia_hirsuta|P029|05:0.00000108821262798581,Globorotalia_hirsuta|P066|04:0.00000108821262798581)100:0.00000108821262798581)82:0.00108869200813736539,(poss_scitula|R021|36:0.00000108821262798581,((Globorotalia_hirsuta|P027|02:0.00108471848172489102,Globorotalia_hirsuta|P029|09:0.00000108821262798581)54:0.00000108821262798581,Globorotalia_hirsuta|P027|06:0.00108474464003179699)94:0.00218363575398050104)62:0.00109168387442977011)40:0.00000108821262798581)22:0.00000108821262798581,Globorotalia_hirsuta|P069|60:0.00000108821262798581)57:0.00000108821262798581)62:0.00107502126154606086)66:0.00000108821262798581)28:0.00000108821262798581,poss_scitula|R021|02:0.00000108821262798581)100:0.13022970933599198329)66:0.12537444265956984579)22:0.05276807614638568539)41:0.08350275303768896207,(Globorotalia_menardii|55304|Z83970:0.00262432673694153792,Globorotalia_menardii|55304|U80794:0.00511576631703155801)100:0.87568870721889258135)100:0.26692023293348038360)45:0.09538994343634597806)35:0.06841924094833652659)29:0.07783107883345125044,(Globigerina_bulloides|R043|01:0.00000108821262798581,((Globigerinella_siphonifera_Type_II|55302|U80788:0.00936207153735638641,(Globigerinella_siphonifera_type_IIa|93971|AF102227:0.00000108821262798581,(((Globigerinella_siphonifera|46132|AJ390570:0.00990569400427857537,(Globigerinella_siphonifera|46132|AJ390571:0.00000108821262798581,Globigerinella_siphonifera_Type_II|55302|U80787:0.00064890620780198437)44:0.00156457491417980369)43:0.00221040779110082651,((((Globigerinella_siphonifera|46132|AJ390564:0.00000108821262798581,(Globigerinella_siphonifera|46132|AJ390574:0.00000108821262798581,(Globigerinella_siphonifera|46132|AJ390566:0.00000108821262798581,Globigerinella_calida|69026|Z83960:0.00329149839443737676)5:0.00000108821262798581)3:0.00000108821262798581)1:0.00000108821262798581,Globigerinella_siphonifera|46132|AJ390565:0.00000108821262798581)6:0.00000108821262798581,Globigerina_bulloides|R043|05:0.00000108821262798581)7:0.00000108821262798581,((Globigerinella_siphonifera|46132|AJ390568:0.00000108821262798581,(Globigerinella_siphonifera|46132|AJ390575:0.00000108821262798581,(Globigerinella_siphonifera|46132|AJ390573:0.00000108821262798581,Globigerinella_siphonifera|46132|AJ390572:0.00000108821262798581)67:0.00173927970151205205)8:0.00045637374154425009)2:0.00000108821262798581,Globigerinella_siphonifera|46132|AJ390567:0.00000108821262798581)7:0.00000108821262798581)3:0.00000108821262798581)2:0.00109837131181747777,Globigerinella_siphonifera|46132|AJ390569:0.00000108821262798581)25:0.00000108821262798581)48:0.01255402488670171596)61:0.03804940676172464259,((Globigerinella_siphonifera_type_IIb|93972|AF102228:0.00000108821262798581,((((indet_spinose|P125|10:0.00112536342631351280,Globigerinella_siphonifera|46132|AJ390560:0.00000108821262798581)29:0.00000108821262798581,Globigerinella_siphonifera|46132|AJ390559:0.00000108821262798581)39:0.00000108821262798581,Globigerinella_siphonifera|46132|AJ390558:0.00000108821262798581)53:0.00000108821262798581,Globigerinella_siphonifera_type_III|109344|AJ251212:0.00000108821262798581)55:0.00000108821262798581)91:0.04668112732476484977,((Globigerinella_siphonifera|46132|AJ390561:0.00407495458609112744,(Globigerinella_siphonifera|46132|AJ390563:0.00549622281224078184,Globigerinella_siphonifera|46132|AJ390562:0.00000108821262798581)99:0.02017146294167638382)93:0.00000108821262798581,((indet_spinose|P155|07:0.00577816349371114250,((Globigerinella_siphonifera|46132|AJ390580:0.00000108821262798581,Globigerinella_siphonifera_type_IV|109345|AJ251213:0.00000108821262798581)50:0.00000108821262798581,Globigerinella_siphonifera|46132|AJ390578:0.00000108821262798581)100:0.02018889324425794662)100:0.23064828299654918653,(((Globigerinella_siphonifera|46132|AJ390577:0.00000108821262798581,((Globigerinella_siphonifera|46132|U65631:0.00000108821262798581,Globigerinella_siphonifera|46132|Z83959:0.00000108821262798581)90:0.00000108821262798581,Globigerinella_siphonifera|46132|AJ390579:0.00000108821262798581)77:0.00000108821262798581)60:0.00000108821262798581,Globigerinella_siphonifera|46132|AJ390576:0.00000108821262798581)91:0.01696521309948884407,Globigerinella_siphonifera|46132|Z69602:0.00651550756369097869)100:0.73031367868209140504)99:0.22214743626301267088)92:0.12475595901017418055)90:0.15371646794205920394)100:0.22895018222282770282)100:0.74387288264656081793)100:0.30163580627841318771)70:0.03096364017442902392)50:0.00256616269574105231)21:0.00000108821262798581)22:0.00000108821262798581)58:0.00450563378830193956,Hastigerina_pelagica|0843|00:0.00643781781062554258);
