# Supplementary material for: Using the Multiple Analysis Approach to Reconstruct Phylogenetic Relationships among Planktonic Foraminifera from Highly Divergent and Length-polymorphic SSU rDNA Sequences
Source: Bioinform Biol Insights. 2009 Nov 11;3:155–77. doi: 10.4137/bbi.s3334 (PMC2808177; doi:10.4137/bbi.s3334)
Supplement: Additional file 1—Sequence list [file Additional_File_1.zip › Additional_File_1/Trees/RAxML_bipartitions.einsi]

(Globigerina_bulloides|R043|01:0.00000119417518518742,(((Globigerinella_siphonifera|46132|AJ390574:0.00000119417518518742,(Globigerinella_siphonifera|46132|AJ390569:0.00000119417518518742,(Globigerinella_siphonifera|46132|AJ390575:0.00000119417518518742,Globigerinella_siphonifera_Type_II|55302|U80787:0.00384445549685822957)13:0.00031279541412461946)7:0.00000119417518518742)0:0.00000119417518518742,((Globigerinella_siphonifera|46132|AJ390571:0.00000119417518518742,((Globigerinella_siphonifera|46132|AJ390565:0.00000119417518518742,(Globigerinella_siphonifera|46132|AJ390564:0.00000119417518518742,((Globigerinella_siphonifera|46132|AJ390570:0.00932387575737952945,(Globigerinella_siphonifera|46132|AJ390568:0.00000119417518518742,(Globigerinella_siphonifera|46132|AJ390567:0.00000119417518518742,(Globigerinella_siphonifera|46132|AJ390572:0.00000119417518518742,Globigerinella_siphonifera|46132|AJ390573:0.00000119417518518742)58:0.00087791188877165999)15:0.00121953963062465857)16:0.00000223326380184026)17:0.00001235604536528854,Globigerinella_calida|69026|Z83960:0.00409271097842547633)2:0.00000119417518518742)1:0.00000119417518518742)1:0.00000119417518518742,Globigerinella_siphonifera|46132|AJ390566:0.00000119417518518742)1:0.00000119417518518742)0:0.00000119417518518742,Globigerina_bulloides|R043|05:0.00000119417518518742)0:0.00000119417518518742)8:0.00000119417518518742,((((indet_spinose|P155|07:0.00132314662787348159,(Globigerinella_siphonifera_type_IV|109345|AJ251213:0.00000119417518518742,(Globigerinella_siphonifera|46132|AJ390578:0.00000119417518518742,Globigerinella_siphonifera|46132|AJ390580:0.00000119417518518742)65:0.00198245254582971910)100:0.02166269538596548791)100:0.12221139080824616752,(((Globigerinella_siphonifera|46132|AJ390579:0.00000119417518518742,Globigerinella_siphonifera|46132|Z69602:0.01090943433627618829)84:0.00000119417518518742,((Globigerinella_siphonifera|46132|AJ390577:0.00000119417518518742,Globigerinella_siphonifera|46132|AJ390576:0.00000119417518518742)73:0.00000119417518518742,(Globigerinella_siphonifera|46132|U65631:0.00000119417518518742,Globigerinella_siphonifera|46132|Z83959:0.00000119417518518742)98:0.00000119417518518742)71:0.00000119417518518742)100:0.31627829684118824449,((((((Turborotalita_quinqueloba|125971|AF250112:0.00000119417518518742,Turborotalita_quinqueloba|125971|AF250113:0.00000119417518518742)100:0.02001830148477842797,((Turborotalita_quinqueloba|125971|AF250114:0.00210634470869303699,Turborotalita_quinqueloba|125971|AF250115:0.00000119417518518742)99:0.00538328335379764829,(Turborotalita_quinqueloba|125971|AY241710:0.00000119417518518742,Turborotalita_quinqueloba|125971|AY453127:0.00240396151174043912)100:0.01059084485442107586)98:0.03368177623826964368)99:0.24144893541164155759,Turborotalita_quinqueloba|125971|AF250116:0.31912373772039570596)100:2.25441633243589301117,(((Globigerina_falconensis|R053|18:0.00000119417518518742,(Globigerina_falconensis|R018|04:0.00229352233786081060,(Globigerina_falconensis|R053|25:0.00166775918957375946,Globigerina_falconensis|R018|02:0.00000119417518518742)23:0.00000119417518518742)27:0.00000119417518518742)63:0.00000119417518518742,Globigerina_falconensis|164913|AF387172:0.00000119417518518742)100:0.46050203172608383806,((Globigerina_bulloides|69025|Z83957:0.59167550740900698436,(Globigerina_sp._Okinawa_trough_2006|375012|DQ407269:0.01089537173660198345,Globigerina_sp.|55306|U80793:0.00000119417518518742)100:0.23245204970027022462)100:0.32706158015385750071,(((Globigerina_bulloides|69025|AF250109:0.00000119417518518742,Globigerina_bulloides|69025|AF250110:0.00000119417518518742)100:0.01652388833019235309,(Globigerina_bulloides|69025|AF250111:0.05484156494931739095,((Globigerina_bulloides|69025|AY241712:0.00000119417518518742,Globigerina_bulloides|69025|AF250108:0.00000119417518518742)95:0.00185167588516041751,Globigerina_bulloides|69025|AF250107:0.00000119417518518742)100:0.03407867555042311258)95:0.03776145392402385087)60:0.01400307903188195181,(Globigerina_bulloides|69025|AF250106:0.00000119417518518742,Globigerina_bulloides|69025|AY241713:0.00000119417518518742)99:0.00000119417518518742)99:0.13705757875423446590)100:0.81733864261033339904)99:0.48550401317988034489)25:0.30986831721426727482,(((((Hastigerina_pelagica|0842|05:0.00000119417518518742,((Hastigerina_pelagica|P080|10:0.00000119417518518742,(Hastigerina_pelagica|0080|16:0.00000119417518518742,(Hastigerina_pelagica|P080|20:0.00000119417518518742,(Hastigerina_pelagica|P080|16:0.00000119417518518742,Hastigerina_pelagica|0080|20:0.00000119417518518742)1:0.00000119417518518742)0:0.00000119417518518742)1:0.00000119417518518742)4:0.00000119417518518742,Hastigerina_pelagica|0080|10:0.00000119417518518742)0:0.00000119417518518742)1:0.00000119417518518742,((Hastigerina_pelagica|0080|41:0.00000119417518518742,Hastigerina_pelagica|P080|41:0.00000119417518518742)84:0.00142452119331056047,((((((Hastigerina_pelagica|0080|08:0.00000119417518518742,Hastigerina_pelagica|P080|08:0.00000119417518518742)89:0.00000119417518518742,Hastigerina_pelagica|0091|02:0.00674541742133401290)17:0.00051100490916927981,Hastigerina_pelagica|0080|03:0.00000119417518518742)8:0.00007653243015801269,Hastigerina_pelagica|P080|03:0.00000119417518518742)16:0.00000119417518518742,Hastigerina_pelagica|0843|00:0.00620828710999562616)20:0.00085833326710718280,Hastigerina_pelagica|0842|04:0.00000119417518518742)12:0.00000119417518518742)9:0.00000119417518518742)83:0.00627798416398500387,(((Hastigerina_pelagica|R025|09:0.00000119417518518742,Hastigerina_pelagica|R025|15:0.00000119417518518742)62:0.00000119417518518742,(Hastigerina_pelagica|0842|06:0.00156590770333175856,(Hastigerina_pelagica|1611|01:0.00157003423457702999,Hastigerina_pelagica|R025|06:0.00000119417518518742)32:0.00000119417518518742)37:0.00000119417518518742)59:0.00000119417518518742,((Hastigerina_pelagica|1611|08:0.00790257477860952136,Hastigerina_pelagica|1611|04:0.00156534666231580356)55:0.00000119417518518742,(Hastigerina_pelagica|0842|03:0.00000119417518518742,Hastigerina_pelagica|0842|01:0.00000119417518518742)100:0.00315694433663076240)36:0.00139617261082116057)38:0.00103994783956356629)66:0.04047194338030492278,(((((Hastigerina_pelagica|0100|09:0.00000119417518518742,Hastigerina_pelagica|P100|09:0.00000119417518518742)74:0.00147533623752115536,(((Hastigerina_pelagica|0723|00:0.00333947394356185097,Hastigerina_pelagica|0722|00:0.01410762615492716296)84:0.00935410748085602727,((Hastigerina_pelagica|P100|01:0.00000119417518518742,(((Hastigerina_pelagica|0100|10:0.00000119417518518742,(Hastigerina_pelagica|P100|08:0.00000119417518518742,Hastigerina_pelagica|P100|10:0.00000119417518518742)26:0.00000119417518518742)22:0.00000119417518518742,Hastigerina_pelagica|0100|08:0.00000119417518518742)74:0.00147570180970464085,((Hastigerina_pelagica|P100|03:0.00000119417518518742,Hastigerina_pelagica|0100|07:0.00000119417518518742)14:0.00000119417518518742,Hastigerina_pelagica|P100|07:0.00000119417518518742)44:0.00000119417518518742)62:0.00147044293456965037)12:0.00000119417518518742,Hastigerina_pelagica|0100|03:0.00000119417518518742)5:0.00000119417518518742)3:0.00000119417518518742,Hastigerina_pelagica|0100|01:0.00000119417518518742)30:0.00000119417518518742)1:0.00000119417518518742,Hastigerina_pelagica|0100|05:0.00000119417518518742)2:0.00000119417518518742,Hastigerina_pelagica|P100|05:0.00000119417518518742)36:0.00000119417518518742,(Hastigerina_pelagica|P100|02:0.00000119417518518742,Hastigerina_pelagica|0100|02:0.00155160818974070893)59:0.00147542283751558086)75:0.01710516258391828887)100:0.68220242806735287289,(((((((Globorotalia_menardii|55304|Z83970:0.00626662760556544532,Globorotalia_menardii|55304|U80794:0.00251977244861751335)100:1.78017264471984271168,(((poss_scitula|R021|02:0.00000119417518518742,((((Globorotalia_hirsuta|P069|60:0.00000119417518518742,((Globorotalia_hirsuta|P066|13:0.00000119417518518742,(Globorotalia_hirsuta|P029|05:0.00000119417518518742,Globorotalia_hirsuta|P066|04:0.00000119417518518742)94:0.00000119417518518742)86:0.00124389187567136355,(poss_scitula|R021|36:0.00000119417518518742,((Globorotalia_hirsuta|P027|02:0.00123952653547976721,Globorotalia_hirsuta|P029|09:0.00000119417518518742)50:0.00000119417518518742,Globorotalia_hirsuta|P027|06:0.00123953812811069099)95:0.00249404547859175723)64:0.00124654526493287810)4:0.00000119417518518742)1:0.00000119417518518742,Globorotalia_hirsuta|P069|71:0.00000119417518518742)16:0.00000119417518518742,Globorotalia_hirsuta|69027|Z83973:0.00248556402305083165)59:0.00124111823956664607,(Globorotalia_hirsuta|R002|09:0.00000119417518518742,(Globorotalia_hirsuta|R002|11:0.00000119417518518742,Globorotalia_hirsuta|R002|02:0.00000119417518518742)30:0.00000119417518518742)50:0.00000119417518518742)58:0.00000119417518518742)22:0.00000119417518518742,poss_scitula|R021|01:0.00000119417518518742)98:0.12659716549496805027,(Globorotalia_truncatulinoides|69029|AJ272476:0.00000119417518518742,(Globorotalia_truncatulinoides|69029|AJ272477:0.00297116305620300902,((Globorotalia_truncatulinoides|69029|AY453133:0.03057519871080952370,Globorotalia_truncatulinoides|69029|AJ272474:0.02119118766597116385)68:0.01291952557435897299,((Globorotalia_truncatulinoides|69029|Z83968:0.00000119417518518742,(((((Globorotalia_truncatulinoides|R012|27:0.00000119417518518742,(Globorotalia_truncatulinoides|R012|31:0.00233057420898629590,(Globorotalia_truncatulinoides|69029|AY359166:0.00000119417518518742,(Globorotalia_truncatulinoides|R012|09:0.00000119417518518742,(Globorotalia_truncatulinoides|R066|54:0.00583645315847261450,Globorotalia_truncatulinoides|R012|28:0.00000119417518518742)45:0.00228410345901453819)32:0.00113737776126773284)10:0.00000119417518518742)24:0.00000119417518518742)19:0.00222619889323750261,(Globorotalia_truncatulinoides|R030|12:0.00422755201834678664,Globorotalia_truncatulinoides|P115|06:0.00278046520129670259)37:0.00137661164887587363)15:0.00253660214171158496,(((Globorotalia_truncatulinoides|P114|06:0.00234768583322766348,((Globorotalia_truncatulinoides|P114|14:0.00000119417518518742,Globorotalia_truncatulinoides|P114|01:0.00000119417518518742)88:0.00117336799140321281,Globorotalia_truncatulinoides|R063|19:0.00000119417518518742)58:0.00117863366323012805)86:0.00471824644033395392,(Globorotalia_truncatulinoides|P115|10:0.00229742515074395472,Globorotalia_truncatulinoides|R036|04:0.00000119417518518742)36:0.00114745533624407503)14:0.00000119417518518742,Globorotalia_truncatulinoides|P115|05:0.00230503027006327037)34:0.00119259015262431975)9:0.00290949882809278569,(((Globorotalia_truncatulinoides|R031|08:0.00000119417518518742,(Globorotalia_truncatulinoides|R036|34:0.00355338662131166527,Globorotalia_truncatulinoides|R036|08:0.00353549635414464975)35:0.00235452823590924596)41:0.00273468818871923803,Globorotalia_truncatulinoides|69029|Z83969:0.00555756566748530963)28:0.00118794352848810452,(Globorotalia_truncatulinoides|R005|19:0.00475777675879092248,(Globorotalia_truncatulinoides|R005|15:0.00000119417518518742,(Globorotalia_truncatulinoides|R005|10:0.00000119417518518742,(Globorotalia_truncatulinoides|69029|AY359167:0.00386156915488843370,Globorotalia_truncatulinoides|R005|04:0.00000119417518518742)80:0.00000119417518518742)62:0.00127929757994524307)66:0.00387200382016151092)51:0.00343849222274926697)56:0.00255852981657719858)7:0.00139844426648936811,Globorotalia_truncatulinoides|69029|AJ272475:0.00000119417518518742)4:0.00000119417518518742)13:0.00106906673330483897,((Globorotalia_truncatulinoides|P115|03:0.00000119417518518742,Globorotalia_truncatulinoides|P115|13:0.00000119417518518742)86:0.00232018396622113736,Globorotalia_truncatulinoides|R036|06:0.00235568148964437722)44:0.00238771091316818031)90:0.01383491179926385137)68:0.06288115302822262775)60:0.01402575274833715684)100:1.20717533525116671456)63:0.10761702971745537583)37:0.20832835581749223341,((Pulleniatina_obliquiloculata|225066|DQ407270:0.00298588542856256453,(Pulleniatina_obliquiloculata|225066|DQ407271:0.00067562170339703371,Pulleniatina_obliquiloculata|225066|AY241709:0.00357217490009214449)87:0.00413804896304300306)94:0.03556018201455155708,(((Globorotalia_inflata|R023|01:0.00000119417518518742,(Globorotalia_inflata|P137|70:0.00139456659139365830,((Globorotalia_inflata|P137|47:0.00000119417518518742,Globorotalia_inflata|P121|05:0.00000119417518518742)81:0.00000119417518518742,((Globorotalia_inflata|R023|08:0.00000119417518518742,Globorotalia_inflata|P138|14:0.00000119417518518742)34:0.00000119417518518742,(Globorotalia_inflata|69028|Z83971:0.00138574549013954578,(Globorotalia_crassaformis|255239|AY453134:0.00838495968923251567,Globorotalia_inflata|P138|01:0.00139285258878496282)18:0.00137846267926109247)1:0.00000119417518518742)20:0.00138233620487070077)1:0.00000119417518518742)64:0.00294888261645199568)100:0.16854065076414773139,(((Neogloboquadrina_pachyderma|125957|AY305329:0.00190234018408218177,Neogloboquadrina_pachyderma|125957|EF447104:0.00000119417518518742)100:0.03856321574285703768,(((Neogloboquadrina_pachyderma|125957|AY453137:0.00961780713677094258,Neogloboquadrina_pachyderma|125957|AY453138:0.03431701277682583373)89:0.00219849279803345510,(Neogloboquadrina_pachyderma|125957|EF447103:0.00277227466136659943,(Neogloboquadrina_pachyderma|125957|AY973272:0.00000119417518518742,((Neogloboquadrina_pachyderma|125957|AY453125:0.00382175087172272575,Neogloboquadrina_pachyderma|125957|AY453126:0.00000119417518518742)70:0.00126723088965869876,Neogloboquadrina_pachyderma|125957|AY453132:0.00636872220680074954)38:0.00000119417518518742)67:0.00126944825658574880)90:0.00318810858413337127)99:0.02594605516618236213,(Neogloboquadrina_pachyderma|125957|AY305332:0.00969471675617787458,((Neogloboquadrina_pachyderma|125957|AY305331:0.00102529113623130272,Neogloboquadrina_pachyderma|125957|AF250119:0.00726537730512361122)99:0.01859639992211435319,(Neogloboquadrina_pachyderma|125957|EF447102:0.01563328207109809104,Neogloboquadrina_pachyderma|125957|AY305330:0.00900926644732214128)58:0.00604979404412318063)58:0.00246544705117291915)99:0.03734941454889396939)50:0.00942719887240677998)71:0.02485784250128654158,Neogloboquadrina_pachyderma|125957|AF250120:0.04403745219894149299)100:0.12120575660360388692)40:0.04602322539098919335,(Neogloboquadrina_dutertrei|51039|AY241708:0.00000119417518518742,(((Neogloboquadrina_dutertrei|51039|U65635:0.00277366533190933793,Neogloboquadrina_dutertrei|51039|Z83972:0.00429940896499386022)69:0.00710672680708034857,Neogloboquadrina_dutertrei|51039|AY453135:0.00142488871337917628)50:0.00000119417518518742,Neogloboquadrina_dutertrei|51039|AY241707:0.00283782259237419553)68:0.00994990336033742956)100:0.03175169516041971562)18:0.00553875192195584128)35:0.03568918889291049223)11:0.07167145665656894649,(Neogloboquadrina_pachyderma|125957|AF250117:0.00000119417518518742,(((Neogloboquadrina_incompta|P150|07:0.00000119417518518742,Neogloboquadrina_incompta|P150|08:0.00000119417518518742)99:0.00000119417518518742,(((Neogloboquadrina_incompta|P106|02:0.00000119417518518742,Neogloboquadrina_incompta|P150|05:0.00000119417518518742)99:0.00000119417518518742,Neogloboquadrina_incompta|P150|10:0.00000119417518518742)11:0.00000119417518518742,Neogloboquadrina_incompta|P106|09:0.00000119417518518742)37:0.00000119417518518742)99:0.00000119417518518742,(((Neogloboquadrina_pachyderma|125957|AY453128:0.00000119417518518742,((Neogloboquadrina_pachyderma|125957|AY241711:0.00467588615175976337,Neogloboquadrina_pachyderma|125957|AY453129:0.00232735383666387305)68:0.00115470148794239564,Neogloboquadrina_pachyderma|125957|AY453130:0.01180478408015164273)45:0.00000119417518518742)61:0.00000119417518518742,Neogloboquadrina_pachyderma|125957|AY453131:0.00231917270970412141)100:0.06996534335103594959,Neogloboquadrina_pachyderma|125957|AF250118:0.00115848497295148998)27:0.00000119417518518742)63:0.00115373408419330989)100:0.69614978740188604434)8:0.04524376708689598070,(poss_scitula|R034|02:0.00000119417518518742,poss_scitula|R034|03:0.00000119417518518742)100:0.49043876925402474232)37:0.14709358034224914724,((assumed_uvula|P085|45:0.00000119417518518742,(assumed_uvula|P085|47:0.00146915009055029124,(assumed_uvula|P085|16:0.00147233562151524223,(assumed_uvula|P085|23:0.00751597722028242085,(Globigerinita_uvula|164914|AF387173:0.41735747127002065238,assumed_uvula|P086|11:0.00591968458380278967)53:0.00604130651547976367)26:0.00000119417518518742)16:0.00000119417518518742)48:0.00299427348459118314)99:0.25999854390010151972,((((Globigerinita_glutinata|P148|05:0.00000119417518518742,((Globigerinita_glutinata|P148|15:0.00000119417518518742,((Globigerinita_glutinata|P148|07:0.00000119417518518742,(Globigerinita_glutinata|P148|13:0.00000119417518518742,((Globigerinita_glutinata|P151|06:0.00000119417518518742,((Globigerinita_glutinata|69041|Z83974:0.00879542661729797344,(((Globigerinita_glutinata|R049|03:0.00000119417518518742,(Globigerinita_glutinata|R049|a1:0.00000119417518518742,Globigerinita_glutinata|R049|06:0.00000119417518518742)79:0.00000119417518518742)100:0.00284966602508087384,Globigerinita_glutinata|69041|AF250105:0.00451583935456817496)100:0.06433684358811683768,(((Globigerinita_glutinata|P152|03:0.00325376848672876079,(Globigerinita_glutinata|P149|22:0.00000119417518518742,Globigerinita_glutinata|P149|30:0.00000119417518518742)23:0.00000119417518518742)34:0.00159100512988213190,Globigerinita_glutinata|P149|07:0.00000119417518518742)100:0.02861357068772031956,(((Globigerinita_glutinata|P149|18:0.00000119417518518742,Globigerinita_glutinata|P152|28:0.00520833996590103904)93:0.00956057919166049784,Globigerinita_glutinata|P149|28:0.00000119417518518742)34:0.00154292626896198942,Globigerinita_glutinata|P149|04:0.00000119417518518742)46:0.00467739736558221188)99:0.05715796923738991620)88:0.01398998165662174685)67:0.00357990577311175298,Globigerinita_glutinata|P148|21:0.00000119417518518742)40:0.00166426963594229461)15:0.00000119417518518742,Globigerinita_glutinata|P151|08:0.00000119417518518742)72:0.01040013543271169766)25:0.00000119417518518742)7:0.00000119417518518742,Globigerinita_glutinata|P148|17:0.00000119417518518742)5:0.00000119417518518742)31:0.00168864134960724664,Globigerinita_glutinata|P148|26:0.00000119417518518742)47:0.00342030245876124130)20:0.00000119417518518742,Globigerinita_glutinata|P148|20:0.00000119417518518742)38:0.00000119417518518742,Globigerinita_glutinata|P148|28:0.00000119417518518742)33:0.00448670024067409495,(Globigerinita_glutinata|69041|AY453136:0.00314219174879746578,(Globigerinita_glutinata|R019|10:0.00000119417518518742,Globigerinita_glutinata|R019|17:0.00000119417518518742)99:0.00540557453285653647)25:0.00000119417518518742)100:0.25953261161666313361)99:0.26133181462536270168)94:0.44659696480694638376,(((Hastigerina_pelagica|P101|16:0.00000119417518518742,(Hastigerina_pelagica|69033|Z83958:0.00243547004233274052,Hastigerina_pelagica|P101|72:0.00000119417518518742)4:0.00000119417518518742)3:0.00000119417518518742,Hastigerina_pelagica|0101|72:0.00000119417518518742)46:0.00000119417518518742,((Hastigerina_pelagica|P101|67:0.00000119417518518742,Hastigerina_pelagica|0101|67:0.00000119417518518742)67:0.00117470264927813095,(Hastigerina_pelagica|0101|49:0.00000119417518518742,(Hastigerina_pelagica|P101|49:0.00000119417518518742,((Hastigerina_pelagica|R022|30:0.00000119417518518742,(Hastigerina_pelagica|0101|30:0.00000119417518518742,(Hastigerina_pelagica|R022|18:0.00117394720803286616,(Hastigerina_pelagica|R022|01:0.00000119417518518742,Hastigerina_pelagica|R022|05:0.00000119417518518742)69:0.00000119417518518742)76:0.00000119417518518742)25:0.00000119417518518742)11:0.00000119417518518742,Hastigerina_pelagica|P101|30:0.00000119417518518742)25:0.00000119417518518742)0:0.00000119417518518742)10:0.00000119417518518742)96:0.00343549967222575841)100:1.15883158495719063019)26:0.13153911519434521860)36:0.24458724608377782617)98:0.26856145717703555631,((((Globigerinoides_ruber|46089|Z83966:0.02127913274436290386,Globigerinoides_ruber|46089|U65634:0.01482322159634865202)100:0.12552850340442403554,((Globigerinoides_ruber|46089|Z69599:0.00000119417518518742,Globigerinoides_ruber|46089|Z83965:0.00000119417518518742)100:0.03766031601385456951,Globigerinoides_ruber|46089|U80789:0.02967203394056798851)100:0.13682673856193050543)100:0.53370721959768330223,(Globigerinoides_ruber|46089|AF102230:0.33454841486186659427,(Globigerinoides_conglobatus|55301|U80790:0.01218323641900695246,(Globigerinoides_sacculifer|45991|Z69600:0.00146984101571255099,Globigerinoides_conglobatus|55301|Z83967:0.00000119417518518742)100:0.01669184480401704820)99:0.11312654912497369097)82:0.13303066691515585962)100:0.86468216744407411234,((Globigerinoides_sacculifer|45991|Z83964:0.01110373789834814481,((Globigerinoides_sacculifer|45991|U65633:0.00000119417518518742,Globigerinoides_sacculifer|45991|Z83963:0.00531931153027726759)11:0.00000119417518518742,Globigerinoides_sacculifer|45991|U80792:0.00000119417518518742)50:0.00000119417518518742)100:1.39376117794735066013,((((((((Orbulina_sp._'isolate_A463'|76628|AJ229107:0.00000119417518518742,(((Orbulina_universa|46134|Z69601:0.00000119417518518742,Orbulina_universa|46134|Z83962:0.00000119417518518742)96:0.00328396467910675510,Orbulina_sp._'isolate_A495'|76597|AJ229109:0.01460751305402003923)36:0.00000825174358281552,Orbulina_sp._'isolate_A399'|76626|AJ229105:0.00000119417518518742)3:0.00000420906774605992)1:0.00000119417518518742,(Orbulina_sp._'isolate_GH2'|76619|AJ229098:0.00378437636390878927,Orbulina_sp._'isolate_A440'|76627|AJ229106:0.00355671213055942402)17:0.00001052804735776148)2:0.00000119417518518742,Orbulina_sp._'isolate_A293'|76624|AJ229103:0.00000119417518518742)2:0.00000119417518518742,((Orbulina_sp._'isolate_A102'|76623|AJ229102:0.00000119417518518742,(Orbulina_sp._'isolate_AG103'|76622|AJ229101:0.00000119417518518742,Orbulina_sp._'isolate_A69'|76621|AJ229100:0.00356661495817666438)7:0.00000119417518518742)5:0.00000119417518518742,Orbulina_sp._'isolate_A47'|76620|AJ229099:0.00000119417518518742)92:0.00715556948915419336)1:0.00000119417518518742,Orbulina_sp._'isolate_A333'|76625|AJ229104:0.00000119417518518742)20:0.00000119417518518742,(Orbulina_universa|46134|U65632:0.00000119417518518742,Orbulina_universa|46134|U80791:0.00000119417518518742)99:0.00000119417518518742)33:0.00349576243867537936,Orbulina_sp._'isolate_A465'|76596|AJ229108:0.00000119417518518742)100:0.59786012856293513362,((Orbulina_sp._'isolate_B257'|76615|AJ229094:0.00000119417518518742,((Orbulina_sp._'isolate_B250'|76616|AJ229095:0.00000119417518518742,Orbulina_sp._'isolate_A438'|76618|AJ229097:0.00000119417518518742)3:0.00000119417518518742,Orbulina_sp._'isolate_A379'|76617|AJ229096:0.00000119417518518742)37:0.00393642265331710286)100:0.52245662299968576026,((Orbulina_universa|46134|AF102229:0.00000119417518518742,Orbulina_universa|46134|Z83961:0.00518856641631562209)92:0.00000119417518518742,(((Orbulina_sp._'isolate_V17'|76598|AJ229077:0.00920600294855629560,((Orbulina_sp._'isolate_A325'|76612|AJ229091:0.00000119417518518742,(Orbulina_sp._'isolate_SD78'|76601|AJ229080:0.00000119417518518742,((Orbulina_sp._'isolate_A229'|76610|AJ229089:0.00000119417518518742,Orbulina_sp._'isolate_A492'|76614|AJ229093:0.00000119417518518742)4:0.00000119417518518742,(Orbulina_sp._'isolate_AG42'|76605|AJ229084:0.00000119417518518742,((Orbulina_sp._'isolate_A136'|76608|AJ229087:0.00000119417518518742,Orbulina_sp._'isolate_AG19'|76603|AJ229082:0.00000119417518518742)12:0.00000119417518518742,Orbulina_sp._'isolate_SD79'|76602|AJ229081:0.00000119417518518742)5:0.00000119417518518742)2:0.00000119417518518742)2:0.00000119417518518742)5:0.00000119417518518742)25:0.00000119417518518742,(Orbulina_sp._'isolate_V33'|76600|AJ229079:0.00458984864750980760,Orbulina_sp._'isolate_V24'|76599|AJ229078:0.00458979420849284312)8:0.00000119417518518742)13:0.00000119417518518742)33:0.00000119417518518742,((((Orbulina_sp._'isolate_A292'|76611|AJ229090:0.00000119417518518742,Orbulina_sp._'isolate_AG102'|76607|AJ229086:0.01874733868360491801)47:0.00000119417518518742,Orbulina_sp._'isolate_A29'|76606|AJ229085:0.00000119417518518742)61:0.00462946895327516483,Orbulina_sp._'isolate_A24'|76604|AJ229083:0.01393070368898077435)30:0.00454792839142323293,Orbulina_sp._'isolate_A202'|76609|AJ229088:0.00000119417518518742)16:0.00000119417518518742)39:0.00460230223226106103,Orbulina_sp._'isolate_A327'|76613|AJ229092:0.01385922750147191955)42:0.00459440083896264610)100:0.38146108134539657986)87:0.12915625712594339114)95:0.26104746327594863242)47:0.19821230317771854068)91:0.29183966182605153294)100:0.57988479380342627945)96:0.19576019310375505911)96:0.12283768763396094026,(Globigerinella_siphonifera_type_IIb|93972|AF102228:0.00000119417518518742,((((((Globigerinella_siphonifera|46132|AJ390558:0.00000119417518518742,indet_spinose|P125|10:0.00139656055847853797)44:0.00000467946666544468,Globigerinella_siphonifera|46132|AJ390560:0.00000119417518518742)8:0.00000119417518518742,Globigerinella_siphonifera|46132|AJ390559:0.00000119417518518742)6:0.00000119417518518742,Globigerinella_siphonifera|46132|AJ390561:0.00463654319213229523)8:0.00000119452567724042,(Globigerinella_siphonifera|46132|AJ390563:0.01017599192804579007,Globigerinella_siphonifera|46132|AJ390562:0.00000119417518518742)70:0.00564146300767966614)52:0.00000167284803370193,Globigerinella_siphonifera_type_III|109344|AJ251212:0.00000119417518518742)54:0.00000119417518518742)85:0.06399946082342165832)84:0.03560940037706982614,Globigerinella_siphonifera_Type_II|55302|U80788:0.00899650033499325118)84:0.01823562837818616666)5:0.00000119417518518742,Globigerinella_siphonifera_type_IIa|93971|AF102227:0.00136668721311516863);
