# Supplementary material for: Using the Multiple Analysis Approach to Reconstruct Phylogenetic Relationships among Planktonic Foraminifera from Highly Divergent and Length-polymorphic SSU rDNA Sequences
Source: Bioinform Biol Insights. 2009 Nov 11;3:155–77. doi: 10.4137/bbi.s3334 (PMC2808177; doi:10.4137/bbi.s3334)
Supplement: Additional file 1—Sequence list [file Additional_File_1.zip › Additional_File_1/Trees/RAxML_bipartitions.ginsi]

(Globigerinoides_sacculifer|45991|U65633:0.00000139926910152176,(Globigerinoides_sacculifer|45991|Z83963:0.00575070488149677459,(Globigerinoides_sacculifer|45991|Z83964:0.01144030056790944563,(((((Orbulina_sp._'isolate_B250'|76616|AJ229095:0.00000139926910152176,(Orbulina_sp._'isolate_A379'|76617|AJ229096:0.00000139926910152176,Orbulina_sp._'isolate_A438'|76618|AJ229097:0.00000139926910152176)61:0.00000139926910152176)5:0.00000139926910152176,Orbulina_sp._'isolate_B257'|76615|AJ229094:0.00418694855274192451)100:0.31006016177477441209,(Orbulina_sp._'isolate_A24'|76604|AJ229083:0.00386807084380296753,(((Orbulina_sp._'isolate_A202'|76609|AJ229088:0.00000139926910152176,(Orbulina_sp._'isolate_V33'|76600|AJ229079:0.00439673821454761825,(Orbulina_sp._'isolate_V17'|76598|AJ229077:0.00881413162652747682,(Orbulina_sp._'isolate_V24'|76599|AJ229078:0.00439663684958660830,((Orbulina_sp._'isolate_AG42'|76605|AJ229084:0.00000139926910152176,(Orbulina_sp._'isolate_SD79'|76602|AJ229081:0.00000139926910152176,(Orbulina_sp._'isolate_A229'|76610|AJ229089:0.00000139926910152176,(Orbulina_sp._'isolate_A492'|76614|AJ229093:0.00000139926910152176,((((Orbulina_universa|46134|AF102229:0.00000139926910152176,Orbulina_universa|46134|Z83961:0.00546723315624342635)82:0.00000139926910152176,Orbulina_sp._'isolate_SD78'|76601|AJ229080:0.00000139926910152176)8:0.00000139926910152176,Orbulina_sp._'isolate_AG19'|76603|AJ229082:0.00000139926910152176)5:0.00000139926910152176,Orbulina_sp._'isolate_A325'|76612|AJ229091:0.00000139926910152176)0:0.00000139926910152176)0:0.00000139926910152176)0:0.00000139926910152176)0:0.00000139926910152176)2:0.00000139926910152176,Orbulina_sp._'isolate_A136'|76608|AJ229087:0.00000139926910152176)16:0.00000139926910152176)14:0.00000139926910152176)12:0.00000139926910152176)42:0.00459030549043471132)49:0.00000139926910152176,Orbulina_sp._'isolate_A327'|76613|AJ229092:0.01331548586371939652)17:0.00000139926910152176,((Orbulina_sp._'isolate_A29'|76606|AJ229085:0.00000139926910152176,Orbulina_sp._'isolate_A292'|76611|AJ229090:0.00000139926910152176)26:0.00000139926910152176,Orbulina_sp._'isolate_AG102'|76607|AJ229086:0.01787997384016652355)55:0.00438428159746625992)75:0.00977769961787198182)100:0.23678634956546024126)96:0.21369143741759247246,(Orbulina_sp._'isolate_A440'|76627|AJ229106:0.00000139926910152176,(((Orbulina_sp._'isolate_A399'|76626|AJ229105:0.00000139926910152176,(Orbulina_sp._'isolate_A333'|76625|AJ229104:0.00000139926910152176,(((Orbulina_sp._'isolate_A465'|76596|AJ229108:0.00384064857115135484,Orbulina_sp._'isolate_A463'|76628|AJ229107:0.00000139926910152176)26:0.00013439675592001168,(((Orbulina_sp._'isolate_A69'|76621|AJ229100:0.00400510983213292048,((Orbulina_sp._'isolate_A102'|76623|AJ229102:0.00000139926910152176,Orbulina_sp._'isolate_AG103'|76622|AJ229101:0.00000139926910152176)28:0.00000139926910152176,Orbulina_sp._'isolate_A47'|76620|AJ229099:0.00000139926910152176)67:0.00000139926910152176)86:0.00803577653213943463,(Orbulina_universa|46134|Z83962:0.00000139926910152176,Orbulina_universa|46134|Z69601:0.00000139926910152176)96:0.00218253309743091832)21:0.00135435386361763940,Orbulina_sp._'isolate_A293'|76624|AJ229103:0.00000139926910152176)1:0.00000139926910152176)9:0.00000139926910152176,Orbulina_sp._'isolate_A495'|76597|AJ229109:0.00000139926910152176)6:0.00000139926910152176)7:0.00000139926910152176)16:0.00000139926910152176,Orbulina_sp._'isolate_GH2'|76619|AJ229098:0.00427656469659527631)41:0.00000139926910152176,(Orbulina_universa|46134|U65632:0.00000139926910152176,Orbulina_universa|46134|U80791:0.00000139926910152176)99:0.00000139926910152176)54:0.00406277671987541247)100:0.54357053792169629514)91:0.13400041851363145295,((((Globigerinoides_conglobatus|55301|U80790:0.00855253670856405933,(Globigerinoides_conglobatus|55301|Z83967:0.00000139926910152176,Globigerinoides_sacculifer|45991|Z69600:0.00156291827996470631)100:0.00583941643372965814)100:0.09077741907844502633,Globigerinoides_ruber|46089|AF102230:0.27090371436215887613)88:0.17323423166787840777,(((Globigerinoides_ruber|46089|Z83965:0.00000139926910152176,Globigerinoides_ruber|46089|Z69599:0.00000139926910152176)100:0.03994673531542526634,Globigerinoides_ruber|46089|U80789:0.02501287670371881225)99:0.08044238259906816291,(Globigerinoides_ruber|46089|U65634:0.00000139926910152176,Globigerinoides_ruber|46089|Z83966:0.01378100832798058104)100:0.12890485346773497555)100:0.42779199371377618633)99:0.78229410064179916162,((((((Hastigerina_pelagica|0100|02:0.00154609075957743629,Hastigerina_pelagica|P100|02:0.00000139926910152176)56:0.00000139926910152176,((Hastigerina_pelagica|P100|05:0.00000139926910152176,(Hastigerina_pelagica|0100|05:0.00000139926910152176,((((Hastigerina_pelagica|0100|03:0.00000139926910152176,((Hastigerina_pelagica|P100|07:0.00000139926910152176,(Hastigerina_pelagica|P100|03:0.00000139926910152176,Hastigerina_pelagica|0100|07:0.00000139926910152176)13:0.00000139926910152176)26:0.00000139926910152176,((Hastigerina_pelagica|0100|08:0.00000139926910152176,(Hastigerina_pelagica|0100|10:0.00000139926910152176,Hastigerina_pelagica|P100|08:0.00000139926910152176)18:0.00000139926910152176)13:0.00000139926910152176,Hastigerina_pelagica|P100|10:0.00000139926910152176)63:0.00147103470867807431)43:0.00146645005617635350)12:0.00000139926910152176,Hastigerina_pelagica|P100|01:0.00000139926910152176)6:0.00000139926910152176,Hastigerina_pelagica|0100|01:0.00000139926910152176)13:0.00000139926910152176,(((Hastigerina_pelagica|R025|09:0.00000139926910152176,((Hastigerina_pelagica|0842|04:0.00000139926910152176,(Hastigerina_pelagica|0842|05:0.00000139926910152176,((Hastigerina_pelagica|0080|20:0.00000139926910152176,(((Hastigerina_pelagica|P080|20:0.00000139926910152176,(Hastigerina_pelagica|0080|10:0.00000139926910152176,((Hastigerina_pelagica|0080|41:0.00000139926910152176,Hastigerina_pelagica|P080|41:0.00000139926910152176)82:0.00140049546912147135,(Hastigerina_pelagica|P080|03:0.00000139926910152176,(Hastigerina_pelagica|0080|03:0.00000139926910152176,(Hastigerina_pelagica|0091|02:0.00672977956512441512,(Hastigerina_pelagica|0843|00:0.00589132198605489803,(Hastigerina_pelagica|0080|08:0.00000139926910152176,Hastigerina_pelagica|P080|08:0.00000139926910152176)80:0.00000139926910152176)5:0.00000139926910152176)4:0.00018534648306632695)3:0.00000139926910152176)16:0.00123614744390983028)7:0.00000139926910152176)2:0.00000139926910152176)1:0.00000139926910152176,Hastigerina_pelagica|P080|10:0.00000139926910152176)0:0.00000139926910152176,Hastigerina_pelagica|0080|16:0.00000139926910152176)1:0.00000139926910152176)0:0.00000139926910152176,Hastigerina_pelagica|P080|16:0.00000139926910152176)6:0.00000139926910152176)8:0.00000139926910152176)92:0.00720687343630446904,(Hastigerina_pelagica|R025|06:0.00000139926910152176,(((Hastigerina_pelagica|0842|06:0.00154957339836348982,Hastigerina_pelagica|1611|01:0.00156765213136863635)13:0.00000139926910152176,Hastigerina_pelagica|1611|08:0.00155465565643736654)5:0.00000139926910152176,Hastigerina_pelagica|1611|04:0.00154789488918796476)39:0.00000139926910152176)39:0.00000139926910152176)19:0.00000139926910152176)12:0.00000139926910152176,Hastigerina_pelagica|R025|15:0.00000139926910152176)51:0.00290772985008627130,(Hastigerina_pelagica|0842|01:0.00000139926910152176,Hastigerina_pelagica|0842|03:0.00000139926910152176)100:0.00000139926910152176)100:0.05880795749995652161)5:0.00000139926910152176)4:0.00000139926910152176)9:0.00000139926910152176,(Hastigerina_pelagica|P100|09:0.00000139926910152176,Hastigerina_pelagica|0100|09:0.00000139926910152176)69:0.00147078303579420942)24:0.00150153217252291119)22:0.00000139926910152176,(Hastigerina_pelagica|0723|00:0.00326395148621535765,Hastigerina_pelagica|0722|00:0.01252069932134189552)98:0.01686179555786220668)100:0.59547308115218500202,((((((((((Hastigerina_pelagica|R022|05:0.00000139926910152176,Hastigerina_pelagica|R022|01:0.00000139926910152176)82:0.00000139926910152176,Hastigerina_pelagica|R022|18:0.00122935811294766473)69:0.00000139926910152176,Hastigerina_pelagica|R022|30:0.00000139926910152176)10:0.00000139926910152176,Hastigerina_pelagica|P101|30:0.00000139926910152176)7:0.00000139926910152176,Hastigerina_pelagica|0101|30:0.00000139926910152176)30:0.00000139926910152176,Hastigerina_pelagica|P101|49:0.00000139926910152176)29:0.00000139926910152176,Hastigerina_pelagica|0101|49:0.00000139926910152176)41:0.00000139926910152176,(Hastigerina_pelagica|0101|67:0.00000139926910152176,Hastigerina_pelagica|P101|67:0.00000139926910152176)73:0.00123027190964587426)90:0.00358552133020115195,(((Hastigerina_pelagica|69033|Z83958:0.00256162344851679430,Hastigerina_pelagica|0101|72:0.00000139926910152176)4:0.00000139926910152176,Hastigerina_pelagica|P101|16:0.00000139926910152176)4:0.00000139926910152176,Hastigerina_pelagica|P101|72:0.00000139926910152176)50:0.00000139926910152176)100:1.01123347430239585165,(((Globorotalia_menardii|55304|U80794:0.00216371751824297491,Globorotalia_menardii|55304|Z83970:0.00925139488795701480)100:1.74811199929110561158,((Globorotalia_inflata|R023|01:0.00000139926910152176,(((Globorotalia_inflata|69028|Z83971:0.00131812472587145230,(Globorotalia_inflata|R023|08:0.00000139926910152176,Globorotalia_inflata|P138|14:0.00000139926910152176)36:0.00000139926910152176)30:0.00000139926910152176,(Globorotalia_crassaformis|255239|AY453134:0.00797421900439802649,Globorotalia_inflata|P138|01:0.00132361103119205646)24:0.00131423347445654690)31:0.00131343596656498859,((Globorotalia_inflata|P137|47:0.00000139926910152176,Globorotalia_inflata|P121|05:0.00000139926910152176)71:0.00000139926910152176,Globorotalia_inflata|P137|70:0.00132901415354622445)70:0.00000139926910152176)62:0.00273403515769749536)98:0.10372970349798718570,(((Neogloboquadrina_pachyderma|125957|EF447104:0.00000139926910152176,Neogloboquadrina_pachyderma|125957|AY305329:0.00187158273048194847)100:0.02499164470467730298,((((Neogloboquadrina_pachyderma|125957|AY453138:0.00726051433608991461,Neogloboquadrina_pachyderma|125957|AY453137:0.00907452124278596006)90:0.00265944088879573092,(Neogloboquadrina_pachyderma|125957|EF447103:0.00265487482165754820,((Neogloboquadrina_pachyderma|125957|AY453132:0.00608141469472922320,(Neogloboquadrina_pachyderma|125957|AY453126:0.00000139926910152176,Neogloboquadrina_pachyderma|125957|AY453125:0.00324274077070893030)94:0.00160969133292281747)45:0.00000139926910152176,Neogloboquadrina_pachyderma|125957|AY973272:0.00000139926910152176)64:0.00120919811782308558)81:0.00261740188633997331)90:0.01956411317750301332,(Neogloboquadrina_pachyderma|125957|AY305332:0.01055290405997065355,(Neogloboquadrina_pachyderma|125957|EF447102:0.01295270530533222143,((Neogloboquadrina_pachyderma|125957|AF250119:0.00129724306108488499,Neogloboquadrina_pachyderma|125957|AY305331:0.00222546459890104022)98:0.00834353912813499791,Neogloboquadrina_pachyderma|125957|AY305330:0.00492240798374748816)92:0.00291334159390933996)91:0.00622726904990336758)98:0.03409705358183321572)59:0.01222204884274696521,Neogloboquadrina_pachyderma|125957|AF250120:0.04539626521466802456)36:0.00921719824418400918)94:0.12313989466040418941,(((Neogloboquadrina_pachyderma|125957|AF250117:0.00000139926910152176,(Neogloboquadrina_pachyderma|125957|AF250118:0.00115369413234605494,(((Neogloboquadrina_incompta|P150|05:0.00000139926910152176,Neogloboquadrina_incompta|P106|02:0.00000139926910152176)96:0.00000139926910152176,(((Neogloboquadrina_incompta|P150|07:0.00000139926910152176,Neogloboquadrina_incompta|P150|08:0.00000139926910152176)95:0.00000139926910152176,Neogloboquadrina_incompta|P106|09:0.00000139926910152176)11:0.00000139926910152176,Neogloboquadrina_incompta|P150|10:0.00000139926910152176)8:0.00000139926910152176)99:0.00000139926910152176,(((Neogloboquadrina_pachyderma|125957|AY453130:0.01169416170025482267,(Neogloboquadrina_pachyderma|125957|AY241711:0.00464576835979010460,Neogloboquadrina_pachyderma|125957|AY453129:0.00230596595595348314)56:0.00114831059042431582)28:0.00000139926910152176,Neogloboquadrina_pachyderma|125957|AY453128:0.00000139926910152176)43:0.00000139926910152176,Neogloboquadrina_pachyderma|125957|AY453131:0.00230054257873751541)100:0.06380661567972287229)1:0.00000139926910152176)70:0.00114849527314474773)100:0.66235608631019526893,((Neogloboquadrina_dutertrei|51039|AY241708:0.00000139926910152176,(((Neogloboquadrina_dutertrei|51039|Z83972:0.00409745962699586876,Neogloboquadrina_dutertrei|51039|U65635:0.00265658858641341098)93:0.00679057248729743757,Neogloboquadrina_dutertrei|51039|AY453135:0.00135418052410334988)63:0.00000139926910152176,Neogloboquadrina_dutertrei|51039|AY241707:0.00274945676106013934)87:0.01011994405263981836)92:0.03082533311807913318,((Pulleniatina_obliquiloculata|225066|DQ407271:0.00106665928555020671,Pulleniatina_obliquiloculata|225066|AY241709:0.00301133026075155272)61:0.00374281648013765050,Pulleniatina_obliquiloculata|225066|DQ407270:0.00310321809909491850)98:0.04003941159433856145)35:0.00000139926910152176)33:0.02034082357914079181,((poss_scitula|R034|02:0.00000139926910152176,poss_scitula|R034|03:0.00000139926910152176)100:0.27120079748087788651,(((((Globorotalia_hirsuta|R002|09:0.00000139926910152176,Globorotalia_hirsuta|R002|11:0.00000139926910152176)7:0.00000139926910152176,Globorotalia_hirsuta|R002|02:0.00000139926910152176)21:0.00000139926910152176,(poss_scitula|R021|01:0.00000139926910152176,poss_scitula|R021|02:0.00000139926910152176)23:0.00000139926910152176)0:0.00000139926910152176,(Globorotalia_hirsuta|69027|Z83973:0.00240987241226152090,((Globorotalia_hirsuta|P069|60:0.00000139926910152176,Globorotalia_hirsuta|P069|71:0.00000139926910152176)15:0.00000139926910152176,((poss_scitula|R021|36:0.00000139926910152176,(Globorotalia_hirsuta|P027|06:0.00120222331149208829,(Globorotalia_hirsuta|P027|02:0.00120220239276414660,Globorotalia_hirsuta|P029|09:0.00000139926910152176)39:0.00000139926910152176)96:0.00241869567340326263)55:0.00121025287311512424,(Globorotalia_hirsuta|P066|13:0.00000139926910152176,(Globorotalia_hirsuta|P066|04:0.00000139926910152176,Globorotalia_hirsuta|P029|05:0.00000139926910152176)100:0.00000139926910152176)83:0.00120709243121168539)16:0.00000139926910152176)22:0.00000139926910152176)62:0.00120459943112770015)100:0.18562701449109633711,(Globorotalia_truncatulinoides|69029|AJ272474:0.01824750638647248263,(((Globorotalia_truncatulinoides|69029|AJ272476:0.01275250708112642128,Globorotalia_truncatulinoides|69029|AJ272477:0.00338908059088999063)97:0.06241674313647294775,(((((Globorotalia_truncatulinoides|R012|31:0.00224084057132227770,((((Globorotalia_truncatulinoides|P115|06:0.00329994182190346827,Globorotalia_truncatulinoides|R030|12:0.00339549962745172400)46:0.00220343319459471174,Globorotalia_truncatulinoides|R012|27:0.00000139926910152176)19:0.00000139926910152176,Globorotalia_truncatulinoides|69029|AY359166:0.00000139926910152176)4:0.00000139926910152176,((Globorotalia_truncatulinoides|R066|54:0.00558845777382211382,Globorotalia_truncatulinoides|R012|28:0.00000139926910152176)44:0.00218788792832887982,Globorotalia_truncatulinoides|R012|09:0.00000139926910152176)31:0.00108918572052073281)16:0.00000139926910152176)16:0.00282232728395697329,(((Globorotalia_truncatulinoides|P115|05:0.00221290363588732067,(Globorotalia_truncatulinoides|P114|06:0.00225341781316107121,((Globorotalia_truncatulinoides|P114|14:0.00000139926910152176,Globorotalia_truncatulinoides|P114|01:0.00000139926910152176)77:0.00112595052577544458,Globorotalia_truncatulinoides|R063|19:0.00000139926910152176)63:0.00113119476549823910)72:0.00454089798734639595)2:0.00109292024295161981,Globorotalia_truncatulinoides|R036|04:0.00000139926910152176)15:0.00109647560799937325,Globorotalia_truncatulinoides|P115|10:0.00109898547191158535)28:0.00220146012756949677)7:0.00140101866129975884,(((Globorotalia_truncatulinoides|R036|08:0.00338868069773033166,Globorotalia_truncatulinoides|R036|34:0.00342715127872875603)39:0.00227175887563004332,Globorotalia_truncatulinoides|R031|08:0.00000139926910152176)40:0.00290554962717917177,(Globorotalia_truncatulinoides|69029|Z83969:0.00420542821636352322,(Globorotalia_truncatulinoides|R005|15:0.00000139926910152176,(((Globorotalia_truncatulinoides|69029|AY359167:0.00618737744623749052,Globorotalia_truncatulinoides|R005|04:0.00000139926910152176)90:0.00000139926910152176,Globorotalia_truncatulinoides|R005|10:0.00000139926910152176)63:0.00000139926910152176,Globorotalia_truncatulinoides|R005|19:0.00681493888998048643)27:0.00122921485169800808)59:0.00359925201575211256)27:0.00396894532574770375)49:0.00273926693687289195)1:0.00000139926910152176,(Globorotalia_truncatulinoides|R036|06:0.00340630141223104144,(Globorotalia_truncatulinoides|P115|03:0.00000139926910152176,Globorotalia_truncatulinoides|P115|13:0.00000139926910152176)93:0.00110610921760159655)45:0.00331658216502131236)58:0.00248183677314665506,(Globorotalia_truncatulinoides|69029|AJ272475:0.00000139926910152176,Globorotalia_truncatulinoides|69029|Z83968:0.00000139926910152176)27:0.00000139926910152176)78:0.01617841505892518225)48:0.01375723129091722258,Globorotalia_truncatulinoides|69029|AY453133:0.02629306554831258719)28:0.00166133343001447224)100:0.99453313607217475045)82:0.17332661039458935326)30:0.09238184239362358385)11:0.02993843981649070563)13:0.05846957958621089996)38:0.06611826601916341584)34:0.12245787808471951530,(((Globigerinita_glutinata|P148|20:0.00000139926910152176,(Globigerinita_glutinata|P148|05:0.00000139926910152176,Globigerinita_glutinata|P148|28:0.00000139926910152176)48:0.00000139926910152176)50:0.00158473118707007517,((Globigerinita_glutinata|R019|10:0.00000139926910152176,Globigerinita_glutinata|R019|17:0.00000139926910152176)76:0.00162670811603678645,Globigerinita_glutinata|69041|AY453136:0.00320277448696307254)17:0.00000139926910152176)29:0.00296255558922038816,(((Globigerinita_glutinata|P148|15:0.00000139926910152176,(Globigerinita_glutinata|P148|13:0.00000139926910152176,(((Globigerinita_glutinata|P151|06:0.00000139926910152176,Globigerinita_glutinata|P151|08:0.00000139926910152176)66:0.00000139926910152176,(Globigerinita_glutinata|P148|21:0.00000139926910152176,((((((Globigerinita_uvula|164914|AF387173:0.31976117420465188790,(((assumed_uvula|P085|47:0.00141000069737700143,assumed_uvula|P086|11:0.01138145067758321478)2:0.00000139926910152176,assumed_uvula|P085|45:0.00282747908803136078)11:0.00000139926910152176,(assumed_uvula|P085|23:0.00285654843803000028,assumed_uvula|P085|16:0.00141051597945894883)29:0.00000139926910152176)100:0.23573876275163135885)99:0.16574621680575382654,(Globigerinita_glutinata|P149|07:0.00000139926910152176,(Globigerinita_glutinata|P152|03:0.00326190629918210549,(Globigerinita_glutinata|P149|30:0.00000139926910152176,Globigerinita_glutinata|P149|22:0.00000139926910152176)20:0.00000139926910152176)15:0.00158349354397188473)100:0.01982763831367707896)18:0.00840100911533294380,(Globigerinita_glutinata|P152|28:0.00359814790873482383,Globigerinita_glutinata|P149|04:0.00000139926910152176)16:0.00000139926910152176)0:0.00000139926910152176,(Globigerinita_glutinata|P149|18:0.00000139926910152176,Globigerinita_glutinata|P149|28:0.00000139926910152176)65:0.00156570403766075885)35:0.03895415821141488127,(((Globigerinita_glutinata|R049|a1:0.00000139926910152176,Globigerinita_glutinata|R049|06:0.00000139926910152176)89:0.00000139926910152176,Globigerinita_glutinata|R049|03:0.00000139926910152176)100:0.00331536416835349120,Globigerinita_glutinata|69041|AF250105:0.00195617886126324457)100:0.05981849399353773161)32:0.01418557567938206337,Globigerinita_glutinata|69041|Z83974:0.00155257886729899129)29:0.00468945537748530379)9:0.00196886395916247769)20:0.00608087048276479553,Globigerinita_glutinata|P148|17:0.00000139926910152176)0:0.00000139926910152176)2:0.00000139926910152176)1:0.00000139926910152176,Globigerinita_glutinata|P148|26:0.00158212059444804614)1:0.00000139926910152176,Globigerinita_glutinata|P148|07:0.00000139926910152176)10:0.00023992239277204273)99:0.29969998257310509482)84:0.35285200725753124162)11:0.05545453623267951326)29:0.15942600112255719824,((((Turborotalita_quinqueloba|125971|AF250113:0.00000139926910152176,Turborotalita_quinqueloba|125971|AF250112:0.00000139926910152176)100:0.02700152170345030203,((Turborotalita_quinqueloba|125971|AF250114:0.00114206048498061955,Turborotalita_quinqueloba|125971|AF250115:0.00000139926910152176)88:0.00607583750389913916,(Turborotalita_quinqueloba|125971|AY241710:0.00591930438921129971,Turborotalita_quinqueloba|125971|AY453127:0.00253781189283603867)97:0.01136408780782784816)80:0.02390376534591026614)92:0.18965667253283441385,Turborotalita_quinqueloba|125971|AF250116:0.26046148682158953847)100:2.02897797038386951129,((Globigerina_falconensis|R053|18:0.00000139926910152176,(((Globigerina_falconensis|R018|02:0.00000139926910152176,Globigerina_falconensis|R053|25:0.00150502343364597620)10:0.00000139926910152176,Globigerina_falconensis|R018|04:0.00189264907992581851)26:0.00000139926910152176,Globigerina_falconensis|164913|AF387172:0.00000139926910152176)0:0.00000139926910152176)100:0.38217703464831576099,((Globigerina_bulloides|69025|Z83957:0.31001179935426065315,(Globigerina_sp._Okinawa_trough_2006|375012|DQ407269:0.01526013327904110831,Globigerina_sp.|55306|U80793:0.00000139926910152176)100:0.11963823263405094777)100:0.30836972981005994487,((Globigerina_bulloides|69025|AF250110:0.00000139926910152176,Globigerina_bulloides|69025|AF250109:0.00000139926910152176)100:0.01546407694429081069,((((Globigerina_bulloides|69025|AY241712:0.00000139926910152176,Globigerina_bulloides|69025|AF250108:0.00000139926910152176)98:0.00166692517899389337,Globigerina_bulloides|69025|AF250107:0.00000139926910152176)99:0.01141079486031733488,Globigerina_bulloides|69025|AF250111:0.02656972887914050424)76:0.03822490423445742969,(Globigerina_bulloides|69025|AY241713:0.00000139926910152176,Globigerina_bulloides|69025|AF250106:0.00000139926910152176)100:0.00436429102190555567)43:0.00452095702982589515)100:0.15031381704136914657)100:0.81553983099744609131)81:0.28576095710873034017)76:0.39446279799149153167)84:0.28732539462252809637,((((Globigerinella_siphonifera|46132|AJ390577:0.00000139926910152176,Globigerinella_siphonifera|46132|AJ390576:0.00000139926910152176)68:0.00000139926910152176,(Globigerinella_siphonifera|46132|U65631:0.00000139926910152176,(Globigerinella_siphonifera|46132|Z83959:0.00000139926910152176,Globigerinella_siphonifera|46132|Z69602:0.00135710948692355877)91:0.00000139926910152176)99:0.00000139926910152176)84:0.00000139926910152176,Globigerinella_siphonifera|46132|AJ390579:0.00000139926910152176)100:0.25881225581080297138,((indet_spinose|P155|07:0.01157238471953751617,((Globigerinella_siphonifera|46132|AJ390578:0.00000139926910152176,Globigerinella_siphonifera_type_IV|109345|AJ251213:0.00000139926910152176)50:0.00000139926910152176,Globigerinella_siphonifera|46132|AJ390580:0.00000139926910152176)100:0.02821548629101007510)100:0.11553559650224695665,((((Globigerinella_siphonifera_type_IIb|93972|AF102228:0.00000139926910152176,(((Globigerinella_siphonifera|46132|AJ390560:0.00000139926910152176,(Globigerinella_siphonifera|46132|AJ390559:0.00000139926910152176,indet_spinose|P125|10:0.00148116447568655556)1:0.00000139926910152176)2:0.00000139926910152176,Globigerinella_siphonifera|46132|AJ390561:0.00522318625450657933)3:0.00000139926910152176,Globigerinella_siphonifera_type_III|109344|AJ251212:0.00000139926910152176)0:0.00000139926910152176)0:0.00000139926910152176,(Globigerinella_siphonifera|46132|AJ390563:0.01145945858182877315,Globigerinella_siphonifera|46132|AJ390562:0.00000139926910152176)80:0.00599308788055234482)64:0.01133588319395874809,Globigerinella_siphonifera|46132|AJ390558:0.00000139926910152176)80:0.05944531059430877007,(Globigerinella_siphonifera_Type_II|55302|U80788:0.00972265971618878691,(Globigerinella_siphonifera_type_IIa|93971|AF102227:0.00000139926910152176,(Globigerina_bulloides|R043|01:0.00000139926910152176,(Globigerinella_siphonifera|46132|AJ390569:0.00000139926910152176,((Globigerinella_siphonifera|46132|AJ390575:0.00000139926910152176,Globigerinella_siphonifera_Type_II|55302|U80787:0.00433584692126894738)9:0.00000139926910152176,((Globigerina_bulloides|R043|05:0.00000139926910152176,((((Globigerinella_siphonifera|46132|AJ390571:0.00000139926910152176,(Globigerinella_calida|69026|Z83960:0.00426864320704499912,((((Globigerinella_siphonifera|46132|AJ390572:0.00000139926910152176,Globigerinella_siphonifera|46132|AJ390573:0.00000139926910152176)66:0.00101463780644163383,Globigerinella_siphonifera|46132|AJ390567:0.00000139926910152176)15:0.00117763044594523651,Globigerinella_siphonifera|46132|AJ390570:0.00997259167879285639)7:0.00000267768068117151,Globigerinella_siphonifera|46132|AJ390568:0.00000139926910152176)15:0.00001700869705366335)4:0.00000139926910152176)0:0.00000139926910152176,Globigerinella_siphonifera|46132|AJ390566:0.00000139926910152176)2:0.00000139926910152176,Globigerinella_siphonifera|46132|AJ390565:0.00000139926910152176)1:0.00000139926910152176,Globigerinella_siphonifera|46132|AJ390564:0.00000139926910152176)1:0.00000139926910152176)0:0.00000139926910152176,Globigerinella_siphonifera|46132|AJ390574:0.00000139926910152176)5:0.00000139926910152176)17:0.00031359312403525454)30:0.00111390253514131446)46:0.00000139926910152176)78:0.02041994593355622375)79:0.02657000151910627120)99:0.14461884902639002282)96:0.08836645938601296602)100:0.36916306955901478926)84:0.26018829175543778387)89:0.24517542384933865840)100:1.10313262070615292210)50:0.00000139926910152176)58:0.00000139926910152176,Globigerinoides_sacculifer|45991|U80792:0.00000139926910152176);
