# Supplementary material for: Using the Multiple Analysis Approach to Reconstruct Phylogenetic Relationships among Planktonic Foraminifera from Highly Divergent and Length-polymorphic SSU rDNA Sequences
Source: Bioinform Biol Insights. 2009 Nov 11;3:155–77. doi: 10.4137/bbi.s3334 (PMC2808177; doi:10.4137/bbi.s3334)
Supplement: Additional file 1—Sequence list [file Additional_File_1.zip › Additional_File_1/Trees/RAxML_bipartitions.kalign]

((Globigerinella_siphonifera_type_IV|109345|AJ251213:0.00303884983006167493,(Globigerinella_siphonifera|46132|AJ390578:0.00000125481341109630,Globigerinella_siphonifera|46132|AJ390580:0.00000125481341109630)95:0.00427825371884747296)99:0.01966934878899779734,((((Globigerinella_siphonifera|46132|AJ390559:0.00000125481341109630,(((Globigerinella_siphonifera|46132|AJ390563:0.00544371677338801110,Globigerinella_siphonifera|46132|AJ390562:0.00335474680371567087)94:0.01606024923278976876,Globigerinella_siphonifera|46132|AJ390558:0.00000125481341109630)9:0.00303795776517460899,((indet_spinose|P125|10:0.00000125481341109630,Globigerinella_siphonifera|46132|AJ390560:0.00000125481341109630)44:0.00000125481341109630,(Globigerinella_siphonifera_type_III|109344|AJ251212:0.00000125481341109630,Globigerinella_siphonifera|46132|AJ390561:0.00464789049107210660)28:0.00148319209900449160)48:0.00293001568936443729)20:0.00000125481341109630)25:0.00000125481341109630,Globigerinella_siphonifera_type_IIb|93972|AF102228:0.00000125481341109630)93:0.04705804277036000627,(Globigerinella_siphonifera_Type_II|55302|U80788:0.01815982748689995430,(Globigerinella_siphonifera_type_IIa|93971|AF102227:0.00000125481341109630,(((((Globigerinella_siphonifera|46132|AJ390571:0.00000125481341109630,Globigerinella_siphonifera|46132|AJ390566:0.00000125481341109630)44:0.00035894956667417726,((Globigerinella_siphonifera|46132|AJ390575:0.01452235699474561069,((Globigerinella_siphonifera|46132|AJ390570:0.01017479835599276010,(Globigerinella_siphonifera|46132|AJ390567:0.00081729572958353237,(Globigerinella_siphonifera|46132|AJ390568:0.00000125481341109630,Globigerinella_siphonifera|46132|AJ390572:0.00000125481341109630)39:0.00255237923019786079)17:0.00206421674409986615)43:0.00323100384216734333,Globigerinella_siphonifera|46132|AJ390573:0.00000125481341109630)23:0.00241794387670339270)17:0.00000181573749435930,((Globigerinella_siphonifera|46132|AJ390564:0.00000125481341109630,Globigerinella_siphonifera|46132|AJ390565:0.00000125481341109630)33:0.00000125481341109630,Globigerinella_siphonifera|46132|AJ390574:0.00000125481341109630)36:0.00000125481341109630)8:0.00219545503912484379)8:0.00230881228584968760,Globigerinella_siphonifera|46132|AJ390569:0.00000125481341109630)3:0.00000125481341109630,Globigerinella_calida|69026|Z83960:0.00472169784745322084)11:0.00235511900103964637,(Globigerinella_siphonifera_Type_II|55302|U80787:0.00432292943307610502,Globigerina_bulloides|R043|05:0.00146041927257006712)1:0.00000125481341109630)42:0.00141336967678301530)60:0.02425666262186114766)46:0.02945912214310360960)65:0.13471905756448263047,(Globigerina_bulloides|R043|01:1.09245070038290736925,((((((Globigerinoides_sacculifer|45991|Z83963:0.00499997588812447265,(Globigerinoides_sacculifer|45991|U80792:0.00000125481341109630,Globigerinoides_sacculifer|45991|U65633:0.00000125481341109630)96:0.00270179007510834655)74:0.00365551525771603105,Globigerinoides_sacculifer|45991|Z83964:0.00678487949215103667)100:0.78390332383017691242,(((Globigerinoides_ruber|46089|U80789:0.02556193549955078012,(Globigerinoides_ruber|46089|Z69599:0.00000125481341109630,Globigerinoides_ruber|46089|Z83965:0.00000125481341109630)100:0.02947191012283782371)97:0.05706446497975620202,(Globigerinoides_ruber|46089|Z83966:0.00881694025199780858,Globigerinoides_ruber|46089|U65634:0.00000125481341109630)100:0.10191964204676251526)100:0.20424311072314366156,(Globigerinoides_ruber|46089|AF102230:0.17858715605660371861,((Globigerinoides_conglobatus|55301|Z83967:0.00000125481341109630,Globigerinoides_sacculifer|45991|Z69600:0.00133278234854164522)100:0.01789776036480699925,Globigerinoides_conglobatus|55301|U80790:0.00942993717659193660)94:0.05005147739911193494)97:0.18013096987903134960)99:0.28316532998818333411)100:0.56714705745492710598,((((Orbulina_sp._'isolate_B250'|76616|AJ229095:0.00405351335662150133,Orbulina_sp._'isolate_B257'|76615|AJ229094:0.00224107741454461105)61:0.00128334291063414039,(Orbulina_sp._'isolate_A438'|76618|AJ229097:0.00000125481341109630,Orbulina_sp._'isolate_A379'|76617|AJ229096:0.00000125481341109630)75:0.00000125481341109630)100:0.24341436167248051148,(Orbulina_sp._'isolate_A24'|76604|AJ229083:0.00000125481341109630,(((Orbulina_sp._'isolate_A327'|76613|AJ229092:0.01140569985837850894,(Orbulina_sp._'isolate_A202'|76609|AJ229088:0.00000125481341109630,(((((((Orbulina_sp._'isolate_SD79'|76602|AJ229081:0.00000125481341109630,((Orbulina_sp._'isolate_A325'|76612|AJ229091:0.00000125481341109630,(Orbulina_sp._'isolate_V33'|76600|AJ229079:0.00376020101893988212,(Orbulina_sp._'isolate_V17'|76598|AJ229077:0.00753712258083179265,(Orbulina_universa|46134|Z83961:0.00780649788837415107,Orbulina_universa|46134|AF102229:0.00000125481341109630)98:0.00821107456018363956)45:0.00000125481341109630)24:0.00000125481341109630)2:0.00000125481341109630,Orbulina_sp._'isolate_AG19'|76603|AJ229082:0.00000125481341109630)1:0.00000125481341109630)0:0.00000125481341109630,Orbulina_sp._'isolate_A492'|76614|AJ229093:0.00000125481341109630)0:0.00000125481341109630,Orbulina_sp._'isolate_AG42'|76605|AJ229084:0.00000125481341109630)0:0.00000125481341109630,Orbulina_sp._'isolate_SD78'|76601|AJ229080:0.00000125481341109630)0:0.00000125481341109630,Orbulina_sp._'isolate_A136'|76608|AJ229087:0.00000125481341109630)0:0.00000125481341109630,Orbulina_sp._'isolate_A229'|76610|AJ229089:0.00000125481341109630)1:0.00000125481341109630,Orbulina_sp._'isolate_V24'|76599|AJ229078:0.00376007688088694910)48:0.00406401676910615045)72:0.00000125481341109630)15:0.00000125481341109630,Orbulina_sp._'isolate_A29'|76606|AJ229085:0.00000125481341109630)2:0.00000125481341109630,(Orbulina_sp._'isolate_A292'|76611|AJ229090:0.00000125481341109630,Orbulina_sp._'isolate_AG102'|76607|AJ229086:0.01532071691250060964)52:0.00375465188563871939)83:0.01223727359485043444)100:0.13535325405467249493)98:0.24191051126355719858,(((Orbulina_sp._'isolate_A465'|76596|AJ229108:0.00000125481341109630,((Orbulina_universa|46134|U80791:0.00000125481341109630,Orbulina_universa|46134|U65632:0.00000125481341109630)94:0.00011227826299740635,(Orbulina_universa|46134|Z69601:0.00000125481341109630,Orbulina_universa|46134|Z83962:0.00000125481341109630)100:0.00588128179491930868)13:0.00328130887202687186)2:0.00000125481341109630,Orbulina_sp._'isolate_A463'|76628|AJ229107:0.00000125481341109630)3:0.00000125481341109630,((Orbulina_sp._'isolate_A293'|76624|AJ229103:0.00000125481341109630,((Orbulina_sp._'isolate_A333'|76625|AJ229104:0.00000125481341109630,Orbulina_sp._'isolate_A399'|76626|AJ229105:0.00000125481341109630)28:0.00000125481341109630,Orbulina_sp._'isolate_A495'|76597|AJ229109:0.00000125481341109630)31:0.00000125481341109630)34:0.00000125481341109630,((((Orbulina_sp._'isolate_A102'|76623|AJ229102:0.00000125481341109630,Orbulina_sp._'isolate_A47'|76620|AJ229099:0.00000125481341109630)36:0.00000125481341109630,Orbulina_sp._'isolate_AG103'|76622|AJ229101:0.00000125481341109630)62:0.00000125481341109630,Orbulina_sp._'isolate_A69'|76621|AJ229100:0.00341628146493237403)85:0.00685058717922217703,(Orbulina_sp._'isolate_GH2'|76619|AJ229098:0.00719293735691197388,Orbulina_sp._'isolate_A440'|76627|AJ229106:0.00251431746964776368)35:0.00090422626016735180)0:0.00000125481341109630)28:0.00342774145802838279)100:0.21584332455031085551)100:0.52433673776402944799)79:0.26791357228429052428,(((((((Hastigerina_pelagica|0842|01:0.00000125481341109630,Hastigerina_pelagica|0842|03:0.00160316457437342341)92:0.00320277137551714828,(Hastigerina_pelagica|1611|01:0.00287396223395261280,(Hastigerina_pelagica|1611|08:0.00876124557905358023,(Hastigerina_pelagica|0842|06:0.00151565844039333250,Hastigerina_pelagica|1611|04:0.00151614895832327635)72:0.00000125481341109630)70:0.00321914382960627110)63:0.00049176708805560409)28:0.00136439724841769510,((Hastigerina_pelagica|R025|15:0.00000125481341109630,Hastigerina_pelagica|R025|09:0.00000125481341109630)89:0.00000125481341109630,Hastigerina_pelagica|R025|06:0.00000125481341109630)85:0.00000125481341109630)89:0.00423981509490142881,(((Hastigerina_pelagica|P080|03:0.00000125481341109630,(Hastigerina_pelagica|P080|08:0.00000125481341109630,Hastigerina_pelagica|0080|08:0.00000125481341109630)77:0.00138333801483456415)23:0.00000125481341109630,((Hastigerina_pelagica|P080|41:0.00000125481341109630,Hastigerina_pelagica|0080|41:0.00000125481341109630)75:0.00142011634852040147,((Hastigerina_pelagica|0080|20:0.00000125481341109630,((Hastigerina_pelagica|0080|10:0.00000125481341109630,Hastigerina_pelagica|0080|16:0.00000125481341109630)4:0.00000125481341109630,(Hastigerina_pelagica|P080|16:0.00000125481341109630,Hastigerina_pelagica|P080|10:0.00000125481341109630)19:0.00000125481341109630)5:0.00000125481341109630)2:0.00000125481341109630,Hastigerina_pelagica|P080|20:0.00000125481341109630)68:0.00000125481341109630)58:0.00005436820015753845)12:0.00140441273966500531,(Hastigerina_pelagica|0842|04:0.00346846411146638179,(Hastigerina_pelagica|0842|05:0.00000125481341109630,(Hastigerina_pelagica|0843|00:0.01211341933037712523,(Hastigerina_pelagica|0091|02:0.00406246093447475230,Hastigerina_pelagica|0080|03:0.00000125481341109630)46:0.00099319410310343766)19:0.00136096686144690070)12:0.00189697467111189550)5:0.00000125481341109630)78:0.00359670289201845629)77:0.01902886528255862131,((Hastigerina_pelagica|0100|02:0.00467009316218710592,Hastigerina_pelagica|P100|02:0.00000125481341109630)66:0.00146492795108883658,((Hastigerina_pelagica|0100|05:0.00000125481341109630,Hastigerina_pelagica|P100|05:0.00000125481341109630)42:0.00000125481341109630,((Hastigerina_pelagica|P100|09:0.00000125481341109630,Hastigerina_pelagica|0100|09:0.00000125481341109630)77:0.00146503213717801028,((Hastigerina_pelagica|0100|03:0.00149536260457137915,((Hastigerina_pelagica|0100|10:0.00000125481341109630,((Hastigerina_pelagica|P100|10:0.00000125481341109630,Hastigerina_pelagica|0100|08:0.00000125481341109630)16:0.00000125481341109630,Hastigerina_pelagica|P100|08:0.00000125481341109630)10:0.00000125481341109630)62:0.00146479809053171256,(Hastigerina_pelagica|P100|07:0.00000125481341109630,(Hastigerina_pelagica|0100|07:0.00000125481341109630,Hastigerina_pelagica|P100|03:0.00000125481341109630)21:0.00000125481341109630)39:0.00000125481341109630)66:0.00146021039694237457)15:0.00000328679211276169,(((Hastigerina_pelagica|0722|00:0.01016740803955731680,Hastigerina_pelagica|0723|00:0.00803145269676488853)98:0.01490234410785966357,Hastigerina_pelagica|0100|01:0.00000125481341109630)27:0.00147784439334034540,Hastigerina_pelagica|P100|01:0.00000125481341109630)35:0.00147295248199606418)38:0.00000125481341109630)3:0.00000125481341109630)23:0.00000125481341109630)94:0.02967404907811195883)100:0.60082007285356431314,(((Globorotalia_menardii|55304|Z83970:0.00223757972828279124,Globorotalia_menardii|55304|U80794:0.00847874011907123401)100:1.33357069655421467402,((Neogloboquadrina_pachyderma|125957|AF250117:0.00000125481341109630,(Neogloboquadrina_pachyderma|125957|AF250118:0.00116778103613579022,((Neogloboquadrina_pachyderma|125957|AY241711:0.00378388722856704777,(Neogloboquadrina_pachyderma|125957|AY453129:0.00243815342355221997,(Neogloboquadrina_pachyderma|125957|AY453130:0.00818834352465408130,(Neogloboquadrina_pachyderma|125957|AY453131:0.00231710914398203585,Neogloboquadrina_pachyderma|125957|AY453128:0.00000125481341109630)48:0.00000125481341109630)10:0.00104050575491615254)31:0.00340477883663742971)100:0.05891408124030021731,((Neogloboquadrina_incompta|P106|02:0.00025490566490075510,(Neogloboquadrina_incompta|P150|05:0.00000125481341109630,Neogloboquadrina_incompta|P150|08:0.00000125481341109630)60:0.00098765795305026942)60:0.00112540701895707997,(Neogloboquadrina_incompta|P150|07:0.00000125481341109630,(Neogloboquadrina_incompta|P106|09:0.00000125481341109630,Neogloboquadrina_incompta|P150|10:0.00000125481341109630)66:0.00000125481341109630)60:0.00000125481341109630)79:0.00118298681682126624)23:0.00000125481341109630)55:0.00115246948642542114)100:0.42807116851788884482,((((Neogloboquadrina_dutertrei|51039|AY241708:0.00307021542073074825,(Neogloboquadrina_dutertrei|51039|AY453135:0.00403401524971721843,(Neogloboquadrina_dutertrei|51039|AY241707:0.00279016670694291063,(Neogloboquadrina_dutertrei|51039|Z83972:0.00684141410998634607,Neogloboquadrina_dutertrei|51039|U65635:0.00261673746091748913)94:0.00688595403723967197)29:0.00000125481341109630)87:0.00739263939828406838)100:0.04616436985166261914,((Pulleniatina_obliquiloculata|225066|DQ407271:0.00403554461788584347,Pulleniatina_obliquiloculata|225066|DQ407270:0.00407625213573260814)58:0.00410976154474932288,Pulleniatina_obliquiloculata|225066|AY241709:0.00280281396875796613)100:0.05004263785445030310)43:0.01174486599615494342,((((Globigerinita_glutinata|69041|AY453136:0.00630664181736095755,((Globigerinita_glutinata|R019|10:0.00000125481341109630,((((Globigerinita_glutinata|P152|03:0.00324991474675536763,((Globigerinita_glutinata|P149|07:0.00323804760019322452,Globigerinita_glutinata|P149|30:0.00000125481341109630)22:0.00000125481341109630,Globigerinita_glutinata|P149|22:0.00000125481341109630)22:0.00000125481341109630)93:0.02367063763363964554,(Globigerinita_glutinata|P149|28:0.00000125481341109630,((Globigerinita_glutinata|P152|28:0.00710733377630205602,Globigerinita_glutinata|P149|04:0.00000125481341109630)34:0.00156780321310740628,Globigerinita_glutinata|P149|18:0.00000125481341109630)62:0.00314661489399801000)67:0.00000125481341109630)63:0.03282414098122026641,(Globigerinita_uvula|164914|AF387173:0.21808735190321307251,(assumed_uvula|P085|45:0.00099264591277495795,((assumed_uvula|P085|47:0.00142087557255352243,(assumed_uvula|P085|16:0.00142208625391482420,assumed_uvula|P085|23:0.00288493688641000600)19:0.00000125481341109630)39:0.00000125481341109630,assumed_uvula|P086|11:0.01145418245492749870)43:0.00185317769002550647)82:0.09397492128916890008)100:0.23763248979603332489)50:0.02669555823373073733,Globigerinita_glutinata|R019|17:0.00000125481341109630)35:0.00445150787363138376)29:0.00429491472673781526,(Globigerinita_glutinata|P148|20:0.00000125481341109630,(Globigerinita_glutinata|P148|28:0.00000125481341109630,Globigerinita_glutinata|P148|05:0.00000125481341109630)91:0.00160471371745865175)48:0.00158240966984816316)6:0.00000125481341109630)10:0.00189353958484498631,(((Globigerinita_glutinata|P148|17:0.00000125481341109630,((((Globigerinita_glutinata|P151|08:0.00000125481341109630,(((((Globigerinita_glutinata|R049|06:0.00000125481341109630,Globigerinita_glutinata|R049|a1:0.00000125481341109630)88:0.00000125481341109630,Globigerinita_glutinata|R049|03:0.00000125481341109630)99:0.00332844605745417303,Globigerinita_glutinata|69041|AF250105:0.00425380010632992779)99:0.08073022493924923715,Globigerinita_glutinata|69041|Z83974:0.00200309787561428650)44:0.00740386271316723077,Globigerinita_glutinata|P148|21:0.00000125481341109630)14:0.00181380100166018358)6:0.00000125481341109630,Globigerinita_glutinata|P151|06:0.00000125481341109630)22:0.00558715844498850530,Globigerinita_glutinata|P148|13:0.00159439960970119863)3:0.00000125481341109630,Globigerinita_glutinata|P148|15:0.00000125481341109630)0:0.00000125481341109630)0:0.00000125481341109630,Globigerinita_glutinata|P148|07:0.00000125481341109630)3:0.00000125481341109630,Globigerinita_glutinata|P148|26:0.00158031025642151480)6:0.00148915745177596328)99:0.37023449204722375105,((((Globorotalia_inflata|P121|05:0.00000125481341109630,Globorotalia_inflata|P137|47:0.00000125481341109630)69:0.00000125481341109630,Globorotalia_inflata|P137|70:0.00136339559868053797)55:0.00000125481341109630,((Globorotalia_inflata|P138|01:0.00272550159484441067,(Globorotalia_crassaformis|255239|AY453134:0.01047902248320997307,Globorotalia_inflata|69028|Z83971:0.00228461401666719705)25:0.00190761502912835217)15:0.00000125481341109630,(Globorotalia_inflata|R023|08:0.00000125481341109630,Globorotalia_inflata|P138|14:0.00000125481341109630)59:0.00000125481341109630)48:0.00133478139186997608)44:0.00000125481341109630,Globorotalia_inflata|R023|01:0.00290979161988224287)98:0.09205657943649624142)35:0.06303644580148715093,((Neogloboquadrina_pachyderma|125957|EF447103:0.00268296101798289532,((Neogloboquadrina_pachyderma|125957|AY453138:0.00760488582712168498,Neogloboquadrina_pachyderma|125957|AY453137:0.00923435575729599292)97:0.00533829761231636567,((Neogloboquadrina_pachyderma|125957|AY453126:0.00000125481341109630,Neogloboquadrina_pachyderma|125957|AY453125:0.00246278481296007467)52:0.00122705766262065077,(Neogloboquadrina_pachyderma|125957|AY453132:0.00617021714360201350,Neogloboquadrina_pachyderma|125957|AY973272:0.00000125481341109630)1:0.00000125481341109630)68:0.00125187394266429767)13:0.00269933863781999725)94:0.01071565819888667045,((Neogloboquadrina_pachyderma|125957|AF250120:0.05147469703636651378,(Neogloboquadrina_pachyderma|125957|AY305331:0.00123870934373924058,(((Neogloboquadrina_pachyderma|125957|EF447102:0.01306519178539460903,Neogloboquadrina_pachyderma|125957|AY305332:0.00753602393085025038)61:0.00258515294994388512,Neogloboquadrina_pachyderma|125957|AY305330:0.01015651479233421230)59:0.01019150213482652827,Neogloboquadrina_pachyderma|125957|AF250119:0.00188900253985423150)39:0.00121836275065024787)87:0.02422862798120787448)33:0.02518717316141272713,(Neogloboquadrina_pachyderma|125957|AY305329:0.01117958458063876906,Neogloboquadrina_pachyderma|125957|EF447104:0.00195727288126768071)100:0.02984180135837671485)30:0.00952762217190572698)98:0.11770592342945238040)16:0.02042499191488389085)34:0.05367993479183644223,((((Globorotalia_truncatulinoides|R005|04:0.01792285021409339985,Globorotalia_truncatulinoides|R012|27:0.01278017494305786102)100:0.86413473740751856056,(Globorotalia_truncatulinoides|R063|19:0.00121063855962784080,((Globorotalia_truncatulinoides|P114|06:0.00236199172984943601,((Globorotalia_truncatulinoides|P115|10:0.00233394290565225185,(((Globorotalia_truncatulinoides|P115|06:0.00331917930749757754,Globorotalia_truncatulinoides|R030|12:0.00373382072774035637)29:0.00233045687664492013,((Globorotalia_truncatulinoides|69029|AY359166:0.00265339359451807581,((Globorotalia_truncatulinoides|R012|28:0.00000125481341109630,Globorotalia_truncatulinoides|R066|54:0.00837224552238453358)36:0.00232042968146017534,Globorotalia_truncatulinoides|R012|09:0.00000125481341109630)33:0.00115721108645224814)20:0.00000125481341109630,Globorotalia_truncatulinoides|R012|31:0.00357788219223188807)12:0.00040804880221810384)7:0.00265312339483443323,((((Globorotalia_truncatulinoides|69029|AJ272475:0.00000125481341109630,((Globorotalia_truncatulinoides|69029|AJ272477:0.00329421688546585384,Globorotalia_truncatulinoides|69029|AJ272476:0.01330675925891381187)100:0.05878693595894754487,(Globorotalia_truncatulinoides|69029|AY453133:0.03408203736331046757,Globorotalia_truncatulinoides|69029|AJ272474:0.01653889272291842599)91:0.01488848940328724862)52:0.01679743733348997015)12:0.00000125481341109630,(Globorotalia_truncatulinoides|69029|Z83968:0.00000125481341109630,(Globorotalia_truncatulinoides|69029|Z83969:0.00333363947542867191,(Globorotalia_truncatulinoides|69029|AY359167:0.00596775692967620001,(Globorotalia_truncatulinoides|R005|10:0.00117901726300750150,Globorotalia_truncatulinoides|R005|15:0.00000125481341109630)51:0.00302564774594082540)67:0.00400579471442342669)48:0.00737600167889160448)6:0.02033527198776564904)1:0.00247261241160088869,(Globorotalia_truncatulinoides|R036|06:0.00443405177443593687,(Globorotalia_truncatulinoides|P115|03:0.00123259406539275159,Globorotalia_truncatulinoides|P115|13:0.00080685917711270953)87:0.00254349279717260837)47:0.00352270650309033243)0:0.00183314382383160967,(Globorotalia_truncatulinoides|R036|08:0.00355426400872872099,((Globorotalia_truncatulinoides|R005|19:0.00593802897409397446,Globorotalia_truncatulinoides|R036|34:0.00361644014586140570)38:0.00355546520474009755,Globorotalia_truncatulinoides|R031|08:0.00000125481341109630)25:0.00235421926302550877)14:0.00355328599870534693)4:0.00141975817832601988)10:0.00116230099574172519)8:0.00116208743388517303,(Globorotalia_truncatulinoides|P115|05:0.00233577689546211973,Globorotalia_truncatulinoides|R036|04:0.00238433681999996889)3:0.00000125481341109630)40:0.00474535564036994515)22:0.00118494984640429195,(Globorotalia_truncatulinoides|P114|01:0.00118420115748488794,Globorotalia_truncatulinoides|P114|14:0.00000125481341109630)71:0.00117941356623301298)17:0.00000125481341109630)91:0.26843141026671157867)100:0.66915392972203346922,((Globorotalia_hirsuta|P027|06:0.00121190136688650602,(Globorotalia_hirsuta|P027|02:0.00121188225110958783,Globorotalia_hirsuta|P029|09:0.00000125481341109630)55:0.00000125481341109630)89:0.00000125481341109630,(((((Globorotalia_hirsuta|P069|60:0.00000125481341109630,Globorotalia_hirsuta|P069|71:0.00000125481341109630)80:0.00000125481341109630,((poss_scitula|R021|01:0.00000125481341109630,poss_scitula|R021|02:0.00000125481341109630)84:0.00190016402384258695,(Globorotalia_hirsuta|R002|02:0.00000125481341109630,Globorotalia_hirsuta|R002|11:0.00000125481341109630)87:0.00000125481341109630)32:0.00121427091468847550)19:0.00000125481341109630,(Globorotalia_hirsuta|P066|13:0.00000125481341109630,((Globorotalia_hirsuta|P066|04:0.00120553716223808171,Globorotalia_hirsuta|P029|05:0.00242508398494509832)48:0.00008666164190376558,Globorotalia_hirsuta|R002|09:0.11212542971241404310)32:0.00000125481341109630)47:0.00121099690906384611)20:0.00000125481341109630,Globorotalia_hirsuta|69027|Z83973:0.00480646186481086760)41:0.00119594770954004515,poss_scitula|R021|36:0.00124458159266795662)43:0.00238481947183672143)99:0.13119545300070525884)78:0.13138477475415871742,(poss_scitula|R034|03:0.00241735915873135228,poss_scitula|R034|02:0.00000125481341109630)100:0.23701223010946528835)74:0.10099011329360892131)29:0.04719966527877056395)65:0.06257673403201434448)44:0.09352925010351760549,((Turborotalita_quinqueloba|125971|AF250116:0.36344821957540862645,((Turborotalita_quinqueloba|125971|AF250112:0.00000125481341109630,Turborotalita_quinqueloba|125971|AF250113:0.00000125481341109630)100:0.02259293919642408818,((Turborotalita_quinqueloba|125971|AY241710:0.00000125481341109630,Turborotalita_quinqueloba|125971|AY453127:0.00483693359116908316)100:0.01291604491096347979,(Turborotalita_quinqueloba|125971|AF250115:0.00000125481341109630,Turborotalita_quinqueloba|125971|AF250114:0.00114346896917661756)96:0.00566650090888455842)67:0.02169718994968622069)46:0.05162276336706125152)100:1.95898009788248161911,(((Hastigerina_pelagica|P101|30:0.00000125481341109630,((Hastigerina_pelagica|0101|67:0.00000125481341109630,Hastigerina_pelagica|P101|67:0.00000125481341109630)59:0.00117738629813589715,((Hastigerina_pelagica|R022|18:0.00117641233529129771,(Hastigerina_pelagica|R022|01:0.00000125481341109630,Hastigerina_pelagica|R022|05:0.00000125481341109630)83:0.00000125481341109630)75:0.00000125481341109630,(Hastigerina_pelagica|P101|16:0.00000125481341109630,((Hastigerina_pelagica|69033|Z83958:0.00547743321215541246,Hastigerina_pelagica|P101|72:0.00000125481341109630)12:0.00000125481341109630,Hastigerina_pelagica|0101|72:0.00000125481341109630)15:0.00000125481341109630)80:0.00273069121064916818)52:0.00014511100239950888)10:0.00000125481341109630)20:0.00071718408418846322,((Hastigerina_pelagica|R022|30:0.00096359111576777576,Hastigerina_pelagica|0101|49:0.00036172322244444128)59:0.00103576155444390990,Hastigerina_pelagica|P101|49:0.00012076534270697769)55:0.00110462091345858325)49:0.00030407985655094732,Hastigerina_pelagica|0101|30:0.00000125481341109630)100:0.86766376530239619491)78:0.29688376786433201548)58:0.20261209033039212501)21:0.13504480072090721543,((Globigerina_falconensis|164913|AF387172:0.00000125481341109630,((Globigerina_falconensis|R053|25:0.00000125481341109630,Globigerina_falconensis|R053|18:0.00000125481341109630)75:0.00000125481341109630,(Globigerina_falconensis|R018|02:0.00000125481341109630,Globigerina_falconensis|R018|04:0.00420428939224201225)61:0.00207555408796277190)75:0.00305691659891242770)100:0.28765629729102282219,((Globigerina_bulloides|69025|Z83957:0.20235058942384140379,(Globigerina_sp._Okinawa_trough_2006|375012|DQ407269:0.01062985790593796304,Globigerina_sp.|55306|U80793:0.00000125481341109630)100:0.09478964969579123379)100:0.23063199580313192838,((Globigerina_bulloides|69025|AF250110:0.00000125481341109630,Globigerina_bulloides|69025|AF250109:0.00000125481341109630)100:0.01259749265564981749,((Globigerina_bulloides|69025|AF250106:0.00000125481341109630,Globigerina_bulloides|69025|AY241713:0.00000125481341109630)100:0.00487121201192138378,((Globigerina_bulloides|69025|AF250107:0.00000125481341109630,(Globigerina_bulloides|69025|AF250108:0.00000125481341109630,Globigerina_bulloides|69025|AY241712:0.00000125481341109630)66:0.00153002076675466257)100:0.01141306942727208021,Globigerina_bulloides|69025|AF250111:0.02512634470755461744)76:0.02881540484815208261)44:0.00190301993524164209)100:0.09130934033993709509)99:0.42506135898961738828)90:0.76743480331129432237)69:0.06401574251095121237)89:0.41919686936735417460,(Globigerinella_siphonifera|46132|U65631:0.00000125481341109630,(((Globigerinella_siphonifera|46132|Z83959:0.00000125481341109630,Globigerinella_siphonifera|46132|Z69602:0.00138775360567756933)37:0.00000125481341109630,(Globigerinella_siphonifera|46132|AJ390576:0.00000125481341109630,Globigerinella_siphonifera|46132|AJ390577:0.00000125481341109630)99:0.00000125481341109630)83:0.00263241959586607132,Globigerinella_siphonifera|46132|AJ390579:0.00246248630693131614)8:0.00022535977491846908)99:0.20553433263563342104)72:0.07679303980235795135)45:0.02076824995744904270)99:0.11715075688848425317,indet_spinose|P155|07:0.00253612857751878314);
