# Supplementary material for: Using the Multiple Analysis Approach to Reconstruct Phylogenetic Relationships among Planktonic Foraminifera from Highly Divergent and Length-polymorphic SSU rDNA Sequences
Source: Bioinform Biol Insights. 2009 Nov 11;3:155–77. doi: 10.4137/bbi.s3334 (PMC2808177; doi:10.4137/bbi.s3334)
Supplement: Additional file 1—Sequence list [file Additional_File_1.zip › Additional_File_1/Trees/RAxML_bipartitions.linsi]

((((((((Globigerinoides_sacculifer|45991|Z83963:0.00000122079840344920,(Globigerinoides_sacculifer|45991|Z83964:0.01046783441594460566,(Globigerinoides_sacculifer|45991|U65633:0.00000122079840344920,Globigerinoides_sacculifer|45991|U80792:0.00000122079840344920)75:0.00000122079840344920)85:0.00515882945857110316)100:1.06172652768554809377,(((((Globigerinoides_ruber|46089|Z69599:0.00000122079840344920,Globigerinoides_ruber|46089|Z83965:0.00000122079840344920)100:0.03691079556083289026,Globigerinoides_ruber|46089|U80789:0.03284491260000040047)100:0.08407962355701811830,(Globigerinoides_ruber|46089|U65634:0.00000122079840344920,Globigerinoides_ruber|46089|Z83966:0.01084238005152265982)100:0.10052121914596744146)100:0.38267393560259665986,(Globigerinoides_ruber|46089|AF102230:0.22972490327158023860,(Globigerinoides_conglobatus|55301|U80790:0.01192716019554187178,(Globigerinoides_conglobatus|55301|Z83967:0.00000122079840344920,Globigerinoides_sacculifer|45991|Z69600:0.00141114825134866636)100:0.01420507550605329579)100:0.10593811361355212619)95:0.20966444197746791911)100:0.59575794346258081902,(((Orbulina_sp._'isolate_A438'|76618|AJ229097:0.00000122079840344920,Orbulina_sp._'isolate_A379'|76617|AJ229096:0.00000122079840344920)67:0.00000122079840344920,(Orbulina_sp._'isolate_B257'|76615|AJ229094:0.00000122079840344920,Orbulina_sp._'isolate_B250'|76616|AJ229095:0.01554009355852574610)55:0.00370233825362575484)100:0.36562996516044332651,((Orbulina_sp._'isolate_A24'|76604|AJ229083:0.00000122079840344920,(((Orbulina_sp._'isolate_A202'|76609|AJ229088:0.00000122079840344920,((Orbulina_sp._'isolate_V17'|76598|AJ229077:0.00727047043596051011,(Orbulina_sp._'isolate_V24'|76599|AJ229078:0.00362687836813967851,(Orbulina_sp._'isolate_A325'|76612|AJ229091:0.00000122079840344920,(Orbulina_sp._'isolate_A229'|76610|AJ229089:0.00000122079840344920,(((((Orbulina_sp._'isolate_A492'|76614|AJ229093:0.00000122079840344920,((Orbulina_universa|46134|Z83961:0.00499556435079542057,Orbulina_universa|46134|AF102229:0.00000122079840344920)74:0.00000122079840344920,Orbulina_sp._'isolate_AG19'|76603|AJ229082:0.00000122079840344920)3:0.00000122079840344920)0:0.00000122079840344920,Orbulina_sp._'isolate_SD79'|76602|AJ229081:0.00000122079840344920)0:0.00000122079840344920,Orbulina_sp._'isolate_SD78'|76601|AJ229080:0.00000122079840344920)0:0.00000122079840344920,Orbulina_sp._'isolate_AG42'|76605|AJ229084:0.00000122079840344920)1:0.00000122079840344920,Orbulina_sp._'isolate_A136'|76608|AJ229087:0.00000122079840344920)1:0.00000122079840344920)1:0.00000122079840344920)11:0.00000122079840344920)10:0.00000122079840344920)6:0.00000122079840344920,Orbulina_sp._'isolate_V33'|76600|AJ229079:0.00362691780467917389)40:0.00368665598175893288)63:0.00000122079840344920,Orbulina_sp._'isolate_A327'|76613|AJ229092:0.01099275543476275346)27:0.00000122079840344920,((Orbulina_sp._'isolate_AG102'|76607|AJ229086:0.01478239370859678325,Orbulina_sp._'isolate_A292'|76611|AJ229090:0.00000122079840344920)40:0.00328557254712971659,Orbulina_sp._'isolate_A29'|76606|AJ229085:0.00000122079840344920)52:0.00033364956114514250)79:0.01109796046844485282)100:0.32212263333031543322,(((Orbulina_universa|46134|U80791:0.00000122079840344920,Orbulina_universa|46134|U65632:0.00000122079840344920)98:0.00000122079840344920,(((Orbulina_sp._'isolate_A333'|76625|AJ229104:0.00000122079840344920,(Orbulina_sp._'isolate_A293'|76624|AJ229103:0.00000122079840344920,(Orbulina_sp._'isolate_A399'|76626|AJ229105:0.00000122079840344920,((Orbulina_sp._'isolate_A69'|76621|AJ229100:0.00322697451144738755,(Orbulina_sp._'isolate_AG103'|76622|AJ229101:0.00000122079840344920,(Orbulina_sp._'isolate_A102'|76623|AJ229102:0.00000122079840344920,Orbulina_sp._'isolate_A47'|76620|AJ229099:0.00000122079840344920)17:0.00000122079840344920)65:0.00000122079840344920)84:0.00647370947899585450,(Orbulina_sp._'isolate_A440'|76627|AJ229106:0.00322409515629348614,(Orbulina_universa|46134|Z83962:0.00000122079840344920,Orbulina_universa|46134|Z69601:0.00000122079840344920)98:0.00184597816126574345)7:0.00132029916801526493)2:0.00000122079840344920)1:0.00000122079840344920)1:0.00000122079840344920)3:0.00000122079840344920,Orbulina_sp._'isolate_A463'|76628|AJ229107:0.00000122079840344920)2:0.00000122079840344920,(Orbulina_sp._'isolate_A465'|76596|AJ229108:0.00252911955147309356,Orbulina_sp._'isolate_GH2'|76619|AJ229098:0.00343177350121050490)26:0.00070122424065395723)36:0.00000122079840344920)39:0.00544112892281472214,Orbulina_sp._'isolate_A495'|76597|AJ229109:0.00779191523831591036)100:0.49662419690580572595)59:0.10304905149500578898)100:0.30314399735425140436)51:0.10702243119890031409)98:0.25573714964280452877,(((((Hastigerina_pelagica|0101|72:0.00000122079840344920,(Hastigerina_pelagica|P101|72:0.00000122079840344920,(Hastigerina_pelagica|0101|49:0.00000122079840344920,(Hastigerina_pelagica|P101|49:0.00000122079840344920,((((Hastigerina_pelagica|P101|30:0.00000122079840344920,(Hastigerina_pelagica|R022|18:0.00114505366784070661,(Hastigerina_pelagica|R022|01:0.00000122079840344920,Hastigerina_pelagica|R022|05:0.00000122079840344920)74:0.00000122079840344920)74:0.00000122079840344920)16:0.00000122079840344920,Hastigerina_pelagica|0101|30:0.00000122079840344920)19:0.00000122079840344920,(Hastigerina_pelagica|P101|67:0.00000122079840344920,Hastigerina_pelagica|0101|67:0.00000122079840344920)71:0.00114594454069879268)31:0.00000122079840344920,Hastigerina_pelagica|R022|30:0.00000122079840344920)47:0.00000122079840344920)37:0.00000122079840344920)77:0.00334278880092727651)11:0.00000122079840344920)12:0.00000122079840344920,Hastigerina_pelagica|P101|16:0.00000122079840344920)39:0.00000122079840344920,Hastigerina_pelagica|69033|Z83958:0.00237927269580072605)100:0.94586810855199277004,((Hastigerina_pelagica|0100|02:0.00000122079840344920,((((Hastigerina_pelagica|0842|01:0.00000122079840344920,Hastigerina_pelagica|0842|03:0.00000122079840344920)100:0.00000122079840344920,((Hastigerina_pelagica|R025|09:0.00000122079840344920,(((Hastigerina_pelagica|1611|08:0.00743694254437916955,(Hastigerina_pelagica|1611|01:0.00149221332964063840,(Hastigerina_pelagica|1611|04:0.00000122079840344920,Hastigerina_pelagica|0842|06:0.00591138887363654424)82:0.00293764706086788044)20:0.00000122079840344920)41:0.00000122079840344920,Hastigerina_pelagica|R025|06:0.00000122079840344920)41:0.00000122079840344920,((Hastigerina_pelagica|0842|05:0.00000122079840344920,Hastigerina_pelagica|0091|02:0.00942880704465443552)11:0.00000122079840344920,((((Hastigerina_pelagica|0080|20:0.00000122079840344920,(Hastigerina_pelagica|P080|16:0.00000122079840344920,(Hastigerina_pelagica|P080|10:0.00000122079840344920,((((Hastigerina_pelagica|P080|03:0.00000122079840344920,(Hastigerina_pelagica|0080|08:0.00000122079840344920,Hastigerina_pelagica|P080|08:0.00000122079840344920)89:0.00133463382059493163)4:0.00000122079840344920,Hastigerina_pelagica|0842|04:0.00000122079840344920)0:0.00000122079840344920,Hastigerina_pelagica|0080|03:0.00000122079840344920)24:0.00000122079840344920,(((Hastigerina_pelagica|0723|00:0.00749586852618657623,Hastigerina_pelagica|0722|00:0.02036974033788303481)100:0.17797912566266474443,Hastigerina_pelagica|0843|00:0.10606346811166815491)100:2.16525344063895897051,(Hastigerina_pelagica|P080|41:0.00000122079840344920,Hastigerina_pelagica|0080|41:0.00000122079840344920)92:0.00000122079840344920)29:0.00133892422797150042)6:0.00000122079840344920)0:0.00000122079840344920)0:0.00000122079840344920)1:0.00000122079840344920,Hastigerina_pelagica|P080|20:0.00000122079840344920)1:0.00000122079840344920,Hastigerina_pelagica|0080|16:0.00000122079840344920)2:0.00000122079840344920,Hastigerina_pelagica|0080|10:0.00000122079840344920)7:0.00000122079840344920)33:0.00671480882781378026)18:0.00000122079840344920)14:0.00000122079840344920,Hastigerina_pelagica|R025|15:0.00000122079840344920)33:0.00271482332500199092)49:0.05566119167929831774,(((((Hastigerina_pelagica|0100|01:0.00000122079840344920,((((Hastigerina_pelagica|0100|10:0.00000122079840344920,Hastigerina_pelagica|0100|08:0.00000122079840344920)17:0.00000122079840344920,Hastigerina_pelagica|P100|10:0.00000122079840344920)14:0.00000122079840344920,Hastigerina_pelagica|P100|08:0.00000122079840344920)64:0.00139219370589055078,((Hastigerina_pelagica|P100|03:0.00000122079840344920,Hastigerina_pelagica|P100|07:0.00000122079840344920)15:0.00000122079840344920,Hastigerina_pelagica|0100|07:0.00000122079840344920)35:0.00000122079840344920)43:0.00138802791999029229)6:0.00000122079840344920,Hastigerina_pelagica|P100|01:0.00000122079840344920)7:0.00000122079840344920,Hastigerina_pelagica|0100|03:0.00000122079840344920)26:0.00000122079840344920,(Hastigerina_pelagica|0100|09:0.00000122079840344920,Hastigerina_pelagica|P100|09:0.00000122079840344920)72:0.00139182596006725006)4:0.00000122079840344920,(Hastigerina_pelagica|P100|05:0.00000122079840344920,Hastigerina_pelagica|0100|05:0.00000122079840344920)25:0.00000122079840344920)22:0.00000122079840344920)26:0.00142138484826289844,Hastigerina_pelagica|P100|02:0.00000122079840344920)15:0.00148373833292523042)99:0.55661367422825180906,(((Globigerinita_uvula|164914|AF387173:0.28066264919609990036,(assumed_uvula|P085|23:0.00338500982327220000,(assumed_uvula|P085|16:0.00137556252581488543,((assumed_uvula|P086|11:0.01108097158612568640,assumed_uvula|P085|45:0.00277193136123567640)41:0.00000122079840344920,assumed_uvula|P085|47:0.00137400217378690352)24:0.00000122079840344920)72:0.00382031551707284842)99:0.17608023086982219074)87:0.11117659877591197504,((Globigerinita_glutinata|R019|10:0.00000122079840344920,Globigerinita_glutinata|R019|17:0.00000122079840344920)98:0.00537832993570002728,(Globigerinita_glutinata|69041|AY453136:0.00313852515848948334,(Globigerinita_glutinata|P148|28:0.03623916976904308085,((Globigerinita_glutinata|P148|20:0.00000122079840344920,(Globigerinita_glutinata|P148|26:0.00000122079840344920,((Globigerinita_glutinata|P148|07:0.00000122079840344920,(((((Globigerinita_glutinata|69041|Z83974:0.00879769973456126508,(((Globigerinita_glutinata|P152|03:0.00319226775507861762,((Globigerinita_glutinata|P149|07:0.00157487971376128093,Globigerinita_glutinata|P149|30:0.00000122079840344920)78:0.00000122079840344920,Globigerinita_glutinata|P149|22:0.00000122079840344920)75:0.00000122079840344920)100:0.02635523230811973733,((Globigerinita_glutinata|P149|28:0.00000122079840344920,(Globigerinita_glutinata|P152|28:0.00528096387263197672,Globigerinita_glutinata|P149|04:0.00000122079840344920)22:0.00153648665588466786)1:0.00000122079840344920,Globigerinita_glutinata|P149|18:0.00156863167228678637)56:0.00229702209187805824)100:0.05752629631264809945,(((Globigerinita_glutinata|R049|a1:0.00000122079840344920,Globigerinita_glutinata|R049|06:0.00000122079840344920)96:0.00000122079840344920,Globigerinita_glutinata|R049|03:0.00000122079840344920)100:0.01959087845633055922,Globigerinita_glutinata|69041|AF250105:0.01376109434131436542)94:0.05332329761513415756)79:0.01851093061502691664)63:0.00350310792776748012,Globigerinita_glutinata|P148|21:0.00000122079840344920)52:0.00163541983258757499,(Globigerinita_glutinata|P151|06:0.00000122079840344920,Globigerinita_glutinata|P151|08:0.00000122079840344920)47:0.00000122079840344920)78:0.01083548867280652653,Globigerinita_glutinata|P148|13:0.00000122079840344920)20:0.00000122079840344920,Globigerinita_glutinata|P148|17:0.00000122079840344920)8:0.00000122079840344920)8:0.00000122079840344920,Globigerinita_glutinata|P148|15:0.00000122079840344920)18:0.00175989284318770248)26:0.00358932420239163347)6:0.00000122079840344920,Globigerinita_glutinata|P148|05:0.00000122079840344920)21:0.00475546672776581622)13:0.00000122079840344920)15:0.00000122079840344920)98:0.12033919355139791052)98:0.24728539942512128835,(((Neogloboquadrina_pachyderma|125957|AF250117:0.00000122079840344920,((((Neogloboquadrina_pachyderma|125957|AY453128:0.00000122079840344920,((Neogloboquadrina_pachyderma|125957|AY453129:0.00214353743782721073,Neogloboquadrina_pachyderma|125957|AY241711:0.00431040039733867394)63:0.00106456013240552576,Neogloboquadrina_pachyderma|125957|AY453130:0.01113967587773094688)9:0.00000122079840344920)24:0.00000122079840344920,Neogloboquadrina_pachyderma|125957|AY453131:0.00213761001868658426)100:0.06594756533003001686,Neogloboquadrina_pachyderma|125957|AF250118:0.00107145401106945840)25:0.00000122079840344920,(((Neogloboquadrina_incompta|P150|10:0.00000122079840344920,Neogloboquadrina_incompta|P106|09:0.00000122079840344920)32:0.00000122079840344920,(Neogloboquadrina_incompta|P106|02:0.00000122079840344920,Neogloboquadrina_incompta|P150|05:0.00000122079840344920)100:0.00000122079840344920)24:0.00000122079840344920,(Neogloboquadrina_incompta|P150|07:0.00000122079840344920,Neogloboquadrina_incompta|P150|08:0.00000122079840344920)97:0.00000122079840344920)95:0.00000122079840344920)49:0.00106699040788182779)100:0.55953090771562619121,((Neogloboquadrina_dutertrei|51039|Z83972:0.00000122079840344920,((Neogloboquadrina_dutertrei|51039|AY241708:0.13873968276062578764,(Neogloboquadrina_dutertrei|51039|AY241707:0.00260829908045278648,Neogloboquadrina_dutertrei|51039|AY453135:0.00131081841209676865)54:0.00000122079840344920)44:0.00684833986495232347,Neogloboquadrina_dutertrei|51039|U65635:0.00162966060973726654)43:0.00508465847720620222)88:0.01672741027062182514,((((poss_scitula|R034|02:0.00000122079840344920,poss_scitula|R034|03:0.00000122079840344920)100:0.37085782571906328320,((Globorotalia_truncatulinoides|69029|AJ272474:0.01690734891782077684,((((((((Globorotalia_truncatulinoides|R036|08:0.00312389295461829291,Globorotalia_truncatulinoides|R036|34:0.00313723423592644594)40:0.00207962031680518182,Globorotalia_truncatulinoides|R031|08:0.00000122079840344920)39:0.00249747003383936957,((Globorotalia_truncatulinoides|R005|15:0.00000122079840344920,(Globorotalia_truncatulinoides|R005|19:0.00627856575797385973,((Globorotalia_truncatulinoides|69029|AY359167:0.00465459104831517263,Globorotalia_truncatulinoides|R005|04:0.00000122079840344920)88:0.00000122079840344920,Globorotalia_truncatulinoides|R005|10:0.00000122079840344920)58:0.00000122079840344920)34:0.00115674098293902169)54:0.00359596030408644443,Globorotalia_truncatulinoides|69029|Z83969:0.00253865516303296464)40:0.00363564782810021307)53:0.00267654287391702606,((((Globorotalia_truncatulinoides|P115|10:0.00203549583985531638,Globorotalia_truncatulinoides|R036|04:0.00000122079840344920)36:0.00101650104861860150,Globorotalia_truncatulinoides|P115|05:0.00204102083451063523)3:0.00000122079840344920,(Globorotalia_truncatulinoides|P114|06:0.00207917507524612742,(Globorotalia_truncatulinoides|R063|19:0.00000122079840344920,(Globorotalia_truncatulinoides|P114|01:0.00000122079840344920,Globorotalia_truncatulinoides|P114|14:0.00000122079840344920)87:0.00103881983015371819)54:0.00104272706650082700)61:0.00417443205683396944)17:0.00123878481060054582,((Globorotalia_truncatulinoides|P115|06:0.00242140649145321197,Globorotalia_truncatulinoides|R030|12:0.00378175885832228095)51:0.00124194478471284769,((Globorotalia_truncatulinoides|R012|31:0.00206765650826327627,(Globorotalia_truncatulinoides|69029|AY359166:0.00000122079840344920,((Globorotalia_truncatulinoides|R066|54:0.00517154198234161082,Globorotalia_truncatulinoides|R012|28:0.00000122079840344920)35:0.00202461304471696383,Globorotalia_truncatulinoides|R012|09:0.00000122079840344920)18:0.00100955227409365743)10:0.00000122079840344920)12:0.00000122079840344920,Globorotalia_truncatulinoides|R012|27:0.00000122079840344920)8:0.00203551937102528424)8:0.00200089907202119152)3:0.00259166756654359825)2:0.00103958728374451532,(Globorotalia_truncatulinoides|69029|AJ272475:0.00000122079840344920,Globorotalia_truncatulinoides|69029|Z83968:0.00000122079840344920)53:0.00000122079840344920)2:0.00095597766688596680,((Globorotalia_truncatulinoides|P115|03:0.00000122079840344920,Globorotalia_truncatulinoides|P115|13:0.00000122079840344920)87:0.00205565750223687905,Globorotalia_truncatulinoides|R036|06:0.00208475390505043733)38:0.00209966041314111436)51:0.01212143591478214051,(Globorotalia_truncatulinoides|69029|AJ272477:0.00468393960515307937,Globorotalia_truncatulinoides|69029|AJ272476:0.01039327562795835415)99:0.06823933078623015125)46:0.01091983451945824704,Globorotalia_truncatulinoides|69029|AY453133:0.02723711259766237874)37:0.00209317162640202141)100:0.94294865521106663309,((Globorotalia_hirsuta|69027|Z83973:0.00229304580526520745,(((poss_scitula|R021|01:0.00000122079840344920,poss_scitula|R021|02:0.00000122079840344920)79:0.00000122079840344920,((Globorotalia_hirsuta|R002|09:0.00000122079840344920,Globorotalia_hirsuta|R002|11:0.00000122079840344920)45:0.00000122079840344920,Globorotalia_hirsuta|R002|02:0.00000122079840344920)59:0.00000122079840344920)56:0.00114743790559407310,((Globorotalia_hirsuta|P069|71:0.00000122079840344920,(poss_scitula|R021|36:0.00000122079840344920,(Globorotalia_hirsuta|P027|06:0.00114462946671857599,(Globorotalia_hirsuta|P027|02:0.00114461591357501997,Globorotalia_hirsuta|P029|09:0.00000122079840344920)55:0.00000122079840344920)92:0.00230170298580327417)65:0.00115034612580772037)15:0.00000122079840344920,Globorotalia_hirsuta|P069|60:0.00000122079840344920)22:0.00000122079840344920)15:0.00000122079840344920)49:0.00114476608975414658,((Globorotalia_hirsuta|P029|05:0.00000122079840344920,Globorotalia_hirsuta|P066|04:0.00000122079840344920)97:0.00000122079840344920,Globorotalia_hirsuta|P066|13:0.00000122079840344920)85:0.00000122079840344920)96:0.13719262548708560656)81:0.18037073399906441984)54:0.11958264580680004474,(Pulleniatina_obliquiloculata|225066|DQ407270:0.00314786665102108950,(Pulleniatina_obliquiloculata|225066|DQ407271:0.00000122079840344920,Pulleniatina_obliquiloculata|225066|AY241709:0.00390092777103070608)91:0.00333744262308098474)97:0.03583066800920597927)0:0.00986405860825995649,((Neogloboquadrina_pachyderma|125957|AF250120:0.04102975310428834399,(Neogloboquadrina_pachyderma|125957|EF447104:0.16853632900783518944,((Neogloboquadrina_pachyderma|125957|EF447102:0.01091658781834208697,(Neogloboquadrina_pachyderma|125957|AY305332:0.01062774366819943181,(Neogloboquadrina_pachyderma|125957|AY305330:0.00421538869612487523,(Neogloboquadrina_pachyderma|125957|AY305331:0.00098125213833390830,Neogloboquadrina_pachyderma|125957|AF250119:0.00735537708102176110)99:0.01740325691230832153)78:0.00290778860007378029)61:0.00277988047957641957)98:0.03233973377651633285,(Neogloboquadrina_pachyderma|125957|AY305329:0.04336041170430614267,((Neogloboquadrina_pachyderma|125957|AY453138:0.03159256584818562197,Neogloboquadrina_pachyderma|125957|AY453137:0.00900871031846262743)97:0.00347059565511121434,((Neogloboquadrina_pachyderma|125957|AY973272:0.00000122079840344920,((Neogloboquadrina_pachyderma|125957|AY453125:0.00315237401667962805,Neogloboquadrina_pachyderma|125957|AY453126:0.00000122079840344920)85:0.00156305811301023223,Neogloboquadrina_pachyderma|125957|AY453132:0.00589765852383646472)37:0.00000122079840344920)63:0.00117919153993815973,Neogloboquadrina_pachyderma|125957|EF447103:0.00254483793408799260)72:0.00138773574623522310)96:0.02220643250916725167)27:0.01166382309279417537)44:0.01374996021916493130)73:0.01370088997469866808)99:0.10784003525203350593,(Globorotalia_inflata|R023|01:0.00000122079840344920,((Globorotalia_inflata|P137|70:0.00127781019652413409,(Globorotalia_inflata|P137|47:0.00000122079840344920,Globorotalia_inflata|P121|05:0.00000122079840344920)70:0.00000122079840344920)66:0.00000122079840344920,((Globorotalia_inflata|P138|01:0.00127249784693032821,Globorotalia_crassaformis|255239|AY453134:0.00764358243112945538)18:0.00126110070060372675,(Globorotalia_inflata|69028|Z83971:0.00382438476818853070,(Globorotalia_inflata|P138|14:0.00000122079840344920,Globorotalia_inflata|R023|08:0.00000122079840344920)24:0.00000122079840344920)16:0.00000122079840344920)32:0.00126048764018654703)74:0.00268208025780106944)99:0.15196636428464463386)33:0.04032161004982197372)4:0.01691325432145843188)21:0.07732819504144254619)36:0.07243156538590010685,(Globorotalia_menardii|55304|U80794:0.00457665640032590016,Globorotalia_menardii|55304|Z83970:0.00492790173875892138)100:1.51605096927595872636)61:0.10672242334139196707)82:0.27988626227720875272)45:0.11273034717928402670)54:0.11570671313706343275,((Turborotalita_quinqueloba|125971|AF250116:0.36851477123557113691,((Turborotalita_quinqueloba|125971|AF250113:0.00000122079840344920,Turborotalita_quinqueloba|125971|AF250112:0.00000122079840344920)100:0.03440531920077466443,((Turborotalita_quinqueloba|125971|AY241710:0.00147947413466814701,Turborotalita_quinqueloba|125971|AY453127:0.00237273629153426230)100:0.01121162250789642552,(Turborotalita_quinqueloba|125971|AF250114:0.00110702773599726770,Turborotalita_quinqueloba|125971|AF250115:0.00000122079840344920)75:0.00579864414861476583)71:0.01955585217438791587)97:0.21248523709557201600)100:1.63379490786390779711,(((((Globigerina_falconensis|R018|02:0.00000122079840344920,Globigerina_falconensis|R053|25:0.00143860892842352065)13:0.00000122079840344920,Globigerina_falconensis|R053|18:0.00000122079840344920)24:0.00000122079840344920,Globigerina_falconensis|R018|04:0.00181034245650355625)54:0.00000122079840344920,Globigerina_falconensis|164913|AF387172:0.00000122079840344920)100:0.42516504265622784287,((Globigerina_bulloides|69025|AF250111:0.01109646001559194857,(((Globigerina_bulloides|69025|AF250108:0.00000122079840344920,Globigerina_bulloides|69025|AY241712:0.00000122079840344920)93:0.00157000320035439469,Globigerina_bulloides|69025|AF250107:0.00000122079840344920)100:0.02783316371905575348,((Globigerina_bulloides|69025|AF250109:0.00000122079840344920,Globigerina_bulloides|69025|AF250110:0.00000122079840344920)100:0.01306033149247451397,(Globigerina_bulloides|69025|AY241713:0.00000122079840344920,Globigerina_bulloides|69025|AF250106:0.00000122079840344920)100:0.00617090257555977066)47:0.03771331503784645933)29:0.01871873863437848243)98:0.14830658349668679463,((Globigerina_sp._Okinawa_trough_2006|375012|DQ407269:0.01404278201903439750,Globigerina_sp.|55306|U80793:0.00000122079840344920)100:0.12670487767896773668,Globigerina_bulloides|69025|Z83957:0.29048601601643087022)100:0.25886774157847314282)100:0.62544872901670822696)85:0.35262045107367662178)89:0.43341724663470160284)93:0.13427066171805618344)100:0.41496609535393585988,(Globigerinella_siphonifera|46132|Z69602:0.00384071522304626481,(((Globigerinella_siphonifera|46132|Z83959:0.00000122079840344920,Globigerinella_siphonifera|46132|U65631:0.00000122079840344920)97:0.00000122079840344920,(Globigerinella_siphonifera|46132|AJ390577:0.00000122079840344920,Globigerinella_siphonifera|46132|AJ390576:0.00000122079840344920)52:0.00000122079840344920)91:0.00000122079840344920,Globigerinella_siphonifera|46132|AJ390579:0.00000122079840344920)86:0.00654282374595152941)100:0.20497709968933225388)100:0.14448552178410378755,(indet_spinose|P155|07:0.00000122079840344920,(Globigerinella_siphonifera_type_IV|109345|AJ251213:0.00000122079840344920,(Globigerinella_siphonifera|46132|AJ390580:0.00000122079840344920,Globigerinella_siphonifera|46132|AJ390578:0.00000122079840344920)100:0.00988629563166189100)100:0.02300130295779232587)100:0.13038493365489725595)100:0.11342437985985601157,(((((((indet_spinose|P125|10:0.00138476306232562319,Globigerinella_siphonifera|46132|AJ390560:0.00000122079840344920)8:0.00000122079840344920,Globigerinella_siphonifera|46132|AJ390561:0.00445504903807957160)4:0.00000122079840344920,(Globigerinella_siphonifera|46132|AJ390562:0.00000122079840344920,Globigerinella_siphonifera|46132|AJ390563:0.00950498757759345170)73:0.00566842108172119045)5:0.00000122079840344920,Globigerinella_siphonifera|46132|AJ390558:0.00000122079840344920)26:0.00000122079840344920,Globigerinella_siphonifera_type_III|109344|AJ251212:0.00000122079840344920)1:0.00000122079840344920,Globigerinella_siphonifera|46132|AJ390559:0.00000122079840344920)43:0.00000122079840344920,Globigerinella_siphonifera_type_IIb|93972|AF102228:0.00000122079840344920)87:0.06379828413263800846)85:0.03354773123724032885,Globigerinella_siphonifera_Type_II|55302|U80788:0.00957289931916022879)80:0.01689220303478878443,(Globigerina_bulloides|R043|01:0.00000122079840344920,((Globigerinella_siphonifera|46132|AJ390575:0.00000122079840344920,Globigerinella_siphonifera_Type_II|55302|U80787:0.00405688247728137885)11:0.00000122079840344920,(Globigerina_bulloides|R043|05:0.00000122079840344920,(Globigerinella_siphonifera|46132|AJ390574:0.00000122079840344920,(((Globigerinella_siphonifera|46132|AJ390564:0.00000122079840344920,((Globigerinella_siphonifera|46132|AJ390571:0.00000122079840344920,Globigerinella_calida|69026|Z83960:0.00399013167626786382)11:0.00000122079840344920,Globigerinella_siphonifera|46132|AJ390566:0.00000122079840344920)8:0.00000122079840344920)4:0.00000122079840344920,Globigerinella_siphonifera|46132|AJ390565:0.00000122079840344920)1:0.00000122079840344920,(((Globigerinella_siphonifera|46132|AJ390569:0.00000122079840344920,(Globigerinella_siphonifera|46132|AJ390567:0.00000122079840344920,(Globigerinella_siphonifera|46132|AJ390573:0.00000122079840344920,Globigerinella_siphonifera|46132|AJ390572:0.00000122079840344920)53:0.00105419849465457956)20:0.00095756749102664414)0:0.00000464675769877870,Globigerinella_siphonifera|46132|AJ390570:0.00897081781569293926)2:0.00000131946427057569,Globigerinella_siphonifera|46132|AJ390568:0.00000122079840344920)9:0.00000218497647294785)0:0.00000122079840344920)2:0.00000122079840344920)3:0.00000122079840344920)11:0.00127348509369697291)35:0.00005869947086033111,Globigerinella_siphonifera_type_IIa|93971|AF102227:0.00000122079840344920);
