# Supplementary material for: Using the Multiple Analysis Approach to Reconstruct Phylogenetic Relationships among Planktonic Foraminifera from Highly Divergent and Length-polymorphic SSU rDNA Sequences
Source: Bioinform Biol Insights. 2009 Nov 11;3:155–77. doi: 10.4137/bbi.s3334 (PMC2808177; doi:10.4137/bbi.s3334)
Supplement: Additional file 1—Sequence list [file Additional_File_1.zip › Additional_File_1/Trees/RAxML_bipartitions.mafft]

((Globigerinella_siphonifera|46132|AJ390571:0.00000117260438775816,(Globigerinella_siphonifera|46132|AJ390569:0.00000117260438775816,Globigerinella_siphonifera_Type_II|55302|U80787:0.00243479959805265652)3:0.00000117260438775816)7:0.00000117260438775816,((Globigerina_bulloides|R043|05:0.00000117260438775816,((Globigerinella_siphonifera|46132|AJ390574:0.00000117260438775816,((Globigerinella_siphonifera|46132|AJ390565:0.00000117260438775816,(Globigerinella_calida|69026|Z83960:0.00361505699042265118,Globigerinella_siphonifera|46132|AJ390566:0.00000117260438775816)3:0.00000117260438775816)1:0.00000117260438775816,Globigerinella_siphonifera|46132|AJ390564:0.00000117260438775816)2:0.00000117260438775816)2:0.00000117260438775816,(((Globigerinella_siphonifera|46132|AJ390568:0.00000117260438775816,(Globigerinella_siphonifera|46132|AJ390572:0.00000117260438775816,Globigerinella_siphonifera|46132|AJ390573:0.00000117260438775816)59:0.00158151700622899860)3:0.00000117260438775816,Globigerinella_siphonifera|46132|AJ390567:0.00000117260438775816)16:0.00060384201972778630,Globigerinella_siphonifera|46132|AJ390575:0.00000117260438775816)15:0.00002629567257200928)3:0.00000117260438775816)4:0.00000117260438775816,(Globigerina_bulloides|R043|01:0.27700063241458372509,(Globigerinella_siphonifera_type_IIa|93971|AF102227:0.00000117260438775816,(((((Globigerinella_siphonifera|46132|Z69602:0.00860313524123543401,(Globigerinella_siphonifera|46132|AJ390579:0.00000117260438775816,((Globigerinella_siphonifera|46132|AJ390576:0.00000117260438775816,Globigerinella_siphonifera|46132|AJ390577:0.00000117260438775816)73:0.00000117260438775816,(Globigerinella_siphonifera|46132|U65631:0.00000117260438775816,Globigerinella_siphonifera|46132|Z83959:0.00000117260438775816)92:0.00000117260438775816)93:0.00000117260438775816)99:0.00555540912759850368)100:0.30156245463817393793,(((((Hastigerina_pelagica|69033|Z83958:0.00215578335459452918,(Hastigerina_pelagica|P101|72:0.00000117260438775816,(Hastigerina_pelagica|P101|16:0.00000117260438775816,Hastigerina_pelagica|0101|72:0.00000117260438775816)6:0.00000117260438775816)38:0.00000117260438775816)45:0.00000117260438775816,((Hastigerina_pelagica|P101|30:0.00000117260438775816,(Hastigerina_pelagica|0101|30:0.00000117260438775816,((Hastigerina_pelagica|P101|49:0.00109430099570454495,Hastigerina_pelagica|0101|49:0.00000117260438775816)56:0.00000117260438775816,(Hastigerina_pelagica|R022|30:0.00000117260438775816,(Hastigerina_pelagica|R022|18:0.00104032275313150008,(Hastigerina_pelagica|R022|01:0.00000117260438775816,Hastigerina_pelagica|R022|05:0.00000117260438775816)85:0.00000117260438775816)89:0.00000117260438775816)5:0.00000117260438775816)2:0.00000117260438775816)2:0.00000117260438775816)23:0.00000117260438775816,(Hastigerina_pelagica|0101|67:0.00000117260438775816,Hastigerina_pelagica|P101|67:0.00000117260438775816)60:0.00104122760911135059)81:0.00304391419648163044)100:0.77904799968802762589,(((((Hastigerina_pelagica|P100|05:0.00000117260438775816,Hastigerina_pelagica|0100|05:0.00000117260438775816)49:0.00000117260438775816,((Hastigerina_pelagica|0100|01:0.00000117260438775816,((((Hastigerina_pelagica|0722|00:0.00974802796872864703,Hastigerina_pelagica|0723|00:0.00306586647445348604)100:0.02286679207302613759,(((Hastigerina_pelagica|0100|10:0.00000117260438775816,(Hastigerina_pelagica|P100|08:0.00000117260438775816,Hastigerina_pelagica|P100|10:0.00000117260438775816)21:0.00000117260438775816)26:0.00000117260438775816,Hastigerina_pelagica|0100|08:0.00000117260438775816)71:0.00126454949175493301,(Hastigerina_pelagica|P100|03:0.00000117260438775816,(Hastigerina_pelagica|P100|07:0.00000117260438775816,Hastigerina_pelagica|0100|07:0.00000117260438775816)23:0.00000117260438775816)53:0.00000117260438775816)58:0.00125962830534036741)11:0.00000117260438775816,Hastigerina_pelagica|P100|01:0.00000117260438775816)0:0.00000117260438775816,Hastigerina_pelagica|0100|03:0.00000117260438775816)2:0.00000117260438775816)31:0.00000117260438775816,(Hastigerina_pelagica|0100|09:0.00000117260438775816,Hastigerina_pelagica|P100|09:0.00000117260438775816)80:0.00126442549519035640)3:0.00000117260438775816)29:0.00000117260438775816,(Hastigerina_pelagica|P100|02:0.00000117260438775816,Hastigerina_pelagica|0100|02:0.00133729401747414533)57:0.00126447744572695314)90:0.02757646203985741895,((((Hastigerina_pelagica|R025|09:0.00000117260438775816,((Hastigerina_pelagica|R025|06:0.00000117260438775816,Hastigerina_pelagica|1611|01:0.00135262503677426493)19:0.00000117260438775816,((Hastigerina_pelagica|0842|01:0.00000117260438775816,Hastigerina_pelagica|0842|03:0.00000117260438775816)100:0.00409476057212102094,(((((Hastigerina_pelagica|0842|05:0.00000117260438775816,((((((Hastigerina_pelagica|0080|20:0.00000117260438775816,(Hastigerina_pelagica|P080|10:0.00000117260438775816,((Hastigerina_pelagica|0080|08:0.00000117260438775816,Hastigerina_pelagica|P080|08:0.00000117260438775816)82:0.00122983340631223803,(Hastigerina_pelagica|P080|41:0.00000117260438775816,Hastigerina_pelagica|0080|41:0.00000117260438775816)79:0.00122983080878391539)52:0.00006186201000327170)2:0.00000117260438775816)1:0.00000117260438775816,Hastigerina_pelagica|P080|03:0.00000117260438775816)0:0.00000117260438775816,Hastigerina_pelagica|P080|20:0.00000117260438775816)0:0.00000117260438775816,Hastigerina_pelagica|0080|10:0.00000117260438775816)0:0.00000117260438775816,Hastigerina_pelagica|0080|03:0.00000117260438775816)0:0.00000117260438775816,Hastigerina_pelagica|0843|00:0.01546915033133998245)1:0.00057375533597043193)0:0.00000117260438775816,Hastigerina_pelagica|P080|16:0.00000117260438775816)0:0.00000117260438775816,Hastigerina_pelagica|0080|16:0.00000117260438775816)24:0.00000117260438775816,Hastigerina_pelagica|0842|04:0.00000117260438775816)42:0.00000117260438775816,Hastigerina_pelagica|0091|02:0.00503530540158349249)80:0.00749778114443322690)18:0.00000117260438775816)1:0.00000117260438775816)1:0.00000117260438775816,Hastigerina_pelagica|R025|15:0.00000117260438775816)32:0.00000117260438775816,(Hastigerina_pelagica|1611|04:0.00000117260438775816,Hastigerina_pelagica|0842|06:0.00200703488007313979)77:0.00199588851442717829)48:0.00112395854257920139,Hastigerina_pelagica|1611|08:0.00433989326012168813)79:0.04384291662049501215)100:0.55012106569222396502,(((Globigerinita_uvula|164914|AF387173:0.26090374407913813348,(assumed_uvula|P085|45:0.00000117260438775816,((assumed_uvula|P085|47:0.00124716082707917726,(assumed_uvula|P085|23:0.00254130241818635539,assumed_uvula|P085|16:0.00124772498498068097)45:0.00000117260438775816)72:0.00000117260438775816,assumed_uvula|P086|11:0.01005558546071537961)71:0.00249952417746492506)87:0.14151758324663629707)100:0.19265067545043476627,(((Globigerinita_glutinata|P148|20:0.00000117260438775816,(Globigerinita_glutinata|P148|05:0.00000117260438775816,(Globigerinita_glutinata|P148|26:0.00000117260438775816,(Globigerinita_glutinata|P148|15:0.00000117260438775816,((Globigerinita_glutinata|P148|07:0.00000117260438775816,(((Globigerinita_glutinata|P151|08:0.00000117260438775816,(((((Globigerinita_glutinata|P149|28:0.00000117260438775816,(Globigerinita_glutinata|P149|18:0.00000117260438775816,(Globigerinita_glutinata|P149|04:0.00000117260438775816,Globigerinita_glutinata|P152|28:0.00314066346414431079)52:0.00138337717049729627)73:0.01124881790179601583)57:0.00266459646286329064,(Globigerinita_glutinata|P152|03:0.00278463410410794516,(Globigerinita_glutinata|P149|22:0.00000117260438775816,(Globigerinita_glutinata|P149|07:0.00142885999901489489,Globigerinita_glutinata|P149|30:0.00000117260438775816)88:0.00000117260438775816)87:0.00906210324875135476)99:0.02420375185294602882)92:0.04288495385530248505,(((Globigerinita_glutinata|R049|a1:0.00000117260438775816,Globigerinita_glutinata|R049|06:0.00000117260438775816)89:0.00000117260438775816,Globigerinita_glutinata|R049|03:0.00000117260438775816)99:0.00445349133536352207,Globigerinita_glutinata|69041|AF250105:0.00218540562284611243)100:0.06627913034571622508)27:0.02307975766008458704,Globigerinita_glutinata|69041|Z83974:0.00000117260438775816)16:0.00499606396418987575,Globigerinita_glutinata|P148|21:0.00000117260438775816)8:0.00158455933084528642)1:0.00000117260438775816,Globigerinita_glutinata|P151|06:0.00000117260438775816)12:0.00487824677686099929,Globigerinita_glutinata|P148|13:0.00000117260438775816)4:0.00000117260438775816)1:0.00000117260438775816,Globigerinita_glutinata|P148|17:0.00000117260438775816)2:0.00000117260438775816)6:0.00161695132253702632)9:0.00326048680967387346)5:0.00000117260438775816)8:0.00000117260438775816,Globigerinita_glutinata|P148|28:0.00000117260438775816)8:0.00165127137837925517,((Globigerinita_glutinata|R019|10:0.00000117260438775816,Globigerinita_glutinata|R019|17:0.00000117260438775816)85:0.00283758092999181503,Globigerinita_glutinata|69041|AY453136:0.00279247874532791932)19:0.00000117260438775816)91:0.12053323229355968060)99:0.21615576802705455117,((((((Neogloboquadrina_pachyderma|125957|AF250120:0.02682389520161253954,((Neogloboquadrina_pachyderma|125957|EF447104:0.00000117260438775816,Neogloboquadrina_pachyderma|125957|AY305329:0.00167152775764527911)100:0.03883420716604369521,((Neogloboquadrina_pachyderma|125957|AY305332:0.00837295545498707196,(Neogloboquadrina_pachyderma|125957|EF447102:0.01454046982818806011,(Neogloboquadrina_pachyderma|125957|AY305330:0.00880843952215481542,(Neogloboquadrina_pachyderma|125957|AY305331:0.00093533639777067777,Neogloboquadrina_pachyderma|125957|AF250119:0.00638866994132044220)83:0.01320034675114053861)78:0.00313209285887684806)87:0.00433544011677816817)100:0.03307975776985620786,((Neogloboquadrina_pachyderma|125957|AY453137:0.00802591213475156197,Neogloboquadrina_pachyderma|125957|AY453138:0.00662829577983649765)96:0.00261613887193971016,((Neogloboquadrina_pachyderma|125957|AY973272:0.00000117260438775816,(Neogloboquadrina_pachyderma|125957|AY453132:0.00539277461758751013,(Neogloboquadrina_pachyderma|125957|AY453126:0.00000117260438775816,Neogloboquadrina_pachyderma|125957|AY453125:0.00215522332966239499)93:0.00322592929498035849)48:0.00000117260438775816)55:0.00107433796741942980,Neogloboquadrina_pachyderma|125957|EF447103:0.00237122728530389255)72:0.00221132004840076789)99:0.02010038154016690476)59:0.01074881968269333216)99:0.03562797350647066430)99:0.09875989551715275150,(Neogloboquadrina_pachyderma|125957|AF250117:0.00000117260438775816,(((Neogloboquadrina_incompta|P106|09:0.00000117260438775816,(Neogloboquadrina_incompta|P150|10:0.00000117260438775816,(Neogloboquadrina_incompta|P106|02:0.00000117260438775816,Neogloboquadrina_incompta|P150|05:0.00000117260438775816)99:0.00000117260438775816)23:0.00000117260438775816)78:0.00000117260438775816,(Neogloboquadrina_incompta|P150|07:0.00000117260438775816,Neogloboquadrina_incompta|P150|08:0.00000117260438775816)98:0.00000117260438775816)97:0.00000117260438775816,(Neogloboquadrina_pachyderma|125957|AF250118:0.00100807397616261792,((Neogloboquadrina_pachyderma|125957|AY453128:0.00000117260438775816,((Neogloboquadrina_pachyderma|125957|AY241711:0.00406053072263283174,Neogloboquadrina_pachyderma|125957|AY453129:0.00200980799358720617)65:0.00100108805213136001,Neogloboquadrina_pachyderma|125957|AY453130:0.01328809001123574043)44:0.00000117260438775816)56:0.00000117260438775816,Neogloboquadrina_pachyderma|125957|AY453131:0.00200804195195629842)100:0.05856838114870561995)28:0.00000117260438775816)61:0.00100408608686594712)100:0.50218377207985309685)17:0.03488200908747697560,(Neogloboquadrina_dutertrei|51039|AY241708:0.00588920378461008347,(((Neogloboquadrina_dutertrei|51039|Z83972:0.00436561379162729406,Neogloboquadrina_dutertrei|51039|U65635:0.00147659598007170286)70:0.00585836484922328676,Neogloboquadrina_dutertrei|51039|AY453135:0.00116198184442158005)45:0.00000117260438775816,Neogloboquadrina_dutertrei|51039|AY241707:0.00236435613939732113)67:0.00959613364711398367)94:0.03603060090927840547)5:0.01497354762177501714,(Pulleniatina_obliquiloculata|225066|DQ407270:0.00000117260438775816,(Pulleniatina_obliquiloculata|225066|DQ407271:0.00577487738045237564,Pulleniatina_obliquiloculata|225066|AY241709:0.00230624887707318264)84:0.00699316268330745384)99:0.03423015771218574504)33:0.04794998204616327669,(Globorotalia_inflata|R023|01:0.00000117260438775816,((Globorotalia_inflata|P137|70:0.00115914040511657800,(Globorotalia_inflata|P121|05:0.00000117260438775816,Globorotalia_inflata|P137|47:0.00000117260438775816)62:0.00000117260438775816)60:0.00000117260438775816,((Globorotalia_inflata|P138|01:0.00115831592500802898,Globorotalia_crassaformis|255239|AY453134:0.00689592171650466913)36:0.00113485357677948215,((Globorotalia_inflata|R023|08:0.00000117260438775816,Globorotalia_inflata|P138|14:0.00000117260438775816)43:0.00000117260438775816,Globorotalia_inflata|69028|Z83971:0.00114737544613255642)32:0.00000117260438775816)40:0.00114663819931037502)63:0.00237461430426120449)100:0.10599694202214383909)21:0.04042162729987639619,((((Globorotalia_menardii|55304|U80794:0.00767228721533896700,Globorotalia_menardii|55304|Z83970:0.00094277530721134477)100:1.36119413674612443899,(Globorotalia_truncatulinoides|69029|AJ272474:0.01757478275588175709,(((Globorotalia_truncatulinoides|69029|AJ272477:0.00257333518033335496,Globorotalia_truncatulinoides|69029|AJ272476:0.01161206244561837665)82:0.05540121875384063782,(((Globorotalia_truncatulinoides|69029|AJ272475:0.00000117260438775816,Globorotalia_truncatulinoides|69029|Z83968:0.00056279069458451390)67:0.00040658107992372269,(((((Globorotalia_truncatulinoides|R012|09:0.00000117260438775816,(Globorotalia_truncatulinoides|R066|54:0.00487518500164782747,Globorotalia_truncatulinoides|R012|28:0.00000117260438775816)41:0.00191077163311789244)33:0.00095204174193866029,(Globorotalia_truncatulinoides|69029|AY359166:0.00000117260438775816,((Globorotalia_truncatulinoides|P115|06:0.00287568577868312948,Globorotalia_truncatulinoides|R030|12:0.00295943325953317493)55:0.00191930209124970995,Globorotalia_truncatulinoides|R012|27:0.00000117260438775816)15:0.00000117260438775816)5:0.00000117260438775816)10:0.00000117260438775816,Globorotalia_truncatulinoides|R012|31:0.00196545458366625654)13:0.00249587269857350297,(((Globorotalia_truncatulinoides|R036|04:0.00098042463389790436,Globorotalia_truncatulinoides|P115|05:0.00192576316793073143)1:0.00000117260438775816,(((Globorotalia_truncatulinoides|P114|14:0.00000117260438775816,Globorotalia_truncatulinoides|P114|01:0.00000117260438775816)91:0.00098266343275461507,Globorotalia_truncatulinoides|R063|19:0.00000117260438775816)69:0.00098614812015105995,Globorotalia_truncatulinoides|P114|06:0.00196668513564375071)87:0.00395322369681937701)18:0.00095691402190960055,Globorotalia_truncatulinoides|P115|10:0.00191154770312200050)28:0.00096141276978241904)8:0.00124429778675671935,((Globorotalia_truncatulinoides|69029|Z83969:0.00357223685245975763,(Globorotalia_truncatulinoides|R005|15:0.00000117260438775816,(Globorotalia_truncatulinoides|R005|19:0.00593547623092888828,(Globorotalia_truncatulinoides|R005|10:0.00000117260438775816,(Globorotalia_truncatulinoides|69029|AY359167:0.00542251843775424722,Globorotalia_truncatulinoides|R005|04:0.00000117260438775816)80:0.00000117260438775816)50:0.00000117260438775816)21:0.00107894048748118912)52:0.00317564557193608437)28:0.00345340588599476030,((Globorotalia_truncatulinoides|R036|08:0.00295559532919234622,Globorotalia_truncatulinoides|R036|34:0.00298078809521918134)30:0.00197199039537655904,Globorotalia_truncatulinoides|R031|08:0.00000117260438775816)43:0.00251352902637490966)42:0.00239180095649529434)9:0.00101834407682103566)12:0.00089863752464179288,(Globorotalia_truncatulinoides|R036|06:0.00197914332384406576,(Globorotalia_truncatulinoides|P115|03:0.00000117260438775816,Globorotalia_truncatulinoides|P115|13:0.00000117260438775816)83:0.00193191279204502271)45:0.00197421123014599343)89:0.01275515484458627190)60:0.01177050895808184547,Globorotalia_truncatulinoides|69029|AY453133:0.02698654056902407422)41:0.00000117260438775816)100:0.68081041758080140802)45:0.18901887219743507274,((poss_scitula|R021|02:0.00000117260438775816,poss_scitula|R021|01:0.00000117260438775816)62:0.00000117260438775816,((Globorotalia_hirsuta|R002|02:0.00000117260438775816,(Globorotalia_hirsuta|R002|09:0.00000117260438775816,Globorotalia_hirsuta|R002|11:0.00000117260438775816)23:0.00000117260438775816)47:0.00000117260438775816,(Globorotalia_hirsuta|69027|Z83973:0.00209581778765136149,((Globorotalia_hirsuta|P069|71:0.00000117260438775816,(((Globorotalia_hirsuta|P066|04:0.00000117260438775816,Globorotalia_hirsuta|P029|05:0.00000117260438775816)100:0.00000117260438775816,Globorotalia_hirsuta|P066|13:0.00000117260438775816)94:0.00105269388610880824,(poss_scitula|R021|36:0.00000117260438775816,((Globorotalia_hirsuta|P027|02:0.00104717644105818859,Globorotalia_hirsuta|P029|09:0.00000117260438775816)48:0.00000117260438775816,Globorotalia_hirsuta|P027|06:0.00104718847730501225)97:0.00210749301525520964)62:0.00105496559925722278)39:0.00000117260438775816)26:0.00000117260438775816,Globorotalia_hirsuta|P069|60:0.00000117260438775816)50:0.00000117260438775816)70:0.00104903799622571331)73:0.00000117260438775816)99:0.13078081933288965288)38:0.13876797779409638656,(poss_scitula|R034|02:0.00000117260438775816,poss_scitula|R034|03:0.00000117260438775816)100:0.33210823082085649816)19:0.04523588991445479796)30:0.15819154887561845402)100:0.39758886834378748265)16:0.08523588912042835697)64:0.15070082954839339462,((Turborotalita_quinqueloba|125971|AF250116:0.22777715358201855445,((Turborotalita_quinqueloba|125971|AF250113:0.00000117260438775816,Turborotalita_quinqueloba|125971|AF250112:0.00000117260438775816)100:0.03065105403616435326,((Turborotalita_quinqueloba|125971|AF250115:0.00000117260438775816,Turborotalita_quinqueloba|125971|AF250114:0.00193816905960743531)75:0.00491366784917064269,(Turborotalita_quinqueloba|125971|AY241710:0.00000117260438775816,Turborotalita_quinqueloba|125971|AY453127:0.00239278552993007652)100:0.01064883028749418793)80:0.02359623183968238488)98:0.18314900723136129379)100:1.42214756819763810114,((((Globigerina_sp._Okinawa_trough_2006|375012|DQ407269:0.00941803610246930677,Globigerina_sp.|55306|U80793:0.00000117260438775816)100:0.12095556745999311299,Globigerina_bulloides|69025|Z83957:0.23233347877977231222)100:0.21399849830780015569,((Globigerina_bulloides|69025|AF250110:0.00000117260438775816,Globigerina_bulloides|69025|AF250109:0.00000117260438775816)100:0.01085272599528542929,((Globigerina_bulloides|69025|AF250106:0.00000117260438775816,Globigerina_bulloides|69025|AY241713:0.00000117260438775816)98:0.00291374545740417327,(Globigerina_bulloides|69025|AF250111:0.02611822267670550410,(Globigerina_bulloides|69025|AF250107:0.00000117260438775816,(Globigerina_bulloides|69025|AF250108:0.00000117260438775816,Globigerina_bulloides|69025|AY241712:0.00000117260438775816)71:0.00138610036379434092)100:0.01483857418243998173)71:0.02028183645414386935)38:0.00300623845763549379)98:0.09052848889730658044)100:0.67753467133537459421,((((Globigerina_falconensis|R018|02:0.00000117260438775816,Globigerina_falconensis|R053|25:0.00129814578643596724)21:0.00000117260438775816,Globigerina_falconensis|R018|04:0.00175185111902709310)17:0.00000117260438775816,Globigerina_falconensis|R053|18:0.00000117260438775816)62:0.00000117260438775816,Globigerina_falconensis|164913|AF387172:0.00000117260438775816)100:0.69601587165026490567)77:0.15348269292319041690)79:0.28687626650123321248)86:0.16857089434233074599,(((Globigerinoides_ruber|46089|AF102230:0.20608543968601622520,(Globigerinoides_conglobatus|55301|U80790:0.00598145047942508744,(Globigerinoides_conglobatus|55301|Z83967:0.00000117260438775816,Globigerinoides_sacculifer|45991|Z69600:0.00122148918768155159)98:0.00513212677606648959)96:0.06399766363896207400)95:0.19878326668244666875,((Globigerinoides_ruber|46089|Z83966:0.01092928013156202645,Globigerinoides_ruber|46089|U65634:0.00000117260438775816)100:0.10349788671668098960,((Globigerinoides_ruber|46089|Z83965:0.00000117260438775816,Globigerinoides_ruber|46089|Z69599:0.00000117260438775816)100:0.03786989213691294848,Globigerinoides_ruber|46089|U80789:0.02090601870103737936)100:0.07877711399168164930)100:0.45464905654983822636)100:0.70444274063587986046,((Globigerinoides_sacculifer|45991|Z83964:0.00802556826093685054,((Globigerinoides_sacculifer|45991|U65633:0.00000117260438775816,Globigerinoides_sacculifer|45991|Z83963:0.00469865958764568731)3:0.00000117260438775816,Globigerinoides_sacculifer|45991|U80792:0.00000117260438775816)37:0.00250228329018673716)100:0.82957921916384680383,((((Orbulina_sp._'isolate_B250'|76616|AJ229095:0.00000117260438775816,(Orbulina_sp._'isolate_A379'|76617|AJ229096:0.00000117260438775816,Orbulina_sp._'isolate_A438'|76618|AJ229097:0.00000117260438775816)69:0.00000117260438775816)22:0.00000117260438775816,Orbulina_sp._'isolate_B257'|76615|AJ229094:0.00382825060970808529)100:0.27843216985417079679,(Orbulina_sp._'isolate_A24'|76604|AJ229083:0.00317811762762066404,((((((Orbulina_sp._'isolate_AG19'|76603|AJ229082:0.00000117260438775816,((Orbulina_sp._'isolate_A136'|76608|AJ229087:0.00000117260438775816,(Orbulina_sp._'isolate_SD78'|76601|AJ229080:0.00000117260438775816,(Orbulina_sp._'isolate_AG42'|76605|AJ229084:0.00000117260438775816,((((Orbulina_sp._'isolate_A492'|76614|AJ229093:0.00000117260438775816,(Orbulina_universa|46134|AF102229:0.00000117260438775816,Orbulina_universa|46134|Z83961:0.00426345812682273236)81:0.00000117260438775816)2:0.00000117260438775816,Orbulina_sp._'isolate_A325'|76612|AJ229091:0.00000117260438775816)0:0.00000117260438775816,Orbulina_sp._'isolate_A202'|76609|AJ229088:0.00000117260438775816)0:0.00000117260438775816,Orbulina_sp._'isolate_A229'|76610|AJ229089:0.00000117260438775816)0:0.00000117260438775816)0:0.00000117260438775816)0:0.00000117260438775816)0:0.00000117260438775816,Orbulina_sp._'isolate_SD79'|76602|AJ229081:0.00000117260438775816)0:0.00000117260438775816)2:0.00000117260438775816,Orbulina_sp._'isolate_V33'|76600|AJ229079:0.00418976201750618799)2:0.00000117260438775816,Orbulina_sp._'isolate_V24'|76599|AJ229078:0.00418906252129755234)5:0.00000117260438775816,Orbulina_sp._'isolate_V17'|76598|AJ229077:0.00839710090854264325)44:0.00424011521063654556,(Orbulina_sp._'isolate_A29'|76606|AJ229085:0.00000117260438775816,(Orbulina_sp._'isolate_A292'|76611|AJ229090:0.00000117260438775816,Orbulina_sp._'isolate_AG102'|76607|AJ229086:0.01689266985294205284)53:0.00418548155835263194)56:0.00000117260438775816)15:0.00000117260438775816,Orbulina_sp._'isolate_A327'|76613|AJ229092:0.01264702552540078635)65:0.00955585646277964246)100:0.19175130220230263145)100:0.17294652492950743361,(Orbulina_sp._'isolate_A495'|76597|AJ229109:0.00016220363531000982,((((((((Orbulina_sp._'isolate_A465'|76596|AJ229108:0.00317026366660918104,Orbulina_sp._'isolate_GH2'|76619|AJ229098:0.00366986890855045683)27:0.00046428301075887259,(Orbulina_sp._'isolate_A399'|76626|AJ229105:0.00000117260438775816,(Orbulina_universa|46134|Z83962:0.00000117260438775816,Orbulina_universa|46134|Z69601:0.00000117260438775816)100:0.00268973417665027258)8:0.00000117260438775816)0:0.00000117260438775816,Orbulina_sp._'isolate_A293'|76624|AJ229103:0.00000117260438775816)0:0.00000117260438775816,Orbulina_sp._'isolate_A440'|76627|AJ229106:0.00362514982756649302)0:0.00000117260438775816,Orbulina_sp._'isolate_A463'|76628|AJ229107:0.00000117260438775816)0:0.00000117260438775816,Orbulina_sp._'isolate_A333'|76625|AJ229104:0.00000117260438775816)12:0.00000117260438775816,(Orbulina_sp._'isolate_A69'|76621|AJ229100:0.00362465937720222878,((Orbulina_sp._'isolate_A47'|76620|AJ229099:0.00000117260438775816,Orbulina_sp._'isolate_AG103'|76622|AJ229101:0.00000117260438775816)26:0.00000117260438775816,Orbulina_sp._'isolate_A102'|76623|AJ229102:0.00000117260438775816)54:0.00000117260438775816)83:0.00726955641798066651)80:0.00000117260438775816,(Orbulina_universa|46134|U65632:0.00000117260438775816,Orbulina_universa|46134|U80791:0.00000117260438775816)98:0.00000117260438775816)92:0.02236931950145485890)100:0.45114638645178456455)100:0.43435686675719559213)83:0.21372489419055260007)34:0.05513614893642337228)100:0.55349662813437505715)95:0.13219094322206700887,(((Globigerinella_siphonifera|46132|AJ390580:0.00000117260438775816,Globigerinella_siphonifera_type_IV|109345|AJ251213:0.00000117260438775816)50:0.00000117260438775816,Globigerinella_siphonifera|46132|AJ390578:0.00000117260438775816)100:0.02754271865167904829,indet_spinose|P155|07:0.00954017013464335609)100:0.14891821911987179750)98:0.13432827356007684405,((((Globigerinella_siphonifera_type_III|109344|AJ251212:0.00000117260438775816,((Globigerinella_siphonifera|46132|AJ390560:0.00000117260438775816,indet_spinose|P125|10:0.00125049671834094188)15:0.00000117260438775816,(Globigerinella_siphonifera|46132|AJ390558:0.04645288191352805324,Globigerinella_siphonifera|46132|AJ390561:0.00000117260438775816)64:0.00764492164735136853)13:0.00000117260438775816)3:0.00000117260438775816,(Globigerinella_siphonifera|46132|AJ390563:0.01058528239731296519,Globigerinella_siphonifera|46132|AJ390562:0.00000117260438775816)67:0.00533504839328312417)1:0.00000117260438775816,Globigerinella_siphonifera|46132|AJ390559:0.00000117260438775816)47:0.00000117260438775816,Globigerinella_siphonifera_type_IIb|93972|AF102228:0.00000117260438775816)84:0.06736909874840024681)79:0.04958316158509869925,Globigerinella_siphonifera_Type_II|55302|U80788:0.00863228690757406394)79:0.01815678703090126134)51:0.00002526878841166692)3:0.00118192926214245072)8:0.00243378334338539750,Globigerinella_siphonifera|46132|AJ390570:0.01009065767607503043);
