# Supplementary material for: Using the Multiple Analysis Approach to Reconstruct Phylogenetic Relationships among Planktonic Foraminifera from Highly Divergent and Length-polymorphic SSU rDNA Sequences
Source: Bioinform Biol Insights. 2009 Nov 11;3:155–77. doi: 10.4137/bbi.s3334 (PMC2808177; doi:10.4137/bbi.s3334)
Supplement: Additional file 1—Sequence list [file Additional_File_1.zip › Additional_File_1/Trees/RAxML_bipartitions.muscle]

(Globigerinella_siphonifera|46132|AJ390558:0.05829378768913535958,(Globigerina_bulloides|R043|01:0.05769058875301608103,((((((Globigerinella_siphonifera_type_III|109344|AJ251212:0.00000096307563426159,Globigerinella_siphonifera_type_IIb|93972|AF102228:0.00000096307563426159)100:0.00000096307563426159,((Globigerinella_siphonifera|46132|AJ390563:0.02863429633698626534,Globigerinella_siphonifera|46132|AJ390562:0.00000096307563426159)79:0.04831984921414170936,(Globigerinella_siphonifera|46132|AJ390561:0.00518791717289405954,(Globigerinella_siphonifera|46132|AJ390560:0.00000096307563426159,Globigerinella_siphonifera|46132|AJ390559:0.00000096307563426159)100:0.06817300999078662604)13:0.00000096307563426159)68:0.09628763820651056737)60:0.00864829557957976815,indet_spinose|P125|10:0.11525394204902765505)76:0.15352902540117754904,((((((Turborotalita_quinqueloba|125971|AY241710:1.54834695857795567875,((Turborotalita_quinqueloba|125971|AF250112:0.02227519807080164879,Turborotalita_quinqueloba|125971|AF250113:0.00509941863217654341)99:0.06501323378978132728,(Turborotalita_quinqueloba|125971|AY453127:0.13598077824064919161,(Turborotalita_quinqueloba|125971|AF250114:0.01213861730471798607,(Turborotalita_quinqueloba|125971|AF250116:0.60058318372459262857,Turborotalita_quinqueloba|125971|AF250115:0.01635703928565543017)36:0.03332382040573090426)12:0.04365735147309291603)48:0.08215594875541093467)97:0.39845825168760601320)96:0.72198416934668052658,(((Globigerina_falconensis|R018|04:0.09610518812637937336,Globigerina_falconensis|R018|02:0.00000096307563426159)100:0.13079733504346266471,(Globigerina_falconensis|164913|AF387172:0.00000096307563426159,(Globigerina_falconensis|R053|18:0.00000096307563426159,Globigerina_falconensis|R053|25:0.00157737792171212766)48:0.00000096307563426159)91:0.00752201070169473528)100:0.42210221529630043147,((Globigerina_bulloides|69025|AF250106:0.01439019733318088780,(Globigerina_bulloides|69025|AY241713:0.03324958356494723405,((Globigerina_bulloides|69025|AF250109:0.11517924374392661535,Globigerina_bulloides|69025|AF250110:0.01768536792110185496)53:0.05367834709966016332,(Globigerina_bulloides|69025|AF250111:0.04283713354346530694,(Globigerina_bulloides|69025|AF250107:0.00032625574714474008,(Globigerina_bulloides|69025|AY241712:0.00000096307563426159,Globigerina_bulloides|69025|AF250108:0.00000096307563426159)100:0.01280945774700715731)100:0.08443828512913058304)100:0.04282364069052684019)51:0.02567432055552298573)51:0.02669834902271892713)99:0.13673318180414972822,(Globigerina_bulloides|69025|Z83957:0.32343198813329965269,(Globigerina_sp._Okinawa_trough_2006|375012|DQ407269:0.00417461669927570844,Globigerina_sp.|55306|U80793:0.00244589028600883688)100:0.24877806448005587714)100:0.20784123997529879713)100:0.49243688933414681008)97:0.24108990969271451577)77:0.19206333156581278931,((((Hastigerina_pelagica|P101|72:0.00000096307563426159,(Hastigerina_pelagica|69033|Z83958:0.00461723033377308464,(Hastigerina_pelagica|P101|16:0.00000096307563426159,((Hastigerina_pelagica|P101|30:0.00000096307563426159,Hastigerina_pelagica|R022|18:0.00119109451752459064)75:0.00000096307563426159,Hastigerina_pelagica|P101|67:0.00597666686158964018)37:0.01582940967582734115)16:0.00000096307563426159)42:0.01568161442947207940)2:0.00000096307563426159,Hastigerina_pelagica|0101|72:0.00000096307563426159)20:0.00000096307563426159,((Hastigerina_pelagica|P101|49:0.26030573787959931931,Hastigerina_pelagica|0101|49:0.00000096307563426159)95:0.00460807865246255430,((Hastigerina_pelagica|R022|01:0.00000096307563426159,(Hastigerina_pelagica|0101|30:0.00000096307563426159,(Hastigerina_pelagica|0101|67:0.00165301062656683629,Hastigerina_pelagica|R022|30:0.00000096307563426159)45:0.00000096307563426159)51:0.00000096307563426159)22:0.00000096307563426159,Hastigerina_pelagica|R022|05:0.00000096307563426159)55:0.00000096307563426159)66:0.01714744117980200946)100:0.79797343733179904035,(((((assumed_uvula|P085|16:0.00906965264477512662,(assumed_uvula|P085|23:0.01446823954827844254,((assumed_uvula|P085|45:0.00854108603901340344,assumed_uvula|P085|47:0.01961598780836622952)60:0.01733223718697356544,assumed_uvula|P086|11:0.01204614271417775787)43:0.01433898225700977122)38:0.00469761989742931065)78:0.14799057894665226809,Globigerinita_uvula|164914|AF387173:0.29961128376501661164)99:0.25239697679919853579,((Globigerinita_glutinata|69041|AF250105:0.09223857237018422139,(Globigerinita_glutinata|R049|a1:0.00000096307563426159,Globigerinita_glutinata|R049|06:0.00000096307563426159)100:0.08313901485378409617)93:0.04677779418171428005,(((Globigerinita_glutinata|P152|03:0.02243567769859720895,(Globigerinita_glutinata|P149|07:0.03146966946998408510,(Globigerinita_glutinata|P149|30:0.00000096307563426159,((Globigerinita_glutinata|P149|18:0.01815187137547214294,Globigerinita_glutinata|P149|04:0.00383393279999102478)98:0.05075809653148285333,Globigerinita_glutinata|P149|22:0.00000096307563426159)24:0.02611024814603664368)20:0.00000096307563426159)22:0.01755190203012878952)48:0.04732192736593798105,(Globigerinita_glutinata|P149|28:0.00000096307563426159,Globigerinita_glutinata|P152|28:0.03008679578954376668)62:0.00814214875713675790)99:0.09496180731810455189,(((((Globigerinita_glutinata|P148|15:0.00000096307563426159,(Globigerinita_glutinata|P148|13:0.00000096307563426159,Globigerinita_glutinata|P148|05:0.06295987320439529189)91:0.03816230189005839768)12:0.00000096307563426159,Globigerinita_glutinata|P148|17:0.00000096307563426159)34:0.00219910279982762653,(Globigerinita_glutinata|P148|26:0.02264739186009379415,(Globigerinita_glutinata|P148|20:0.00000096307563426159,((Globigerinita_glutinata|R019|10:0.00000096307563426159,Globigerinita_glutinata|R019|17:0.00000096307563426159)100:0.01790564897597531416,Globigerinita_glutinata|P148|28:0.07603090891263387940)30:0.00000096307563426159)51:0.01587448698256714932)9:0.00000096307563426159)45:0.02722537427810409541,Globigerinita_glutinata|P151|08:0.00000096307563426159)36:0.00543879288028694622,((Globigerinita_glutinata|69041|AY453136:0.02834731135649528125,Globigerinita_glutinata|69041|Z83974:0.00994993110818346432)86:0.02974771481124565548,((Globigerinita_glutinata|P151|06:0.00000096307563426159,Globigerinita_glutinata|P148|07:0.01817921241199709978)57:0.00000096307563426159,Globigerinita_glutinata|P148|21:0.00000096307563426159)57:0.00000096307563426159)38:0.01044786622023890187)84:0.08370170588078358620)45:0.03277557213801503971)93:0.17037946292088770872)80:0.11683353858519300583,((((((Globorotalia_menardii|55304|Z83970:0.00906209327862022782,Globorotalia_menardii|55304|U80794:0.01922605642009819413)100:1.05624411938860163218,((Globorotalia_truncatulinoides|69029|AJ272477:0.03929577569451199459,Globorotalia_truncatulinoides|69029|AJ272476:0.00824718166330549139)100:0.08640600599478559518,((Globorotalia_truncatulinoides|69029|Z83968:0.00000096307563426159,((Globorotalia_truncatulinoides|69029|AJ272475:0.00000096307563426159,(((Globorotalia_truncatulinoides|R036|06:0.00222389098563016696,Globorotalia_truncatulinoides|R030|12:0.00387715252331927336)63:0.00387803247921386391,(((Globorotalia_truncatulinoides|69029|Z83969:0.03327445244782936684,(Globorotalia_truncatulinoides|R036|34:0.01815129692544142567,(Globorotalia_truncatulinoides|R031|08:0.00000096307563426159,Globorotalia_truncatulinoides|R036|08:0.00886070144396870416)39:0.00107565104993146885)50:0.00000096307563426159)30:0.00122561682094773049,(Globorotalia_truncatulinoides|R005|19:0.00236639523837185294,((Globorotalia_truncatulinoides|R005|10:0.00000096307563426159,(Globorotalia_truncatulinoides|69029|AY359167:0.03128556591693491817,Globorotalia_truncatulinoides|R005|04:0.00000096307563426159)62:0.00000096307563426159)59:0.00000096307563426159,Globorotalia_truncatulinoides|R005|15:0.00442890694258924519)71:0.00424454091223130416)47:0.00439503633719979560)35:0.00413565181161662607,((Globorotalia_truncatulinoides|R063|19:0.00467160019493709569,(Globorotalia_truncatulinoides|P114|01:0.00000096307563426159,Globorotalia_truncatulinoides|P114|14:0.00360903909945977557)38:0.00118637580090021999)42:0.00118388248757394393,Globorotalia_truncatulinoides|P114|06:0.00221858071782612661)75:0.00717304232460994062)29:0.00000096307563426159)24:0.00212296230493514045,(Globorotalia_truncatulinoides|R012|31:0.00328516706871263614,((((Globorotalia_truncatulinoides|R012|27:0.00000096307563426159,(Globorotalia_truncatulinoides|R066|54:0.02012433841725554118,Globorotalia_truncatulinoides|R012|28:0.00000096307563426159)64:0.00262596225823630812)14:0.00000096307563426159,(Globorotalia_truncatulinoides|R012|09:0.00106737075421390487,Globorotalia_truncatulinoides|69029|AY359166:0.00000096307563426159)85:0.00344798947635967159)35:0.00111131914333938283,Globorotalia_truncatulinoides|P115|06:0.00433149822083296783)32:0.00111770962889808784,(Globorotalia_truncatulinoides|P115|10:0.00217271224150019293,Globorotalia_truncatulinoides|P115|05:0.00324942702895835616)52:0.00107578763592941083)87:0.01881585221852876202)26:0.00000096307563426159)32:0.01225988462588236197)26:0.00343607694077830046,((Globorotalia_truncatulinoides|P115|03:0.87847759521150214912,Globorotalia_truncatulinoides|P115|13:0.03566907459167988070)66:0.01741752273170438584,Globorotalia_truncatulinoides|R036|04:0.00453151378067342785)18:0.00104458822799727703)39:0.00109191153281350392)69:0.02964089548102188248,(Globorotalia_truncatulinoides|69029|AJ272474:0.04656295658124974535,Globorotalia_truncatulinoides|69029|AY453133:0.06534588201556394693)94:0.07239345918451331463)61:0.04826161328275836715)99:0.42639036202803942688)97:0.31864551378229583056,(Globorotalia_hirsuta|69027|Z83973:0.02124679946133021385,(((Globorotalia_hirsuta|P069|71:0.00000096307563426159,((Globorotalia_hirsuta|R002|09:0.02622379115859287818,(Globorotalia_hirsuta|R002|02:0.00000096307563426159,Globorotalia_hirsuta|R002|11:0.00000096307563426159)48:0.00000096307563426159)31:0.00120800039533784718,(Globorotalia_hirsuta|P066|13:0.00000096307563426159,(Globorotalia_hirsuta|P029|05:0.01219978015783326070,Globorotalia_hirsuta|P066|04:0.01032218860841410679)99:0.01484368699196964882)100:0.01946955778834830522)17:0.00000096307563426159)11:0.00000096307563426159,Globorotalia_hirsuta|P069|60:0.00000096307563426159)42:0.00456750946734924088,((Globorotalia_hirsuta|P027|02:0.00120826396881490851,(Globorotalia_hirsuta|P027|06:0.00120823072289083489,Globorotalia_hirsuta|P029|09:0.00000096307563426159)50:0.00000096307563426159)80:0.00000096307563426159,((poss_scitula|R021|01:0.00000096307563426159,poss_scitula|R021|02:0.00000096307563426159)100:0.05908788921498177998,poss_scitula|R021|36:0.02163991949693535796)67:0.01248019447552454163)53:0.01624432073608098048)56:0.00691738900474205692)92:0.17238461006920324792)80:0.13544349842396935513,(poss_scitula|R034|03:0.00000096307563426159,poss_scitula|R034|02:0.00000096307563426159)100:0.42092329770621611518)9:0.01048387483927385247,(Neogloboquadrina_pachyderma|125957|AF250117:0.00000096307563426159,((((Neogloboquadrina_incompta|P106|09:0.00000096307563426159,Neogloboquadrina_incompta|P150|10:0.00000096307563426159)53:0.00000096307563426159,((Neogloboquadrina_incompta|P150|05:0.00000096307563426159,Neogloboquadrina_incompta|P150|08:0.00000096307563426159)95:0.00000096307563426159,Neogloboquadrina_incompta|P106|02:0.00000096307563426159)93:0.00000096307563426159)94:0.00000096307563426159,Neogloboquadrina_pachyderma|125957|AF250118:0.00113653718407071089)54:0.00000096307563426159,(Neogloboquadrina_incompta|P150|07:0.02188592846739939590,(((Neogloboquadrina_pachyderma|125957|AY453128:0.00000096307563426159,(Neogloboquadrina_pachyderma|125957|AY241711:0.00694198467753694235,Neogloboquadrina_pachyderma|125957|AY453129:0.00228499852500447641)45:0.00113372730779571704)31:0.00000096307563426159,Neogloboquadrina_pachyderma|125957|AY453131:0.00227834572278332904)49:0.00000096307563426159,Neogloboquadrina_pachyderma|125957|AY453130:0.08319829239299188217)100:0.11870539812504644905)65:0.00000096307563426159)68:0.00112464633579839276)100:0.57648219283315305095)50:0.08238773477603440754,((((Globorotalia_crassaformis|255239|AY453134:0.01168478613010637442,Globorotalia_inflata|P121|05:0.02246057629112547041)100:0.04133075645651980434,((Globorotalia_inflata|69028|Z83971:0.01793454524060967073,(Globorotalia_inflata|P138|14:0.00000096307563426159,(Globorotalia_inflata|P137|47:0.00000096307563426159,Globorotalia_inflata|P137|70:0.00137229722730344752)88:0.01113046465207604904)24:0.00000096307563426159)41:0.00000096307563426159,(Globorotalia_inflata|R023|01:0.07001513910709235289,Globorotalia_inflata|R023|08:0.00000096307563426159)100:0.04060326630874037251)38:0.00000096307563426159)29:0.00264232775356120419,Globorotalia_inflata|P138|01:0.00000096307563426159)99:0.18543890811630656112,(((Neogloboquadrina_dutertrei|51039|AY241707:0.06245148018208820928,(((Globigerinita_glutinata|R049|03:1.10319324816146080437,Neogloboquadrina_dutertrei|51039|AY241708:0.77798555083114473430)99:0.85958530890936346580,Neogloboquadrina_dutertrei|51039|AY453135:0.00029181406428647707)2:0.00171245799760404421,(Neogloboquadrina_dutertrei|51039|U65635:0.00255939050688473680,Neogloboquadrina_dutertrei|51039|Z83972:0.04123751184276222559)63:0.02348058390013672836)36:0.09119549810985401461)32:0.04171748031391697004,(Pulleniatina_obliquiloculata|225066|DQ407271:0.07351679169146387027,(Pulleniatina_obliquiloculata|225066|AY241709:0.03897830191216459378,Pulleniatina_obliquiloculata|225066|DQ407270:0.03113191660367098032)99:0.07927476226459551079)67:0.06245828066824794800)39:0.05874919840030051743,(Neogloboquadrina_pachyderma|125957|AY305330:0.05442720028734501087,(((Neogloboquadrina_pachyderma|125957|AY453137:0.03820870900643649759,Neogloboquadrina_pachyderma|125957|EF447103:0.00263357466570991175)92:0.02411275217144892916,(Neogloboquadrina_pachyderma|125957|AY453138:0.10300719545303581304,((Neogloboquadrina_pachyderma|125957|AY453125:0.01905412417760021099,Neogloboquadrina_pachyderma|125957|AY453126:0.00000096307563426159)82:0.00374451468266191311,(Neogloboquadrina_pachyderma|125957|AY453132:0.02120809956022824683,Neogloboquadrina_pachyderma|125957|AY973272:0.00000096307563426159)47:0.00000096307563426159)72:0.00319625017098796064)80:0.01092775177596204579)93:0.05885124007899027176,(Neogloboquadrina_pachyderma|125957|AY305332:0.02826755525891200271,(Neogloboquadrina_pachyderma|125957|EF447102:0.02775031995427581014,(((Neogloboquadrina_pachyderma|125957|EF447104:0.09050574028730964948,Neogloboquadrina_pachyderma|125957|AY305329:0.00000096307563426159)100:0.12204002636774559376,Neogloboquadrina_pachyderma|125957|AF250120:0.08331255446779288476)78:0.06501468294456896890,(Neogloboquadrina_pachyderma|125957|AY305331:0.00799003631903128821,Neogloboquadrina_pachyderma|125957|AF250119:0.03035158980925386704)100:0.03685750722394552648)34:0.01269555660914148051)68:0.04642572351497659122)64:0.04087864889945433400)30:0.01801848833040783221)100:0.15082067787773736911)15:0.04459596635154325361)27:0.03949685471603408410)72:0.17318138687405634779)96:0.37630992610722313607,(((Hastigerina_pelagica|0100|09:0.00160270034356856561,((Hastigerina_pelagica|0100|08:0.00000096307563426159,Hastigerina_pelagica|P100|10:0.00000096307563426159)37:0.00000096307563426159,Hastigerina_pelagica|0100|10:0.00000096307563426159)96:0.00305003063252956130)100:0.02490727355569532023,(((Hastigerina_pelagica|0100|05:0.00000096307563426159,((Hastigerina_pelagica|P100|01:0.00000096307563426159,(Hastigerina_pelagica|0100|03:0.00000096307563426159,((Hastigerina_pelagica|P100|08:0.00150561646749852469,((Hastigerina_pelagica|0100|07:0.00000096307563426159,Hastigerina_pelagica|P100|07:0.00000096307563426159)39:0.00000096307563426159,Hastigerina_pelagica|P100|03:0.00000096307563426159)90:0.00000096307563426159)71:0.00000096307563426159,Hastigerina_pelagica|0100|01:0.00000096307563426159)72:0.00178035597031464933)26:0.00025209959289935021)60:0.00000096307563426159,(Hastigerina_pelagica|P100|02:0.00000096307563426159,Hastigerina_pelagica|0100|02:0.00841109340719287460)65:0.00154048738162981575)30:0.00000096307563426159)13:0.00000096307563426159,Hastigerina_pelagica|P100|05:0.00000096307563426159)39:0.00000096307563426159,Hastigerina_pelagica|P100|09:0.00150499459891107433)100:0.02384339768892023217)99:0.08009621793109079901,(((Hastigerina_pelagica|0091|02:0.92628129668682324116,Hastigerina_pelagica|1611|01:0.00982365758926626205)31:0.01323331755842301234,(Hastigerina_pelagica|0842|01:0.00000096307563426159,Hastigerina_pelagica|0842|03:0.05527084984980400878)78:0.03598713236120150427)70:0.01993178636853293675,((((Hastigerina_pelagica|P080|03:0.00496706604650085874,(Hastigerina_pelagica|0080|03:0.03783923067955771713,Hastigerina_pelagica|0842|04:0.00000096307563426159)84:0.03466893722283628798)100:0.24659853713017776400,(Hastigerina_pelagica|1611|04:0.02039126900104286724,(Hastigerina_pelagica|1611|08:0.05222163577360917214,Hastigerina_pelagica|0842|06:0.00456628134262245834)79:0.02461890276891448223)97:0.04699446113008220322)100:0.03863394101431076588,(((Hastigerina_pelagica|0080|10:0.04631815643771781954,Hastigerina_pelagica|0842|05:0.00000096307563426159)74:0.00000096307563426159,(((Hastigerina_pelagica|0080|16:0.00000096307563426159,Hastigerina_pelagica|P080|10:0.00000096307563426159)16:0.00000096307563426159,Hastigerina_pelagica|0080|20:0.00000096307563426159)5:0.00000096307563426159,(Hastigerina_pelagica|P080|20:0.00000096307563426159,Hastigerina_pelagica|P080|16:0.00000096307563426159)19:0.00000096307563426159)72:0.00000096307563426159)55:0.00000096307563426159,(Hastigerina_pelagica|P080|41:0.00000096307563426159,(Hastigerina_pelagica|0080|41:0.00000096307563426159,(Hastigerina_pelagica|P080|08:0.00000096307563426159,Hastigerina_pelagica|0080|08:0.00000096307563426159)94:0.00295237238542048457)94:0.05901127642133977003)87:0.04604737877972522181)65:0.00874447973355985814)25:0.00000096307563426159,(Hastigerina_pelagica|R025|06:0.00000096307563426159,(Hastigerina_pelagica|R025|15:0.00000096307563426159,Hastigerina_pelagica|R025|09:0.00000096307563426159)100:0.00727262000180537056)70:0.00278395745894695649)80:0.01370008780295423924)94:0.11680559584895133796)100:0.43924997009821314942)56:0.10814710008815529851)43:0.08122540285964581497)91:0.23168497994704506660,((((Globigerinoides_ruber|46089|U65634:0.04467296163517504165,Globigerinoides_ruber|46089|Z83966:0.08430170185730188892)100:0.14641582881751596945,(Globigerinoides_ruber|46089|U80789:0.04020517808300126672,(Globigerinoides_ruber|46089|Z69599:0.07994939045345708650,Globigerinoides_ruber|46089|Z83965:0.01364663296967261706)100:0.14326784848845408593)100:0.10542286866892514041)100:0.35607137134236721554,((Globigerinoides_conglobatus|55301|U80790:0.05031683792680558681,(Globigerinoides_sacculifer|45991|Z69600:0.03585274520755578342,Globigerinoides_conglobatus|55301|Z83967:0.01244177624236177983)99:0.02910528657720591258)100:0.15719371598173725868,Globigerinoides_ruber|46089|AF102230:0.42861780820757922061)85:0.13253773936650550813)99:0.45937451185280814281,(((Hastigerina_pelagica|0843|00:0.74612175635126753992,(Hastigerina_pelagica|0722|00:0.02747753967272640804,Hastigerina_pelagica|0723|00:0.08308550659014218853)98:0.50825861556767149008)100:2.02816784351085921401,(Globigerinoides_sacculifer|45991|Z83964:0.01113993834671160241,((Globigerinoides_sacculifer|45991|U65633:0.00000096307563426159,Globigerinoides_sacculifer|45991|Z83963:0.00567446763925836661)9:0.00000096307563426159,Globigerinoides_sacculifer|45991|U80792:0.00000096307563426159)71:0.00000096307563426159)100:0.79768265907014113125)71:0.06793262696173536785,(((Orbulina_universa|46134|Z83961:0.01053298495041824455,((((((Orbulina_sp._'isolate_A492'|76614|AJ229093:0.00000096307563426159,((Orbulina_sp._'isolate_SD79'|76602|AJ229081:0.00000096307563426159,(Orbulina_sp._'isolate_A136'|76608|AJ229087:0.00000096307563426159,((Orbulina_sp._'isolate_SD78'|76601|AJ229080:0.00000096307563426159,((((Orbulina_sp._'isolate_AG102'|76607|AJ229086:0.00764916303101459416,Orbulina_sp._'isolate_A202'|76609|AJ229088:0.01742233196445481386)53:0.01769670460094435738,Orbulina_sp._'isolate_V17'|76598|AJ229077:0.00974963757968298761)6:0.00000096307563426159,Orbulina_sp._'isolate_A325'|76612|AJ229091:0.00000096307563426159)0:0.00000096307563426159,Orbulina_sp._'isolate_AG19'|76603|AJ229082:0.00000096307563426159)0:0.00000096307563426159)0:0.00000096307563426159,Orbulina_sp._'isolate_AG42'|76605|AJ229084:0.00000096307563426159)0:0.00000096307563426159)0:0.00000096307563426159)0:0.00000096307563426159,Orbulina_sp._'isolate_A229'|76610|AJ229089:0.00000096307563426159)0:0.00000096307563426159)0:0.00000096307563426159,Orbulina_sp._'isolate_V33'|76600|AJ229079:0.00486243361988191077)0:0.00000096307563426159,Orbulina_sp._'isolate_V24'|76599|AJ229078:0.00486329609059696355)14:0.00554519845418475956,(Orbulina_sp._'isolate_A24'|76604|AJ229083:0.01465000820873539611,(Orbulina_sp._'isolate_A292'|76611|AJ229090:0.00486050002698485209,Orbulina_sp._'isolate_A29'|76606|AJ229085:0.00000096307563426159)62:0.00000096307563426159)30:0.00000096307563426159)43:0.01515470824957122938,Orbulina_sp._'isolate_A327'|76613|AJ229092:0.01654565478603321760)92:0.02763315437150208956,Orbulina_universa|46134|AF102229:0.00000096307563426159)100:0.01424664871037258605)100:0.38835521658421701119,(((Orbulina_sp._'isolate_B250'|76616|AJ229095:0.00000096307563426159,Orbulina_sp._'isolate_B257'|76615|AJ229094:0.00000096307563426159)97:0.03700138330375608853,Orbulina_sp._'isolate_A379'|76617|AJ229096:0.00000096307563426159)97:0.06371795021735617015,Orbulina_sp._'isolate_A438'|76618|AJ229097:0.03843305220046562554)100:0.60028904047510389663)91:0.17951779241854723401,(((Orbulina_sp._'isolate_GH2'|76619|AJ229098:0.00436933833259642041,((Orbulina_sp._'isolate_A463'|76628|AJ229107:0.00000096307563426159,((Orbulina_sp._'isolate_A333'|76625|AJ229104:0.00000096307563426159,(Orbulina_sp._'isolate_A440'|76627|AJ229106:0.00435477657144210575,((((Orbulina_sp._'isolate_A102'|76623|AJ229102:0.00000096307563426159,Orbulina_sp._'isolate_A47'|76620|AJ229099:0.00000096307563426159)27:0.00000096307563426159,Orbulina_sp._'isolate_AG103'|76622|AJ229101:0.00000096307563426159)75:0.00000096307563426159,Orbulina_sp._'isolate_A69'|76621|AJ229100:0.00435550600113276867)90:0.00873887641862436913,Orbulina_sp._'isolate_A495'|76597|AJ229109:0.00469785883161634443)21:0.00000096307563426159)11:0.00000096307563426159)6:0.00000096307563426159,Orbulina_sp._'isolate_A399'|76626|AJ229105:0.00000096307563426159)52:0.00000096307563426159)7:0.00000096307563426159,Orbulina_sp._'isolate_A293'|76624|AJ229103:0.00000096307563426159)76:0.00649314264288340399)59:0.00290057581771670150,Orbulina_sp._'isolate_A465'|76596|AJ229108:0.00000096307563426159)84:0.01491656213565753855,((Orbulina_universa|46134|Z69601:0.00000096307563426159,Orbulina_universa|46134|Z83962:0.00000096307563426159)99:0.01643732439385097929,(Orbulina_universa|46134|U80791:0.00000096307563426159,Orbulina_universa|46134|U65632:0.00000096307563426159)100:0.01519128493320345483)69:0.00817660137438635040)100:0.45763729469145492113)72:0.11126204520724274072)73:0.13907185550603989865)77:0.13042611392002789739)98:0.35730135085209896451,((Globigerinella_siphonifera|46132|AJ390579:0.00816422523389808905,(Globigerinella_siphonifera|46132|AJ390576:0.00000096307563426159,Globigerinella_siphonifera|46132|AJ390577:0.00000096307563426159)100:0.22475475651072726602)100:0.24416771745373400115,((Globigerinella_siphonifera|46132|U65631:0.00000096307563426159,Globigerinella_siphonifera|46132|Z83959:0.00000096307563426159)100:0.00830177041923815806,Globigerinella_siphonifera|46132|Z69602:0.04174068517823813218)26:0.00218880367809640109)98:0.28245126112916452144)99:0.14764234735675454968,(Globigerinella_siphonifera_type_IV|109345|AJ251213:0.07857535450603972405,(indet_spinose|P155|07:0.00000096307563426159,(Globigerinella_siphonifera|46132|AJ390580:0.00000096307563426159,Globigerinella_siphonifera|46132|AJ390578:0.00000096307563426159)100:0.29596347738126843607)72:0.07856571763749486959)97:0.23513831823162797963)96:0.17758782451435758953)20:0.11339430334949916757,Globigerinella_siphonifera_Type_II|55302|U80788:0.07608663275566431017)19:0.04942887440025540979,(((Globigerina_bulloides|R043|05:0.00000096307563426159,Globigerinella_calida|69026|Z83960:0.00192698639472583351)88:0.01102397181432862409,Globigerinella_siphonifera_type_IIa|93971|AF102227:0.01328952257769178656)72:0.01577610125988137754,(Globigerinella_siphonifera_Type_II|55302|U80787:0.00000096307563426159,(Globigerinella_siphonifera|46132|AJ390571:0.03219032957030949771,((Globigerinella_siphonifera|46132|AJ390570:0.01756895753185359205,(Globigerinella_siphonifera|46132|AJ390574:0.00000096307563426159,(Globigerinella_siphonifera|46132|AJ390569:0.00000096307563426159,((Globigerinella_siphonifera|46132|AJ390565:0.00000096307563426159,((Globigerinella_siphonifera|46132|AJ390572:0.00481151073021751901,(Globigerinella_siphonifera|46132|AJ390567:0.00000096307563426159,Globigerinella_siphonifera|46132|AJ390568:0.00000096307563426159)98:0.02012069261880902737)38:0.01131676630743827169,Globigerinella_siphonifera|46132|AJ390566:0.00000096307563426159)24:0.00000096307563426159)8:0.00000096307563426159,Globigerinella_siphonifera|46132|AJ390564:0.00000096307563426159)34:0.01370310096807788626)32:0.00000096307563426159)29:0.00000096307563426159)36:0.01758845441067736354,Globigerinella_siphonifera|46132|AJ390573:0.03755289528705424429)45:0.07595346964212398855)97:0.29993344414651340601)43:0.08741021101002698079)41:0.00425593744449832313)20:0.02413376116843353458)59:0.32697339940006092673,Globigerinella_siphonifera|46132|AJ390575:0.11597308343040960144);
