# Supplementary material for: Using the Multiple Analysis Approach to Reconstruct Phylogenetic Relationships among Planktonic Foraminifera from Highly Divergent and Length-polymorphic SSU rDNA Sequences
Source: Bioinform Biol Insights. 2009 Nov 11;3:155–77. doi: 10.4137/bbi.s3334 (PMC2808177; doi:10.4137/bbi.s3334)
Supplement: Additional file 1—Sequence list [file Additional_File_1.zip › Additional_File_1/Trees/RAxML_bipartitions.poa]

((Globigerinella_siphonifera|46132|AJ390574:0.00000107423529780031,(Globigerinella_siphonifera|46132|AJ390566:0.00000107423529780031,((((Globigerina_falconensis|164913|AF387172:0.00000107423529780031,(Globigerina_falconensis|R018|04:0.00000107423529780031,(Globigerina_falconensis|R018|02:0.00000107423529780031,(Globigerina_falconensis|R053|25:0.00000107423529780031,Globigerina_falconensis|R053|18:0.00000107423529780031)71:0.00000107423529780031)79:0.00154744640303015619)76:0.00164426258804897200)100:0.26821032539566769248,((Turborotalita_quinqueloba|125971|AF250116:0.38997798086452239996,(Turborotalita_quinqueloba|125971|AY241710:0.15563561745975784678,(Turborotalita_quinqueloba|125971|AY453127:0.00240357407909931120,((Turborotalita_quinqueloba|125971|AF250112:0.00000107423529780031,Turborotalita_quinqueloba|125971|AF250113:0.00000107423529780031)100:0.04223347481983827367,(Turborotalita_quinqueloba|125971|AF250115:0.00088557593568778874,Turborotalita_quinqueloba|125971|AF250114:0.00088145808003105817)100:0.00895006133224370871)68:0.00965660164415811650)52:0.00904578109069037462)91:0.25840972863839223317)100:1.12975490486949747826,((Globigerina_bulloides|69025|Z83957:0.24574935641205841730,(Globigerina_sp._Okinawa_trough_2006|375012|DQ407269:0.00227873929338126687,Globigerina_sp.|55306|U80793:0.00000107423529780031)100:0.09036192761773770288)99:0.12122157614511062940,((Globigerina_bulloides|69025|AF250110:0.00000107423529780031,Globigerina_bulloides|69025|AF250109:0.00000107423529780031)100:0.00918077023185673129,((Globigerina_bulloides|69025|AF250111:0.02476535957063882507,(Globigerina_bulloides|69025|AF250107:0.00229909433467837855,(Globigerina_bulloides|69025|AF250108:0.00000107423529780031,Globigerina_bulloides|69025|AY241712:0.00000107423529780031)99:0.00118242534294393927)100:0.00999897670066863219)97:0.01933136965341764740,(Globigerina_bulloides|69025|AY241713:0.00000107423529780031,Globigerina_bulloides|69025|AF250106:0.00000107423529780031)100:0.00485337258745792768)42:0.00236893767479345136)100:0.12130290071856465739)100:0.29212259634978515743)44:0.13247017925469822819)65:0.24305312804909914859,(((((Globigerinoides_ruber|46089|Z83966:0.00799975012582549751,Globigerinoides_ruber|46089|U65634:0.00114974127321982298)100:0.10803379929252340808,(Globigerinoides_ruber|46089|U80789:0.01818948653853224434,(Globigerinoides_ruber|46089|Z83965:0.00000107423529780031,Globigerinoides_ruber|46089|Z69599:0.00000107423529780031)100:0.02553473313140680601)100:0.10354757472441211696)100:0.24188125863924198056,(((Globigerinoides_conglobatus|55301|Z83967:0.00000107423529780031,Globigerinoides_sacculifer|45991|Z69600:0.00310894340941034533)86:0.00884238298817896506,Globigerinoides_conglobatus|55301|U80790:0.01688562244998158615)100:0.10189981857201828308,Globigerinoides_ruber|46089|AF102230:0.21350935372931328926)90:0.14413999387896656024)100:0.37630873204987363989,(((Orbulina_sp._'isolate_A495'|76597|AJ229109:0.00000107423529780031,(((Orbulina_sp._'isolate_GH2'|76619|AJ229098:0.00229143632873413583,(Orbulina_sp._'isolate_A440'|76627|AJ229106:0.00000107423529780031,((Orbulina_universa|46134|U80791:0.00000107423529780031,Orbulina_universa|46134|U65632:0.00000107423529780031)98:0.00000107423529780031,((Orbulina_sp._'isolate_A333'|76625|AJ229104:0.00000107423529780031,(((Orbulina_sp._'isolate_A102'|76623|AJ229102:0.00000107423529780031,(Orbulina_sp._'isolate_AG103'|76622|AJ229101:0.00000107423529780031,Orbulina_sp._'isolate_A47'|76620|AJ229099:0.00000107423529780031)34:0.00000107423529780031)66:0.00000107423529780031,Orbulina_sp._'isolate_A69'|76621|AJ229100:0.00223379295032006273)89:0.00447650761878518391,(Orbulina_universa|46134|Z83962:0.00000107423529780031,Orbulina_universa|46134|Z69601:0.00000107423529780031)100:0.00168595015985949399)29:0.00050706001611249820)16:0.00000107423529780031,Orbulina_sp._'isolate_A399'|76626|AJ229105:0.00000107423529780031)24:0.00000107423529780031)40:0.00250959190105809384)56:0.00839127476961099190)85:0.00453344396469816668,Orbulina_sp._'isolate_A293'|76624|AJ229103:0.00000107423529780031)17:0.00000107423529780031,(Orbulina_sp._'isolate_A463'|76628|AJ229107:0.00000107423529780031,Orbulina_sp._'isolate_A465'|76596|AJ229108:0.00000107423529780031)33:0.00000107423529780031)78:0.00655024382989197532)100:0.32611426532009518686,(((Orbulina_sp._'isolate_A438'|76618|AJ229097:0.00000107423529780031,Orbulina_sp._'isolate_A379'|76617|AJ229096:0.00000107423529780031)78:0.00000107423529780031,(Orbulina_sp._'isolate_B250'|76616|AJ229095:0.00518081511799925887,Orbulina_sp._'isolate_B257'|76615|AJ229094:0.00000107423529780031)51:0.00229409047688904815)100:0.18330252659060800036,(Orbulina_sp._'isolate_A24'|76604|AJ229083:0.00241661253554143092,((Orbulina_sp._'isolate_A327'|76613|AJ229092:0.00974292396690957380,(Orbulina_sp._'isolate_A29'|76606|AJ229085:0.00000107423529780031,((Orbulina_sp._'isolate_V24'|76599|AJ229078:0.00240173440371156070,(Orbulina_sp._'isolate_SD78'|76601|AJ229080:0.00000107423529780031,(Orbulina_sp._'isolate_A229'|76610|AJ229089:0.00000107423529780031,(Orbulina_sp._'isolate_A492'|76614|AJ229093:0.00000107423529780031,(Orbulina_sp._'isolate_A325'|76612|AJ229091:0.00000107423529780031,(Orbulina_sp._'isolate_AG19'|76603|AJ229082:0.00000107423529780031,(Orbulina_sp._'isolate_A136'|76608|AJ229087:0.00000107423529780031,((((Orbulina_universa|46134|Z83961:0.00346575442536457400,Orbulina_universa|46134|AF102229:0.00000107423529780031)85:0.00245196172606401306,Orbulina_sp._'isolate_V33'|76600|AJ229079:0.00240200408620140984)12:0.00000107423529780031,Orbulina_sp._'isolate_AG42'|76605|AJ229084:0.00000107423529780031)1:0.00000107423529780031,Orbulina_sp._'isolate_SD79'|76602|AJ229081:0.00000107423529780031)1:0.00000107423529780031)0:0.00000107423529780031)0:0.00000107423529780031)0:0.00000107423529780031)0:0.00000107423529780031)1:0.00000107423529780031)8:0.00000107423529780031)16:0.00000107423529780031,Orbulina_sp._'isolate_V17'|76598|AJ229077:0.00481416581581803772)50:0.00245146668779600008)0:0.00000107423529780031)8:0.00000107423529780031,((Orbulina_sp._'isolate_AG102'|76607|AJ229086:0.00735990710062026793,Orbulina_sp._'isolate_A202'|76609|AJ229088:0.00000107423529780031)68:0.00241942545358415874,Orbulina_sp._'isolate_A292'|76611|AJ229090:0.00000107423529780031)46:0.00240267220706990052)78:0.00493093648587803260)100:0.14276683868257447618)98:0.13094764458904997739)86:0.09846374340758218269,(Globigerinoides_sacculifer|45991|Z83963:0.00230858543117124599,((Globigerinoides_sacculifer|45991|U65633:0.00000107423529780031,Globigerinoides_sacculifer|45991|Z83964:0.01225173217311685721)2:0.00000107423529780031,Globigerinoides_sacculifer|45991|U80792:0.00000107423529780031)67:0.00149930676289859754)100:0.58058639062455874580)95:0.11266474847314286722)92:0.11533939149021546489,((((Globigerinita_uvula|164914|AF387173:0.28143626470715998877,(assumed_uvula|P085|45:0.00000107423529780031,((assumed_uvula|P085|47:0.00103911929133787681,(assumed_uvula|P085|16:0.00104146465796686825,assumed_uvula|P085|23:0.00106691883983055149)45:0.00000107423529780031)60:0.00000107423529780031,assumed_uvula|P086|11:0.00836622557235356008)77:0.00312521778563425688)97:0.16190453832748935570)60:0.05380310194715138411,(((((Globigerinita_glutinata|P149|22:0.00000107423529780031,(Globigerinita_glutinata|P149|07:0.00111377594785712244,Globigerinita_glutinata|P149|30:0.00000107423529780031)91:0.00000107423529780031)78:0.00000107423529780031,Globigerinita_glutinata|P152|03:0.00112006946523924666)100:0.01885459461727185398,Globigerinita_glutinata|P149|28:0.00000107423529780031)82:0.00671826183423626395,(Globigerinita_glutinata|P149|04:0.00223330342446672984,(Globigerinita_glutinata|P149|18:0.00105449570314995571,Globigerinita_glutinata|P152|28:0.00244193147294951250)79:0.00225350956664220874)35:0.00000107423529780031)95:0.02754091391771662858,((((Globigerinita_glutinata|P148|20:0.00000107423529780031,(Globigerinita_glutinata|P148|26:0.00000107423529780031,((Globigerinita_glutinata|P148|17:0.00000107423529780031,(Globigerinita_glutinata|P148|15:0.00000107423529780031,((Globigerinita_glutinata|P151|06:0.00000107423529780031,((Globigerinita_glutinata|P148|21:0.00000107423529780031,((((Globigerinita_glutinata|R049|06:0.00000107423529780031,Globigerinita_glutinata|R049|a1:0.00000107423529780031)86:0.00000107423529780031,Globigerinita_glutinata|R049|03:0.00000107423529780031)99:0.00471437789981148277,Globigerinita_glutinata|69041|AF250105:0.00275679723380406992)100:0.04989721695353015185,Globigerinita_glutinata|69041|Z83974:0.00000107423529780031)71:0.00508536730174326441)23:0.00123231915996780913,Globigerinita_glutinata|P151|08:0.00000107423529780031)10:0.00000107423529780031)47:0.00504382721783186612,Globigerinita_glutinata|P148|13:0.00000107423529780031)17:0.00000107423529780031)7:0.00000107423529780031)8:0.00000107423529780031,Globigerinita_glutinata|P148|07:0.00000107423529780031)24:0.00124717924625923062)27:0.00250956093474805639)0:0.00000107423529780031,Globigerinita_glutinata|P148|05:0.00000107423529780031)12:0.00000107423529780031,Globigerinita_glutinata|P148|28:0.00000107423529780031)15:0.00000107423529780031,((Globigerinita_glutinata|R019|10:0.00000107423529780031,Globigerinita_glutinata|R019|17:0.00000107423529780031)77:0.00111361939911760782,Globigerinita_glutinata|69041|AY453136:0.00644082308249972930)29:0.00126504264712858604)80:0.01464232121565349660)95:0.06093609983516175277)59:0.04824952144425779382,((((poss_scitula|R034|02:0.00000107423529780031,poss_scitula|R034|03:0.00000107423529780031)100:0.14610240417057127060,((poss_scitula|R021|01:0.00000107423529780031,((((((Globorotalia_hirsuta|P027|06:0.00092863287906763800,(Globorotalia_hirsuta|P027|02:0.00092861929501317068,Globorotalia_hirsuta|P029|09:0.00000107423529780031)45:0.00000107423529780031)90:0.00186423024760926331,poss_scitula|R021|36:0.00000107423529780031)65:0.00093268096115033691,((Globorotalia_hirsuta|P069|71:0.00000107423529780031,(Globorotalia_hirsuta|P066|13:0.00000107423529780031,((Globorotalia_hirsuta|69027|Z83973:0.00660309926221501822,Globorotalia_hirsuta|P066|04:0.00000107423529780031)22:0.00000107423529780031,Globorotalia_hirsuta|P029|05:0.00000107423529780031)24:0.00000107423529780031)13:0.00000107423529780031)7:0.00000107423529780031,Globorotalia_hirsuta|P069|60:0.00000107423529780031)13:0.00000107423529780031)64:0.00093419478840025541,Globorotalia_hirsuta|R002|09:0.00000107423529780031)47:0.00000107423529780031,Globorotalia_hirsuta|R002|11:0.00000107423529780031)47:0.00000107423529780031,Globorotalia_hirsuta|R002|02:0.00000107423529780031)66:0.00000107423529780031)27:0.00000107423529780031,poss_scitula|R021|02:0.00000107423529780031)99:0.14067178460793133832)64:0.05294324048403697275,(((((Globorotalia_inflata|P137|70:0.00102146113166110756,(Globorotalia_inflata|P121|05:0.00000107423529780031,Globorotalia_inflata|P137|47:0.00000107423529780031)69:0.00000107423529780031)59:0.00000107423529780031,(((Globorotalia_inflata|69028|Z83971:0.00408973467603270403,Globorotalia_crassaformis|255239|AY453134:0.00817340726261414977)68:0.00303097787370326709,Globorotalia_inflata|R023|08:0.00000107423529780031)53:0.00000107423529780031,(Globorotalia_inflata|P138|01:0.00203896639522592937,Globorotalia_inflata|P138|14:0.00000107423529780031)26:0.00000107423529780031)53:0.00202954331643534968)61:0.00108217556317409297,Globorotalia_inflata|R023|01:0.00107047099218274613)100:0.08752337514329631973,((((Neogloboquadrina_pachyderma|125957|AY453131:0.00273812063966767834,(Neogloboquadrina_pachyderma|125957|AY453128:0.00000107423529780031,(Neogloboquadrina_pachyderma|125957|AY453130:0.00925025392094004119,(Neogloboquadrina_pachyderma|125957|AY241711:0.00368012409862502254,Neogloboquadrina_pachyderma|125957|AY453129:0.00182712826528429249)71:0.00091138747609909000)9:0.00000107423529780031)41:0.00000107423529780031)100:0.02782054401929855494,((Neogloboquadrina_pachyderma|125957|AF250117:0.00091326668482640905,Neogloboquadrina_pachyderma|125957|AF250118:0.00091040779871022200)75:0.00080647047018203349,((Neogloboquadrina_incompta|P150|05:0.00000107423529780031,(((Neogloboquadrina_incompta|P150|07:0.00000107423529780031,Neogloboquadrina_incompta|P150|10:0.00000107423529780031)10:0.00000107423529780031,Neogloboquadrina_incompta|P106|09:0.00000107423529780031)50:0.00000107423529780031,Neogloboquadrina_incompta|P106|02:0.00000107423529780031)50:0.00000107423529780031)93:0.00000107423529780031,Neogloboquadrina_incompta|P150|08:0.00000107423529780031)100:0.01151183472164672879)86:0.02241263170884987346)100:0.42776718719907380617,(Neogloboquadrina_pachyderma|125957|AF250120:0.03960415482718084024,((Neogloboquadrina_pachyderma|125957|EF447104:0.00760771868402955985,Neogloboquadrina_pachyderma|125957|AY305329:0.00000107423529780031)100:0.03221576708187261912,(((Neogloboquadrina_pachyderma|125957|EF447102:0.01203655169474287905,((Neogloboquadrina_pachyderma|125957|AY305331:0.00083052207998586091,Neogloboquadrina_pachyderma|125957|AF250119:0.02285439080389835981)65:0.01740092434115468253,Neogloboquadrina_pachyderma|125957|AY305332:0.01011224467118495077)20:0.00181973231877280927)54:0.01307371864483442524,Neogloboquadrina_pachyderma|125957|AY305330:0.02117929153850730412)99:0.02640272556157916006,((Neogloboquadrina_pachyderma|125957|AY453137:0.00768792383569018908,Neogloboquadrina_pachyderma|125957|AY453138:0.00975096822696765869)100:0.00634786525928426795,(Neogloboquadrina_pachyderma|125957|EF447103:0.00290266042196341738,(Neogloboquadrina_pachyderma|125957|AY973272:0.00000107423529780031,((Neogloboquadrina_pachyderma|125957|AY453126:0.00000107423529780031,Neogloboquadrina_pachyderma|125957|AY453125:0.00581760585161791941)61:0.00095968661362484794,Neogloboquadrina_pachyderma|125957|AY453132:0.00480385782439764469)54:0.00000107423529780031)81:0.00096141652699878065)87:0.00380104457554009990)88:0.01378553865398324252)58:0.01222020477067699631)91:0.02130601497037987874)98:0.07045056812407911317)22:0.02339565544066184860,((Pulleniatina_obliquiloculata|225066|DQ407270:0.00104471208213265760,(Pulleniatina_obliquiloculata|225066|AY241709:0.00259417266892038138,Pulleniatina_obliquiloculata|225066|DQ407271:0.00365777555563225965)85:0.00430205903313274959)86:0.02674452414706794678,(Neogloboquadrina_dutertrei|51039|AY241708:0.00000107423529780031,(Neogloboquadrina_dutertrei|51039|AY241707:0.00300800402756010556,(Neogloboquadrina_dutertrei|51039|AY453135:0.00109877133087753621,(Neogloboquadrina_dutertrei|51039|U65635:0.00138145239138088823,Neogloboquadrina_dutertrei|51039|Z83972:0.00504347356301894020)89:0.00715299706056053176)49:0.00128066453842073046)81:0.01056450576650159665)100:0.04463111797388831514)66:0.03553332349507376531)39:0.02684077247577406830)70:0.03840810790886409892,(Globorotalia_menardii|55304|Z83970:0.00230469337594810990,Globorotalia_menardii|55304|U80794:0.00388803064917839399)100:0.96783753659701443617)35:0.03305797382390446987)44:0.07043059282828548207,((Globorotalia_truncatulinoides|R063|19:0.00000107423529780031,(Globorotalia_truncatulinoides|P114|01:0.00000107423529780031,Globorotalia_truncatulinoides|P114|14:0.00000107423529780031)76:0.00085560894341125461)50:0.00000107423529780031,(Globorotalia_truncatulinoides|P114|06:0.00171352624230506180,((Globorotalia_truncatulinoides|P115|10:0.00167070194133342974,Globorotalia_truncatulinoides|R036|04:0.00000107423529780031)46:0.00083432223359695295,((Globorotalia_truncatulinoides|P115|06:0.00318317494396196153,((((Globorotalia_truncatulinoides|R030|12:0.00257219394819767962,((Globorotalia_truncatulinoides|P115|13:0.00000107423529780031,Globorotalia_truncatulinoides|P115|03:0.00000107423529780031)79:0.00317098631955508138,Globorotalia_truncatulinoides|R036|06:0.00086461716861082607)40:0.00104655075131995247)17:0.00167076749746510544,((((Globorotalia_truncatulinoides|R066|54:0.00430563359403443244,Globorotalia_truncatulinoides|R012|28:0.00000107423529780031)36:0.00166486111988939150,Globorotalia_truncatulinoides|R012|09:0.00000107423529780031)29:0.00083016053538342946,Globorotalia_truncatulinoides|69029|AY359166:0.00098143617218832656)7:0.00000107423529780031,Globorotalia_truncatulinoides|R012|27:0.00000107423529780031)6:0.00000107423529780031)1:0.00000107423529780031,Globorotalia_truncatulinoides|R012|31:0.00172418627199527846)6:0.00177873168097026431,(((Globorotalia_truncatulinoides|69029|Z83968:0.00000107423529780031,((Globorotalia_truncatulinoides|69029|AJ272476:0.00975885105867723736,Globorotalia_truncatulinoides|69029|AJ272477:0.00239034985521393087)97:0.04716684269967937049,(Globorotalia_truncatulinoides|69029|AY453133:0.02436108890430791277,Globorotalia_truncatulinoides|69029|AJ272474:0.01567192004884440659)71:0.00676838781082540145)62:0.01984624664010078976)19:0.00000107423529780031,Globorotalia_truncatulinoides|69029|AJ272475:0.00000107423529780031)44:0.00283894540173767768,(((Globorotalia_truncatulinoides|R005|19:0.00430220691079188228,Globorotalia_truncatulinoides|R036|34:0.00173464738380820697)21:0.00170782814011093999,Globorotalia_truncatulinoides|R031|08:0.00085566914626306674)11:0.00120299864826172082,(Globorotalia_truncatulinoides|R036|08:0.00308821194796611272,(Globorotalia_truncatulinoides|69029|Z83969:0.00178153531047348991,(Globorotalia_truncatulinoides|R005|15:0.00000107423529780031,(Globorotalia_truncatulinoides|69029|AY359167:0.00192249918738100355,(Globorotalia_truncatulinoides|R005|04:0.00000107423529780031,Globorotalia_truncatulinoides|R005|10:0.00000107423529780031)30:0.00000107423529780031)41:0.00095688737820516870)39:0.00288677490518872990)49:0.00284413208269240856)3:0.00082434688022226693)42:0.00214985139485873765)10:0.00135559796308719490)7:0.00083717790036413658)9:0.00100413955952724857,Globorotalia_truncatulinoides|P115|05:0.00167292711316821053)7:0.00000107423529780031)33:0.00343264203683933461)25:0.00085499339221778263)100:0.49797017617752864505)82:0.09295821421078145907)77:0.13055522123129881251,((((((Hastigerina_pelagica|P101|67:0.00000107423529780031,Hastigerina_pelagica|0101|67:0.00000107423529780031)69:0.00091744455746116740,Hastigerina_pelagica|R022|18:0.00091666047732538735)0:0.00000107423529780031,Hastigerina_pelagica|0101|30:0.00000107423529780031)0:0.00000107423529780031,(Hastigerina_pelagica|P101|30:0.00000107423529780031,(Hastigerina_pelagica|R022|30:0.00000107423529780031,(Hastigerina_pelagica|P101|49:0.00000107423529780031,((((Hastigerina_pelagica|P101|72:0.00000107423529780031,Hastigerina_pelagica|69033|Z83958:0.00329862039258087530)8:0.00000107423529780031,Hastigerina_pelagica|0101|72:0.00000107423529780031)13:0.00000107423529780031,Hastigerina_pelagica|P101|16:0.00000107423529780031)65:0.00219653506436642094,Hastigerina_pelagica|0101|49:0.00000107423529780031)6:0.00000107423529780031)6:0.00000107423529780031)7:0.00000107423529780031)2:0.00000107423529780031)0:0.00000107423529780031,(Hastigerina_pelagica|R022|01:0.00000107423529780031,Hastigerina_pelagica|R022|05:0.00000107423529780031)81:0.00000107423529780031)100:0.51481928494096296234,((((Hastigerina_pelagica|R025|06:0.00000107423529780031,(Hastigerina_pelagica|0842|06:0.00111736958484850101,((((Hastigerina_pelagica|0843|00:0.00999922817012194667,(Hastigerina_pelagica|P080|03:0.00000107423529780031,(Hastigerina_pelagica|0080|03:0.00000107423529780031,(Hastigerina_pelagica|0080|08:0.00000107423529780031,Hastigerina_pelagica|P080|08:0.00000107423529780031)93:0.00103436321867989424)20:0.00000107423529780031)32:0.00000107423529780031)38:0.00000107423529780031,Hastigerina_pelagica|0842|04:0.00000107423529780031)37:0.00000107423529780031,((Hastigerina_pelagica|0080|41:0.00000107423529780031,Hastigerina_pelagica|P080|41:0.00000107423529780031)89:0.00103836253304198287,(Hastigerina_pelagica|0842|05:0.00000107423529780031,((Hastigerina_pelagica|0080|16:0.00000107423529780031,((Hastigerina_pelagica|P080|20:0.00000107423529780031,Hastigerina_pelagica|P080|10:0.00000107423529780031)19:0.00000107423529780031,Hastigerina_pelagica|0080|10:0.00211111989534273859)1:0.00000107423529780031)0:0.00000107423529780031,(Hastigerina_pelagica|P080|16:0.00000107423529780031,Hastigerina_pelagica|0080|20:0.00000107423529780031)16:0.00000107423529780031)51:0.00000107423529780031)47:0.00000107423529780031)40:0.00000107423529780031)40:0.00307174678173497079,((Hastigerina_pelagica|R025|09:0.00000107423529780031,Hastigerina_pelagica|R025|15:0.00000107423529780031)85:0.00000107423529780031,(Hastigerina_pelagica|0842|03:0.00000107423529780031,Hastigerina_pelagica|0842|01:0.00000107423529780031)100:0.00230434527471810738)40:0.00000107423529780031)19:0.00000107423529780031)1:0.00000107423529780031)4:0.00000107423529780031,(Hastigerina_pelagica|1611|04:0.00111764377259191425,Hastigerina_pelagica|1611|08:0.00112085237798691898)32:0.00000107423529780031)40:0.00270976553487228258,(Hastigerina_pelagica|1611|01:0.00158934448392873988,Hastigerina_pelagica|0091|02:0.00844887216905653923)36:0.00230858644188641510)52:0.02782167854378094635,((((Hastigerina_pelagica|0100|09:0.00000107423529780031,Hastigerina_pelagica|P100|09:0.00000107423529780031)81:0.00106873331962367138,(Hastigerina_pelagica|P100|05:0.00000107423529780031,Hastigerina_pelagica|0100|05:0.00000107423529780031)55:0.00000107423529780031)38:0.00000107423529780031,((Hastigerina_pelagica|P100|01:0.00000107423529780031,(Hastigerina_pelagica|0100|03:0.00000107423529780031,(Hastigerina_pelagica|0100|01:0.00000107423529780031,(((Hastigerina_pelagica|P100|03:0.00000107423529780031,Hastigerina_pelagica|0100|07:0.00000107423529780031)22:0.00000107423529780031,Hastigerina_pelagica|P100|07:0.00000107423529780031)46:0.00000107423529780031,(Hastigerina_pelagica|P100|10:0.00000107423529780031,((Hastigerina_pelagica|0100|10:0.00000107423529780031,Hastigerina_pelagica|P100|08:0.00000107423529780031)13:0.00000107423529780031,Hastigerina_pelagica|0100|08:0.00000107423529780031)9:0.00000107423529780031)74:0.00106872460255316520)65:0.00106461831116661985)5:0.00000107423529780031)9:0.00000107423529780031)13:0.00000107423529780031,(Hastigerina_pelagica|0723|00:0.00265942396750611402,Hastigerina_pelagica|0722|00:0.01512765294990307645)96:0.00896063055739375162)25:0.00000107423529780031)51:0.00106821186978459971,(Hastigerina_pelagica|P100|02:0.00000107423529780031,Hastigerina_pelagica|0100|02:0.00112238579210723120)64:0.00000107423529780031)99:0.03785836118332670114)100:0.26283639644501838317)88:0.10710738184738907708)24:0.05583130000937774201)14:0.05405064361489381880)100:0.23501152757533724791,Globigerinella_calida|69026|Z83960:0.00204337524626467667)22:0.00108995645471056195)1:0.00000107423529780031)0:0.00000107423529780031,(Globigerinella_siphonifera|46132|AJ390565:0.00000107423529780031,(Globigerina_bulloides|R043|01:0.00000107423529780031,(Globigerina_bulloides|R043|05:0.00000107423529780031,((Globigerinella_siphonifera_Type_II|55302|U80787:0.00314626174266617728,Globigerinella_siphonifera|46132|AJ390571:0.00000107423529780031)9:0.00000107423529780031,(((Globigerinella_siphonifera|46132|AJ390569:0.00000107423529780031,(((Globigerinella_siphonifera|46132|AJ390570:0.00707239174342334017,(Globigerinella_siphonifera|46132|AJ390573:0.00153929546782648977,(Globigerinella_siphonifera|46132|AJ390567:0.00000107423529780031,Globigerinella_siphonifera|46132|AJ390572:0.00000107423529780031)91:0.00357102455288501415)47:0.00154131527098301220)11:0.00000107423529780031,Globigerinella_siphonifera|46132|AJ390575:0.00000107423529780031)10:0.00000107423529780031,Globigerinella_siphonifera|46132|AJ390568:0.00000107423529780031)20:0.00000107423529780031)22:0.00000107423529780031,(Globigerinella_siphonifera_Type_II|55302|U80788:0.01667241197824920196,((Globigerinella_siphonifera_type_IIb|93972|AF102228:0.00000107423529780031,((Globigerinella_siphonifera|46132|AJ390561:0.00289973674115398062,((Globigerinella_siphonifera|46132|AJ390558:0.00000107423529780031,((indet_spinose|P125|10:0.00103639313893541486,Globigerinella_siphonifera|46132|AJ390560:0.00000107423529780031)7:0.00000107423529780031,Globigerinella_siphonifera|46132|AJ390559:0.00000107423529780031)0:0.00000107423529780031)4:0.00000107423529780031,(Globigerinella_siphonifera|46132|AJ390562:0.00000107423529780031,Globigerinella_siphonifera|46132|AJ390563:0.00615580731355420095)74:0.00378553873984982915)5:0.00000107423529780031)50:0.00000107423529780031,Globigerinella_siphonifera_type_III|109344|AJ251212:0.00000107423529780031)50:0.00000107423529780031)85:0.04100325015528744066,((indet_spinose|P155|07:0.00660876467596575694,((Globigerinella_siphonifera|46132|AJ390578:0.00000107423529780031,Globigerinella_siphonifera_type_IV|109345|AJ251213:0.00000107423529780031)32:0.00000107423529780031,Globigerinella_siphonifera|46132|AJ390580:0.00000107423529780031)100:0.03588725555408969758)100:0.12208548720368446461,(((Globigerinella_siphonifera|46132|AJ390577:0.00000107423529780031,(Globigerinella_siphonifera|46132|Z69602:0.00528348069017496504,(Globigerinella_siphonifera|46132|U65631:0.00000107423529780031,Globigerinella_siphonifera|46132|Z83959:0.00000107423529780031)94:0.00000107423529780031)24:0.00000107423529780031)22:0.00000107423529780031,Globigerinella_siphonifera|46132|AJ390579:0.00000107423529780031)56:0.00297619828709933107,Globigerinella_siphonifera|46132|AJ390576:0.00422149721689934337)100:0.28709316892492442452)86:0.08516825482179961326)41:0.04690068355506439579)16:0.01286120281573689510)0:0.00000107423529780031,Globigerinella_siphonifera_type_IIa|93971|AF102227:0.00395527959983799863)0:0.00000107423529780031)0:0.00000107423529780031)0:0.00000107423529780031)0:0.00000107423529780031)0:0.00000107423529780031,Globigerinella_siphonifera|46132|AJ390564:0.00000107423529780031);
