# Supplementary material for: Using the Multiple Analysis Approach to Reconstruct Phylogenetic Relationships among Planktonic Foraminifera from Highly Divergent and Length-polymorphic SSU rDNA Sequences
Source: Bioinform Biol Insights. 2009 Nov 11;3:155–77. doi: 10.4137/bbi.s3334 (PMC2808177; doi:10.4137/bbi.s3334)
Supplement: Additional file 1—Sequence list [file Additional_File_1.zip › Additional_File_2.xls]

## Sheet: sequence sample table
Sequence name	Seqname GenBank	Originally identified as	Specimen Nr.	geog. Location		collection date	Sequence type	Accession Nr.
Hastigerina_pelagica|0091|02	0091-02	Hastigerina pelagica	91	35.00,05N	21.00,10W	2005-05-07	clone	FJ643408
Hastigerina_pelagica|0722|00	0722-00	Hastigerina pelagica	722	38.25,00N	05.24,00E	2006-03-30	direct sequence	FJ643397
Hastigerina_pelagica|0723|00	0723-00	Hastigerina pelagica	723	38.25,00N	05.24,00E	2006-03-30	direct sequence	FJ643396
Hastigerina_pelagica|0842|01	0842-01	Hastigerinella digitata	842	38.40,00N	12.30,00E	2006-04-02	clone	FJ643402
Hastigerina_pelagica|0842|03	0842-03	Hastigerinella digitata	842	38.40,00N	12.30,00E	2006-04-02	clone	FJ643403
Hastigerina_pelagica|0842|04	0842-04	Hastigerinella digitata	842	38.40,00N	12.30,00E	2006-04-02	clone	FJ643404
Hastigerina_pelagica|0842|05	0842-05	Hastigerinella digitata	842	38.40,00N	12.30,00E	2006-04-02	clone	FJ643405
Hastigerina_pelagica|0842|06	0842-06	Hastigerinella digitata	842	38.40,00N	12.30,00E	2006-04-02	clone	FJ643406
Hastigerina_pelagica|0843|00	0843-00	Hastigerinella digitata	843	38.40,00N	12.30,00E	2006-04-02	direct sequence	FJ643407
Hastigerina_pelagica|1611|01	1611-01	Hastigerinella digitata	1611	38.57,71N	02.31,50E	2006-08-25	clone	FJ643411
Hastigerina_pelagica|1611|04	1611-04	Hastigerinella digitata	1611	38.57,71N	02.31,50E	2006-08-25	clone	FJ643412
Hastigerina_pelagica|1611|08	1611-08	Hastigerinella digitata	1611	38.57,71N	02.31,50E	2006-08-25	clone	FJ643413
Hastigerina_pelagica|0080|03	0080-03	Hastigerina pelagica	0080	35.00,05N	21.00,10W	2005-05-07	0080-03	FJ643399
Hastigerina_pelagica|0080|08	0080-08	Hastigerina pelagica	0080	35.00,05N	21.00,10W	2005-05-07	0080-08	FJ643410
Hastigerina_pelagica|0080|10	0080-10	Hastigerina pelagica	0080	35.00,05N	21.00,10W	2005-05-07	0080-16	FJ643400
Hastigerina_pelagica|0080|16	0080-16	Hastigerina pelagica	0080	35.00,05N	21.00,10W	2005-05-07	0080-20	FJ643401
Hastigerina_pelagica|0080|20	0080-20	Hastigerina pelagica	0080	35.00,05N	21.00,10W	2005-05-07	0080-41	FJ643409
Hastigerina_pelagica|0080|41	0080-41	Hastigerina pelagica	0080	35.00,05N	21.00,10W	2005-05-07	0080-10	FJ643398
Hastigerina_pelagica|0100|01	0100-01	Hastigerina pelagica	0100	35.00,05N	21.00,10W	2005-05-07	0100-01	FJ643391
Hastigerina_pelagica|0100|02	0100-02	Hastigerina pelagica	0100	35.00,05N	21.00,10W	2005-05-07	0100-02	FJ643392
Hastigerina_pelagica|0100|03	0100-03	Hastigerina pelagica	0100	35.00,05N	21.00,10W	2005-05-07	0100-03	FJ643393
Hastigerina_pelagica|0100|05	0100-05	Hastigerina pelagica	0100	35.00,05N	21.00,10W	2005-05-07	0100-05	FJ643395
Hastigerina_pelagica|0100|07	0100-07	Hastigerina pelagica	0100	35.00,05N	21.00,10W	2005-05-07	0100-07	FJ643389
Hastigerina_pelagica|0100|08	0100-08	Hastigerina pelagica	0100	35.00,05N	21.00,10W	2005-05-07	0100-08	FJ643388
Hastigerina_pelagica|0100|09	0100-09	Hastigerina pelagica	0100	35.00,05N	21.00,10W	2005-05-07	0100-09	FJ643394
Hastigerina_pelagica|0100|10	0100-10	Hastigerina pelagica	0100	35.00,05N	21.00,10W	2005-05-07	0100-10	FJ643390
Hastigerina_pelagica|0101|30	0101-30	Hastigerina pelagica	0101	35.00,05N	21.00,10W	2005-05-07	0101-30	FJ643385
Hastigerina_pelagica|0101|49	0101-49	Hastigerina pelagica	0101	35.00,05N	21.00,10W	2005-05-07	0101-49	FJ643386
Hastigerina_pelagica|0101|67	0101-67	Hastigerina pelagica	0101	35.00,05N	21.00,10W	2005-05-07	0101-67	FJ643387
Hastigerina_pelagica|0101|72	0101-72	Hastigerina pelagica	0101	35.00,05N	21.00,10W	2005-05-07	0101-72	FJ643384
Globorotalia_hirsuta|P027|02	P027-02	Globorotalia hirsuta	P027	33.00,02N	22.00,00W	2005-05-04	clone	FJ643303
Globorotalia_hirsuta|P027|06	P027-06	Globorotalia hirsuta	P027	33.00,02N	22.00,00W	2005-05-04	clone	FJ643304
Globorotalia_hirsuta|P029|05	P029-05	Globorotalia hirsuta	P029	33.00,02N	22.00,00W	2005-05-04	clone	FJ643305
Globorotalia_hirsuta|P029|09	P029-09	Globorotalia hirsuta	P029	33.00,02N	22.00,00W	2005-05-04	clone	FJ643306
Globorotalia_hirsuta|P066|04	P066-04	Globorotalia hirsuta	P066	33.00,02N	22.00,00W	2005-05-04	clone	FJ643307
Globorotalia_hirsuta|P066|13	P066-13	Globorotalia hirsuta	P066	33.00,02N	22.00,00W	2005-05-04	clone	FJ643308
Globorotalia_hirsuta|P069|60	P069-60	Globorotalia hirsuta	P069	33.00,02N	22.00,00W	2005-05-04	clone	FJ643309
Globorotalia_hirsuta|P069|71	P069-71	Globorotalia hirsuta	P069	33.00,02N	22.00,00W	2005-05-04	clone	FJ643310
Globigerinita_uvula|P085|16	P085-16	Turborotalita quinqueloba	P085	35.00,05N	21.00,10W	2005-05-07	clone	FJ643298
Globigerinita_uvula|P085|23	P085-23	Turborotalita quinqueloba	P085	35.00,05N	21.00,10W	2005-05-07	clone	FJ643299
Globigerinita_uvula|P085|45	P085-45	Turborotalita quinqueloba	P085	35.00,05N	21.00,10W	2005-05-07	clone	FJ643300
Globigerinita_uvula|P085|47	P085-47	Turborotalita quinqueloba	P085	35.00,05N	21.00,10W	2005-05-07	clone	FJ643301
Globigerinita_uvula|P086|11	P086-11	Turborotalita quinqueloba	P086	35.00,05N	21.00,10W	2005-05-07	clone	FJ643302
Hastigerina_pelagica|P100|01	P100-01	Hastigerina pelagica	P100	35.00,05N	21.00,10W	2005-05-07	clone	FJ643350
Hastigerina_pelagica|P100|02	P100-02	Hastigerina pelagica	P100	35.00,05N	21.00,10W	2005-05-07	clone	FJ643351
Hastigerina_pelagica|P100|03	P100-03	Hastigerina pelagica	P100	35.00,05N	21.00,10W	2005-05-07	clone	FJ643352
Hastigerina_pelagica|P100|05	P100-05	Hastigerina pelagica	P100	35.00,05N	21.00,10W	2005-05-07	clone	FJ643353
Hastigerina_pelagica|P100|07	P100-07	Hastigerina pelagica	P100	35.00,05N	21.00,10W	2005-05-07	clone	FJ643354
Hastigerina_pelagica|P100|08	P100-08	Hastigerina pelagica	P100	35.00,05N	21.00,10W	2005-05-07	clone	FJ643355
Hastigerina_pelagica|P100|09	P100-09	Hastigerina pelagica	P100	35.00,05N	21.00,10W	2005-05-07	clone	FJ643356
Hastigerina_pelagica|P100|10	P100-10	Hastigerina pelagica	P100	35.00,05N	21.00,10W	2005-05-07	clone	FJ643357
Hastigerina_pelagica|P101|16	P101-16	Hastigerina pelagica	P101	35.00,05N	21.00,10W	2005-05-07	clone	FJ643358
Hastigerina_pelagica|P101|30	P101-30	Hastigerina pelagica	P101	35.00,05N	21.00,10W	2005-05-07	clone	FJ643359
Hastigerina_pelagica|P101|49	P101-49	Hastigerina pelagica	P101	35.00,05N	21.00,10W	2005-05-07	clone	FJ643360
Hastigerina_pelagica|P101|67	P101-67	Hastigerina pelagica	P101	35.00,05N	21.00,10W	2005-05-07	clone	FJ643361
Hastigerina_pelagica|P101|72	P101-72	Hastigerina pelagica	P101	35.00,05N	21.00,10W	2005-05-07	clone	FJ643362
Neogloboquadrina_incompta|P106|02	P106-02	Neogloboquadrina incompta	P106	35.30,03N	20.14,07W	2005-05-07	clone	FJ643370
Neogloboquadrina_incompta|P106|09	P106-09	Neogloboquadrina incompta	P106	35.30,03N	20.14,07W	2005-05-07	clone	FJ643375
Globorotalia_truncatulinoides|P114|01	P114-01	Globorotalia truncatulinoides	P114	35.30,03N	20.14,07W	2005-05-07	clone	FJ643322
Globorotalia_truncatulinoides|P114|06	P114-06	Globorotalia truncatulinoides	P114	35.30,03N	20.14,07W	2005-05-07	clone	FJ643323
Globorotalia_truncatulinoides|P114|14	P114-14	Globorotalia truncatulinoides	P114	35.30,03N	20.14,07W	2005-05-07	clone	FJ643324
Globorotalia_truncatulinoides|P115|03	P115-03	Globorotalia truncatulinoides	P115	35.30,03N	20.14,07W	2005-05-07	clone	FJ643325
Globorotalia_truncatulinoides|P115|05	P115-05	Globorotalia truncatulinoides	P115	35.30,03N	20.14,07W	2005-05-07	clone	FJ643326
Globorotalia_truncatulinoides|P115|06	P115-06	Globorotalia truncatulinoides	P115	35.30,03N	20.14,07W	2005-05-07	clone	FJ643327
Globorotalia_truncatulinoides|P115|10	P115-10	Globorotalia truncatulinoides	P115	35.30,03N	20.14,07W	2005-05-07	clone	FJ643328
Globorotalia_truncatulinoides|P115|13	P115-13	Globorotalia truncatulinoides	P115	35.30,03N	20.14,07W	2005-05-07	clone	FJ643329
Globorotalia_inflata|P121|05	P121-05	Globorotalia inflata	P121	35.30,03N	20.14,07W	2005-05-07	clone	FJ643314
indet_spinose|P125|10	P125-10	spinose species	P125	35.30,03N	20.14,07W	2005-05-07	clone	FJ643376
Globorotalia_inflata|P137|47	P137-47	Globorotalia inflata	P137	35.30,03N	20.14,07W	2005-05-07	clone	FJ643315
Globorotalia_inflata|P137|70	P137-70	Globorotalia inflata	P137	35.30,03N	20.14,07W	2005-05-07	clone	FJ643316
Globorotalia_inflata|P138|01	P138-01	Globorotalia inflata	P138	35.30,03N	20.14,07W	2005-05-07	clone	FJ643317
Globorotalia_inflata|P138|14	P138-14	Globorotalia inflata	P138	35.30,03N	20.14,07W	2005-05-07	clone	FJ643318
Globigerinita_glutinata|P148|05	P148-05	Globigerinita glutinata	P148	35.30,03N	20.14,07W	2005-05-07	clone	FJ643277
Globigerinita_glutinata|P148|07	P148-07	Globigerinita glutinata	P148	35.30,03N	20.14,07W	2005-05-07	clone	FJ643278
Globigerinita_glutinata|P148|13	P148-13	Globigerinita glutinata	P148	35.30,03N	20.14,07W	2005-05-07	clone	FJ643279
Globigerinita_glutinata|P148|15	P148-15	Globigerinita glutinata	P148	35.30,03N	20.14,07W	2005-05-07	clone	FJ643280
Globigerinita_glutinata|P148|17	P148-17	Globigerinita glutinata	P148	35.30,03N	20.14,07W	2005-05-07	clone	FJ643281
Globigerinita_glutinata|P148|20	P148-20	Globigerinita glutinata	P148	35.30,03N	20.14,07W	2005-05-07	clone	FJ643282
Globigerinita_glutinata|P148|21	P148-21	Globigerinita glutinata	P148	35.30,03N	20.14,07W	2005-05-07	clone	FJ643283
Globigerinita_glutinata|P148|26	P148-26	Globigerinita glutinata	P148	35.30,03N	20.14,07W	2005-05-07	clone	FJ643284
Globigerinita_glutinata|P148|28	P148-28	Globigerinita glutinata	P148	35.30,03N	20.14,07W	2005-05-07	clone	FJ643285
Globigerinita_glutinata|P149|04	P149-04	Globigerinita glutinata	P149	35.30,03N	20.14,07W	2005-05-07	clone	FJ643286
Globigerinita_glutinata|P149|07	P149-07	Globigerinita glutinata	P149	35.30,03N	20.14,07W	2005-05-07	clone	FJ643287
Globigerinita_glutinata|P149|18	P149-18	Globigerinita glutinata	P149	35.30,03N	20.14,07W	2005-05-07	clone	FJ643288
Globigerinita_glutinata|P149|22	P149-22	Globigerinita glutinata	P149	35.30,03N	20.14,07W	2005-05-07	clone	FJ643289
Globigerinita_glutinata|P149|28	P149-28	Globigerinita glutinata	P149	35.30,03N	20.14,07W	2005-05-07	clone	FJ643290
Globigerinita_glutinata|P149|30	P149-30	Globigerinita glutinata	P149	35.30,03N	20.14,07W	2005-05-07	clone	FJ643291
Neogloboquadrina_incompta|P150|05	P150-05	Neogloboquadrina incompta	P150	35.30,03N	20.14,07W	2005-05-07	clone	FJ643371
Neogloboquadrina_incompta|P150|07	P150-07	Neogloboquadrina incompta	P150	35.30,03N	20.14,07W	2005-05-07	clone	FJ643372
Neogloboquadrina_incompta|P150|08	P150-08	Neogloboquadrina incompta	P150	35.30,03N	20.14,07W	2005-05-07	clone	FJ643373
Neogloboquadrina_incompta|P150|10	P150-10	Neogloboquadrina incompta	P150	35.30,03N	20.14,07W	2005-05-07	clone	FJ643374
Globigerinita_glutinata|P151|06	P151-06	Globigerinita glutinata	P151	35.30,03N	20.14,07W	2005-05-07	clone	FJ643292
Globigerinita_glutinata|P151|08	P151-08	Globigerinita glutinata	P151	35.30,03N	20.14,07W	2005-05-07	clone	FJ643293
Globigerinita_glutinata|P152|03	P152-03	Globigerinita glutinata	P152	35.30,03N	20.14,07W	2005-05-07	clone	FJ643294
Globigerinita_glutinata|P152|28	P152-28	Globigerinita glutinata	P152	35.30,03N	20.14,07W	2005-05-07	clone	FJ643295
indet_spinose|P155|07	P155-07	spinose species	P155	35.30,03N	20.14,07W	2005-05-07	clone	FJ643377
Hastigerina_pelagica|P080|03	P080-03	Hastigerina pelagica	P80	35.00,05N	21.00,10W	2005-05-07	clone	FJ643344
Hastigerina_pelagica|P080|08	P080-08	Hastigerina pelagica	P80	35.00,05N	21.00,10W	2005-05-07	clone	FJ643345
Hastigerina_pelagica|P080|10	P080-10	Hastigerina pelagica	P80	35.00,05N	21.00,10W	2005-05-07	clone	FJ643346
Hastigerina_pelagica|P080|16	P080-16	Hastigerina pelagica	P80	35.00,05N	21.00,10W	2005-05-07	clone	FJ643347
Hastigerina_pelagica|P080|20	P080-20	Hastigerina pelagica	P80	35.00,05N	21.00,10W	2005-05-07	clone	FJ643348
Hastigerina_pelagica|P080|41	P080-41	Hastigerina pelagica	P80	35.00,05N	21.00,10W	2005-05-07	clone	FJ643349
Globorotalia_hirsuta|R002|02	R002-02	Globorotalia hirsuta	R002	34.50,00N	28.29,00W	12.02 2002	clone	FJ643311
Globorotalia_hirsuta|R002|09	R002-09	Globorotalia hirsuta	R002	34.50,00N	28.29,00W	12.02 2002	clone	FJ643312
Globorotalia_hirsuta|R002|11	R002-11	Globorotalia hirsuta	R002	34.50,00N	28.29,00W	12.02 2002	clone	FJ643313
Globorotalia_truncatulinoides|R005|04	R005-04	Globorotalia truncatulinoides	R005	34.50,00N	28.29,00W	12.02 2002	clone	FJ643330
Globorotalia_truncatulinoides|R005|10	R005-10	Globorotalia truncatulinoides	R005	34.50,00N	28.29,00W	12.02 2002	clone	FJ643331
Globorotalia_truncatulinoides|R005|15	R005-15	Globorotalia truncatulinoides	R005	34.50,00N	28.29,00W	12.02 2002	clone	FJ643332
Globorotalia_truncatulinoides|R005|19	R005-19	Globorotalia truncatulinoides	R005	34.50,00N	28.29,00W	12.02 2002	clone	FJ643333
Globorotalia_truncatulinoides|R012|09	R012-09	Globorotalia truncatulinoides	R012	34.50,00N	28.29,00W	12.02 2002	clone	FJ643334
Globorotalia_truncatulinoides|R012|27	R012-27	Globorotalia truncatulinoides	R012	34.50,00N	28.29,00W	12.02 2002	clone	FJ643335
Globorotalia_truncatulinoides|R012|28	R012-28	Globorotalia truncatulinoides	R012	34.50,00N	28.29,00W	12.02 2002	clone	FJ643336
Globorotalia_truncatulinoides|R012|31	R012-31	Globorotalia truncatulinoides	R012	34.50,00N	28.29,00W	12.02 2002	clone	FJ643337
Globigerina_falconensis|R018|02	R018-02	Globigerina falconensis	R018	34.50,00N	28.29,00W	12.02 2002	clone	FJ643378
Globigerina_falconensis|R018|04	R018-04	Globigerina falconensis	R018	34.50,00N	28.29,00W	12.02 2002	clone	FJ643379
Globigerinita_glutinata|R019|10	R019-10	Globigerinita glutinata	R019	34.50,00N	20.14,07W	12.02 2002	clone	FJ643296
Globigerinita_glutinata|R019|17	R019-17	Globigerinita glutinata	R019	34.50,00N	20.14,07W	12.02 2002	clone	FJ643297
poss_scitula|R021|01	R021-01	Globorotalia scitula	R021	34.50,00N	28.29,00W	12.02 2002	clone	FJ643380
poss_scitula|R021|02	R021-02	Globorotalia scitula	R021	34.50,00N	28.29,00W	12.02 2002	clone	FJ643381
poss_scitula|R021|36	R021-36	Globorotalia scitula	R021	34.50,00N	28.29,00W	12.02 2002	clone	FJ643321
Hastigerina_pelagica|R022|01	R022-01	Hastigerina pelagica	R022	26.22,00N	22.18,00W	2002-02-16	clone	FJ643363
Hastigerina_pelagica|R022|05	R022-05	Hastigerina pelagica	R022	26.22,00N	22.18,00W	16.02 2002	clone	FJ643364
Hastigerina_pelagica|R022|18	R022-18	Hastigerina pelagica	R022	26.22,00N	22.18,00W	16.02 2002	clone	FJ643365
Hastigerina_pelagica|R022|30	R022-30	Hastigerina pelagica	R022	26.22,00N	22.18,00W	16.02 2002	clone	FJ643366
Globorotalia_inflata|R023|01	R023-01	Globorotalia inflata	R023	26.22,00N	22.18,00W	16.02 2002	clone	FJ643319
Globorotalia_inflata|R023|08	R023-08	Globorotalia inflata	R023	26.22,00N	22.18,00W	16.02 2002	clone	FJ643320
Hastigerina_pelagica|R025|06	R025-06	Hastigerina pelagica	R025	26.22,00N	22.18,00W	16.02 2002	clone	FJ643367
Hastigerina_pelagica|R025|09	R025-09	Hastigerina pelagica	R025	26.22,00N	22.18,00W	16.02 2002	clone	FJ643368
Hastigerina_pelagica|R025|15	R025-15	Hastigerina pelagica	R025	26.22,00N	22.18,00W	16.02 2002	clone	FJ643369
Globorotalia_truncatulinoides|R030|12	R030-12	Globorotalia truncatulinoides	R030	34.50,00N	28.29,00W	12.02 2002	clone	FJ643338
Globorotalia_truncatulinoides|R031|08	R031-08	Globorotalia truncatulinoides	R031	34.50,00N	28.29,00W	12.02 2002	clone	FJ643339
poss_scitula|R034|02	R034-02	Globorotalia scitula	R034	26.22,00N	22.18,00W	16.02 2002	clone	FJ643382
poss_scitula|R034|03	R034-03	Globorotalia scitula	R034	26.22,00N	22.18,00W	16.02 2002	clone	FJ643383
Globorotalia_truncatulinoides|R036|04	R036-04	Globorotalia truncatulinoides	R036	29.58,00N	21.58,00W	16.02 2002	clone	FJ643340
Globorotalia_truncatulinoides|R036|06	R036-06	Globorotalia truncatulinoides	R036	29.58,00N	21.58,00W	16.02 2002	clone	FJ643341
Globorotalia_truncatulinoides|R036|08	R036-08	Globorotalia truncatulinoides	R036	29.58,00N	21.58,00W	16.02 2002	clone	FJ643342
Globorotalia_truncatulinoides|R036|34	R036-34	Globorotalia truncatulinoides	R036	29.58,00N	21.58,00W	16.02 2002	clone	FJ643343
Globigerina_bulloides|R043|01	R043-01	Globigerina bulloides	R043	33.47,04-31.00,02N	22.00,01-22.00,03W	2002	clone	FJ643414
Globigerina_bulloides|R043|05	R043-05	Globigerina bulloides	R043	33.47,04-31.00,02N	22.00,01-22.00,03W	2002	clone	FJ643415
Globigerinita_glutinata|R049|03	R049-03	Globigerinita glutinata	R049	29.00,00-30.58,05N	22.00.00-19.14,09W	2002	clone	FJ643418
Globigerinita_glutinata|R049|06	R049-06	Globigerinita glutinata	R049	29.00,00-30.58,05N	22.00.00-19.14,09W	2002	clone	FJ643419
Globigerinita_glutinata|R049|a1	R049-a1	Globigerinita glutinata	R049	29.00.00-30.58.05N	22.00.00-19.14,09W	2002	clone	FJ643420
Globigerina_falconensis|R053|18	R053-18	Globigerina falconensis	R053	29.00,00-30.58.05N	22.00,00-19.14.09W	2002	clone	FJ643416
Globigerina_falconensis|R053|25	R053-25	Globigerina falconensis	R053	29.00,00-30.58.05N	22.00,00-19.14.09W	2002	clone	FJ643417
Globorotalia_truncatulinoides|R063|19	R063-19	Globorotalia truncatulinoides	R063	29.00,00-30.58,05N	22.00.00-19.14.09W	2002	clone	FJ643421
Globorotalia_truncatulinoides|R066|54	R066-54	Globorotalia truncatulinoides	R066	29.00,00-30.58,05N	22.00.00-19.14.09W	2002	clone	FJ643422
